# Supplementary material for: The interictal transcriptomic map of migraine without aura
Source: J Headache Pain. 2025 May 12;26(1):109. doi: 10.1186/s10194-025-02033-z (PMC12067696; doi:10.1186/s10194-025-02033-z)
Supplement: Supplementary file 2 — Supplementary Material 2 [file 10194_2025_2033_MOESM2_ESM.xlsx]

## Sheet: Summary
Summary
Tables show gene level results of comparisons in the format ‘TimePoint_Group1VsGroup2_Corrections’
Meaning of notations, if abbreviated:
S1	Timepoint1
S2	Timepoint2
Mig	Migraineurs
Con	Controls
MMIg	Male Migraineurs
FMig	Female Migraineurs
MCon	Male Controls
FCon	Female Controls
A+S	Allergy + Smoking
Table columns:
ID	Transcript ID
logFC	Log fold change
logCPM	Log counts per million
F	F value
PValue	P-Value
names	Ensembl IDs and transcript ID belonging to the gene
symbol	Gene symbol
entrezid	Entrez ID
FDR	False discovery rate

## Sheet: S1MigVsCon_AGE_SEX
ID	logFC	logCPM	F	PValue	names	symbol	entrezid	FDR
MSTRG.9832|ENSG00000078124	-2.07482	3.39966	21.6914	2.5e-05	ENSG00000078124	ACER3	55331	0.497757
MSTRG.57416|ENSG00000198689	-0.702511	3.53595	16.335	0.00018225	ENSG00000198689	SLC9A6	10479	0.999469
MSTRG.3316	-1.67494	1.46192	16.3274	0.000186522	MSTRG.3316			0.999469
MSTRG.18860|ENSG00000136425	0.794687	0.00978321	14.2596	0.000422397	ENSG00000136425	CIB2	10518	0.999469
ENSG00000271344	-0.58837	0.00917472	14.0825	0.00045451	ENSG00000271344	RP11-274B21.9		0.999469
MSTRG.27919|ENSG00000167635	-1.94324	2.58879	13.6524	0.00055732	ENSG00000167635	ZNF146	7705	0.999469
MSTRG.36135|ENSG00000184979	1.00723	1.20995	12.5559	0.000865823	ENSG00000184979	USP18	11274	0.999469
MSTRG.19447|ENSG00000161999	-0.321067	4.38066	12.3387	0.000948244	ENSG00000161999	JMJD8	339123	0.999469
MSTRG.29334|ENSG00000121417	-0.294998	4.18021	12.2753	0.000974447	ENSG00000121417	ZNF211	10520	0.999469
MSTRG.29574	1.07495	-0.366141	12.2157	0.000999747	MSTRG.29574			0.999469
MSTRG.10693|ENSG00000080854	0.548213	1.23544	12.0307	0.00108273	ENSG00000080854	IGSF9B	22997	0.999469
MSTRG.660|ENSG00000076864	-2.76745	1.89437	11.9864	0.00112621	ENSG00000076864	RAP1GAP	5909	0.999469
MSTRG.3344|ENSG00000264207	-0.788559	-0.1132	11.772	0.00121114	ENSG00000264207	RP11-196G18.23		0.999469
MSTRG.49292|ENSG00000232727	0.439219	0.71651	11.6448	0.00128004	ENSG00000232727	YWHAEP1		0.999469
MSTRG.42359	0.911789	1.66212	11.2362	0.00153534	MSTRG.42359			0.999469
MSTRG.56527|ENSG00000102349	0.51434	2.39482	10.8831	0.00178849	ENSG00000102349	KLF8	11279	0.999469
MSTRG.35048|ENSG00000132819	-0.872285	6.13182	10.8081	0.0018773	ENSG00000132819	RBM38	55544	0.999469
MSTRG.57440|ENSG00000129680	0.240118	3.34432	10.6717	0.00196444	ENSG00000129680	MAP7D3	79649	0.999469
MSTRG.30085	0.783304	-0.290469	10.6716	0.00196449	MSTRG.30085			0.999469
MSTRG.49098|ENSG00000211697|ENSG00000211698|ENSG00000211699|ENSG00000211701|ENSG00000228668|ENSG00000233306	-0.560266	3.43937	10.6314	0.00200001	ENSG00000211697|ENSG00000211698|ENSG00000211699|ENSG00000211701|ENSG00000228668|ENSG00000233306			0.999469
MSTRG.31664|ENSG00000186148|ENSG00000240069|ENSG00000256977|ENSG00000283684|ENSG00000284337	0.426876	0.672551	10.4721	0.00214729	ENSG00000186148|ENSG00000240069|ENSG00000256977|ENSG00000283684|ENSG00000284337			0.999469
MSTRG.17724|ENSG00000137801	-0.913514	3.40472	10.4784	0.00216336	ENSG00000137801	THBS1	7057	0.999469
MSTRG.37994	-0.463281	1.75472	10.3558	0.00226201	MSTRG.37994			0.999469
MSTRG.9538|ENSG00000110090	-0.420644	5.91827	10.2675	0.00235341	ENSG00000110090	CPT1A	1374	0.999469
MSTRG.40218|ENSG00000078081	1.12977	1.14872	10.2	0.00244048	ENSG00000078081	LAMP3	27074	0.999469
MSTRG.27447|ENSG00000130518	-0.466072	4.06194	10.1529	0.00247788	ENSG00000130518	KIAA1683	80726	0.999469
MSTRG.38575	-0.625363	-0.264648	10.0917	0.00254709	MSTRG.38575			0.999469
MSTRG.43497|ENSG00000112851	0.541625	5.34188	10.1026	0.00254801	ENSG00000112851	ERBIN	55914	0.999469
MSTRG.29572|ENSG00000134321	1.53553	5.37479	10.0772	0.00260338	ENSG00000134321	RSAD2	91543	0.999469
MSTRG.56336|ENSG00000068354|ENSG00000147155|ENSG00000286268	-0.325228	5.39544	9.85822	0.00283067	ENSG00000068354|ENSG00000147155|ENSG00000286268			0.999469
MSTRG.56156|ENSG00000165169	-0.958379	0.940761	9.77759	0.00294055	ENSG00000165169	DYNLT3	6990	0.999469
MSTRG.24193|ENSG00000262902	1.53841	1.25676	9.74171	0.0030188	ENSG00000262902	MTCO1P40		0.999469
MSTRG.26167|ENSG00000278000	-0.727448	-0.431001	9.55118	0.00325511	ENSG00000278000	AC139100.4		0.999469
MSTRG.52411|ENSG00000133742	-1.13352	2.9933	9.50866	0.00336118	ENSG00000133742	CA1	759	0.999469
MSTRG.39208|ENSG00000151576	-0.774691	3.5444	9.47886	0.00338891	ENSG00000151576	QTRT2	79691	0.999469
MSTRG.18456|ENSG00000180304	-0.445409	7.48137	9.41957	0.00345708	ENSG00000180304	OAZ2	4947	0.999469
MSTRG.33208|ENSG00000188282	0.720241	0.968743	9.38337	0.00351492	ENSG00000188282	RUFY4	285180	0.999469
MSTRG.42316	0.927497	1.31796	9.38364	0.00352579	MSTRG.42316			0.999469
MSTRG.3173	0.482099	2.52321	9.37385	0.00353031	MSTRG.3173			0.999469
MSTRG.2792	-0.812399	0.0433997	9.35156	0.00356658	MSTRG.2792			0.999469
MSTRG.19921|ENSG00000140650|ENSG00000259939|ENSG00000260276	0.364162	4.59626	9.32102	0.00361694	ENSG00000140650|ENSG00000259939|ENSG00000260276			0.999469
MSTRG.29571|ENSG00000134326|ENSG00000225964	0.967536	3.9547	9.33731	0.00363432	ENSG00000134326|ENSG00000225964			0.999469
MSTRG.16020	-0.396246	3.56883	9.2719	0.00369952	MSTRG.16020			0.999469
MSTRG.15656	-0.59941	0.0875051	9.2702	0.00370242	MSTRG.15656			0.999469
MSTRG.2824|ENSG00000116473	-0.242364	6.59385	9.24633	0.00374328	ENSG00000116473	RAP1A	5906	0.999469
MSTRG.2356|ENSG00000137959|ENSG00000137965	1.15206	5.43513	9.16945	0.00392944	ENSG00000137959|ENSG00000137965			0.999469
MSTRG.37259	-0.602231	-0.236123	9.11903	0.00396944	MSTRG.37259			0.999469
MSTRG.13873|ENSG00000228797	-0.628008	-0.24293	9.04473	0.00410807	ENSG00000228797	FAM207BP		0.999469
MSTRG.19939|ENSG00000103342	-0.434975	6.74391	8.98444	0.00422513	ENSG00000103342	GSPT1	2935	0.999469
MSTRG.9689|ENSG00000255847	-0.866178	0.961085	8.89052	0.00441536	ENSG00000255847	RP11-167N4.2		0.999469
MSTRG.24|ENSG00000188157|ENSG00000242590	0.76355	2.83206	8.69914	0.0048465	ENSG00000188157|ENSG00000242590			0.999469
MSTRG.27930	0.576718	0.393707	8.64129	0.00495531	MSTRG.27930			0.999469
MSTRG.27341|ENSG00000160961	-0.299078	4.84683	8.62732	0.00498776	ENSG00000160961	ZNF333	84449	0.999469
MSTRG.56345|ENSG00000101945	-0.416399	2.51807	8.57193	0.00511865	ENSG00000101945	SUV39H1	6839	0.999469
MSTRG.239|ENSG00000187017	-1.05082	2.11492	8.56785	0.00516341	ENSG00000187017	ESPN	83715	0.999469
MSTRG.45797	-0.3525	1.54313	8.54917	0.00517348	MSTRG.45797			0.999469
MSTRG.37655|ENSG00000144559	-0.356375	2.84791	8.51986	0.00524501	ENSG00000144559	TAMM41	132001	0.999469
MSTRG.55155|ENSG00000167118|ENSG00000272593	-0.358233	4.18853	8.51367	0.00526025	ENSG00000167118|ENSG00000272593			0.999469
MSTRG.21079|ENSG00000140853	0.277225	7.8894	8.48937	0.00532051	ENSG00000140853	NLRC5	84166	0.999469
MSTRG.3164|ENSG00000117262	0.234628	3.11841	8.36928	0.0056293	ENSG00000117262	GPR89A	653519	0.999469
MSTRG.26910|ENSG00000197256	-0.822091	1.0593	8.34173	0.00570482	ENSG00000197256	KANK2	25959	0.999469
MSTRG.30529	-0.533796	-0.106238	8.28093	0.00586851	MSTRG.30529			0.999469
MSTRG.37240	0.428183	0.511846	8.23475	0.0059978	MSTRG.37240			0.999469
MSTRG.50597|ENSG00000172331	-0.547257	3.9926	8.21795	0.00606252	ENSG00000172331	BPGM	669	0.999469
MSTRG.610|ENSG00000040487	-0.196145	3.46085	8.20994	0.0060685	ENSG00000040487	PQLC2	54896	0.999469
MSTRG.6326|ENSG00000165406	-0.358399	6.8379	8.19145	0.00612178	ENSG00000165406	MARCH8	220972	0.999469
MSTRG.41877|ENSG00000138642	0.426652	4.26285	8.17337	0.00617432	ENSG00000138642	HERC6	55008	0.999469
MSTRG.29200|ENSG00000267265	0.50069	3.12231	8.10043	0.00639125	ENSG00000267265	CTC-550B14.7		0.999469
MSTRG.45786|ENSG00000124795	0.343713	5.81356	8.07762	0.00646073	ENSG00000124795	DEK	7913	0.999469
MSTRG.38156|ENSG00000114784	-0.219971	5.39805	8.07184	0.00647845	ENSG00000114784	EIF1B	10289	0.999469
MSTRG.7886|ENSG00000177963|ENSG00000283920	-0.254317	6.04936	8.04488	0.00656187	ENSG00000177963|ENSG00000283920			0.999469
MSTRG.24750|ENSG00000196704	-0.15617	5.02065	7.96811	0.00680562	ENSG00000196704	AMZ2	51321	0.999469
MSTRG.56507|ENSG00000158578	-1.02461	8.5206	7.96349	0.00689221	ENSG00000158578	ALAS2	212	0.999469
MSTRG.38527|ENSG00000114737	0.277618	5.59602	7.91957	0.00696466	ENSG00000114737	CISH	1154	0.999469
MSTRG.43609|ENSG00000145734	0.405303	4.6387	7.90736	0.00700528	ENSG00000145734	BDP1	55814	0.999469
MSTRG.45414|ENSG00000161021|ENSG00000213316	-0.443511	5.06496	7.90717	0.00701948	ENSG00000161021|ENSG00000213316			0.999469
MSTRG.39865|ENSG00000082996	-0.509606	5.94659	7.88384	0.00711196	ENSG00000082996	RNF13	11342	0.999469
MSTRG.11200|ENSG00000172322	-0.79981	5.96432	7.80511	0.00742987	ENSG00000172322	CLEC12A	160364	0.999469
MSTRG.51841|ENSG00000233170	-0.464769	-0.246555	7.77028	0.00747892	ENSG00000233170	RP11-863K10.4		0.999469
MSTRG.3094	-0.43386	0.743883	7.74964	0.00755314	MSTRG.3094			0.999469
MSTRG.29273	0.442086	0.278033	7.7154	0.00767796	MSTRG.29273			0.999469
MSTRG.25470	0.711744	0.200539	7.71488	0.00767987	MSTRG.25470			0.999469
MSTRG.8239|ENSG00000132254	-0.252951	4.15575	7.68299	0.0077981	ENSG00000132254	ARFIP2	23647	0.999469
MSTRG.35989|ENSG00000160256	0.343244	2.86293	7.63804	0.00796804	ENSG00000160256	FAM207A	85395	0.999469
MSTRG.4161|ENSG00000143164	-0.177664	4.52394	7.62984	0.00799948	ENSG00000143164	DCAF6	55827	0.999469
MSTRG.52203|ENSG00000104205|ENSG00000213865	0.278932	4.23755	7.60062	0.00811252	ENSG00000104205|ENSG00000213865			0.999469
MSTRG.16403|ENSG00000170345	-0.533989	6.10369	7.59105	0.00818665	ENSG00000170345	FOS	2353	0.999469
MSTRG.13819|ENSG00000256576	-0.254587	3.41122	7.54968	0.0083137	ENSG00000256576	RP13-977J11.2	100996246	0.999469
MSTRG.36036|ENSG00000160307	0.818407	2.30619	7.51502	0.00849101	ENSG00000160307	S100B	6285	0.999469
MSTRG.3982	-0.396348	1.86522	7.50525	0.00849345	MSTRG.3982			0.999469
MSTRG.14296|ENSG00000120675	0.382345	3.174	7.4998	0.00851578	ENSG00000120675	DNAJC15	29103	0.999469
MSTRG.23454	-0.429035	1.28627	7.49398	0.00853969	MSTRG.23454			0.999469
MSTRG.8699|ENSG00000121653|ENSG00000121671	-0.551996	4.17626	7.49597	0.00856275	ENSG00000121653|ENSG00000121671			0.999469
MSTRG.49209|ENSG00000136280	-0.183073	7.54851	7.48233	0.00858779	ENSG00000136280	CCM2	83605	0.999469
MSTRG.34547|ENSG00000125991	-0.150632	6.3125	7.45645	0.00869562	ENSG00000125991	ERGIC3	51614	0.999469
MSTRG.57100	-0.568207	-0.198163	7.44252	0.0087543	MSTRG.57100			0.999469
MSTRG.16117	0.461397	-0.0892088	7.41381	0.00887649	MSTRG.16117			0.999469
MSTRG.47518|ENSG00000186743	-0.322201	0.0345039	7.39638	0.00895153	ENSG00000186743	TPI1P3		0.999469
MSTRG.41742|ENSG00000250334	0.477773	1.71111	7.34928	0.00915777	ENSG00000250334	LINC00989	100506035	0.999469
MSTRG.9480	0.392884	-0.0597098	7.3386	0.00920526	MSTRG.9480			0.999469
MSTRG.56999|ENSG00000166432	0.409951	4.21471	7.23721	0.00967069	ENSG00000166432	ZMAT1	84460	0.999469
MSTRG.3854|ENSG00000188004|ENSG00000213085|ENSG00000243284|ENSG00000256029	-0.390362	3.04539	7.20899	0.00980247	ENSG00000188004|ENSG00000213085|ENSG00000243284|ENSG00000256029			0.999469
MSTRG.15343	-0.695707	0.165697	7.20016	0.00984461	MSTRG.15343			0.999469
MSTRG.40290|ENSG00000114770	-0.339551	5.46768	7.18844	0.00990085	ENSG00000114770	ABCC5	10057	0.999469
MSTRG.859|ENSG00000229106	0.346526	0.95457	7.1179	0.0102467	ENSG00000229106	BTBD6P1		0.999469
MSTRG.34607|ENSG00000101082	-0.225808	4.85402	7.10152	0.0103288	ENSG00000101082	SLA2	84174	0.999469
MSTRG.20386|ENSG00000077238	0.639406	6.46671	7.10843	0.0103641	ENSG00000077238	IL4R	3566	0.999469
MSTRG.50472	-0.453973	0.442749	7.07393	0.0104688	MSTRG.50472			0.999469
MSTRG.8167|ENSG00000175518	0.541695	0.149501	7.05542	0.0105637	ENSG00000175518	UBQLNL	143630	0.999469
MSTRG.11208|ENSG00000256660	-0.831086	2.65141	7.00176	0.0109002	ENSG00000256660	CLEC12B	387837	0.999469
MSTRG.13340|ENSG00000089127|ENSG00000111331	0.677054	6.89303	6.99404	0.0109581	ENSG00000089127|ENSG00000111331			0.999469
MSTRG.18631|ENSG00000067141	0.555856	1.92711	6.9626	0.011054	ENSG00000067141	NEO1	4756	0.999469
MSTRG.40689|ENSG00000174227	-0.216708	5.44898	6.92065	0.0112836	ENSG00000174227	PIGG	54872	0.999469
MSTRG.29195|ENSG00000189430	-0.51712	4.26765	6.92477	0.0112949	ENSG00000189430	NCR1	9437	0.999469
MSTRG.47689|ENSG00000146376	0.297195	2.91535	6.91842	0.0112959	ENSG00000146376	ARHGAP18	93663	0.999469
MSTRG.5046	0.58474	-0.339033	6.89877	0.0114052	MSTRG.5046			0.999469
MSTRG.12951	-0.469235	0.735087	6.88716	0.0114704	MSTRG.12951			0.999469
MSTRG.19694	-0.871774	1.75896	6.88929	0.0115024	MSTRG.19694			0.999469
MSTRG.39405|ENSG00000272758	-0.325288	1.63889	6.86932	0.0115712	ENSG00000272758	RP11-299J3.8		0.999469
MSTRG.1364|ENSG00000116819	0.299876	1.52904	6.86333	0.0116053	ENSG00000116819	TFAP2E	339488	0.999469
MSTRG.50089	-0.241642	3.6513	6.85298	0.0116645	MSTRG.50089			0.999469
MSTRG.16120	0.476687	-0.232994	6.84017	0.0117381	MSTRG.16120			0.999469
MSTRG.2949	-0.672849	-0.155788	6.78149	0.0120818	MSTRG.2949			0.999469
MSTRG.25184	-0.404334	0.858748	6.77095	0.0121446	MSTRG.25184			0.999469
MSTRG.32355|ENSG00000115267	0.35824	4.94387	6.74643	0.0122921	ENSG00000115267	IFIH1	64135	0.999469
MSTRG.29793|ENSG00000173960	0.325748	2.87421	6.73794	0.0123437	ENSG00000173960	UBXN2A	165324	0.999469
MSTRG.22486|ENSG00000183011	-0.306796	3.29637	6.6973	0.0125936	ENSG00000183011	NAA38	84316	0.999469
MSTRG.55745|ENSG00000198899|ENSG00000198938|ENSG00000228253	-0.398672	10.8439	6.69661	0.0125979	ENSG00000198899|ENSG00000198938|ENSG00000228253			0.999469
MSTRG.30764	-0.277693	2.43239	6.69505	0.0126076	MSTRG.30764			0.999469
MSTRG.53017|ENSG00000225259	-0.516034	-0.354854	6.6883	0.0126497	ENSG00000225259	ST13P6		0.999469
MSTRG.4671|ENSG00000159346	-0.397265	8.44378	6.67076	0.0127597	ENSG00000159346	ADIPOR1	51094	0.999469
MSTRG.40342	-0.593472	-0.00297164	6.66945	0.012768	MSTRG.40342			0.999469
MSTRG.43068|ENSG00000215156	0.698664	1.84567	6.65226	0.0129006	ENSG00000215156	RP11-1023L17.2		0.999469
MSTRG.50673	-0.389102	0.474547	6.64026	0.0129534	MSTRG.50673			0.999469
MSTRG.29480	-0.320101	1.45654	6.59563	0.0132426	MSTRG.29480			0.999469
MSTRG.5231|ENSG00000135801	0.289394	3.43617	6.59254	0.0132629	ENSG00000135801	TAF5L	27097	0.999469
MSTRG.35784|ENSG00000182093|ENSG00000185437|ENSG00000285815	-0.335549	2.52857	6.58404	0.0133189	ENSG00000182093|ENSG00000185437|ENSG00000285815			0.999469
MSTRG.3095	-0.471522	-0.0746908	6.5588	0.0134864	MSTRG.3095			0.999469
MSTRG.52004|ENSG00000164808	-0.195186	4.60002	6.54242	0.0135964	ENSG00000164808	SPIDR	23514	0.999469
MSTRG.7091|ENSG00000204010	-0.634793	2.18852	6.53051	0.0136949	ENSG00000204010	IFIT1B	439996	0.999469
MSTRG.8042|ENSG00000110628	0.397827	5.17063	6.50061	0.0139004	ENSG00000110628	SLC22A18	5002	0.999469
MSTRG.19043|ENSG00000177082|ENSG00000277578	0.226169	4.27888	6.47663	0.0140478	ENSG00000177082|ENSG00000277578			0.999469
MSTRG.1831	-0.380183	1.54502	6.47401	0.0140661	MSTRG.1831			0.999469
MSTRG.4593	-0.342329	2.12261	6.45154	0.0142241	MSTRG.4593			0.999469
MSTRG.37183|ENSG00000285531	0.381276	0.131645	6.45145	0.0142248	ENSG00000285531			0.999469
MSTRG.56846	-0.587941	2.65172	6.41792	0.0144882	MSTRG.56846			0.999469
MSTRG.35018|ENSG00000124243	0.359765	3.68825	6.41105	0.0145136	ENSG00000124243	BCAS4	55653	0.999469
MSTRG.51711	0.404485	0.400235	6.40603	0.0145499	MSTRG.51711			0.999469
MSTRG.44540|ENSG00000120738	0.592537	1.75421	6.39662	0.0146183	ENSG00000120738	EGR1	1958	0.999469
MSTRG.40692|ENSG00000249592	0.309735	3.39956	6.37055	0.0148095	ENSG00000249592	RP11-440L14.1	100129917	0.999469
MSTRG.41873|ENSG00000138646	0.819439	5.27849	6.34225	0.015129	ENSG00000138646	HERC5	51191	0.999469
MSTRG.83|ENSG00000116151	-0.316967	1.63054	6.32007	0.0151873	ENSG00000116151	MORN1	79906	0.999469
MSTRG.41878	0.424117	2.49374	6.29631	0.0153687	MSTRG.41878			0.999469
MSTRG.48426|ENSG00000164849	-0.576481	4.31906	6.29847	0.0154176	ENSG00000164849	GPR146	115330	0.999469
MSTRG.51585|ENSG00000008853	0.234672	3.74812	6.28731	0.015438	ENSG00000008853	RHOBTB2	23221	0.999469
MSTRG.44989	-0.355907	0.936583	6.26999	0.0155724	MSTRG.44989			0.999469
MSTRG.46537	0.478478	0.220015	6.2678	0.0155894	MSTRG.46537			0.999469
MSTRG.42673|ENSG00000137628	0.448442	4.77373	6.26638	0.0156322	ENSG00000137628	DDX60	55601	0.999469
MSTRG.43628|ENSG00000164338	0.318851	2.5203	6.2504	0.0157257	ENSG00000164338	UTP15	84135	0.999469
MSTRG.12918|ENSG00000028203	0.277697	3.08788	6.24301	0.015784	ENSG00000028203	VEZT	55591	0.999469
MSTRG.3260	0.463644	0.867793	6.23469	0.0158499	MSTRG.3260			0.999469
MSTRG.55387|ENSG00000160293	0.249625	4.37814	6.22724	0.0159092	ENSG00000160293	VAV2	7410	0.999469
MSTRG.21898	0.671265	-0.405692	6.21188	0.0160321	MSTRG.21898			0.999469
MSTRG.54591|ENSG00000136842	-0.693561	3.37419	6.2201	0.0160393	ENSG00000136842	TMOD1	7111	0.999469
MSTRG.17958|ENSG00000140263	0.4417	3.02132	6.20304	0.0161034	ENSG00000140263	SORD	6652	0.999469
MSTRG.5367|ENSG00000116962	0.601946	2.49499	6.1989	0.0161643	ENSG00000116962	NID1	4811	0.999469
MSTRG.53648	0.612183	3.32287	6.18972	0.0162568	MSTRG.53648			0.999469
MSTRG.50437|ENSG00000048405	0.253176	4.11841	6.18138	0.0162792	ENSG00000048405	ZNF800	168850	0.999469
MSTRG.751|ENSG00000184677|ENSG00000237200	0.253146	5.7894	6.16865	0.0163836	ENSG00000184677|ENSG00000237200			0.999469
MSTRG.50637|ENSG00000128585	-0.529133	4.40687	6.17425	0.0163992	ENSG00000128585	MKLN1	4289	0.999469
MSTRG.45649	-0.360588	1.02647	6.16506	0.0164131	MSTRG.45649			0.999469
MSTRG.54095	0.478179	1.61281	6.14618	0.0165695	MSTRG.54095			0.999469
MSTRG.48618	-0.285686	4.17998	6.11203	0.0168564	MSTRG.48618			0.999469
MSTRG.31149	0.431075	2.12115	6.10781	0.0168921	MSTRG.31149			0.999469
MSTRG.7529|ENSG00000119950	-0.471799	5.19962	6.11344	0.0168927	ENSG00000119950	MXI1	4601	0.999469
MSTRG.20514|ENSG00000196296	-0.382313	0.711652	6.10349	0.0169289	ENSG00000196296	ATP2A1	487	0.999469
MSTRG.16516|ENSG00000205579	-0.290139	-0.220312	6.16502	0.0171709	ENSG00000205579	DYNLL1P1		0.999469
MSTRG.4739|ENSG00000174529	-0.260891	2.21749	6.05272	0.0173672	ENSG00000174529	TMEM81	388730	0.999469
MSTRG.19639|ENSG00000103363	-0.349094	5.4799	6.03851	0.0174938	ENSG00000103363	TCEB2	6923	0.999469
MSTRG.6648|ENSG00000172731	-0.231576	1.75343	6.0349	0.0175239	ENSG00000172731	LRRC20	55222	0.999469
MSTRG.35173|ENSG00000276317|ENSG00000277496	0.235436	3.47863	6.02454	0.0176157	ENSG00000276317|ENSG00000277496			0.999469
MSTRG.9653|ENSG00000110200|ENSG00000149357	-0.322954	6.20234	6.02075	0.0176494	ENSG00000110200|ENSG00000149357			0.999469
MSTRG.31042|ENSG00000115317	-0.14072	4.5946	6.01718	0.0176813	ENSG00000115317	HTRA2	27429	0.999469
MSTRG.32424|ENSG00000138385	0.196431	4.77433	6.01533	0.0176978	ENSG00000138385	SSB	6741	0.999469
MSTRG.25850|ENSG00000134030	-0.246366	3.04311	6.00428	0.0177967	ENSG00000134030	CTIF	9811	0.999469
MSTRG.35327	-0.819805	1.15226	5.98739	0.0179902	MSTRG.35327			0.999469
MSTRG.47249	0.538938	0.650684	5.98201	0.0179979	MSTRG.47249			0.999469
ENSG00000120756	0.601644	-0.212782	5.97058	0.0181022	ENSG00000120756	PLS1	5357	0.999469
MSTRG.52414|ENSG00000104267	0.407737	3.06149	5.95401	0.0182545	ENSG00000104267	CA2	760	0.999469
MSTRG.53788	-0.317758	3.06396	5.95075	0.0182846	MSTRG.53788			0.999469
MSTRG.53505|ENSG00000214121	-0.586127	-0.378863	5.93573	0.018424	ENSG00000214121	PRDX1P1		0.999469
MSTRG.22244	-0.334631	0.618875	5.92455	0.0185285	MSTRG.22244			0.999469
MSTRG.45240	-0.811046	-0.163048	5.90613	0.0187021	MSTRG.45240			0.999469
MSTRG.44744|ENSG00000091009|ENSG00000091010|ENSG00000275740	0.171772	4.62298	5.87503	0.0189992	ENSG00000091009|ENSG00000091010|ENSG00000275740			0.999469
MSTRG.22196	-0.436755	4.20643	5.87775	0.0190025	MSTRG.22196			0.999469
MSTRG.42665|ENSG00000137601	0.470919	1.96007	5.85043	0.0192377	ENSG00000137601	NEK1	4750	0.999469
MSTRG.9030	-0.517683	-0.499852	5.84616	0.0192794	MSTRG.9030			0.999469
MSTRG.53677|ENSG00000198876	-0.409874	7.24748	5.84614	0.0193084	ENSG00000198876	DCAF12	25853	0.999469
MSTRG.39805	-0.447539	1.39404	5.8342	0.0193968	MSTRG.39805			0.999469
MSTRG.54079|ENSG00000181778|ENSG00000234506	0.378682	2.7732	5.82714	0.0194665	ENSG00000181778|ENSG00000234506			0.999469
ENSG00000122728	-0.32823	0.349466	5.81647	0.0195723	ENSG00000122728	TAF1L	138474	0.999469
MSTRG.42391|ENSG00000248810	0.611837	1.779	5.8138	0.0196068	ENSG00000248810	RP11-362F19.1		0.999469
MSTRG.27603	-0.420872	0.0580752	5.81082	0.0196286	MSTRG.27603			0.999469
MSTRG.51256|ENSG00000036448	0.974215	2.40388	5.8209	0.0196399	ENSG00000036448	MYOM2	9172	0.999469
MSTRG.3762|ENSG00000160781|ENSG00000198952	-0.232757	7.07903	5.80228	0.0197139	ENSG00000160781|ENSG00000198952			0.999469
MSTRG.40701	0.414192	1.14434	5.79843	0.0197525	MSTRG.40701			0.999469
MSTRG.48628	0.432579	0.647505	5.79741	0.0197629	MSTRG.48628			0.999469
MSTRG.23817|ENSG00000004939	-0.727352	7.13128	5.80182	0.0198423	ENSG00000004939	SLC4A1	6521	0.999469
MSTRG.54671	-0.415493	0.672094	5.78417	0.0198963	MSTRG.54671			0.999469
MSTRG.22248|ENSG00000161920	-0.189788	4.03794	5.76902	0.0200503	ENSG00000161920	MED11	400569	0.999469
MSTRG.4052|ENSG00000143248|ENSG00000232995	0.542108	-0.0345576	5.74396	0.0203076	ENSG00000143248|ENSG00000232995			0.999469
MSTRG.121|ENSG00000158109	-0.187506	6.49625	5.74221	0.0203258	ENSG00000158109	TPRG1L	127262	0.999469
MSTRG.22385|ENSG00000132530	0.469004	6.79501	5.7431	0.0203673	ENSG00000132530	XAF1	54739	0.999469
MSTRG.15144	-0.345116	0.818779	5.73467	0.020404	MSTRG.15144			0.999469
MSTRG.27672|ENSG00000196268|ENSG00000197013|ENSG00000268658|ENSG00000269237	-0.241282	4.53026	5.73406	0.0204104	ENSG00000196268|ENSG00000197013|ENSG00000268658|ENSG00000269237			0.999469
MSTRG.17910|ENSG00000166762|ENSG00000242866|ENSG00000249839|ENSG00000284772	0.336463	2.7068	5.72448	0.0205102	ENSG00000166762|ENSG00000242866|ENSG00000249839|ENSG00000284772			0.999469
MSTRG.22715|ENSG00000226478	-0.403071	1.60034	5.71689	0.0205897	ENSG00000226478	UPF3AP1		0.999469
MSTRG.5670	0.562047	-0.263062	5.71684	0.0205902	MSTRG.5670			0.999469
MSTRG.57247	0.502565	-0.00585925	5.70718	0.0206919	MSTRG.57247			0.999469
MSTRG.55283|ENSG00000136819	-0.388061	7.28218	5.70337	0.0207533	ENSG00000136819	C9orf78	51759	0.999469
MSTRG.48097	-0.447543	1.1716	5.69701	0.0207995	MSTRG.48097			0.999469
MSTRG.39862|ENSG00000070087|ENSG00000206199|ENSG00000251854	-0.345626	1.52849	5.68414	0.0209366	ENSG00000070087|ENSG00000206199|ENSG00000251854			0.999469
MSTRG.42166|ENSG00000145365	0.227588	3.87764	5.67553	0.0210288	ENSG00000145365	TIFA	92610	0.999469
MSTRG.21761|ENSG00000103196	-0.467599	6.34913	5.67675	0.0210748	ENSG00000103196	CRISPLD2	83716	0.999469
MSTRG.53000	-0.510166	-0.224751	5.66578	0.0211338	MSTRG.53000			0.999469
MSTRG.11030	-0.601458	0.664601	5.66472	0.0211452	MSTRG.11030			0.999469
MSTRG.7079	0.743471	-0.203414	5.66392	0.0211539	MSTRG.7079			0.999469
MSTRG.36124|ENSG00000160305	0.291588	5.95958	5.64784	0.0213284	ENSG00000160305	DIP2A	23181	0.999469
MSTRG.36689	-0.755522	1.68262	5.64427	0.0214094	MSTRG.36689			0.999469
MSTRG.29740|ENSG00000119771	0.788312	-0.294899	5.63001	0.0215237	ENSG00000119771	KLHL29	114818	0.999469
MSTRG.27457|ENSG00000130520	-0.41802	4.57541	5.62995	0.0215591	ENSG00000130520	LSM4	25804	0.999469
MSTRG.29529	0.702137	-0.390923	5.62118	0.0216211	MSTRG.29529			0.999469
MSTRG.9003|ENSG00000134780	0.400745	1.82765	5.61292	0.0217126	ENSG00000134780	DAGLA	747	0.999469
MSTRG.8695|ENSG00000254463	0.670924	-0.212091	5.60301	0.0218231	ENSG00000254463	RP11-484D2.3		0.999469
MSTRG.4496	0.903806	-0.423511	5.59419	0.0219219	MSTRG.4496			0.999469
MSTRG.2993|ENSG00000183508	-0.393339	5.23609	5.58955	0.0220057	ENSG00000183508	FAM46C	54855	0.999469
MSTRG.14534	-0.34947	3.02652	5.58102	0.0220703	MSTRG.14534			0.999469
MSTRG.1934|ENSG00000174348	-0.951866	-0.174634	5.58063	0.0220908	ENSG00000174348	PODN	127435	0.999469
MSTRG.35968|ENSG00000184787	0.192898	6.53172	5.57268	0.0221647	ENSG00000184787	UBE2G2	7327	0.999469
MSTRG.38969|ENSG00000169379	0.374242	1.55811	5.56761	0.0222224	ENSG00000169379	ARL13B	200894	0.999469
MSTRG.37202|ENSG00000167077	-0.194568	3.98516	5.55508	0.0223656	ENSG00000167077	MEI1	150365	0.999469
MSTRG.11726	-0.264924	2.74827	5.55469	0.0223701	MSTRG.11726			0.999469
MSTRG.9177|ENSG00000168060	-0.226826	2.7877	5.54911	0.0224342	ENSG00000168060	NAALADL1	10004	0.999469
MSTRG.47774|ENSG00000118515	-0.298588	6.70691	5.5477	0.0224504	ENSG00000118515	SGK1	6446	0.999469
MSTRG.17563|ENSG00000182117	-0.191117	5.72468	5.54763	0.0224512	ENSG00000182117	NOP10	55505	0.999469
MSTRG.32729|ENSG00000168497	0.508251	4.59883	5.54954	0.0224943	ENSG00000168497	SDPR	8436	0.999469
MSTRG.24961	-0.433959	1.8331	5.5342	0.0226065	MSTRG.24961			0.999469
MSTRG.12029	0.336093	0.604012	5.52569	0.0227054	MSTRG.12029			0.999469
MSTRG.53971	0.407606	2.95316	5.50903	0.0229004	MSTRG.53971			0.999469
MSTRG.23981	0.405193	0.564231	5.4978	0.023033	MSTRG.23981			0.999469
MSTRG.7092|ENSG00000185745	1.01592	5.86448	5.50538	0.0230757	ENSG00000185745	IFIT1	3434	0.999469
MSTRG.3|ENSG00000187608	0.802627	5.96622	5.50312	0.0231025	ENSG00000187608	ISG15	9636	0.999469
MSTRG.42390	0.706399	0.346913	5.4845	0.023191	MSTRG.42390			0.999469
MSTRG.28474|ENSG00000028277|ENSG00000160570	0.230199	7.91791	5.48383	0.0231989	ENSG00000028277|ENSG00000160570			0.999469
MSTRG.51085|ENSG00000055118	-0.423545	1.37107	5.47589	0.0232939	ENSG00000055118	KCNH2	3757	0.999469
MSTRG.39102|ENSG00000174500	-0.366698	3.31657	5.4643	0.0234332	ENSG00000174500	GCSAM	257144	0.999469
MSTRG.10120|ENSG00000235505	0.320567	2.2321	5.46308	0.0234479	ENSG00000235505	RP11-693N9.2	643733	0.999469
MSTRG.37692|ENSG00000186162|ENSG00000187288	-0.185158	3.58252	5.45893	0.023498	ENSG00000186162|ENSG00000187288			0.999469
MSTRG.35768|ENSG00000236830	0.328027	0.763012	5.45157	0.0235872	ENSG00000236830	CBR3-AS1	100506428	0.999469
MSTRG.32584	0.659346	-0.567786	5.45003	0.0236059	MSTRG.32584			0.999469
MSTRG.57537|ENSG00000130821	-0.639495	4.7179	5.45952	0.0236089	ENSG00000130821	SLC6A8	6535	0.999469
MSTRG.11243|ENSG00000060138	-0.530512	7.5988	5.45628	0.023611	ENSG00000060138	YBX3	8531	0.999469
MSTRG.45849|ENSG00000274290	-0.442335	0.535929	5.44668	0.0236466	ENSG00000274290	HIST1H2BE	8344	0.999469
MSTRG.35017|ENSG00000124098	-0.479145	6.80313	5.42423	0.0239903	ENSG00000124098	FAM210B	116151	0.999469
MSTRG.31101|ENSG00000176407	-0.212648	5.13565	5.41422	0.0240453	ENSG00000176407	KCMF1	56888	0.999469
MSTRG.13919|ENSG00000233780	0.235434	1.21888	5.39666	0.024264	ENSG00000233780	HNRNPA1P30	101930748	0.999469
MSTRG.21529|ENSG00000103061	-0.25404	4.84607	5.39579	0.0242749	ENSG00000103061	SLC7A6OS	84138	0.999469
MSTRG.9324|ENSG00000174871	-0.471847	-0.427153	5.39302	0.0243097	ENSG00000174871	CNIH2	254263	0.999469
MSTRG.26067|ENSG00000141664	0.426809	5.39283	5.39592	0.0243271	ENSG00000141664	ZCCHC2	54877	0.999469
MSTRG.49411|ENSG00000169902	-0.516405	2.81782	5.38839	0.024394	ENSG00000169902	TPST1	8460	0.999469
MSTRG.22682|ENSG00000221926|ENSG00000241322|ENSG00000251537	-0.206196	2.22035	5.37829	0.0244951	ENSG00000221926|ENSG00000241322|ENSG00000251537			0.999469
MSTRG.53436|ENSG00000096968	0.37722	4.58356	5.36857	0.0246425	ENSG00000096968	JAK2	3717	0.999469
MSTRG.24565|ENSG00000154217	-0.123435	6.62454	5.36495	0.0246644	ENSG00000154217	PITPNC1	26207	0.999469
MSTRG.21709	0.395903	0.0249583	5.36103	0.0247143	MSTRG.21709			0.999469
MSTRG.44809|ENSG00000086589	-0.122865	5.8254	5.35258	0.0248225	ENSG00000086589	RBM22	55696	0.999469
MSTRG.33320|ENSG00000233868	-0.405251	0.569749	5.33979	0.0249872	ENSG00000233868	AC009302.2		0.999469
MSTRG.54690	-0.614748	0.286427	5.3379	0.0250115	MSTRG.54690			0.999469
MSTRG.14298|ENSG00000133106	0.68695	5.29655	5.336	0.0251727	ENSG00000133106	EPSTI1	94240	0.999469
MSTRG.22876|ENSG00000072210	-0.242083	4.29152	5.32512	0.0251774	ENSG00000072210	ALDH3A2	224	0.999469
MSTRG.52807|ENSG00000136999	-0.4373	3.93067	5.32719	0.0251857	ENSG00000136999	NOV	4856	0.999469
MSTRG.17888	-0.403655	0.287554	5.32247	0.0252118	MSTRG.17888			0.999469
MSTRG.38168|ENSG00000168026|ENSG00000284158	0.236317	3.05241	5.3189	0.0252585	ENSG00000168026|ENSG00000284158			0.999469
MSTRG.37642|ENSG00000231177	0.334363	1.27168	5.31316	0.0253336	ENSG00000231177	LINC00852	84657	0.999469
MSTRG.52570|ENSG00000104324	-0.273116	6.07327	5.31307	0.0253348	ENSG00000104324	CPQ	10404	0.999469
MSTRG.30952	-0.312453	0.793852	5.29831	0.025529	MSTRG.30952			0.999469
MSTRG.26064|ENSG00000260747	-0.213245	1.35937	5.297	0.0255464	ENSG00000260747	RP11-421N8.1		0.999469
MSTRG.42653|ENSG00000250771	0.693961	-0.0683583	5.29417	0.0255838	ENSG00000250771	RP11-153M7.3	100419170	0.999469
MSTRG.32178	0.694712	0.360423	5.2878	0.0256684	MSTRG.32178			0.999469
MSTRG.26934|ENSG00000105520	-0.411534	6.49401	5.29158	0.0256684	ENSG00000105520	PLPPR2	64748	0.999469
MSTRG.48631	0.660422	-0.324469	5.28506	0.0257049	MSTRG.48631			0.999469
MSTRG.44517	0.430031	1.19481	5.28451	0.0257122	MSTRG.44517			0.999469
MSTRG.53336|ENSG00000181404|ENSG00000284986	0.300215	5.62395	5.27049	0.0258996	ENSG00000181404|ENSG00000284986			0.999469
MSTRG.33143|ENSG00000272807	0.421198	0.223355	5.27047	0.0258998	ENSG00000272807	RP11-260M2.1		0.999469
MSTRG.18331	-0.294845	2.90526	5.26902	0.0259194	MSTRG.18331			0.999469
MSTRG.37883	-0.341109	0.597647	5.26853	0.0259259	MSTRG.37883			0.999469
MSTRG.48219	-0.516576	0.369365	5.26623	0.0259569	MSTRG.48219			0.999469
MSTRG.47799|ENSG00000135525	-0.428019	2.4432	5.25438	0.0261168	ENSG00000135525	MAP7	9053	0.999469
MSTRG.32073	0.346637	0.601012	5.25048	0.0261696	MSTRG.32073			0.999469
MSTRG.37635	-0.529717	-0.297589	5.24232	0.0262807	MSTRG.37635			0.999469
MSTRG.20199	0.423971	2.02418	5.23827	0.0263359	MSTRG.20199			0.999469
MSTRG.29137|ENSG00000167618	1.09537	0.980294	5.23787	0.0264506	ENSG00000167618	LAIR2	3904	0.999469
MSTRG.38887|ENSG00000144736	0.20169	2.96814	5.22924	0.0264597	ENSG00000144736	SHQ1	55164	0.999469
MSTRG.18553	-0.314347	1.30098	5.22003	0.0265865	MSTRG.18553			0.999469
MSTRG.23957|ENSG00000262879	0.272157	1.1301	5.21641	0.0266365	ENSG00000262879	RP11-156P1.3		0.999469
ENSG00000099250	0.715763	-0.304476	5.20826	0.0267495	ENSG00000099250	NRP1	8829	0.999469
MSTRG.28920|ENSG00000105492	0.521773	1.17321	5.20302	0.0268224	ENSG00000105492	SIGLEC6	946	0.999469
MSTRG.53362	-0.373622	0.946329	5.18524	0.0270715	MSTRG.53362			0.999469
MSTRG.6990|ENSG00000148671|ENSG00000151303|ENSG00000188100|ENSG00000240089|ENSG00000261011|ENSG00000271880|ENSG00000272508	-0.202915	1.31166	5.18519	0.0270721	ENSG00000148671|ENSG00000151303|ENSG00000188100|ENSG00000240089|ENSG00000261011|ENSG00000271880|ENSG00000272508			0.999469
MSTRG.34088|ENSG00000125869	0.532905	0.475446	5.18202	0.0271168	ENSG00000125869	LAMP5	24141	0.999469
MSTRG.38629	-0.481326	-0.153055	5.16807	0.0273143	MSTRG.38629			0.999469
MSTRG.35298	0.35662	0.743063	5.15751	0.0274648	MSTRG.35298			0.999469
MSTRG.7894|ENSG00000185201|ENSG00000185885|ENSG00000251661	-0.443433	9.58922	5.15101	0.0275926	ENSG00000185201|ENSG00000185885|ENSG00000251661			0.999469
MSTRG.9051|ENSG00000162222	0.245121	4.55956	5.1418	0.0276904	ENSG00000162222	TTC9C	283237	0.999469
MSTRG.49677|ENSG00000135218	0.291317	6.30133	5.14074	0.0277057	ENSG00000135218	CD36	948	0.999469
MSTRG.18436|ENSG00000138617	-0.326781	3.84455	5.13805	0.0277445	ENSG00000138617	PARP16	54956	0.999469
MSTRG.21010|ENSG00000198417	-0.260778	1.8497	5.13393	0.0278042	ENSG00000198417	MT1F	4494	0.999469
MSTRG.27401	0.477183	-0.319168	5.12983	0.0278636	MSTRG.27401			0.999469
MSTRG.46123|ENSG00000233892	-0.564579	-0.446845	5.12349	0.0279558	ENSG00000233892	PAIP1P1		0.999469
MSTRG.31637|ENSG00000172985	-0.354602	3.36628	5.11759	0.0280419	ENSG00000172985	SH3RF3	344558	0.999469
MSTRG.28542|ENSG00000125741|ENSG00000177464	0.137257	4.45515	5.11638	0.0280596	ENSG00000125741|ENSG00000177464			0.999469
MSTRG.7011	-0.34826	0.362279	5.11115	0.0281363	MSTRG.7011			0.999469
MSTRG.3109	-0.344895	1.36119	5.10953	0.02816	MSTRG.3109			0.999469
MSTRG.31961	-0.290126	0.861447	5.10549	0.0282194	MSTRG.31961			0.999469
MSTRG.16137|ENSG00000139998	-0.390632	2.52771	5.0772	0.0286392	ENSG00000139998	RAB15	376267	0.999469
MSTRG.37273|ENSG00000100243	-0.227694	6.21654	5.06588	0.0288089	ENSG00000100243	CYB5R3	1727	0.999469
MSTRG.56301	-0.260162	0.47661	5.06474	0.0288261	MSTRG.56301			0.999469
MSTRG.31522|ENSG00000135953	-0.445619	3.52014	5.06686	0.0288283	ENSG00000135953	MFSD9	84804	0.999469
MSTRG.55691	-0.963277	1.86833	5.0681	0.0288947	MSTRG.55691			0.999469
ENSG00000183579	0.619662	-0.582278	5.05811	0.0289262	ENSG00000183579	ZNRF3	84133	0.999469
MSTRG.38010	-0.505318	0.499726	5.05724	0.0289394	MSTRG.38010			0.999469
MSTRG.52831|ENSG00000172164	0.206412	4.00354	5.05234	0.0290135	ENSG00000172164	SNTB1	6641	0.999469
MSTRG.50714|ENSG00000133606	-0.235318	7.82278	5.04952	0.0290562	ENSG00000133606	MKRN1	23608	0.999469
MSTRG.7021	-0.253278	4.11785	5.04932	0.0290594	MSTRG.7021			0.999469
MSTRG.7094|ENSG00000152778	0.385026	4.81341	5.05025	0.0290819	ENSG00000152778	IFIT5	24138	0.999469
MSTRG.30560|ENSG00000162924|ENSG00000267520	0.221051	5.13975	5.04769	0.0290841	ENSG00000162924|ENSG00000267520			0.999469
MSTRG.36668|ENSG00000100325	-0.396335	7.23866	5.0499	0.0290875	ENSG00000100325	ASCC2	84164	0.999469
MSTRG.51817|ENSG00000271869	-0.371185	-0.0732695	5.04501	0.0291248	ENSG00000271869	RP11-51J9.5		0.999469
MSTRG.39399|ENSG00000173193	0.361012	7.81985	5.04376	0.0291519	ENSG00000173193	PARP14	54625	0.999469
MSTRG.35603	-0.32036	0.785153	5.04314	0.0291533	MSTRG.35603			0.999469
MSTRG.23163|ENSG00000266865	0.509875	-0.426487	5.04083	0.0291886	ENSG00000266865	RP11-848P1.9		0.999469
MSTRG.55917|ENSG00000008086	-0.345525	3.34801	5.03047	0.0293472	ENSG00000008086	CDKL5	6792	0.999469
MSTRG.36147	-0.236895	2.30039	5.01101	0.0296475	MSTRG.36147			0.999469
MSTRG.35261|ENSG00000280433	-0.166769	4.48849	5.0101	0.0296616	ENSG00000280433	CH507-9B2.9	102724200	0.999469
MSTRG.54072|ENSG00000154330|ENSG00000234394	0.993313	1.04435	5.01207	0.0297455	ENSG00000154330|ENSG00000234394			0.999469
MSTRG.47946	0.54949	-0.0543954	5.00196	0.0297883	MSTRG.47946			0.999469
MSTRG.3429|ENSG00000136631	0.159919	4.07726	5.00111	0.0298017	ENSG00000136631	VPS45	11311	0.999469
MSTRG.35331	-1.03139	1.70682	5.00506	0.029869	MSTRG.35331			0.999469
MSTRG.5320	0.400495	1.52264	4.99604	0.0298809	MSTRG.5320			0.999469
MSTRG.55356|ENSG00000107263	0.332832	7.33549	4.98934	0.0299914	ENSG00000107263	RAPGEF1	2889	0.999469
MSTRG.32368|ENSG00000082438	0.385754	2.31109	4.98462	0.0300603	ENSG00000082438	COBLL1	22837	0.999469
MSTRG.8146|ENSG00000132256|ENSG00000167355|ENSG00000196565|ENSG00000213931|ENSG00000213934|ENSG00000223609|ENSG00000229988|ENSG00000239920|ENSG00000244734|ENSG00000284931	-0.473711	16.6573	4.98392	0.0300712	ENSG00000132256|ENSG00000167355|ENSG00000196565|ENSG00000213931|ENSG00000213934|ENSG00000223609|ENSG00000229988|ENSG00000239920|ENSG00000244734|ENSG00000284931			0.999469
MSTRG.35567	-0.302179	1.73539	4.96721	0.0303359	MSTRG.35567			0.999469
MSTRG.11556|ENSG00000211455	0.316691	3.95462	4.95299	0.030563	ENSG00000211455	STK38L	23012	0.999469
MSTRG.55847|ENSG00000196664	0.266197	3.75124	4.95296	0.0305636	ENSG00000196664	TLR7	51284	0.999469
MSTRG.41264	0.368757	-0.0206354	4.94803	0.0306426	MSTRG.41264			0.999469
MSTRG.29890|ENSG00000143994	-0.406041	0.277135	4.94254	0.0307311	ENSG00000143994	ABHD1	84696	0.999469
MSTRG.41214|ENSG00000181826	-0.257157	5.17008	4.94227	0.0307354	ENSG00000181826	RELL1	768211	0.999469
MSTRG.22233|ENSG00000213939	-0.279851	2.42013	4.9414	0.0307495	ENSG00000213939	RP11-314A20.1		0.999469
MSTRG.11280	-0.5234	0.16229	4.93092	0.0309192	MSTRG.11280			0.999469
MSTRG.27310|ENSG00000269243	-0.686554	0.201941	4.93036	0.0309283	ENSG00000269243	CTD-2231E14.8		0.999469
MSTRG.57489|ENSG00000269556	-0.153082	3.44107	4.92827	0.0309623	ENSG00000269556	TMEM185A	84548	0.999469
MSTRG.24491|ENSG00000199753	0.460043	-0.371011	4.92225	0.0310603	ENSG00000199753	SNORD104		0.999469
MSTRG.22770|ENSG00000141034	-0.15403	3.60416	4.9179	0.0311313	ENSG00000141034	GID4	79018	0.999469
MSTRG.53989|ENSG00000165275	-0.251954	3.27409	4.91576	0.0311664	ENSG00000165275	TRMT10B	158234	0.999469
MSTRG.31672|ENSG00000153208	0.421635	1.26688	4.91378	0.0311989	ENSG00000153208	MERTK	10461	0.999469
MSTRG.55535	0.297937	2.55206	4.91132	0.0312393	MSTRG.55535			0.999469
MSTRG.20001	-0.375962	2.6374	4.90927	0.031273	MSTRG.20001			0.999469
MSTRG.48602|ENSG00000086232	-0.265547	6.3004	4.89807	0.0314576	ENSG00000086232	EIF2AK1	27102	0.999469
MSTRG.20692	-0.390134	-0.206163	4.89513	0.0315063	MSTRG.20692			0.999469
MSTRG.15231|ENSG00000100461	0.274187	6.71742	4.89506	0.0315075	ENSG00000100461	RBM23	55147	0.999469
MSTRG.2799|ENSG00000168679	0.57338	-0.191089	4.89438	0.0315187	ENSG00000168679	SLC16A4	9122	0.999469
MSTRG.44631|ENSG00000113119	-0.186472	4.26417	4.88818	0.0316218	ENSG00000113119	TMCO6	55374	0.999469
MSTRG.22487|ENSG00000182224|ENSG00000280046	-0.25549	2.81933	4.88603	0.0316574	ENSG00000182224|ENSG00000280046			0.999469
MSTRG.12238|ENSG00000111481	0.300561	5.47406	4.88512	0.0316731	ENSG00000111481	COPZ1	22818	0.999469
MSTRG.38419|ENSG00000178537	-0.188165	4.67544	4.8833	0.0317031	ENSG00000178537	SLC25A20	788	0.999469
MSTRG.10963	-0.344824	0.739147	4.88317	0.0317052	MSTRG.10963			0.999469
MSTRG.51070|ENSG00000196456|ENSG00000214022|ENSG00000284041|ENSG00000284048|ENSG00000284691	0.289113	6.10728	4.87669	0.0318135	ENSG00000196456|ENSG00000214022|ENSG00000284041|ENSG00000284048|ENSG00000284691			0.999469
ENSG00000049323	0.590344	0.228315	4.87091	0.0319104	ENSG00000049323	LTBP1	4052	0.999469
MSTRG.17454|ENSG00000259448	-0.288524	2.02672	4.86936	0.0319365	ENSG00000259448	RP11-16E12.1		0.999469
MSTRG.57093	-0.273778	3.30194	4.8634	0.0320368	MSTRG.57093			0.999469
MSTRG.45674|ENSG00000112149	0.259483	2.96834	4.86189	0.0320624	ENSG00000112149	CD83	9308	0.999469
MSTRG.31650|ENSG00000184115|ENSG00000230596|ENSG00000256671|ENSG00000257207|ENSG00000273471	0.277387	1.13449	4.85144	0.0322394	ENSG00000184115|ENSG00000230596|ENSG00000256671|ENSG00000257207|ENSG00000273471			0.999469
MSTRG.48867|ENSG00000153814	-0.183348	4.87064	4.83339	0.0325475	ENSG00000153814	JAZF1	221895	0.999469
MSTRG.56148|ENSG00000047597	-0.563168	1.87056	4.81997	0.0327977	ENSG00000047597	XK	7504	0.999469
MSTRG.13884|ENSG00000224976	-0.236645	1.73364	4.81743	0.0328228	ENSG00000224976	PARP4P2		0.999469
MSTRG.16750|ENSG00000182512	-0.375586	4.74892	4.81878	0.0328375	ENSG00000182512	GLRX5	51218	0.999469
MSTRG.47759	-0.490375	0.480172	4.80564	0.0330276	MSTRG.47759			0.999469
MSTRG.30551|ENSG00000028116	0.30773	2.92553	4.80137	0.0331022	ENSG00000028116	VRK2	7444	0.999469
MSTRG.5168|ENSG00000143772|ENSG00000228382	-0.097578	7.70453	4.80028	0.0331213	ENSG00000143772|ENSG00000228382			0.999469
MSTRG.17103	-0.528764	-0.259883	4.79147	0.0332757	MSTRG.17103			0.999469
MSTRG.52933|ENSG00000136997	0.24518	5.36645	4.78982	0.0333047	ENSG00000136997	MYC	4609	0.999469
MSTRG.30462|ENSG00000233230	-0.453418	-0.397283	4.78557	0.0333795	ENSG00000233230	AC079807.2		0.999469
MSTRG.46124|ENSG00000231074|ENSG00000270604	0.279123	4.47206	4.78246	0.0334345	ENSG00000231074|ENSG00000270604			0.999469
MSTRG.6603|ENSG00000165732	0.151313	6.14334	4.77914	0.0334931	ENSG00000165732	DDX21	9188	0.999469
MSTRG.53789|ENSG00000213866	-0.266792	3.02017	4.77354	0.0335925	ENSG00000213866	YBX1P10		0.999469
MSTRG.23485	-0.536447	1.61138	4.77167	0.0336256	MSTRG.23485			0.999469
MSTRG.36977	-0.29902	2.46403	4.77165	0.033626	MSTRG.36977			0.999469
MSTRG.37381|ENSG00000075275	0.487269	2.32551	4.77072	0.0336577	ENSG00000075275	CELSR1	9620	0.999469
MSTRG.25870|ENSG00000167306|ENSG00000167315|ENSG00000266997	-0.203479	4.87936	4.76762	0.0336977	ENSG00000167306|ENSG00000167315|ENSG00000266997			0.999469
MSTRG.38625	0.30635	1.15486	4.75741	0.0338803	MSTRG.38625			0.999469
ENSG00000136383	-0.409572	0.79627	4.75384	0.0339443	ENSG00000136383	ALPK3	57538	0.999469
MSTRG.49044|ENSG00000211687|ENSG00000211688|ENSG00000211689|ENSG00000211690|ENSG00000211691|ENSG00000211692|ENSG00000227191	-0.299444	5.98395	4.7527	0.0339648	ENSG00000211687|ENSG00000211688|ENSG00000211689|ENSG00000211690|ENSG00000211691|ENSG00000211692|ENSG00000227191			0.999469
MSTRG.20614|ENSG00000183604	0.289279	2.75043	4.74726	0.0340626	ENSG00000183604	SMG1P5	595101	0.999469
MSTRG.50544|ENSG00000158467	-0.52489	3.42568	4.74589	0.0341588	ENSG00000158467	AHCYL2	23382	0.999469
MSTRG.33121	-0.440055	0.272845	4.73789	0.034232	MSTRG.33121			0.999469
MSTRG.36854|ENSG00000100360	-0.270258	3.05214	4.72735	0.0344236	ENSG00000100360	IFT27	11020	0.999469
MSTRG.6371|ENSG00000264204|ENSG00000279058	-0.533623	5.59782	4.7275	0.0345482	ENSG00000264204|ENSG00000279058			0.999469
MSTRG.57108|ENSG00000157514	-0.262879	9.21248	4.71558	0.0346389	ENSG00000157514	TSC22D3	1831	0.999469
MSTRG.30958|ENSG00000114956	-0.109789	4.85977	4.71482	0.0346529	ENSG00000114956	DGUOK	1716	0.999469
MSTRG.15484|ENSG00000100941	0.333125	6.12499	4.71276	0.0347197	ENSG00000100941	PNN	5411	0.999469
MSTRG.4634|ENSG00000116852	-0.14131	7.37771	4.70785	0.0347812	ENSG00000116852	KIF21B	23046	0.999469
MSTRG.2739|ENSG00000143106	-0.1343	5.83013	4.70721	0.0347929	ENSG00000143106	PSMA5	5686	0.999469
MSTRG.31790|ENSG00000228857|ENSG00000244063	0.463708	-0.278182	4.70139	0.0349006	ENSG00000228857|ENSG00000244063			0.999469
MSTRG.30606|ENSG00000270820	-0.392368	0.962245	4.69619	0.0349968	ENSG00000270820	RP11-355B11.2		0.999469
MSTRG.38950|ENSG00000234629	-0.402409	-0.192888	4.69572	0.0350055	ENSG00000234629	WDR82P1		0.999469
MSTRG.26187|ENSG00000141759	-0.181946	4.44705	4.69561	0.0350077	ENSG00000141759	TXNL4A	10907	0.999469
MSTRG.31590	-0.531457	1.92983	4.69041	0.0351103	MSTRG.31590			0.999469
MSTRG.22592|ENSG00000271851	0.280833	0.358017	4.68583	0.0351898	ENSG00000271851	RP11-565F19.2		0.999469
MSTRG.27759	0.541629	-0.131556	4.68472	0.0352105	MSTRG.27759			0.999469
MSTRG.18723|ENSG00000240366	-0.303743	0.273818	4.67843	0.0353282	ENSG00000240366	RPL36AP45		0.999469
MSTRG.40119	-0.412326	0.718931	4.67349	0.035421	MSTRG.40119			0.999469
MSTRG.37998|ENSG00000153551	-0.32427	5.33443	4.66373	0.0356143	ENSG00000153551	CMTM7	112616	0.999469
MSTRG.9900	0.281789	3.29772	4.66184	0.0356407	MSTRG.9900			0.999469
MSTRG.36079|ENSG00000160310	0.130036	7.07141	4.64946	0.035876	ENSG00000160310	PRMT2	3275	0.999469
MSTRG.41122|ENSG00000038210|ENSG00000281028|ENSG00000281501	0.318371	3.18585	4.64943	0.0358766	ENSG00000038210|ENSG00000281028|ENSG00000281501			0.999469
MSTRG.38760|ENSG00000168297	-0.23404	4.96551	4.64496	0.0359619	ENSG00000168297	PXK	54899	0.999469
ENSG00000186522	0.397558	0.207545	4.64068	0.0360438	ENSG00000186522	SEPT10	151011	0.999469
MSTRG.46490|ENSG00000112033	-0.192705	5.70051	4.63771	0.0361008	ENSG00000112033	PPARD	5467	0.999469
MSTRG.11387|ENSG00000111348	-0.229286	9.96816	4.63423	0.0361676	ENSG00000111348	ARHGDIB	397	0.999469
MSTRG.5183	0.409018	-0.368287	4.62948	0.0362591	MSTRG.5183			0.999469
MSTRG.56613|ENSG00000155659	-0.630957	0.82959	4.61767	0.0364909	ENSG00000155659	VSIG4	11326	0.999469
MSTRG.54855|ENSG00000176386	-0.184759	3.4396	4.61516	0.0365364	ENSG00000176386	CDC26	246184	0.999469
MSTRG.30918|ENSG00000135632	-0.38986	3.1102	4.60954	0.0366457	ENSG00000135632	SMYD5	10322	0.999469
MSTRG.25733|ENSG00000141428|ENSG00000278986	-0.192374	2.84861	4.60716	0.0366922	ENSG00000141428|ENSG00000278986			0.999469
MSTRG.55227|ENSG00000204054	0.425407	4.82361	4.60857	0.0367399	ENSG00000204054	LINC00963		0.999469
MSTRG.28868|ENSG00000105472	0.402701	1.88871	4.60398	0.0367544	ENSG00000105472	CLEC11A	6320	0.999469
MSTRG.17138|ENSG00000226777|ENSG00000244620	0.357364	4.4198	4.60562	0.0367544	ENSG00000226777|ENSG00000244620			0.999469
MSTRG.1478	0.338084	0.638643	4.60006	0.0368311	MSTRG.1478			0.999469
MSTRG.51893|ENSG00000029534	-0.464617	4.21233	4.60243	0.0368597	ENSG00000029534	ANK1	286	0.999469
MSTRG.32922|ENSG00000082146	-0.56695	5.89446	4.60521	0.0368726	ENSG00000082146	STRADB	55437	0.999469
MSTRG.14988	0.527545	-0.161778	4.59639	0.0369032	MSTRG.14988			0.999469
MSTRG.13466|ENSG00000135127	-0.216407	4.43247	4.59083	0.0370128	ENSG00000135127	BICDL1	92558	0.999469
MSTRG.3438	-0.330227	0.838693	4.58974	0.0370342	MSTRG.3438			0.999469
MSTRG.40359|ENSG00000136514	0.338862	3.03613	4.5871	0.0370864	ENSG00000136514	RTP4	64108	0.999469
MSTRG.55754|ENSG00000210194	0.452605	0.537588	4.58505	0.037127	ENSG00000210194	MT-TE		0.999469
MSTRG.49999|ENSG00000228335	-0.46095	-0.00759583	4.57491	0.037328	ENSG00000228335	AC073063.10		0.999469
ENSG00000177324	0.618544	0.986771	4.57134	0.0374017	ENSG00000177324	BEND2	139105	0.999469
MSTRG.38006	0.282783	0.84458	4.56789	0.0374681	MSTRG.38006			0.999469
MSTRG.37852|ENSG00000170142	0.235763	3.912	4.56427	0.0375406	ENSG00000170142	UBE2E1	7324	0.999469
MSTRG.4489|ENSG00000279838	-0.223761	2.65152	4.56029	0.0376203	ENSG00000279838	RP4-635A23.6		0.999469
MSTRG.57787|ENSG00000012817	-1.79489	4.89311	4.55716	0.0378436	ENSG00000012817	KDM5D	8284	0.999469
MSTRG.44238|ENSG00000064652	0.444021	0.55313	4.54874	0.0378528	ENSG00000064652	SNX24	28966	0.999469
MSTRG.52358|ENSG00000237264	-0.232769	4.44077	4.54758	0.0378764	ENSG00000237264	FTH1P11		0.999469
MSTRG.32665	-0.289042	0.0447096	4.53682	0.0380945	MSTRG.32665			0.999469
MSTRG.30773|ENSG00000138069	-0.309389	5.90844	4.53368	0.0381643	ENSG00000138069	RAB1A	5861	0.999469
MSTRG.7087|ENSG00000119922|ENSG00000232110	0.449461	7.63849	4.53369	0.0382329	ENSG00000119922|ENSG00000232110			0.999469
MSTRG.56864	0.438401	-0.363621	4.52114	0.038415	MSTRG.56864			0.999469
MSTRG.14102|ENSG00000132965	-0.34022	8.10361	4.51608	0.0385292	ENSG00000132965	ALOX5AP	241	0.999469
MSTRG.41100	-0.416812	-0.128638	4.51235	0.0385959	MSTRG.41100			0.999469
MSTRG.13026|ENSG00000120860	0.263652	3.59055	4.50534	0.0387408	ENSG00000120860	CCDC53	51019	0.999469
MSTRG.6402|ENSG00000188234|ENSG00000239883	-0.181476	4.25476	4.50184	0.0388133	ENSG00000188234|ENSG00000239883			0.999469
MSTRG.36128	-0.358672	0.640055	4.49981	0.0388555	MSTRG.36128			0.999469
MSTRG.25263|ENSG00000176845	-0.257367	5.44127	4.4992	0.0388682	ENSG00000176845	METRNL	284207	0.999469
MSTRG.5283|ENSG00000269890|ENSG00000269934	0.381694	0.612318	4.49556	0.038944	ENSG00000269890|ENSG00000269934			0.999469
MSTRG.42063|ENSG00000145354	-0.353687	2.66262	4.48878	0.0390855	ENSG00000145354	CISD2	493856	0.999469
MSTRG.17993	-0.455912	-0.148025	4.48807	0.0391003	MSTRG.17993			0.999469
MSTRG.39937|ENSG00000152601	0.357164	7.19514	4.4804	0.0392994	ENSG00000152601	MBNL1	4154	0.999469
MSTRG.10914|ENSG00000111203	0.18997	5.89552	4.47682	0.0393366	ENSG00000111203	ITFG2	100507424	0.999469
MSTRG.15207|ENSG00000100836|ENSG00000129473|ENSG00000258643	-0.203638	6.3835	4.46409	0.0396056	ENSG00000100836|ENSG00000129473|ENSG00000258643			0.999469
MSTRG.57598|ENSG00000197180	0.969008	-0.498007	4.46527	0.0396203	ENSG00000197180	CH17-340M24.3	158960	0.999469
MSTRG.595	-0.53457	-0.43621	4.45989	0.0396948	MSTRG.595			0.999469
MSTRG.44018	-0.353567	0.489448	4.44341	0.0400471	MSTRG.44018			0.999469
MSTRG.37706|ENSG00000125037|ENSG00000206567	-0.193359	5.69579	4.43758	0.0401725	ENSG00000125037|ENSG00000206567			0.999469
MSTRG.1063|ENSG00000126709	0.655113	6.62549	4.44031	0.0402776	ENSG00000126709	IFI6	2537	0.999469
MSTRG.37993	-0.445084	-0.0761962	4.42806	0.0403782	MSTRG.37993			0.999469
MSTRG.1675|ENSG00000196517	-0.935171	-0.117367	4.42162	0.0405612	ENSG00000196517	SLC6A9	6536	0.999469
MSTRG.51315|ENSG00000206047	-0.895918	5.7023	4.42624	0.040582	ENSG00000206047	DEFA1	728358	0.999469
MSTRG.33206	-0.509519	-0.222602	4.418	0.0405967	MSTRG.33206			0.999469
MSTRG.12315|ENSG00000181852	-0.124958	5.75775	4.40985	0.0407749	ENSG00000181852	RNF41	10193	0.999469
MSTRG.8601|ENSG00000175104	-0.14346	4.45541	4.40957	0.0407811	ENSG00000175104	TRAF6	7189	0.999469
MSTRG.2789|ENSG00000162775	0.188048	3.23071	4.40557	0.0408688	ENSG00000162775	RBM15	64783	0.999469
MSTRG.20742|ENSG00000140691	-0.263629	3.57632	4.39895	0.0410142	ENSG00000140691	ARMC5	79798	0.999469
MSTRG.17702	-0.447702	0.535479	4.39385	0.0411269	MSTRG.17702			0.999469
MSTRG.50979	-0.43723	-0.19215	4.39046	0.0412019	MSTRG.50979			0.999469
MSTRG.14912|ENSG00000068650	0.521444	5.04674	4.39577	0.0412206	ENSG00000068650	ATP11A	23250	0.999469
MSTRG.33460|ENSG00000135899	0.201945	7.59618	4.38132	0.0414049	ENSG00000135899	SP110	3431	0.999469
MSTRG.38671|ENSG00000271976	0.227892	1.63472	4.38117	0.0414082	ENSG00000271976	RP11-884K10.7		0.999469
MSTRG.3566|ENSG00000163141	-0.314343	1.55339	4.37647	0.041513	ENSG00000163141	BNIPL	149428	0.999469
MSTRG.43241	-0.237887	3.46934	4.36744	0.041715	MSTRG.43241			0.999469
MSTRG.468|ENSG00000130939	-0.154165	5.95532	4.36434	0.0417848	ENSG00000130939	UBE4B	10277	0.999469
MSTRG.34000|ENSG00000088827	0.754281	4.20572	4.36033	0.0420412	ENSG00000088827	SIGLEC1	6614	0.999469
MSTRG.6932|ENSG00000122378	-0.411151	1.51728	4.35196	0.0420643	ENSG00000122378	FAM213A	84293	0.999469
MSTRG.10935|ENSG00000111639	-0.310447	3.95686	4.35093	0.0420875	ENSG00000111639	MRPL51	51258	0.999469
ENSG00000143776	0.736372	-0.330486	4.34846	0.0421434	ENSG00000143776	CDC42BPA	8476	0.999469
MSTRG.40565	-0.252183	2.13788	4.3481	0.0421516	MSTRG.40565			0.999469
MSTRG.6375	-0.639151	2.11616	4.34095	0.0423888	MSTRG.6375			0.999469
MSTRG.20892	-0.455182	0.433931	4.33652	0.0424156	MSTRG.20892			0.999469
MSTRG.44216|ENSG00000151304	0.273203	1.61908	4.33614	0.0424241	ENSG00000151304	SRFBP1	153443	0.999469
MSTRG.46017|ENSG00000235559	0.31977	0.76913	4.33295	0.0424971	ENSG00000235559	NOP56P1		0.999469
MSTRG.23968|ENSG00000178852|ENSG00000259207|ENSG00000259753	0.506995	3.37873	4.33465	0.0425214	ENSG00000178852|ENSG00000259207|ENSG00000259753			0.999469
MSTRG.39074|ENSG00000271856	0.295786	3.80654	4.31936	0.0428096	ENSG00000271856	LINC01215	101929623	0.999469
MSTRG.41911|ENSG00000145335	-0.594678	5.90476	4.32572	0.0428303	ENSG00000145335	SNCA	6622	0.999469
MSTRG.20228|ENSG00000011638	0.162181	3.12169	4.31735	0.0428561	ENSG00000011638	TMEM159	57146	0.999469
MSTRG.17012|ENSG00000156381	-0.405951	2.44503	4.31328	0.0429502	ENSG00000156381	ANKRD9	122416	0.999469
MSTRG.47934|ENSG00000112419|ENSG00000118491|ENSG00000135521|ENSG00000257065|ENSG00000280148	0.145196	4.83545	4.31248	0.0429687	ENSG00000112419|ENSG00000118491|ENSG00000135521|ENSG00000257065|ENSG00000280148			0.999469
MSTRG.51872|ENSG00000147536	-0.405933	1.0668	4.31119	0.0429988	ENSG00000147536	GINS4	84296	0.999469
MSTRG.3481|ENSG00000143416	-0.615243	5.82972	4.31446	0.0430904	ENSG00000143416	SELENBP1	8991	0.999469
MSTRG.28647	0.369351	0.414311	4.30677	0.0431013	MSTRG.28647			0.999469
MSTRG.57676|ENSG00000155959	-0.427448	3.13371	4.30715	0.0431165	ENSG00000155959	VBP1	7411	0.999469
MSTRG.41439|ENSG00000128059	0.293405	2.12479	4.30274	0.0431952	ENSG00000128059	PPAT	5471	0.999469
MSTRG.11275|ENSG00000111215|ENSG00000212127|ENSG00000231887|ENSG00000256682|ENSG00000275778|ENSG00000284826	-0.234457	2.2313	4.29951	0.0432706	ENSG00000111215|ENSG00000212127|ENSG00000231887|ENSG00000256682|ENSG00000275778|ENSG00000284826			0.999469
MSTRG.24649|ENSG00000171634|ENSG00000279573|ENSG00000279880	0.151834	6.83534	4.28524	0.0436052	ENSG00000171634|ENSG00000279573|ENSG00000279880			0.999469
MSTRG.39321|ENSG00000113924	0.698492	0.122036	4.28372	0.0436412	ENSG00000113924	HGD	3081	0.999469
MSTRG.37688	0.47295	-0.403477	4.28041	0.0437192	MSTRG.37688			0.999469
MSTRG.48536|ENSG00000157954	-0.136205	6.77972	4.2775	0.043788	ENSG00000157954	WIPI2	26100	0.999469
MSTRG.51073|ENSG00000196329|ENSG00000213203|ENSG00000241134|ENSG00000281887	-0.184634	8.25281	4.2761	0.0438211	ENSG00000196329|ENSG00000213203|ENSG00000241134|ENSG00000281887			0.999469
MSTRG.26376|ENSG00000104886|ENSG00000284129	0.178006	4.69066	4.27149	0.0439305	ENSG00000104886|ENSG00000284129			0.999469
MSTRG.51778|ENSG00000133874	-0.369236	4.30045	4.27221	0.0439562	ENSG00000133874	RNF122	79845	0.999469
MSTRG.44988	-0.320169	0.156002	4.26862	0.0439985	MSTRG.44988			0.999469
MSTRG.31012|ENSG00000135637|ENSG00000204822	-0.25612	4.12413	4.26844	0.0440029	ENSG00000135637|ENSG00000204822			0.999469
MSTRG.19057|ENSG00000181991	-0.155032	4.3534	4.26784	0.0440172	ENSG00000181991	MRPS11	64963	0.999469
MSTRG.28672|ENSG00000105499	1.13285	0.885934	4.27218	0.0440749	ENSG00000105499	PLA2G4C	8605	0.999469
MSTRG.32756	-0.491922	-0.238046	4.25971	0.044211	MSTRG.32756			0.999469
MSTRG.9023|ENSG00000149503	0.182273	2.8068	4.25413	0.0443447	ENSG00000149503	INCENP	3619	0.999469
MSTRG.2241|ENSG00000172260	-0.428673	-0.0929544	4.24557	0.0445504	ENSG00000172260	NEGR1	257194	0.999469
MSTRG.10408|ENSG00000110367	0.265284	7.27279	4.24392	0.0445904	ENSG00000110367	DDX6	1656	0.999469
MSTRG.17895	-0.310063	0.801268	4.24145	0.0446499	MSTRG.17895			0.999469
MSTRG.3466|ENSG00000143457	-0.147414	3.83181	4.23906	0.0447078	ENSG00000143457	GOLPH3L	55204	0.999469
MSTRG.24170|ENSG00000279792	0.316913	0.824751	4.23842	0.0447233	ENSG00000279792	RP11-893F2.18		0.999469
MSTRG.54872	-0.294157	2.19826	4.23261	0.0448641	MSTRG.54872			0.999469
MSTRG.35633	-0.399262	0.0694857	4.23027	0.044921	MSTRG.35633			0.999469
MSTRG.40|ENSG00000160075	-0.107985	6.78077	4.22337	0.0450892	ENSG00000160075	SSU72	29101	0.999469
MSTRG.54710|ENSG00000136824	0.335973	3.20532	4.22296	0.0450993	ENSG00000136824	SMC2	10592	0.999469
MSTRG.13981|ENSG00000176915	-0.0820545	5.67722	4.22254	0.0451095	ENSG00000176915	ANKLE2	23141	0.999469
MSTRG.45117	-0.271792	0.831544	4.22152	0.0451343	MSTRG.45117			0.999469
MSTRG.46154|ENSG00000272221	-0.385046	3.18948	4.22157	0.0451376	ENSG00000272221	XXbac-BPG181B23.7	101929072	0.999469
MSTRG.41648|ENSG00000163738	0.377324	1.34924	4.21297	0.045344	ENSG00000163738	MTHFD2L	441024	0.999469
MSTRG.177|ENSG00000236423	-0.418528	-0.182601	4.20945	0.0454306	ENSG00000236423	LINC01134	100133612	0.999469
MSTRG.41848|ENSG00000163633|ENSG00000284968|ENSG00000285458	0.545826	0.309122	4.20789	0.0454691	ENSG00000163633|ENSG00000284968|ENSG00000285458			0.999469
MSTRG.44800|ENSG00000164296	0.297245	0.970872	4.20668	0.0454989	ENSG00000164296	TIGD6	81789	0.999469
MSTRG.24697|ENSG00000133193	-0.180908	5.34938	4.20644	0.0455047	ENSG00000133193	FAM104A	84923	0.999469
MSTRG.50654|ENSG00000080802	0.129045	3.6701	4.20476	0.0455461	ENSG00000080802	CNOT4	4850	0.999469
MSTRG.16588|ENSG00000042088	-0.178126	3.83715	4.19921	0.0456834	ENSG00000042088	TDP1	55775	0.999469
MSTRG.41476	-0.44215	-0.120194	4.19577	0.0457688	MSTRG.41476			0.999469
MSTRG.57763|ENSG00000183878	-1.54734	3.25085	4.20144	0.0457989	ENSG00000183878	UTY	7404	0.999469
MSTRG.34070|ENSG00000234241	-0.285812	1.08836	4.19026	0.0459058	ENSG00000234241	RP4-775C13.1		0.999469
MSTRG.31184	-0.345854	0.0583048	4.18991	0.0459146	MSTRG.31184			0.999469
MSTRG.49945	-0.277809	0.787734	4.18136	0.046128	MSTRG.49945			0.999469
MSTRG.41857	0.402495	-0.275011	4.1792	0.0461822	MSTRG.41857			0.999469
MSTRG.34430|ENSG00000215529	-0.397333	0.454944	4.17914	0.0461837	ENSG00000215529	EFCAB8	388795	0.999469
MSTRG.28294|ENSG00000233622	0.393517	1.33486	4.17823	0.0462065	ENSG00000233622	CYP2T1P		0.999469
MSTRG.39401|ENSG00000169087	-0.18931	5.05954	4.17501	0.0462872	ENSG00000169087	HSPBAP1	79663	0.999469
MSTRG.26123|ENSG00000130856	0.257691	2.86614	4.17355	0.046324	ENSG00000130856	ZNF236	7776	0.999469
MSTRG.41482	-0.173903	4.39286	4.17152	0.0463752	MSTRG.41482			0.999469
MSTRG.28489|ENSG00000130202	-1.10802	3.36868	4.17831	0.0463758	ENSG00000130202	NECTIN2	5819	0.999469
MSTRG.27290	-0.339918	0.288597	4.17044	0.0464024	MSTRG.27290			0.999469
MSTRG.6151	0.324817	1.31467	4.16613	0.0465112	MSTRG.6151			0.999469
MSTRG.32894	0.376328	-0.00825936	4.15034	0.0469117	MSTRG.32894			0.999469
MSTRG.39078	-0.253248	1.51215	4.14253	0.0471113	MSTRG.39078			0.999469
MSTRG.4908	-0.299394	0.612284	4.13951	0.0471889	MSTRG.4908			0.999469
MSTRG.14398|ENSG00000136156	-0.224704	10.4549	4.13934	0.0471932	ENSG00000136156	ITM2B	9445	0.999469
MSTRG.31347|ENSG00000186281	0.788913	0.483874	4.14137	0.0471977	ENSG00000186281	GPAT2	150763	0.999469
MSTRG.37023|ENSG00000100221	-0.109752	5.41795	4.13894	0.0472035	ENSG00000100221	JOSD1	9929	0.999469
MSTRG.56467|ENSG00000184083	0.227438	2.25722	4.13593	0.047281	ENSG00000184083	FAM120C	54954	0.999469
MSTRG.56330|ENSG00000068438	-0.146891	3.8419	4.13442	0.0473196	ENSG00000068438	FTSJ1	24140	0.999469
MSTRG.40724	-0.390475	-0.0866297	4.13307	0.0473544	MSTRG.40724			0.999469
MSTRG.15693	-0.400353	0.0550359	4.12381	0.0475937	MSTRG.15693			0.999469
MSTRG.9886|ENSG00000137509	-0.181292	6.66493	4.12094	0.047668	ENSG00000137509	PRCP	5547	0.999469
MSTRG.7397	0.265477	1.09081	4.1204	0.0476822	MSTRG.7397			0.999469
MSTRG.15270	-0.351221	0.424558	4.11618	0.0477918	MSTRG.15270			0.999469
MSTRG.22473|ENSG00000179094|ENSG00000220205|ENSG00000263620|ENSG00000284117	-0.170378	7.40343	4.11232	0.0478923	ENSG00000179094|ENSG00000220205|ENSG00000263620|ENSG00000284117			0.999469
MSTRG.4788|ENSG00000069275|ENSG00000117280	0.125648	6.95495	4.10858	0.04799	ENSG00000069275|ENSG00000117280			0.999469
MSTRG.51024|ENSG00000106526	0.292367	0.515427	4.10658	0.0480423	ENSG00000106526	ACTR3C	653857	0.999469
MSTRG.13346|ENSG00000111335	0.365628	6.26813	4.10724	0.0480877	ENSG00000111335	OAS2	4939	0.999469
MSTRG.18838|ENSG00000140386	0.212938	4.3871	4.10442	0.0480989	ENSG00000140386	SCAPER	49855	0.999469
MSTRG.50397|ENSG00000198898	0.489232	5.22393	4.10927	0.0481069	ENSG00000198898	CAPZA2	830	0.999469
MSTRG.51008|ENSG00000181444	-0.383454	5.85874	4.1065	0.0481247	ENSG00000181444	ZNF467	168544	0.999469
MSTRG.8467|ENSG00000224411	0.141682	4.0812	4.10332	0.0481276	ENSG00000224411	HSP90AA2P		0.999469
MSTRG.51946|ENSG00000168615	-0.281701	2.80793	4.10245	0.0481505	ENSG00000168615	ADAM9	8754	0.999469
MSTRG.15025|ENSG00000092200	-0.356044	3.16896	4.10244	0.0481508	ENSG00000092200	RPGRIP1	57096	0.999469
MSTRG.32048|ENSG00000152117	0.160174	5.24402	4.1015	0.0481753	ENSG00000152117	AC093838.4	150776	0.999469
MSTRG.22794|ENSG00000171916	-0.358802	2.95914	4.09753	0.0482797	ENSG00000171916	LGALS9C	654346	0.999469
MSTRG.6128	0.563918	0.513274	4.09341	0.0483882	MSTRG.6128			0.999469
MSTRG.37126|ENSG00000100372	-0.148045	3.37334	4.09225	0.0484189	ENSG00000100372	SLC25A17	10478	0.999469
MSTRG.10110|ENSG00000110318	-0.455208	1.18932	4.09068	0.0484602	ENSG00000110318	CEP126	57562	0.999469
MSTRG.42029|ENSG00000138796	0.148968	3.66559	4.08742	0.0485466	ENSG00000138796	HADH	3033	0.999469
MSTRG.30133|ENSG00000055332	0.337554	6.14405	4.08901	0.0485486	ENSG00000055332	EIF2AK2	5610	0.999469
MSTRG.31680|ENSG00000153214	0.218914	4.08356	4.08668	0.0485662	ENSG00000153214	TMEM87B	84910	0.999469
MSTRG.52755|ENSG00000253676	-0.272695	5.10082	4.07939	0.0487596	ENSG00000253676	TAGLN2P1		0.999469
MSTRG.4405	-0.328563	1.73471	4.07711	0.0488202	MSTRG.4405			0.999469
MSTRG.12670|ENSG00000111596	0.166172	4.86994	4.07008	0.0490078	ENSG00000111596	CNOT2	4848	0.999469
MSTRG.15991|ENSG00000070182|ENSG00000284269	-0.631957	3.47789	4.06848	0.0491917	ENSG00000070182|ENSG00000284269			0.999469
MSTRG.9388	0.424595	-0.145506	4.06308	0.0491954	MSTRG.9388			0.999469
MSTRG.40314|ENSG00000073803	-0.669068	1.42192	4.06524	0.0492007	ENSG00000073803	MAP3K13	9175	0.999469
MSTRG.27106|ENSG00000167815	-0.25663	5.60762	4.05764	0.0493418	ENSG00000167815	PRDX2	7001	0.999469
MSTRG.28970|ENSG00000142512	-0.267961	6.87564	4.05525	0.0494061	ENSG00000142512	SIGLEC10	89790	0.999469
MSTRG.53649|ENSG00000107201|ENSG00000197579	0.233032	6.61546	4.05209	0.0494915	ENSG00000107201|ENSG00000197579			0.999469
MSTRG.2620	0.293133	1.56369	4.05142	0.0495097	MSTRG.2620			0.999469
MSTRG.37758|ENSG00000154764	-0.282655	1.44873	4.0474	0.0496186	ENSG00000154764	WNT7A	7476	0.999469
MSTRG.7907	-0.432438	-0.0667998	4.04044	0.0498075	MSTRG.7907			0.999469
MSTRG.3114	-0.350248	0.943648	4.03645	0.0499163	MSTRG.3114			0.999469
MSTRG.14729|ENSG00000125245	0.170596	3.48924	4.03554	0.0499412	ENSG00000125245	GPR18	2841	0.999469
MSTRG.55693	0.335939	1.60021	4.03526	0.0499487	MSTRG.55693			0.999469
MSTRG.52853	0.442695	-0.482728	4.03462	0.0499663	MSTRG.52853			0.999469
MSTRG.17220|ENSG00000211891	-1.07422	0.771482	4.03542	0.0500828	ENSG00000211891	IGHE		0.999469
MSTRG.2889|ENSG00000226419	0.148582	3.33409	4.02725	0.0501679	ENSG00000226419	SLC16A1-AS1	100506392	0.999469
MSTRG.1728|ENSG00000132763	0.220503	1.92457	4.02613	0.0501987	ENSG00000132763	MMACHC	25974	0.999469
MSTRG.53182|ENSG00000104522	-0.270028	5.25738	4.0261	0.0501995	ENSG00000104522	TSTA3	7264	0.999469
MSTRG.49173|ENSG00000232956|ENSG00000277184	0.174305	3.65125	4.01571	0.0504856	ENSG00000232956|ENSG00000277184			0.999469
MSTRG.10123	0.251219	0.644764	4.01541	0.0504939	MSTRG.10123			0.999469
MSTRG.16146	-0.180243	4.80555	4.00814	0.0506951	MSTRG.16146			0.999469
MSTRG.55596	0.299436	1.3279	4.00691	0.0507295	MSTRG.55596			0.999469
MSTRG.19713	-0.292272	2.79272	4.00409	0.0508078	MSTRG.19713			0.999469
MSTRG.48558	-0.36861	1.06052	4.0031	0.0508352	MSTRG.48558			0.999469
MSTRG.4396|ENSG00000153029	0.192299	5.638	4.00024	0.0509149	ENSG00000153029	MR1	3140	0.999469
MSTRG.38522|ENSG00000114735	-0.184823	3.95994	3.99871	0.0509577	ENSG00000114735	HEMK1	51409	0.999469
MSTRG.8212	0.426644	0.10145	3.99782	0.0509824	MSTRG.8212			0.999469
MSTRG.52813|ENSG00000147679	0.212776	3.97494	3.99695	0.0510066	ENSG00000147679	UTP23	84294	0.999469
MSTRG.35796|ENSG00000185808	0.234854	2.42565	3.99575	0.0510404	ENSG00000185808	PIGP	51227	0.999469
MSTRG.50735|ENSG00000059378	0.235663	6.14784	3.99559	0.0510448	ENSG00000059378	PARP12	64761	0.999469
MSTRG.10854|ENSG00000110799	-0.859942	1.5702	3.99933	0.0510775	ENSG00000110799	VWF	7450	0.999469
MSTRG.8178|ENSG00000132274|ENSG00000181023	0.393833	7.66492	3.99423	0.0511507	ENSG00000132274|ENSG00000181023			0.999469
MSTRG.8944|ENSG00000156738	0.295208	4.29111	3.98771	0.0512655	ENSG00000156738	MS4A1	931	0.999469
MSTRG.11484|ENSG00000111728|ENSG00000212172	0.290681	1.65483	3.98741	0.0512739	ENSG00000111728|ENSG00000212172			0.999469
MSTRG.30291	-0.35415	1.90958	3.98708	0.0512832	MSTRG.30291			0.999469
MSTRG.57729|ENSG00000114374|ENSG00000226863	-1.42176	2.84729	3.99205	0.0513204	ENSG00000114374|ENSG00000226863			0.999469
MSTRG.37222	-0.553173	-0.181751	3.9828	0.0514037	MSTRG.37222			0.999469
MSTRG.31094	-0.411958	-0.0735389	3.98071	0.0514626	MSTRG.31094			0.999469
MSTRG.19735|ENSG00000213918	-0.399496	4.41723	3.98131	0.0515253	ENSG00000213918	DNASE1	1773	0.999469
MSTRG.43131|ENSG00000082068|ENSG00000250455	0.147034	4.02907	3.97772	0.0515469	ENSG00000082068|ENSG00000250455			0.999469
MSTRG.53187	0.36797	-0.0370586	3.97316	0.051676	MSTRG.53187			0.999469
MSTRG.44912	0.411406	0.915171	3.97168	0.051718	MSTRG.44912			0.999469
MSTRG.55950	0.34901	1.34226	3.9704	0.0517543	MSTRG.55950			0.999469
MSTRG.24168	0.362135	0.179548	3.97016	0.051761	MSTRG.24168			0.999469
MSTRG.22431|ENSG00000187838|ENSG00000205544|ENSG00000262481	0.164229	5.75228	3.9695	0.0517798	ENSG00000187838|ENSG00000205544|ENSG00000262481			0.999469
MSTRG.3039	0.325592	2.13615	3.9674	0.0518394	MSTRG.3039			0.999469
ENSG00000227051	-0.563815	1.30237	3.96693	0.0518756	ENSG00000227051	C14orf132	56967	0.999469
MSTRG.52538	0.398702	0.354372	3.966	0.0518794	MSTRG.52538			0.999469
MSTRG.35821|ENSG00000237945	0.347007	4.41044	3.96097	0.0520676	ENSG00000237945	LINC00649	100506334	0.999469
MSTRG.44437|ENSG00000006837|ENSG00000113558|ENSG00000113575|ENSG00000272772|ENSG00000273345	-0.111196	7.58891	3.95473	0.0522012	ENSG00000006837|ENSG00000113558|ENSG00000113575|ENSG00000272772|ENSG00000273345			0.999469
MSTRG.38453|ENSG00000178149	-0.124759	4.26492	3.95142	0.052296	ENSG00000178149	DALRD3	55152	0.999469
MSTRG.18602|ENSG00000259781	0.383651	3.47412	3.94714	0.0524594	ENSG00000259781	RP11-673C5.1		0.999469
MSTRG.11053|ENSG00000166523|ENSG00000255801	-0.371173	6.34398	3.94527	0.0525444	ENSG00000166523|ENSG00000255801			0.999469
MSTRG.33447|ENSG00000067066|ENSG00000243650|ENSG00000250011	0.158491	6.97204	3.94018	0.0526199	ENSG00000067066|ENSG00000243650|ENSG00000250011			0.999469
MSTRG.51612|ENSG00000147457	-0.229836	6.50808	3.93929	0.0526456	ENSG00000147457	CHMP7	91782	0.999469
MSTRG.23803	0.299726	0.424816	3.93634	0.0527309	MSTRG.23803			0.999469
MSTRG.9675|ENSG00000054967	0.201115	6.8257	3.93215	0.0528524	ENSG00000054967	RELT	84957	0.999469
MSTRG.57684|ENSG00000129824	-1.91542	5.72775	3.9372	0.052884	ENSG00000129824	RPS4Y1	6192	0.999469
MSTRG.2868|ENSG00000116489	0.482434	6.82489	3.93235	0.0529862	ENSG00000116489	CAPZA1	829	0.999469
MSTRG.53602|ENSG00000120162	0.233031	2.24908	3.92426	0.053082	ENSG00000120162	MOB3B	79817	0.999469
MSTRG.51330|ENSG00000239839|ENSG00000240247	-0.855344	6.61593	3.92923	0.0531153	ENSG00000239839|ENSG00000240247			0.999469
MSTRG.43686	0.240417	2.00537	3.92309	0.0531163	MSTRG.43686			0.999469
MSTRG.30413|ENSG00000068781|ENSG00000242441|ENSG00000243244	0.236503	1.08909	3.92154	0.0531617	ENSG00000068781|ENSG00000242441|ENSG00000243244			0.999469
MSTRG.57632|ENSG00000130826|ENSG00000206693|ENSG00000206948|ENSG00000284450	0.156894	4.56832	3.91458	0.0533652	ENSG00000130826|ENSG00000206693|ENSG00000206948|ENSG00000284450			0.999469
ENSG00000163083	-0.470181	0.481898	3.91424	0.0533753	ENSG00000163083	INHBB	3625	0.999469
MSTRG.20949|ENSG00000177200|ENSG00000280227	0.170936	4.55482	3.90847	0.0535449	ENSG00000177200|ENSG00000280227			0.999469
MSTRG.45114|ENSG00000113719	-0.182198	8.04119	3.90593	0.0536199	ENSG00000113719	ERGIC1	57222	0.999469
MSTRG.15721|ENSG00000198252	0.220686	4.16054	3.90457	0.05366	ENSG00000198252	STYX	6815	0.999469
MSTRG.6948	-0.1919	3.87395	3.90335	0.0536962	MSTRG.6948			0.999469
MSTRG.18979|ENSG00000189136|ENSG00000230373|ENSG00000259244	0.297752	0.75273	3.90296	0.0537076	ENSG00000189136|ENSG00000230373|ENSG00000259244			0.999469
MSTRG.8271|ENSG00000268403	0.317998	0.958749	3.90205	0.0537344	ENSG00000268403	CTD-2371O3.3	644656	0.999469
MSTRG.449|ENSG00000189337	-0.813653	2.60298	3.90606	0.0537787	ENSG00000189337	KAZN	23254	0.999469
MSTRG.13532	-0.39917	-0.155356	3.89901	0.0538243	MSTRG.13532			0.999469
MSTRG.34402|ENSG00000171552	-0.474443	7.32204	3.90255	0.0538507	ENSG00000171552	BCL2L1	598	0.999469
MSTRG.22252	-0.2852	0.567232	3.89596	0.0539148	MSTRG.22252			0.999469
MSTRG.41851	0.281344	0.343811	3.89528	0.053935	MSTRG.41851			0.999469
MSTRG.4557	0.449179	-0.507034	3.89428	0.0539647	MSTRG.4557			0.999469
ENSG00000154447	0.540585	0.688018	3.88612	0.0542076	ENSG00000154447	SH3RF1	57630	0.999469
MSTRG.42620|ENSG00000171503	-0.174281	3.23528	3.88402	0.0542706	ENSG00000171503	ETFDH	2110	0.999469
MSTRG.49184|ENSG00000214783|ENSG00000228434|ENSG00000228903|ENSG00000239556|ENSG00000241057|ENSG00000272655|ENSG00000273432|ENSG00000285596	0.130486	6.47177	3.88157	0.0543438	ENSG00000214783|ENSG00000228434|ENSG00000228903|ENSG00000239556|ENSG00000241057|ENSG00000272655|ENSG00000273432|ENSG00000285596			0.999469
MSTRG.27300|ENSG00000127511	0.201272	5.906	3.88068	0.0543703	ENSG00000127511	SIN3B	23309	0.999469
MSTRG.22098|ENSG00000174238	-0.245049	6.76595	3.87781	0.0544566	ENSG00000174238	PITPNA	5306	0.999469
MSTRG.42687|ENSG00000248774	-0.255135	2.82154	3.87334	0.0545909	ENSG00000248774	RP11-798M19.3		0.999469
MSTRG.44902|ENSG00000197043|ENSG00000198624|ENSG00000254298	-0.150034	8.75538	3.87206	0.0546294	ENSG00000197043|ENSG00000198624|ENSG00000254298			0.999469
MSTRG.40180	-0.279943	1.48776	3.86642	0.0547995	MSTRG.40180			0.999469
MSTRG.29199|ENSG00000022556|ENSG00000243494	0.443477	3.14597	3.86614	0.0548714	ENSG00000022556|ENSG00000243494			0.999469
MSTRG.33367|ENSG00000115657|ENSG00000198925|ENSG00000284820	-0.150659	5.93256	3.86346	0.054889	ENSG00000115657|ENSG00000198925|ENSG00000284820			0.999469
MSTRG.33586	-0.468033	-0.00150425	3.85956	0.055007	MSTRG.33586			0.999469
MSTRG.941	-0.35525	0.117652	3.85869	0.0550335	MSTRG.941			0.999469
MSTRG.52438	-0.372777	0.0839122	3.85772	0.055063	MSTRG.52438			0.999469
MSTRG.22943	-0.296554	0.990809	3.85648	0.0551005	MSTRG.22943			0.999469
MSTRG.20900|ENSG00000280027	-0.40439	2.92673	3.85658	0.0551206	ENSG00000280027	RP11-44F14.10		0.999469
MSTRG.26781|ENSG00000174652	-0.288216	5.74799	3.85575	0.0551421	ENSG00000174652	ZNF266	10781	0.999469
MSTRG.7311|ENSG00000107815	0.168822	3.31717	3.85191	0.0552396	ENSG00000107815	C10orf2	56652	0.999469
MSTRG.43774	-0.361927	0.830127	3.84791	0.0553617	MSTRG.43774			0.999469
MSTRG.22900|ENSG00000214832	-0.415896	0.845945	3.84436	0.0554703	ENSG00000214832	UPF3AP2		0.999469
MSTRG.46026	-0.408406	-0.183513	3.84389	0.0554846	MSTRG.46026			0.999469
MSTRG.21022|ENSG00000125124	0.181778	4.18298	3.84174	0.0555506	ENSG00000125124	BBS2	583	0.999469
MSTRG.25774|ENSG00000134779	-0.211275	5.07117	3.83869	0.055644	ENSG00000134779	TPGS2	25941	0.999469
MSTRG.37260	-0.427688	0.11952	3.83389	0.0557918	MSTRG.37260			0.999469
MSTRG.41637|ENSG00000163736|ENSG00000163737	0.43722	6.05906	3.83542	0.0558521	ENSG00000163736|ENSG00000163737			0.999469
MSTRG.15205|ENSG00000215271|ENSG00000235194	-0.195728	5.13892	3.82964	0.0559229	ENSG00000215271|ENSG00000235194			0.999469
MSTRG.55397|ENSG00000122140	-0.38518	3.44915	3.83062	0.0559253	ENSG00000122140	MRPS2	51116	0.999469
MSTRG.48239|ENSG00000164674	-0.200166	5.79303	3.82894	0.0559446	ENSG00000164674	SYTL3	94120	0.999469
MSTRG.50075|ENSG00000106400	-0.123862	5.48482	3.82464	0.0560777	ENSG00000106400	ZNHIT1	10467	0.999469
MSTRG.56353|ENSG00000102096	0.111754	7.37513	3.81939	0.0562405	ENSG00000102096	PIM2	11040	0.999469
MSTRG.53145	0.351419	2.55888	3.81934	0.0562421	MSTRG.53145			0.999469
MSTRG.35314	-0.594133	1.97941	3.82088	0.0562673	MSTRG.35314			0.999469
MSTRG.12791|ENSG00000133639|ENSG00000257242	-0.13075	8.58697	3.81308	0.0564372	ENSG00000133639|ENSG00000257242			0.999469
MSTRG.16695|ENSG00000165934	0.119774	5.30157	3.81047	0.0565185	ENSG00000165934	CPSF2	53981	0.999469
MSTRG.56295	0.280881	0.204037	3.80765	0.0566066	MSTRG.56295			0.999469
MSTRG.43607|ENSG00000131844	0.221333	4.37421	3.80389	0.0567244	ENSG00000131844	MCCC2	64087	0.999469
MSTRG.26031	0.470744	2.04496	3.80146	0.0568058	MSTRG.26031			0.999469
MSTRG.20805|ENSG00000155330	0.258212	1.74453	3.79469	0.0570141	ENSG00000155330	C16orf87	388272	0.999469
MSTRG.5662	-0.443204	-0.332464	3.79345	0.057053	MSTRG.5662			0.999469
MSTRG.3424|ENSG00000117360	-0.100669	6.01622	3.79073	0.0571392	ENSG00000117360	PRPF3	9129	0.999469
MSTRG.9271|ENSG00000254470	-0.2728	7.975	3.79022	0.0571551	ENSG00000254470	AP5B1	91056	0.999469
MSTRG.20118	-0.340648	1.54798	3.7867	0.0572666	MSTRG.20118			0.999469
MSTRG.4231|ENSG00000076321	0.1823	3.31387	3.78555	0.057303	ENSG00000076321	KLHL20	27252	0.999469
MSTRG.30896|ENSG00000116096	-0.346991	0.352402	3.78338	0.0573722	ENSG00000116096	SPR	6697	0.999469
MSTRG.5062	0.586971	0.376657	3.78315	0.0573793	MSTRG.5062			0.999469
MSTRG.5901|ENSG00000148488	-0.356438	0.686742	3.78253	0.0573991	ENSG00000148488	ST8SIA6	338596	0.999469
MSTRG.55434|ENSG00000196422	0.224346	2.51274	3.78176	0.0574235	ENSG00000196422	PPP1R26	9858	0.999469
MSTRG.57700	-1.15542	0.559322	3.78482	0.0574428	MSTRG.57700			0.999469
MSTRG.38373|ENSG00000181555	-0.125856	5.95141	3.77774	0.0575514	ENSG00000181555	SETD2	29072	0.999469
MSTRG.25135|ENSG00000173821|ENSG00000262979|ENSG00000280248	0.218234	9.02739	3.77268	0.0577129	ENSG00000173821|ENSG00000262979|ENSG00000280248			0.999469
MSTRG.33171|ENSG00000260804	-0.205546	3.1334	3.76927	0.0578222	ENSG00000260804	PKI55	150967	0.999469
MSTRG.48204|ENSG00000049618	0.149033	5.43346	3.76821	0.0578562	ENSG00000049618	ARID1B	57492	0.999469
MSTRG.2819|ENSG00000116459|ENSG00000143110	-0.0994013	7.31636	3.76811	0.0578592	ENSG00000116459|ENSG00000143110			0.999469
MSTRG.24105|ENSG00000173868	-0.357525	7.63122	3.76889	0.0578896	ENSG00000173868	PHOSPHO1	162466	0.999469
MSTRG.42344	-0.39976	0.155593	3.76697	0.057896	MSTRG.42344			0.999469
MSTRG.11081|ENSG00000269892	-0.24112	1.34879	3.76396	0.0579926	ENSG00000269892	RP4-761J14.10		0.999469
MSTRG.11038|ENSG00000277952	0.353791	0.734095	3.75516	0.0582761	ENSG00000277952	RP11-90D4.4		0.999469
MSTRG.27876|ENSG00000126267	-0.164173	6.31185	3.74776	0.0585159	ENSG00000126267	COX6B1	1340	0.999469
MSTRG.8257|ENSG00000133789	0.238884	5.15614	3.74607	0.0585706	ENSG00000133789	SWAP70	23075	0.999469
MSTRG.20527	0.36599	-0.327138	3.74465	0.058617	MSTRG.20527			0.999469
MSTRG.7281|ENSG00000014919|ENSG00000229278|ENSG00000285932	-0.109349	4.92415	3.74352	0.0586535	ENSG00000014919|ENSG00000229278|ENSG00000285932			0.999469
MSTRG.46638|ENSG00000184106	-0.493635	1.72809	3.74226	0.0587016	ENSG00000184106	TREML3P		0.999469
MSTRG.6655|ENSG00000148730	-0.12536	7.66255	3.74141	0.0587223	ENSG00000148730	EIF4EBP2	1979	0.999469
MSTRG.32895	0.301228	0.828116	3.73722	0.0588589	MSTRG.32895			0.999469
MSTRG.6749|ENSG00000272599	0.301495	0.809176	3.73626	0.0588904	ENSG00000272599	RP11-152N13.16		0.999469
MSTRG.33363|ENSG00000036257	-0.121587	5.79016	3.73531	0.0589214	ENSG00000036257	CUL3	8452	0.999469
MSTRG.24703	-1.15008	-0.0566766	3.73786	0.0589611	MSTRG.24703			0.999469
MSTRG.13816|ENSG00000177192|ENSG00000273568	0.142598	4.67501	3.73234	0.0590187	ENSG00000177192|ENSG00000273568			0.999469
MSTRG.57574|ENSG00000102119	-0.267145	4.24184	3.73224	0.0590221	ENSG00000102119	EMD	2010	0.999469
MSTRG.31616	-0.400769	1.41166	3.73001	0.0590953	MSTRG.31616			0.999469
MSTRG.14392|ENSG00000136159	0.290547	1.20544	3.72911	0.0591246	ENSG00000136159	NUDT15	55270	0.999469
MSTRG.7086|ENSG00000119917	0.58909	7.47606	3.73045	0.0592557	ENSG00000119917	IFIT3	3437	0.999469
MSTRG.45672|ENSG00000050393	0.209943	2.75042	3.71931	0.0594474	ENSG00000050393	MCUR1	63933	0.999469
MSTRG.9923|ENSG00000247137	0.299463	1.79209	3.71732	0.0595132	ENSG00000247137	RP11-727A23.5		0.999469
MSTRG.14104	-0.320062	2.1066	3.71647	0.0595412	MSTRG.14104			0.999469
MSTRG.9492|ENSG00000239559	-0.199925	3.14274	3.7154	0.0595767	ENSG00000239559	RPL37P2		0.999469
MSTRG.6992	0.222937	0.881061	3.71514	0.0595852	MSTRG.6992			0.999469
MSTRG.26200|ENSG00000279077	0.443642	-0.475137	3.7142	0.0596164	ENSG00000279077	RP11-800A18.3		0.999469
MSTRG.3240	0.249872	1.07364	3.7101	0.0597524	MSTRG.3240			0.999469
MSTRG.52754	-0.246129	6.45442	3.70913	0.0597847	MSTRG.52754			0.999469
MSTRG.31208|ENSG00000115561|ENSG00000239305|ENSG00000249884	-0.219224	6.84957	3.70871	0.0597987	ENSG00000115561|ENSG00000239305|ENSG00000249884			0.999469
MSTRG.7748|ENSG00000148848	0.434935	1.22838	3.70864	0.059801	ENSG00000148848	ADAM12	8038	0.999469
MSTRG.1079	0.201779	1.9824	3.70204	0.0600207	MSTRG.1079			0.999469
MSTRG.42940|ENSG00000038382	0.179858	4.13607	3.69752	0.0601719	ENSG00000038382	TRIO	7204	0.999469
MSTRG.35370	-0.577052	2.00807	3.69965	0.0601748	MSTRG.35370			0.999469
MSTRG.54649	-0.352802	-0.129132	3.69582	0.0602288	MSTRG.54649			0.999469
MSTRG.57728|ENSG00000067048	-1.5952	3.97318	3.70099	0.0602398	ENSG00000067048	DDX3Y	8653	0.999469
MSTRG.26046|ENSG00000267390	0.469726	-0.398342	3.69484	0.0602617	ENSG00000267390	RP11-635N19.1		0.999469
MSTRG.4949	-0.330648	0.842113	3.69066	0.0604019	MSTRG.4949			0.999469
MSTRG.9366	-0.290632	1.31954	3.69061	0.0604036	MSTRG.9366			0.999469
MSTRG.37032|ENSG00000221890	-0.282348	2.86569	3.6903	0.060414	ENSG00000221890	NPTXR	23467	0.999469
MSTRG.37665	-0.48177	-0.401838	3.68955	0.0604393	MSTRG.37665			0.999469
MSTRG.2196	-0.206055	4.85244	3.68399	0.0606266	MSTRG.2196			0.999469
MSTRG.12947|ENSG00000057704|ENSG00000283818	-0.231972	6.11366	3.68328	0.0606505	ENSG00000057704|ENSG00000283818			0.999469
MSTRG.56725	-0.367687	0.258878	3.68295	0.0606615	MSTRG.56725			0.999469
MSTRG.28481|ENSG00000167625	0.209538	4.4234	3.6823	0.0606835	ENSG00000167625	ZNF526	116115	0.999469
MSTRG.57094	-0.257748	2.86939	3.68222	0.0606863	MSTRG.57094			0.999469
MSTRG.51011|ENSG00000133624	-0.279378	4.6405	3.68086	0.0607324	ENSG00000133624	ZNF767P	79970	0.999469
MSTRG.42759	-0.419169	0.298236	3.67758	0.0608431	MSTRG.42759			0.999469
MSTRG.20058|ENSG00000072864|ENSG00000263065|ENSG00000263335|ENSG00000280206|ENSG00000283736	-0.186753	6.72735	3.67362	0.0609774	ENSG00000072864|ENSG00000263065|ENSG00000263335|ENSG00000280206|ENSG00000283736			0.999469
MSTRG.7282|ENSG00000119929|ENSG00000198018	-0.152185	3.99817	3.6702	0.0610938	ENSG00000119929|ENSG00000198018			0.999469
MSTRG.28726|ENSG00000087074	-0.212914	6.46547	3.6684	0.0611551	ENSG00000087074	PPP1R15A	23645	0.999469
MSTRG.45458	0.299996	2.6526	3.66773	0.061178	MSTRG.45458			0.999469
MSTRG.53740|ENSG00000137094	-0.376847	1.67451	3.66692	0.0612054	ENSG00000137094	DNAJB5	25822	0.999469
MSTRG.14032|ENSG00000122035	-0.305285	1.46284	3.66577	0.0612449	ENSG00000122035	RASL11A	387496	0.999469
MSTRG.22641|ENSG00000109063|ENSG00000133028	-0.180467	4.9888	3.66459	0.061285	ENSG00000109063|ENSG00000133028			0.999469
MSTRG.34265|ENSG00000230492	-0.516237	1.95154	3.66134	0.0614354	ENSG00000230492	RP4-753D10.5		0.999469
MSTRG.57527|ENSG00000063601	0.178862	5.23154	3.65951	0.0614588	ENSG00000063601	MTMR1	8776	0.999469
MSTRG.46074|ENSG00000204564	-0.171471	3.3471	3.6589	0.0614798	ENSG00000204564	C6orf136	221545	0.999469
MSTRG.31362	0.548068	0.266332	3.65854	0.0614921	MSTRG.31362			0.999469
MSTRG.54534	0.30724	0.627775	3.65734	0.0615333	MSTRG.54534			0.999469
MSTRG.31840	-0.366382	0.248633	3.65573	0.0615886	MSTRG.31840			0.999469
MSTRG.57195|ENSG00000101856	0.243332	4.39122	3.65474	0.0616226	ENSG00000101856	PGRMC1	10857	0.999469
MSTRG.46655	-0.289957	2.67947	3.65018	0.0617795	MSTRG.46655			0.999469
MSTRG.344|ENSG00000116649	0.154067	4.77965	3.6478	0.0618614	ENSG00000116649	SRM	6723	0.999469
MSTRG.43566|ENSG00000248477	0.415641	4.39898	3.65069	0.0618686	ENSG00000248477	RP11-848G14.2		0.999469
MSTRG.17704|ENSG00000140199	-0.226006	7.42179	3.64719	0.0618823	ENSG00000140199	SLC12A6	9990	0.999469
MSTRG.45605|ENSG00000124783|ENSG00000164304	-0.384525	6.40623	3.64863	0.0619247	ENSG00000124783|ENSG00000164304			0.999469
MSTRG.48101|ENSG00000155906	0.230327	2.36071	3.64362	0.0620059	ENSG00000155906	RMND1	55005	0.999469
MSTRG.57631|ENSG00000160219	-0.27337	5.43017	3.64262	0.0620447	ENSG00000160219	GAB3	139716	0.999469
MSTRG.33043|ENSG00000224137	0.501563	0.687014	3.64074	0.0621056	ENSG00000224137	AC079767.4		0.999469
MSTRG.29148|ENSG00000167615	0.147654	8.76223	3.64007	0.0621288	ENSG00000167615	LENG8	114823	0.999469
MSTRG.29823	-0.285442	0.455916	3.63899	0.0621661	MSTRG.29823			0.999469
MSTRG.41313	0.449995	-0.286885	3.63773	0.0622098	MSTRG.41313			0.999469
MSTRG.15097|ENSG00000211810	-0.274935	1.93934	3.63667	0.0622469	ENSG00000211810	TRAV29DV5		0.999469
MSTRG.33465|ENSG00000079263|ENSG00000185404	0.153729	6.27216	3.63318	0.0623679	ENSG00000079263|ENSG00000185404			0.999469
MSTRG.1582|ENSG00000171793	0.237326	3.10426	3.6316	0.0624231	ENSG00000171793	CTPS1	1503	0.999469
MSTRG.57708	-1.1819	0.704839	3.63143	0.0625747	MSTRG.57708			0.999469
MSTRG.9503	0.218973	2.68926	3.62497	0.0626546	MSTRG.9503			0.999469
MSTRG.4771	0.361492	-0.339558	3.61828	0.0628891	MSTRG.4771			0.999469
MSTRG.26703|ENSG00000104918	-0.46316	2.02686	3.61786	0.0629213	ENSG00000104918	RETN	56729	0.999469
MSTRG.22350|ENSG00000129197	0.402404	4.46178	3.61469	0.063116	ENSG00000129197	RPAIN	84268	0.999469
MSTRG.6596|ENSG00000108187	-0.255252	1.05345	3.61094	0.0631476	ENSG00000108187	PBLD	64081	0.999469
MSTRG.28843	0.232798	1.87204	3.61058	0.0631605	MSTRG.28843			0.999469
MSTRG.9815	0.442499	2.82315	3.61177	0.0631776	MSTRG.9815			0.999469
MSTRG.11522|ENSG00000123095	0.404545	0.587077	3.60937	0.0632032	ENSG00000123095	BHLHE41	79365	0.999469
MSTRG.11750	0.506709	-0.309489	3.60912	0.063212	MSTRG.11750			0.999469
MSTRG.14456|ENSG00000136147	0.166811	6.03855	3.60764	0.0632644	ENSG00000136147	PHF11	51131	0.999469
MSTRG.42144|ENSG00000273447	-0.389939	-0.443756	3.6073	0.0632762	ENSG00000273447	AC004067.5		0.999469
MSTRG.55831|ENSG00000004961	0.116691	3.80751	3.6073	0.0632763	ENSG00000004961	HCCS	3052	0.999469
MSTRG.23161|ENSG00000277511	0.363323	0.238339	3.60321	0.0634209	ENSG00000277511	CTD-2095E4.5		0.999469
MSTRG.24742	-0.49351	-0.167766	3.60172	0.0634741	MSTRG.24742			0.999469
MSTRG.27773|ENSG00000267130|ENSG00000267296	0.266088	1.16373	3.59928	0.0635605	ENSG00000267130|ENSG00000267296			0.999469
MSTRG.50376|ENSG00000135272	0.233867	4.79866	3.59735	0.0636294	ENSG00000135272	MDFIC	29969	0.999469
MSTRG.45487	0.246097	1.75076	3.59586	0.0636824	MSTRG.45487			0.999469
MSTRG.15675|ENSG00000151748	0.243629	2.6554	3.5929	0.0637878	ENSG00000151748	SAV1	60485	0.999469
MSTRG.1134	-0.379583	-0.0522027	3.5911	0.0638522	MSTRG.1134			0.999469
MSTRG.24691|ENSG00000166685|ENSG00000180616|ENSG00000264860	-0.125773	4.59335	3.58863	0.0639405	ENSG00000166685|ENSG00000180616|ENSG00000264860			0.999469
MSTRG.24640|ENSG00000123700	0.324292	5.3619	3.58974	0.0639614	ENSG00000123700	KCNJ2	3759	0.999469
MSTRG.46637	-0.488506	0.600453	3.58177	0.0641864	MSTRG.46637			0.999469
MSTRG.44247|ENSG00000164902	0.181885	4.03952	3.57811	0.0643181	ENSG00000164902	PHAX	51808	0.999469
MSTRG.57524|ENSG00000183837	0.529099	3.35133	3.58138	0.0643309	ENSG00000183837	PNMA3	29944	0.999469
MSTRG.27208	-0.647655	0.218447	3.57742	0.0643579	MSTRG.27208			0.999469
MSTRG.44990	-0.252038	1.3378	3.57695	0.0643599	MSTRG.44990			0.999469
MSTRG.3315	-1.14041	3.26551	3.57967	0.0644487	MSTRG.3315			0.999469
MSTRG.26332|ENSG00000079313|ENSG00000284216	0.11264	5.65385	3.56655	0.0647357	ENSG00000079313|ENSG00000284216			0.999469
MSTRG.21309|ENSG00000132612|ENSG00000168807|ENSG00000260914	-0.0726973	6.55737	3.56543	0.0647766	ENSG00000132612|ENSG00000168807|ENSG00000260914			0.999469
MSTRG.47949	0.489438	0.496423	3.56184	0.064907	MSTRG.47949			0.999469
MSTRG.34624	0.417421	-0.317205	3.55881	0.0650172	MSTRG.34624			0.999469
MSTRG.43465|ENSG00000285999	-0.411196	-0.236603	3.55879	0.0650179	ENSG00000285999			0.999469
MSTRG.33970	0.283291	0.680154	3.55803	0.0650455	MSTRG.33970			0.999469
MSTRG.21671	0.471803	0.908963	3.55712	0.0650788	MSTRG.21671			0.999469
MSTRG.50208	-0.527158	0.962446	3.55613	0.065115	MSTRG.50208			0.999469
MSTRG.26216|ENSG00000099804	-0.310036	6.14246	3.55557	0.065181	ENSG00000099804	CDC34	997	0.999469
MSTRG.10948	-0.469239	1.70028	3.55301	0.0652347	MSTRG.10948			0.999469
MSTRG.43062|ENSG00000056097	0.156233	5.30296	3.5491	0.0653722	ENSG00000056097	ZFR	51663	0.999469
MSTRG.42315	0.668894	0.239621	3.54338	0.0655976	MSTRG.42315			0.999469
MSTRG.22280	0.318556	1.02567	3.54084	0.0656758	MSTRG.22280			0.999469
MSTRG.31353|ENSG00000196843	-0.224842	6.44482	3.53576	0.065863	ENSG00000196843	ARID5A	10865	0.999469
MSTRG.29099|ENSG00000123870|ENSG00000167562|ENSG00000198482|ENSG00000242255	0.180554	5.26825	3.535	0.0658913	ENSG00000123870|ENSG00000167562|ENSG00000198482|ENSG00000242255			0.999469
MSTRG.38665|ENSG00000055955|ENSG00000213533|ENSG00000243696|ENSG00000248592|ENSG00000272573	0.221297	5.57017	3.52991	0.0660798	ENSG00000055955|ENSG00000213533|ENSG00000243696|ENSG00000248592|ENSG00000272573			0.999469
MSTRG.42993|ENSG00000183666	0.199564	2.56303	3.52982	0.0660832	ENSG00000183666	GUSBP1	728411	0.999469
MSTRG.3795|ENSG00000143320|ENSG00000223356	-0.330344	1.73546	3.52406	0.0662971	ENSG00000143320|ENSG00000223356			0.999469
MSTRG.233|ENSG00000158286	0.454278	0.98907	3.52402	0.0662985	ENSG00000158286	RNF207	388591	0.999469
MSTRG.21262|ENSG00000102901	-0.155092	5.15904	3.52322	0.0663286	ENSG00000102901	CENPT	80152	0.999469
MSTRG.8282|ENSG00000254719	0.426099	-0.311715	3.51939	0.0664712	ENSG00000254719	RP11-351I24.3		0.999469
MSTRG.34541|ENSG00000230155	-0.221253	6.17941	3.51884	0.0664918	ENSG00000230155	RP3-477O4.14		0.999469
MSTRG.49854|ENSG00000177409	0.373527	6.59453	3.51949	0.066555	ENSG00000177409	SAMD9L	219285	0.999469
MSTRG.14468|ENSG00000102837	-0.943914	1.20537	3.51625	0.0667439	ENSG00000102837	OLFM4	10562	0.999469
MSTRG.53900|ENSG00000184961|ENSG00000204837|ENSG00000276692|ENSG00000283886|ENSG00000284116	0.415011	-0.335992	3.51085	0.0667909	ENSG00000184961|ENSG00000204837|ENSG00000276692|ENSG00000283886|ENSG00000284116			0.999469
MSTRG.32168	-0.320897	-0.242697	3.50817	0.0668917	MSTRG.32168			0.999469
MSTRG.54744|ENSG00000157654|ENSG00000241978|ENSG00000243444	0.32893	4.10841	3.50809	0.0669365	ENSG00000157654|ENSG00000241978|ENSG00000243444			0.999469
MSTRG.3092	0.459323	2.22211	3.50377	0.0670815	MSTRG.3092			0.999469
MSTRG.4180|ENSG00000075945	-0.165824	3.46921	3.50248	0.067106	ENSG00000075945	KIFAP3	22920	0.999469
MSTRG.11589|ENSG00000170456	0.330124	1.89626	3.49884	0.0672434	ENSG00000170456	DENND5B	160518	0.999469
MSTRG.27737|ENSG00000105173	0.498911	0.00118906	3.49874	0.0672472	ENSG00000105173	CCNE1	898	0.999469
MSTRG.18136	-0.436563	-0.325231	3.49708	0.0673102	MSTRG.18136			0.999469
MSTRG.36479|ENSG00000099977|ENSG00000224205|ENSG00000250470|ENSG00000285762	-0.245095	4.81849	3.49688	0.0673177	ENSG00000099977|ENSG00000224205|ENSG00000250470|ENSG00000285762			0.999469
MSTRG.6930|ENSG00000253626	0.1795	3.32574	3.49566	0.0673637	ENSG00000253626	EIF5AL1	143244	0.999469
MSTRG.3770|ENSG00000237842	-0.132875	2.28534	3.49532	0.0673768	ENSG00000237842	RP11-110J1.2		0.999469
MSTRG.42757|ENSG00000271646	0.909982	2.88871	3.49919	0.0674187	ENSG00000271646	RP11-326I11.3		0.999469
MSTRG.15291|ENSG00000139899	0.380194	1.69554	3.48553	0.067749	ENSG00000139899	CBLN3	643866	0.999469
MSTRG.8974|ENSG00000167994	-0.681547	1.0336	3.4851	0.0678394	ENSG00000167994	RAB3IL1	5866	0.999469
MSTRG.34514|ENSG00000078804	-0.347823	4.30172	3.47814	0.0680966	ENSG00000078804	TP53INP2	58476	0.999469
MSTRG.51983|ENSG00000165102	-0.34528	4.93104	3.47829	0.0680974	ENSG00000165102	HGSNAT	138050	0.999469
MSTRG.49781|ENSG00000205413	0.225997	5.92929	3.47286	0.0682341	ENSG00000205413	SAMD9	54809	0.999469
MSTRG.23588|ENSG00000173812	-0.118565	8.51552	3.46922	0.0683739	ENSG00000173812	EIF1	10209	0.999469
MSTRG.11732	-0.439686	-0.2464	3.46595	0.0685001	MSTRG.11732			0.999469
MSTRG.55657	0.280055	1.57026	3.46469	0.0685487	MSTRG.55657			0.999469
MSTRG.38757|ENSG00000272182	-0.284957	1.0065	3.46392	0.0685786	ENSG00000272182	RP11-802O23.3		0.999469
MSTRG.45036|ENSG00000233913	-0.340035	6.01159	3.46554	0.0685844	ENSG00000233913	RPL10P9		0.999469
MSTRG.48157	0.424597	-0.37213	3.46372	0.0685863	MSTRG.48157			0.999469
MSTRG.55135|ENSG00000106992|ENSG00000136840|ENSG00000160408|ENSG00000257524	-0.220368	6.2205	3.46219	0.0686455	ENSG00000106992|ENSG00000136840|ENSG00000160408|ENSG00000257524			0.999469
ENSG00000279692	-0.363857	-0.287715	3.46124	0.0686822	ENSG00000279692	RP11-1055B8.1		0.999469
MSTRG.22424|ENSG00000072778	-0.167035	6.9363	3.46097	0.0686927	ENSG00000072778	ACADVL	37	0.999469
MSTRG.49249	-0.381301	0.327421	3.45828	0.068797	MSTRG.49249			0.999469
MSTRG.20159|ENSG00000006007	-0.188223	5.80678	3.45787	0.0688128	ENSG00000006007	GDE1	51573	0.999469
MSTRG.37033|ENSG00000183741	0.463548	5.6544	3.46176	0.0688265	ENSG00000183741	CBX6	23466	0.999469
MSTRG.47070|ENSG00000164430	0.166544	3.48067	3.4538	0.0689709	ENSG00000164430	MB21D1	115004	0.999469
MSTRG.2509|ENSG00000162654	0.421123	5.52881	3.45644	0.0689926	ENSG00000162654	GBP4	115361	0.999469
MSTRG.50955|ENSG00000050327	0.341713	1.3264	3.44795	0.0691986	ENSG00000050327	ARHGEF5	102725117	0.999469
MSTRG.43962|ENSG00000251102	-0.326807	0.377316	3.44786	0.0692021	ENSG00000251102	CTBP2P4		0.999469
MSTRG.56813|ENSG00000131269	-0.130593	3.60039	3.444	0.0693532	ENSG00000131269	ABCB7	22	0.999469
MSTRG.26455|ENSG00000064961	0.180634	5.17251	3.44346	0.0693743	ENSG00000064961	HMG20B	10362	0.999469
MSTRG.45322	0.825183	0.189348	3.44523	0.0693817	MSTRG.45322			0.999469
MSTRG.53245|ENSG00000179632	-0.252764	6.70433	3.4413	0.069459	ENSG00000179632	MAF1	84232	0.999469
MSTRG.41717|ENSG00000251442	0.428493	1.19616	3.43809	0.0695846	ENSG00000251442	LINC01094		0.999469
MSTRG.5731	-0.440281	0.661912	3.43762	0.0696033	MSTRG.5731			0.999469
MSTRG.56718	-0.421531	-0.337193	3.43444	0.0697285	MSTRG.56718			0.999469
MSTRG.7536|ENSG00000108055	0.116865	5.37922	3.43416	0.0697393	ENSG00000108055	SMC3	9126	0.999469
MSTRG.7622|ENSG00000165646	-0.398448	0.252271	3.43214	0.0698188	ENSG00000165646	SLC18A2	6571	0.999469
MSTRG.23479|ENSG00000278053	-0.227319	3.76997	3.43141	0.0698476	ENSG00000278053	DDX52	11056	0.999469
MSTRG.1090|ENSG00000130772	-0.164075	4.32281	3.43098	0.0698647	ENSG00000130772	MED18	54797	0.999469
MSTRG.53523|ENSG00000044459	0.28414	1.44686	3.42994	0.0699057	ENSG00000044459	CNTLN	54875	0.999469
MSTRG.4394|ENSG00000232586	-0.289443	0.510357	3.42949	0.0699233	ENSG00000232586	KIAA1614-AS1		0.999469
MSTRG.21441|ENSG00000140836	0.188019	3.18926	3.42943	0.0699258	ENSG00000140836	ZFHX3	463	0.999469
MSTRG.28971	-0.451836	0.800644	3.42908	0.0699396	MSTRG.28971			0.999469
ENSG00000261534	-0.200809	0.875511	3.42528	0.07009	ENSG00000261534	RP11-244O19.1		0.999469
MSTRG.13470|ENSG00000111737	0.619215	5.64489	3.42997	0.0700947	ENSG00000111737	RAB35	11021	0.999469
MSTRG.13528|ENSG00000157837	-0.110239	5.09778	3.42509	0.0700975	ENSG00000157837	SPPL3	121665	0.999469
MSTRG.41989|ENSG00000153064	0.26742	5.13113	3.42391	0.0701504	ENSG00000153064	BANK1	55024	0.999469
MSTRG.34236|ENSG00000125846	-0.341827	3.29164	3.4235	0.0701683	ENSG00000125846	ZNF133	7692	0.999469
MSTRG.29394|ENSG00000171574	-0.244966	1.3619	3.41994	0.0703017	ENSG00000171574	ZNF584	201514	0.999469
MSTRG.13516|ENSG00000022840	-0.267233	7.74808	3.41955	0.0703171	ENSG00000022840	RNF10	9921	0.999469
MSTRG.17361|ENSG00000224373	0.443492	1.21449	3.4182	0.0703706	ENSG00000224373	IGHV4-59		0.999469
MSTRG.15463	0.175605	1.1711	3.41717	0.0704119	MSTRG.15463			0.999469
MSTRG.49196|ENSG00000122678|ENSG00000283969	0.166213	5.2863	3.41665	0.0704323	ENSG00000122678|ENSG00000283969			0.999469
MSTRG.7635|ENSG00000107581	0.154314	7.16415	3.41657	0.0704356	ENSG00000107581	EIF3A	8661	0.999469
MSTRG.46529|ENSG00000124772	0.278917	4.6549	3.41466	0.0705166	ENSG00000124772	CPNE5	57699	0.999469
MSTRG.42456	0.550625	-0.479833	3.41392	0.0705412	MSTRG.42456			0.999469
MSTRG.8322	0.542724	0.980811	3.41374	0.0705811	MSTRG.8322			0.999469
MSTRG.32523|ENSG00000226564	-0.185789	5.87585	3.41189	0.0706221	ENSG00000226564	FTH1P20		0.999469
MSTRG.23034|ENSG00000109107	-0.201351	4.23181	3.4116	0.0706337	ENSG00000109107	ALDOC	230	0.999469
MSTRG.55912	-0.311889	2.27067	3.41055	0.0706757	MSTRG.55912			0.999469
MSTRG.17875|ENSG00000168781	0.176775	3.28245	3.40254	0.0709964	ENSG00000168781	PPIP5K1	9677	0.999469
MSTRG.30481|ENSG00000162994	0.402953	0.680424	3.39941	0.0711224	ENSG00000162994	CLHC1	130162	0.999469
MSTRG.17805|ENSG00000062524	0.316925	4.37716	3.39827	0.0712135	ENSG00000062524	LTK	4058	0.999469
MSTRG.7273	-0.216408	1.83265	3.39683	0.0712263	MSTRG.7273			0.999469
MSTRG.57102|ENSG00000080561	0.47819	-0.128999	3.39443	0.0713231	ENSG00000080561	MID2	11043	0.999469
MSTRG.32454	0.327096	1.11628	3.3923	0.0714089	MSTRG.32454			0.999469
MSTRG.2769	-0.182673	5.38007	3.38862	0.0715578	MSTRG.2769			0.999469
MSTRG.53661	0.380065	-0.0375853	3.38831	0.0715705	MSTRG.53661			0.999469
MSTRG.53247|ENSG00000179698	0.357078	1.39622	3.38531	0.0716919	ENSG00000179698	WDR97	340390	0.999469
MSTRG.16628|ENSG00000258920	-0.381468	0.0904956	3.3829	0.0717899	ENSG00000258920	FOXN3-AS1	400236	0.999469
MSTRG.9251|ENSG00000173825	-0.224662	4.58423	3.38227	0.0718158	ENSG00000173825	TIGD3	220359	0.999469
MSTRG.57740|ENSG00000215580	-1.12918	1.38058	3.38642	0.0718161	ENSG00000215580	BCORP1	286554	0.999469
MSTRG.19455	-0.372721	0.00244352	3.38199	0.071827	MSTRG.19455			0.999469
MSTRG.14035|ENSG00000150991	-0.159324	10.1977	3.38151	0.0718464	ENSG00000150991	UBC	7316	0.999469
MSTRG.27819|ENSG00000280106	-0.92856	1.14866	3.38272	0.0719629	ENSG00000280106	CTC-523E23.3		0.999469
MSTRG.55555	0.421766	-0.383267	3.37706	0.0720277	MSTRG.55555			0.999469
MSTRG.52302	-0.239028	1.90646	3.37662	0.0720459	MSTRG.52302			0.999469
MSTRG.22728|ENSG00000141030	-0.123176	4.75768	3.37485	0.072118	ENSG00000141030	COPS3	8533	0.999469
MSTRG.50289	-0.223359	2.39689	3.37315	0.0721876	MSTRG.50289			0.999469
MSTRG.3642	-0.434357	-0.3654	3.37173	0.0722455	MSTRG.3642			0.999469
MSTRG.49965|ENSG00000197037	0.124328	3.95565	3.37051	0.0722956	ENSG00000197037	ZSCAN25	221785	0.999469
MSTRG.49383	-0.134424	2.98689	3.37028	0.0723052	MSTRG.49383			0.999469
MSTRG.48377	0.351609	-0.322895	3.37006	0.072314	MSTRG.48377			0.999469
MSTRG.25934|ENSG00000066926	-0.301009	3.89277	3.36507	0.0725249	ENSG00000066926	FECH	2235	0.999469
MSTRG.9314	-0.187439	4.03194	3.36468	0.072535	MSTRG.9314			0.999469
MSTRG.48731|ENSG00000071189	0.287455	4.09551	3.36389	0.0725716	ENSG00000071189	SNX13	23161	0.999469
ENSG00000277151	-0.416866	-0.496199	3.3629	0.0726082	ENSG00000277151	RP11-380B4.3		0.999469
MSTRG.21030|ENSG00000140848	-0.230753	4.84684	3.36282	0.0726114	ENSG00000140848	CPNE2	221184	0.999469
MSTRG.37810|ENSG00000154822|ENSG00000283885	-0.117269	5.8344	3.36233	0.0726313	ENSG00000154822|ENSG00000283885			0.999469
MSTRG.31624|ENSG00000135966	0.102151	4.42556	3.36215	0.072639	ENSG00000135966	TGFBRAP1	9392	0.999469
MSTRG.39869	-0.162951	1.80823	3.36134	0.0726725	MSTRG.39869			0.999469
MSTRG.48068|ENSG00000120254	0.322465	1.52581	3.35863	0.0727842	ENSG00000120254	MTHFD1L	25902	0.999469
MSTRG.32480|ENSG00000237804	0.175183	1.53555	3.35748	0.0728315	ENSG00000237804	HNRNPA1P39		0.999469
MSTRG.34585|ENSG00000149639	0.201215	3.37944	3.35701	0.0728511	ENSG00000149639	SOGA1	140710	0.999469
MSTRG.23369|ENSG00000172123|ENSG00000267102|ENSG00000267648|ENSG00000267745	-0.209427	3.53566	3.35666	0.0728654	ENSG00000172123|ENSG00000267102|ENSG00000267648|ENSG00000267745			0.999469
MSTRG.46836|ENSG00000230204	-0.192753	5.71904	3.35628	0.0728809	ENSG00000230204	FTH1P5		0.999469
MSTRG.37785	-0.146881	3.09171	3.3557	0.072905	MSTRG.37785			0.999469
MSTRG.48838|ENSG00000050344	0.252894	2.01625	3.35522	0.0729248	ENSG00000050344	NFE2L3	9603	0.999469
MSTRG.13952|ENSG00000232187	-0.193962	6.09785	3.35288	0.0730218	ENSG00000232187	FTH1P7		0.999469
MSTRG.16345|ENSG00000156050|ENSG00000258891	-0.176667	2.02348	3.35252	0.0730369	ENSG00000156050|ENSG00000258891			0.999469
MSTRG.49583|ENSG00000225648	0.347461	2.16741	3.34764	0.0732391	ENSG00000225648	SBDSP1		0.999469
MSTRG.18878|ENSG00000140391	0.178449	4.55034	3.34748	0.0732458	ENSG00000140391	TSPAN3	10099	0.999469
MSTRG.40303|ENSG00000163882	0.139652	3.52725	3.34679	0.0732743	ENSG00000163882	POLR2H	5437	0.999469
MSTRG.56659|ENSG00000184481	-0.362276	5.58563	3.34784	0.0733217	ENSG00000184481	FOXO4	4303	0.999469
MSTRG.25903|ENSG00000141627	-0.0966978	4.95727	3.34417	0.0733833	ENSG00000141627	DYM	54808	0.999469
MSTRG.36256|ENSG00000169668	0.615676	-0.248114	3.34132	0.0735021	ENSG00000169668	BCRP2		0.999469
MSTRG.47177|ENSG00000188994	0.274183	5.21658	3.34121	0.0735297	ENSG00000188994	ZNF292	23036	0.999469
MSTRG.36405	-0.262158	1.99927	3.33785	0.0736474	MSTRG.36405			0.999469
MSTRG.39760|ENSG00000233597	0.278902	0.609452	3.33678	0.073692	ENSG00000233597	RP11-343B5.1		0.999469
MSTRG.42972|ENSG00000154122	-0.196556	5.15413	3.33601	0.0737243	ENSG00000154122	ANKH	56172	0.999469
MSTRG.28513|ENSG00000256294	-0.232025	2.19523	3.33548	0.0737463	ENSG00000256294	ZNF225	7768	0.999469
MSTRG.57383|ENSG00000102078	-0.174691	2.31431	3.33453	0.0737861	ENSG00000102078	SLC25A14	9016	0.999469
MSTRG.21184|ENSG00000172828|ENSG00000172831|ENSG00000265408	-0.166469	4.97212	3.33425	0.0737978	ENSG00000172828|ENSG00000172831|ENSG00000265408			0.999469
MSTRG.7731|ENSG00000107902	-0.217359	4.02651	3.33413	0.0738028	ENSG00000107902	LHPP	64077	0.999469
MSTRG.16108|ENSG00000134001	0.257925	3.96262	3.33237	0.0738766	ENSG00000134001	EIF2S1	1965	0.999469
MSTRG.49693	0.220309	1.27354	3.33049	0.0739556	MSTRG.49693			0.999469
MSTRG.29484|ENSG00000151353	0.155264	3.8492	3.33048	0.0739562	ENSG00000151353	TMEM18	129787	0.999469
MSTRG.42844|ENSG00000153395	-0.188501	7.56046	3.32967	0.0739903	ENSG00000153395	LPCAT1	79888	0.999469
MSTRG.31004	0.241218	0.519539	3.32578	0.0741537	MSTRG.31004			0.999469
MSTRG.16021|ENSG00000224861	-0.196621	5.20007	3.32531	0.0741737	ENSG00000224861	YBX1P1		0.999469
MSTRG.51666	-0.412915	-0.323866	3.32364	0.0742439	MSTRG.51666			0.999469
MSTRG.32505|ENSG00000128654	0.38146	1.36078	3.32323	0.0742614	ENSG00000128654	MTX2	10651	0.999469
MSTRG.50779|ENSG00000240889	0.3667	0.00844222	3.32307	0.0742681	ENSG00000240889	NDUFB2-AS1	100134713	0.999469
MSTRG.32128|ENSG00000121964	-0.218871	3.75194	3.32267	0.0742852	ENSG00000121964	GTDC1	79712	0.999469
MSTRG.11714	-0.369963	1.44246	3.3223	0.0743004	MSTRG.11714			0.999469
MSTRG.10856|ENSG00000010278	-0.469861	4.25809	3.32384	0.0743853	ENSG00000010278	CD9	928	0.999469
MSTRG.51032|ENSG00000213205	-0.433792	0.453367	3.31862	0.074456	ENSG00000213205	STRADBP1		0.999469
MSTRG.11631|ENSG00000223722	-0.461809	-0.0708318	3.31732	0.0745113	ENSG00000223722	RP11-467L13.5		0.999469
MSTRG.1925|ENSG00000162377	0.213897	2.28742	3.31712	0.0745198	ENSG00000162377	COA7	65260	0.999469
MSTRG.55010	-0.347829	2.06287	3.31426	0.0746408	MSTRG.55010			0.999469
MSTRG.19516|ENSG00000007516	-0.354298	4.81555	3.31578	0.0746605	ENSG00000007516	BAIAP3	8938	0.999469
MSTRG.55476	0.259888	-0.00222234	3.30994	0.0748246	MSTRG.55476			0.999469
MSTRG.29259	-0.305332	1.51667	3.3088	0.074873	MSTRG.29259			0.999469
MSTRG.12501	-0.324502	3.19824	3.30778	0.0749166	MSTRG.12501			0.999469
MSTRG.10329|ENSG00000180425	-0.16568	2.43016	3.30622	0.0749831	ENSG00000180425	C11orf71	54494	0.999469
MSTRG.39000|ENSG00000114021	0.196803	3.30118	3.30091	0.0752099	ENSG00000114021	NIT2	56954	0.999469
MSTRG.45688	-0.351592	1.4549	3.30013	0.0752434	MSTRG.45688			0.999469
MSTRG.28046|ENSG00000188283	-0.502174	2.27428	3.29898	0.0753624	ENSG00000188283	ZNF383	163087	0.999469
MSTRG.33220	-0.29832	2.41311	3.29679	0.0753863	MSTRG.33220			0.999469
MSTRG.8243	0.253688	0.751638	3.29664	0.0753929	MSTRG.8243			0.999469
MSTRG.10066|ENSG00000134627|ENSG00000196371	0.133418	3.83679	3.29051	0.0756564	ENSG00000134627|ENSG00000196371			0.999469
MSTRG.27687|ENSG00000268555	-0.518426	1.58148	3.28917	0.0757501	ENSG00000268555	RP11-678G14.3		0.999469
MSTRG.12101	0.386018	1.15569	3.28794	0.0757672	MSTRG.12101			0.999469
MSTRG.25723|ENSG00000215492	0.149575	5.41881	3.28697	0.0758092	ENSG00000215492	HNRNPA1P7		0.999469
MSTRG.38229|ENSG00000160746	-0.174959	3.96878	3.28632	0.0758373	ENSG00000160746	ANO10	55129	0.999469
MSTRG.23370|ENSG00000267312	0.220797	1.3506	3.28628	0.0758388	ENSG00000267312	RP11-1094M14.7		0.999469
MSTRG.43217|ENSG00000205765	0.108513	4.61534	3.28495	0.0758963	ENSG00000205765	C5orf51	285636	0.999469
MSTRG.51615	-0.3719	2.07691	3.27971	0.0761232	MSTRG.51615			0.999469
MSTRG.1573|ENSG00000117016	0.199672	2.41318	3.27842	0.0761793	ENSG00000117016	RIMS3	9783	0.999469
MSTRG.49726	0.223666	3.27558	3.27812	0.0761924	MSTRG.49726			0.999469
MSTRG.3185|ENSG00000265972	-0.15633	11.2465	3.27446	0.0763511	ENSG00000265972	TXNIP	10628	0.999469
MSTRG.4192|ENSG00000188404	-0.210546	10.6182	3.27367	0.0763857	ENSG00000188404	SELL	6402	0.999469
MSTRG.9438	0.378975	-0.042577	3.27285	0.0764215	MSTRG.9438			0.999469
MSTRG.19630|ENSG00000205913	-0.295046	0.179089	3.2721	0.0764541	ENSG00000205913	SRRM2-AS1	100128788	0.999469
MSTRG.51593|ENSG00000173535|ENSG00000284948|ENSG00000284956	0.433139	9.52438	3.27295	0.0765285	ENSG00000173535|ENSG00000284948|ENSG00000284956			0.999469
MSTRG.8145|ENSG00000221031|ENSG00000285498	-0.449338	-0.13489	3.26822	0.0766234	ENSG00000221031|ENSG00000285498			0.999469
MSTRG.24464	-0.341548	0.0975268	3.2674	0.0766594	MSTRG.24464			0.999469
MSTRG.36171|ENSG00000093100|ENSG00000243156	0.250934	4.52809	3.26667	0.076691	ENSG00000093100|ENSG00000243156			0.999469
MSTRG.20440|ENSG00000260719	-0.362811	4.06763	3.26755	0.0767261	ENSG00000260719	AC009133.17		0.999469
MSTRG.30525|ENSG00000119866	0.222096	4.18775	3.26412	0.0768029	ENSG00000119866	BCL11A	53335	0.999469
MSTRG.34596|ENSG00000197122	0.264846	4.74534	3.26392	0.0768151	ENSG00000197122	SRC	6714	0.999469
MSTRG.24162|ENSG00000136504|ENSG00000262837	-0.098577	5.73036	3.26375	0.0768188	ENSG00000136504|ENSG00000262837			0.999469
MSTRG.18483|ENSG00000174485	0.172381	5.0087	3.26294	0.0768543	ENSG00000174485	DENND4A	10260	0.999469
MSTRG.43295	-0.209287	2.09531	3.25629	0.0771467	MSTRG.43295			0.999469
MSTRG.8553	-0.333403	1.001	3.25411	0.0772424	MSTRG.8553			0.999469
MSTRG.4640	0.299213	1.55968	3.25343	0.0772727	MSTRG.4640			0.999469
MSTRG.6331|ENSG00000230869	-0.163508	2.79437	3.25287	0.0772974	ENSG00000230869	AGAP10P		0.999469
MSTRG.516	0.188159	1.89242	3.24784	0.0775195	MSTRG.516			0.999469
MSTRG.15284|ENSG00000100450|ENSG00000100453	-0.283617	6.30754	3.2448	0.0776837	ENSG00000100450|ENSG00000100453			0.999469
MSTRG.37431|ENSG00000188511	-0.311178	2.86643	3.24402	0.0776887	ENSG00000188511	C22orf34	348645	0.999469
MSTRG.23884	-0.252109	1.36307	3.24323	0.0777238	MSTRG.23884			0.999469
MSTRG.48346|ENSG00000240859	0.334761	1.83949	3.24247	0.0777573	ENSG00000240859	AC093627.10		0.999469
MSTRG.12040	0.283892	0.165262	3.24173	0.0777905	MSTRG.12040			0.999469
MSTRG.46039	-0.257143	0.523908	3.23937	0.0778951	MSTRG.46039			0.999469
MSTRG.1835	-0.484712	1.1996	3.23432	0.0781248	MSTRG.1835			0.999469
MSTRG.46586|ENSG00000137200	0.155775	5.95303	3.23317	0.0781716	ENSG00000137200	CMTR1	23070	0.999469
ENSG00000170191	0.256027	0.970764	3.23292	0.0781829	ENSG00000170191	NANP	140838	0.999469
MSTRG.24927|ENSG00000129667	0.174402	6.92196	3.23125	0.0782573	ENSG00000129667	RHBDF2	79651	0.999469
MSTRG.41880|ENSG00000185477	0.325822	2.20171	3.22715	0.0784413	ENSG00000185477	GPRIN3	285513	0.999469
MSTRG.42813|ENSG00000180104	-0.0989674	6.76349	3.22456	0.0785575	ENSG00000180104	EXOC3	11336	0.999469
MSTRG.48937	-0.315215	0.125334	3.22272	0.07864	MSTRG.48937			0.999469
MSTRG.39143|ENSG00000163607	-0.24801	2.05323	3.22256	0.078647	ENSG00000163607	GTPBP8	29083	0.999469
MSTRG.57453|ENSG00000101974	0.277274	3.17121	3.22224	0.0786616	ENSG00000101974	ATP11C	286410	0.999469
MSTRG.863	0.299244	1.14313	3.22123	0.0787072	MSTRG.863			0.999469
MSTRG.44468|ENSG00000238160	-0.330127	5.85691	3.21883	0.0788965	ENSG00000238160	AC116366.5		0.999469
MSTRG.51105|ENSG00000106615	0.151008	3.44161	3.209	0.0792598	ENSG00000106615	RHEB	6009	0.999469
MSTRG.12072	-0.3684	0.267243	3.20763	0.0793217	MSTRG.12072			0.999469
MSTRG.42387	0.212138	4.12296	3.20559	0.0794146	MSTRG.42387			0.999469
MSTRG.51448	-0.298064	2.07224	3.20418	0.0794788	MSTRG.51448			0.999469
MSTRG.3246|ENSG00000268043	0.141494	5.45428	3.20354	0.0795078	ENSG00000268043	NBPF12	149013	0.999469
MSTRG.37683|ENSG00000171148	-0.109102	6.73524	3.20155	0.0795984	ENSG00000171148	TADA3	10474	0.999469
MSTRG.42353|ENSG00000179967	-0.241747	1.28099	3.19987	0.0796747	ENSG00000179967	PPP1R14BP3		0.999469
MSTRG.29590|ENSG00000115750	0.282215	2.13011	3.19834	0.079745	ENSG00000115750	TAF1B	9014	0.999469
MSTRG.8823|ENSG00000166793	-0.44443	0.48233	3.19719	0.0797971	ENSG00000166793	YPEL4	219539	0.999469
MSTRG.43315|ENSG00000185305	-0.177615	3.1537	3.19611	0.0798468	ENSG00000185305	ARL15	54622	0.999469
MSTRG.39790	0.168397	2.71444	3.19452	0.0799192	MSTRG.39790			0.999469
MSTRG.483|ENSG00000284642	-0.290337	-0.0250934	3.18689	0.0802697	ENSG00000284642			0.999469
MSTRG.3375|ENSG00000198658	-0.212493	3.46492	3.18428	0.0803895	ENSG00000198658	ABHD17AP1		0.999469
MSTRG.13673|ENSG00000051825|ENSG00000280120	0.208097	4.1712	3.18427	0.0803902	ENSG00000051825|ENSG00000280120			0.999469
MSTRG.4610	-0.374402	3.00559	3.18232	0.0805155	MSTRG.4610			0.999469
MSTRG.11041|ENSG00000166527	0.509559	2.26094	3.18177	0.0805842	ENSG00000166527	CLEC4D	338339	0.999469
MSTRG.11112	0.422568	0.074348	3.18	0.0805873	MSTRG.11112			0.999469
MSTRG.50857	-0.416676	2.09371	3.17168	0.0809808	MSTRG.50857			0.999469
MSTRG.20897	-0.530979	-0.211606	3.17077	0.0810151	MSTRG.20897			0.999469
MSTRG.53100|ENSG00000104472	-0.344518	3.9262	3.16926	0.0811326	ENSG00000104472	CHRAC1	54108	0.999469
MSTRG.15641	0.294811	0.544352	3.16564	0.0812536	MSTRG.15641			0.999469
MSTRG.28019|ENSG00000185869	0.334433	1.15622	3.16308	0.0813729	ENSG00000185869	ZNF829	374899	0.999469
MSTRG.26970|ENSG00000187266|ENSG00000205517	-0.230931	3.62092	3.1629	0.0813817	ENSG00000187266|ENSG00000205517			0.999469
MSTRG.46923|ENSG00000172432	0.146921	5.88291	3.16082	0.0814785	ENSG00000172432	GTPBP2	54676	0.999469
MSTRG.49795|ENSG00000127957|ENSG00000278416	0.129587	3.52446	3.15827	0.0815979	ENSG00000127957|ENSG00000278416			0.999469
MSTRG.12262|ENSG00000161638	-0.194324	7.643	3.15823	0.0815999	ENSG00000161638	ITGA5	3678	0.999469
MSTRG.35837|ENSG00000160193	0.220492	2.81197	3.15646	0.0816829	ENSG00000160193	WDR4	10785	0.999469
MSTRG.28116|ENSG00000104823|ENSG00000104824|ENSG00000268083|ENSG00000269688	-0.102787	7.78975	3.15614	0.081698	ENSG00000104823|ENSG00000104824|ENSG00000268083|ENSG00000269688			0.999469
MSTRG.54773	-0.37699	-0.0475106	3.15539	0.0817331	MSTRG.54773			0.999469
MSTRG.45271|ENSG00000113758	-0.204537	4.74669	3.15255	0.0818664	ENSG00000113758	DBN1	1627	0.999469
MSTRG.19606|ENSG00000279162	0.371779	-0.184991	3.15202	0.0818913	ENSG00000279162	CTD-3126B10.2		0.999469
MSTRG.7155|ENSG00000180764	-0.218391	2.25577	3.15047	0.0819644	ENSG00000180764	PIPSL		0.999469
MSTRG.21743	-0.38946	-0.0105238	3.14939	0.0820154	MSTRG.21743			0.999469
MSTRG.57175	-0.23624	0.465741	3.14922	0.0820232	MSTRG.57175			0.999469
MSTRG.41936|ENSG00000168785	-0.263731	4.52619	3.14871	0.0820504	ENSG00000168785	TSPAN5	10098	0.999469
MSTRG.4128|ENSG00000198771	-0.188642	7.66686	3.14749	0.0821046	ENSG00000198771	RCSD1	92241	0.999469
MSTRG.39135|ENSG00000144824|ENSG00000153283|ENSG00000240891|ENSG00000244720	0.246641	6.04187	3.14707	0.0821285	ENSG00000144824|ENSG00000153283|ENSG00000240891|ENSG00000244720			0.999469
MSTRG.51052|ENSG00000171130|ENSG00000273011	-0.177715	4.85477	3.14683	0.082136	ENSG00000171130|ENSG00000273011			0.999469
MSTRG.13269|ENSG00000151164|ENSG00000278993	-0.296321	0.309346	3.14667	0.0821434	ENSG00000151164|ENSG00000278993			0.999469
ENSG00000279145	-0.343072	-0.0461222	3.14344	0.0822961	ENSG00000279145	RP11-547D13.1		0.999469
MSTRG.26160|ENSG00000101546|ENSG00000261126|ENSG00000267127	0.184958	3.2682	3.14332	0.0823016	ENSG00000101546|ENSG00000261126|ENSG00000267127			0.999469
MSTRG.28563|ENSG00000170684|ENSG00000267348	0.203212	2.93308	3.14044	0.082438	ENSG00000170684|ENSG00000267348			0.999469
MSTRG.41212	-0.223854	2.25564	3.13735	0.0825845	MSTRG.41212			0.999469
MSTRG.28605|ENSG00000160014	-0.337394	6.89366	3.13889	0.0825887	ENSG00000160014	CALM3	808	0.999469
MSTRG.16883	-0.213941	1.57766	3.13443	0.0827236	MSTRG.16883			0.999469
MSTRG.33371|ENSG00000127824	0.505004	6.14769	3.13837	0.0827321	ENSG00000127824	TUBA4A	7277	0.999469
MSTRG.865	0.230751	0.834676	3.13392	0.0827477	MSTRG.865			0.999469
MSTRG.57394|ENSG00000076770	-0.190588	5.34212	3.13329	0.0827776	ENSG00000076770	MBNL3	55796	0.999469
MSTRG.8015|ENSG00000130595	-0.460413	2.03894	3.13372	0.0827992	ENSG00000130595	TNNT3	7140	0.999469
MSTRG.22781|ENSG00000175662	0.157291	6.34089	3.13158	0.082859	ENSG00000175662	TOM1L2	146691	0.999469
MSTRG.27464|ENSG00000096996	0.185112	5.63685	3.13139	0.0828682	ENSG00000096996	IL12RB1	3594	0.999469
MSTRG.14042|ENSG00000122033	-0.12709	4.8773	3.13033	0.0829187	ENSG00000122033	MTIF3	219402	0.999469
MSTRG.52030|ENSG00000047249	-0.145227	4.30935	3.12655	0.083099	ENSG00000047249	ATP6V1H	51606	0.999469
MSTRG.11457|ENSG00000121316	-0.21989	7.61756	3.12286	0.0832757	ENSG00000121316	PLBD1	79887	0.999469
MSTRG.36567	0.17117	1.97632	3.12099	0.0833657	MSTRG.36567			0.999469
MSTRG.25234|ENSG00000280407	0.387606	-0.133962	3.11622	0.0835945	ENSG00000280407	RP13-516M14.8		0.999469
MSTRG.48190	-0.211434	3.27105	3.11407	0.0836983	MSTRG.48190			0.999469
ENSG00000187098	0.257635	0.643715	3.11397	0.0837032	ENSG00000187098	MITF	4286	0.999469
MSTRG.29113	0.189299	2.38801	3.11273	0.0837628	MSTRG.29113			0.999469
MSTRG.1590	0.400635	-0.0323915	3.11082	0.0838551	MSTRG.1590			0.999469
MSTRG.13855|ENSG00000198393	0.578538	3.22922	3.11363	0.0838909	ENSG00000198393	ZNF26	7574	0.999469
MSTRG.12805	-0.40608	0.253616	3.10907	0.0839395	MSTRG.12805			0.999469
MSTRG.37924|ENSG00000197385	0.67995	0.502789	3.11047	0.0839483	ENSG00000197385	ZNF860	344787	0.999469
MSTRG.57439|ENSG00000022267	0.229339	3.33181	3.10626	0.0840754	ENSG00000022267	FHL1	2273	0.999469
MSTRG.17498	-0.245985	1.1901	3.10549	0.0841129	MSTRG.17498			0.999469
MSTRG.12785|ENSG00000246985	0.28904	0.676959	3.10511	0.0841311	ENSG00000246985	SOCS2-AS1	144481	0.999469
MSTRG.53759|ENSG00000198722	-0.727529	0.0809865	3.10538	0.0841671	ENSG00000198722	UNC13B	10497	0.999469
MSTRG.19594|ENSG00000279901	-0.241935	0.436964	3.1031	0.0842286	ENSG00000279901	CTD-2270P14.2		0.999469
MSTRG.5448	0.384893	-0.314082	3.10141	0.0843107	MSTRG.5448			0.999469
MSTRG.31447|ENSG00000115526	-0.250168	1.21564	3.10108	0.0843269	ENSG00000115526	CHST10	9486	0.999469
MSTRG.41178	-0.314121	-0.0787318	3.10063	0.0843485	MSTRG.41178			0.999469
MSTRG.31847	0.44426	1.57964	3.09918	0.0844193	MSTRG.31847			0.999469
MSTRG.48969|ENSG00000122643|ENSG00000229054	0.192953	4.15855	3.09544	0.0846012	ENSG00000122643|ENSG00000229054			0.999469
MSTRG.17045|ENSG00000185100	0.570525	0.0986699	3.09501	0.0846232	ENSG00000185100	ADSSL1	122622	0.999469
MSTRG.55726	-0.244692	4.86799	3.09472	0.0846363	MSTRG.55726			0.999469
MSTRG.10926|ENSG00000111640	-0.14951	9.60367	3.09156	0.0847906	ENSG00000111640	GAPDH	2597	0.999469
MSTRG.36666|ENSG00000186575	0.123156	4.72186	3.09031	0.084852	ENSG00000186575	NF2	4771	0.999469
MSTRG.17820|ENSG00000137806	-0.15487	4.30387	3.0902	0.0848572	ENSG00000137806	NDUFAF1	51103	0.999469
MSTRG.32305	0.411544	-0.315313	3.08997	0.0848685	MSTRG.32305			0.999469
MSTRG.6246	-0.280686	0.578254	3.08752	0.0849887	MSTRG.6246			0.999469
MSTRG.40697	-0.267638	0.114787	3.08722	0.0850031	MSTRG.40697			0.999469
MSTRG.3847|ENSG00000163568	0.302949	4.2427	3.08733	0.0850332	ENSG00000163568	AIM2	9447	0.999469
MSTRG.57771|ENSG00000198692	-1.22391	2.32355	3.09052	0.0850378	ENSG00000198692	EIF1AY	9086	0.999469
MSTRG.38559|ENSG00000068028	-0.274398	7.4939	3.08607	0.0850725	ENSG00000068028	RASSF1	11186	0.999469
MSTRG.34554|ENSG00000260032	-0.626797	5.47822	3.0887	0.0851272	ENSG00000260032	NORAD	647979	0.999469
MSTRG.23349	-0.404549	-0.0958708	3.08021	0.0853476	MSTRG.23349			0.999469
MSTRG.20325|ENSG00000103356|ENSG00000103365	0.117182	6.49865	3.07889	0.0854128	ENSG00000103356|ENSG00000103365			0.999469
MSTRG.41020|ENSG00000273133	-0.63155	-0.30942	3.07666	0.0855226	ENSG00000273133	RP11-799M12.2		0.999469
MSTRG.39879|ENSG00000181788	-0.248201	5.46738	3.07408	0.085653	ENSG00000181788	SIAH2	6478	0.999469
MSTRG.30493|ENSG00000068878	-0.127116	5.38079	3.07349	0.0856796	ENSG00000068878	PSME4	23198	0.999469
MSTRG.38090|ENSG00000060971|ENSG00000201965	-0.129555	6.67266	3.07141	0.0857824	ENSG00000060971|ENSG00000201965			0.999469
MSTRG.2059	-0.342392	-0.100129	3.07012	0.0858463	MSTRG.2059			0.999469
MSTRG.48273|ENSG00000279355	-0.336587	1.52295	3.06589	0.086056	ENSG00000279355	AGPAT4-IT1	79992	0.999469
MSTRG.14614	-0.210669	0.679594	3.06506	0.0860973	MSTRG.14614			0.999469
MSTRG.23596|ENSG00000141698	0.265401	2.75173	3.0638	0.0861603	ENSG00000141698	NT5C3B	115024	0.999469
MSTRG.13661	-0.325993	-0.220638	3.06289	0.0862053	MSTRG.13661			0.999469
MSTRG.910	-0.432709	0.138133	3.06239	0.0862304	MSTRG.910			0.999469
MSTRG.51521	-0.505906	2.33142	3.06216	0.0863165	MSTRG.51521			0.999469
MSTRG.22286	0.398355	-0.192799	3.05822	0.0864383	MSTRG.22286			0.999469
MSTRG.55042|ENSG00000011454|ENSG00000188394	0.11132	4.4924	3.05746	0.0864761	ENSG00000011454|ENSG00000188394			0.999469
MSTRG.53503	0.319246	-0.176671	3.05244	0.0867276	MSTRG.53503			0.999469
MSTRG.16460	-0.505775	1.13148	3.05193	0.0867848	MSTRG.16460			0.999469
MSTRG.8124|ENSG00000166311	-0.159856	4.53735	3.05129	0.0867854	ENSG00000166311	SMPD1	6609	0.999469
MSTRG.8820|ENSG00000149131	0.765006	4.27202	3.0543	0.0868311	ENSG00000149131	SERPING1	710	0.999469
MSTRG.39162	-0.298152	1.276	3.05033	0.0868334	MSTRG.39162			0.999469
MSTRG.9838|ENSG00000137474	-0.478404	0.459522	3.04886	0.0869073	ENSG00000137474	MYO7A	4647	0.999469
MSTRG.23277|ENSG00000226049	-0.149506	2.49378	3.0433	0.087187	ENSG00000226049	TLK2P1		0.999469
MSTRG.21622|ENSG00000186153|ENSG00000260479	0.197399	1.82704	3.04326	0.0871891	ENSG00000186153|ENSG00000260479			0.999469
MSTRG.39466|ENSG00000163848	-0.203325	5.20905	3.04053	0.0873268	ENSG00000163848	ZNF148	7707	0.999469
MSTRG.55572|ENSG00000274847|ENSG00000277400	-0.60553	1.67979	3.0425	0.0873303	ENSG00000274847|ENSG00000277400			0.999469
MSTRG.42807|ENSG00000112877	0.35832	1.4976	3.03805	0.0874526	ENSG00000112877	CEP72	55722	0.999469
MSTRG.43900|ENSG00000249353	-0.174074	3.86277	3.03772	0.0874693	ENSG00000249353	NPM1P27		0.999469
MSTRG.29816	-0.342111	0.190117	3.0375	0.0874804	MSTRG.29816			0.999469
MSTRG.49121	-0.256033	1.57261	3.03729	0.0874907	MSTRG.49121			0.999469
MSTRG.40753|ENSG00000163950	-0.150694	5.18218	3.03519	0.0875972	ENSG00000163950	SLBP	7884	0.999469
MSTRG.21944|ENSG00000158717	-0.153122	7.54225	3.03113	0.0878032	ENSG00000158717	RNF166	115992	0.999469
MSTRG.3238|ENSG00000188092	0.154871	3.17469	3.02763	0.0879815	ENSG00000188092	GPR89B	51463	0.999469
MSTRG.6758	-0.326444	-0.106238	3.02751	0.0879878	MSTRG.6758			0.999469
MSTRG.46467|ENSG00000065029	0.150639	4.79005	3.02727	0.0879999	ENSG00000065029	ZNF76	7629	0.999469
MSTRG.6373	-0.335919	3.89059	3.02183	0.0883317	MSTRG.6373			0.999469
MSTRG.37426|ENSG00000075234	-0.300147	4.73191	3.02111	0.0883638	ENSG00000075234	TTC38	55020	0.999469
MSTRG.38802|ENSG00000163376	0.441733	1.71953	3.01868	0.0884571	ENSG00000163376	KBTBD8	84541	0.999469
MSTRG.37812|ENSG00000206561|ENSG00000206562|ENSG00000249786	0.29304	5.06989	3.0176	0.0885441	ENSG00000206561|ENSG00000206562|ENSG00000249786			0.999469
MSTRG.19613	0.431034	0.0147248	3.01473	0.0886414	MSTRG.19613			0.999469
MSTRG.2790|ENSG00000224699	0.237157	0.672515	3.01391	0.0886833	ENSG00000224699	LAMTOR5-AS1		0.999469
MSTRG.29152|ENSG00000125498|ENSG00000167633|ENSG00000189013|ENSG00000215765|ENSG00000221957|ENSG00000240403|ENSG00000242019|ENSG00000242473|ENSG00000243772|ENSG00000264257	-0.418252	3.74075	3.01577	0.0886953	ENSG00000125498|ENSG00000167633|ENSG00000189013|ENSG00000215765|ENSG00000221957|ENSG00000240403|ENSG00000242019|ENSG00000242473|ENSG00000243772|ENSG00000264257			0.999469
MSTRG.1096	-0.209271	1.52052	3.01255	0.0887533	MSTRG.1096			0.999469
MSTRG.30407	-0.310229	0.433943	3.01232	0.0887654	MSTRG.30407			0.999469
MSTRG.20064|ENSG00000179889	0.166167	5.11409	3.00915	0.0889283	ENSG00000179889	PDXDC1	102724985	0.999469
MSTRG.10115|ENSG00000166037	0.275629	3.70312	3.00899	0.0889366	ENSG00000166037	CEP57	9702	0.999469
MSTRG.13622|ENSG00000139726	0.193887	4.74465	3.00836	0.0889695	ENSG00000139726	DENR	8562	0.999469
MSTRG.36969|ENSG00000100124|ENSG00000284197	-0.108042	3.67735	3.00803	0.0889862	ENSG00000100124|ENSG00000284197			0.999469
MSTRG.36671|ENSG00000099985	0.320774	2.48804	3.00799	0.0889886	ENSG00000099985	OSM	5008	0.999469
MSTRG.15607	0.270524	1.4705	3.0078	0.0889983	MSTRG.15607			0.999469
MSTRG.21339|ENSG00000198373	-0.230141	6.36619	3.00611	0.0890854	ENSG00000198373	WWP2	11060	0.999469
ENSG00000154736	-0.49099	0.0805333	3.00553	0.0891157	ENSG00000154736	ADAMTS5	11096	0.999469
MSTRG.25554|ENSG00000067900	0.125086	6.66958	3.00328	0.0892319	ENSG00000067900	ROCK1	6093	0.999469
MSTRG.14921|ENSG00000139842	0.120349	5.67392	3.00284	0.0892545	ENSG00000139842	CUL4A	8451	0.999469
MSTRG.37289|ENSG00000100300	0.214561	7.75466	3.0018	0.0893086	ENSG00000100300	TSPO	706	0.999469
MSTRG.24360	-0.326638	0.519496	3.00058	0.0893718	MSTRG.24360			0.999469
MSTRG.1094|ENSG00000120656	-0.11146	4.58186	3.00053	0.0893741	ENSG00000120656	TAF12	6883	0.999469
MSTRG.50253|ENSG00000146776	0.105167	3.86255	3.0005	0.0893757	ENSG00000146776	ATXN7L1	222255	0.999469
MSTRG.15518|ENSG00000092330|ENSG00000100926|ENSG00000129559|ENSG00000196497|ENSG00000213920|ENSG00000254505|ENSG00000254692|ENSG00000255526|ENSG00000259522|ENSG00000260669	-0.0976676	7.54147	3.00003	0.0894003	ENSG00000092330|ENSG00000100926|ENSG00000129559|ENSG00000196497|ENSG00000213920|ENSG00000254505|ENSG00000254692|ENSG00000255526|ENSG00000259522|ENSG00000260669			0.999469
MSTRG.38537	0.7003	-0.186693	2.9994	0.0894694	MSTRG.38537			0.999469
MSTRG.52983|ENSG00000207110|ENSG00000249859|ENSG00000278324|ENSG00000283710	0.204316	3.19379	2.99723	0.0895453	ENSG00000207110|ENSG00000249859|ENSG00000278324|ENSG00000283710			0.999469
MSTRG.52905|ENSG00000286010	0.338591	2.50849	2.99677	0.0895694	ENSG00000286010			0.999469
MSTRG.12223	-0.188981	1.29381	2.99555	0.0896328	MSTRG.12223			0.999469
MSTRG.14458|ENSG00000102753	0.148676	4.45544	2.99496	0.0896633	ENSG00000102753	KPNA3	3839	0.999469
MSTRG.5219|ENSG00000234975	-0.194503	5.81983	2.99471	0.0896767	ENSG00000234975	FTH1P2		0.999469
MSTRG.45652|ENSG00000218265	0.285529	0.363814	2.9945	0.0896873	ENSG00000218265	RPS4XP7		0.999469
MSTRG.19484	-0.274235	-0.045052	2.99395	0.0897161	MSTRG.19484			0.999469
MSTRG.6042	0.55064	-0.0230404	2.99379	0.0897245	MSTRG.6042			0.999469
MSTRG.55822	-0.316538	-0.141543	2.99313	0.089759	MSTRG.55822			0.999469
MSTRG.41484	-0.160644	3.44767	2.99248	0.0897926	MSTRG.41484			0.999469
MSTRG.41374|ENSG00000170448	-0.435072	3.4369	2.99039	0.0900039	ENSG00000170448	NFXL1	152518	0.999469
MSTRG.46742	0.427721	-0.241612	2.98842	0.0900043	MSTRG.46742			0.999469
MSTRG.12961|ENSG00000084110	-0.268502	6.49321	2.98887	0.090013	ENSG00000084110	HAL	3034	0.999469
MSTRG.15188	-0.401782	-0.0818312	2.98561	0.0901517	MSTRG.15188			0.999469
MSTRG.30131|ENSG00000008869	0.122339	5.1185	2.98345	0.0902647	ENSG00000008869	HEATR5B	54497	0.999469
MSTRG.17881|ENSG00000166947|ENSG00000285080|ENSG00000285117	-0.448127	5.10905	2.98651	0.0902765	ENSG00000166947|ENSG00000285080|ENSG00000285117			0.999469
MSTRG.56599|ENSG00000102053	-0.412662	-0.164028	2.98306	0.090285	ENSG00000102053	ZC3H12B	340554	0.999469
MSTRG.42329	-0.470624	-0.245665	2.98246	0.0903168	MSTRG.42329			0.999469
MSTRG.15516|ENSG00000100918	0.222973	4.84946	2.9818	0.090351	ENSG00000100918	REC8	9985	0.999469
MSTRG.31737	-0.360827	0.417138	2.9804	0.0904249	MSTRG.31737			0.999469
MSTRG.36634	0.200973	1.96673	2.97973	0.09046	MSTRG.36634			0.999469
MSTRG.997|ENSG00000198830	0.243831	6.1996	2.97973	0.0904664	ENSG00000198830	HMGN2	3151	0.999469
MSTRG.6123|ENSG00000234335	0.262347	0.74873	2.97773	0.0905651	ENSG00000234335	RPS4XP11		0.999469
MSTRG.525|ENSG00000162461	0.323154	1.39262	2.97772	0.0905656	ENSG00000162461	SLC25A34	284723	0.999469
MSTRG.47622|ENSG00000111877	0.134459	3.60457	2.97645	0.0906323	ENSG00000111877	MCM9	254394	0.999469
MSTRG.2134	-0.356869	-0.151595	2.97577	0.0906681	MSTRG.2134			0.999469
MSTRG.29029|ENSG00000197619|ENSG00000256683	-0.165549	4.13084	2.97537	0.0906894	ENSG00000197619|ENSG00000256683			0.999469
MSTRG.30821	-0.405132	-0.086258	2.97239	0.0908464	MSTRG.30821			0.999469
MSTRG.34004|ENSG00000230568	-0.285801	0.54839	2.97215	0.0908592	ENSG00000230568	SF3A3P1		0.999469
MSTRG.10432|ENSG00000256269	-0.168001	3.449	2.9711	0.0909146	ENSG00000256269	HMBS	3145	0.999469
MSTRG.49640|ENSG00000188372	0.381008	1.61083	2.96865	0.091044	ENSG00000188372	ZP3	7784	0.999469
MSTRG.26284|ENSG00000167468	-0.202748	6.06403	2.96646	0.0911605	ENSG00000167468	GPX4	2879	0.999469
MSTRG.15196|ENSG00000092068	-0.441682	1.27299	2.96551	0.0912119	ENSG00000092068	SLC7A8	23428	0.999469
MSTRG.27789|ENSG00000153885	0.349601	3.2994	2.9662	0.0912209	ENSG00000153885	KCTD15	79047	0.999469
MSTRG.21420	-0.297632	0.0793663	2.96411	0.0912847	MSTRG.21420			0.999469
MSTRG.6429|ENSG00000225137	-1.64345	1.9269	2.9652	0.0914252	ENSG00000225137	DYNC1I2P1		0.999469
MSTRG.12661|ENSG00000127328|ENSG00000166268|ENSG00000258052	0.268161	2.97104	2.96137	0.0914305	ENSG00000127328|ENSG00000166268|ENSG00000258052			0.999469
MSTRG.57194	-0.337144	0.197552	2.95935	0.0915378	MSTRG.57194			0.999469
MSTRG.32330|ENSG00000136535|ENSG00000144290|ENSG00000251621	0.474942	2.71365	2.96087	0.0915493	ENSG00000136535|ENSG00000144290|ENSG00000251621			0.999469
MSTRG.48782|ENSG00000232553	-0.255223	1.56709	2.95855	0.0915805	ENSG00000232553	CLK2P1		0.999469
MSTRG.21788	-0.350157	0.285554	2.95846	0.0915856	MSTRG.21788			0.999469
MSTRG.37258	-0.278266	1.53007	2.95833	0.0915925	MSTRG.37258			0.999469
MSTRG.186	0.418807	0.414288	2.95707	0.0916596	MSTRG.186			0.999469
MSTRG.35150	0.437762	-0.470227	2.95674	0.0916772	MSTRG.35150			0.999469
MSTRG.8707|ENSG00000165905	0.323628	3.14536	2.95657	0.0916952	ENSG00000165905	LARGE2	120071	0.999469
MSTRG.2003|ENSG00000280378	-0.227991	0.716394	2.9557	0.0917327	ENSG00000280378	RP4-758J24.6		0.999469
MSTRG.34173|ENSG00000101236	-0.284255	7.45781	2.95481	0.0918197	ENSG00000101236	RNF24	11237	0.999469
MSTRG.22472|ENSG00000108961	0.175085	3.72518	2.95359	0.0918451	ENSG00000108961	RANGRF	29098	0.999469
MSTRG.3033	0.180796	2.26875	2.95095	0.0919867	MSTRG.3033			0.999469
MSTRG.33270|ENSG00000273466	-0.258741	1.005	2.95072	0.0919989	ENSG00000273466	RP11-548H3.1		0.999469
MSTRG.29976|ENSG00000163811	0.191891	3.91361	2.95052	0.0920096	ENSG00000163811	WDR43	23160	0.999469
MSTRG.34794	-0.347393	0.531379	2.94975	0.0920508	MSTRG.34794			0.999469
MSTRG.28946|ENSG00000269194	-0.274295	1.3839	2.94924	0.0920783	ENSG00000269194	AC006942.4		0.999469
MSTRG.10491	0.405963	0.0103985	2.94782	0.0921544	MSTRG.10491			0.999469
MSTRG.57484|ENSG00000171116	-0.312824	-0.188057	2.94571	0.0922677	ENSG00000171116	HSFX1	100506164	0.999469
MSTRG.53128	-0.28694	2.20699	2.94323	0.0924011	MSTRG.53128			0.999469
MSTRG.12904|ENSG00000111145	0.162299	4.73967	2.94115	0.0925132	ENSG00000111145	ELK3	2004	0.999469
MSTRG.16211|ENSG00000100632	0.23957	3.90454	2.94092	0.0925254	ENSG00000100632	ERH	2079	0.999469
MSTRG.53344|ENSG00000172785	0.173095	3.45239	2.94066	0.0925394	ENSG00000172785	CBWD1	55871	0.999469
MSTRG.52735|ENSG00000164934	0.26604	3.18082	2.93995	0.0925778	ENSG00000164934	DCAF13	25879	0.999469
MSTRG.4490|ENSG00000116679	-0.137708	7.15655	2.939	0.0926287	ENSG00000116679	IVNS1ABP	10625	0.999469
MSTRG.11471	-0.370205	0.253902	2.9369	0.092742	MSTRG.11471			0.999469
MSTRG.29864|ENSG00000084754	-0.129134	7.12163	2.93639	0.0927697	ENSG00000084754	HADHA	3030	0.999469
MSTRG.15925|ENSG00000139971|ENSG00000257621	0.362232	6.26022	2.93859	0.0927743	ENSG00000139971|ENSG00000257621			0.999469
MSTRG.23625|ENSG00000108773|ENSG00000108774|ENSG00000267261	-0.233074	7.4311	2.93563	0.0928107	ENSG00000108773|ENSG00000108774|ENSG00000267261			0.999469
MSTRG.41121|ENSG00000109618	0.245272	2.98134	2.93553	0.0928166	ENSG00000109618	SEPSECS	51091	0.999469
MSTRG.25881	0.310557	1.77582	2.9355	0.0928181	MSTRG.25881			0.999469
MSTRG.20939|ENSG00000167207	0.245551	5.97169	2.93412	0.0929014	ENSG00000167207	NOD2	64127	0.999469
MSTRG.39739|ENSG00000114120	-0.651809	2.33979	2.93603	0.0929438	ENSG00000114120	SLC25A36	55186	0.999469
MSTRG.49570|ENSG00000275121|ENSG00000277053	-0.148848	6.45435	2.93132	0.0930445	ENSG00000275121|ENSG00000277053			0.999469
MSTRG.25715	-0.342019	-0.369506	2.93003	0.0931141	MSTRG.25715			0.999469
MSTRG.49508|ENSG00000106077	-0.169964	3.1366	2.92808	0.0932201	ENSG00000106077	ABHD11	83451	0.999469
MSTRG.40922|ENSG00000173013	-0.209367	0.947403	2.92553	0.0933591	ENSG00000173013	CCDC96	257236	0.999469
MSTRG.46819|ENSG00000137216	-0.190534	4.40943	2.92512	0.0933814	ENSG00000137216	TMEM63B	55362	0.999469
MSTRG.24598|ENSG00000108654|ENSG00000284368|ENSG00000284564	-0.175907	8.63387	2.92284	0.0935053	ENSG00000108654|ENSG00000284368|ENSG00000284564			0.999469
MSTRG.35749|ENSG00000159228	0.168796	4.1325	2.92169	0.0935683	ENSG00000159228	CBR1	873	0.999469
MSTRG.46412|ENSG00000124507	0.363993	2.22922	2.92112	0.0935993	ENSG00000124507	PACSIN1	29993	0.999469
MSTRG.27068|ENSG00000105576	0.098922	5.32327	2.92105	0.0936031	ENSG00000105576	TNPO2	30000	0.999469
MSTRG.38695|ENSG00000168374	-0.109781	5.77562	2.92065	0.0936247	ENSG00000168374	ARF4	378	0.999469
MSTRG.42372	0.477168	0.60822	2.92061	0.093627	MSTRG.42372			0.999469
MSTRG.49118	-0.242153	0.861774	2.91713	0.0938176	MSTRG.49118			0.999469
MSTRG.46345|ENSG00000204252	0.19868	5.53835	2.91304	0.0940415	ENSG00000204252	HLA-DOA	3111	0.999469
ENSG00000188848	0.404979	0.568909	2.91275	0.0940573	ENSG00000188848	BEND4	389206	0.999469
MSTRG.34132|ENSG00000101247	-0.317419	1.23311	2.9127	0.09406	ENSG00000101247	NDUFAF5	79133	0.999469
MSTRG.22897|ENSG00000154898	0.354299	0.130993	2.91245	0.0940737	ENSG00000154898	CCDC144CP		0.999469
MSTRG.45727|ENSG00000137198	-0.476417	4.65523	2.91499	0.0941147	ENSG00000137198	GMPR	2766	0.999469
MSTRG.14309|ENSG00000179630|ENSG00000233725|ENSG00000281883	0.326048	1.15626	2.91022	0.0941967	ENSG00000179630|ENSG00000233725|ENSG00000281883			0.999469
MSTRG.54535|ENSG00000196597	0.377501	1.43096	2.90979	0.0942201	ENSG00000196597	ZNF782	158431	0.999469
MSTRG.31222|ENSG00000234028	0.284274	0.50992	2.90886	0.0942711	ENSG00000234028	AC062029.1		0.999469
MSTRG.23737|ENSG00000161653	0.299192	1.01523	2.90734	0.0943551	ENSG00000161653	NAGS	162417	0.999469
MSTRG.53033	-0.505481	0.10345	2.90641	0.0944063	MSTRG.53033			0.999469
MSTRG.44472|ENSG00000125347	-0.227149	8.48192	2.90068	0.0947229	ENSG00000125347	IRF1	3659	0.999469
MSTRG.8832	-0.25395	1.21317	2.90014	0.0947524	MSTRG.8832			0.999469
MSTRG.41261|ENSG00000109814	0.256423	2.46135	2.89678	0.0949388	ENSG00000109814	UGDH	7358	0.999469
MSTRG.17033|ENSG00000075413	-0.103981	6.52061	2.89472	0.0950533	ENSG00000075413	MARK3	4140	0.999469
MSTRG.16816	-0.316966	0.159289	2.89364	0.0951132	MSTRG.16816			0.999469
MSTRG.51473	-0.511575	0.184075	2.89164	0.0952244	MSTRG.51473			0.999469
MSTRG.38545|ENSG00000041880	0.195918	2.49842	2.89055	0.095285	ENSG00000041880	PARP3	10039	0.999469
MSTRG.49134|ENSG00000106603	-0.202555	4.28333	2.88789	0.0954335	ENSG00000106603	COA1	55744	0.999469
MSTRG.52048|ENSG00000023287	0.167392	5.82034	2.88698	0.0954841	ENSG00000023287	RB1CC1	9821	0.999469
MSTRG.23513|ENSG00000125686	-0.261207	4.89658	2.88669	0.0955258	ENSG00000125686	MED1	5469	0.999469
MSTRG.19551|ENSG00000063854|ENSG00000099769|ENSG00000162032	-0.144486	7.29863	2.88617	0.0955293	ENSG00000063854|ENSG00000099769|ENSG00000162032			0.999469
MSTRG.18385|ENSG00000035664	-0.228272	5.69931	2.88608	0.0955345	ENSG00000035664	DAPK2	23604	0.999469
MSTRG.30543|ENSG00000138035	0.230671	2.97242	2.88531	0.0955774	ENSG00000138035	PNPT1	87178	0.999469
MSTRG.8475|ENSG00000171714	0.453188	-0.574985	2.88331	0.0956892	ENSG00000171714	ANO5	203859	0.999469
MSTRG.34372	-0.357905	0.63899	2.88207	0.0957588	MSTRG.34372			0.999469
MSTRG.50950|ENSG00000228960	-0.359603	1.23157	2.88054	0.0958443	ENSG00000228960	OR2A9P	401428	0.999469
MSTRG.46608	0.35739	0.0704881	2.87678	0.0960556	MSTRG.46608			0.999469
MSTRG.6784|ENSG00000250959	0.324387	1.37191	2.87637	0.0960784	ENSG00000250959	GLUD1P3	2749	0.999469
MSTRG.17773|ENSG00000245849	-0.148751	3.70546	2.87417	0.096202	ENSG00000245849	RAD51-AS1	100505648	0.999469
MSTRG.19948	-0.234842	3.52682	2.87376	0.0962252	MSTRG.19948			0.999469
MSTRG.34112|ENSG00000101384	0.259847	0.592141	2.87016	0.0964285	ENSG00000101384	JAG1	182	0.999469
MSTRG.20735|ENSG00000089280	0.109058	7.61849	2.86841	0.0965273	ENSG00000089280	FUS	2521	0.999469
MSTRG.33559|ENSG00000224287|ENSG00000279809	-0.293312	0.680211	2.86422	0.0967645	ENSG00000224287|ENSG00000279809			0.999469
MSTRG.15690	0.249979	2.57581	2.86355	0.0968025	MSTRG.15690			0.999469
MSTRG.44487|ENSG00000251380|ENSG00000255833	0.23318	1.78277	2.86216	0.0968812	ENSG00000251380|ENSG00000255833			0.999469
MSTRG.39795|ENSG00000129055	-0.117053	4.53201	2.86205	0.0968872	ENSG00000129055	ANAPC13	25847	0.999469
MSTRG.15148|ENSG00000100439	-0.19328	5.45796	2.86126	0.0969322	ENSG00000100439	ABHD4	63874	0.999469
ENSG00000088538	0.337975	0.76824	2.85993	0.0970078	ENSG00000088538	DOCK3	1795	0.999469
MSTRG.19160|ENSG00000140577	-0.278687	5.08635	2.85967	0.0970691	ENSG00000140577	CRTC3	64784	0.999469
MSTRG.33968|ENSG00000088854	0.105257	3.43498	2.85676	0.0971882	ENSG00000088854	C20orf194	25943	0.999469
MSTRG.51850|ENSG00000156675	-0.181762	8.44666	2.85625	0.0972171	ENSG00000156675	RAB11FIP1	80223	0.999469
MSTRG.3558|ENSG00000143418	-0.10036	6.94039	2.85542	0.0972643	ENSG00000143418	CERS2	29956	0.999469
MSTRG.10721|ENSG00000226210	-0.207405	5.54962	2.85526	0.0972736	ENSG00000226210	WASH7P	100288778	0.999469
MSTRG.26785|ENSG00000105088	-0.168015	3.43476	2.8532	0.0973913	ENSG00000105088	OLFM2	93145	0.999469
MSTRG.14931	0.322827	-0.105099	2.85288	0.0974091	MSTRG.14931			0.999469
MSTRG.28853|ENSG00000105053	-0.128323	5.96355	2.85276	0.0974164	ENSG00000105053	VRK3	51231	0.999469
MSTRG.52865	0.398537	-0.159589	2.85242	0.0974356	MSTRG.52865			0.999469
MSTRG.52430	-0.308204	-0.0819092	2.84978	0.0975862	MSTRG.52430			0.999469
MSTRG.44006|ENSG00000247121	-0.188606	1.03823	2.84904	0.0976288	ENSG00000247121	CTD-2260A17.2		0.999469
MSTRG.53543	0.253206	2.73956	2.84816	0.097679	MSTRG.53543			0.999469
MSTRG.55701|ENSG00000278817	0.161254	1.95176	2.84795	0.0976914	ENSG00000278817	AC007325.4	102724770	0.999469
MSTRG.24323|ENSG00000265148	-0.343077	6.89403	2.84946	0.0976991	ENSG00000265148	TSPOAP1-AS1	100506779	0.999469
MSTRG.1719|ENSG00000234694	-0.390641	-0.171014	2.847	0.0977458	ENSG00000234694	RP1-92O14.3	105378687	0.999469
MSTRG.26176|ENSG00000279981	0.393046	-0.0621687	2.84592	0.0978076	ENSG00000279981	RP11-196B3.2		0.999469
MSTRG.29040|ENSG00000269001	-0.263125	3.93559	2.8456	0.0978259	ENSG00000269001	CTD-2245F17.3		0.999469
MSTRG.21067|ENSG00000070761	-0.11429	3.55376	2.84542	0.097836	ENSG00000070761	CFAP20	29105	0.999469
MSTRG.30374	-0.354658	-0.15448	2.84494	0.097864	MSTRG.30374			0.999469
MSTRG.48987|ENSG00000122557	-0.101675	5.61712	2.84149	0.098062	ENSG00000122557	HERPUD2	64224	0.999469
MSTRG.43958	0.508684	0.448773	2.84088	0.098097	MSTRG.43958			0.999469
MSTRG.6391	0.238408	1.8013	2.8397	0.0981648	MSTRG.6391			0.999469
MSTRG.40947|ENSG00000125089	0.197732	5.86374	2.83947	0.0981782	ENSG00000125089	SH3TC1	54436	0.999469
MSTRG.31966|ENSG00000136718	0.177866	4.66905	2.83845	0.0982371	ENSG00000136718	IMP4	92856	0.999469
MSTRG.5636|ENSG00000108021	0.150088	4.58282	2.83802	0.0982618	ENSG00000108021	FAM208B	54906	0.999469
MSTRG.20165|ENSG00000103540	0.253815	3.27565	2.83541	0.0984126	ENSG00000103540	CCP110	9738	0.999469
MSTRG.47787|ENSG00000112357	0.378099	0.587472	2.83531	0.0984181	ENSG00000112357	PEX7	5191	0.999469
MSTRG.47106|ENSG00000198478	0.316414	3.07907	2.83489	0.0984426	ENSG00000198478	SH3BGRL2	83699	0.999469
MSTRG.22325|ENSG00000180626	0.409453	1.1625	2.83453	0.0984633	ENSG00000180626	ZNF594	84622	0.999469
MSTRG.9154|ENSG00000231680	-0.254551	1.75322	2.83212	0.0986025	ENSG00000231680	AP003774.6		0.999469
MSTRG.56713	0.329167	0.0345631	2.82934	0.0987639	MSTRG.56713			0.999469
MSTRG.11232|ENSG00000180574	-0.343884	3.48329	2.82893	0.0988383	ENSG00000180574	EIF2S3L		0.999469
MSTRG.36508|ENSG00000167037	-0.245326	0.975233	2.82726	0.0988842	ENSG00000167037	SGSM1	129049	0.999469
MSTRG.48064|ENSG00000181472	-0.102447	4.16666	2.82722	0.0988865	ENSG00000181472	ZBTB2	57621	0.999469
MSTRG.51013|ENSG00000197558	0.506157	0.253515	2.82705	0.0988968	ENSG00000197558	SSPO	23145	0.999469
MSTRG.40484|ENSG00000163958	0.77257	0.286602	2.82801	0.0989336	ENSG00000163958	ZDHHC19	131540	0.999469
MSTRG.41254|ENSG00000109790|ENSG00000249685	0.287454	4.58552	2.82561	0.099031	ENSG00000109790|ENSG00000249685			0.999469
MSTRG.11617|ENSG00000064763	-0.217822	4.20127	2.8246	0.0990391	ENSG00000064763	FAR2	55711	0.999469
MSTRG.8910|ENSG00000134827	-0.485941	2.69379	2.82341	0.099216	ENSG00000134827	TCN1	6947	0.999469
MSTRG.45723	-0.347805	-0.235462	2.8207	0.0992664	MSTRG.45723			0.999469
MSTRG.21264|ENSG00000102898	0.170086	5.15051	2.82031	0.0992887	ENSG00000102898	NUTF2	10204	0.999469
MSTRG.43047|ENSG00000249142	-0.20131	0.438024	2.81982	0.0993175	ENSG00000249142	CTD-2290P7.1		0.999469
MSTRG.36676|ENSG00000100285	0.289067	0.836119	2.81924	0.0993514	ENSG00000100285	NEFH	4744	0.999469
MSTRG.15085|ENSG00000129566	0.114268	6.54245	2.81829	0.099407	ENSG00000129566	TEP1	7011	0.999469
MSTRG.54092	0.313359	0.515074	2.81699	0.0994827	MSTRG.54092			0.999469
MSTRG.49509	1.33864	2.3704	2.81824	0.0996097	MSTRG.49509			0.999469
MSTRG.27688|ENSG00000268240	-0.549858	0.30369	2.81465	0.0996207	ENSG00000268240	RP11-678G14.4		0.999469
MSTRG.41359	0.909064	-0.00901049	2.81652	0.0996289	MSTRG.41359			0.999469
MSTRG.57285|ENSG00000005893	-0.172531	7.76773	2.81394	0.0996614	ENSG00000005893	LAMP2	3920	0.999469
MSTRG.181|ENSG00000272106	-0.160654	2.34051	2.81389	0.0996639	ENSG00000272106	RP11-345P4.9		0.999469
MSTRG.41500|ENSG00000128050	0.13503	4.10213	2.81215	0.0997658	ENSG00000128050	PAICS	10606	0.999469
MSTRG.7070|ENSG00000138182	0.366004	2.801	2.81188	0.0998191	ENSG00000138182	KIF20B	9585	0.999469
MSTRG.15098|ENSG00000211816	-0.69293	0.124512	2.81224	0.0998262	ENSG00000211816	TRAV38-1		0.999469
MSTRG.33285|ENSG00000187736|ENSG00000213901|ENSG00000280537	0.140065	3.55267	2.81098	0.0998345	ENSG00000187736|ENSG00000213901|ENSG00000280537			0.999469
MSTRG.43546|ENSG00000251158	0.452289	3.86361	2.81255	0.0998981	ENSG00000251158	RP11-98J23.1		0.999469
MSTRG.18427|ENSG00000274383	-0.14874	4.20035	2.80888	0.0999582	ENSG00000274383	CTD-2017F17.2		0.999469
MSTRG.1639|ENSG00000010803	0.137003	3.32353	2.80819	0.0999988	ENSG00000010803	SCMH1	22955	0.999469
MSTRG.11076|ENSG00000126746	-0.120022	5.5574	2.80816	0.1	ENSG00000126746	ZNF384	171017	0.999469
MSTRG.28412|ENSG00000213904	0.467378	-0.0136296	2.80797	0.100012	ENSG00000213904	LIPE-AS1	101930071	0.999469
MSTRG.40229|ENSG00000058063	0.197266	5.80014	2.80795	0.100013	ENSG00000058063	ATP11B	23200	0.999469
MSTRG.2643|ENSG00000079335|ENSG00000223906	0.267779	3.96554	2.80793	0.100019	ENSG00000079335|ENSG00000223906			0.999469
MSTRG.53459|ENSG00000183354	0.173734	5.83983	2.80694	0.100072	ENSG00000183354	KIAA2026	158358	0.999469
MSTRG.41238	0.297983	3.12428	2.80644	0.100102	MSTRG.41238			0.999469
MSTRG.56768|ENSG00000225470|ENSG00000233984|ENSG00000234969|ENSG00000274430|ENSG00000276784	0.23659	5.02098	2.80631	0.100112	ENSG00000225470|ENSG00000233984|ENSG00000234969|ENSG00000274430|ENSG00000276784			0.999469
MSTRG.35374	0.259414	1.33167	2.80585	0.100136	MSTRG.35374			0.999469
MSTRG.35312	0.252713	1.30534	2.80486	0.100195	MSTRG.35312			0.999469
MSTRG.42630	0.288033	0.737643	2.80383	0.100255	MSTRG.42630			0.999469
MSTRG.25796|ENSG00000152229	0.254544	5.26113	2.8026	0.100353	ENSG00000152229	PSTPIP2	9050	0.999469
MSTRG.41590|ENSG00000132467	0.124669	4.59301	2.802	0.100363	ENSG00000132467	UTP3	57050	0.999469
MSTRG.7076	0.216827	2.13531	2.80157	0.100388	MSTRG.7076			0.999469
MSTRG.26237|ENSG00000172232	-0.610704	1.71891	2.80339	0.100398	ENSG00000172232	AZU1	566	0.999469
MSTRG.52957|ENSG00000212993|ENSG00000253438	-0.233861	0.865898	2.8012	0.10041	ENSG00000212993|ENSG00000253438			0.999469
MSTRG.34010|ENSG00000132670|ENSG00000215305	-0.0766765	6.94563	2.80042	0.100457	ENSG00000132670|ENSG00000215305			0.999469
MSTRG.23883	-0.207899	0.446602	2.80009	0.100476	MSTRG.23883			0.999469
MSTRG.50119|ENSG00000170629	0.320653	0.118386	2.79981	0.100493	ENSG00000170629	DPY19L2P2	349152	0.999469
MSTRG.19130|ENSG00000185033	0.134323	5.51719	2.79909	0.100536	ENSG00000185033	SEMA4B	10509	0.999469
ENSG00000138722	0.477906	0.104887	2.79907	0.100536	ENSG00000138722	MMRN1	22915	0.999469
MSTRG.16321|ENSG00000205659	0.195258	2.09991	2.79878	0.100554	ENSG00000205659	LIN52	91750	0.999469
MSTRG.57758|ENSG00000131002|ENSG00000267793	-1.29912	3.17168	2.80076	0.100637	ENSG00000131002|ENSG00000267793			0.999469
MSTRG.42729	-0.289431	0.765723	2.79543	0.100752	MSTRG.42729			0.999469
MSTRG.11249	-0.427526	-0.42203	2.79445	0.10081	MSTRG.11249			0.999469
MSTRG.57525|ENSG00000063587	0.162202	3.68194	2.7937	0.100855	ENSG00000063587	ZNF275	105373378	0.999469
MSTRG.22302|ENSG00000091640	0.1044	4.53659	2.7926	0.10092	ENSG00000091640	SPAG7	9552	0.999469
MSTRG.46438|ENSG00000065060|ENSG00000252106	0.231523	2.17757	2.79234	0.100936	ENSG00000065060|ENSG00000252106			0.999469
MSTRG.21941	0.327884	-0.0134584	2.78993	0.101079	MSTRG.21941			0.999469
MSTRG.27729|ENSG00000267575|ENSG00000267623|ENSG00000267630|ENSG00000272635	0.167812	3.44774	2.78837	0.101172	ENSG00000267575|ENSG00000267623|ENSG00000267630|ENSG00000272635			0.999469
MSTRG.56794	0.380547	0.270178	2.78767	0.101213	MSTRG.56794			0.999469
MSTRG.56445|ENSG00000124313	0.206295	3.28542	2.78557	0.101338	ENSG00000124313	IQSEC2	23096	0.999469
MSTRG.8938|ENSG00000110104	0.137846	3.31447	2.78514	0.101364	ENSG00000110104	CCDC86	79080	0.999469
MSTRG.23796|ENSG00000108309	-0.428059	4.22841	2.7863	0.101441	ENSG00000108309	RUNDC3A	10900	0.999469
MSTRG.8821|ENSG00000172409|ENSG00000254602	-0.127344	4.11407	2.78291	0.101498	ENSG00000172409|ENSG00000254602			0.999469
MSTRG.19622|ENSG00000162078	0.516612	-0.054669	2.7821	0.101546	ENSG00000162078	ZG16B	124220	0.999469
MSTRG.48152|ENSG00000175048	0.278718	1.86092	2.77927	0.101716	ENSG00000175048	ZDHHC14	79683	0.999469
MSTRG.1428|ENSG00000233621	-0.180406	1.56908	2.77908	0.101727	ENSG00000233621	LINC01137	728431	0.999469
MSTRG.20894|ENSG00000262714	-0.321993	3.39066	2.77622	0.101934	ENSG00000262714	RP11-44F14.8		0.999469
MSTRG.28659|ENSG00000178980	-0.125053	4.89535	2.7744	0.102008	ENSG00000178980	SEPW1	6415	0.999469
MSTRG.16439	-0.527909	0.755526	2.77446	0.102037	MSTRG.16439			0.999469
MSTRG.47920|ENSG00000112425	0.221314	1.23654	2.77359	0.102057	ENSG00000112425	EPM2A	7957	0.999469
MSTRG.47979|ENSG00000146414	0.185497	3.21831	2.77278	0.102105	ENSG00000146414	SHPRH	257218	0.999469
MSTRG.19109	-0.418	0.857896	2.77267	0.102112	MSTRG.19109			0.999469
MSTRG.21807|ENSG00000140968|ENSG00000274134	0.160949	5.38818	2.77162	0.102175	ENSG00000140968|ENSG00000274134			0.999469
MSTRG.49337	0.450817	1.10155	2.7703	0.102258	MSTRG.49337			0.999469
MSTRG.9281	-0.260211	0.294961	2.76887	0.102341	MSTRG.9281			0.999469
MSTRG.29021	0.418173	-0.474182	2.76875	0.102348	MSTRG.29021			0.999469
MSTRG.29869	-0.281872	0.0115233	2.7687	0.102351	MSTRG.29869			0.999469
MSTRG.51063	0.601449	1.2281	2.76929	0.102407	MSTRG.51063			0.999469
MSTRG.13264|ENSG00000111231	0.178812	2.99551	2.76753	0.102422	ENSG00000111231	GPN3	51184	0.999469
MSTRG.4839	-0.353862	1.0657	2.76668	0.102473	MSTRG.4839			0.999469
MSTRG.43820	-0.261216	0.565059	2.76617	0.102504	MSTRG.43820			0.999469
MSTRG.29229	-0.311737	-0.206501	2.76505	0.102572	MSTRG.29229			0.999469
MSTRG.34747	-0.202226	3.52815	2.76441	0.102611	MSTRG.34747			0.999469
MSTRG.51600	-0.197934	2.64727	2.76366	0.102656	MSTRG.51600			0.999469
MSTRG.45013|ENSG00000164611	-0.293641	1.31175	2.76266	0.102716	ENSG00000164611	PTTG1	9232	0.999469
MSTRG.6699|ENSG00000148719	-0.171429	5.75275	2.76256	0.102722	ENSG00000148719	DNAJB12	54788	0.999469
MSTRG.5744	-0.338321	-0.289997	2.76185	0.102765	MSTRG.5744			0.999469
MSTRG.35229|ENSG00000196421	-0.486844	0.972266	2.76184	0.10278	ENSG00000196421	LINC00176		0.999469
MSTRG.9916	-0.200395	0.634389	2.7607	0.102835	MSTRG.9916			0.999469
MSTRG.19044	-0.190122	2.18938	2.76018	0.102867	MSTRG.19044			0.999469
MSTRG.9557|ENSG00000110075	0.25596	4.84512	2.76048	0.10288	ENSG00000110075	PPP6R3	55291	0.999469
MSTRG.55898|ENSG00000169895	-0.096112	4.98779	2.75953	0.102907	ENSG00000169895	SYAP1	94056	0.999469
MSTRG.14737|ENSG00000102805|ENSG00000236051|ENSG00000283208	-0.151677	3.71188	2.75906	0.102935	ENSG00000102805|ENSG00000236051|ENSG00000283208			0.999469
MSTRG.24165|ENSG00000204584	-0.219261	2.05594	2.75831	0.102981	ENSG00000204584	RP11-304F15.3		0.999469
MSTRG.24877	-0.417699	0.311075	2.75659	0.103085	MSTRG.24877			0.999469
MSTRG.6406|ENSG00000266412	-0.174728	9.0643	2.75459	0.103207	ENSG00000266412	NCOA4	8031	0.999469
MSTRG.13319|ENSG00000089234	-0.111645	4.69401	2.75404	0.10324	ENSG00000089234	BRAP	8315	0.999469
MSTRG.15496	-0.151949	2.71436	2.75323	0.10329	MSTRG.15496			0.999469
MSTRG.7093	0.408124	0.829848	2.75227	0.103348	MSTRG.7093			0.999469
MSTRG.2858|ENSG00000064886	-0.278515	3.66196	2.75222	0.103353	ENSG00000064886	CHI3L2	1117	0.999469
MSTRG.43725|ENSG00000164253	0.277348	3.32652	2.74994	0.10349	ENSG00000164253	WDR41	55255	0.999469
MSTRG.23665|ENSG00000266962	-0.214638	4.08416	2.74972	0.103504	ENSG00000266962	RP11-400F19.6		0.999469
MSTRG.31659|ENSG00000169756	-0.401792	5.04491	2.75138	0.103559	ENSG00000169756	LIMS1	3987	0.999469
MSTRG.48333|ENSG00000227508	0.298487	0.761036	2.74406	0.103851	ENSG00000227508	LINC01624	401289	0.999469
MSTRG.22545|ENSG00000178921	0.194967	3.61714	2.74397	0.103856	ENSG00000178921	PFAS	5198	0.999469
MSTRG.33961	0.373675	-0.0448259	2.74012	0.104093	MSTRG.33961			0.999469
MSTRG.48783|ENSG00000169193	0.378543	2.56492	2.7404	0.104116	ENSG00000169193	CCDC126	90693	0.999469
ENSG00000271643	-0.354261	-0.153003	2.73883	0.104172	ENSG00000271643	RP11-10C24.3		0.999469
MSTRG.21037|ENSG00000279803	0.264461	1.05125	2.73741	0.10426	ENSG00000279803	RP11-407G23.5		0.999469
MSTRG.15392|ENSG00000165410	0.264588	1.72091	2.73492	0.104413	ENSG00000165410	CFL2	1073	0.999469
MSTRG.12705|ENSG00000274021	0.224982	1.4682	2.73419	0.104458	ENSG00000274021	RP11-823E8.3		0.999469
MSTRG.39302	0.36482	1.40288	2.73278	0.104546	MSTRG.39302			0.999469
MSTRG.47230|ENSG00000198833	0.161245	6.29659	2.73272	0.104549	ENSG00000198833	UBE2J1	51465	0.999469
MSTRG.29087|ENSG00000179820	-0.338527	7.88633	2.73307	0.10462	ENSG00000179820	MYADM	91663	0.999469
MSTRG.9822|ENSG00000241170	-0.177601	2.59817	2.73092	0.10466	ENSG00000241170	RP11-147I3.1		0.999469
MSTRG.37970|ENSG00000261468	-0.304273	2.83823	2.72998	0.104718	ENSG00000261468	RP11-1024P17.1		0.999469
MSTRG.55869	-0.31074	-0.133532	2.72824	0.104826	MSTRG.55869			0.999469
MSTRG.29722	-0.437896	1.00551	2.72807	0.104837	MSTRG.29722			0.999469
MSTRG.46167|ENSG00000204516	0.11412	4.56916	2.72453	0.105057	ENSG00000204516	MICB	4277	0.999469
MSTRG.20721	-0.230116	2.66008	2.72387	0.105098	MSTRG.20721			0.999469
MSTRG.4854|ENSG00000123689	0.482245	1.72776	2.72259	0.105226	ENSG00000123689	G0S2	50486	0.999469
MSTRG.15854|ENSG00000100612	-0.138411	6.59806	2.72091	0.105282	ENSG00000100612	DHRS7	51635	0.999469
MSTRG.30305	-0.244884	2.33798	2.72044	0.105311	MSTRG.30305			0.999469
MSTRG.12775|ENSG00000205056|ENSG00000257127|ENSG00000266923	0.371179	2.78124	2.7209	0.105328	ENSG00000205056|ENSG00000257127|ENSG00000266923			0.999469
MSTRG.21916|ENSG00000198931	0.157367	5.94763	2.71965	0.10536	ENSG00000198931	APRT	353	0.999469
MSTRG.55187|ENSG00000167130	0.123602	3.2573	2.71875	0.105417	ENSG00000167130	DOLPP1	57171	0.999469
MSTRG.28523	0.238926	1.6471	2.71644	0.105561	MSTRG.28523			0.999469
MSTRG.16316|ENSG00000184227	-0.181955	1.33573	2.71499	0.105651	ENSG00000184227	ACOT1	641371	0.999469
MSTRG.57294|ENSG00000234176	-0.257364	0.367455	2.71481	0.105663	ENSG00000234176	HSPA8P1		0.999469
MSTRG.24012|ENSG00000141279	-0.143252	6.38546	2.71415	0.105704	ENSG00000141279	NPEPPS	9520	0.999469
MSTRG.44410|ENSG00000113615	0.192437	3.44603	2.71257	0.105803	ENSG00000113615	SEC24A	10802	0.999469
MSTRG.5655	-0.406717	0.663663	2.71163	0.105862	MSTRG.5655			0.999469
MSTRG.57351|ENSG00000221930	-0.173487	2.9044	2.71142	0.105875	ENSG00000221930	FAM45BP		0.999469
MSTRG.55226|ENSG00000148344	-0.558537	0.617872	2.71049	0.105981	ENSG00000148344	PTGES	9536	0.999469
MSTRG.40880|ENSG00000163995	0.384625	0.115653	2.70844	0.106062	ENSG00000163995	ABLIM2	84448	0.999469
MSTRG.53783	-0.177776	2.21933	2.70696	0.106155	MSTRG.53783			0.999469
MSTRG.31770	-0.17499	0.731096	2.70647	0.106186	MSTRG.31770			0.999469
MSTRG.14275|ENSG00000102760	-0.182689	4.07793	2.70476	0.106294	ENSG00000102760	RGCC	28984	0.999469
MSTRG.10641|ENSG00000110063	-0.130667	4.38073	2.70399	0.106342	ENSG00000110063	DCPS	28960	0.999469
MSTRG.41638|ENSG00000163735	0.464196	1.41513	2.70318	0.106404	ENSG00000163735	CXCL5	6374	0.999469
MSTRG.34634|ENSG00000224635	0.496681	-0.25033	2.70248	0.106438	ENSG00000224635	RP4-564F22.5		0.999469
MSTRG.22836	0.208028	3.51587	2.70244	0.10644	MSTRG.22836			0.999469
MSTRG.4828|ENSG00000261000	-0.464574	-0.140844	2.7023	0.106449	ENSG00000261000	RP11-534L20.5		0.999469
MSTRG.20931	-0.240907	1.09798	2.70213	0.10646	MSTRG.20931			0.999469
MSTRG.24675|ENSG00000171595	0.329375	0.0930363	2.70162	0.106491	ENSG00000171595	DNAI2	64446	0.999469
MSTRG.28518|ENSG00000073008|ENSG00000186567|ENSG00000279095	-0.232973	3.48854	2.70114	0.106522	ENSG00000073008|ENSG00000186567|ENSG00000279095			0.999469
MSTRG.52322|ENSG00000213791	0.37166	-0.16609	2.69974	0.106611	ENSG00000213791	RP11-941H19.2		0.999469
MSTRG.27880	0.313805	4.48576	2.70034	0.106646	MSTRG.27880			0.999469
MSTRG.25873	0.344634	0.0600168	2.69865	0.106679	MSTRG.25873			0.999469
MSTRG.30229	-0.273205	0.739214	2.6986	0.106682	MSTRG.30229			0.999469
MSTRG.56800	0.203428	2.05581	2.69765	0.106742	MSTRG.56800			0.999469
MSTRG.36227|ENSG00000128191|ENSG00000284140|ENSG00000284464	0.117515	4.69226	2.69564	0.10687	ENSG00000128191|ENSG00000284140|ENSG00000284464			0.999469
MSTRG.15852	-0.355003	1.11643	2.6955	0.106879	MSTRG.15852			0.999469
ENSG00000180611	0.262596	0.852973	2.69525	0.106894	ENSG00000180611	MB21D2	151963	0.999469
MSTRG.28139|ENSG00000068903|ENSG00000187994	-0.12135	6.53628	2.69353	0.107004	ENSG00000068903|ENSG00000187994			0.999469
MSTRG.19922	-0.229371	0.902073	2.69237	0.107077	MSTRG.19922			0.999469
MSTRG.49882|ENSG00000127914	0.104994	6.47166	2.69146	0.107135	ENSG00000127914	AKAP9	10142	0.999469
MSTRG.39961	0.428301	-0.144884	2.69124	0.107149	MSTRG.39961			0.999469
MSTRG.37053|ENSG00000100321	-0.243727	3.24549	2.68993	0.107233	ENSG00000100321	SYNGR1	9145	0.999469
MSTRG.40091	-0.459754	-0.0494882	2.6876	0.107381	MSTRG.40091			0.999469
MSTRG.55993	0.402731	-0.0202313	2.68584	0.107493	MSTRG.55993			0.999469
MSTRG.12146|ENSG00000257495	-0.440717	0.545298	2.68288	0.107682	ENSG00000257495	KRT73-AS1	100127967	0.999469
MSTRG.2937|ENSG00000081019	0.128605	4.80403	2.68181	0.107751	ENSG00000081019	RSBN1	54665	0.999469
MSTRG.55474	-0.34812	-0.0937682	2.68171	0.107757	MSTRG.55474			0.999469
MSTRG.7261|ENSG00000155265	-0.204186	3.84917	2.6807	0.107821	ENSG00000155265	GOLGA7B	401647	0.999469
MSTRG.57636|ENSG00000130830	-0.213738	6.84307	2.68055	0.107831	ENSG00000130830	MPP1	4354	0.999469
MSTRG.8611|ENSG00000166016	0.276754	1.83347	2.68027	0.107849	ENSG00000166016	ABTB2	25841	0.999469
ENSG00000204186	0.409578	0.435247	2.6799	0.107873	ENSG00000204186	ZDBF2	57683	0.999469
MSTRG.20236|ENSG00000260973	-0.259964	0.464741	2.67928	0.107912	ENSG00000260973	RP11-105C19.2		0.999469
MSTRG.36701	-0.345876	-0.10452	2.67916	0.10792	MSTRG.36701			0.999469
MSTRG.53164	0.333432	0.481798	2.67802	0.107993	MSTRG.53164			0.999469
MSTRG.50965	-0.334862	0.655829	2.67794	0.107998	MSTRG.50965			0.999469
MSTRG.17507	-0.319298	0.446667	2.6772	0.108045	MSTRG.17507			0.999469
MSTRG.26854	-0.254454	0.483591	2.67682	0.10807	MSTRG.26854			0.999469
MSTRG.51578|ENSG00000179388	0.460973	0.392569	2.67661	0.108083	ENSG00000179388	EGR3	1960	0.999469
MSTRG.22468|ENSG00000170043|ENSG00000170049|ENSG00000262730	-0.169914	6.50709	2.67566	0.108145	ENSG00000170043|ENSG00000170049|ENSG00000262730			0.999469
MSTRG.40886|ENSG00000196526	0.397914	3.13825	2.67375	0.108348	ENSG00000196526	AFAP1	60312	0.999469
MSTRG.8604|ENSG00000026508	-0.374164	7.89369	2.67415	0.108361	ENSG00000026508	CD44	960	0.999469
MSTRG.38728|ENSG00000163946	0.184435	5.35006	2.67194	0.108384	ENSG00000163946	FAM208A	23272	0.999469
MSTRG.50203|ENSG00000005249	0.346178	3.9183	2.67257	0.108413	ENSG00000005249	PRKAR2B	5577	0.999469
MSTRG.49971|ENSG00000221909	0.230375	1.63553	2.67009	0.108503	ENSG00000221909	FAM200A	221786	0.999469
MSTRG.25196|ENSG00000141552|ENSG00000183979	-0.153273	4.81485	2.66952	0.10854	ENSG00000141552|ENSG00000183979			0.999469
MSTRG.16997|ENSG00000198752	0.203895	3.49653	2.66846	0.108608	ENSG00000198752	CDC42BPB	9578	0.999469
MSTRG.25327	0.426392	-0.372197	2.66778	0.108652	MSTRG.25327			0.999469
MSTRG.50410|ENSG00000106034|ENSG00000234927	0.265443	1.77245	2.66585	0.108776	ENSG00000106034|ENSG00000234927			0.999469
MSTRG.25656|ENSG00000134755	0.341537	4.09184	2.66672	0.108813	ENSG00000134755	DSC2	1824	0.999469
MSTRG.43193|ENSG00000248873	0.520782	0.0916216	2.66507	0.108827	ENSG00000248873	SERBP1P6		0.999469
MSTRG.41246|ENSG00000174123	0.215122	4.03184	2.66136	0.109067	ENSG00000174123	TLR10	81793	0.999469
MSTRG.25476|ENSG00000101624	0.191696	1.38076	2.66101	0.10909	ENSG00000101624	CEP76	79959	0.999469
MSTRG.23109|ENSG00000108587	-0.233211	3.36212	2.65924	0.109205	ENSG00000108587	GOSR1	9527	0.999469
MSTRG.34570|ENSG00000101079	-0.107384	5.20053	2.65821	0.109272	ENSG00000101079	NDRG3	57446	0.999469
MSTRG.3149	0.247121	-0.353119	2.65635	0.109393	MSTRG.3149			0.999469
MSTRG.40425|ENSG00000178732	0.248084	1.26657	2.65562	0.10944	ENSG00000178732	GP5	2814	0.999469
MSTRG.14206|ENSG00000168852|ENSG00000239827	0.271451	0.434574	2.65493	0.109485	ENSG00000168852|ENSG00000239827			0.999469
MSTRG.15145|ENSG00000129562	-0.170704	6.02555	2.65443	0.109518	ENSG00000129562	DAD1	1603	0.999469
MSTRG.31825|ENSG00000115107	0.270755	2.27075	2.65344	0.109582	ENSG00000115107	STEAP3	55240	0.999469
MSTRG.51963	0.285871	0.823701	2.65295	0.109614	MSTRG.51963			0.999469
MSTRG.49250|ENSG00000185811	-0.321244	7.26195	2.65411	0.10962	ENSG00000185811	IKZF1	10320	0.999469
MSTRG.32107|ENSG00000115919	-0.230764	3.6437	2.65084	0.109752	ENSG00000115919	KYNU	8942	0.999469
MSTRG.24959	-0.26887	2.42143	2.65047	0.109776	MSTRG.24959			0.999469
MSTRG.10021	-0.17435	1.76274	2.64795	0.109941	MSTRG.10021			0.999469
MSTRG.12831|ENSG00000102189	0.266889	3.33781	2.64784	0.109948	ENSG00000102189	EEA1	8411	0.999469
MSTRG.51231|ENSG00000126870	0.175558	3.71686	2.64762	0.109962	ENSG00000126870	WDR60	55112	0.999469
MSTRG.4088|ENSG00000143179|ENSG00000283936	-0.446823	2.15371	2.6471	0.110054	ENSG00000143179|ENSG00000283936			0.999469
MSTRG.3021|ENSG00000065183	0.138121	3.85777	2.64543	0.110106	ENSG00000065183	WDR3	10885	0.999469
MSTRG.29592|ENSG00000269973	0.214634	1.49178	2.64538	0.110109	ENSG00000269973	RP11-95D17.1		0.999469
MSTRG.13567	0.436319	-0.217951	2.64521	0.110121	MSTRG.13567			0.999469
MSTRG.2885	-0.179037	3.71099	2.64475	0.11015	MSTRG.2885			0.999469
MSTRG.30661|ENSG00000225889	-0.315392	5.19312	2.64572	0.11018	ENSG00000225889	AC074289.1		0.999469
MSTRG.49659	-0.190566	3.27602	2.64332	0.110244	MSTRG.49659			0.999469
MSTRG.24686|ENSG00000141540	0.126814	4.89502	2.64294	0.110269	ENSG00000141540	TTYH2	94015	0.999469
MSTRG.9519|ENSG00000110066	0.149531	5.21615	2.64189	0.110338	ENSG00000110066	KMT5B	51111	0.999469
MSTRG.23810|ENSG00000161692	-0.259313	2.34916	2.64186	0.11034	ENSG00000161692	DBF4B	80174	0.999469
MSTRG.962|ENSG00000158006	-0.09781	4.71432	2.64147	0.110366	ENSG00000158006	PAFAH2	5051	0.999469
MSTRG.2844|ENSG00000227811	0.281165	0.104873	2.63968	0.110483	ENSG00000227811	FAM212B-AS1	100506343	0.999469
MSTRG.4223|ENSG00000117592	-0.176883	6.81621	2.63942	0.110501	ENSG00000117592	PRDX6	9588	0.999469
MSTRG.35646|ENSG00000205927	0.393814	1.53126	2.63758	0.110621	ENSG00000205927	OLIG2	10215	0.999469
ENSG00000166845	-0.272092	0.506368	2.63559	0.110753	ENSG00000166845	C18orf54	162681	0.999469
MSTRG.51351|ENSG00000253981	-0.275453	4.58655	2.63377	0.11092	ENSG00000253981	ALG1L13P		0.999469
ENSG00000061337	0.600121	-0.603219	2.63218	0.110978	ENSG00000061337	LZTS1	11178	0.999469
MSTRG.15279|ENSG00000100448	-0.906171	0.500208	2.63204	0.111152	ENSG00000100448	CTSG	1511	0.999469
MSTRG.3799|ENSG00000143314|ENSG00000143321	-0.169652	7.32266	2.62902	0.111188	ENSG00000143314|ENSG00000143321			0.999469
MSTRG.32692|ENSG00000189362	0.18168	2.3948	2.62713	0.111312	ENSG00000189362	NEMP2	100131211	0.999469
MSTRG.57086|ENSG00000133131	-0.240326	1.60173	2.62674	0.111339	ENSG00000133131	MORC4	79710	0.999469
MSTRG.28209|ENSG00000128011|ENSG00000130755|ENSG00000268262	-0.172661	7.22694	2.62212	0.111646	ENSG00000128011|ENSG00000130755|ENSG00000268262			0.999469
MSTRG.21486	0.228903	3.03302	2.62189	0.111661	MSTRG.21486			0.999469
MSTRG.54689	-0.448057	0.519033	2.62023	0.111772	MSTRG.54689			0.999469
MSTRG.23891|ENSG00000266918	-0.46171	0.273404	2.61779	0.111934	ENSG00000266918	RP11-798G7.8		0.999469
MSTRG.49478	-0.367709	-0.380288	2.61744	0.111958	MSTRG.49478			0.999469
MSTRG.14563	-0.50308	-0.311484	2.61708	0.111982	MSTRG.14563			0.999469
MSTRG.43731|ENSG00000132842|ENSG00000253558	-0.140625	5.1755	2.617	0.111987	ENSG00000132842|ENSG00000253558			0.999469
MSTRG.26473	0.298545	0.276608	2.6141	0.112181	MSTRG.26473			0.999469
MSTRG.51091|ENSG00000033050|ENSG00000285292|ENSG00000285480	0.169478	4.77058	2.61361	0.112214	ENSG00000033050|ENSG00000285292|ENSG00000285480			0.999469
MSTRG.39603|ENSG00000129071	-0.107764	5.35556	2.61343	0.112226	ENSG00000129071	MBD4	8930	0.999469
MSTRG.20903	-0.274975	4.44127	2.61366	0.112259	MSTRG.20903			0.999469
MSTRG.39919|ENSG00000144893	0.398313	-0.245677	2.61112	0.112381	ENSG00000144893	MED12L	116931	0.999469
MSTRG.3490|ENSG00000143390	0.136607	5.61272	2.60982	0.112468	ENSG00000143390	RFX5	5993	0.999469
MSTRG.23425|ENSG00000270379	-0.309251	0.475978	2.60942	0.112495	ENSG00000270379	HEATR9	256957	0.999469
MSTRG.37983	0.311375	-0.306625	2.60912	0.112515	MSTRG.37983			0.999469
MSTRG.35303	-0.24268	0.0972779	2.60807	0.112585	MSTRG.35303			0.999469
MSTRG.47680	0.269087	0.658681	2.60769	0.112611	MSTRG.47680			0.999469
MSTRG.55144|ENSG00000148346	-0.592641	2.98023	2.60781	0.112778	ENSG00000148346	LCN2	3934	0.999469
MSTRG.11564	-0.682789	0.741157	2.60631	0.112812	MSTRG.11564			0.999469
MSTRG.3778	-0.241455	0.795054	2.60213	0.112986	MSTRG.3778			0.999469
MSTRG.12102|ENSG00000161835	-0.19684	1.97556	2.60212	0.112987	ENSG00000161835	GRASP	160622	0.999469
MSTRG.50446	-0.463022	-0.0073779	2.60089	0.113069	MSTRG.50446			0.999469
MSTRG.29082|ENSG00000269877|ENSG00000284568	-0.368604	-0.100249	2.59768	0.113286	ENSG00000269877|ENSG00000284568			0.999469
MSTRG.12115|ENSG00000123395	0.141281	4.47757	2.59622	0.113385	ENSG00000123395	ATG101	60673	0.999469
MSTRG.32704|ENSG00000187699	-0.318804	2.45939	2.59519	0.113455	ENSG00000187699	C2orf88	84281	0.999469
MSTRG.35342|ENSG00000232442	-0.43806	4.23238	2.59581	0.113576	ENSG00000232442	CTD-3184A7.4	100505771	0.999469
MSTRG.6879|ENSG00000122359	-0.155652	8.07534	2.59294	0.113608	ENSG00000122359	ANXA11	311	0.999469
MSTRG.3997	-0.276791	0.603242	2.59282	0.113616	MSTRG.3997			0.999469
MSTRG.35804|ENSG00000159128	-0.167382	7.81276	2.59278	0.113619	ENSG00000159128	IFNGR2	3460	0.999469
MSTRG.27354|ENSG00000131351	0.15565	2.8477	2.591	0.11374	ENSG00000131351	HAUS8	93323	0.999469
MSTRG.45853|ENSG00000277157	-0.354664	-0.239698	2.59079	0.113754	ENSG00000277157	HIST1H4D	8360	0.999469
MSTRG.33728|ENSG00000220804|ENSG00000244528	0.230985	0.502134	2.58914	0.113866	ENSG00000220804|ENSG00000244528			0.999469
MSTRG.51529|ENSG00000104763	-0.188062	7.23147	2.58899	0.113876	ENSG00000104763	ASAH1	427	0.999469
MSTRG.29359|ENSG00000276449	0.388533	0.0370184	2.58844	0.113914	ENSG00000276449	AC004076.5		0.999469
MSTRG.16882	-0.335968	0.0191345	2.58735	0.113988	MSTRG.16882			0.999469
MSTRG.33048|ENSG00000115942	0.108887	4.37732	2.58594	0.114084	ENSG00000115942	ORC2	4999	0.999469
MSTRG.15821|ENSG00000165617|ENSG00000258583	0.41725	0.753138	2.58514	0.114139	ENSG00000165617|ENSG00000258583			0.999469
MSTRG.12801	0.371937	-0.359551	2.5827	0.114306	MSTRG.12801			0.999469
MSTRG.47354|ENSG00000085377	-0.11531	4.86402	2.57949	0.114525	ENSG00000085377	PREP	5550	0.999469
MSTRG.27805|ENSG00000213965	0.153849	2.82931	2.57876	0.114576	ENSG00000213965	NUDT19	390916	0.999469
MSTRG.2314|ENSG00000162614	0.316881	1.9975	2.57853	0.114591	ENSG00000162614	NEXN	91624	0.999469
MSTRG.13690|ENSG00000139697|ENSG00000284425	0.0877354	5.88852	2.57828	0.114609	ENSG00000139697|ENSG00000284425			0.999469
MSTRG.21996|ENSG00000185324|ENSG00000275734	-0.203958	5.14593	2.57813	0.114619	ENSG00000185324|ENSG00000275734			0.999469
MSTRG.37319|ENSG00000100364	0.159157	6.66834	2.57812	0.114619	ENSG00000100364	KIAA0930	23313	0.999469
MSTRG.36726|ENSG00000167065|ENSG00000250318	-0.177707	5.72903	2.57701	0.114696	ENSG00000167065|ENSG00000250318			0.999469
MSTRG.46544|ENSG00000010030	0.678622	2.70647	2.57932	0.114729	ENSG00000010030	ETV7	51513	0.999469
MSTRG.49397|ENSG00000169919	-0.105995	5.38582	2.57589	0.114773	ENSG00000169919	GUSB	2990	0.999469
MSTRG.55429|ENSG00000130559	0.107564	3.8881	2.57577	0.114781	ENSG00000130559	CAMSAP1	157922	0.999469
MSTRG.13277|ENSG00000234608	0.315508	3.59137	2.575	0.114883	ENSG00000234608	MAPKAPK5-AS1	51275	0.999469
MSTRG.18653	0.199922	1.49039	2.57401	0.114902	MSTRG.18653			0.999469
MSTRG.50756|ENSG00000282939	-0.259097	2.41255	2.57254	0.115003	ENSG00000282939	TRBV7-2		0.999469
MSTRG.51329|ENSG00000164821	-0.786691	1.60993	2.57426	0.115075	ENSG00000164821	DEFA4	1669	0.999469
MSTRG.4754|ENSG00000133059	-0.09245	5.05505	2.57022	0.115162	ENSG00000133059	DSTYK	25778	0.999469
MSTRG.54389|ENSG00000127080	-0.107382	3.12624	2.56887	0.115256	ENSG00000127080	IPPK	64768	0.999469
MSTRG.13092|ENSG00000171310	-0.268712	6.65875	2.56946	0.115264	ENSG00000171310	CHST11	50515	0.999469
MSTRG.55110|ENSG00000148356	-0.107916	5.08796	2.56763	0.115341	ENSG00000148356	LRSAM1	90678	0.999469
MSTRG.50801|ENSG00000127364	-0.327359	0.703882	2.5659	0.115461	ENSG00000127364	TAS2R4	50832	0.999469
MSTRG.16312|ENSG00000119673|ENSG00000258695	-0.152579	2.35751	2.5639	0.1156	ENSG00000119673|ENSG00000258695			0.999469
MSTRG.25269|ENSG00000141568	0.0854569	4.96693	2.56381	0.115606	ENSG00000141568	FOXK2	3607	0.999469
MSTRG.32878|ENSG00000224442	0.2998	0.767397	2.56309	0.115656	ENSG00000224442	AC017035.2		0.999469
MSTRG.36141|ENSG00000280007	0.388574	-0.037865	2.56188	0.115739	ENSG00000280007	AC008079.10		0.999469
MSTRG.49489	-0.236031	1.07376	2.56012	0.115862	MSTRG.49489			0.999469
MSTRG.48370|ENSG00000198719	0.441609	0.594461	2.55976	0.115887	ENSG00000198719	DLL1	28514	0.999469
MSTRG.42338|ENSG00000109445	0.0912564	4.12808	2.55962	0.115897	ENSG00000109445	ZNF330	27309	0.999469
MSTRG.29828	0.327972	-0.138221	2.55769	0.116031	MSTRG.29828			0.999469
MSTRG.48403	0.377474	1.26044	2.55718	0.116066	MSTRG.48403			0.999469
MSTRG.40943	0.198198	1.94746	2.55655	0.11611	MSTRG.40943			0.999469
MSTRG.7543|ENSG00000148700	0.233433	6.34585	2.55644	0.116137	ENSG00000148700	ADD3	120	0.999469
MSTRG.27677	-0.529057	2.7882	2.5574	0.116204	MSTRG.27677			0.999469
MSTRG.10363	0.313926	-0.049859	2.55477	0.116234	MSTRG.10363			0.999469
MSTRG.19104|ENSG00000157823|ENSG00000242498|ENSG00000250021	-0.140594	5.86409	2.55465	0.116242	ENSG00000157823|ENSG00000242498|ENSG00000250021			0.999469
MSTRG.45812|ENSG00000187837	-0.267398	4.58068	2.5552	0.116251	ENSG00000187837	HIST1H1C	3006	0.999469
MSTRG.1358|ENSG00000163867|ENSG00000241014|ENSG00000243749|ENSG00000271741|ENSG00000284773	0.0889665	5.78127	2.55191	0.116433	ENSG00000163867|ENSG00000241014|ENSG00000243749|ENSG00000271741|ENSG00000284773			0.999469
MSTRG.29729|ENSG00000143878	-0.156607	6.74919	2.55138	0.116471	ENSG00000143878	RHOB	388	0.999469
MSTRG.9805|ENSG00000158636	-0.2273	3.76081	2.55095	0.1165	ENSG00000158636	EMSY	56946	0.999469
MSTRG.39415|ENSG00000163840	0.191364	6.7222	2.5503	0.116546	ENSG00000163840	DTX3L	151636	0.999469
MSTRG.26243|ENSG00000099821	0.126446	5.79345	2.54891	0.116643	ENSG00000099821	POLRMT	5442	0.999469
MSTRG.13602	-0.269008	0.0846257	2.54767	0.11673	MSTRG.13602			0.999469
MSTRG.6338	0.219023	0.992289	2.54625	0.11683	MSTRG.6338			0.999469
MSTRG.35028	0.333553	0.233924	2.54599	0.116848	MSTRG.35028			0.999469
MSTRG.421|ENSG00000011021|ENSG00000275915|ENSG00000276470|ENSG00000278852	0.269089	4.16398	2.54553	0.116914	ENSG00000011021|ENSG00000275915|ENSG00000276470|ENSG00000278852			0.999469
MSTRG.25616	0.140506	2.24407	2.54423	0.116971	MSTRG.25616			0.999469
MSTRG.57482|ENSG00000268738	-0.303244	-0.22103	2.54411	0.116979	ENSG00000268738	HSFX2	100130086	0.999469
MSTRG.10037	0.548637	-0.131061	2.54177	0.117144	MSTRG.10037			0.999469
MSTRG.19623|ENSG00000172460	0.430806	1.29713	2.54181	0.117157	ENSG00000172460	PRSS30P	124221	0.999469
MSTRG.28913|ENSG00000105497	-0.252886	2.71434	2.53933	0.117315	ENSG00000105497	ZNF175	7728	0.999469
MSTRG.19625|ENSG00000007038	0.556889	0.899246	2.54027	0.117323	ENSG00000007038	PRSS21	10942	0.999469
MSTRG.11168	0.278519	1.42223	2.53834	0.117385	MSTRG.11168			0.999469
MSTRG.36105|ENSG00000131100	-0.120983	6.28757	2.5356	0.117579	ENSG00000131100	ATP6V1E1	529	0.999469
MSTRG.4442|ENSG00000135838	-0.199387	7.07196	2.53474	0.117639	ENSG00000135838	NPL	80896	0.999469
MSTRG.40625	-0.825569	-0.480623	2.53539	0.117667	MSTRG.40625			0.999469
MSTRG.33172|ENSG00000115425|ENSG00000118242	0.154249	3.082	2.53416	0.11768	ENSG00000115425|ENSG00000118242			0.999469
MSTRG.31832|ENSG00000279227	0.340506	-0.0363404	2.53336	0.117737	ENSG00000279227	AC009303.2		0.999469
MSTRG.10058|ENSG00000166002	0.237978	3.1162	2.53328	0.117742	ENSG00000166002	SMCO4	56935	0.999469
MSTRG.39607	0.215182	0.173258	2.53299	0.117763	MSTRG.39607			0.999469
MSTRG.2873|ENSG00000155363	0.1686	5.56495	2.53235	0.117809	ENSG00000155363	MOV10	4343	0.999469
MSTRG.55184|ENSG00000167136	0.200964	2.82091	2.52914	0.118036	ENSG00000167136	ENDOG	2021	0.999469
MSTRG.57369	0.41961	-0.438415	2.52907	0.118041	MSTRG.57369			0.999469
MSTRG.1277	-0.239994	0.964987	2.52809	0.11811	MSTRG.1277			0.999469
MSTRG.9968|ENSG00000227376	-0.173134	2.83985	2.52744	0.118156	ENSG00000227376	FTH1P16		0.999469
MSTRG.57099	-0.202756	3.08673	2.52726	0.118169	MSTRG.57099			0.999469
MSTRG.10235|ENSG00000110777	0.300399	5.09542	2.5277	0.118224	ENSG00000110777	POU2AF1	5450	0.999469
MSTRG.18736|ENSG00000198794	-0.439398	1.59911	2.52694	0.118229	ENSG00000198794	SCAMP5	192683	0.999469
MSTRG.25086	0.377018	-0.349815	2.52635	0.118234	MSTRG.25086			0.999469
MSTRG.5075	0.286279	1.91232	2.52621	0.118244	MSTRG.5075			0.999469
MSTRG.46417	-0.334252	-0.33169	2.52576	0.118276	MSTRG.46417			0.999469
MSTRG.54964	-0.242308	0.870041	2.52562	0.118286	MSTRG.54964			0.999469
MSTRG.37708|ENSG00000180385	0.317992	1.08046	2.52334	0.118448	ENSG00000180385	EMC3-AS1		0.999469
MSTRG.31811	0.483283	0.47921	2.52309	0.118472	MSTRG.31811			0.999469
MSTRG.43954|ENSG00000198677	0.143798	5.07094	2.52167	0.118567	ENSG00000198677	TTC37	9652	0.999469
MSTRG.46665|ENSG00000124731|ENSG00000218809	-0.210268	8.12854	2.52058	0.118645	ENSG00000124731|ENSG00000218809			0.999469
MSTRG.22013|ENSG00000171861	-0.200226	3.186	2.52032	0.118663	ENSG00000171861	MRM3	55178	0.999469
MSTRG.70|ENSG00000157933	-0.113641	6.5439	2.51972	0.118706	ENSG00000157933	SKI	6497	0.999469
MSTRG.5704	-0.269508	0.316679	2.51936	0.118732	MSTRG.5704			0.999469
MSTRG.7685|ENSG00000107679	0.38926	3.99927	2.52008	0.118817	ENSG00000107679	PLEKHA1	59338	0.999469
MSTRG.48788	0.384254	-0.287831	2.5164	0.118943	MSTRG.48788			0.999469
MSTRG.54	-0.476196	0.0985763	2.51586	0.118982	MSTRG.54			0.999469
MSTRG.5836|ENSG00000165609	-0.13474	5.72199	2.51509	0.119037	ENSG00000165609	NUDT5	11164	0.999469
MSTRG.17727|ENSG00000261136	-0.241217	1.01828	2.51409	0.119109	ENSG00000261136	RP11-37C7.3		0.999469
MSTRG.37611|ENSG00000205559	0.24701	0.131486	2.51402	0.119114	ENSG00000205559	CHKB-AS1	100144603	0.999469
MSTRG.49207|ENSG00000146674	-0.378832	1.45489	2.51348	0.119152	ENSG00000146674	IGFBP3	3486	0.999469
MSTRG.11503|ENSG00000255725	-0.206481	0.650514	2.51288	0.119195	ENSG00000255725	TDGP1		0.999469
MSTRG.8963|ENSG00000229183|ENSG00000256220|ENSG00000256713	-0.498917	-0.291789	2.51225	0.119241	ENSG00000229183|ENSG00000256220|ENSG00000256713			0.999469
MSTRG.31201|ENSG00000233205	-0.177048	0.965397	2.51213	0.119249	ENSG00000233205	AC108479.2		0.999469
MSTRG.8423|ENSG00000110756	0.142037	4.041	2.51196	0.119262	ENSG00000110756	HPS5	11234	0.999469
MSTRG.25001|ENSG00000129657|ENSG00000234912|ENSG00000275143|ENSG00000284250	-0.240254	8.25889	2.51197	0.119262	ENSG00000129657|ENSG00000234912|ENSG00000275143|ENSG00000284250			0.999469
MSTRG.33927	0.287846	0.209097	2.50963	0.119429	MSTRG.33927			0.999469
MSTRG.6031	-0.244079	0.462337	2.50917	0.119461	MSTRG.6031			0.999469
MSTRG.24715|ENSG00000167851	-0.131103	7.33187	2.50908	0.119468	ENSG00000167851	CD300A	11314	0.999469
MSTRG.13425|ENSG00000139410	0.28539	1.41161	2.50798	0.119547	ENSG00000139410	SDSL	113675	0.999469
MSTRG.37617|ENSG00000134086	-0.29101	5.69716	2.5087	0.119577	ENSG00000134086	VHL	7428	0.999469
MSTRG.38508|ENSG00000173540|ENSG00000176020	-0.168746	4.16441	2.50488	0.119771	ENSG00000173540|ENSG00000176020			0.999469
MSTRG.39785|ENSG00000243759	-0.23417	0.410485	2.50437	0.119808	ENSG00000243759	ST13P15		0.999469
ENSG00000057294	-0.50091	-0.378231	2.50145	0.120018	ENSG00000057294	PKP2	5318	0.999469
MSTRG.19559|ENSG00000131653	-0.121902	5.82008	2.50066	0.120076	ENSG00000131653	TRAF7	84231	0.999469
MSTRG.33370|ENSG00000115661	-0.121569	4.12212	2.50013	0.120114	ENSG00000115661	STK16	8576	0.999469
MSTRG.45194|ENSG00000146083	-0.191342	7.04659	2.50011	0.120116	ENSG00000146083	RNF44	22838	0.999469
MSTRG.47031|ENSG00000135314|ENSG00000243501|ENSG00000251360|ENSG00000256980	0.537938	-0.605577	2.4996	0.120152	ENSG00000135314|ENSG00000243501|ENSG00000251360|ENSG00000256980			0.999469
MSTRG.2388|ENSG00000122417	0.204317	3.54732	2.49868	0.120218	ENSG00000122417	ODF2L	57489	0.999469
MSTRG.21026	0.27368	5.37625	2.49953	0.120219	MSTRG.21026			0.999469
MSTRG.13615|ENSG00000184445	0.308583	2.7071	2.4986	0.120225	ENSG00000184445	KNTC1	9735	0.999469
MSTRG.15878|ENSG00000250548	-0.45087	0.261181	2.4976	0.120297	ENSG00000250548	RP11-47I22.2	101927780	0.999469
MSTRG.20875|ENSG00000280067	-0.266483	0.598946	2.4971	0.120333	ENSG00000280067	CTD-2600H12.2		0.999469
MSTRG.51234|ENSG00000176595	-0.160204	4.39304	2.49673	0.12036	ENSG00000176595	KBTBD11	9920	0.999469
MSTRG.33077	-0.163121	2.92621	2.49643	0.120382	MSTRG.33077			0.999469
MSTRG.48621	-0.210995	1.40428	2.49638	0.120385	MSTRG.48621			0.999469
MSTRG.50315|ENSG00000184903	0.266926	0.787416	2.49611	0.120405	ENSG00000184903	IMMP2L	83943	0.999469
MSTRG.6447|ENSG00000198964	0.131622	3.53698	2.49466	0.12051	ENSG00000198964	SGMS1	259230	0.999469
MSTRG.53716|ENSG00000168913	-0.319739	1.31294	2.49418	0.120545	ENSG00000168913	ENHO	375704	0.999469
MSTRG.54970|ENSG00000261094	-0.310978	0.809629	2.49394	0.120562	ENSG00000261094	RP11-355O1.11		0.999469
MSTRG.29634|ENSG00000169016	-0.155472	1.74543	2.49042	0.120819	ENSG00000169016	E2F6	1876	0.999469
MSTRG.57585	0.684951	-0.14392	2.4899	0.12092	MSTRG.57585			0.999469
MSTRG.4820	-0.206096	2.26736	2.48875	0.12094	MSTRG.4820			0.999469
MSTRG.36531	0.191623	1.84632	2.48818	0.120982	MSTRG.36531			0.999469
MSTRG.55236	-0.194212	0.717464	2.48756	0.121027	MSTRG.55236			0.999469
MSTRG.45099|ENSG00000120129	-0.261571	7.81273	2.48758	0.12106	ENSG00000120129	DUSP1	1843	0.999469
MSTRG.47903|ENSG00000135604	0.241041	6.29038	2.48676	0.121111	ENSG00000135604	STX11	8676	0.999469
MSTRG.15987|ENSG00000126822	-0.17551	7.87769	2.48619	0.121127	ENSG00000126822	PLEKHG3	26030	0.999469
MSTRG.44388	0.319912	0.234427	2.48608	0.121135	MSTRG.44388			0.999469
MSTRG.50679|ENSG00000182158	0.120926	4.59778	2.48542	0.121183	ENSG00000182158	CREB3L2	64764	0.999469
MSTRG.19641|ENSG00000065057	0.188414	2.68008	2.48522	0.121198	ENSG00000065057	NTHL1	4913	0.999469
MSTRG.29797	-0.236531	1.19974	2.48453	0.121248	MSTRG.29797			0.999469
MSTRG.3843|ENSG00000163565	0.164207	7.96886	2.48371	0.121308	ENSG00000163565	IFI16	3428	0.999469
MSTRG.212|ENSG00000131697	0.203323	3.25841	2.48329	0.121339	ENSG00000131697	NPHP4	261734	0.999469
MSTRG.13896|ENSG00000090612|ENSG00000256223|ENSG00000256825	-0.357483	2.81107	2.48386	0.121345	ENSG00000090612|ENSG00000256223|ENSG00000256825			0.999469
MSTRG.51791	-0.373106	0.65293	2.48234	0.121408	MSTRG.51791			0.999469
MSTRG.51943|ENSG00000169490	0.108613	3.80597	2.48185	0.121444	ENSG00000169490	TM2D2	83877	0.999469
MSTRG.49133|ENSG00000164543	-0.102667	6.26947	2.48161	0.121462	ENSG00000164543	STK17A	9263	0.999469
MSTRG.6777	-0.207283	2.39403	2.48154	0.121467	MSTRG.6777			0.999469
MSTRG.24126|ENSG00000167085	0.0994606	5.31139	2.48125	0.121489	ENSG00000167085	PHB	5245	0.999469
MSTRG.3661|ENSG00000163344	0.137927	4.21212	2.47973	0.1216	ENSG00000163344	PMVK	10654	0.999469
MSTRG.11463	-0.292114	0.888174	2.47892	0.12166	MSTRG.11463			0.999469
MSTRG.2706|ENSG00000162639	0.134039	3.66281	2.47855	0.121687	ENSG00000162639	HENMT1	113802	0.999469
MSTRG.1918|ENSG00000162383	-0.479169	0.885283	2.47794	0.121746	ENSG00000162383	SLC1A7	6512	0.999469
MSTRG.20990|ENSG00000166971	-0.153853	4.29117	2.47751	0.121763	ENSG00000166971	AKTIP	64400	0.999469
MSTRG.53495	0.221057	0.854446	2.47616	0.121862	MSTRG.53495			0.999469
MSTRG.13388|ENSG00000135116	-0.460209	0.463208	2.47479	0.121963	ENSG00000135116	HRK	8739	0.999469
MSTRG.12524	-0.177317	3.69885	2.47349	0.122059	MSTRG.12524			0.999469
MSTRG.28850|ENSG00000161643	0.25013	2.10762	2.47239	0.12214	ENSG00000161643	SIGLEC16		0.999469
MSTRG.38289|ENSG00000163812	-0.101891	5.93413	2.47105	0.122238	ENSG00000163812	ZDHHC3	51304	0.999469
MSTRG.9984|ENSG00000149262	-0.0843153	4.79217	2.46739	0.122509	ENSG00000149262	INTS4	92105	0.999469
MSTRG.21502|ENSG00000124067|ENSG00000141096|ENSG00000167261|ENSG00000213398	-0.130275	8.78472	2.46677	0.122555	ENSG00000124067|ENSG00000141096|ENSG00000167261|ENSG00000213398			0.999469
MSTRG.37598|ENSG00000128165	0.249748	0.680502	2.46666	0.122563	ENSG00000128165	ADM2	79924	0.999469
MSTRG.51277	0.352012	-0.210783	2.46662	0.122566	MSTRG.51277			0.999469
MSTRG.25589|ENSG00000101773|ENSG00000284331	0.227737	2.23976	2.46618	0.122598	ENSG00000101773|ENSG00000284331			0.999469
MSTRG.24493|ENSG00000261371	-0.177455	8.79945	2.46477	0.122703	ENSG00000261371	PECAM1	5175	0.999469
MSTRG.42887|ENSG00000150756	0.234203	2.02997	2.46392	0.122766	ENSG00000150756	FAM173B	134145	0.999469
MSTRG.1658	0.247968	0.30997	2.4638	0.122775	MSTRG.1658			0.999469
MSTRG.36731|ENSG00000184792	-0.384721	4.24611	2.46482	0.122835	ENSG00000184792	OSBP2	23762	0.999469
ENSG00000214019	-0.305391	-0.171283	2.46126	0.122964	ENSG00000214019	RP6-218J18.2		0.999469
MSTRG.38855|ENSG00000114541	0.164044	3.13866	2.46069	0.123006	ENSG00000114541	FRMD4B	23150	0.999469
MSTRG.55	0.167992	2.13078	2.46049	0.123021	MSTRG.55			0.999469
MSTRG.3211|ENSG00000272031	-0.260514	0.75628	2.45944	0.123099	ENSG00000272031	ANKRD34A	284615	0.999469
MSTRG.17830	0.206237	2.4132	2.45934	0.123106	MSTRG.17830			0.999469
MSTRG.38491|ENSG00000176095	-0.16169	6.78786	2.4591	0.123124	ENSG00000176095	IP6K1	9807	0.999469
MSTRG.53753|ENSG00000165283	-0.114143	4.58382	2.45781	0.12322	ENSG00000165283	STOML2	30968	0.999469
MSTRG.40308|ENSG00000073792	-0.343142	4.21625	2.45906	0.123231	ENSG00000073792	IGF2BP2	10644	0.999469
MSTRG.29303|ENSG00000183647	-0.212489	1.75672	2.45704	0.123278	ENSG00000183647	ZNF530	348327	0.999469
MSTRG.55087|ENSG00000136856	0.222925	2.02577	2.45699	0.123281	ENSG00000136856	SLC2A8	29988	0.999469
MSTRG.19450|ENSG00000261659	0.20278	0.402025	2.45686	0.123291	ENSG00000261659	LA16c-313D11.12		0.999469
MSTRG.8797|ENSG00000226268	-0.228275	-0.0406469	2.4567	0.123303	ENSG00000226268	RP11-61N20.3		0.999469
MSTRG.16832	-0.402824	0.659967	2.45635	0.123329	MSTRG.16832			0.999469
MSTRG.24043|ENSG00000108511|ENSG00000120093|ENSG00000182742	0.226139	2.48224	2.45602	0.123354	ENSG00000108511|ENSG00000120093|ENSG00000182742			0.999469
MSTRG.32055|ENSG00000121966	-0.130298	8.1117	2.45591	0.123362	ENSG00000121966	CXCR4	7852	0.999469
MSTRG.42374|ENSG00000164134	0.133824	4.48877	2.45584	0.123367	ENSG00000164134	NAA15	80155	0.999469
MSTRG.40267|ENSG00000161202|ENSG00000161203	-0.135393	8.08131	2.45372	0.123525	ENSG00000161202|ENSG00000161203			0.999469
MSTRG.19096|ENSG00000166825	-0.251587	8.2011	2.45368	0.123545	ENSG00000166825	ANPEP	290	0.999469
MSTRG.43637|ENSG00000145736|ENSG00000215630|ENSG00000230847|ENSG00000235558|ENSG00000249437|ENSG00000251634	0.194014	7.33654	2.45246	0.123619	ENSG00000145736|ENSG00000215630|ENSG00000230847|ENSG00000235558|ENSG00000249437|ENSG00000251634			0.999469
MSTRG.34138|ENSG00000089123	-0.139786	2.06136	2.45238	0.123626	ENSG00000089123	TASP1	55617	0.999469
MSTRG.23680	0.302289	-0.142898	2.45185	0.123665	MSTRG.23680			0.999469
MSTRG.38133|ENSG00000188846	-0.124865	8.22958	2.45104	0.123726	ENSG00000188846	RPL14	9045	0.999469
MSTRG.18696|ENSG00000179335|ENSG00000179361	-0.087757	6.909	2.45061	0.123758	ENSG00000179335|ENSG00000179361			0.999469
MSTRG.55923|ENSG00000196459	0.100442	4.0755	2.45004	0.123801	ENSG00000196459	TRAPPC2	6399	0.999469
MSTRG.34101|ENSG00000235036	-0.143139	1.16765	2.4499	0.123811	ENSG00000235036	RP5-1099D15.1		0.999469
MSTRG.23545	0.71959	-0.405735	2.44854	0.123972	MSTRG.23545			0.999469
MSTRG.14138	-0.186632	0.409335	2.44727	0.124008	MSTRG.14138			0.999469
MSTRG.11010|ENSG00000059804	-0.218873	7.69322	2.44682	0.124042	ENSG00000059804	SLC2A3	6515	0.999469
MSTRG.11138|ENSG00000231503	0.117006	3.13918	2.44673	0.124049	ENSG00000231503	PTMAP4		0.999469
MSTRG.19703|ENSG00000103313	-0.213878	7.67058	2.44534	0.124153	ENSG00000103313	MEFV	4210	0.999469
MSTRG.1106|ENSG00000198492	-0.112616	5.40867	2.44447	0.124218	ENSG00000198492	YTHDF2	51441	0.999469
MSTRG.34887|ENSG00000124226	0.214448	5.82661	2.44368	0.124278	ENSG00000124226	RNF114	55905	0.999469
MSTRG.9248	-0.250641	0.663743	2.4421	0.124396	MSTRG.9248			0.999469
MSTRG.20062	-0.432144	0.11443	2.4419	0.124411	MSTRG.20062			0.999469
ENSG00000173218	-0.220841	1.47433	2.44176	0.124422	ENSG00000173218	VANGL1	81839	0.999469
MSTRG.52250	0.368546	0.688962	2.43992	0.124561	MSTRG.52250			0.999469
MSTRG.48504|ENSG00000136295	0.157707	6.36759	2.43792	0.124712	ENSG00000136295	TTYH3	80727	0.999469
MSTRG.2158|ENSG00000162434	-0.16636	8.33779	2.43298	0.125086	ENSG00000162434	JAK1	3716	0.999469
MSTRG.11412|ENSG00000151491	0.504726	0.271799	2.43184	0.125172	ENSG00000151491	EPS8	2059	0.999469
MSTRG.50352	-0.714491	0.0565882	2.43282	0.125174	MSTRG.50352			0.999469
MSTRG.7299|ENSG00000095485	-0.0832461	5.26401	2.431	0.125236	ENSG00000095485	CWF19L1	55280	0.999469
MSTRG.42574|ENSG00000164116	0.400358	0.499349	2.42979	0.125327	ENSG00000164116	GUCY1A3	2982	0.999469
MSTRG.50638	-0.24502	3.6974	2.42946	0.125353	MSTRG.50638			0.999469
MSTRG.37676|ENSG00000088726	0.373089	1.60671	2.42829	0.125441	ENSG00000088726	TMEM40	55287	0.999469
MSTRG.41764|ENSG00000152784	0.171332	3.1426	2.42679	0.125555	ENSG00000152784	PRDM8	56978	0.999469
MSTRG.21829|ENSG00000103257|ENSG00000278598	-0.174307	3.94787	2.42608	0.125609	ENSG00000103257|ENSG00000278598			0.999469
MSTRG.44203	0.178125	1.32315	2.42599	0.125616	MSTRG.44203			0.999469
MSTRG.30699|ENSG00000173209	-0.301318	5.89468	2.42678	0.12565	ENSG00000173209	AHSA2	130872	0.999469
MSTRG.19750	-0.315628	1.21095	2.42541	0.125661	MSTRG.19750			0.999469
MSTRG.47213|ENSG00000135316|ENSG00000135317|ENSG00000220563|ENSG00000271793	0.098059	6.42092	2.42475	0.125711	ENSG00000135316|ENSG00000135317|ENSG00000220563|ENSG00000271793			0.999469
MSTRG.12098|ENSG00000184271	0.151185	4.19952	2.42382	0.125782	ENSG00000184271	POU6F1	5463	0.999469
MSTRG.39949	0.136032	2.66946	2.42358	0.1258	MSTRG.39949			0.999469
ENSG00000226666	-0.23933	0.181732	2.42316	0.125832	ENSG00000226666	HSPA9P1		0.999469
MSTRG.38224|ENSG00000163788	-0.283959	4.59838	2.42268	0.125938	ENSG00000163788	SNRK	54861	0.999469
MSTRG.4835|ENSG00000196352	-0.223893	6.78684	2.42174	0.125944	ENSG00000196352	CD55	1604	0.999469
MSTRG.29404|ENSG00000279611	0.263973	0.850929	2.42036	0.126046	ENSG00000279611	CTD-2619J13.5		0.999469
MSTRG.29448|ENSG00000178935	0.278032	4.14658	2.42084	0.126057	ENSG00000178935	ZNF552	79818	0.999469
MSTRG.52716	-0.259398	0.0834771	2.41982	0.126087	MSTRG.52716			0.999469
ENSG00000274588	-0.70382	0.0378566	2.41976	0.126168	ENSG00000274588	DGKK	139189	0.999469
MSTRG.56166|ENSG00000156313	-0.159635	4.24243	2.41798	0.126228	ENSG00000156313	RPGR	6103	0.999469
MSTRG.36502|ENSG00000182351	0.582924	-0.194872	2.41786	0.126256	ENSG00000182351	CRIP1P4		0.999469
MSTRG.10129	-0.306036	0.0697298	2.41675	0.126322	MSTRG.10129			0.999469
MSTRG.46588|ENSG00000198937	-0.228583	2.25235	2.41647	0.126344	ENSG00000198937	CCDC167	154467	0.999469
MSTRG.698|ENSG00000238142	0.253723	0.999069	2.41539	0.126426	ENSG00000238142	RP11-108M9.4		0.999469
MSTRG.16297|ENSG00000176903	-0.108663	4.05256	2.41489	0.126465	ENSG00000176903	PNMA1	9240	0.999469
MSTRG.17212|ENSG00000275325	0.282679	1.32253	2.41432	0.126508	ENSG00000275325	PDCD6IPP1		0.999469
MSTRG.5045	0.262774	0.469042	2.41309	0.126603	MSTRG.5045			0.999469
MSTRG.50941|ENSG00000170356|ENSG00000244479|ENSG00000284644	-0.331934	3.0418	2.41312	0.126646	ENSG00000170356|ENSG00000244479|ENSG00000284644			0.999469
MSTRG.36501	-0.195611	2.96066	2.41225	0.126668	MSTRG.36501			0.999469
MSTRG.51729	-0.395654	0.94317	2.41197	0.126689	MSTRG.51729			0.999469
MSTRG.52386	0.187134	-0.056465	2.41023	0.126823	MSTRG.52386			0.999469
MSTRG.36388	0.245633	1.05368	2.41004	0.126838	MSTRG.36388			0.999469
MSTRG.11206	-0.586382	-0.546612	2.41001	0.12684	MSTRG.11206			0.999469
MSTRG.46006|ENSG00000187626	-0.0979586	3.34968	2.40947	0.126882	ENSG00000187626	ZKSCAN4	387032	0.999469
MSTRG.36492|ENSG00000218537	-0.61608	0.260543	2.40999	0.126897	ENSG00000218537	MIF-AS1		0.999469
MSTRG.2153|ENSG00000079739	-0.152048	4.81821	2.40877	0.126936	ENSG00000079739	PGM1	5236	0.999469
MSTRG.5545	0.575519	-0.236072	2.40853	0.126959	MSTRG.5545			0.999469
MSTRG.32271|ENSG00000115165	-0.0896148	7.34234	2.40844	0.126961	ENSG00000115165	CYTIP	9595	0.999469
MSTRG.8717|ENSG00000175224	-0.131942	6.38609	2.40734	0.127045	ENSG00000175224	ATG13	9776	0.999469
MSTRG.42602	0.304685	0.37074	2.40537	0.127198	MSTRG.42602			0.999469
MSTRG.19076	-0.36139	0.333885	2.40521	0.12721	MSTRG.19076			0.999469
MSTRG.5726	-0.444768	-0.305035	2.40496	0.127229	MSTRG.5726			0.999469
MSTRG.13583|ENSG00000110931	0.461136	6.67253	2.40566	0.127377	ENSG00000110931	CAMKK2	10645	0.999469
MSTRG.17458	0.324667	-0.0103381	2.40268	0.127405	MSTRG.17458			0.999469
MSTRG.54527	0.351991	1.08594	2.40188	0.127467	MSTRG.54527			0.999469
MSTRG.52585|ENSG00000104361|ENSG00000252558	0.206088	3.26377	2.40129	0.127513	ENSG00000104361|ENSG00000252558			0.999469
MSTRG.20591|ENSG00000250616|ENSG00000261367|ENSG00000275371	-0.301057	4.57976	2.40212	0.127531	ENSG00000250616|ENSG00000261367|ENSG00000275371			0.999469
MSTRG.27813|ENSG00000261754	-0.302986	0.217459	2.3989	0.127699	ENSG00000261754	CTC-523E23.1		0.999469
MSTRG.20408|ENSG00000047578	-0.136196	4.87346	2.39855	0.127725	ENSG00000047578	KIAA0556	23247	0.999469
MSTRG.26670|ENSG00000130544	0.131681	3.20021	2.3975	0.127807	ENSG00000130544	ZNF557	79230	0.999469
MSTRG.11523|ENSG00000123096	0.301978	1.0651	2.39668	0.127871	ENSG00000123096	SSPN	8082	0.999469
MSTRG.20902	-0.436593	0.374981	2.39601	0.127923	MSTRG.20902			0.999469
MSTRG.26016|ENSG00000081913	0.182769	3.64004	2.39501	0.128001	ENSG00000081913	PHLPP1	23239	0.999469
MSTRG.41683	-0.34112	0.0991638	2.39408	0.128073	MSTRG.41683			0.999469
MSTRG.12340|ENSG00000111602	0.153716	3.32288	2.39345	0.128122	ENSG00000111602	TIMELESS	8914	0.999469
MSTRG.30705	-0.243426	0.389487	2.392	0.128235	MSTRG.30705			0.999469
MSTRG.41485	0.385832	0.265024	2.39188	0.128244	MSTRG.41485			0.999469
MSTRG.50959	-0.227453	0.454586	2.39027	0.12837	MSTRG.50959			0.999469
MSTRG.23893	-0.41473	-0.255105	2.38952	0.128428	MSTRG.23893			0.999469
MSTRG.17768|ENSG00000128944	0.219984	2.28193	2.38949	0.128431	ENSG00000128944	KNSTRN	90417	0.999469
MSTRG.12164|ENSG00000182544	-0.121579	4.90381	2.38853	0.128506	ENSG00000182544	MFSD5	84975	0.999469
MSTRG.9723|ENSG00000214517	-0.177588	3.61944	2.38839	0.128517	ENSG00000214517	PPME1	51400	0.999469
MSTRG.24745	0.241866	1.46711	2.38813	0.128537	MSTRG.24745			0.999469
MSTRG.48902	0.29187	0.51605	2.38721	0.128609	MSTRG.48902			0.999469
MSTRG.10571|ENSG00000149548	0.429186	-0.0262437	2.38712	0.128616	ENSG00000149548	CCDC15	80071	0.999469
MSTRG.50493|ENSG00000158457	0.160399	4.45089	2.38689	0.128634	ENSG00000158457	TSPAN33	340348	0.999469
MSTRG.31958	-0.250517	0.134491	2.38681	0.12864	MSTRG.31958			0.999469
MSTRG.23405|ENSG00000108733	-0.130397	2.18728	2.38591	0.128711	ENSG00000108733	PEX12	5193	0.999469
MSTRG.57776	-0.992531	2.15684	2.38833	0.128723	MSTRG.57776			0.999469
MSTRG.10147|ENSG00000023445	0.253217	5.85255	2.38593	0.12876	ENSG00000023445	BIRC3	330	0.999469
MSTRG.12977|ENSG00000075415|ENSG00000212443	-0.0986463	7.35028	2.38403	0.128858	ENSG00000075415|ENSG00000212443			0.999469
MSTRG.28025|ENSG00000225975	0.54465	-0.434554	2.3824	0.128986	ENSG00000225975	LINC01534	101927621	0.999469
MSTRG.18955|ENSG00000156232	0.0924682	4.37441	2.37997	0.129177	ENSG00000156232	WHAMM	123720	0.999469
MSTRG.39549|ENSG00000172780|ENSG00000240682|ENSG00000261796	-0.213114	5.84082	2.37834	0.129308	ENSG00000172780|ENSG00000240682|ENSG00000261796			0.999469
MSTRG.2689	-0.318583	0.456866	2.3783	0.129308	MSTRG.2689			0.999469
MSTRG.9104|ENSG00000133318	-0.235835	8.23109	2.37824	0.129315	ENSG00000133318	RTN3	10313	0.999469
MSTRG.15345|ENSG00000279423	-0.103557	3.21428	2.37799	0.129332	ENSG00000279423	RP11-671J11.5		0.999469
MSTRG.51427	-0.267709	-0.0380472	2.37797	0.129334	MSTRG.51427			0.999469
MSTRG.38544|ENSG00000114767	0.143367	3.52566	2.3765	0.12945	ENSG00000114767	RRP9	9136	0.999469
MSTRG.55954	-0.284716	0.572254	2.37572	0.129511	MSTRG.55954			0.999469
MSTRG.45657|ENSG00000111859	-0.148686	6.18514	2.37527	0.129546	ENSG00000111859	NEDD9	4739	0.999469
MSTRG.848|ENSG00000236810	0.161924	2.00531	2.37513	0.129558	ENSG00000236810	TCEB3-AS1	100506963	0.999469
MSTRG.55755|ENSG00000210195	-0.33741	0.368737	2.37429	0.129624	ENSG00000210195	MT-TT		0.999469
MSTRG.38868|ENSG00000144744	0.127148	5.57044	2.37402	0.129645	ENSG00000144744	UBA3	9039	0.999469
MSTRG.1583|ENSG00000065978	-0.1741	8.31059	2.37265	0.129754	ENSG00000065978	YBX1	4904	0.999469
MSTRG.2533	-0.300688	-0.0998252	2.37258	0.129759	MSTRG.2533			0.999469
MSTRG.41925|ENSG00000163104	0.207741	3.48122	2.37129	0.129861	ENSG00000163104	SMARCAD1	56916	0.999469
MSTRG.32977|ENSG00000138442	0.146173	3.10709	2.3704	0.129932	ENSG00000138442	WDR12	55759	0.999469
MSTRG.16187	-0.351312	-0.115344	2.37022	0.129946	MSTRG.16187			0.999469
MSTRG.28857	-0.318651	0.129938	2.37008	0.129957	MSTRG.28857			0.999469
MSTRG.12662|ENSG00000257815	-0.201777	1.01287	2.36991	0.129971	ENSG00000257815	LINC01481	101928062	0.999469
MSTRG.36430|ENSG00000128218	0.324361	2.969	2.36975	0.130021	ENSG00000128218	VPREB3	29802	0.999469
MSTRG.31483	0.296259	0.504193	2.36911	0.130034	MSTRG.31483			0.999469
MSTRG.30846|ENSG00000196975	0.123801	4.78758	2.3667	0.130225	ENSG00000196975	ANXA4	307	0.999469
MSTRG.636|ENSG00000158828|ENSG00000284005	-0.18824	7.04158	2.3652	0.130344	ENSG00000158828|ENSG00000284005			0.999469
MSTRG.38507|ENSG00000164068	-0.153963	5.51784	2.36507	0.130354	ENSG00000164068	RNF123	63891	0.999469
MSTRG.7850|ENSG00000214279	0.305759	2.803	2.36491	0.130371	ENSG00000214279	SCART1	619207	0.999469
MSTRG.52059|ENSG00000253729	-0.140894	6.38024	2.3648	0.130376	ENSG00000253729	PRKDC	5591	0.999469
MSTRG.19399|ENSG00000167930|ENSG00000242173|ENSG00000269881	-0.128035	5.0061	2.36453	0.130397	ENSG00000167930|ENSG00000242173|ENSG00000269881			0.999469
MSTRG.3570|ENSG00000213190	-0.166297	2.23429	2.36404	0.130436	ENSG00000213190	MLLT11	10962	0.999469
MSTRG.21172|ENSG00000166548|ENSG00000260851|ENSG00000261656	-0.224482	4.8251	2.36359	0.130477	ENSG00000166548|ENSG00000260851|ENSG00000261656			0.999469
MSTRG.23368|ENSG00000267547	-0.291994	0.215932	2.36304	0.130516	ENSG00000267547	RP11-686D22.4		0.999469
MSTRG.31873	0.579752	0.187411	2.36333	0.13054	MSTRG.31873			0.999469
MSTRG.20807	-0.125881	4.89702	2.36037	0.130728	MSTRG.20807			0.999469
MSTRG.15942	0.186403	1.36252	2.35855	0.130873	MSTRG.15942			0.999469
MSTRG.38186|ENSG00000225611	-0.264778	1.47055	2.35807	0.130911	ENSG00000225611	RP11-70C1.1	729083	0.999469
MSTRG.24399	-0.178247	2.16239	2.35796	0.13092	MSTRG.24399			0.999469
MSTRG.57323|ENSG00000122121	-0.285339	0.288645	2.35772	0.130939	ENSG00000122121	XPNPEP2	7512	0.999469
MSTRG.36894|ENSG00000228839	-0.230525	0.851386	2.35741	0.130965	ENSG00000228839	PIK3IP1-AS1	101929760	0.999469
MSTRG.50877	-0.268337	0.677419	2.35637	0.131047	MSTRG.50877			0.999469
MSTRG.55399|ENSG00000130560	-0.0955436	4.91043	2.35574	0.131097	ENSG00000130560	UBAC1	10422	0.999469
MSTRG.10738|ENSG00000151502	-0.0791387	6.25822	2.35448	0.131199	ENSG00000151502	VPS26B	112936	0.999469
MSTRG.28075|ENSG00000167641	0.604146	0.538427	2.35406	0.131302	ENSG00000167641	PPP1R14A	94274	0.999469
MSTRG.857	0.196515	1.72241	2.35212	0.131388	MSTRG.857			0.999469
MSTRG.13593|ENSG00000089094|ENSG00000284402	0.114433	5.2042	2.34964	0.131586	ENSG00000089094|ENSG00000284402			0.999469
MSTRG.35632	-0.333936	0.22857	2.34859	0.13167	MSTRG.35632			0.999469
MSTRG.45623|ENSG00000111846	0.175054	2.35686	2.34692	0.131805	ENSG00000111846	GCNT2	2651	0.999469
MSTRG.17944|ENSG00000185880	0.106984	5.56257	2.34672	0.131821	ENSG00000185880	TRIM69	140691	0.999469
MSTRG.53415|ENSG00000183784	0.201523	1.05533	2.34651	0.131838	ENSG00000183784	C9orf66	157983	0.999469
MSTRG.34272|ENSG00000101343	-0.0924148	5.10264	2.34596	0.131883	ENSG00000101343	CRNKL1	51340	0.999469
MSTRG.5916|ENSG00000026025	-0.175166	10.1171	2.34587	0.13189	ENSG00000026025	VIM	7431	0.999469
MSTRG.7043	-0.21436	5.41235	2.34589	0.131891	MSTRG.7043			0.999469
MSTRG.45587|ENSG00000112739	0.136299	5.62221	2.3453	0.131935	ENSG00000112739	PRPF4B	8899	0.999469
MSTRG.3961	-0.162543	1.29325	2.34512	0.13195	MSTRG.3961			0.999469
MSTRG.4016	0.251864	1.70318	2.34497	0.131962	MSTRG.4016			0.999469
MSTRG.46884|ENSG00000137269	-0.357193	-0.0536695	2.34471	0.131983	ENSG00000137269	LRRC1	55227	0.999469
MSTRG.19435|ENSG00000103269	-0.458536	0.149074	2.34175	0.132222	ENSG00000103269	RHBDL1	9028	0.999469
MSTRG.30507	-0.223136	0.0943031	2.33808	0.132519	MSTRG.30507			0.999469
MSTRG.29558	-0.402076	0.391095	2.33756	0.132561	MSTRG.29558			0.999469
MSTRG.7473|ENSG00000213260	0.12996	2.21763	2.33699	0.132607	ENSG00000213260	YWHAZP5		0.999469
MSTRG.22038	-0.548113	0.434538	2.33723	0.132634	MSTRG.22038			0.999469
MSTRG.34234|ENSG00000132669	0.175974	3.33554	2.33607	0.132681	ENSG00000132669	RIN2	54453	0.999469
MSTRG.40918	-0.236938	1.53143	2.33575	0.132707	MSTRG.40918			0.999469
MSTRG.20415|ENSG00000169180	-0.158941	9.44871	2.33509	0.132761	ENSG00000169180	XPO6	23214	0.999469
MSTRG.37605|ENSG00000100299	-0.143003	6.35349	2.33487	0.132778	ENSG00000100299	ARSA	410	0.999469
MSTRG.38524|ENSG00000273356	-0.202863	1.96304	2.33416	0.132836	ENSG00000273356	RP11-804H8.6		0.999469
MSTRG.30366|ENSG00000143919	0.250288	1.5229	2.33321	0.132913	ENSG00000143919	CAMKMT	79823	0.999469
MSTRG.47662|ENSG00000111912	0.132216	4.23472	2.33313	0.13292	ENSG00000111912	NCOA7	135112	0.999469
MSTRG.25942|ENSG00000091157|ENSG00000267225	0.140104	3.6406	2.33283	0.132944	ENSG00000091157|ENSG00000267225			0.999469
MSTRG.27510	-0.223787	0.746055	2.33196	0.133015	MSTRG.27510			0.999469
MSTRG.12778|ENSG00000198707	0.211663	3.40684	2.32898	0.133258	ENSG00000198707	CEP290	80184	0.999469
MSTRG.23633|ENSG00000168610	-0.187417	7.72207	2.32885	0.133268	ENSG00000168610	STAT3	6774	0.999469
MSTRG.28993|ENSG00000182310	-0.257372	2.32432	2.32884	0.133269	ENSG00000182310	SPACA6	147650	0.999469
MSTRG.27612|ENSG00000181896	0.221468	5.34084	2.32737	0.133404	ENSG00000181896	ZNF101	94039	0.999469
MSTRG.214|ENSG00000158292	-0.281411	1.5612	2.3267	0.133444	ENSG00000158292	GPR153	387509	0.999469
MSTRG.46205	-0.278224	-0.28566	2.32646	0.133463	MSTRG.46205			0.999469
MSTRG.42609|ENSG00000145414	0.161048	1.91181	2.32635	0.133472	ENSG00000145414	NAF1	92345	0.999469
MSTRG.46120|ENSG00000204613	-0.349592	1.61543	2.32597	0.133503	ENSG00000204613	TRIM10	10107	0.999469
MSTRG.55216|ENSG00000119383	0.133613	5.63419	2.32586	0.133512	ENSG00000119383	PTPA	5524	0.999469
MSTRG.38482|ENSG00000114316|ENSG00000188315	-0.105448	7.8283	2.32577	0.133519	ENSG00000114316|ENSG00000188315			0.999469
MSTRG.11999|ENSG00000161813	0.178474	3.20659	2.32394	0.133669	ENSG00000161813	LARP4	113251	0.999469
MSTRG.10917|ENSG00000111206	-0.444338	0.210753	2.32315	0.133733	ENSG00000111206	FOXM1	2305	0.999469
MSTRG.32575	0.411786	-0.236822	2.32294	0.13375	MSTRG.32575			0.999469
MSTRG.5983|ENSG00000150867	-0.198467	6.97183	2.32188	0.133837	ENSG00000150867	PIP4K2A	5305	0.999469
MSTRG.28064|ENSG00000188227	-0.392804	1.85846	2.32216	0.133841	ENSG00000188227	ZNF793	390927	0.999469
MSTRG.7915	-0.204793	3.08973	2.3217	0.133852	MSTRG.7915			0.999469
MSTRG.48036|ENSG00000120278	0.257318	2.33118	2.32159	0.133861	ENSG00000120278	PLEKHG1	57480	0.999469
MSTRG.20944|ENSG00000083799	0.114832	6.8503	2.32063	0.133939	ENSG00000083799	CYLD	1540	0.999469
MSTRG.24359	-0.374906	-0.341778	2.31907	0.134067	MSTRG.24359			0.999469
MSTRG.8323	0.439829	0.0675529	2.31845	0.134118	MSTRG.8323			0.999469
MSTRG.6748|ENSG00000122882	0.0872853	4.22768	2.31842	0.134121	ENSG00000122882	ECD	11319	0.999469
MSTRG.42135|ENSG00000138777	-0.127732	3.66283	2.31809	0.134148	ENSG00000138777	PPA2	27068	0.999469
MSTRG.30068|ENSG00000152689	0.249364	2.92983	2.31726	0.134216	ENSG00000152689	RASGRP3	25780	0.999469
MSTRG.13665|ENSG00000247373	0.157066	2.70257	2.31644	0.134284	ENSG00000247373	RP11-486O12.2		0.999469
MSTRG.56622|ENSG00000232267	0.233285	1.08381	2.31598	0.134321	ENSG00000232267	ACTR3P2		0.999469
MSTRG.2834|ENSG00000197852	-0.259106	7.1323	2.31626	0.134347	ENSG00000197852	FAM212B	101928718	0.999469
MSTRG.963|ENSG00000117632|ENSG00000283938	-0.243834	4.00917	2.31468	0.134431	ENSG00000117632|ENSG00000283938			0.999469
MSTRG.37254|ENSG00000235568	-0.282112	8.82263	2.31517	0.134439	ENSG00000235568	NFAM1	150372	0.999469
MSTRG.35075|ENSG00000101158	0.111845	5.2661	2.31281	0.134582	ENSG00000101158	NELFCD	51497	0.999469
MSTRG.41287|ENSG00000078140	-0.23415	5.12328	2.31293	0.134607	ENSG00000078140	UBE2K	3093	0.999469
MSTRG.49013|ENSG00000155849	-0.147392	5.98731	2.31239	0.134617	ENSG00000155849	ELMO1	9844	0.999469
MSTRG.35943|ENSG00000175894	0.393198	1.74726	2.31237	0.134652	ENSG00000175894	TSPEAR	54084	0.999469
MSTRG.56139|ENSG00000216866	0.139017	5.22327	2.31195	0.134653	ENSG00000216866	RPS2P55		0.999469
MSTRG.7534	-0.329903	-0.364351	2.31131	0.134705	MSTRG.7534			0.999469
MSTRG.26366|ENSG00000005206|ENSG00000104904|ENSG00000273734	-0.156531	9.81989	2.31126	0.13471	ENSG00000005206|ENSG00000104904|ENSG00000273734			0.999469
MSTRG.57495|ENSG00000183171	-0.285558	0.310567	2.31083	0.134746	ENSG00000183171	RP11-49C9.2		0.999469
MSTRG.53244|ENSG00000179526	-0.172088	5.757	2.3106	0.134765	ENSG00000179526	SHARPIN	81858	0.999469
MSTRG.10706|ENSG00000120451	0.145469	5.62674	2.30949	0.134856	ENSG00000120451	SNX19	399979	0.999469
MSTRG.20940|ENSG00000270120	0.344711	0.572769	2.309	0.134896	ENSG00000270120	RP11-327F22.6		0.999469
MSTRG.3763|ENSG00000163472	-0.155724	3.52681	2.30678	0.13508	ENSG00000163472	TMEM79	84283	0.999469
MSTRG.11452|ENSG00000171681	-0.234477	6.00728	2.30671	0.135117	ENSG00000171681	ATF7IP	55729	0.999469
MSTRG.45000|ENSG00000254373	-0.380729	0.687367	2.30538	0.135196	ENSG00000254373	RP11-34P1.2		0.999469
MSTRG.36115|ENSG00000183307	-0.245536	4.23433	2.30414	0.13532	ENSG00000183307	CECR6	27439	0.999469
MSTRG.26483	-0.165015	2.39093	2.30316	0.13538	MSTRG.26483			0.999469
MSTRG.20307	0.184136	1.20107	2.3024	0.135443	MSTRG.20307			0.999469
MSTRG.44801|ENSG00000113716	0.104503	5.08632	2.3023	0.135451	ENSG00000113716	HMGXB3	22993	0.999469
MSTRG.54006|ENSG00000213839	-0.198562	0.838644	2.30189	0.135485	ENSG00000213839	TMX2P1		0.999469
MSTRG.23819|ENSG00000168591	0.177245	5.57961	2.30118	0.135544	ENSG00000168591	TMUB2	79089	0.999469
MSTRG.41318	-0.196319	1.10659	2.30053	0.135598	MSTRG.41318			0.999469
MSTRG.45977	-0.293592	1.14723	2.29992	0.135649	MSTRG.45977			0.999469
MSTRG.44346|ENSG00000164402	-0.154093	2.59894	2.2984	0.135776	ENSG00000164402	SEPT8	23176	0.999469
ENSG00000180190	0.54619	-0.249835	2.29839	0.135777	ENSG00000180190	TDRP	157695	0.999469
MSTRG.43568|ENSG00000250138	0.375171	4.97099	2.30024	0.135785	ENSG00000250138	RP11-848G14.5		0.999469
MSTRG.53540|ENSG00000147872	-0.148621	4.89055	2.29813	0.135798	ENSG00000147872	PLIN2	123	0.999469
MSTRG.15228|ENSG00000155465	-0.150662	6.96211	2.29805	0.135805	ENSG00000155465	SLC7A7	9056	0.999469
MSTRG.19154	-0.262832	1.71618	2.29729	0.135868	MSTRG.19154			0.999469
MSTRG.54266|ENSG00000148019	-0.213912	4.61225	2.29656	0.135929	ENSG00000148019	CEP78	84131	0.999469
MSTRG.31692	0.233307	2.42816	2.29653	0.135932	MSTRG.31692			0.999469
MSTRG.24348|ENSG00000108395	0.348058	2.69425	2.29617	0.13601	ENSG00000108395	TRIM37	4591	0.999469
ENSG00000276966	0.362272	-0.36906	2.29545	0.136022	ENSG00000276966	HIST1H4E	8367	0.999469
MSTRG.47278|ENSG00000261366	0.410055	-0.55486	2.29522	0.136041	ENSG00000261366	MANEA-AS1	101927288	0.999469
ENSG00000197121	0.317256	0.934882	2.29502	0.136057	ENSG00000197121	PGAP1	80055	0.999469
MSTRG.12406|ENSG00000135407|ENSG00000175215|ENSG00000206749	-0.116176	8.5057	2.29434	0.136114	ENSG00000135407|ENSG00000175215|ENSG00000206749			0.999469
MSTRG.38841|ENSG00000214552	0.229062	0.0119194	2.29357	0.136178	ENSG00000214552	COPS8P2		0.999469
MSTRG.26890	0.453364	-0.257957	2.2921	0.136301	MSTRG.26890			0.999469
MSTRG.35419|ENSG00000188681	-0.497283	1.70123	2.29178	0.136418	ENSG00000188681	TEKT4P2	100233156	0.999469
MSTRG.32452	0.192807	2.99029	2.29035	0.136447	MSTRG.32452			0.999469
MSTRG.14814	0.299798	1.13551	2.29001	0.136476	MSTRG.14814			0.999469
MSTRG.57743|ENSG00000169953|ENSG00000176728|ENSG00000224151|ENSG00000248573|ENSG00000251970|ENSG00000286265	-0.778388	-0.560126	2.28964	0.136507	ENSG00000169953|ENSG00000176728|ENSG00000224151|ENSG00000248573|ENSG00000251970|ENSG00000286265			0.999469
MSTRG.10574	-0.252256	0.550005	2.28932	0.136534	MSTRG.10574			0.999469
MSTRG.56663	-0.147742	2.67258	2.28817	0.13663	MSTRG.56663			0.999469
MSTRG.53534|ENSG00000155876	-0.0772947	5.2523	2.28746	0.13669	ENSG00000155876	RRAGA	10670	0.999469
MSTRG.15703|ENSG00000125384	0.114936	4.52994	2.28608	0.136806	ENSG00000125384	PTGER2	5732	0.999469
MSTRG.11729	-0.259009	0.0779179	2.28604	0.136809	MSTRG.11729			0.999469
MSTRG.14664|ENSG00000102471	0.314923	0.500932	2.28123	0.137214	ENSG00000102471	NDFIP2	54602	0.999469
MSTRG.41171|ENSG00000168214	-0.27783	5.31391	2.28186	0.137247	ENSG00000168214	RBPJ	3516	0.999469
MSTRG.48584	0.314736	0.545512	2.27833	0.137458	MSTRG.48584			0.999469
MSTRG.47190|ENSG00000203872	0.278224	0.762229	2.27732	0.137543	ENSG00000203872	C6orf163	206412	0.999469
MSTRG.30322|ENSG00000171132	0.18704	2.24188	2.27679	0.137588	ENSG00000171132	PRKCE	5581	0.999469
MSTRG.28052|ENSG00000171827	-0.220381	1.7202	2.27485	0.137752	ENSG00000171827	ZNF570	148268	0.999469
[truncated: 17,872 more rows]

## Sheet: S1MigVsCon_AGE_SEX_ALLERGY
ID	logFC	logCPM	F	PValue	names	symbol	entrezid	FDR
MSTRG.16535|ENSG00000262902	2.01875	0.876774	34.3811	5.98e-08	ENSG00000262902	MTCO1P40		0.00123289
MSTRG.34815	5.16512	-2.43671	24.506	6.66e-06	MSTRG.34815			0.0686779
MSTRG.26076|ENSG00000281358	1.55122	-0.80314	18.7865	3.51e-05	ENSG00000281358	RASSF1-AS1	102060282	0.240999
MSTRG.9266|ENSG00000280300	3.56365	-1.90756	16.0968	0.000116792	ENSG00000280300	RP11-338K17.10		0.601739
MSTRG.7267|ENSG00000080854	0.639739	0.871812	13.1381	0.000458493	ENSG00000080854	IGSF9B	22997	1
MSTRG.30813|ENSG00000087116	-4.02985	-1.95668	11.4068	0.00106086	ENSG00000087116	ADAMTS2	9509	1
MSTRG.21081|ENSG00000003137	-4.59553	-1.05686	11.1944	0.00119568	ENSG00000003137	CYP26B1	56603	1
MSTRG.24136|ENSG00000223799	0.801147	-0.405373	11.0364	0.00125138	ENSG00000223799	IL10RB-AS1		1
ENSG00000236499	-1.27648	-1.4892	10.5478	0.00158735	ENSG00000236499	LINC00896	150197	1
MSTRG.495|ENSG00000076864	-2.71115	1.49041	10.4958	0.00164094	ENSG00000076864	RAP1GAP	5909	1
MSTRG.7685	-0.568886	1.37872	10.2531	0.00183379	MSTRG.7685			1
MSTRG.11930|ENSG00000137801|ENSG00000276107	-0.868146	2.83161	10.2068	0.00187846	ENSG00000137801|ENSG00000276107			1
ENSG00000035499	-3.23335	-1.91753	10.1445	0.00195639	ENSG00000035499	DEPDC1B	55789	1
MSTRG.27262|ENSG00000078081	0.870265	0.563293	10.0465	0.00202979	ENSG00000078081	LAMP3	27074	1
MSTRG.17815	-0.845508	-0.197243	9.9272	0.00215271	MSTRG.17815			1
MSTRG.16310	-0.821496	-1.10172	9.38389	0.00281781	MSTRG.16310			1
MSTRG.33553|ENSG00000232727	0.391752	0.243186	9.27855	0.00296964	ENSG00000232727	YWHAEP1		1
MSTRG.14092|ENSG00000261217	-3.78358	-2.48126	9.25485	0.00323226	ENSG00000261217	BCAP31P1		1
MSTRG.9155|ENSG00000158113	-3.24803	-1.9721	9.14551	0.00323734	ENSG00000158113	LRRC43	254050	1
ENSG00000152377	-0.960254	-0.904228	8.81009	0.00375468	ENSG00000152377	SPOCK1	6695	1
MSTRG.15103	0.751469	-1.15094	8.60141	0.00417084	MSTRG.15103			1
MSTRG.3179|ENSG00000170382	2.17711	0.385731	8.52878	0.00434422	ENSG00000170382	LRRN2	10446	1
MSTRG.15795	0.415619	0.236497	8.38102	0.00466259	MSTRG.15795			1
MSTRG.21080|ENSG00000233971	-2.14687	-0.928615	8.28641	0.00489382	ENSG00000233971	RPS20P10		1
MSTRG.14932|ENSG00000260279	1.4551	-2.03452	8.2629	0.00495052	ENSG00000260279	AC137932.5		1
MSTRG.13586	0.695556	-1.64826	8.15853	0.00522026	MSTRG.13586			1
MSTRG.35084|ENSG00000253986	-2.59468	-1.94468	8.04462	0.00557475	ENSG00000253986	CTC-756D1.3		1
MSTRG.24988|ENSG00000100362	-3.26356	-1.58312	8.03767	0.00559511	ENSG00000100362	PVALB	5816	1
MSTRG.16867|ENSG00000196704|ENSG00000274712	-0.124297	4.85296	7.97109	0.00574368	ENSG00000196704|ENSG00000274712			1
MSTRG.38081|ENSG00000123595|ENSG00000176896	-0.156656	3.9157	7.94454	0.00582212	ENSG00000123595|ENSG00000176896			1
MSTRG.16366|ENSG00000262539	0.554973	-0.923658	7.91142	0.00592153	ENSG00000262539	RP11-259G18.3		1
MSTRG.37206	-0.636061	-0.246868	7.89237	0.00597947	MSTRG.37206			1
MSTRG.38609|ENSG00000186871	-1.47712	-1.40749	7.88948	0.00598834	ENSG00000186871	ERCC6L	54821	1
MSTRG.10530	0.49258	0.999206	7.76482	0.00638312	MSTRG.10530			1
MSTRG.17026|ENSG00000267801	-1.11667	-1.5015	7.75487	0.00641579	ENSG00000267801	RP11-552F3.9		1
MSTRG.34382|ENSG00000273489	1.59486	-1.93434	7.69578	0.00661333	ENSG00000273489	RP11-180C16.1		1
MSTRG.7517|ENSG00000171847	1.66737	-1.60881	7.61186	0.00690478	ENSG00000171847	FAM90A1	55138	1
MSTRG.34349|ENSG00000205238	1.38129	-1.304	7.54265	0.00715523	ENSG00000205238	SPDYE2	441273	1
MSTRG.29446|ENSG00000185305	-0.247054	2.70798	7.54038	0.00716357	ENSG00000185305	ARL15	54622	1
MSTRG.10782	-0.377278	3.1553	7.48703	0.00736331	MSTRG.10782			1
MSTRG.39282|ENSG00000099725|ENSG00000252155	0.2521	4.21865	7.4728	0.00741752	ENSG00000099725|ENSG00000252155			1
MSTRG.5530|ENSG00000181001	2.16693	-1.22193	7.45114	0.00750676	ENSG00000181001	OR52N1	79473	1
MSTRG.191|ENSG00000187017	-0.977939	2.18698	7.43334	0.00758117	ENSG00000187017	ESPN	83715	1
MSTRG.26021|ENSG00000164078	1.73816	-2.1672	7.38916	0.00774487	ENSG00000164078	MST1R	4486	1
MSTRG.13180|ENSG00000197253	-2.12184	-0.951605	7.37288	0.00781355	ENSG00000197253	TPSB2	64499	1
MSTRG.28751|ENSG00000248810	0.702167	1.88161	7.32353	0.00801386	ENSG00000248810	RP11-362F19.1		1
MSTRG.17964|ENSG00000267270|ENSG00000278000	-0.605089	-0.185108	7.31698	0.00803945	ENSG00000267270|ENSG00000278000			1
MSTRG.34268	-0.494721	0.312576	7.23613	0.00838328	MSTRG.34268			1
MSTRG.34271|ENSG00000271344	-0.599875	-0.380593	7.03384	0.00931232	ENSG00000271344	RP11-274B21.9		1
MSTRG.20220|ENSG00000205837	1.88936	-2.13162	7.01939	0.00938268	ENSG00000205837	LINC00487	400941	1
MSTRG.19777|ENSG00000105472	0.495433	1.58629	6.9993	0.0094814	ENSG00000105472	CLEC11A	6320	1
MSTRG.20810|ENSG00000085760	0.171545	3.4936	6.98459	0.00955439	ENSG00000085760	MTIF2	4528	1
ENSG00000115112	-0.877713	-0.0790398	6.96783	0.0096382	ENSG00000115112	TFCP2L1	29842	1
MSTRG.27824|ENSG00000273133	-0.712219	-0.754381	6.94457	0.00975588	ENSG00000273133	RP11-799M12.2		1
MSTRG.25808|ENSG00000114784	-0.201205	4.94061	6.93643	0.00979739	ENSG00000114784	EIF1B	10289	1
MSTRG.9352|ENSG00000256576	-0.250885	2.99348	6.90967	0.00993524	ENSG00000256576	RP13-977J11.2	100996246	1
MSTRG.14901|ENSG00000259803	1.9828	-2.09542	6.89774	0.00999732	ENSG00000259803	SLC22A31	146429	1
MSTRG.27017|ENSG00000181788	-0.322783	5.05586	6.89342	0.0100199	ENSG00000181788	SIAH2	6478	1
MSTRG.5275|ENSG00000151640	-1.89962	-0.0434589	6.88829	0.0100635	ENSG00000151640	DPYSL4	10570	1
MSTRG.14209	-0.705207	-0.980912	6.86272	0.0101819	MSTRG.14209			1
MSTRG.2018|ENSG00000281741	0.384336	0.863313	6.84288	0.0102881	ENSG00000281741	AC241377.1	100996720	1
MSTRG.33374|ENSG00000211687|ENSG00000211688|ENSG00000211689|ENSG00000211690|ENSG00000211691|ENSG00000211692|ENSG00000227191	-0.358099	5.75382	6.7891	0.0105817	ENSG00000211687|ENSG00000211688|ENSG00000211689|ENSG00000211690|ENSG00000211691|ENSG00000211692|ENSG00000227191			1
MSTRG.21984	0.977976	-1.49525	6.76707	0.0107045	MSTRG.21984			1
MSTRG.33428|ENSG00000106603	-0.301027	4.38776	6.76536	0.0107141	ENSG00000106603	COA1	55744	1
MSTRG.305|ENSG00000162490	-0.613907	0.959403	6.72646	0.0109347	ENSG00000162490	DRAXIN	374946	1
MSTRG.13088	0.621806	0.226968	6.69881	0.0110945	MSTRG.13088			1
MSTRG.18791	-0.740715	-1.23566	6.69558	0.0111133	MSTRG.18791			1
MSTRG.28040|ENSG00000145244	-2.4389	-2.05767	6.70381	0.0111278	ENSG00000145244	CORIN	10699	1
MSTRG.7066|ENSG00000280143	-0.974049	1.06397	6.68826	0.0111608	ENSG00000280143	AP000892.6		1
MSTRG.35248|ENSG00000233170	-0.465243	-0.766411	6.67608	0.0112276	ENSG00000233170	RP11-863K10.4		1
MSTRG.141	-0.801626	-0.922969	6.6488	0.0113896	MSTRG.141			1
MSTRG.11458|ENSG00000156381	-0.507345	2.09255	6.64508	0.0114119	ENSG00000156381	ANKRD9	122416	1
MSTRG.17463|ENSG00000101624	0.278616	1.05423	6.60895	0.0116306	ENSG00000101624	CEP76	79959	1
MSTRG.27938|ENSG00000109790|ENSG00000249685	0.281258	4.66148	6.58244	0.0117939	ENSG00000109790|ENSG00000249685			1
MSTRG.9389|ENSG00000228797	-0.565054	-0.710021	6.57345	0.0118498	ENSG00000228797	FAM207BP		1
MSTRG.22535|ENSG00000272807	0.505139	-0.385929	6.57305	0.0118524	ENSG00000272807	RP11-260M2.1		1
MSTRG.26066|ENSG00000114737	0.277828	5.31385	6.55371	0.0119736	ENSG00000114737	CISH	1154	1
MSTRG.31418|ENSG00000271581	1.19875	-1.53711	6.52467	0.0121581	ENSG00000271581	XXbac-BPG248L24.12		1
MSTRG.20074	0.545455	-0.404366	6.48499	0.0124151	MSTRG.20074			1
MSTRG.5930	0.680254	-0.489831	6.43828	0.0127248	MSTRG.5930			1
MSTRG.35005|ENSG00000129422	0.491137	0.933532	6.42698	0.012801	ENSG00000129422	MTUS1	57509	1
MSTRG.2713	-2.62028	-1.8026	6.42192	0.0129026	MSTRG.2713			1
MSTRG.35207	0.565441	-0.797735	6.39526	0.0130172	MSTRG.35207			1
MSTRG.27751	-0.366205	0.777523	6.38032	0.0131204	MSTRG.27751			1
MSTRG.37716|ENSG00000107147	-2.59961	-2.2219	6.38245	0.0131737	ENSG00000107147	KCNT1	57582	1
MSTRG.5755|ENSG00000121621	-2.68388	-1.92511	6.34674	0.0134242	ENSG00000121621	KIF18A	81930	1
MSTRG.24406|ENSG00000160307	0.848221	2.02888	6.32588	0.0135164	ENSG00000160307	S100B	6285	1
MSTRG.29673|ENSG00000164338	0.284517	2.13545	6.30928	0.013623	ENSG00000164338	UTP15	84135	1
MSTRG.28107	0.83316	-0.691916	6.29788	0.0137055	MSTRG.28107			1
MSTRG.7482|ENSG00000255964	0.431655	-0.248864	6.29669	0.0137141	ENSG00000255964	RP11-69M1.3		1
MSTRG.19122|ENSG00000261754	-0.541111	-0.366085	6.25143	0.0140471	ENSG00000261754	CTC-523E23.1		1
MSTRG.2197|ENSG00000264207	-0.649177	-0.579356	6.24819	0.0140712	ENSG00000264207	RP11-196G18.23		1
MSTRG.31023	0.957041	-1.05858	6.21773	0.0143005	MSTRG.31023			1
MSTRG.26639	1.67099	-2.12205	6.21744	0.0143027	MSTRG.26639			1
ENSG00000180537	-1.72081	-1.28941	6.21723	0.0143043	ENSG00000180537	RNF182	221687	1
MSTRG.33384|ENSG00000211697|ENSG00000211698|ENSG00000211699|ENSG00000211701|ENSG00000228668|ENSG00000233306	-0.460593	3.46023	6.21144	0.0143496	ENSG00000211697|ENSG00000211698|ENSG00000211699|ENSG00000211701|ENSG00000228668|ENSG00000233306			1
MSTRG.4882|ENSG00000231970	1.42505	-2.05897	6.19724	0.0144569	ENSG00000231970	RP11-452K12.7		1
MSTRG.12888	-0.4969	-0.299657	6.17639	0.0146179	MSTRG.12888			1
MSTRG.37756|ENSG00000204001	1.77442	-0.053535	6.16848	0.0147053	ENSG00000204001	LCN8	138307	1
MSTRG.26755|ENSG00000114654	-2.48639	-2.42536	6.12083	0.0151289	ENSG00000114654	EFCC1	79825	1
MSTRG.28883|ENSG00000250771	0.849838	-0.39701	6.08441	0.0153509	ENSG00000250771	RP11-153M7.3	100419170	1
MSTRG.6228|ENSG00000204710	1.96039	-1.67675	6.08426	0.0154256	ENSG00000204710	SPDYC	387778	1
MSTRG.30475|ENSG00000155846	0.294598	2.4662	6.06745	0.0154902	ENSG00000155846	PPARGC1B	133522	1
MSTRG.22824	-0.948499	-0.503196	6.05027	0.0156326	MSTRG.22824			1
MSTRG.19447|ENSG00000268833	1.05511	-1.7125	6.02725	0.0158257	ENSG00000268833	AC011513.4		1
MSTRG.7315|ENSG00000006831	-0.125623	5.23881	6.0196	0.0158904	ENSG00000006831	ADIPOR2	79602	1
MSTRG.27599|ENSG00000272588	0.401642	1.64259	6.00497	0.0160149	ENSG00000272588	RP11-440L14.4		1
MSTRG.25491|ENSG00000186162	-0.191494	3.19895	5.98676	0.0161713	ENSG00000186162	CIDECP		1
MSTRG.35014	-1.37547	-1.81201	5.98667	0.0161721	MSTRG.35014			1
MSTRG.14309|ENSG00000260828	-0.519045	0.0178488	5.98608	0.0161772	ENSG00000260828	HMGB3P32		1
MSTRG.37890	0.468944	1.02305	5.9691	0.0163245	MSTRG.37890			1
MSTRG.12141|ENSG00000166147	-1.66652	-1.40967	5.90999	0.0168485	ENSG00000166147	FBN1	2200	1
MSTRG.19553	0.411407	0.964155	5.90139	0.0169262	MSTRG.19553			1
MSTRG.959	0.347911	1.28635	5.88684	0.0170585	MSTRG.959			1
MSTRG.33205|ENSG00000153790	-0.228117	1.89216	5.86033	0.0173024	ENSG00000153790	C7orf31	136895	1
MSTRG.19148	0.671242	-0.970202	5.83457	0.017543	MSTRG.19148			1
MSTRG.36820|ENSG00000154330|ENSG00000226337|ENSG00000229019|ENSG00000234394	0.895818	1.12734	5.83402	0.0175571	ENSG00000154330|ENSG00000226337|ENSG00000229019|ENSG00000234394			1
MSTRG.36632|ENSG00000198467	0.370779	3.66727	5.82989	0.017587	ENSG00000198467	TPM2	7169	1
MSTRG.16881	-0.563769	1.30901	5.75683	0.0182902	MSTRG.16881			1
MSTRG.29700|ENSG00000145734	0.284702	4.42732	5.73335	0.0185224	ENSG00000145734	BDP1	55814	1
MSTRG.5044|ENSG00000119950	-0.388558	5.03911	5.73244	0.0185357	ENSG00000119950	MXI1	4601	1
MSTRG.16313|ENSG00000266918	-0.813015	-0.194271	5.72664	0.0185893	ENSG00000266918	RP11-798G7.8		1
MSTRG.19815|ENSG00000105492	0.444163	1.38115	5.69839	0.0188739	ENSG00000105492	SIGLEC6	946	1
MSTRG.15832|ENSG00000278668	0.549519	-0.892864	5.664	0.0192265	ENSG00000278668	RP11-227G15.11		1
MSTRG.16880	-0.589967	-0.697335	5.59445	0.019961	MSTRG.16880			1
MSTRG.12690|ENSG00000274515	0.534005	0.257608	5.56771	0.0202512	ENSG00000274515	CTD-2026K11.5		1
MSTRG.4086	0.394706	1.00984	5.54922	0.0204544	MSTRG.4086			1
MSTRG.437|ENSG00000224174|ENSG00000261135|ENSG00000285853	0.442514	-0.777902	5.52778	0.0206928	ENSG00000224174|ENSG00000261135|ENSG00000285853			1
MSTRG.24337|ENSG00000235890	1.43314	-1.82881	5.52472	0.0207271	ENSG00000235890	TSPEAR-AS1		1
MSTRG.32824|ENSG00000279355	-0.368053	1.138	5.52239	0.0207532	ENSG00000279355	AGPAT4-IT1	79992	1
MSTRG.12856|ENSG00000189136|ENSG00000230373|ENSG00000259244	0.377428	0.59848	5.5191	0.0207901	ENSG00000189136|ENSG00000230373|ENSG00000259244			1
MSTRG.3111|ENSG00000159346	-0.378693	8.03593	5.51195	0.0208713	ENSG00000159346	ADIPOR1	51094	1
MSTRG.24452|ENSG00000184979	0.584973	0.935666	5.5118	0.0208723	ENSG00000184979	USP18	11274	1
MSTRG.17870|ENSG00000171791	0.218923	4.87857	5.47308	0.0213143	ENSG00000171791	BCL2	596	1
MSTRG.35990	1.00686	-1.05193	5.45822	0.0214864	MSTRG.35990			1
MSTRG.8861|ENSG00000139372	0.163333	3.72305	5.44671	0.0216209	ENSG00000139372	TDG	6996	1
MSTRG.11210	-2.31972	-2.12007	5.44996	0.0217622	MSTRG.11210			1
MSTRG.18018|ENSG00000099821	0.177301	5.52591	5.4319	0.021795	ENSG00000099821	POLRMT	5442	1
MSTRG.12735|ENSG00000140391	0.26578	3.93513	5.42718	0.0218509	ENSG00000140391	TSPAN3	10099	1
MSTRG.7597	-2.05775	-1.85293	5.42243	0.0219073	MSTRG.7597			1
MSTRG.29398	-0.519353	-0.581601	5.38049	0.0224114	MSTRG.29398			1
MSTRG.28104	-0.254692	2.73749	5.37874	0.0224327	MSTRG.28104			1
MSTRG.33234|ENSG00000153814	-0.238352	4.45087	5.37069	0.0225309	ENSG00000153814	JAZF1	221895	1
MSTRG.35026	-0.734615	1.45976	5.34555	0.0228453	MSTRG.35026			1
MSTRG.30297	0.732532	-0.614754	5.33791	0.0229358	MSTRG.30297			1
MSTRG.17879	0.896634	-0.577376	5.33697	0.0229475	MSTRG.17879			1
MSTRG.28476|ENSG00000138821|ENSG00000248161	0.362547	2.30323	5.32433	0.0231057	ENSG00000138821|ENSG00000248161			1
MSTRG.34794	-0.500725	-1.35162	5.30661	0.0233294	MSTRG.34794			1
MSTRG.21199|ENSG00000176407	-0.119064	4.99329	5.29623	0.0234617	ENSG00000176407	KCMF1	56888	1
MSTRG.4082|ENSG00000234335	0.387186	0.380065	5.29506	0.0234766	ENSG00000234335	RPS4XP11		1
MSTRG.37329|ENSG00000136867	-0.401013	4.96846	5.28047	0.0236733	ENSG00000136867	SLC31A2	1318	1
MSTRG.1752|ENSG00000228399	-0.995197	-1.41703	5.27437	0.0237425	ENSG00000228399	RP4-575N6.2		1
MSTRG.39139|ENSG00000183171	-0.402851	-0.144156	5.26578	0.0238538	ENSG00000183171	RP11-49C9.2		1
MSTRG.35405|ENSG00000164808	-0.190774	4.76804	5.26227	0.0238994	ENSG00000164808	SPIDR	23514	1
MSTRG.39088|ENSG00000129680	0.184476	2.94755	5.25813	0.0239535	ENSG00000129680	MAP7D3	79649	1
MSTRG.14802|ENSG00000103196|ENSG00000260859	-0.51578	6.05268	5.25947	0.0239629	ENSG00000103196|ENSG00000260859			1
MSTRG.38891|ENSG00000157514	-0.297886	8.75028	5.2562	0.0239786	ENSG00000157514	TSC22D3	1831	1
MSTRG.7519	-0.728727	-1.17887	5.24602	0.024112	MSTRG.7519			1
MSTRG.16953	-1.48258	-0.713201	5.23549	0.0242554	MSTRG.16953			1
MSTRG.22962|ENSG00000088882	-2.46516	-2.42182	5.2208	0.0245364	ENSG00000088882	CPXM1	56265	1
MSTRG.27844	0.531106	1.67986	5.20716	0.0246284	MSTRG.27844			1
MSTRG.2666|ENSG00000143248|ENSG00000232995	0.892973	-0.727084	5.2002	0.0247221	ENSG00000143248|ENSG00000232995			1
MSTRG.18|ENSG00000188157|ENSG00000242590	0.440426	2.62904	5.18858	0.0248794	ENSG00000188157|ENSG00000242590			1
MSTRG.38810	-0.452599	-1.1776	5.17799	0.0250238	MSTRG.38810			1
MSTRG.27480	1.2336	-1.66607	5.16787	0.0251625	MSTRG.27480			1
MSTRG.19104|ENSG00000124302	1.42911	-1.71161	5.16098	0.0252573	ENSG00000124302	CHST8	64377	1
MSTRG.38061|ENSG00000236017|ENSG00000236871	0.348722	4.18595	5.15532	0.0253373	ENSG00000236017|ENSG00000236871			1
MSTRG.25759|ENSG00000144674	0.197501	5.68673	5.14186	0.0255227	ENSG00000144674	GOLGA4	2803	1
MSTRG.21551|ENSG00000186148|ENSG00000240069|ENSG00000256977|ENSG00000283684|ENSG00000284337	0.308543	0.484543	5.14068	0.0255391	ENSG00000186148|ENSG00000240069|ENSG00000256977|ENSG00000283684|ENSG00000284337			1
MSTRG.19046|ENSG00000268240	-0.831594	-0.098214	5.13276	0.02565	ENSG00000268240	RP11-678G14.4		1
MSTRG.7475	-0.671891	1.36994	5.12923	0.0257013	MSTRG.7475			1
MSTRG.12626|ENSG00000067141	0.35236	1.6996	5.11664	0.0258772	ENSG00000067141	NEO1	4756	1
MSTRG.2131	0.326125	1.00277	5.1046	0.0260482	MSTRG.2131			1
MSTRG.23625	0.792064	-0.395148	5.08718	0.0262979	MSTRG.23625			1
MSTRG.12684	-0.425251	-0.178736	5.06138	0.0266723	MSTRG.12684			1
MSTRG.25306|ENSG00000075275	0.419396	2.20335	5.05753	0.0267286	ENSG00000075275	CELSR1	9620	1
MSTRG.21846	-0.602674	0.181833	5.04765	0.0268738	MSTRG.21846			1
MSTRG.19059	-2.54522	-1.8162	5.04913	0.0270485	MSTRG.19059			1
MSTRG.3283	-0.553268	-0.718644	5.03026	0.0271314	MSTRG.3283			1
MSTRG.37910	0.404625	2.95086	5.0245	0.0272172	MSTRG.37910			1
MSTRG.2488|ENSG00000237842	-0.15936	1.75631	5.02057	0.0272759	ENSG00000237842	RP11-110J1.2		1
MSTRG.29547|ENSG00000217416	-0.434541	-0.492811	5.00679	0.027483	ENSG00000217416	ISCA1P1		1
MSTRG.12580	1.11427	-1.04684	5.0021	0.0275539	MSTRG.12580			1
MSTRG.13314|ENSG00000007038	0.626705	0.93382	4.99822	0.0276127	ENSG00000007038	PRSS21	10942	1
MSTRG.36970	-0.613115	-1.2271	4.99727	0.0276271	MSTRG.36970			1
MSTRG.28366|ENSG00000163633|ENSG00000284968|ENSG00000285458	0.343862	0.412185	4.98896	0.0277535	ENSG00000163633|ENSG00000284968|ENSG00000285458			1
MSTRG.39093|ENSG00000101977	-2.37671	-1.93899	4.99233	0.0277973	ENSG00000101977	MCF2	4168	1
MSTRG.11098|ENSG00000205579	-0.306187	-0.653283	4.97695	0.0279373	ENSG00000205579	DYNLL1P1		1
MSTRG.24753|ENSG00000182351	0.871919	-0.588605	4.97429	0.0279781	ENSG00000182351	CRIP1P4		1
MSTRG.7580|ENSG00000172322|ENSG00000256660	-0.644324	6.33594	4.9683	0.0281158	ENSG00000172322|ENSG00000256660			1
MSTRG.4294|ENSG00000264230|ENSG00000273225|ENSG00000279458|ENSG00000285294|ENSG00000285402	1.20484	-2.11747	4.96277	0.0281558	ENSG00000264230|ENSG00000273225|ENSG00000279458|ENSG00000285294|ENSG00000285402			1
MSTRG.9219|ENSG00000188735	0.259313	3.68083	4.93309	0.0286192	ENSG00000188735	TMEM120B	144404	1
MSTRG.15920|ENSG00000274736	-2.45324	-1.82936	4.94078	0.0286996	ENSG00000274736	CCL23	6368	1
MSTRG.4260	0.355523	1.42383	4.91573	0.0288941	MSTRG.4260			1
MSTRG.5297|ENSG00000171772	-2.53106	-1.82979	4.91525	0.0289986	ENSG00000171772	SYCE1	93426	1
MSTRG.20233	0.817026	0.495764	4.89902	0.0291644	MSTRG.20233			1
MSTRG.28501|ENSG00000145354	-0.232742	2.4826	4.89595	0.0292107	ENSG00000145354	CISD2	493856	1
ENSG00000265417	0.846384	-1.66501	4.89144	0.0292834	ENSG00000265417	RP11-288C17.1		1
MSTRG.1980|ENSG00000116830	0.205695	2.84759	4.88433	0.0293983	ENSG00000116830	TTF2	8458	1
MSTRG.5849|ENSG00000175104	-0.161074	3.95711	4.87539	0.0295435	ENSG00000175104	TRAF6	7189	1
MSTRG.24199	-0.574645	0.691061	4.8592	0.0298085	MSTRG.24199			1
MSTRG.19229|ENSG00000167595	0.146554	3.76733	4.84855	0.0299843	ENSG00000167595	PROSER3	148137	1
MSTRG.31032|ENSG00000232234|ENSG00000276019|ENSG00000285216|ENSG00000285219	-0.996519	-1.4878	4.8478	0.0299966	ENSG00000232234|ENSG00000276019|ENSG00000285216|ENSG00000285219			1
MSTRG.14277|ENSG00000198417	-0.292659	1.45349	4.83698	0.0301763	ENSG00000198417	MT1F	4494	1
MSTRG.6568	0.542275	1.40475	4.82658	0.03035	MSTRG.6568			1
MSTRG.9461|ENSG00000233780	0.250321	0.800432	4.81992	0.030462	ENSG00000233780	HNRNPA1P30	101930748	1
MSTRG.5291	0.685308	-1.33869	4.8127	0.0305837	MSTRG.5291			1
MSTRG.32822|ENSG00000026652	-0.202574	3.3321	4.81003	0.0306289	ENSG00000026652	AGPAT4	56895	1
MSTRG.1979|ENSG00000183508	-0.384508	4.75388	4.81064	0.030629	ENSG00000183508	FAM46C	54855	1
MSTRG.13480|ENSG00000067365|ENSG00000140650|ENSG00000183044|ENSG00000259939|ENSG00000260276	0.1385	6.15072	4.80815	0.0306606	ENSG00000067365|ENSG00000140650|ENSG00000183044|ENSG00000259939|ENSG00000260276			1
MSTRG.7595|ENSG00000134539	-0.323645	5.4924	4.79788	0.030837	ENSG00000134539	KLRD1	3824	1
MSTRG.27595|ENSG00000249592	0.335606	3.51138	4.79775	0.0308374	ENSG00000249592	RP11-440L14.1	100129917	1
MSTRG.33945|ENSG00000160908	-0.0801327	5.58133	4.78901	0.0309867	ENSG00000160908	ZNF394	84124	1
ENSG00000133454	1.85873	-2.54797	4.7946	0.0313126	ENSG00000133454	MYO18B	84700	1
MSTRG.18349	1.00037	-1.54241	4.76813	0.0313466	MSTRG.18349			1
MSTRG.20379|ENSG00000115138	0.463791	0.832431	4.76611	0.0313818	ENSG00000115138	POMC	5443	1
ENSG00000112742	-2.5273	-2.56002	4.77687	0.0314036	ENSG00000112742	TTK	7272	1
MSTRG.2749|ENSG00000143164	-0.165114	4.15559	4.76118	0.0314675	ENSG00000143164	DCAF6	55827	1
MSTRG.38876	-0.398003	0.125482	4.75626	0.0315532	MSTRG.38876			1
MSTRG.6428|ENSG00000110721	-0.489522	2.65361	4.75459	0.0315843	ENSG00000110721	CHKA	1119	1
MSTRG.459|ENSG00000040487	-0.17425	3.04259	4.75408	0.0315914	ENSG00000040487	PQLC2	54896	1
MSTRG.5665	-0.309436	1.70928	4.75125	0.0316409	MSTRG.5665			1
MSTRG.10335|ENSG00000139899	0.424176	1.24842	4.74314	0.0317834	ENSG00000139899	CBLN3	643866	1
MSTRG.8094	-0.497307	0.142195	4.74181	0.0318068	MSTRG.8094			1
MSTRG.30403|ENSG00000113555	0.680159	0.473375	4.7386	0.0318634	ENSG00000113555	PCDH12	51294	1
MSTRG.21575	0.698606	-1.35103	4.73627	0.0319046	MSTRG.21575			1
MSTRG.31196	-0.585171	-0.579427	4.73446	0.0319365	MSTRG.31196			1
MSTRG.7686	-0.353441	2.44296	4.72453	0.0321127	MSTRG.7686			1
MSTRG.10333|ENSG00000100450|ENSG00000100453	-0.38978	5.97098	4.71958	0.0322126	ENSG00000100450|ENSG00000100453			1
MSTRG.757	-0.571165	-0.992196	4.71355	0.0323087	MSTRG.757			1
MSTRG.10000|ENSG00000125245	0.204628	3.0618	4.71134	0.0323482	ENSG00000125245	GPR18	2841	1
MSTRG.32307	-0.93128	-1.63328	4.7108	0.0323579	MSTRG.32307			1
MSTRG.21069	-0.624848	-1.00321	4.71048	0.0323637	MSTRG.21069			1
MSTRG.32396|ENSG00000111912	0.185276	3.76157	4.71042	0.0323647	ENSG00000111912	NCOA7	135112	1
MSTRG.9672|ENSG00000120675	0.314611	2.70758	4.70346	0.03249	ENSG00000120675	DNAJC15	29103	1
MSTRG.34397|ENSG00000172331	-0.442586	3.55395	4.69368	0.0326735	ENSG00000172331	BPGM	669	1
MSTRG.18492|ENSG00000197256	-0.561621	0.925322	4.68413	0.0328402	ENSG00000197256	KANK2	25959	1
MSTRG.28324	0.710459	-1.36169	4.67642	0.0329809	MSTRG.28324			1
MSTRG.145|ENSG00000158292	-0.364231	1.10308	4.67453	0.0330156	ENSG00000158292	GPR153	387509	1
MSTRG.4473|ENSG00000172731	-0.217165	1.36962	4.66996	0.0330994	ENSG00000172731	LRRC20	55222	1
MSTRG.18684|ENSG00000273218	-2.14059	-1.63353	4.6637	0.0332147	ENSG00000273218	LLNLR-246C6.1		1
MSTRG.16957|ENSG00000261222	-0.467931	3.12717	4.6433	0.0335984	ENSG00000261222	CTD-2006K23.1	101928343	1
MSTRG.2857|ENSG00000228196	-0.345169	0.0276763	4.64135	0.0336296	ENSG00000228196	PTPN2P1		1
MSTRG.28931|ENSG00000145414	0.218477	1.59279	4.63855	0.0336821	ENSG00000145414	NAF1	92345	1
MSTRG.14043	0.761544	-1.48615	4.63294	0.0337872	MSTRG.14043			1
MSTRG.10888|ENSG00000175985	0.793063	-0.602499	4.62958	0.0338504	ENSG00000175985	PLEKHD1	400224	1
MSTRG.38544|ENSG00000158813	0.409549	0.0551578	4.627	0.033899	ENSG00000158813	EDA	1896	1
MSTRG.13932|ENSG00000169203|ENSG00000205534|ENSG00000254206|ENSG00000260727|ENSG00000279583	0.166638	6.79038	4.62479	0.0339406	ENSG00000169203|ENSG00000205534|ENSG00000254206|ENSG00000260727|ENSG00000279583			1
MSTRG.21842|ENSG00000115919	-0.292015	3.18833	4.615	0.034126	ENSG00000115919	KYNU	8942	1
MSTRG.37934	0.451054	2.81096	4.61484	0.0341309	MSTRG.37934			1
MSTRG.9346|ENSG00000177192|ENSG00000273568	0.143381	4.32843	4.60974	0.0342259	ENSG00000177192|ENSG00000273568			1
MSTRG.7581	-2.2708	-0.02648	4.60796	0.0342911	MSTRG.7581			1
MSTRG.17981|ENSG00000101546|ENSG00000261126|ENSG00000267127	0.17075	2.9959	4.59881	0.0344348	ENSG00000101546|ENSG00000261126|ENSG00000267127			1
MSTRG.2954|ENSG00000116667	-0.345379	2.76907	4.58914	0.0346206	ENSG00000116667	C1orf21	81563	1
MSTRG.18019|ENSG00000196415	-1.46859	-0.902961	4.58469	0.034717	ENSG00000196415	PRTN3	5657	1
MSTRG.12748|ENSG00000136425	0.508618	-0.150144	4.57079	0.0349763	ENSG00000136425	CIB2	10518	1
MSTRG.30306|ENSG00000112984	1.60987	-2.40643	4.59897	0.0350151	ENSG00000112984	KIF20A	10112	1
MSTRG.24298|ENSG00000225218	0.359489	0.303553	4.5656	0.0350774	ENSG00000225218	AP001628.6		1
MSTRG.4293	0.303521	0.456618	4.56177	0.0351523	MSTRG.4293			1
MSTRG.31440	0.956037	-1.55174	4.54805	0.0354223	MSTRG.31440			1
MSTRG.731|ENSG00000117748	0.414731	4.77263	4.53503	0.0356995	ENSG00000117748	RPA2	6118	1
MSTRG.25745|ENSG00000093167	-0.145902	4.63995	4.53394	0.0357021	ENSG00000093167	LRRFIP2	9209	1
ENSG00000227051	-0.629154	0.843996	4.52498	0.0358809	ENSG00000227051	C14orf132	56967	1
MSTRG.22788|ENSG00000224287|ENSG00000279809	-0.390159	0.20155	4.51758	0.0360294	ENSG00000224287|ENSG00000279809			1
MSTRG.8714|ENSG00000120833	0.219115	2.22947	4.50159	0.0363524	ENSG00000120833	SOCS2	8835	1
MSTRG.38642	0.290485	2.07347	4.49516	0.0364832	MSTRG.38642			1
MSTRG.1967|ENSG00000225079	-0.739646	0.327301	4.49396	0.0365079	ENSG00000225079	FTH1P22		1
MSTRG.12016|ENSG00000137806	-0.143288	4.0389	4.49074	0.0365735	ENSG00000137806	NDUFAF1	51103	1
MSTRG.6250|ENSG00000173727	-0.402562	1.52476	4.48309	0.03673	ENSG00000173727	CMB9-22P13.1		1
ENSG00000124743	1.23977	-2.06383	4.48078	0.0367775	ENSG00000124743	KLHL31	401265	1
MSTRG.4763	0.366068	1.82025	4.47678	0.0368599	MSTRG.4763			1
MSTRG.22030|ENSG00000163093|ENSG00000239474|ENSG00000251569	0.339362	-0.0994811	4.47248	0.0369487	ENSG00000163093|ENSG00000239474|ENSG00000251569			1
MSTRG.32843|ENSG00000270419	0.37779	-0.0617831	4.44167	0.0375909	ENSG00000270419	CAHM	100526820	1
MSTRG.13155	0.458526	-0.551885	4.43302	0.0377734	MSTRG.13155			1
MSTRG.9885	-0.339586	-0.439407	4.43214	0.0377918	MSTRG.9885			1
MSTRG.12736	0.575493	0.282637	4.42888	0.037861	MSTRG.12736			1
MSTRG.169|ENSG00000158286	0.477223	0.923977	4.42743	0.0378917	ENSG00000158286	RNF207	388591	1
MSTRG.33615|ENSG00000169902	-0.478414	2.37477	4.4246	0.0379527	ENSG00000169902	TPST1	8460	1
MSTRG.19817	-0.519601	0.200946	4.41772	0.0380983	MSTRG.19817			1
ENSG00000115596	0.819496	-1.14987	4.41661	0.0381219	ENSG00000115596	WNT6	7475	1
MSTRG.4233|ENSG00000165406	-0.257195	6.58306	4.40878	0.0382897	ENSG00000165406	MARCH8	220972	1
MSTRG.33505	-2.38377	-2.09807	4.41314	0.0383032	MSTRG.33505			1
MSTRG.32935|ENSG00000164849	-0.51021	3.9874	4.40864	0.0383176	ENSG00000164849	GPR146	115330	1
MSTRG.1161|ENSG00000132773	0.156344	3.29028	4.4069	0.03833	ENSG00000132773	TOE1	114034	1
MSTRG.1751|ENSG00000225938	0.349584	0.883545	4.40291	0.0384158	ENSG00000225938	RP4-575N6.4		1
MSTRG.31054|ENSG00000218265	0.377328	0.00209178	4.40219	0.0384312	ENSG00000218265	RPS4XP7		1
MSTRG.11639	-0.702928	-0.785065	4.38428	0.0388192	MSTRG.11639			1
MSTRG.29827|ENSG00000152348	0.308384	0.885881	4.37313	0.0390626	ENSG00000152348	ATG10	83734	1
MSTRG.6077|ENSG00000134780	0.356175	1.65663	4.36989	0.0391338	ENSG00000134780	DAGLA	747	1
MSTRG.33982|ENSG00000228335	-0.521114	-0.332435	4.36897	0.039154	ENSG00000228335	AC073063.10		1
MSTRG.9551|ENSG00000132965	-0.359434	7.65073	4.36625	0.0392187	ENSG00000132965	ALOX5AP	241	1
MSTRG.38969|ENSG00000282850	1.86801	-2.30193	4.37075	0.0392229	ENSG00000282850	RHOXF1P2		1
MSTRG.13181|ENSG00000172236	-1.30849	-1.14789	4.3613	0.0393228	ENSG00000172236	TPSAB1	7177	1
MSTRG.18431	1.40241	-1.98572	4.35874	0.0393793	MSTRG.18431			1
MSTRG.36634	-0.300955	2.63999	4.34395	0.0397078	MSTRG.36634			1
MSTRG.8492	-0.413479	3.10387	4.34395	0.0397098	MSTRG.8492			1
ENSG00000214019	-0.377681	-0.647005	4.34281	0.0397333	ENSG00000214019	RP6-218J18.2		1
MSTRG.38490|ENSG00000102349	0.355221	2.07893	4.3417	0.039758	ENSG00000102349	KLF8	11279	1
MSTRG.37947|ENSG00000167393	0.172824	3.83755	4.33415	0.0399271	ENSG00000167393	PPP2R3B	28227	1
MSTRG.19555|ENSG00000170684|ENSG00000267348	0.230187	2.46074	4.32631	0.0401034	ENSG00000170684|ENSG00000267348			1
MSTRG.35578	-0.769068	-1.52695	4.32239	0.0401918	MSTRG.35578			1
MSTRG.22129|ENSG00000238082	-0.428715	-0.896604	4.3138	0.0403864	ENSG00000238082	AC009948.7		1
MSTRG.39045|ENSG00000102078	-0.181927	2.12237	4.31359	0.0403911	ENSG00000102078	SLC25A14	9016	1
MSTRG.38122|ENSG00000008086	-0.254876	2.82759	4.29426	0.0408326	ENSG00000008086	CDKL5	6792	1
MSTRG.19568|ENSG00000125741|ENSG00000177464	0.13154	3.95416	4.29292	0.0408634	ENSG00000125741|ENSG00000177464			1
MSTRG.33955|ENSG00000106258	1.4061	-2.3688	4.28358	0.0410788	ENSG00000106258	CYP3A5	1577	1
MSTRG.23065|ENSG00000234241	-0.289516	0.583135	4.27721	0.0412264	ENSG00000234241	RP4-775C13.1		1
MSTRG.34718|ENSG00000240132	-0.455564	-1.05083	4.27403	0.0413003	ENSG00000240132	ETF1P2		1
MSTRG.18789|ENSG00000130518	-0.300108	3.94645	4.27181	0.0413521	ENSG00000130518	KIAA1683	80726	1
MSTRG.29264|ENSG00000250764	-0.505664	-0.860442	4.27014	0.0413908	ENSG00000250764	CTD-2152M20.2		1
MSTRG.3789	0.64105	-1.1501	4.26965	0.0414023	MSTRG.3789			1
ENSG00000171914	-0.893191	-1.22896	4.25631	0.0417147	ENSG00000171914	TLN2	83660	1
MSTRG.36828	0.580255	0.779967	4.25029	0.0418564	MSTRG.36828			1
MSTRG.4656|ENSG00000225484	-0.282721	4.63116	4.25025	0.0418575	ENSG00000225484	NUTM2B-AS1	101060691	1
MSTRG.31370|ENSG00000214894	-0.395913	3.3268	4.2494	0.0418794	ENSG00000214894	LINC00243	401247	1
MSTRG.31861|ENSG00000137270	-0.321304	0.779885	4.24158	0.0420624	ENSG00000137270	GCM1	8521	1
MSTRG.15474	-0.194422	2.10083	4.23698	0.0421718	MSTRG.15474			1
MSTRG.8519|ENSG00000236946	0.651682	-0.868333	4.2288	0.0423668	ENSG00000236946	HNRNPA1P70		1
MSTRG.2204|ENSG00000203811	-1.12549	-1.81877	4.22865	0.0423702	ENSG00000203811	HIST2H3C	126961	1
MSTRG.14219|ENSG00000280027	-0.45831	2.36889	4.22382	0.042486	ENSG00000280027	RP11-44F14.10		1
MSTRG.23973|ENSG00000281181	0.820161	0.409064	4.22155	0.0425479	ENSG00000281181	CH507-513H4.3		1
MSTRG.39166|ENSG00000130821	-0.568866	4.6262	4.21907	0.0426423	ENSG00000130821	SLC6A8	6535	1
MSTRG.34669|ENSG00000273419	-0.635464	-1.43805	4.20355	0.0429749	ENSG00000273419	RP4-751H13.7		1
MSTRG.16240|ENSG00000004939	-0.69345	7.16748	4.20371	0.04304	ENSG00000004939	SLC4A1	6521	1
MSTRG.3992|ENSG00000150867	-0.150728	6.65288	4.20041	0.0430511	ENSG00000150867	PIP4K2A	5305	1
MSTRG.19479|ENSG00000079435	0.185571	2.67565	4.19128	0.0432736	ENSG00000079435	LIPE	3991	1
MSTRG.129|ENSG00000236423	-0.451184	-0.435408	4.18964	0.0433138	ENSG00000236423	LINC01134	100133612	1
MSTRG.35551|ENSG00000235531	-0.639235	-1.10238	4.17996	0.0435515	ENSG00000235531	MSC-AS1	100132891	1
MSTRG.14503|ENSG00000132612|ENSG00000168807|ENSG00000260914	-0.0754333	6.24568	4.17768	0.0436074	ENSG00000132612|ENSG00000168807|ENSG00000260914			1
MSTRG.33997|ENSG00000224729	1.45215	-2.17055	4.16924	0.043816	ENSG00000224729	PCOLCE-AS1	100129845	1
MSTRG.11896|ENSG00000182117	-0.185276	5.29025	4.16411	0.0439433	ENSG00000182117	NOP10	55505	1
MSTRG.16264|ENSG00000161692	-0.217848	2.57989	4.16277	0.0439767	ENSG00000161692	DBF4B	80174	1
MSTRG.195	0.293935	1.75682	4.16218	0.0439914	MSTRG.195			1
MSTRG.17667|ENSG00000134779	-0.220399	4.76311	4.16016	0.0440416	ENSG00000134779	TPGS2	25941	1
MSTRG.5426|ENSG00000110628	0.302098	5.21669	4.15712	0.0441218	ENSG00000110628	SLC22A18	5002	1
MSTRG.13372|ENSG00000262370	-0.296814	4.31344	4.1558	0.0441504	ENSG00000262370	RP11-473M20.9		1
MSTRG.3605	2.58272	0.257203	4.17657	0.0442097	MSTRG.3605			1
MSTRG.12681|ENSG00000240366	-0.305525	-0.10981	4.1531	0.0442179	ENSG00000240366	RPL36AP45		1
MSTRG.7683|ENSG00000178878|ENSG00000213782	-0.129226	5.37187	4.14118	0.0445172	ENSG00000178878|ENSG00000213782			1
MSTRG.7501|ENSG00000164845	0.699416	-0.274138	4.12781	0.0448555	ENSG00000164845	FAM86FP		1
MSTRG.7716|ENSG00000151490	0.287534	1.69158	4.11374	0.0452144	ENSG00000151490	PTPRO	5800	1
MSTRG.1887|ENSG00000116459|ENSG00000143110	-0.0943691	6.92726	4.11	0.0453104	ENSG00000116459|ENSG00000143110			1
MSTRG.9333|ENSG00000061936	0.0895728	5.458	4.10886	0.0453396	ENSG00000061936	SFSWAP	6433	1
MSTRG.5481	-0.601183	-1.07137	4.10844	0.0453504	MSTRG.5481			1
MSTRG.32632	0.984637	-1.27517	4.10591	0.0454156	MSTRG.32632			1
MSTRG.11595|ENSG00000282651	-1.87558	-0.304102	4.10537	0.0454701	ENSG00000282651	CH17-224D4.2		1
MSTRG.13870	0.888773	-1.72044	4.10344	0.0454792	MSTRG.13870			1
MSTRG.7308	-0.890214	-1.19316	4.10289	0.0454933	MSTRG.7308			1
MSTRG.29093|ENSG00000180104	-0.118467	6.44066	4.09761	0.0456298	ENSG00000180104	EXOC3	11336	1
MSTRG.37863|ENSG00000277856	0.910335	-1.21521	4.09539	0.0456873	ENSG00000277856	AC233755.2		1
MSTRG.37865	-0.67709	-0.783778	4.08665	0.0459144	MSTRG.37865			1
MSTRG.21555|ENSG00000184115|ENSG00000230596|ENSG00000256671|ENSG00000257207|ENSG00000273471	0.244536	0.727093	4.08412	0.0459802	ENSG00000184115|ENSG00000230596|ENSG00000256671|ENSG00000257207|ENSG00000273471			1
MSTRG.901|ENSG00000116819	0.241903	1.37366	4.08198	0.0460362	ENSG00000116819	TFAP2E	339488	1
MSTRG.37474|ENSG00000119414	-0.0996869	5.58709	4.08093	0.0460635	ENSG00000119414	PPP6C	5537	1
ENSG00000235489	-0.402319	-0.701756	4.07978	0.0460935	ENSG00000235489	DBF4P1		1
MSTRG.22620|ENSG00000187736|ENSG00000213901|ENSG00000280537	0.130362	3.27912	4.07168	0.0463061	ENSG00000187736|ENSG00000213901|ENSG00000280537			1
MSTRG.16514|ENSG00000279792	0.309291	0.424143	4.07159	0.0463084	ENSG00000279792	RP11-893F2.18		1
MSTRG.37064	-0.530279	-0.981959	4.0645	0.0464951	MSTRG.37064			1
MSTRG.7986	-0.709348	-1.37179	4.06419	0.0465033	MSTRG.7986			1
MSTRG.48	1.21192	-1.47261	4.06252	0.0465474	MSTRG.48			1
MSTRG.20001	-0.397785	1.05476	4.06092	0.0465897	MSTRG.20001			1
MSTRG.28046|ENSG00000170448	-0.563447	2.90731	4.06136	0.046599	ENSG00000170448	NFXL1	152518	1
MSTRG.17493	0.708896	-1.7786	4.05697	0.0466944	MSTRG.17493			1
MSTRG.38475|ENSG00000158578	-0.790073	8.26753	4.0597	0.0466954	ENSG00000158578	ALAS2	212	1
MSTRG.35968	1.29933	-1.7231	4.05586	0.0467239	MSTRG.35968			1
MSTRG.18212|ENSG00000178078	1.40028	-1.9363	4.05469	0.0467549	ENSG00000178078	STAP2	55620	1
ENSG00000169122	-0.418301	0.0459438	4.05345	0.0467877	ENSG00000169122	FAM110B	90362	1
MSTRG.32505|ENSG00000135525	-0.323078	2.02313	4.0521	0.0468237	ENSG00000135525	MAP7	9053	1
MSTRG.34482|ENSG00000127364	-0.394202	0.282128	4.05072	0.0468604	ENSG00000127364	TAS2R4	50832	1
MSTRG.20963	-0.450445	-0.481697	4.04584	0.0469904	MSTRG.20963			1
MSTRG.26152	-0.555473	-0.758982	4.03944	0.0471616	MSTRG.26152			1
MSTRG.26620	-0.41971	-0.255539	4.03671	0.0472351	MSTRG.26620			1
MSTRG.20254|ENSG00000269973	0.253307	1.04602	4.03284	0.0473389	ENSG00000269973	RP11-95D17.1		1
MSTRG.36537|ENSG00000232303	-0.401345	-0.457962	4.02332	0.0475959	ENSG00000232303	DFFBP1		1
ENSG00000107731	1.04957	-1.02076	4.01917	0.0477085	ENSG00000107731	UNC5B	219699	1
MSTRG.2057	-0.396438	0.48396	4.01614	0.0477907	MSTRG.2057			1
MSTRG.12455|ENSG00000090470|ENSG00000246922	0.123574	4.95643	4.0154	0.047811	ENSG00000090470|ENSG00000246922			1
MSTRG.24633|ENSG00000100023|ENSG00000207751|ENSG00000272954|ENSG00000283871|ENSG00000284630	0.1249	5.73367	4.01314	0.0478723	ENSG00000100023|ENSG00000207751|ENSG00000272954|ENSG00000283871|ENSG00000284630			1
MSTRG.12588|ENSG00000259781	0.414934	3.0094	4.00859	0.0480025	ENSG00000259781	RP11-673C5.1		1
MSTRG.22441|ENSG00000224137	0.521209	0.565425	4.00697	0.0480407	ENSG00000224137	AC079767.4		1
MSTRG.5433|ENSG00000184350	-2.19046	-2.21257	4.01384	0.0480933	ENSG00000184350	MRGPRE	116534	1
MSTRG.2469|ENSG00000198715	-0.265117	4.04067	3.9897	0.0485154	ENSG00000198715	GLMP	112770	1
MSTRG.38278|ENSG00000214018	-0.596025	-1.18107	3.98924	0.0485281	ENSG00000214018	RRM2P3		1
MSTRG.35073|ENSG00000008853	0.179296	3.50713	3.98816	0.0485581	ENSG00000008853	RHOBTB2	23221	1
MSTRG.10802|ENSG00000139998	-0.376471	2.32556	3.98549	0.0486318	ENSG00000139998	RAB15	376267	1
MSTRG.26810	-0.523472	-0.644232	3.98539	0.0486346	MSTRG.26810			1
MSTRG.9499|ENSG00000273628	-0.205523	1.76196	3.98533	0.0486362	ENSG00000273628	RP11-756A22.7		1
MSTRG.31441|ENSG00000227507	0.211948	8.25993	3.98036	0.0487741	ENSG00000227507	LTB	4050	1
MSTRG.22671|ENSG00000233868	-0.352585	0.164312	3.97855	0.0488247	ENSG00000233868	AC009302.2		1
MSTRG.4964|ENSG00000120055	-2.24806	-2.66856	4.03282	0.0488286	ENSG00000120055	C10orf95	79946	1
MSTRG.35313|ENSG00000147536	-0.290461	0.950333	3.97767	0.0488491	ENSG00000147536	GINS4	84296	1
MSTRG.10372|ENSG00000258655	0.540965	-1.3772	3.97236	0.0489971	ENSG00000258655	ARHGAP5-AS1		1
MSTRG.28119|ENSG00000128050	0.162484	3.69062	3.96618	0.04917	ENSG00000128050	PAICS	10606	1
MSTRG.30497|ENSG00000086589	-0.102341	5.41395	3.96409	0.0492286	ENSG00000086589	RBM22	55696	1
MSTRG.19550|ENSG00000130204	0.140477	3.97564	3.96203	0.0492865	ENSG00000130204	TOMM40	10452	1
MSTRG.33518	-0.689348	-1.15084	3.95374	0.04952	MSTRG.33518			1
ENSG00000135116	-0.623736	0.0328776	3.94964	0.0496361	ENSG00000135116	HRK	8739	1
ENSG00000265190	1.14051	-2.10647	3.94711	0.0497077	ENSG00000265190	ANXA8	107984085	1
MSTRG.2169	0.392575	0.468061	3.94669	0.0497195	MSTRG.2169			1
MSTRG.25099	-0.502281	0.906451	3.94558	0.049751	MSTRG.25099			1
MSTRG.5516|ENSG00000249633	-2.05924	-2.35946	3.95028	0.0498602	ENSG00000249633	OR52V1P		1
MSTRG.24212|ENSG00000236830	0.305007	0.647783	3.94162	0.0498635	ENSG00000236830	CBR3-AS1	100506428	1
MSTRG.11620|ENSG00000211951	-0.801857	-0.886491	3.93973	0.0499175	ENSG00000211951	IGHV2-26		1
MSTRG.38886	-0.628838	-0.123464	3.9359	0.0500267	MSTRG.38886			1
MSTRG.12900|ENSG00000136383	-0.454383	0.554775	3.93236	0.0501279	ENSG00000136383	ALPK3	57538	1
MSTRG.11067|ENSG00000246548	-0.985685	0.207046	3.93239	0.0501406	ENSG00000246548	RP11-7F17.5	283575	1
MSTRG.5317|ENSG00000177951	-0.116687	5.89749	3.93057	0.0501793	ENSG00000177951	BET1L	51272	1
MSTRG.5355|ENSG00000177106	0.298896	1.6736	3.92968	0.0502047	ENSG00000177106	EPS8L2	64787	1
MSTRG.4286	-0.812052	3.62523	3.93181	0.0502185	MSTRG.4286			1
MSTRG.9237|ENSG00000130921	0.166547	3.55884	3.92842	0.0502408	ENSG00000130921	C12orf65	91574	1
MSTRG.16101|ENSG00000141698	0.344561	2.49197	3.92689	0.0502847	ENSG00000141698	NT5C3B	115024	1
MSTRG.25509|ENSG00000144560	0.239831	3.34114	3.91262	0.0506963	ENSG00000144560	VGLL4	9686	1
MSTRG.38464|ENSG00000184083	0.212233	1.95991	3.90962	0.0507832	ENSG00000184083	FAM120C	54954	1
MSTRG.7845|ENSG00000064763	-0.262963	3.73145	3.89764	0.0511323	ENSG00000064763	FAR2	55711	1
MSTRG.1416|ENSG00000158966	-0.452146	0.090981	3.896	0.05118	ENSG00000158966	CACHD1	57685	1
MSTRG.18721|ENSG00000160961	-0.17676	4.83818	3.89017	0.0513509	ENSG00000160961	ZNF333	84449	1
MSTRG.11209	-1.48204	-0.540235	3.8851	0.051513	MSTRG.11209			1
MSTRG.17760|ENSG00000141627	-0.091061	4.49394	3.8733	0.0518491	ENSG00000141627	DYM	54808	1
MSTRG.38619	-0.520468	-0.964703	3.86993	0.0519492	MSTRG.38619			1
MSTRG.31564|ENSG00000030110	-0.181425	5.03415	3.86342	0.0521432	ENSG00000030110	BAK1	578	1
MSTRG.19884	0.630731	-1.27004	3.86208	0.052183	MSTRG.19884			1
MSTRG.37154|ENSG00000136842	-0.598132	3.0474	3.85897	0.052311	ENSG00000136842	TMOD1	7111	1
MSTRG.3548|ENSG00000116962	0.402314	2.21729	3.85517	0.05239	ENSG00000116962	NID1	4811	1
MSTRG.17677	-1.07475	-1.25672	3.85173	0.0524935	MSTRG.17677			1
MSTRG.9534|ENSG00000102755	-0.734292	-0.203926	3.84716	0.0526309	ENSG00000102755	FLT1	2321	1
MSTRG.34665|ENSG00000127399|ENSG00000188707|ENSG00000261305	0.134004	4.26474	3.84593	0.0526681	ENSG00000127399|ENSG00000188707|ENSG00000261305			1
MSTRG.25215|ENSG00000285531	0.329756	-0.265278	3.83974	0.0528551	ENSG00000285531			1
MSTRG.93|ENSG00000116151	-0.246912	1.39836	3.83882	0.0528832	ENSG00000116151	MORN1	79906	1
MSTRG.4075	0.594967	0.261964	3.83228	0.0530817	MSTRG.4075			1
MSTRG.1165|ENSG00000132763	0.184649	1.55725	3.83198	0.0530908	ENSG00000132763	MMACHC	25974	1
MSTRG.25172|ENSG00000167074	0.168579	2.74673	3.83027	0.0531431	ENSG00000167074	TEF	7008	1
MSTRG.35323|ENSG00000029534	-0.448497	3.83645	3.83081	0.053148	ENSG00000029534	ANK1	286	1
MSTRG.2467|ENSG00000160781|ENSG00000198952	-0.192408	6.85934	3.82032	0.053447	ENSG00000160781|ENSG00000198952			1
MSTRG.31191|ENSG00000158373|ENSG00000274290	-0.367861	2.91703	3.81608	0.0535771	ENSG00000158373|ENSG00000274290			1
MSTRG.12833|ENSG00000276710|ENSG00000278603	1.3191	-1.15198	3.81149	0.0537247	ENSG00000276710|ENSG00000278603			1
MSTRG.13316|ENSG00000005001	1.31059	-1.82507	3.8073	0.0538478	ENSG00000005001	PRSS22	64063	1
MSTRG.19112|ENSG00000153885	0.220916	3.32882	3.80625	0.0538804	ENSG00000153885	KCTD15	79047	1
MSTRG.33352	-0.754169	0.770295	3.80183	0.0540209	MSTRG.33352			1
MSTRG.28705|ENSG00000196951	0.96642	-1.83766	3.79312	0.0542881	ENSG00000196951	SCOC-AS1	100129858	1
MSTRG.13958	1.0114	-1.58202	3.79275	0.0542995	MSTRG.13958			1
MSTRG.2092|ENSG00000270339	0.36941	-0.504501	3.78808	0.0544454	ENSG00000270339	AC243756.1	105371242	1
MSTRG.25965|ENSG00000172113|ENSG00000228638	0.105272	4.2509	3.78797	0.054449	ENSG00000172113|ENSG00000228638			1
MSTRG.11877|ENSG00000260382	-0.57007	-1.34222	3.78121	0.0546608	ENSG00000260382	RP11-540B6.2		1
ENSG00000197301	-0.767229	-1.60746	3.7774	0.0547805	ENSG00000197301	RP11-366L20.2	100129940	1
MSTRG.19664|ENSG00000105464	0.993329	-1.30319	3.77458	0.0548693	ENSG00000105464	GRIN2D	2906	1
MSTRG.11174|ENSG00000258920	-0.393501	-0.48449	3.76783	0.0550827	ENSG00000258920	FOXN3-AS1	400236	1
MSTRG.24744|ENSG00000225098	0.497218	-1.1057	3.76391	0.0552072	ENSG00000225098	BCRP1		1
MSTRG.22790	-0.655025	-1.14462	3.7589	0.0553663	MSTRG.22790			1
MSTRG.4241	-0.918149	-1.69489	3.75831	0.0553851	MSTRG.4241			1
MSTRG.19571	-0.803015	-1.70631	3.74867	0.0556931	MSTRG.19571			1
MSTRG.20517|ENSG00000189350	-0.280704	2.2405	3.73733	0.0560579	ENSG00000189350	FAM179A	165186	1
MSTRG.26050	0.853424	-0.745463	3.73683	0.0560741	MSTRG.26050			1
MSTRG.29577|ENSG00000285999	-0.557546	-0.815553	3.73657	0.0560825	ENSG00000285999			1
MSTRG.26715|ENSG00000242551	0.381662	-0.373704	3.73521	0.0561265	ENSG00000242551	POU5F1P6		1
MSTRG.19795|ENSG00000268520	-0.510831	-1.09835	3.73451	0.056149	ENSG00000268520	CTD-2616J11.10		1
MSTRG.13319|ENSG00000172460	0.513757	1.09847	3.73096	0.056264	ENSG00000172460	PRSS30P	124221	1
MSTRG.15580|ENSG00000214832	-0.40246	0.532967	3.72891	0.0563304	ENSG00000214832	UPF3AP2		1
MSTRG.19181|ENSG00000075702|ENSG00000267698	-0.241825	1.09404	3.72506	0.0564555	ENSG00000075702|ENSG00000267698			1
MSTRG.33069|ENSG00000086232	-0.177103	6.26955	3.72138	0.0565752	ENSG00000086232	EIF2AK1	27102	1
MSTRG.35788|ENSG00000104324	-0.233321	5.6257	3.71338	0.0568365	ENSG00000104324	CPQ	10404	1
MSTRG.7895|ENSG00000255760	-0.251008	2.65797	3.71321	0.0568422	ENSG00000255760	RP11-428G5.5		1
MSTRG.8008|ENSG00000258116	-0.74515	-0.526235	3.71125	0.0569063	ENSG00000258116	RP11-493L12.6		1
MSTRG.121|ENSG00000158109	-0.157875	6.02963	3.70905	0.0569787	ENSG00000158109	TPRG1L	127262	1
MSTRG.8790|ENSG00000257167	-0.272361	0.510187	3.70711	0.0570423	ENSG00000257167	TMPO-AS1	100128191	1
MSTRG.37930|ENSG00000210194	0.33626	0.903263	3.70171	0.0572203	ENSG00000210194	MT-TE		1
MSTRG.24831|ENSG00000231369	-2.5245	-1.85788	3.70253	0.0573162	ENSG00000231369	RP1-40G4P.1		1
MSTRG.37889	-0.874302	0.169583	3.69806	0.0573468	MSTRG.37889			1
MSTRG.22051|ENSG00000235192	-0.308811	1.63255	3.69063	0.0575874	ENSG00000235192	AC009495.2		1
MSTRG.24203|ENSG00000185808	0.230458	2.03531	3.68421	0.0578009	ENSG00000185808	PIGP	51227	1
MSTRG.9371	0.683427	-0.3828	3.67882	0.0579812	MSTRG.9371			1
MSTRG.26803|ENSG00000034533	-0.134878	3.24818	3.67745	0.0580269	ENSG00000034533	ASTE1	28990	1
MSTRG.35259	0.447007	0.165403	3.67465	0.0581207	MSTRG.35259			1
MSTRG.37283	0.701946	-1.55624	3.67093	0.0582459	MSTRG.37283			1
MSTRG.4528	-0.339614	-0.247098	3.66044	0.0585997	MSTRG.4528			1
MSTRG.18277|ENSG00000105519|ENSG00000187650|ENSG00000267314	0.125543	5.73225	3.66017	0.0586088	ENSG00000105519|ENSG00000187650|ENSG00000267314			1
MSTRG.34458|ENSG00000133606	-0.214931	7.57155	3.65854	0.0586642	ENSG00000133606	MKRN1	23608	1
MSTRG.17880|ENSG00000197563	-0.148627	3.1194	3.65557	0.0587649	ENSG00000197563	PIGN	23556	1
MSTRG.34400|ENSG00000243317	-0.152517	4.71757	3.65465	0.0587962	ENSG00000243317	C7orf73	647087	1
ENSG00000129437	1.3585	-2.40861	3.65066	0.0589319	ENSG00000129437	KLK14	43847	1
MSTRG.21488|ENSG00000281162	-0.419861	4.39082	3.63946	0.0593413	ENSG00000281162	LINC01127		1
MSTRG.5727|ENSG00000110768	-0.125794	4.06586	3.6353	0.0594578	ENSG00000110768	GTF2H1	2965	1
MSTRG.24190	0.428845	0.56909	3.63341	0.0595228	MSTRG.24190			1
MSTRG.31909|ENSG00000146143	-0.176789	2.13708	3.628	0.0597091	ENSG00000146143	PRIM2	5558	1
MSTRG.4287	-0.671378	-1.07178	3.62165	0.0599289	MSTRG.4287			1
MSTRG.22018|ENSG00000082438	0.349668	1.79684	3.62114	0.0599466	ENSG00000082438	COBLL1	22837	1
MSTRG.2979|ENSG00000279838	-0.224326	2.16127	3.62015	0.0599812	ENSG00000279838	RP4-635A23.6		1
MSTRG.33628|ENSG00000067601	0.251538	1.26768	3.6161	0.060122	ENSG00000067601	PMS2P4		1
MSTRG.24164|ENSG00000159228	0.187641	3.73851	3.61578	0.0601329	ENSG00000159228	CBR1	873	1
MSTRG.19877|ENSG00000243680	0.476901	-0.872129	3.61125	0.0602911	ENSG00000243680	RPL37P23		1
MSTRG.5277|ENSG00000148803	0.231734	2.46881	3.61019	0.0603279	ENSG00000148803	FUOM	282969	1
MSTRG.17457|ENSG00000176014	0.354612	2.18368	3.60915	0.0603645	ENSG00000176014	TUBB6	84617	1
MSTRG.31657|ENSG00000226976	-0.21198	2.16162	3.60725	0.0604309	ENSG00000226976	COX6A1P2		1
MSTRG.30584|ENSG00000113272	0.141928	2.48234	3.60669	0.0604506	ENSG00000113272	THG1L	54974	1
MSTRG.35279|ENSG00000253570	-0.407836	0.847923	3.60499	0.0605099	ENSG00000253570	RNF5P1		1
MSTRG.19889	-0.714848	-1.51212	3.60315	0.0605746	MSTRG.19889			1
MSTRG.25363|ENSG00000273253	-0.282699	1.79093	3.60274	0.060589	ENSG00000273253	RP3-402G11.26		1
MSTRG.14271|ENSG00000169715	-0.583582	-0.441806	3.6001	0.0606817	ENSG00000169715	MT1E	4493	1
MSTRG.32320|ENSG00000186743	-0.253072	-0.556583	5.56539	0.0608608	ENSG00000186743	TPI1P3		1
MSTRG.23368|ENSG00000078804	-0.343048	3.83033	3.58647	0.0611687	ENSG00000078804	TP53INP2	58476	1
MSTRG.7606|ENSG00000060138	-0.447642	7.61381	3.5849	0.0612471	ENSG00000060138	YBX3	8531	1
MSTRG.9979|ENSG00000102572	-0.125153	6.35309	3.58281	0.0612926	ENSG00000102572	STK24	8428	1
MSTRG.11254	0.708684	-1.67758	3.57941	0.0614138	MSTRG.11254			1
ENSG00000100336	-0.771898	-0.446424	3.57867	0.0614402	ENSG00000100336	APOL4	80832	1
MSTRG.30564|ENSG00000170624	-1.25403	-2.01185	3.57701	0.0614995	ENSG00000170624	SGCD	6444	1
MSTRG.37570|ENSG00000167136	0.309443	1.83238	3.57572	0.0615455	ENSG00000167136	ENDOG	2021	1
MSTRG.37370	-0.392946	1.89043	3.57188	0.0616827	MSTRG.37370			1
MSTRG.20387|ENSG00000237629	-0.453304	-1.21449	3.56817	0.0618154	ENSG00000237629	UQCRHP2		1
MSTRG.26784	0.275762	-0.284991	3.56603	0.0618924	MSTRG.26784			1
MSTRG.23069|ENSG00000125869	0.40708	0.292136	3.56575	0.0619024	ENSG00000125869	LAMP5	24141	1
MSTRG.25111|ENSG00000100321	-0.296536	2.96755	3.56482	0.0619358	ENSG00000100321	SYNGR1	9145	1
MSTRG.26649|ENSG00000169087	-0.174906	4.72601	3.56402	0.0619644	ENSG00000169087	HSPBAP1	79663	1
MSTRG.8968	-0.523777	-1.41319	3.56027	0.0620996	MSTRG.8968			1
MSTRG.27427|ENSG00000180611	0.327278	0.360398	3.55955	0.0621255	ENSG00000180611	MB21D2	151963	1
MSTRG.6653|ENSG00000178301	1.25957	-2.30354	3.55764	0.0621943	ENSG00000178301	AQP11	282679	1
MSTRG.27142|ENSG00000168811	-1.71729	-2.19324	3.55906	0.0622663	ENSG00000168811	IL12A	3592	1
MSTRG.7522|ENSG00000277952	0.329245	0.446387	3.55283	0.0623685	ENSG00000277952	RP11-90D4.4		1
MSTRG.24745	0.253086	1.21662	3.55051	0.0624524	MSTRG.24745			1
MSTRG.35630	0.441423	-0.0699473	3.54754	0.0625603	MSTRG.35630			1
MSTRG.20989	0.538098	-0.272655	3.54385	0.0626946	MSTRG.20989			1
MSTRG.10124|ENSG00000198176	-0.173095	4.46993	3.54205	0.06276	ENSG00000198176	TFDP1	7027	1
MSTRG.21108|ENSG00000114956	-0.106744	4.42287	3.54154	0.0627787	ENSG00000114956	DGUOK	1716	1
MSTRG.34726	-0.373583	-0.380223	3.53417	0.0630482	MSTRG.34726			1
MSTRG.5528|ENSG00000181017	1.30723	-2.07976	3.53397	0.0630553	ENSG00000181017	OR56B2P		1
MSTRG.24129|ENSG00000184221	0.289327	4.09647	3.53308	0.063089	ENSG00000184221	OLIG1	116448	1
MSTRG.25683|ENSG00000144645	0.353199	2.65196	3.52988	0.0632055	ENSG00000144645	OSBPL10	114884	1
MSTRG.13699	0.484906	0.378132	3.52604	0.0633466	MSTRG.13699			1
MSTRG.16314|ENSG00000131484|ENSG00000267198	-0.594703	0.308566	3.52228	0.0634854	ENSG00000131484|ENSG00000267198			1
MSTRG.6126|ENSG00000168002	-0.101491	4.96888	3.52208	0.0634929	ENSG00000168002	POLR2G	5436	1
MSTRG.17616|ENSG00000186496	-0.299174	1.11253	3.51582	0.0637246	ENSG00000186496	ZNF396	252884	1
MSTRG.31355|ENSG00000204613	-0.432021	1.19764	3.51174	0.0638757	ENSG00000204613	TRIM10	10107	1
MSTRG.35879	0.434114	1.33769	3.51125	0.0638939	MSTRG.35879			1
MSTRG.8784|ENSG00000257878	-0.33698	4.91578	3.50415	0.0641728	ENSG00000257878	RP11-256L6.3		1
MSTRG.25391|ENSG00000170364	0.220969	1.30471	3.50244	0.0642224	ENSG00000170364	SETMAR	6419	1
MSTRG.26708|ENSG00000073111	-0.245216	2.74624	3.49839	0.0643741	ENSG00000073111	MCM2	4171	1
MSTRG.27538	-0.455465	0.242539	3.49763	0.0644024	MSTRG.27538			1
MSTRG.3183|ENSG00000263961|ENSG00000285417	0.380779	3.15973	3.49615	0.0644645	ENSG00000263961|ENSG00000285417			1
MSTRG.30793	-0.684166	-1.3132	3.49419	0.0645318	MSTRG.30793			1
MSTRG.37689|ENSG00000197859	-1.43111	-2.28463	3.49098	0.0646524	ENSG00000197859	ADAMTSL2	9719	1
MSTRG.1899|ENSG00000227811	0.428944	-0.360617	3.48938	0.0647127	ENSG00000227811	FAM212B-AS1	100506343	1
MSTRG.8937|ENSG00000257221|ENSG00000284388	0.408261	1.15528	3.48266	0.0649666	ENSG00000257221|ENSG00000284388			1
MSTRG.16643|ENSG00000108395	0.263549	2.70135	3.47785	0.0651489	ENSG00000108395	TRIM37	4591	1
MSTRG.37653|ENSG00000165695	1.24765	-2.41188	3.47708	0.0651782	ENSG00000165695	AK8	158067	1
MSTRG.16960|ENSG00000167851	-0.166657	7.68139	3.47615	0.0652133	ENSG00000167851	CD300A	11314	1
ENSG00000146242	0.720661	-0.871799	3.47278	0.0653418	ENSG00000146242	TPBG	7162	1
MSTRG.9529|ENSG00000186184	-0.126739	5.30709	3.46898	0.0654866	ENSG00000186184	POLR1D	51082	1
MSTRG.30485|ENSG00000164296	0.323393	0.510624	3.46788	0.0655287	ENSG00000164296	TIGD6	81789	1
MSTRG.8383|ENSG00000166908	-0.123844	4.46893	3.4642	0.0656693	ENSG00000166908	PIP4K2C	79837	1
MSTRG.11293|ENSG00000260806	0.430097	-0.955436	3.4641	0.0656732	ENSG00000260806	RP11-872J21.3		1
MSTRG.24242|ENSG00000182093|ENSG00000185437|ENSG00000285815	-0.187795	2.67659	3.45797	0.0659083	ENSG00000182093|ENSG00000185437|ENSG00000285815			1
MSTRG.6764|ENSG00000150687	-0.396929	2.49951	3.45739	0.0659307	ENSG00000150687	PRSS23	11098	1
MSTRG.28847|ENSG00000245954	0.459373	2.80799	3.45519	0.0660299	ENSG00000245954	RP11-18H21.1	100996286	1
MSTRG.16034	-0.431292	-0.965752	3.45066	0.0661903	MSTRG.16034			1
MSTRG.38558	-0.211918	0.205605	3.44851	0.0662732	MSTRG.38558			1
MSTRG.10088|ENSG00000267868	0.788198	-1.89229	3.44754	0.0663108	ENSG00000267868	RP11-120K24.3		1
MSTRG.16377	-0.631787	-0.637825	3.44606	0.0663681	MSTRG.16377			1
MSTRG.26579	0.396853	1.2513	3.44109	0.066561	MSTRG.26579			1
MSTRG.3113|ENSG00000163444	-0.101501	4.83478	3.43919	0.0666347	ENSG00000163444	TMEM183A	653659	1
MSTRG.2165|ENSG00000268043	0.113901	5.63741	3.43845	0.0666636	ENSG00000268043	NBPF12	149013	1
MSTRG.7852|ENSG00000273680	-0.49604	-1.13661	3.4378	0.066689	ENSG00000273680	RP11-996F15.6		1
MSTRG.25249|ENSG00000172250	0.982441	-1.87012	3.42923	0.0670234	ENSG00000172250	SERHL	94009	1
MSTRG.21387	0.394974	-0.829844	3.42678	0.0671194	MSTRG.21387			1
MSTRG.9146|ENSG00000022840	-0.266685	7.77356	3.42648	0.0671313	ENSG00000022840	RNF10	9921	1
MSTRG.20280|ENSG00000271855	0.67959	-1.71903	3.42405	0.0672266	ENSG00000271855	RP11-214N9.1		1
MSTRG.20401|ENSG00000218682	-0.948315	-1.59313	3.42144	0.0673292	ENSG00000218682	AC010150.1		1
MSTRG.8786	-0.649768	-0.307748	3.41845	0.0674471	MSTRG.8786			1
MSTRG.30626|ENSG00000072571	-2.08175	-1.87368	3.42399	0.0674899	ENSG00000072571	HMMR	3161	1
MSTRG.37597|ENSG00000148335	0.229942	3.39964	3.41374	0.0676331	ENSG00000148335	NTMT1	28989	1
MSTRG.7861|ENSG00000170456	0.310232	1.5039	3.40783	0.0678671	ENSG00000170456	DENND5B	160518	1
MSTRG.13730|ENSG00000260973	-0.335439	0.0209712	3.40225	0.0680891	ENSG00000260973	RP11-105C19.2		1
MSTRG.30684	-0.308492	2.22925	3.40019	0.0681709	MSTRG.30684			1
MSTRG.4477|ENSG00000148730	-0.118985	7.21884	3.39843	0.0682413	ENSG00000148730	EIF4EBP2	1979	1
MSTRG.38110|ENSG00000169895	-0.110988	4.46057	3.39366	0.0684321	ENSG00000169895	SYAP1	94056	1
MSTRG.10785|ENSG00000070182|ENSG00000284269	-0.631987	3.27424	3.3847	0.0688369	ENSG00000070182|ENSG00000284269			1
MSTRG.20317|ENSG00000197872	-0.17919	5.95619	3.38152	0.0689201	ENSG00000197872	FAM49A	81553	1
MSTRG.16760|ENSG00000159640|ENSG00000224353|ENSG00000264813	0.175346	3.9766	3.38089	0.0689455	ENSG00000159640|ENSG00000224353|ENSG00000264813			1
MSTRG.8206|ENSG00000185640	1.25333	-2.38399	3.37864	0.0690364	ENSG00000185640	KRT79	338785	1
MSTRG.4186|ENSG00000285884	0.565556	-0.910549	3.37044	0.0693687	ENSG00000285884			1
MSTRG.2948|ENSG00000198756	-0.554229	0.438433	3.3651	0.0695862	ENSG00000198756	COLGALT2	23127	1
MSTRG.30678|ENSG00000120129	-0.297274	7.23843	3.36506	0.0695902	ENSG00000120129	DUSP1	1843	1
MSTRG.13159|ENSG00000130731	0.181068	4.22932	3.35979	0.069803	ENSG00000130731	METTL26	84326	1
MSTRG.8209|ENSG00000111057	0.347429	0.508901	3.3583	0.0698641	ENSG00000111057	KRT18	3875	1
MSTRG.37705	-1.37829	-2.15626	3.35808	0.0698731	MSTRG.37705			1
MSTRG.23207|ENSG00000230492	-0.540165	1.53436	3.35685	0.0699259	ENSG00000230492	RP4-753D10.5		1
MSTRG.23215|ENSG00000088970	-0.118027	3.9481	3.35511	0.0699949	ENSG00000088970	KIZ	55857	1
MSTRG.21791	0.932283	-1.57651	3.35359	0.0700573	MSTRG.21791			1
MSTRG.4273	-0.448993	1.38034	3.35141	0.070147	MSTRG.4273			1
MSTRG.630|ENSG00000182749	0.182627	3.69278	3.35137	0.0701486	ENSG00000182749	PAQR7	164091	1
MSTRG.29645	0.816023	-1.00957	3.34033	0.0706043	MSTRG.29645			1
MSTRG.12885|ENSG00000176371	0.210766	2.16409	3.34005	0.0706159	ENSG00000176371	ZSCAN2	54993	1
MSTRG.592|ENSG00000286061	0.440147	0.579181	3.33895	0.0706616	ENSG00000286061			1
MSTRG.38769|ENSG00000000003	1.07108	-1.58569	3.3387	0.0706719	ENSG00000000003	TSPAN6	7105	1
MSTRG.4253	0.286947	1.48055	3.33859	0.0706767	MSTRG.4253			1
MSTRG.16317	-0.993684	-2.01418	3.33704	0.0707409	MSTRG.16317			1
MSTRG.35956|ENSG00000147679	0.168405	3.5532	3.33566	0.0707983	ENSG00000147679	UTP23	84294	1
MSTRG.31281	-0.81279	-1.81713	3.33264	0.070924	MSTRG.31281			1
MSTRG.429|ENSG00000157191|ENSG00000226029	0.0895523	6.62318	3.32901	0.0710751	ENSG00000157191|ENSG00000226029			1
MSTRG.15409|ENSG00000226478	-0.318756	1.25191	3.32863	0.0710909	ENSG00000226478	UPF3AP1		1
MSTRG.17234|ENSG00000173818|ENSG00000264961	0.133934	2.76445	3.32853	0.0710953	ENSG00000173818|ENSG00000264961			1
MSTRG.31605|ENSG00000096060	-0.292216	6.25494	3.32234	0.0713603	ENSG00000096060	FKBP5	2289	1
MSTRG.32121	0.644341	-0.762319	3.31467	0.0716763	MSTRG.32121			1
MSTRG.30948|ENSG00000145945	0.186952	2.49783	3.31452	0.0716827	ENSG00000145945	FAM50B	26240	1
MSTRG.30959|ENSG00000271361	0.641087	-1.62947	3.3122	0.0717806	ENSG00000271361	HTATSF1P2		1
ENSG00000234156	1.27373	-1.41218	3.30822	0.0719509	ENSG00000234156	RP11-64P14.7		1
MSTRG.38683|ENSG00000131269	-0.128457	3.25656	3.30768	0.0719714	ENSG00000131269	ABCB7	22	1
MSTRG.5626|ENSG00000254719	0.495492	-0.74949	3.3047	0.0720975	ENSG00000254719	RP11-351I24.3		1
MSTRG.2813|ENSG00000120333	-0.278137	2.9406	3.30097	0.072256	ENSG00000120333	MRPS14	63931	1
MSTRG.11364|ENSG00000199593|ENSG00000200413|ENSG00000201500|ENSG00000201672|ENSG00000207762|ENSG00000211574|ENSG00000214548|ENSG00000222185|ENSG00000225746|ENSG00000258399|ENSG00000275134|ENSG00000275662|ENSG00000276225|ENSG00000276919	-0.720842	1.55336	3.30007	0.0723191	ENSG00000199593|ENSG00000200413|ENSG00000201500|ENSG00000201672|ENSG00000207762|ENSG00000211574|ENSG00000214548|ENSG00000222185|ENSG00000225746|ENSG00000258399|ENSG00000275134|ENSG00000275662|ENSG00000276225|ENSG00000276919			1
MSTRG.22743|ENSG00000067066|ENSG00000243650|ENSG00000250011	0.139313	7.33815	3.29919	0.0723313	ENSG00000067066|ENSG00000243650|ENSG00000250011			1
MSTRG.31388|ENSG00000206344	-0.281672	7.46507	3.29754	0.0724026	ENSG00000206344	HCG27	253018	1
ENSG00000122728	-0.302101	-0.204606	3.29737	0.0724091	ENSG00000122728	TAF1L	138474	1
MSTRG.32597	0.580319	0.0783729	3.29694	0.0724272	MSTRG.32597			1
MSTRG.28537|ENSG00000138796	0.13362	3.42635	3.29379	0.0725617	ENSG00000138796	HADH	3033	1
MSTRG.29138|ENSG00000164237	-0.897352	-0.49751	3.29273	0.0726093	ENSG00000164237	CMBL	134147	1
MSTRG.4445|ENSG00000165732	0.123249	5.68735	3.28994	0.0727263	ENSG00000165732	DDX21	9188	1
MSTRG.6607	-0.366011	0.141423	3.2896	0.0727407	MSTRG.6607			1
MSTRG.21657|ENSG00000115107	0.31899	1.85543	3.28937	0.0727506	ENSG00000115107	STEAP3	55240	1
MSTRG.22571|ENSG00000188282	0.360242	0.904139	3.28807	0.0728063	ENSG00000188282	RUFY4	285180	1
MSTRG.25989|ENSG00000178537	-0.196764	4.28815	3.28792	0.0728124	ENSG00000178537	SLC25A20	788	1
MSTRG.759	-0.47584	-1.17639	3.28703	0.0728507	MSTRG.759			1
MSTRG.3520|ENSG00000183780	0.575559	-0.897359	3.28559	0.0729124	ENSG00000183780	SLC35F3	148641	1
MSTRG.26346|ENSG00000234629	-0.432243	-0.628775	3.28465	0.072953	ENSG00000234629	WDR82P1		1
MSTRG.17676	0.883065	-1.32951	3.2843	0.0729678	MSTRG.17676			1
MSTRG.11666|ENSG00000211970|ENSG00000224373|ENSG00000254395	0.417735	1.6072	3.28194	0.0730693	ENSG00000211970|ENSG00000224373|ENSG00000254395			1
MSTRG.36314	-0.459386	-0.99282	3.27086	0.0735477	MSTRG.36314			1
MSTRG.23803	-0.345324	0.0237898	3.26594	0.073761	MSTRG.23803			1
ENSG00000163485	0.871117	-1.0202	3.26549	0.0737807	ENSG00000163485	ADORA1	134	1
MSTRG.3272	-0.407518	-0.633077	3.26348	0.0738678	MSTRG.3272			1
MSTRG.26935|ENSG00000233597	0.308817	0.24588	3.26148	0.0739551	ENSG00000233597	RP11-343B5.1		1
MSTRG.1919|ENSG00000226419	0.209488	2.98958	3.25798	0.0741077	ENSG00000226419	SLC16A1-AS1	100506392	1
MSTRG.35684|ENSG00000133742	-0.77324	2.82437	3.25841	0.0741547	ENSG00000133742	CA1	759	1
MSTRG.14638|ENSG00000118557	-1.80109	-2.28209	3.25909	0.0741867	ENSG00000118557	PMFBP1	83449	1
MSTRG.30851	1.88382	-1.36517	3.27952	0.0742764	MSTRG.30851			1
MSTRG.20592|ENSG00000276334	-0.571121	-1.01852	3.25332	0.0743117	ENSG00000276334	AL133243.1		1
MSTRG.25193|ENSG00000100418	-0.0856331	4.89776	3.25187	0.0743751	ENSG00000100418	DESI1	27351	1
MSTRG.9121	-0.613763	-1.42308	3.25171	0.0743821	MSTRG.9121			1
MSTRG.16095|ENSG00000173812	-0.102579	8.2216	3.24426	0.0747094	ENSG00000173812	EIF1	10209	1
MSTRG.30438|ENSG00000091009|ENSG00000091010|ENSG00000275740	0.14609	4.22218	3.24178	0.0748191	ENSG00000091009|ENSG00000091010|ENSG00000275740			1
MSTRG.6861	-0.414855	-0.701072	3.23628	0.0750619	MSTRG.6861			1
MSTRG.11208	-1.38488	-0.549885	3.23436	0.0751701	MSTRG.11208			1
MSTRG.6070|ENSG00000167994	-0.570309	0.886887	3.23369	0.0751771	ENSG00000167994	RAB3IL1	5866	1
MSTRG.14867|ENSG00000103257|ENSG00000278598	-0.191238	3.47507	3.23155	0.0752721	ENSG00000103257|ENSG00000278598			1
MSTRG.22475|ENSG00000119004	0.160948	4.93562	3.22798	0.0754309	ENSG00000119004	CYP20A1	57404	1
MSTRG.30498|ENSG00000256235	-0.190104	3.08986	3.22194	0.0757001	ENSG00000256235	SMIM3	85027	1
MSTRG.25918|ENSG00000236409	-0.387006	-0.231457	3.22112	0.0757367	ENSG00000236409	NRADDP		1
MSTRG.14473|ENSG00000259797	-0.394495	-0.802202	3.21711	0.0759165	ENSG00000259797	RP11-96D1.3		1
MSTRG.2560|ENSG00000188004|ENSG00000213085|ENSG00000243284|ENSG00000256029|ENSG00000266458	-0.252533	2.86801	3.2165	0.0759439	ENSG00000188004|ENSG00000213085|ENSG00000243284|ENSG00000256029|ENSG00000266458			1
MSTRG.10163|ENSG00000214274|ENSG00000258818|ENSG00000259171	-0.282913	2.06792	3.21188	0.0761512	ENSG00000214274|ENSG00000258818|ENSG00000259171			1
MSTRG.25411|ENSG00000272666	-0.527047	0.999319	3.20917	0.0762731	ENSG00000272666	CTA-384D8.35	105373098	1
MSTRG.24449	0.486649	-0.509089	3.20748	0.0763494	MSTRG.24449			1
MSTRG.16376	-0.594148	1.72387	3.20527	0.0764644	MSTRG.16376			1
MSTRG.34123|ENSG00000228393|ENSG00000239569	-0.606723	1.27326	3.20491	0.0764721	ENSG00000228393|ENSG00000239569			1
MSTRG.18785|ENSG00000105643	0.103083	6.56755	3.20194	0.0765999	ENSG00000105643	ARRDC2	27106	1
MSTRG.7818|ENSG00000123095	0.43863	0.243683	3.19918	0.076725	ENSG00000123095	BHLHE41	79365	1
MSTRG.23730|ENSG00000124098	-0.39322	6.45107	3.199	0.0767663	ENSG00000124098	FAM210B	116151	1
MSTRG.16883|ENSG00000265218|ENSG00000272134|ENSG00000272220	-0.562969	0.0618438	3.19738	0.0768069	ENSG00000265218|ENSG00000272134|ENSG00000272220			1
MSTRG.10783|ENSG00000224861	-0.21088	4.79013	3.19572	0.0768822	ENSG00000224861	YBX1P1		1
MSTRG.3138|ENSG00000174529	-0.208386	1.74519	3.19495	0.0769173	ENSG00000174529	TMEM81	388730	1
MSTRG.16342|ENSG00000108379	1.03322	-1.77681	3.19373	0.0769727	ENSG00000108379	WNT3	101929777	1
MSTRG.3689|ENSG00000162722|ENSG00000238243	-0.559744	6.74168	3.19396	0.0770374	ENSG00000162722|ENSG00000238243			1
MSTRG.23820|ENSG00000276317|ENSG00000277496	0.159788	3.23512	3.18777	0.0772444	ENSG00000276317|ENSG00000277496			1
MSTRG.38067	-0.360285	0.0126137	3.18707	0.0772763	MSTRG.38067			1
MSTRG.26489|ENSG00000239280	-0.541072	-1.05491	3.18485	0.0773779	ENSG00000239280	RP11-271C24.3		1
MSTRG.8659|ENSG00000133639|ENSG00000257242	-0.12688	8.07144	3.1841	0.0774123	ENSG00000133639|ENSG00000257242			1
MSTRG.37599|ENSG00000148331	-0.120934	5.11556	3.1831	0.0774584	ENSG00000148331	ASB6	140459	1
MSTRG.28132|ENSG00000084093	0.18909	4.95229	3.18257	0.0774823	ENSG00000084093	REST	5978	1
MSTRG.20332|ENSG00000228784	0.204036	4.31623	3.17954	0.0776214	ENSG00000228784	LINC00954	400946	1
ENSG00000180673	0.381204	-0.546065	3.17778	0.0777024	ENSG00000180673	EXOC5P1		1
MSTRG.17891|ENSG00000267430	0.594414	-1.26073	3.1741	0.0778718	ENSG00000267430	RP11-635N19.2		1
MSTRG.2195|ENSG00000203852	-0.946117	-1.80975	3.17119	0.0780062	ENSG00000203852	HIST2H3A	333932	1
MSTRG.12436|ENSG00000138615	-0.373277	0.205999	3.17103	0.0780135	ENSG00000138615	CILP	8483	1
MSTRG.28738	0.276768	1.65757	3.16972	0.0780743	MSTRG.28738			1
MSTRG.8653|ENSG00000198707|ENSG00000257752	0.246267	3.04961	3.16579	0.0782562	ENSG00000198707|ENSG00000257752			1
MSTRG.32592|ENSG00000112419|ENSG00000118491|ENSG00000135521|ENSG00000257065|ENSG00000280148	0.125932	4.40471	3.16481	0.0783015	ENSG00000112419|ENSG00000118491|ENSG00000135521|ENSG00000257065|ENSG00000280148			1
MSTRG.6048|ENSG00000110104	0.297256	3.87661	3.15688	0.0786727	ENSG00000110104	CCDC86	79080	1
MSTRG.37695|ENSG00000160293	0.163425	3.95482	3.15449	0.0787816	ENSG00000160293	VAV2	7410	1
MSTRG.3511	0.425653	-0.664268	3.15416	0.0787973	MSTRG.3511			1
MSTRG.14493|ENSG00000244378	0.50275	-1.40825	3.15403	0.0788033	ENSG00000244378	RPS2P45		1
MSTRG.38463|ENSG00000235916	0.546219	-1.36735	3.1529	0.0788559	ENSG00000235916	RP13-444K19.1		1
MSTRG.34807|ENSG00000126870	0.21671	3.47923	3.14997	0.0789933	ENSG00000126870	WDR60	55112	1
MSTRG.6253	-0.53904	-1.07314	3.14723	0.0791214	MSTRG.6253			1
MSTRG.24423|ENSG00000100181|ENSG00000283633	-0.419601	3.11783	3.14654	0.0791679	ENSG00000100181|ENSG00000283633			1
MSTRG.3645	0.514918	-0.873052	3.14407	0.0792696	MSTRG.3645			1
MSTRG.13534|ENSG00000103342	-0.268632	6.47981	3.14212	0.0793641	ENSG00000103342	GSPT1	2935	1
MSTRG.8028	-0.681338	-1.39157	3.13981	0.0794705	MSTRG.8028			1
MSTRG.37314|ENSG00000106868	-0.163998	3.88644	3.13642	0.0796304	ENSG00000106868	SUSD1	64420	1
MSTRG.32810|ENSG00000164674	-0.183996	5.53702	3.13619	0.0796412	ENSG00000164674	SYTL3	94120	1
MSTRG.7787|ENSG00000205707	-0.243435	1.92302	3.13119	0.0798778	ENSG00000205707	LYRM5	144363	1
MSTRG.26778	-0.234733	1.61203	3.12361	0.0802378	MSTRG.26778			1
MSTRG.33260|ENSG00000106080	0.273717	0.843909	3.12237	0.0802973	ENSG00000106080	FKBP14	55033	1
MSTRG.2498|ENSG00000158485	-1.78588	-2.17084	3.11937	0.0805692	ENSG00000158485	CD1B	910	1
MSTRG.36635|ENSG00000213866	-0.217342	2.68175	3.11457	0.08067	ENSG00000213866	YBX1P10		1
MSTRG.8467	0.629491	-0.44235	3.11226	0.0807805	MSTRG.8467			1
MSTRG.4952	0.266562	2.7579	3.10907	0.0809341	MSTRG.4952			1
MSTRG.24758|ENSG00000206066|ENSG00000285690|ENSG00000285968	-0.35753	0.141136	3.09646	0.081543	ENSG00000206066|ENSG00000285690|ENSG00000285968			1
MSTRG.33180|ENSG00000232553	-0.27959	1.07379	3.09265	0.0817277	ENSG00000232553	CLK2P1		1
MSTRG.31425|ENSG00000272221	-0.402163	2.64446	3.09065	0.0818292	ENSG00000272221	XXbac-BPG181B23.7	101929072	1
MSTRG.14050|ENSG00000102870	0.151047	2.30573	3.08794	0.0819571	ENSG00000102870	ZNF629	23361	1
MSTRG.6613|ENSG00000149243	0.373334	-0.837352	3.08707	0.0819994	ENSG00000149243	KLHL35	283212	1
MSTRG.36584|ENSG00000137073|ENSG00000238300	0.154761	3.77553	3.08606	0.0820486	ENSG00000137073|ENSG00000238300			1
MSTRG.5048|ENSG00000108055	0.10905	4.92192	3.08597	0.0820533	ENSG00000108055	SMC3	9126	1
MSTRG.1600	-0.722765	-1.46284	3.0855	0.0820761	MSTRG.1600			1
MSTRG.6107|ENSG00000149503	0.161872	2.64826	3.0825	0.082223	ENSG00000149503	INCENP	3619	1
MSTRG.6157	-0.516741	-1.49397	3.07998	0.0823464	MSTRG.6157			1
MSTRG.2217|ENSG00000203814	-0.634588	2.68603	3.08	0.0823917	ENSG00000203814	HIST2H2BF	440689	1
MSTRG.9486	0.24431	1.38085	3.07825	0.0824311	MSTRG.9486			1
MSTRG.14950|ENSG00000141013	0.192403	1.55749	3.07691	0.0824966	ENSG00000141013	GAS8	2622	1
MSTRG.736|ENSG00000130772	-0.104894	3.93221	3.07464	0.0826083	ENSG00000130772	MED18	54797	1
MSTRG.30264|ENSG00000248923	-1.11673	0.216409	3.0749	0.0826293	ENSG00000248923	MTND5P11		1
MSTRG.15505|ENSG00000091536	-0.417792	-0.79218	3.07409	0.0826352	ENSG00000091536	MYO15A	51168	1
MSTRG.19847|ENSG00000268889	-0.465158	-0.44022	3.07339	0.0826696	ENSG00000268889	CTD-2616J11.14		1
MSTRG.26836|ENSG00000154917	-0.475408	0.417738	3.07258	0.0827096	ENSG00000154917	RAB6B	51560	1
MSTRG.38398|ENSG00000229151	1.09003	-1.90447	3.07193	0.0827419	ENSG00000229151	RP11-348F1.3		1
MSTRG.38767	-0.207811	0.339406	3.07142	0.0827667	MSTRG.38767			1
MSTRG.2851|ENSG00000213057|ENSG00000240021	0.391091	0.734456	3.07093	0.0827912	ENSG00000213057|ENSG00000240021			1
MSTRG.3870|ENSG00000203414	0.532803	-1.21668	3.07013	0.0828306	ENSG00000203414	BTBD7P1		1
MSTRG.3991|ENSG00000148450	-0.272029	3.52863	3.06751	0.0829599	ENSG00000148450	MSRB2	22921	1
MSTRG.10527	0.378423	0.0917278	3.06611	0.0830291	MSTRG.10527			1
MSTRG.1442|ENSG00000132849	0.168052	3.79687	3.06271	0.0831972	ENSG00000132849	PATJ	10207	1
MSTRG.38716	-0.155388	2.54406	3.0601	0.0833267	MSTRG.38716			1
MSTRG.22177|ENSG00000279598	0.605505	-1.49302	3.05882	0.0833903	ENSG00000279598	RP11-65L3.3		1
MSTRG.14299|ENSG00000140848	-0.233651	4.51976	3.05666	0.0834979	ENSG00000140848	CPNE2	221184	1
MSTRG.5562|ENSG00000166405	0.256786	3.43224	3.05462	0.0835993	ENSG00000166405	RIC3	79608	1
MSTRG.38042|ENSG00000196664	0.202753	3.32817	3.05444	0.0836083	ENSG00000196664	TLR7	51284	1
MSTRG.24777	1.11304	-2.01227	3.05097	0.0837816	MSTRG.24777			1
MSTRG.1696	-0.564294	-0.976958	3.05033	0.0838135	MSTRG.1696			1
MSTRG.13177	0.532473	-1.47476	3.05024	0.083818	MSTRG.13177			1
MSTRG.29792	0.425989	0.713532	3.04906	0.0838768	MSTRG.29792			1
MSTRG.1598|ENSG00000137959|ENSG00000137965	0.585764	5.64406	3.04949	0.0839391	ENSG00000137959|ENSG00000137965			1
ENSG00000227825	-0.30247	1.01659	3.04764	0.0839478	ENSG00000227825	SLC9A7P1	121456	1
MSTRG.27049|ENSG00000174953	0.123333	4.88992	3.04456	0.0841025	ENSG00000174953	DHX36	170506	1
MSTRG.20231|ENSG00000134326|ENSG00000225964	0.562878	3.55738	3.04528	0.0841244	ENSG00000134326|ENSG00000225964			1
MSTRG.10056|ENSG00000277246	-0.549665	-1.36504	3.04238	0.0842117	ENSG00000277246	RP11-153I24.4		1
ENSG00000225170	0.277934	-0.922922	3.04224	0.0842187	ENSG00000225170	RP5-828K20.1		1
MSTRG.13291|ENSG00000205923	-1.41739	-1.22881	3.03905	0.0843814	ENSG00000205923	CEMP1	752014	1
MSTRG.32132|ENSG00000118412	0.213655	4.16876	3.03829	0.0844174	ENSG00000118412	CASP8AP2	9994	1
MSTRG.17778	-0.472647	-1.26442	3.038	0.0844319	MSTRG.17778			1
MSTRG.5396|ENSG00000130595	-0.351862	2.41865	3.03546	0.0845598	ENSG00000130595	TNNT3	7140	1
MSTRG.37710|ENSG00000196422	0.222056	1.98238	3.03519	0.0845734	ENSG00000196422	PPP1R26	9858	1
MSTRG.2362|ENSG00000189171|ENSG00000271853|ENSG00000272030	-0.195268	1.56552	3.03343	0.0846627	ENSG00000189171|ENSG00000271853|ENSG00000272030			1
MSTRG.34038|ENSG00000078487	0.154449	2.552	3.03293	0.0846879	ENSG00000078487	ZCWPW1	55063	1
MSTRG.5866|ENSG00000254512|ENSG00000283483	0.344703	-0.680348	3.03171	0.0847493	ENSG00000254512|ENSG00000283483			1
MSTRG.16956|ENSG00000284690	-0.61195	4.05863	3.03183	0.0848235	ENSG00000284690			1
MSTRG.34447	-1.4334	-0.555376	3.03004	0.0848582	MSTRG.34447			1
MSTRG.7558|ENSG00000245105	0.375017	0.107155	3.02943	0.0848648	ENSG00000245105	A2M-AS1	144571	1
MSTRG.30858|ENSG00000280161	0.529814	-1.09535	3.02729	0.0849734	ENSG00000280161	CTC-205M6.1		1
MSTRG.9209|ENSG00000089094|ENSG00000284402	0.122303	5.09441	3.02579	0.0850497	ENSG00000089094|ENSG00000284402			1
MSTRG.19000	0.428174	-1.05856	3.02251	0.0852159	MSTRG.19000			1
MSTRG.5979|ENSG00000166793	-0.417405	0.146754	3.02081	0.0853026	ENSG00000166793	YPEL4	219539	1
MSTRG.29230	0.888125	-1.53329	3.02041	0.0853232	MSTRG.29230			1
MSTRG.34698|ENSG00000055118	-0.303856	1.4868	3.01949	0.0853698	ENSG00000055118	KCNH2	3757	1
MSTRG.7950	-1.058	-1.77973	3.01697	0.0854987	MSTRG.7950			1
MSTRG.32784	-0.238097	2.08671	3.01492	0.0856031	MSTRG.32784			1
MSTRG.30268|ENSG00000251380|ENSG00000255833	0.21787	1.89264	3.01193	0.0857566	ENSG00000251380|ENSG00000255833			1
MSTRG.15346|ENSG00000230897	-0.481149	-1.24726	3.01078	0.0858151	ENSG00000230897	RPS18P12		1
MSTRG.35643|ENSG00000237264	-0.193756	4.00114	3.0093	0.0858913	ENSG00000237264	FTH1P11		1
MSTRG.29846|ENSG00000038427	-0.18608	7.26496	3.00872	0.0859213	ENSG00000038427	VCAN	1462	1
MSTRG.23864|ENSG00000196421	-0.520401	0.811399	3.00777	0.0859699	ENSG00000196421	LINC00176		1
MSTRG.34644	-0.285764	-0.0731808	3.00774	0.0859714	MSTRG.34644			1
MSTRG.565|ENSG00000197880	0.369811	3.04763	3.00221	0.0862637	ENSG00000197880	MDS2		1
MSTRG.30391	-0.507883	-1.31551	3.00064	0.0863371	MSTRG.30391			1
MSTRG.11829|ENSG00000259448	-0.18166	2.51725	2.99878	0.0864333	ENSG00000259448	RP11-16E12.1		1
MSTRG.29328|ENSG00000082068|ENSG00000250455	0.124273	3.68355	2.99809	0.0864688	ENSG00000082068|ENSG00000250455			1
MSTRG.10254|ENSG00000100439	-0.178002	5.03786	2.99504	0.0866267	ENSG00000100439	ABHD4	63874	1
ENSG00000166821	0.267037	0.444751	2.98867	0.0869576	ENSG00000166821	PEX11A	8800	1
MSTRG.35797|ENSG00000147649	0.110089	6.15325	2.98728	0.0870296	ENSG00000147649	MTDH	92140	1
MSTRG.17952|ENSG00000130856	0.178064	2.72318	2.98598	0.0870974	ENSG00000130856	ZNF236	7776	1
MSTRG.34220|ENSG00000106034|ENSG00000234927	0.293662	1.34527	2.98232	0.0872882	ENSG00000106034|ENSG00000234927			1
ENSG00000223823	0.775391	-1.13634	2.97796	0.0875165	ENSG00000223823	LINC01342	254099	1
MSTRG.4864|ENSG00000119986	-0.415545	0.0627792	2.97695	0.0875693	ENSG00000119986	AVPI1	60370	1
ENSG00000061337	0.72018	-0.897137	2.97557	0.0876419	ENSG00000061337	LZTS1	11178	1
MSTRG.30315|ENSG00000132563	-0.531408	-1.46813	2.97436	0.0877054	ENSG00000132563	REEP2	51308	1
MSTRG.7251	-0.394615	-0.772409	2.96859	0.0880088	MSTRG.7251			1
MSTRG.10477	0.190109	0.677056	2.96479	0.0882097	MSTRG.10477			1
MSTRG.9536|ENSG00000132963	-0.124414	4.08873	2.96393	0.0882552	ENSG00000132963	POMP	51371	1
MSTRG.8767|ENSG00000213250	-0.460374	-1.19055	2.96046	0.0884388	ENSG00000213250	RBMS2P1		1
ENSG00000212747	0.350115	-1.03675	2.95912	0.0885096	ENSG00000212747	FAM127C	441518	1
MSTRG.6252	-0.627103	-1.60353	2.95899	0.0885167	MSTRG.6252			1
MSTRG.14608|ENSG00000140836	0.192214	2.7135	2.95656	0.0886456	ENSG00000140836	ZFHX3	463	1
MSTRG.7642	0.170283	2.12821	2.9559	0.088681	MSTRG.7642			1
MSTRG.2113|ENSG00000117262	0.149809	2.82107	2.95396	0.088784	ENSG00000117262	GPR89A	653519	1
MSTRG.36617	-0.335671	-0.320254	2.95359	0.0888038	MSTRG.36617			1
MSTRG.30152|ENSG00000245937	0.1903	2.43928	2.95294	0.0888383	ENSG00000245937	LINC01184	644873	1
MSTRG.16479	0.597037	-0.380241	2.95273	0.0888497	MSTRG.16479			1
MSTRG.30762	0.242967	0.561621	2.94461	0.0892835	MSTRG.30762			1
MSTRG.7874|ENSG00000223722	-0.503936	-0.193473	2.94342	0.0893473	ENSG00000223722	RP11-467L13.5		1
MSTRG.1265|ENSG00000174348	-0.801576	-0.316045	2.9411	0.0894739	ENSG00000174348	PODN	127435	1
MSTRG.11918|ENSG00000279092	-0.737539	-0.514236	2.93755	0.0896621	ENSG00000279092	RP11-1H8.5		1
MSTRG.24782|ENSG00000099994	-0.381055	-0.287932	2.93673	0.0897064	ENSG00000099994	SUSD2	56241	1
MSTRG.36601|ENSG00000137094	-0.355342	1.22199	2.93529	0.0897837	ENSG00000137094	DNAJB5	25822	1
MSTRG.25794	0.422121	-0.938489	2.93405	0.089851	MSTRG.25794			1
MSTRG.5145	-0.590852	-1.28778	2.92928	0.0901087	MSTRG.5145			1
MSTRG.14396|ENSG00000102878|ENSG00000135722|ENSG00000140939|ENSG00000265690	0.159846	3.87364	2.92825	0.0901643	ENSG00000102878|ENSG00000135722|ENSG00000140939|ENSG00000265690			1
ENSG00000275198	-0.57772	-1.48763	2.92796	0.0901798	ENSG00000275198	RP11-471B22.3		1
MSTRG.17384	-0.646276	-1.42207	2.92352	0.090421	MSTRG.17384			1
ENSG00000267053	-0.678471	-1.58346	2.92251	0.0904757	ENSG00000267053	CTD-3162L10.1		1
MSTRG.12004|ENSG00000062524	0.302364	4.10701	2.92215	0.0905039	ENSG00000062524	LTK	4058	1
MSTRG.38337	-0.324021	-0.703253	2.91924	0.0906533	MSTRG.38337			1
MSTRG.24441|ENSG00000099968	-0.12406	4.60792	2.91798	0.090722	ENSG00000099968	BCL2L13	23786	1
MSTRG.16301	-0.509691	-1.35904	2.90584	0.0913866	MSTRG.16301			1
ENSG00000196159	-0.924795	-1.87086	2.90522	0.0914207	ENSG00000196159	FAT4	79633	1
MSTRG.16680|ENSG00000252577	-0.431091	-1.07251	2.90505	0.09143	ENSG00000252577	SCARNA20	677681	1
MSTRG.20987|ENSG00000273275	-0.775101	-1.86116	2.90447	0.0914618	ENSG00000273275	RP11-474G23.2		1
ENSG00000261534	-0.247257	0.384224	2.90419	0.0914773	ENSG00000261534	RP11-244O19.1		1
MSTRG.8966|ENSG00000174456|ENSG00000279360|ENSG00000286220	-0.125746	3.20169	2.90413	0.0914806	ENSG00000174456|ENSG00000279360|ENSG00000286220			1
MSTRG.12562|ENSG00000128973|ENSG00000129007|ENSG00000260007	-0.174667	5.61286	2.9039	0.0914933	ENSG00000128973|ENSG00000129007|ENSG00000260007			1
MSTRG.4110|ENSG00000099250	0.610386	-0.287371	2.9026	0.0915648	ENSG00000099250	NRP1	8829	1
MSTRG.19825	0.452004	-0.294713	2.90183	0.0916073	MSTRG.19825			1
MSTRG.20636|ENSG00000188010|ENSG00000214694	-1.61812	-2.42298	2.91329	0.0916237	ENSG00000188010|ENSG00000214694			1
MSTRG.313|ENSG00000116688	-0.251116	6.02297	2.89941	0.0917429	ENSG00000116688	MFN2	9927	1
MSTRG.38872|ENSG00000133131	-0.211608	1.6095	2.89925	0.0917493	ENSG00000133131	MORC4	79710	1
MSTRG.20841|ENSG00000138035	0.177526	2.94274	2.8974	0.0918517	ENSG00000138035	PNPT1	87178	1
MSTRG.8379|ENSG00000166886	0.13442	2.93473	2.89259	0.0921182	ENSG00000166886	NAB2	4665	1
MSTRG.24375|ENSG00000160256	0.174236	3.15838	2.89192	0.092155	ENSG00000160256	FAM207A	85395	1
MSTRG.26292|ENSG00000244026	0.322378	1.26001	2.88683	0.0924379	ENSG00000244026	FAM86DP	692099	1
MSTRG.2731	-1.07986	-2.00037	2.88376	0.0926087	MSTRG.2731			1
MSTRG.26601|ENSG00000082701	-0.235622	5.14037	2.87797	0.0929325	ENSG00000082701	GSK3B	2932	1
MSTRG.35687|ENSG00000104267	0.263365	2.64474	2.8777	0.0929477	ENSG00000104267	CA2	760	1
MSTRG.18260|ENSG00000263409|ENSG00000276043	-0.529981	0.755245	2.87526	0.0930842	ENSG00000263409|ENSG00000276043			1
MSTRG.23513|ENSG00000124196	-0.659258	-1.51248	2.87059	0.0933466	ENSG00000124196	GTSF1L	149699	1
MSTRG.27591	0.724037	-1.18559	2.86823	0.0934792	MSTRG.27591			1
MSTRG.15788	0.163864	3.37962	2.86751	0.09352	MSTRG.15788			1
MSTRG.7918	-0.439484	1.48846	2.8653	0.0936447	MSTRG.7918			1
MSTRG.29106|ENSG00000153395	-0.127585	7.15132	2.86383	0.0937276	ENSG00000153395	LPCAT1	79888	1
MSTRG.7952|ENSG00000257674	-0.490062	-1.19223	2.86342	0.0937507	ENSG00000257674	RP11-76E16.2		1
MSTRG.29228	0.488038	-1.19999	2.86047	0.0939176	MSTRG.29228			1
MSTRG.31948|ENSG00000188107	1.20808	-2.07889	2.86038	0.093923	ENSG00000188107	EYS	346007	1
MSTRG.35973|ENSG00000136999	-0.360677	3.40477	2.86037	0.0939349	ENSG00000136999	NOV	4856	1
MSTRG.32494|ENSG00000118515	-0.220803	6.64437	2.85412	0.0942779	ENSG00000118515	SGK1	6446	1
MSTRG.37943|ENSG00000178605	0.141033	5.59923	2.8536	0.0943078	ENSG00000178605	GTPBP6	8225	1
ENSG00000232699	0.540197	-1.63748	2.85155	0.0944244	ENSG00000232699	BDH2P1		1
MSTRG.1562|ENSG00000234184	-1.81823	-1.40231	2.85307	0.0944723	ENSG00000234184	RP5-887A10.1	101927412	1
MSTRG.27979|ENSG00000260296	-0.326851	0.236356	2.85	0.0945128	ENSG00000260296	RP11-395I6.3		1
MSTRG.18228	0.548676	-1.32918	2.84997	0.0945142	MSTRG.18228			1
MSTRG.33175|ENSG00000136235	0.930062	-1.27084	2.84707	0.0946802	ENSG00000136235	GPNMB	10457	1
MSTRG.32585	0.548961	0.676717	2.84657	0.0947096	MSTRG.32585			1
MSTRG.21540|ENSG00000172985	-0.304705	2.90426	2.84348	0.0948854	ENSG00000172985	SH3RF3	344558	1
MSTRG.12961	-0.468301	-0.886373	2.8416	0.0949933	MSTRG.12961			1
MSTRG.33493|ENSG00000136280	-0.121956	7.56476	2.84157	0.0949949	ENSG00000136280	CCM2	83605	1
MSTRG.26283|ENSG00000144736	0.167866	2.58694	2.84079	0.0950398	ENSG00000144736	SHQ1	55164	1
MSTRG.20905	-0.583131	-1.25202	2.84011	0.0950787	MSTRG.20905			1
MSTRG.18675	-0.500857	-1.5456	2.83917	0.0951323	MSTRG.18675			1
MSTRG.32198	0.930817	-1.92507	2.83816	0.0951907	MSTRG.32198			1
MSTRG.6724|ENSG00000247137	0.217466	2.33216	2.83512	0.0953656	ENSG00000247137	RP11-727A23.5		1
MSTRG.16495|ENSG00000108823	1.2001	-2.05125	2.83307	0.0954839	ENSG00000108823	SGCA	6442	1
MSTRG.18144	0.417518	-0.919516	2.83272	0.0955037	MSTRG.18144			1
MSTRG.38844|ENSG00000133142|ENSG00000172465|ENSG00000196507	0.164244	3.36727	2.83193	0.0955492	ENSG00000133142|ENSG00000172465|ENSG00000196507			1
MSTRG.13374|ENSG00000090447	0.116931	3.45457	2.83058	0.0956276	ENSG00000090447	TFAP4	7023	1
MSTRG.9787|ENSG00000123191	-0.399983	0.46053	2.83027	0.0956453	ENSG00000123191	ATP7B	540	1
MSTRG.19045|ENSG00000268555	-0.519639	1.42622	2.82669	0.0958548	ENSG00000268555	RP11-678G14.3		1
MSTRG.34195|ENSG00000279086	-0.289905	-0.00821571	2.82455	0.0959765	ENSG00000279086	RP11-667F14.1		1
ENSG00000243323	1.23347	-2.46783	2.82289	0.0960727	ENSG00000243323	PTPRVP	148713	1
MSTRG.7764|ENSG00000111728|ENSG00000212172	0.295391	1.23802	2.82233	0.0961051	ENSG00000111728|ENSG00000212172			1
MSTRG.34493|ENSG00000282939	-0.303682	2.0786	2.8217	0.0961419	ENSG00000282939	TRBV7-2		1
MSTRG.10736|ENSG00000270878	0.578264	-1.3233	2.82166	0.0961441	ENSG00000270878	CTD-2302E22.5		1
MSTRG.9880	0.253045	2.7342	2.8216	0.0961479	MSTRG.9880			1
MSTRG.21429|ENSG00000135976	0.193476	4.43991	2.82064	0.0962033	ENSG00000135976	ANKRD36	375248	1
MSTRG.32960	-0.432199	-0.199328	2.81946	0.096272	MSTRG.32960			1
MSTRG.18848|ENSG00000006016	-1.59129	-1.06939	2.81769	0.0963995	ENSG00000006016	CRLF1	9244	1
MSTRG.1869|ENSG00000143119	-0.120972	8.91222	2.81622	0.096461	ENSG00000143119	CD53	963	1
ENSG00000215105	0.202427	1.27538	2.81435	0.09657	ENSG00000215105	TTC3P1		1
MSTRG.19970|ENSG00000167618	0.661689	0.706832	2.8137	0.0966229	ENSG00000167618	LAIR2	3904	1
MSTRG.23816|ENSG00000149679	-0.153273	2.70629	2.81292	0.0966539	ENSG00000149679	CABLES2	81928	1
MSTRG.10460	-0.170388	2.02456	2.81112	0.0967592	MSTRG.10460			1
MSTRG.2083|ENSG00000265972	-0.152576	10.907	2.81056	0.0967915	ENSG00000265972	TXNIP	10628	1
MSTRG.12089|ENSG00000275601	-0.376825	-1.17572	2.80984	0.096834	ENSG00000275601	AC011330.13		1
MSTRG.516	-0.36083	-0.74983	2.80838	0.0969193	MSTRG.516			1
MSTRG.22233	0.578972	-1.72319	2.80801	0.0969412	MSTRG.22233			1
MSTRG.6312|ENSG00000245156	-1.25341	-2.30525	2.80743	0.096975	ENSG00000245156	RP11-867G23.3		1
MSTRG.291|ENSG00000116649	0.144839	4.4828	2.80628	0.0970426	ENSG00000116649	SRM	6723	1
MSTRG.8322	0.496476	-1.03487	2.80582	0.0970697	MSTRG.8322			1
MSTRG.26069|ENSG00000114735	0.114374	4.96732	2.80514	0.0971098	ENSG00000114735	HEMK1	51409	1
MSTRG.16611|ENSG00000011143	0.134712	2.51269	2.80353	0.0972045	ENSG00000011143	MKS1	54903	1
MSTRG.34383|ENSG00000128567	0.463177	-0.722121	2.80076	0.0973676	ENSG00000128567	PODXL	5420	1
ENSG00000227344	-0.404162	-0.844437	2.79955	0.0974389	ENSG00000227344	HAUS6P1		1
MSTRG.13371	-0.431801	1.51461	2.79915	0.0974627	MSTRG.13371			1
MSTRG.19333|ENSG00000104835|ENSG00000262484|ENSG00000269190|ENSG00000269547	0.17864	3.28981	2.79527	0.0976917	ENSG00000104835|ENSG00000262484|ENSG00000269190|ENSG00000269547			1
MSTRG.15482|ENSG00000171916	-0.313713	2.62246	2.79238	0.0978625	ENSG00000171916	LGALS9C	654346	1
MSTRG.28999|ENSG00000248774	-0.225013	2.24738	2.78833	0.0981032	ENSG00000248774	RP11-798M19.3		1
MSTRG.22393|ENSG00000082146	-0.4372	5.83377	2.78912	0.0981067	ENSG00000082146	STRADB	55437	1
MSTRG.30085|ENSG00000151304	0.234316	1.19724	2.78771	0.0981401	ENSG00000151304	SRFBP1	153443	1
MSTRG.18041	-3.19478	-0.496437	2.80566	0.0981724	MSTRG.18041			1
MSTRG.1439|ENSG00000079739	-0.179826	4.38471	2.78659	0.0982064	ENSG00000079739	PGM1	5236	1
MSTRG.23010|ENSG00000230568	-0.278169	0.0588244	2.78645	0.0982148	ENSG00000230568	SF3A3P1		1
MSTRG.17318|ENSG00000176845	-0.195049	5.23996	2.78446	0.0983331	ENSG00000176845	METRNL	284207	1
MSTRG.29294|ENSG00000215156	0.432039	2.20053	2.78419	0.0983579	ENSG00000215156	RP11-1023L17.2		1
MSTRG.393|ENSG00000117118	-0.103954	4.85472	2.78223	0.0984662	ENSG00000117118	SDHB	6390	1
MSTRG.1100|ENSG00000196517	-0.732786	0.0724107	2.78175	0.0985014	ENSG00000196517	SLC6A9	6536	1
MSTRG.33024	-0.318233	0.604428	2.77925	0.0986445	MSTRG.33024			1
ENSG00000259000	-0.325141	-0.462187	2.77689	0.0987857	ENSG00000259000	DOCK11P1		1
MSTRG.37807|ENSG00000182154	0.187158	4.46054	2.77621	0.0988261	ENSG00000182154	MRPL41	64975	1
MSTRG.18251|ENSG00000185361	0.141067	4.29315	2.77521	0.0988862	ENSG00000185361	TNFAIP8L1	126282	1
MSTRG.38647	-0.301141	-0.282411	2.76927	0.0992429	MSTRG.38647			1
MSTRG.7539|ENSG00000255967	-0.945916	-1.32496	2.76459	0.0995254	ENSG00000255967	RP11-438L7.3		1
MSTRG.15393|ENSG00000233966	-0.240837	1.03324	2.76446	0.099533	ENSG00000233966	UBE2SP1		1
MSTRG.10252|ENSG00000129562	-0.111564	5.75214	2.76424	0.0995461	ENSG00000129562	DAD1	1603	1
MSTRG.958|ENSG00000168653	0.196299	3.79289	2.76182	0.0996925	ENSG00000168653	NDUFS5	4725	1
MSTRG.31474|ENSG00000224389	0.298824	2.27314	2.76073	0.0997585	ENSG00000224389	C4B	721	1
MSTRG.21704|ENSG00000136717	0.151946	6.36051	2.75991	0.0998083	ENSG00000136717	BIN1	274	1
MSTRG.37108|ENSG00000185920	-0.24734	2.48482	2.75929	0.0998458	ENSG00000185920	PTCH1	5727	1
MSTRG.5221|ENSG00000148848	0.379677	0.897492	2.7589	0.0998696	ENSG00000148848	ADAM12	8038	1
MSTRG.25452|ENSG00000163701	0.36826	0.645535	2.75747	0.0999564	ENSG00000163701	IL17RE	132014	1
MSTRG.1320|ENSG00000184292	-0.919925	0.0632069	2.75762	0.0999648	ENSG00000184292	TACSTD2	4070	1
MSTRG.24998|ENSG00000128309	-0.145722	4.32491	2.75728	0.0999677	ENSG00000128309	MPST	4357	1
MSTRG.5541|ENSG00000158042	0.148163	2.69216	2.7565	0.100015	ENSG00000158042	MRPL17	63875	1
MSTRG.18610|ENSG00000207808|ENSG00000207980|ENSG00000267519|ENSG00000267633|ENSG00000284387	-0.216898	6.36822	2.75548	0.100077	ENSG00000207808|ENSG00000207980|ENSG00000267519|ENSG00000267633|ENSG00000284387			1
MSTRG.1209|ENSG00000235105	-0.413386	3.49769	2.75515	0.100121	ENSG00000235105	RP11-329A14.1		1
MSTRG.10561|ENSG00000087302|ENSG00000186469	-0.135425	6.62443	2.75309	0.100223	ENSG00000087302|ENSG00000186469			1
MSTRG.29048	-0.53877	-1.45579	2.75182	0.1003	MSTRG.29048			1
MSTRG.25275|ENSG00000279933	0.992527	-0.756541	2.7512	0.100353	ENSG00000279933	RP4-671O14.5		1
MSTRG.35955	0.860032	-1.26616	2.74916	0.100462	MSTRG.35955			1
MSTRG.27230	-0.327206	0.52229	2.74597	0.100656	MSTRG.27230			1
MSTRG.10072|ENSG00000274922	-0.211405	1.32929	2.74565	0.100676	ENSG00000274922	RP11-88E10.5		1
MSTRG.16645|ENSG00000224738	-1.21093	-2.07526	2.74455	0.100744	ENSG00000224738	AC099850.1		1
MSTRG.30083|ENSG00000239528	-1.21405	-1.49207	2.74319	0.100827	ENSG00000239528	RPS14P8		1
MSTRG.7568|ENSG00000184293	0.474337	-0.584916	2.74299	0.100839	ENSG00000184293	CLECL1	160365	1
MSTRG.401|ENSG00000276747	-1.86264	-1.99051	2.74482	0.10086	ENSG00000276747	PADI6	353238	1
MSTRG.20196|ENSG00000151353	0.133454	3.55433	2.74263	0.100861	ENSG00000151353	TMEM18	129787	1
MSTRG.19984|ENSG00000125498|ENSG00000167633|ENSG00000189013|ENSG00000215765|ENSG00000221957|ENSG00000240403|ENSG00000242019|ENSG00000242473|ENSG00000243772|ENSG00000264257	-0.445918	3.2607	2.74233	0.100908	ENSG00000125498|ENSG00000167633|ENSG00000189013|ENSG00000215765|ENSG00000221957|ENSG00000240403|ENSG00000242019|ENSG00000242473|ENSG00000243772|ENSG00000264257			1
MSTRG.38602|ENSG00000242732	0.316622	1.24013	2.74128	0.100944	ENSG00000242732	RGAG4	340526	1
MSTRG.9254|ENSG00000250091	-0.324571	-0.0819187	2.74115	0.100952	ENSG00000250091	DNAH10OS		1
MSTRG.35437|ENSG00000137574	0.118043	4.12983	2.73948	0.101054	ENSG00000137574	TGS1	96764	1
MSTRG.33879|ENSG00000127914	0.0998339	6.13531	2.73899	0.101085	ENSG00000127914	AKAP9	10142	1
MSTRG.28238|ENSG00000163738	0.319245	0.864964	2.73876	0.101099	ENSG00000163738	MTHFD2L	441024	1
ENSG00000169083	0.803954	-1.74707	2.73872	0.101101	ENSG00000169083	AR	367	1
MSTRG.38543|ENSG00000155659	-0.432894	0.63162	2.73869	0.101103	ENSG00000155659	VSIG4	11326	1
MSTRG.2096	-0.434565	1.77242	2.7378	0.101158	MSTRG.2096			1
MSTRG.22994|ENSG00000132670|ENSG00000215305	-0.0779471	6.50978	2.73616	0.101258	ENSG00000132670|ENSG00000215305			1
MSTRG.34663|ENSG00000106526	0.286995	-0.00110505	2.7358	0.10128	ENSG00000106526	ACTR3C	653857	1
MSTRG.24877|ENSG00000100325	-0.295021	6.98421	2.73328	0.101449	ENSG00000100325	ASCC2	84164	1
MSTRG.26009|ENSG00000114316|ENSG00000188315	-0.124758	7.55179	2.7327	0.101472	ENSG00000114316|ENSG00000188315			1
MSTRG.34944|ENSG00000269918	-0.216237	1.53218	2.73092	0.101582	ENSG00000269918	AF131215.9		1
MSTRG.37318	-0.249539	1.19766	2.72845	0.101734	MSTRG.37318			1
MSTRG.36414|ENSG00000272871	0.313734	0.145633	2.72831	0.101743	ENSG00000272871	RP11-408A13.4		1
MSTRG.6763|ENSG00000254502	0.269293	0.151861	2.72759	0.101788	ENSG00000254502	FNTAL1		1
MSTRG.29179|ENSG00000223361	-0.175194	6.32195	2.72736	0.101802	ENSG00000223361	FTH1P10		1
MSTRG.31358|ENSG00000233892	-0.450627	-0.98895	2.72121	0.102183	ENSG00000233892	PAIP1P1		1
MSTRG.293|ENSG00000226849	0.323432	0.608143	2.72101	0.102196	ENSG00000226849	RP4-635E18.7		1
MSTRG.8004	0.380886	-0.14052	2.71949	0.10229	MSTRG.8004			1
MSTRG.19478|ENSG00000105427	-1.69844	-2.23107	2.72012	0.102384	ENSG00000105427	CNFN	84518	1
MSTRG.19784	0.566762	-1.40392	2.71536	0.102548	MSTRG.19784			1
MSTRG.2206	-0.620963	-1.24141	2.71276	0.10271	MSTRG.2206			1
MSTRG.17994|ENSG00000141934	-1.15985	-1.4386	2.70877	0.10296	ENSG00000141934	PLPP2	8612	1
MSTRG.25687|ENSG00000197385	0.484871	0.131286	2.70377	0.103274	ENSG00000197385	ZNF860	344787	1
MSTRG.13054|ENSG00000140470	-0.271047	0.411939	2.70318	0.103311	ENSG00000140470	ADAMTS17	170691	1
MSTRG.34316|ENSG00000128607	0.079919	4.65701	2.70104	0.103446	ENSG00000128607	KLHDC10	23008	1
MSTRG.12347|ENSG00000140307	-0.101342	4.03224	2.7009	0.103455	ENSG00000140307	GTF2A2	2958	1
MSTRG.17858	0.373182	0.517391	2.69384	0.103901	MSTRG.17858			1
MSTRG.25730	0.61179	-1.2838	2.69163	0.104041	MSTRG.25730			1
MSTRG.32531|ENSG00000237499	-0.177662	2.73991	2.69102	0.10408	ENSG00000237499	RP11-356I2.4	100130476	1
MSTRG.10822	0.44607	-0.722786	2.69082	0.104092	MSTRG.10822			1
MSTRG.7678|ENSG00000013583	-0.141809	3.75059	2.69059	0.104107	ENSG00000013583	HEBP1	50865	1
MSTRG.5602	-0.673056	-1.39452	2.68992	0.10415	MSTRG.5602			1
MSTRG.21698|ENSG00000236859	-0.193862	1.48001	2.6887	0.104227	ENSG00000236859	NIFK-AS1	254128	1
MSTRG.19464|ENSG00000188368	0.96208	-1.87976	2.68709	0.104329	ENSG00000188368	PRR19	284338	1
MSTRG.7365	0.217163	0.860908	2.68427	0.104509	MSTRG.7365			1
MSTRG.34700|ENSG00000002933	0.797391	4.58895	2.68116	0.104793	ENSG00000002933	TMEM176A	55365	1
MSTRG.22872|ENSG00000176720	-0.642775	0.998451	2.67994	0.104801	ENSG00000176720	BOK	666	1
MSTRG.28730|ENSG00000164134	0.141707	4.08147	2.67814	0.104901	ENSG00000164134	NAA15	80155	1
MSTRG.6917|ENSG00000179331	0.590609	-1.22058	2.67794	0.104913	ENSG00000179331	RAB39A	54734	1
MSTRG.423|ENSG00000233929	0.532086	-1.37933	2.67562	0.105062	ENSG00000233929	MT1XP1		1
MSTRG.18997|ENSG00000105171	-0.0863133	3.79203	2.67387	0.105174	ENSG00000105171	POP4	10775	1
MSTRG.7566|ENSG00000225231	-1.15937	0.660117	2.67296	0.105275	ENSG00000225231	AC091814.2	100506159	1
MSTRG.33377|ENSG00000211696|ENSG00000249978|ENSG00000272908	-0.272221	2.91669	2.6707	0.105378	ENSG00000211696|ENSG00000249978|ENSG00000272908			1
MSTRG.34682|ENSG00000240449	1.10961	-2.20578	2.66823	0.105537	ENSG00000240449	RP4-584D14.5		1
ENSG00000128165	0.27555	0.298385	2.66793	0.105556	ENSG00000128165	ADM2	79924	1
MSTRG.13318|ENSG00000162078	0.517933	-0.297584	2.6652	0.105732	ENSG00000162078	ZG16B	124220	1
MSTRG.21423|ENSG00000196912	0.174114	3.9559	2.66515	0.105736	ENSG00000196912	ANKRD36B	57730	1
MSTRG.18740|ENSG00000269720	0.442812	-0.891482	2.66491	0.105751	ENSG00000269720	CTD-2521M24.13	105372343	1
MSTRG.31101|ENSG00000184612	0.522739	-1.0638	2.66449	0.105778	ENSG00000184612	RPL7P26		1
MSTRG.11264|ENSG00000182512	-0.308276	4.39385	2.664	0.105825	ENSG00000182512	GLRX5	51218	1
MSTRG.12616|ENSG00000166233|ENSG00000260534|ENSG00000283798	-0.100581	5.20613	2.66299	0.105876	ENSG00000166233|ENSG00000260534|ENSG00000283798			1
ENSG00000182013	-1.66771	-2.26768	2.66664	0.105917	ENSG00000182013	PNMAL1	55228	1
MSTRG.30621|ENSG00000254373	-0.446155	0.232987	2.65852	0.106165	ENSG00000254373	RP11-34P1.2		1
MSTRG.26396	-0.514943	-1.34044	2.65811	0.106191	MSTRG.26396			1
MSTRG.20071|ENSG00000197951|ENSG00000268067|ENSG00000269793|ENSG00000286125	0.147346	2.39069	2.65796	0.106201	ENSG00000197951|ENSG00000268067|ENSG00000269793|ENSG00000286125			1
MSTRG.32593	0.441726	0.172074	2.65758	0.106226	MSTRG.32593			1
MSTRG.35835|ENSG00000104450	-0.327329	1.60992	2.65727	0.106246	ENSG00000104450	SPAG1	6674	1
MSTRG.20920|ENSG00000237638	0.637887	-1.08183	2.65179	0.106602	ENSG00000237638	AC007386.2	400958	1
MSTRG.23279|ENSG00000171552	-0.38022	7.2313	2.64925	0.106803	ENSG00000171552	BCL2L1	598	1
MSTRG.20154	-0.355755	0.155383	2.64785	0.10686	MSTRG.20154			1
MSTRG.5244|ENSG00000277218	-0.473502	-1.42382	2.6454	0.10702	ENSG00000277218	RP11-500G10.5		1
MSTRG.13747|ENSG00000185710|ENSG00000185864|ENSG00000248124|ENSG00000260306	0.118475	6.84009	2.6445	0.107079	ENSG00000185710|ENSG00000185864|ENSG00000248124|ENSG00000260306			1
MSTRG.10814	-0.328285	-0.256202	2.64447	0.107081	MSTRG.10814			1
MSTRG.27022|ENSG00000144893|ENSG00000199994	0.425142	-0.65801	2.64437	0.107087	ENSG00000144893|ENSG00000199994			1
MSTRG.16586|ENSG00000121057	0.120457	3.54368	2.64325	0.107161	ENSG00000121057	AKAP1	8165	1
MSTRG.13254|ENSG00000063854	-0.230872	5.90819	2.64294	0.107182	ENSG00000063854	HAGH	3029	1
MSTRG.9867|ENSG00000235532	0.224339	3.55101	2.64077	0.107323	ENSG00000235532	LINC00402		1
MSTRG.33737	0.229173	1.53946	2.6406	0.107335	MSTRG.33737			1
MSTRG.24437|ENSG00000131100	-0.110422	5.85311	2.63869	0.10746	ENSG00000131100	ATP6V1E1	529	1
MSTRG.25088|ENSG00000100221	-0.081726	4.93673	2.63862	0.107465	ENSG00000100221	JOSD1	9929	1
MSTRG.12691|ENSG00000177971	0.104702	4.83362	2.63774	0.107523	ENSG00000177971	IMP3	55272	1
MSTRG.26185	0.548838	-0.364426	2.63739	0.107545	MSTRG.26185			1
MSTRG.24096|ENSG00000156299	0.131722	4.46191	2.63611	0.10763	ENSG00000156299	TIAM1	7074	1
MSTRG.13325|ENSG00000065057	0.178446	2.46895	2.63468	0.107724	ENSG00000065057	NTHL1	4913	1
MSTRG.27346|ENSG00000073792	-0.357005	3.84399	2.63457	0.107749	ENSG00000073792	IGF2BP2	10644	1
MSTRG.28045|ENSG00000259959	-0.279434	0.875738	2.63398	0.10777	ENSG00000259959	RP11-121C2.2		1
MSTRG.2480|ENSG00000143321	-0.175985	7.11678	2.63342	0.107807	ENSG00000143321	HDGF	3068	1
MSTRG.29687	0.753592	-1.57183	2.63031	0.108012	MSTRG.29687			1
MSTRG.39175|ENSG00000184343|ENSG00000198753	-2.33215	-2.32011	2.63374	0.108064	ENSG00000184343|ENSG00000198753			1
MSTRG.39260|ENSG00000067646	-0.512619	0.572608	2.62906	0.108096	ENSG00000067646	ZFY	7544	1
MSTRG.7489|ENSG00000059804|ENSG00000173262	-0.254764	7.74077	2.62904	0.108098	ENSG00000059804|ENSG00000173262			1
MSTRG.22455|ENSG00000232719	1.3522	-1.59385	2.62843	0.10814	ENSG00000232719	RP11-13J8.1		1
MSTRG.30723	0.376296	-0.0801181	2.62694	0.108236	MSTRG.30723			1
MSTRG.1538|ENSG00000162620	0.836299	-1.7202	2.62693	0.108236	ENSG00000162620	LRRIQ3	127255	1
MSTRG.19283|ENSG00000267605	-0.626124	-1.67996	2.62597	0.1083	ENSG00000267605	CTD-3220F14.1		1
MSTRG.13807|ENSG00000090905	0.0961561	5.27259	2.6208	0.108643	ENSG00000090905	TNRC6A	27327	1
MSTRG.19669	0.689536	-1.45813	2.62033	0.108675	MSTRG.19669			1
MSTRG.32988	0.588353	-0.142599	2.6201	0.10869	MSTRG.32988			1
MSTRG.9872	0.567131	-1.76849	2.61974	0.108714	MSTRG.9872			1
MSTRG.6681|ENSG00000137509	-0.151729	6.23991	2.61909	0.108757	ENSG00000137509	PRCP	5547	1
MSTRG.3946|ENSG00000078114	-1.62972	-0.0190071	2.62007	0.108775	ENSG00000078114	NEBL	10529	1
MSTRG.2053|ENSG00000234571	-0.468796	-1.43458	2.61882	0.108776	ENSG00000234571	RP5-998N21.4		1
MSTRG.30842|ENSG00000225051	0.624467	-1.56516	2.61869	0.108784	ENSG00000225051	HMGB3P22		1
MSTRG.29160|ENSG00000244361	-0.439637	-0.746393	2.61498	0.109032	ENSG00000244361	RPL30P7		1
MSTRG.6236|ENSG00000174276	0.1701	2.55599	2.61486	0.109039	ENSG00000174276	ZNHIT2	741	1
MSTRG.552|ENSG00000233072	-0.762037	-1.79408	2.61247	0.109199	ENSG00000233072	RPS15AP6		1
MSTRG.17364|ENSG00000263753	0.407734	3.70753	2.61214	0.109261	ENSG00000263753	LINC00667	339290	1
MSTRG.2114	0.416242	-1.059	2.61126	0.109281	MSTRG.2114			1
MSTRG.12739|ENSG00000140386	0.169762	4.03474	2.60959	0.109393	ENSG00000140386	SCAPER	49855	1
MSTRG.2016	0.288579	1.72823	2.60909	0.109426	MSTRG.2016			1
MSTRG.31801|ENSG00000137216	-0.173285	4.17184	2.60795	0.109503	ENSG00000137216	TMEM63B	55362	1
MSTRG.4524	0.328073	0.319698	2.60791	0.109505	MSTRG.4524			1
MSTRG.16954|ENSG00000204345	-1.14282	-0.256208	2.60792	0.109535	ENSG00000204345	CD300LD	100131439	1
ENSG00000260244	-0.478508	-0.600031	2.60686	0.109576	ENSG00000260244	RP11-588K22.2		1
ENSG00000178015	0.393981	-1.05595	2.60678	0.109581	ENSG00000178015	GPR150	285601	1
MSTRG.4693|ENSG00000107771	-0.145332	4.27844	2.6067	0.109586	ENSG00000107771	CCSER2	54462	1
MSTRG.15569|ENSG00000170298	-0.363613	1.91673	2.60638	0.109608	ENSG00000170298	LGALS9B	284194	1
MSTRG.33469|ENSG00000122678|ENSG00000283969	0.112455	5.27045	2.60588	0.109642	ENSG00000122678|ENSG00000283969			1
MSTRG.27624|ENSG00000163950	-0.136181	4.7221	2.60557	0.109662	ENSG00000163950	SLBP	7884	1
MSTRG.30483|ENSG00000113721	-0.466374	0.88642	2.60528	0.109682	ENSG00000113721	PDGFRB	5159	1
MSTRG.13245|ENSG00000275092	0.553817	-1.56382	2.60527	0.109683	ENSG00000275092	LA16c-329F2.2		1
MSTRG.7819|ENSG00000123096	0.317389	0.694513	2.60182	0.109915	ENSG00000123096	SSPN	8082	1
MSTRG.22826|ENSG00000186235	-0.642916	0.234926	2.60015	0.11003	ENSG00000186235	AC016757.3	151174	1
MSTRG.12383	0.229763	2.12547	2.59987	0.110047	MSTRG.12383			1
MSTRG.25979|ENSG00000068745	-0.0702384	5.24706	2.59981	0.110051	ENSG00000068745	IP6K2	51447	1
MSTRG.21154	0.664496	-0.765613	2.59743	0.110211	MSTRG.21154			1
MSTRG.2275|ENSG00000143387|ENSG00000143437	-0.114194	5.39	2.59649	0.110275	ENSG00000143387|ENSG00000143437			1
MSTRG.1794	-0.469372	-1.29925	2.59582	0.110321	MSTRG.1794			1
MSTRG.26751|ENSG00000273174	0.343909	-0.753637	2.59558	0.110337	ENSG00000273174	RP11-434H6.6		1
MSTRG.20392|ENSG00000138092	-0.20246	1.9315	2.59527	0.110358	ENSG00000138092	CENPO	79172	1
MSTRG.26599|ENSG00000163430|ENSG00000284121	-0.576537	0.175274	2.59483	0.110387	ENSG00000163430|ENSG00000284121			1
MSTRG.13773	0.970497	-0.120664	2.59253	0.110568	MSTRG.13773			1
ENSG00000230910	-0.677753	-0.746687	2.59099	0.110648	ENSG00000230910	RP3-525N10.2	101928307	1
MSTRG.4764	0.603714	-0.585859	2.59078	0.110663	MSTRG.4764			1
MSTRG.31898	0.63019	-1.52763	2.59027	0.110697	MSTRG.31898			1
MSTRG.325|ENSG00000011021|ENSG00000275915|ENSG00000276470|ENSG00000278852	0.148137	4.13239	2.58922	0.110768	ENSG00000011021|ENSG00000275915|ENSG00000276470|ENSG00000278852			1
MSTRG.32667|ENSG00000186625	-0.112207	3.03226	2.58602	0.110987	ENSG00000186625	KATNA1	11104	1
MSTRG.7377|ENSG00000010278	-0.44399	3.82799	2.58494	0.111103	ENSG00000010278	CD9	928	1
MSTRG.36771|ENSG00000234665	-1.20002	-1.75669	2.58298	0.111194	ENSG00000234665	RP11-262H14.3		1
MSTRG.7533|ENSG00000166523|ENSG00000255801	-0.316659	6.36815	2.58325	0.1112	ENSG00000166523|ENSG00000255801			1
MSTRG.2172	0.182248	1.34226	2.5802	0.111384	MSTRG.2172			1
MSTRG.13981|ENSG00000258130	0.228811	0.560956	2.5767	0.111624	ENSG00000258130	RP11-347C12.3		1
MSTRG.33745	0.45334	-0.690616	2.57646	0.11164	MSTRG.33745			1
MSTRG.24285|ENSG00000160185	0.182181	5.05292	2.57599	0.111672	ENSG00000160185	UBASH3A	53347	1
MSTRG.8716|ENSG00000169372	-0.163883	1.99687	2.57258	0.111907	ENSG00000169372	CRADD	8738	1
MSTRG.38085|ENSG00000046651	0.114899	5.10031	2.57239	0.11192	ENSG00000046651	OFD1	8481	1
MSTRG.17119	-1.05792	-1.77028	2.57083	0.112027	MSTRG.17119			1
MSTRG.26038|ENSG00000213600	-0.257016	0.286029	2.57049	0.112051	ENSG00000213600	XXcos-LUCA16.1		1
MSTRG.11034|ENSG00000170345	-0.260962	6.04419	2.56852	0.112195	ENSG00000170345	FOS	2353	1
MSTRG.30784	0.537901	-0.585473	2.56809	0.112216	MSTRG.30784			1
MSTRG.38459|ENSG00000231340	-1.20036	-2.04284	2.56604	0.112357	ENSG00000231340	ACTG1P10		1
MSTRG.34005|ENSG00000169871	0.146643	7.77628	2.56435	0.112475	ENSG00000169871	TRIM56	81844	1
MSTRG.31571|ENSG00000124507	0.272329	1.84465	2.56254	0.1126	ENSG00000124507	PACSIN1	29993	1
MSTRG.28508|ENSG00000164038|ENSG00000164039	0.197115	2.6514	2.56239	0.11261	ENSG00000164038|ENSG00000164039			1
MSTRG.37909	0.570669	-0.159898	2.56202	0.112636	MSTRG.37909			1
MSTRG.34456	-0.30275	0.392742	2.56128	0.112687	MSTRG.34456			1
MSTRG.5684|ENSG00000129083|ENSG00000129084|ENSG00000256206	-0.0683434	6.5802	2.56127	0.112688	ENSG00000129083|ENSG00000129084|ENSG00000256206			1
MSTRG.39044|ENSG00000221930	-0.162625	3.57567	2.56095	0.11271	ENSG00000221930	FAM45BP		1
MSTRG.32910|ENSG00000198719	0.312225	0.431228	2.5596	0.112803	ENSG00000198719	DLL1	28514	1
MSTRG.22612|ENSG00000135925	0.243728	0.990848	2.55779	0.11293	ENSG00000135925	WNT10A	80326	1
MSTRG.3052|ENSG00000170128	0.322622	1.43923	2.55709	0.112978	ENSG00000170128	GPR25	2848	1
MSTRG.19895|ENSG00000130844	0.175448	2.93264	2.55456	0.113154	ENSG00000130844	ZNF331	55422	1
MSTRG.13694|ENSG00000167191	0.598987	-0.292166	2.5543	0.113172	ENSG00000167191	GPRC5B	51704	1
MSTRG.11591	-0.280279	-1.0194	2.55063	0.113428	MSTRG.11591			1
MSTRG.29307	-0.448992	0.588511	2.55032	0.11345	MSTRG.29307			1
ENSG00000007866	0.981908	-1.90227	2.54902	0.113541	ENSG00000007866	TEAD3	7005	1
MSTRG.37701|ENSG00000196363	0.0904689	4.50715	2.546	0.113752	ENSG00000196363	WDR5	11091	1
MSTRG.19938|ENSG00000179820	-0.243608	8.16433	2.5449	0.11383	ENSG00000179820	MYADM	91663	1
MSTRG.3123|ENSG00000117139|ENSG00000235449	-0.138645	4.95566	2.54459	0.113851	ENSG00000117139|ENSG00000235449			1
ENSG00000141437	-0.312838	-0.991439	2.54371	0.113913	ENSG00000141437	SLC25A52	147407	1
MSTRG.12887|ENSG00000276278	-0.341702	0.643117	2.54269	0.113984	ENSG00000276278	RP11-182J1.3		1
MSTRG.3160|ENSG00000133069	-0.321005	3.09341	2.54273	0.113984	ENSG00000133069	TMCC2	9911	1
MSTRG.23034	0.23273	0.492495	2.54239	0.114005	MSTRG.23034			1
MSTRG.20394	-0.347194	-0.410418	2.53816	0.114303	MSTRG.20394			1
MSTRG.947|ENSG00000134690	-0.240393	0.822911	2.53674	0.114403	ENSG00000134690	CDCA8	55143	1
ENSG00000267676	0.767137	-1.72705	2.53624	0.114438	ENSG00000267676	THA1P		1
MSTRG.32058	0.293489	0.0524052	2.53589	0.114463	MSTRG.32058			1
MSTRG.36806	0.251685	0.345562	2.53455	0.114557	MSTRG.36806			1
MSTRG.30225|ENSG00000233006|ENSG00000238160|ENSG00000263597	-0.241761	5.80482	2.5311	0.114808	ENSG00000233006|ENSG00000238160|ENSG00000263597			1
MSTRG.2961|ENSG00000116698	-0.201341	5.4373	2.52886	0.11496	ENSG00000116698	SMG7	9887	1
MSTRG.38881|ENSG00000147234	-0.305607	0.966938	2.52562	0.11519	ENSG00000147234	FRMPD3	84443	1
MSTRG.10356|ENSG00000151413	0.248143	0.877051	2.52433	0.115282	ENSG00000151413	NUBPL	80224	1
MSTRG.1110	0.407798	-0.479174	2.52329	0.115356	MSTRG.1110			1
MSTRG.32684|ENSG00000120278	0.281244	1.83428	2.52279	0.115391	ENSG00000120278	PLEKHG1	57480	1
MSTRG.13892|ENSG00000196296	-0.637364	0.09596	2.52125	0.115503	ENSG00000196296	ATP2A1	487	1
MSTRG.21379|ENSG00000158050	-0.23365	3.27163	2.51993	0.115595	ENSG00000158050	DUSP2	1844	1
MSTRG.36931	0.657398	-1.73789	2.51929	0.115641	MSTRG.36931			1
MSTRG.36397|ENSG00000214121	-0.4619	-0.823461	2.51909	0.115656	ENSG00000214121	PRDX1P1		1
MSTRG.36543	0.29658	1.0246	2.51885	0.115672	MSTRG.36543			1
MSTRG.15252|ENSG00000233223	0.229154	1.10228	2.51807	0.115728	ENSG00000233223	AC113189.5	100996842	1
MSTRG.11932|ENSG00000261136	-0.261524	0.531986	2.51778	0.115749	ENSG00000261136	RP11-37C7.3		1
MSTRG.33744|ENSG00000188372	0.354654	1.31481	2.51722	0.115789	ENSG00000188372	ZP3	7784	1
MSTRG.15236|ENSG00000187838|ENSG00000205544|ENSG00000262481	0.113545	5.69908	2.51694	0.115808	ENSG00000187838|ENSG00000205544|ENSG00000262481			1
ENSG00000151012	-0.582746	-0.718194	2.51497	0.115949	ENSG00000151012	SLC7A11	23657	1
MSTRG.16196|ENSG00000161653	0.241267	0.718736	2.51302	0.11609	ENSG00000161653	NAGS	162417	1
MSTRG.7679|ENSG00000183935|ENSG00000255621	-0.278516	0.415213	2.51273	0.11611	ENSG00000183935|ENSG00000255621			1
MSTRG.12866|ENSG00000156232	0.0890227	3.92129	2.51222	0.116146	ENSG00000156232	WHAMM	123720	1
MSTRG.8727|ENSG00000057704|ENSG00000283818	-0.219853	5.63443	2.50891	0.116385	ENSG00000057704|ENSG00000283818			1
ENSG00000180447	-0.607524	-1.75006	2.50858	0.116408	ENSG00000180447	GAS1	2619	1
MSTRG.27460|ENSG00000041802	-0.120111	4.62746	2.50457	0.116697	ENSG00000041802	LSG1	55341	1
MSTRG.2282|ENSG00000143416	-0.496119	5.56628	2.50506	0.116746	ENSG00000143416	SELENBP1	8991	1
ENSG00000230870	-0.648404	-1.73143	2.50384	0.11675	ENSG00000230870	FBXW11P1		1
MSTRG.28089|ENSG00000128059	0.220161	1.75778	2.5034	0.116781	ENSG00000128059	PPAT	5471	1
MSTRG.12865|ENSG00000197696	0.266021	0.198223	2.50335	0.116785	ENSG00000197696	NMB	4828	1
MSTRG.18943	0.364459	-0.317283	2.50235	0.116857	MSTRG.18943			1
MSTRG.19561|ENSG00000007255	0.124687	4.85379	2.50228	0.116862	ENSG00000007255	TRAPPC6A	79090	1
MSTRG.12530|ENSG00000103591	0.0848063	4.06643	2.50118	0.116941	ENSG00000103591	AAGAB	79719	1
MSTRG.25179	0.471194	-0.437573	2.50081	0.116969	MSTRG.25179			1
MSTRG.7407|ENSG00000111203	0.103187	6.09432	2.50038	0.117	ENSG00000111203	ITFG2	100507424	1
MSTRG.28310|ENSG00000163291	0.433093	1.67239	2.49938	0.117074	ENSG00000163291	PAQR3	152559	1
MSTRG.28370	0.301095	-0.351947	2.49926	0.11708	MSTRG.28370			1
MSTRG.36035|ENSG00000253106	-0.212857	1.72085	2.49811	0.117163	ENSG00000253106	RP11-158K1.3		1
MSTRG.26016|ENSG00000145022	-0.0828715	4.9141	2.49743	0.117213	ENSG00000145022	TCTA	6988	1
MSTRG.33408	-0.371701	-0.555689	2.4966	0.117273	MSTRG.33408			1
ENSG00000185818	0.599768	-1.06198	2.49618	0.117303	ENSG00000185818	NAT8L	339983	1
MSTRG.10590|ENSG00000285774	0.74539	-1.02599	2.49468	0.117412	ENSG00000285774			1
MSTRG.35293|ENSG00000147526	-0.114106	6.50499	2.49186	0.117617	ENSG00000147526	TACC1	6867	1
MSTRG.20345|ENSG00000119771	0.635515	-0.523109	2.49104	0.117677	ENSG00000119771	KLHL29	114818	1
MSTRG.11156|ENSG00000152315	-0.29321	0.225452	2.491	0.11768	ENSG00000152315	KCNK13	56659	1
MSTRG.4252	0.431132	-1.16977	2.49093	0.117685	MSTRG.4252			1
MSTRG.36978|ENSG00000156345	0.17877	1.42379	2.48889	0.117834	ENSG00000156345	CDK20	23552	1
MSTRG.21381|ENSG00000186281	0.572629	0.719174	2.48842	0.117876	ENSG00000186281	GPAT2	150763	1
MSTRG.34764|ENSG00000182648	0.311973	0.379382	2.48727	0.117951	ENSG00000182648	LINC01006	129790	1
MSTRG.2769|ENSG00000075945	-0.136385	2.9805	2.48688	0.11798	ENSG00000075945	KIFAP3	22920	1
MSTRG.22098|ENSG00000237804	0.178838	1.08149	2.48471	0.118139	ENSG00000237804	HNRNPA1P39		1
MSTRG.35015	-0.64781	-1.35247	2.4846	0.118146	MSTRG.35015			1
MSTRG.29151	-0.500897	-0.697893	2.48432	0.118167	MSTRG.29151			1
MSTRG.36589|ENSG00000198876	-0.28844	6.82969	2.48408	0.1182	ENSG00000198876	DCAF12	25853	1
MSTRG.23814|ENSG00000273619	0.327669	-0.624952	2.48373	0.11821	ENSG00000273619	RP5-908M14.9		1
MSTRG.15735	-0.520523	-1.43363	2.48348	0.118229	MSTRG.15735			1
MSTRG.19806|ENSG00000169136|ENSG00000283842	0.184974	3.47194	2.48295	0.118267	ENSG00000169136|ENSG00000283842			1
MSTRG.20119|ENSG00000276449	0.403273	-0.548749	2.48292	0.118269	ENSG00000276449	AC004076.5		1
MSTRG.25873|ENSG00000011198	-0.212838	6.12427	2.48078	0.118426	ENSG00000011198	ABHD5	51099	1
MSTRG.10053|ENSG00000275216	-0.504747	-1.70239	2.48039	0.118455	ENSG00000275216	RP11-54H7.4		1
MSTRG.15315|ENSG00000271851	0.293174	-0.0991313	2.47974	0.118503	ENSG00000271851	RP11-565F19.2		1
MSTRG.37799|ENSG00000187609	0.157881	2.88177	2.47962	0.118512	ENSG00000187609	EXD3	54932	1
MSTRG.24259	0.780323	-1.9847	2.47884	0.118568	MSTRG.24259			1
MSTRG.4986|ENSG00000065618|ENSG00000283788	-0.946001	-1.58212	2.47584	0.118789	ENSG00000065618|ENSG00000283788			1
MSTRG.19089|ENSG00000267130|ENSG00000267296	0.259712	0.768166	2.47484	0.118862	ENSG00000267130|ENSG00000267296			1
MSTRG.5434|ENSG00000224513	-1.08087	1.45637	2.47588	0.118868	ENSG00000224513	AC109309.4		1
MSTRG.29579	-0.386616	-0.89055	2.47238	0.119044	MSTRG.29579			1
MSTRG.25816|ENSG00000168026|ENSG00000284158	0.190556	2.55694	2.46756	0.1194	ENSG00000168026|ENSG00000284158			1
MSTRG.25375	0.544234	-1.71578	2.46754	0.119402	MSTRG.25375			1
MSTRG.20434|ENSG00000084754	-0.0926522	6.90492	2.46666	0.119466	ENSG00000084754	HADHA	3030	1
MSTRG.36533|ENSG00000107201|ENSG00000197579	0.189158	6.06178	2.46586	0.119526	ENSG00000107201|ENSG00000197579			1
MSTRG.23740|ENSG00000132819	-0.237491	7.4688	2.46445	0.11963	ENSG00000132819	RBM38	55544	1
MSTRG.20169	-1.01602	-1.36381	2.46417	0.119651	MSTRG.20169			1
MSTRG.12798|ENSG00000277782	0.439088	-1.21479	2.46376	0.119681	ENSG00000277782	RP11-775C24.5		1
MSTRG.32714|ENSG00000155906	0.149954	2.07136	2.46253	0.119772	ENSG00000155906	RMND1	55005	1
MSTRG.22092|ENSG00000144354	-0.353319	0.76453	2.45828	0.120089	ENSG00000144354	CDCA7	83879	1
MSTRG.33153	0.426584	1.06314	2.45772	0.12013	MSTRG.33153			1
MSTRG.7307	-0.922736	-1.52348	2.45692	0.12019	MSTRG.7307			1
MSTRG.4899|ENSG00000095485|ENSG00000213341	-0.0823949	5.41804	2.45671	0.120206	ENSG00000095485|ENSG00000213341			1
MSTRG.2633	-0.239285	2.13227	2.45629	0.120237	MSTRG.2633			1
MSTRG.17473|ENSG00000141404	-0.457662	-0.689488	2.45523	0.120316	ENSG00000141404	GNAL	2774	1
MSTRG.31800|ENSG00000180992	0.164373	2.80828	2.45436	0.120381	ENSG00000180992	MRPL14	64928	1
ENSG00000241095	-0.447349	-1.40056	2.4542	0.120393	ENSG00000241095	CYP51A1P1		1
MSTRG.26993|ENSG00000070087|ENSG00000206199|ENSG00000251854	-0.228566	1.2254	2.45378	0.120424	ENSG00000070087|ENSG00000206199|ENSG00000251854			1
MSTRG.11315|ENSG00000205476	0.16021	2.96483	2.45271	0.120504	ENSG00000205476	CCDC85C	317762	1
MSTRG.2054	-0.329734	-0.128106	2.45123	0.120614	MSTRG.2054			1
MSTRG.8887	0.747511	-0.947504	2.44933	0.120757	MSTRG.8887			1
MSTRG.39087|ENSG00000022267	0.191797	2.92958	2.44893	0.120787	ENSG00000022267	FHL1	2273	1
MSTRG.9032|ENSG00000089127|ENSG00000111331	0.411271	7.00138	2.44934	0.120804	ENSG00000089127|ENSG00000111331			1
MSTRG.16273|ENSG00000005961	-0.439441	4.27669	2.4489	0.120837	ENSG00000005961	ITGA2B	3674	1
MSTRG.13947	-0.976423	-0.634693	2.44634	0.120996	MSTRG.13947			1
MSTRG.23104|ENSG00000275632	0.342341	-0.890058	2.44472	0.121103	ENSG00000275632	RP5-967N21.11		1
MSTRG.9886	-0.189178	0.169562	2.44456	0.121115	MSTRG.9886			1
MSTRG.37123	-0.419689	-0.893622	2.44346	0.121197	MSTRG.37123			1
MSTRG.31177|ENSG00000276966	0.419609	-0.744611	2.44006	0.121453	ENSG00000276966	HIST1H4E	8367	1
MSTRG.19634|ENSG00000142230	-0.0865265	5.02685	2.43953	0.121494	ENSG00000142230	SAE1	10055	1
MSTRG.17176|ENSG00000181045	0.14066	4.27694	2.43909	0.121527	ENSG00000181045	SLC26A11	284129	1
MSTRG.8238|ENSG00000172819	0.131593	4.19479	2.43551	0.121797	ENSG00000172819	RARG	5916	1
ENSG00000258168	0.693957	-1.07103	2.4355	0.121798	ENSG00000258168	RP11-588H23.3		1
MSTRG.34633|ENSG00000197362	0.123323	3.17579	2.43485	0.121847	ENSG00000197362	ZNF786	136051	1
MSTRG.7692|ENSG00000121316|ENSG00000200830	-0.22795	7.12293	2.43451	0.121873	ENSG00000121316|ENSG00000200830			1
MSTRG.25727|ENSG00000271643	-0.469898	-0.656918	2.43377	0.121929	ENSG00000271643	RP11-10C24.3		1
MSTRG.33058	0.418967	-1.04373	2.43267	0.122013	MSTRG.33058			1
MSTRG.16371|ENSG00000185829|ENSG00000232300	-0.507501	4.75184	2.43175	0.122165	ENSG00000185829|ENSG00000232300			1
MSTRG.4737|ENSG00000204020	-0.385362	2.95785	2.43085	0.122166	ENSG00000204020	LIPN	643418	1
MSTRG.20559|ENSG00000235064	-0.299719	-0.399757	2.4302	0.1222	ENSG00000235064	SLC25A5P2		1
MSTRG.8795	-0.270637	-0.0195199	2.42952	0.122251	MSTRG.8795			1
ENSG00000147689	-1.07195	-1.77991	2.42844	0.122334	ENSG00000147689	FAM83A	84985	1
MSTRG.9443|ENSG00000150991	-0.137703	10.2194	2.4258	0.122534	ENSG00000150991	UBC	7316	1
MSTRG.15778|ENSG00000280069	-0.413381	-0.902828	2.42476	0.122613	ENSG00000280069	CTD-2349P21.3		1
MSTRG.9642	0.339122	0.490115	2.42458	0.122627	MSTRG.9642			1
MSTRG.27922|ENSG00000181826|ENSG00000248936	-0.190035	4.77684	2.42294	0.122752	ENSG00000181826|ENSG00000248936			1
MSTRG.20617|ENSG00000115816	0.166874	4.07491	2.4226	0.122778	ENSG00000115816	CEBPZ	10153	1
MSTRG.24603	0.961386	-2.07553	2.41972	0.122998	MSTRG.24603			1
MSTRG.26205|ENSG00000213509	0.332904	-1.3034	2.41964	0.123004	ENSG00000213509	PPIAP16		1
MSTRG.34691	0.560496	0.877091	2.4166	0.123246	MSTRG.34691			1
MSTRG.619|ENSG00000188672	-1.32712	-1.91285	2.41606	0.123279	ENSG00000188672	RHCE	6006	1
MSTRG.38360|ENSG00000068354|ENSG00000147155|ENSG00000286268	-0.0771116	5.26992	2.41427	0.123416	ENSG00000068354|ENSG00000147155|ENSG00000286268			1
MSTRG.29426|ENSG00000247796	0.264051	-0.175199	2.41232	0.123566	ENSG00000247796	CTD-2366F13.1	257396	1
MSTRG.15910|ENSG00000267312	0.213794	0.80965	2.41152	0.123627	ENSG00000267312	RP11-1094M14.7		1
MSTRG.26780|ENSG00000172771	-0.251797	1.63105	2.4113	0.123644	ENSG00000172771	EFCAB12	90288	1
MSTRG.35418|ENSG00000253729	-0.169951	6.00974	2.41048	0.123707	ENSG00000253729	PRKDC	5591	1
MSTRG.37258|ENSG00000157654|ENSG00000241978|ENSG00000243444	0.18521	3.69047	2.40829	0.123876	ENSG00000157654|ENSG00000241978|ENSG00000243444			1
MSTRG.38986|ENSG00000005893	-0.188143	7.23223	2.40817	0.123885	ENSG00000005893	LAMP2	3920	1
MSTRG.16802|ENSG00000256826	0.499276	-1.48115	2.40626	0.124033	ENSG00000256826	AC138744.2		1
MSTRG.3193|ENSG00000261000	-0.450966	-0.568351	2.40484	0.124142	ENSG00000261000	RP11-534L20.5		1
MSTRG.31095|ENSG00000007944|ENSG00000218073|ENSG00000263712	-0.129098	5.56355	2.40453	0.124166	ENSG00000007944|ENSG00000218073|ENSG00000263712			1
MSTRG.17842|ENSG00000196628	0.174027	4.12736	2.40377	0.124225	ENSG00000196628	TCF4	6925	1
MSTRG.23332|ENSG00000101412	-0.259674	1.23828	2.40342	0.124252	ENSG00000101412	E2F1	1869	1
MSTRG.16246|ENSG00000108309	-0.423991	4.10157	2.40396	0.124258	ENSG00000108309	RUNDC3A	10900	1
MSTRG.20458|ENSG00000143994	-0.296322	-0.267694	2.40029	0.124494	ENSG00000143994	ABHD1	84696	1
MSTRG.26940|ENSG00000120756	0.412137	-0.636253	2.39862	0.124624	ENSG00000120756	PLS1	5357	1
ENSG00000099864	0.997765	-1.72128	2.39836	0.124644	ENSG00000099864	PALM	5064	1
MSTRG.15438|ENSG00000141030	-0.0903461	4.57093	2.39806	0.124668	ENSG00000141030	COPS3	8533	1
MSTRG.2005	0.18798	1.60953	2.39766	0.124699	MSTRG.2005			1
MSTRG.18703|ENSG00000269243	-0.613268	-0.677468	2.39764	0.1247	ENSG00000269243	CTD-2231E14.8		1
MSTRG.36709|ENSG00000234160	-0.152561	2.73184	2.39688	0.12476	ENSG00000234160	RP11-613M10.6		1
MSTRG.33892	-0.446372	-0.91168	2.39683	0.124763	MSTRG.33892			1
MSTRG.37333|ENSG00000176386	-0.147984	3.0566	2.39492	0.124911	ENSG00000176386	CDC26	246184	1
MSTRG.17976|ENSG00000279474	0.491564	-0.983557	2.39155	0.125174	ENSG00000279474	CTD-2286N8.1		1
MSTRG.30691|ENSG00000113732|ENSG00000254328	-0.110909	6.95874	2.38908	0.125367	ENSG00000113732|ENSG00000254328			1
ENSG00000165821	-0.233751	0.879507	2.38821	0.125435	ENSG00000165821	SALL2	6297	1
MSTRG.34657|ENSG00000197558	0.308304	2.0631	2.38742	0.125497	ENSG00000197558	SSPO	23145	1
MSTRG.4217|ENSG00000224812|ENSG00000273363	-0.501012	-1.44487	2.38685	0.125541	ENSG00000224812|ENSG00000273363			1
MSTRG.3009	-0.381466	-1.06887	2.38623	0.12559	MSTRG.3009			1
MSTRG.4979|ENSG00000272933	-0.795865	-0.481158	2.38615	0.125599	ENSG00000272933	RP11-47A8.5		1
MSTRG.8208|ENSG00000170421	-0.939345	-1.70033	2.38167	0.125947	ENSG00000170421	KRT8	3856	1
MSTRG.7769|ENSG00000060982	-0.352204	1.57486	2.38147	0.125963	ENSG00000060982	BCAT1	586	1
MSTRG.29397	-0.507428	-1.47317	2.3806	0.126031	MSTRG.29397			1
MSTRG.19259|ENSG00000185869	0.260965	0.78152	2.3806	0.126032	ENSG00000185869	ZNF829	374899	1
MSTRG.3877	0.38798	-0.921984	2.38036	0.126051	MSTRG.3877			1
MSTRG.4119	0.572905	-1.16587	2.37903	0.126155	MSTRG.4119			1
MSTRG.3214|ENSG00000196352	-0.241113	6.80513	2.37901	0.126159	ENSG00000196352	CD55	1604	1
MSTRG.30585|ENSG00000164330	0.270915	1.26254	2.37867	0.126184	ENSG00000164330	EBF1	1879	1
MSTRG.15468|ENSG00000186831	-1.01139	-1.42873	2.37677	0.126334	ENSG00000186831	KRT17P2		1
MSTRG.36698|ENSG00000184961|ENSG00000204837|ENSG00000276692|ENSG00000283886|ENSG00000284116	0.277488	0.147581	2.37643	0.12636	ENSG00000184961|ENSG00000204837|ENSG00000276692|ENSG00000283886|ENSG00000284116			1
MSTRG.33669	0.179157	1.46555	2.37544	0.126438	MSTRG.33669			1
MSTRG.21079|ENSG00000116096	-0.288783	0.132862	2.37513	0.126463	ENSG00000116096	SPR	6697	1
MSTRG.18892|ENSG00000105750	-0.438489	0.208416	2.37457	0.126507	ENSG00000105750	ZNF85	7639	1
MSTRG.25388|ENSG00000144455	-0.125528	3.89359	2.37391	0.126559	ENSG00000144455	SUMF1	285362	1
MSTRG.36763	0.463192	-0.0924949	2.37275	0.126651	MSTRG.36763			1
MSTRG.16144|ENSG00000184451|ENSG00000267765	-0.316423	0.949393	2.37186	0.126721	ENSG00000184451|ENSG00000267765			1
MSTRG.25695|ENSG00000153551	-0.0947054	5.32252	2.36675	0.127126	ENSG00000153551	CMTM7	112616	1
MSTRG.25005|ENSG00000226233|ENSG00000278195	0.223805	3.25593	2.36651	0.127145	ENSG00000226233|ENSG00000278195			1
MSTRG.28483|ENSG00000138641|ENSG00000248019|ENSG00000276003|ENSG00000278151|ENSG00000285122|ENSG00000285385	-0.112175	6.79161	2.36617	0.127172	ENSG00000138641|ENSG00000248019|ENSG00000276003|ENSG00000278151|ENSG00000285122|ENSG00000285385			1
MSTRG.20633|ENSG00000152133	0.208047	3.05725	2.3661	0.127177	ENSG00000152133	GPATCH11	253635	1
MSTRG.32646|ENSG00000178199	0.181053	4.82132	2.36443	0.12731	ENSG00000178199	ZC3H12D	340152	1
MSTRG.22251|ENSG00000204253	-0.0870927	5.56876	2.36434	0.127318	ENSG00000204253	HNRNPCP2		1
MSTRG.20234|ENSG00000134321	0.641845	4.7464	2.36463	0.12738	ENSG00000134321	RSAD2	91543	1
MSTRG.74	0.264832	1.05829	2.36186	0.127515	MSTRG.74			1
MSTRG.26889|ENSG00000129055	-0.111001	4.36009	2.36075	0.127603	ENSG00000129055	ANAPC13	25847	1
MSTRG.9329	0.575767	-0.624043	2.3595	0.127703	MSTRG.9329			1
MSTRG.23722	-0.999517	-1.78214	2.35898	0.127744	MSTRG.23722			1
MSTRG.11472|ENSG00000075413	-0.0843089	6.36047	2.35832	0.127797	ENSG00000075413	MARK3	4140	1
MSTRG.26068|ENSG00000088543	0.144386	2.85961	2.35811	0.127814	ENSG00000088543	C3orf18	51161	1
MSTRG.14845|ENSG00000140968|ENSG00000274134	0.134811	5.99055	2.35756	0.127857	ENSG00000140968|ENSG00000274134			1
MSTRG.5709|ENSG00000166796	-1.57533	-2.52964	2.36777	0.127896	ENSG00000166796	LDHC	3948	1
MSTRG.20721|ENSG00000068784	-0.137416	3.55619	2.35251	0.128262	ENSG00000068784	SRBD1	55133	1
MSTRG.36168|ENSG00000171045	0.155921	4.26165	2.35128	0.12836	ENSG00000171045	TSNARE1	203062	1
MSTRG.31791	-0.258728	0.531574	2.35111	0.128374	MSTRG.31791			1
MSTRG.9459|ENSG00000235438	0.174371	0.38679	2.34981	0.128479	ENSG00000235438	ESRRAP2	105370105	1
MSTRG.24457|ENSG00000280007	0.33562	0.299171	2.34847	0.128586	ENSG00000280007	AC008079.10		1
MSTRG.30389|ENSG00000170445|ENSG00000256453	-0.0763334	5.13478	2.34697	0.128707	ENSG00000170445|ENSG00000256453			1
MSTRG.15963|ENSG00000278619	0.138335	2.61318	2.34665	0.128733	ENSG00000278619	MRM1	79922	1
MSTRG.4761|ENSG00000138182	0.216427	2.73718	2.34611	0.128776	ENSG00000138182	KIF20B	9585	1
MSTRG.19862|ENSG00000171049	-0.307336	7.35248	2.34594	0.128806	ENSG00000171049	FPR2	2358	1
MSTRG.15909|ENSG00000267547	-0.306694	-0.259089	2.34393	0.128952	ENSG00000267547	RP11-686D22.4		1
MSTRG.5038|ENSG00000273108	0.305252	0.140523	2.34234	0.129081	ENSG00000273108	RP11-416N2.4		1
MSTRG.36694|ENSG00000180071|ENSG00000225345|ENSG00000250989|ENSG00000272904|ENSG00000272934|ENSG00000273036|ENSG00000283486	0.246258	1.74021	2.34167	0.129134	ENSG00000180071|ENSG00000225345|ENSG00000250989|ENSG00000272904|ENSG00000272934|ENSG00000273036|ENSG00000283486			1
MSTRG.33335|ENSG00000106125|ENSG00000240583|ENSG00000241644|ENSG00000250424|ENSG00000254959	-0.369838	1.15134	2.34148	0.12915	ENSG00000106125|ENSG00000240583|ENSG00000241644|ENSG00000250424|ENSG00000254959			1
MSTRG.29379	-0.221693	1.95862	2.33992	0.129276	MSTRG.29379			1
MSTRG.28956|ENSG00000170088	0.0953209	3.4077	2.33971	0.129293	ENSG00000170088	TMEM192	201931	1
MSTRG.3629	-0.297336	-0.185986	2.33929	0.129327	MSTRG.3629			1
MSTRG.5599|ENSG00000268403	0.260862	0.57874	2.33704	0.129509	ENSG00000268403	CTD-2371O3.3	644656	1
MSTRG.34741|ENSG00000214106|ENSG00000272760	0.196342	3.24176	2.33703	0.12951	ENSG00000214106|ENSG00000272760			1
MSTRG.19864|ENSG00000187474	-0.390442	0.557485	2.3369	0.12952	ENSG00000187474	FPR3	2359	1
MSTRG.28083|ENSG00000134852	0.168538	2.97504	2.33462	0.129705	ENSG00000134852	CLOCK	9575	1
MSTRG.17980|ENSG00000279077	0.362111	-0.842881	2.33404	0.129752	ENSG00000279077	RP11-800A18.3		1
MSTRG.18472|ENSG00000267544	-0.235142	0.201486	2.3337	0.12978	ENSG00000267544	AC007229.3		1
MSTRG.21352|ENSG00000240382|ENSG00000240864	-0.439971	1.50178	2.33278	0.129858	ENSG00000240382|ENSG00000240864			1
MSTRG.1220|ENSG00000123080	-0.203005	1.21579	2.3326	0.12987	ENSG00000123080	CDKN2C	1031	1
MSTRG.34376	-0.464554	-1.01427	2.33223	0.1299	MSTRG.34376			1
MSTRG.7430|ENSG00000111640	-0.118058	9.23454	2.33144	0.129964	ENSG00000111640	GAPDH	2597	1
MSTRG.24533|ENSG00000184470	0.105307	4.42261	2.32952	0.130121	ENSG00000184470	TXNRD2	10587	1
MSTRG.30683|ENSG00000113719	-0.164777	7.64584	2.32813	0.130233	ENSG00000113719	ERGIC1	57222	1
MSTRG.29720|ENSG00000145708	0.924049	-1.91574	2.32665	0.130354	ENSG00000145708	CRHBP	1393	1
MSTRG.247|ENSG00000131686	0.936907	-1.11136	2.32634	0.130383	ENSG00000131686	CA6	765	1
MSTRG.14750|ENSG00000279841	0.252048	0.605911	2.32556	0.130444	ENSG00000279841	RP11-274A11.4		1
MSTRG.1742|ENSG00000162694	-0.28829	0.634526	2.32468	0.130516	ENSG00000162694	EXTL2	2135	1
MSTRG.17098	0.41812	-1.10168	2.32456	0.130525	MSTRG.17098			1
MSTRG.9512|ENSG00000122035	-0.284334	1.09669	2.32368	0.130598	ENSG00000122035	RASL11A	387496	1
MSTRG.38599|ENSG00000204131|ENSG00000225471	-0.162057	6.83301	2.32302	0.130651	ENSG00000204131|ENSG00000225471			1
MSTRG.10731|ENSG00000250548	-0.44684	-0.113693	2.32045	0.130862	ENSG00000250548	RP11-47I22.2	101927780	1
MSTRG.24537	0.441163	-1.00775	2.32002	0.130897	MSTRG.24537			1
MSTRG.4509	-0.336849	-0.387764	2.31687	0.131156	MSTRG.4509			1
MSTRG.19442|ENSG00000007129|ENSG00000268027	0.150092	5.34478	2.31677	0.131164	ENSG00000007129|ENSG00000268027			1
MSTRG.29911|ENSG00000185261	-0.328142	1.08908	2.31663	0.131175	ENSG00000185261	KIAA0825	285600	1
MSTRG.4132|ENSG00000233387	0.256218	1.33391	2.31476	0.131329	ENSG00000233387	RP11-342D11.3		1
MSTRG.19505|ENSG00000105771	0.10674	4.39263	2.31344	0.131438	ENSG00000105771	SMG9	56006	1
MSTRG.37068|ENSG00000188938	-0.0940959	5.25424	2.31144	0.131604	ENSG00000188938	FAM120AOS	158293	1
MSTRG.9412|ENSG00000215572	0.167889	0.640306	2.31099	0.13164	ENSG00000215572	ESRRAP1		1
MSTRG.14904|ENSG00000205022	0.62601	-0.440485	2.3095	0.131763	ENSG00000205022	PABPN1L	390748	1
MSTRG.15418|ENSG00000275413	-0.532733	-1.4758	2.30949	0.131764	ENSG00000275413	CTC-529I10.1		1
MSTRG.8991|ENSG00000198324	0.183069	3.25058	2.30871	0.131829	ENSG00000198324	FAM109A	144717	1
MSTRG.27056	0.141555	2.18646	2.30748	0.131931	MSTRG.27056			1
MSTRG.6374	0.43325	-0.303916	2.30707	0.131965	MSTRG.6374			1
MSTRG.14754|ENSG00000261061	0.328973	-0.891011	2.3062	0.132037	ENSG00000261061	RP11-303E16.2		1
MSTRG.6098|ENSG00000279491	-0.234742	1.38854	2.30583	0.132067	ENSG00000279491	RP11-810P12.7		1
MSTRG.15028	-0.151644	2.2819	2.30476	0.132156	MSTRG.15028			1
MSTRG.30057|ENSG00000249947	-0.495035	-1.53609	2.303	0.132302	ENSG00000249947	XBP1P1		1
MSTRG.33290|ENSG00000229358	-0.763124	-2.58296	2.30927	0.132392	ENSG00000229358	DPY19L1P1		1
MSTRG.21748|ENSG00000213225	0.23668	0.476912	2.30043	0.132516	ENSG00000213225	NOC2LP1		1
MSTRG.33465|ENSG00000136206	0.521962	-0.470422	2.29988	0.132562	ENSG00000136206	SPDYE1	285955	1
MSTRG.24873	-0.514115	1.70386	2.29892	0.132657	MSTRG.24873			1
MSTRG.37407|ENSG00000261094	-0.299272	0.350147	2.29804	0.132715	ENSG00000261094	RP11-355O1.11		1
MSTRG.8978|ENSG00000111231	0.170026	2.61176	2.29704	0.132798	ENSG00000111231	GPN3	51184	1
MSTRG.29999|ENSG00000249476	-0.26571	2.001	2.29553	0.132924	ENSG00000249476	CTD-2587M2.1		1
MSTRG.32290|ENSG00000135587	0.129907	3.24642	2.29495	0.132973	ENSG00000135587	SMPD2	6610	1
MSTRG.3017	-0.867931	-1.72127	2.29397	0.133055	MSTRG.3017			1
MSTRG.36542	0.295149	0.129098	2.2933	0.13311	MSTRG.36542			1
MSTRG.19850|ENSG00000255441	-0.400239	-0.348231	2.29105	0.133299	ENSG00000255441	CTD-2616J11.2		1
MSTRG.9718	0.443609	0.544235	2.29088	0.133313	MSTRG.9718			1
MSTRG.33019|ENSG00000157954	-0.0850689	6.55144	2.28997	0.133389	ENSG00000157954	WIPI2	26100	1
MSTRG.7604|ENSG00000134545|ENSG00000183542|ENSG00000205809|ENSG00000205810|ENSG00000213809|ENSG00000255641|ENSG00000255819	-0.1759	6.16561	2.28953	0.133426	ENSG00000134545|ENSG00000183542|ENSG00000205809|ENSG00000205810|ENSG00000213809|ENSG00000255641|ENSG00000255819			1
ENSG00000259158	-0.476183	-1.38574	2.28857	0.133506	ENSG00000259158	ADAM20P1	317760	1
MSTRG.2090|ENSG00000272031	-0.284853	0.387358	2.28705	0.133634	ENSG00000272031	ANKRD34A	284615	1
MSTRG.5404	-0.797545	-1.78723	2.28677	0.133658	MSTRG.5404			1
MSTRG.31285|ENSG00000235559	0.23977	0.350104	2.28506	0.133802	ENSG00000235559	NOP56P1		1
MSTRG.13779	0.357585	-0.212525	2.28443	0.133855	MSTRG.13779			1
MSTRG.3983	-0.191792	2.43657	2.28436	0.13386	MSTRG.3983			1
MSTRG.11215	-0.432354	1.87638	2.28369	0.133923	MSTRG.11215			1
MSTRG.4138	0.545739	-1.43056	2.28293	0.133981	MSTRG.4138			1
MSTRG.10426|ENSG00000165355	-0.12058	4.18782	2.2826	0.134008	ENSG00000165355	FBXO33	254170	1
MSTRG.5894|ENSG00000165905	0.248483	2.97819	2.28173	0.134082	ENSG00000165905	LARGE2	120071	1
MSTRG.39221|ENSG00000130830	-0.196293	6.70323	2.28102	0.134142	ENSG00000130830	MPP1	4354	1
MSTRG.10167|ENSG00000169413|ENSG00000258810	-0.221223	5.15245	2.28033	0.134203	ENSG00000169413|ENSG00000258810			1
MSTRG.2568|ENSG00000181036	-0.25953	4.41136	2.27943	0.134285	ENSG00000181036	FCRL6	343413	1
MSTRG.28942	0.898025	-2.06324	2.2788	0.134329	MSTRG.28942			1
MSTRG.37375	-0.408831	-1.11534	2.27867	0.13434	MSTRG.37375			1
MSTRG.422|ENSG00000132881	0.247487	2.16805	2.27867	0.13434	ENSG00000132881	RSG1	79363	1
MSTRG.10413|ENSG00000257307	-0.35872	-0.825785	2.27751	0.134438	ENSG00000257307	RP11-317N8.4		1
MSTRG.5492|ENSG00000110171	-0.117343	3.12742	2.27738	0.134449	ENSG00000110171	TRIM3	10612	1
MSTRG.5427|ENSG00000205531	0.0922549	6.65062	2.27727	0.134459	ENSG00000205531	NAP1L4	4676	1
MSTRG.21815|ENSG00000121966	-0.157197	7.57523	2.27501	0.13465	ENSG00000121966	CXCR4	7852	1
MSTRG.13634|ENSG00000279410	-0.548456	-0.925741	2.27319	0.134804	ENSG00000279410	RP11-1102P22.3		1
MSTRG.15782|ENSG00000176208	0.205911	1.03722	2.26949	0.135118	ENSG00000176208	ATAD5	79915	1
MSTRG.18172|ENSG00000179855	-0.302206	0.798017	2.26935	0.13513	ENSG00000179855	GIPC3	126326	1
ENSG00000261211	-0.51939	-0.891638	2.26801	0.135244	ENSG00000261211	RP1-80N2.3		1
MSTRG.34692	0.516815	-0.937167	2.26792	0.135252	MSTRG.34692			1
MSTRG.31706|ENSG00000124731|ENSG00000184106|ENSG00000218809	-0.226847	7.79943	2.26781	0.135261	ENSG00000124731|ENSG00000184106|ENSG00000218809			1
MSTRG.11107|ENSG00000258605	-0.226712	-1.02639	2.26729	0.135306	ENSG00000258605	DYNLL1P2		1
MSTRG.46	0.350071	-0.809989	2.26691	0.135338	MSTRG.46			1
MSTRG.7973|ENSG00000260943	-0.463814	1.15727	2.26672	0.135355	ENSG00000260943	RP11-476D10.1		1
MSTRG.19470|ENSG00000124466	-0.26244	0.00315014	2.26598	0.135417	ENSG00000124466	LYPD3	27076	1
MSTRG.24903|ENSG00000100036	0.253729	0.666453	2.26519	0.135485	ENSG00000100036	SLC35E4	339665	1
MSTRG.37053|ENSG00000157303	0.142569	4.29363	2.26432	0.135559	ENSG00000157303	SUSD3	203328	1
MSTRG.32677|ENSG00000181472	-0.120179	3.63257	2.2639	0.135595	ENSG00000181472	ZBTB2	57621	1
MSTRG.17898|ENSG00000260747	-0.162594	0.848916	2.26232	0.13573	ENSG00000260747	RP11-421N8.1		1
MSTRG.33283|ENSG00000205763	0.250863	0.682398	2.2615	0.1358	ENSG00000205763	RP9P	441212	1
MSTRG.23574	0.378935	-1.12875	2.26131	0.135816	MSTRG.23574			1
MSTRG.10058|ENSG00000285534	-0.897717	-1.96942	2.26124	0.135822	ENSG00000285534			1
MSTRG.26026	0.24663	0.86302	2.25713	0.136174	MSTRG.26026			1
MSTRG.715|ENSG00000235912	0.526458	-1.38903	2.25623	0.136252	ENSG00000235912	RP1-159A19.3		1
ENSG00000154736	-0.444164	-0.25769	2.25591	0.136279	ENSG00000154736	ADAMTS5	11096	1
MSTRG.7410|ENSG00000078246|ENSG00000171792	0.105055	3.59207	2.25575	0.136293	ENSG00000078246|ENSG00000171792			1
MSTRG.35040	0.405663	0.0139965	2.25559	0.136307	MSTRG.35040			1
MSTRG.24863|ENSG00000186575	0.0982848	4.27241	2.25539	0.136324	ENSG00000186575	NF2	4771	1
MSTRG.30960|ENSG00000153046	0.0936404	3.39759	2.25538	0.136325	ENSG00000153046	CDYL	9425	1
MSTRG.29599|ENSG00000134057	-0.436214	0.803801	2.25465	0.136387	ENSG00000134057	CCNB1	891	1
MSTRG.19072	-1.61139	-2.67744	2.25753	0.136418	MSTRG.19072			1
MSTRG.581	0.208161	1.37176	2.25396	0.136446	MSTRG.581			1
MSTRG.28413|ENSG00000145335	-0.470488	5.60053	2.25476	0.136461	ENSG00000145335	SNCA	6622	1
MSTRG.8061|ENSG00000167535	0.195929	1.50138	2.25122	0.136683	ENSG00000167535	CACNB3	784	1
MSTRG.3730|ENSG00000107937	0.0900512	4.18724	2.24627	0.13711	ENSG00000107937	GTPBP4	23560	1
MSTRG.38031|ENSG00000004961	0.101801	3.29901	2.24478	0.137239	ENSG00000004961	HCCS	3052	1
MSTRG.29638	-0.80133	-1.23016	2.24427	0.137283	MSTRG.29638			1
MSTRG.5851|ENSG00000135362	-0.16362	4.39202	2.24333	0.137364	ENSG00000135362	PRR5L	79899	1
MSTRG.779	0.472577	-1.07614	2.24259	0.137429	MSTRG.779			1
MSTRG.17339|ENSG00000176890	-0.601571	0.461073	2.23961	0.137694	ENSG00000176890	TYMS	7298	1
MSTRG.34370|ENSG00000271204	0.626207	-0.610937	2.23948	0.137698	ENSG00000271204	RP11-138A9.1		1
MSTRG.89|ENSG00000160072|ENSG00000197785|ENSG00000215915	0.120249	5.62606	2.23741	0.137878	ENSG00000160072|ENSG00000197785|ENSG00000215915			1
MSTRG.30578	0.65159	-1.35897	2.23705	0.13791	MSTRG.30578			1
MSTRG.8022	0.638878	-1.64799	2.23646	0.137961	MSTRG.8022			1
MSTRG.11206|ENSG00000260711	-0.173423	2.88403	2.23517	0.138074	ENSG00000260711	RP11-747H7.3		1
MSTRG.16155	0.326735	-0.306562	2.23453	0.138129	MSTRG.16155			1
MSTRG.17801|ENSG00000267040|ENSG00000267787	0.137532	3.92715	2.23408	0.138168	ENSG00000267040|ENSG00000267787			1
MSTRG.7371	0.505907	-1.06872	2.23241	0.138315	MSTRG.7371			1
MSTRG.31242|ENSG00000197903	-0.219977	4.87779	2.2311	0.138431	ENSG00000197903	HIST1H2BK	85236	1
MSTRG.19823	0.262	0.374748	2.23071	0.138463	MSTRG.19823			1
MSTRG.36610|ENSG00000179766|ENSG00000244213	0.757962	-0.230731	2.2282	0.138698	ENSG00000179766|ENSG00000244213			1
MSTRG.3236|ENSG00000226986	-0.301246	0.307009	2.22657	0.138826	ENSG00000226986	RP11-543B16.2		1
MSTRG.12944|ENSG00000157823|ENSG00000242498|ENSG00000250021	-0.128146	5.50278	2.22638	0.138842	ENSG00000157823|ENSG00000242498|ENSG00000250021			1
MSTRG.2334|ENSG00000143365|ENSG00000213171	0.233644	3.33686	2.22615	0.138862	ENSG00000143365|ENSG00000213171			1
MSTRG.20877	-0.332543	-0.647513	2.22551	0.138918	MSTRG.20877			1
MSTRG.32941|ENSG00000164877	0.214101	1.2657	2.22483	0.138978	ENSG00000164877	MICALL2	79778	1
MSTRG.21087|ENSG00000124356	-0.0835906	4.30463	2.22406	0.139046	ENSG00000124356	STAMBP	10617	1
MSTRG.1177|ENSG00000159596	-0.0840202	3.59831	2.22378	0.13907	ENSG00000159596	TMEM69	51249	1
MSTRG.16866	-0.514332	-1.55398	2.22272	0.139163	MSTRG.16866			1
MSTRG.13219|ENSG00000187535|ENSG00000280231	0.158704	2.25468	2.2226	0.139174	ENSG00000187535|ENSG00000280231			1
MSTRG.5146|ENSG00000198873	-0.101913	4.54447	2.22181	0.139244	ENSG00000198873	GRK5	2869	1
MSTRG.23888|ENSG00000149656	0.228111	-0.862634	2.39903	0.139244	ENSG00000149656	LINC00266-1		1
MSTRG.12488|ENSG00000166949	0.122858	5.11593	2.22167	0.139255	ENSG00000166949	SMAD3	4088	1
MSTRG.11442	0.522612	-0.577499	2.22154	0.139267	MSTRG.11442			1
MSTRG.30189|ENSG00000053108	0.554744	-1.67041	2.22014	0.13939	ENSG00000053108	FSTL4	23105	1
MSTRG.37940	-2.24149	-1.64241	2.22274	0.139444	MSTRG.37940			1
MSTRG.26968|ENSG00000243759	-0.231809	-0.0289344	2.21863	0.139524	ENSG00000243759	ST13P15		1
MSTRG.5955|ENSG00000226268	-0.251998	-0.543846	2.21852	0.139533	ENSG00000226268	RP11-61N20.3		1
MSTRG.25339|ENSG00000075234	-0.185007	4.96626	2.21747	0.139626	ENSG00000075234	TTC38	55020	1
MSTRG.31961|ENSG00000112309	-1.20213	-2.18563	2.21699	0.139668	ENSG00000112309	B3GAT2	135152	1
MSTRG.31531|ENSG00000224796	0.463539	-1.66589	2.21581	0.139773	ENSG00000224796	RPL32P1		1
MSTRG.9799|ENSG00000102837	-0.794032	0.759673	2.21607	0.13979	ENSG00000102837	OLFM4	10562	1
MSTRG.15293|ENSG00000178921	0.127651	3.45698	2.21552	0.139798	ENSG00000178921	PFAS	5198	1
MSTRG.1577|ENSG00000219201	0.238347	1.52801	2.21528	0.139819	ENSG00000219201	RP11-181C21.4		1
MSTRG.27060|ENSG00000227709	0.550127	-1.52378	2.21525	0.139822	ENSG00000227709	RP11-118D22.3		1
MSTRG.7375|ENSG00000110799	-0.561189	1.72661	2.21542	0.139832	ENSG00000110799	VWF	7450	1
MSTRG.35919|ENSG00000253676	-0.213346	4.58323	2.21459	0.139881	ENSG00000253676	TAGLN2P1		1
MSTRG.22677|ENSG00000085449|ENSG00000152056|ENSG00000286239	-0.381187	4.34707	2.21456	0.139931	ENSG00000085449|ENSG00000152056|ENSG00000286239			1
MSTRG.14242|ENSG00000177200|ENSG00000280227	0.143789	4.11053	2.21315	0.140008	ENSG00000177200|ENSG00000280227			1
MSTRG.3248|ENSG00000009790	0.0732002	8.07273	2.21211	0.1401	ENSG00000009790	TRAF3IP3	80342	1
MSTRG.7821|ENSG00000123104|ENSG00000256185|ENSG00000256234	0.128252	4.05668	2.21135	0.140168	ENSG00000123104|ENSG00000256185|ENSG00000256234			1
MSTRG.17739|ENSG00000134030|ENSG00000266276	-0.137909	2.69272	2.21065	0.14023	ENSG00000134030|ENSG00000266276			1
ENSG00000235376	-0.383544	-0.914356	2.20892	0.140383	ENSG00000235376	RPEL1	729020	1
ENSG00000255547	0.450234	-1.49276	2.20779	0.140484	ENSG00000255547	RPA2P3		1
MSTRG.23189	-0.584287	-1.6188	2.20748	0.140511	MSTRG.23189			1
MSTRG.12504|ENSG00000259924	-0.400009	-0.954618	2.20621	0.140624	ENSG00000259924	RP11-16E23.4		1
MSTRG.9445|ENSG00000232187	-0.158088	5.65496	2.20604	0.140639	ENSG00000232187	FTH1P7		1
MSTRG.5267	0.305463	-0.346764	2.20541	0.140696	MSTRG.5267			1
MSTRG.16720|ENSG00000170836	-0.142549	3.74526	2.20433	0.140792	ENSG00000170836	PPM1D	8493	1
MSTRG.23681|ENSG00000124243	0.178877	3.54569	2.2036	0.140857	ENSG00000124243	BCAS4	55653	1
MSTRG.35523|ENSG00000147576|ENSG00000169085|ENSG00000179041|ENSG00000285655|ENSG00000285791	0.0987245	4.17257	2.20342	0.140873	ENSG00000147576|ENSG00000169085|ENSG00000179041|ENSG00000285655|ENSG00000285791			1
MSTRG.20874	-0.591069	-1.5713	2.20187	0.141011	MSTRG.20874			1
MSTRG.27778	0.319791	0.864445	2.20133	0.141059	MSTRG.27778			1
MSTRG.2210	0.15438	2.16768	2.2012	0.141071	MSTRG.2210			1
MSTRG.22171|ENSG00000226564	-0.155555	5.4478	2.20035	0.141147	ENSG00000226564	FTH1P20		1
MSTRG.1863|ENSG00000168679	0.601986	-0.766819	2.19788	0.141368	ENSG00000168679	SLC16A4	9122	1
MSTRG.8067|ENSG00000139620|ENSG00000207313	-0.110402	3.74945	2.19786	0.14137	ENSG00000139620|ENSG00000207313			1
MSTRG.7349|ENSG00000111247	0.851375	-1.3513	2.19551	0.141581	ENSG00000111247	RAD51AP1	10635	1
MSTRG.14865	0.405986	-1.22933	2.19417	0.141701	MSTRG.14865			1
MSTRG.4888|ENSG00000171307	0.102292	3.59472	2.19398	0.141717	ENSG00000171307	ZDHHC16	84287	1
MSTRG.8833|ENSG00000111696	-0.242832	2.14199	2.19389	0.141725	ENSG00000111696	NT5DC3	51559	1
MSTRG.2315|ENSG00000143443|ENSG00000163141	-0.159856	1.90059	2.18902	0.142164	ENSG00000143443|ENSG00000163141			1
MSTRG.2688	-0.25114	0.414477	2.18867	0.142196	MSTRG.2688			1
MSTRG.7591|ENSG00000173391	0.741043	-1.04669	2.1884	0.14222	ENSG00000173391	OLR1	4973	1
MSTRG.9292|ENSG00000060709	1.15956	-1.62431	2.18768	0.142289	ENSG00000060709	RIMBP2	23504	1
MSTRG.9741|ENSG00000136159	0.211972	0.814006	2.18753	0.142298	ENSG00000136159	NUDT15	55270	1
MSTRG.9458|ENSG00000173141	0.12344	3.17826	2.1867	0.142373	ENSG00000173141	MRPL57	78988	1
MSTRG.26002|ENSG00000185909	-0.221702	4.0204	2.1858	0.142454	ENSG00000185909	KLHDC8B	200942	1
MSTRG.14863|ENSG00000140941	-0.115774	5.9839	2.18525	0.142504	ENSG00000140941	MAP1LC3B	81631	1
MSTRG.19845	-0.545052	-1.11708	2.18331	0.142679	MSTRG.19845			1
MSTRG.31164|ENSG00000272345	-0.218892	0.953618	2.18271	0.142733	ENSG00000272345	RP1-30M3.5		1
MSTRG.35095	-1.91726	-2.29189	2.18554	0.142754	MSTRG.35095			1
MSTRG.7890	0.400738	-0.625763	2.18243	0.142759	MSTRG.7890			1
MSTRG.23890|ENSG00000274559	-0.252542	1.44649	2.18045	0.142939	ENSG00000274559	CH507-42P11.1		1
MSTRG.27689|ENSG00000168826	-0.126922	2.50081	2.17991	0.142988	ENSG00000168826	ZBTB49	166793	1
MSTRG.17598|ENSG00000134755	0.313472	3.64809	2.17995	0.142999	ENSG00000134755	DSC2	1824	1
MSTRG.6430|ENSG00000110090	-0.245588	5.62161	2.17866	0.143115	ENSG00000110090	CPT1A	1374	1
MSTRG.24367|ENSG00000223768	0.165332	3.19576	2.17756	0.143201	ENSG00000223768	LINC00205		1
MSTRG.24218	0.698648	-1.67405	2.17717	0.143236	MSTRG.24218			1
MSTRG.19174|ENSG00000205786|ENSG00000283479	1.18142	-1.60933	2.17784	0.143311	ENSG00000205786|ENSG00000283479			1
MSTRG.37678|ENSG00000148300	0.0900391	4.20126	2.17549	0.143389	ENSG00000148300	REXO4	57109	1
MSTRG.19856|ENSG00000182310	-0.24318	3.5105	2.17509	0.143425	ENSG00000182310	SPACA6	147650	1
MSTRG.20758|ENSG00000235760	0.429327	-1.39342	2.17453	0.143476	ENSG00000235760	HCG2040054	644093	1
MSTRG.38942|ENSG00000005022|ENSG00000077713	-0.0787646	6.32694	2.17227	0.143682	ENSG00000005022|ENSG00000077713			1
MSTRG.14212|ENSG00000167207|ENSG00000270120	0.234512	5.68414	2.17164	0.14375	ENSG00000167207|ENSG00000270120			1
MSTRG.25178|ENSG00000100403	0.0916415	5.50708	2.17077	0.143819	ENSG00000100403	ZC3H7B	23264	1
MSTRG.25122|ENSG00000100335|ENSG00000285025	0.0731754	4.83237	2.17023	0.143869	ENSG00000100335|ENSG00000285025			1
MSTRG.30894	0.417932	-1.35783	2.16995	0.143894	MSTRG.30894			1
MSTRG.5728|ENSG00000109854	-0.125203	4.88212	2.16794	0.144078	ENSG00000109854	HTATIP2	10553	1
MSTRG.6143	-0.426048	-1.24288	2.16678	0.144184	MSTRG.6143			1
MSTRG.18607|ENSG00000104957	-0.0791439	5.53001	2.16633	0.144225	ENSG00000104957	CCDC130	81576	1
MSTRG.31097|ENSG00000137198	-0.393333	4.68738	2.1662	0.144285	ENSG00000137198	GMPR	2766	1
MSTRG.6042|ENSG00000134827	-0.363436	2.28687	2.16571	0.144286	ENSG00000134827	TCN1	6947	1
MSTRG.15837|ENSG00000108666	-0.13103	2.39015	2.16517	0.144331	ENSG00000108666	C17orf75	64149	1
MSTRG.10777|ENSG00000258613	0.521621	-1.49314	2.16475	0.14437	ENSG00000258613	RPL21P7		1
MSTRG.27306|ENSG00000163872	-0.102914	4.50781	2.16418	0.144422	ENSG00000163872	YEATS2	55689	1
MSTRG.8220|ENSG00000184271|ENSG00000278126	0.156442	4.15376	2.16413	0.144427	ENSG00000184271|ENSG00000278126			1
MSTRG.35392|ENSG00000023287	0.161698	5.35624	2.16393	0.144445	ENSG00000023287	RB1CC1	9821	1
MSTRG.37565|ENSG00000119335	0.0784759	6.55654	2.16383	0.144454	ENSG00000119335	SET	6418	1
MSTRG.19067	0.421018	-0.0154673	2.16378	0.144459	MSTRG.19067			1
MSTRG.28102|ENSG00000229585	-0.169108	4.48882	2.1637	0.144466	ENSG00000229585	RPL21P44		1
MSTRG.38883	-0.297803	0.550553	2.16325	0.144508	MSTRG.38883			1
MSTRG.31846|ENSG00000230204	-0.158031	5.28524	2.16324	0.144508	ENSG00000230204	FTH1P5		1
MSTRG.6180	0.484427	-1.19085	2.1606	0.144751	MSTRG.6180			1
MSTRG.21291|ENSG00000280721	0.74489	-1.51608	2.15782	0.145007	ENSG00000280721	AC133644.2		1
MSTRG.19078|ENSG00000173809	0.887824	-1.35969	2.15747	0.145039	ENSG00000173809	TDRD12	91646	1
MSTRG.5211|ENSG00000019995|ENSG00000249456	-0.134136	4.52145	2.15727	0.145058	ENSG00000019995|ENSG00000249456			1
MSTRG.30739|ENSG00000182230|ENSG00000251623|ENSG00000285476	0.348518	3.11288	2.15649	0.145145	ENSG00000182230|ENSG00000251623|ENSG00000285476			1
MSTRG.13249|ENSG00000103024	0.146691	4.30624	2.15582	0.145192	ENSG00000103024	NME3	4832	1
MSTRG.36570|ENSG00000165006	-0.144925	6.08138	2.15563	0.145209	ENSG00000165006	UBAP1	51271	1
MSTRG.37999|ENSG00000101846	-0.186418	2.25003	2.15366	0.145391	ENSG00000101846	STS	412	1
MSTRG.39286|ENSG00000114374|ENSG00000226863	-0.467843	2.29266	2.9266	0.145461	ENSG00000114374|ENSG00000226863			1
MSTRG.1582|ENSG00000162614	0.259532	1.98724	2.15128	0.145612	ENSG00000162614	NEXN	91624	1
MSTRG.37371|ENSG00000228278|ENSG00000229314	0.600815	3.12831	2.1506	0.145759	ENSG00000228278|ENSG00000229314			1
MSTRG.38995	-0.441092	-0.601535	2.14907	0.145817	MSTRG.38995			1
MSTRG.26748|ENSG00000273437	0.299329	-0.114535	2.14773	0.145941	ENSG00000273437	RP11-434H6.7		1
MSTRG.5754|ENSG00000224411	0.140584	3.618	2.14767	0.145946	ENSG00000224411	HSP90AA2P		1
MSTRG.27144	-1.74103	-2.00859	2.14737	0.145974	MSTRG.27144			1
MSTRG.34822	0.390781	-1.28106	2.14695	0.146013	MSTRG.34822			1
MSTRG.5318|ENSG00000188076	-1.56533	-2.41999	2.14727	0.146259	ENSG00000188076	SCGB1C1	147199	1
MSTRG.37468|ENSG00000169155	-0.0997727	3.47492	2.14404	0.146284	ENSG00000169155	ZBTB43	23099	1
MSTRG.35918	-0.206895	6.03947	2.14319	0.146364	MSTRG.35918			1
MSTRG.5398|ENSG00000130600|ENSG00000284010	0.517003	-0.498668	2.13911	0.146743	ENSG00000130600|ENSG00000284010			1
MSTRG.26166	0.300785	0.774514	2.13753	0.146891	MSTRG.26166			1
MSTRG.1491|ENSG00000081985	-0.241624	1.71891	2.13689	0.146951	ENSG00000081985	IL12RB2	3595	1
MSTRG.34484|ENSG00000226660|ENSG00000242736	0.239183	1.31113	2.13581	0.147052	ENSG00000226660|ENSG00000242736			1
MSTRG.5200	-0.402641	-1.2991	2.13579	0.147054	MSTRG.5200			1
MSTRG.36330|ENSG00000183784	0.196525	1.27715	2.13544	0.147087	ENSG00000183784	C9orf66	157983	1
MSTRG.38792|ENSG00000188917	-0.077064	4.38053	2.13503	0.147125	ENSG00000188917	TRMT2B	79979	1
MSTRG.37625|ENSG00000148358	-0.105281	5.42353	2.13471	0.147156	ENSG00000148358	GPR107	57720	1
MSTRG.17112|ENSG00000141524|ENSG00000204282	0.116988	8.5508	2.13404	0.147218	ENSG00000141524|ENSG00000204282			1
MSTRG.14178|ENSG00000280067	-0.28981	0.104742	2.13385	0.147236	ENSG00000280067	CTD-2600H12.2		1
MSTRG.26644|ENSG00000138463	-0.202954	3.02077	2.13334	0.147284	ENSG00000138463	DIRC2	84925	1
MSTRG.37517|ENSG00000106991	0.185497	3.83633	2.13212	0.147398	ENSG00000106991	ENG	2022	1
MSTRG.26228|ENSG00000114405	-0.658986	-0.754038	2.13128	0.147477	ENSG00000114405	C3orf14	57415	1
MSTRG.10260|ENSG00000211825|ENSG00000211827|ENSG00000211828|ENSG00000211829|ENSG00000228985	-0.240581	5.17516	2.13039	0.147571	ENSG00000211825|ENSG00000211827|ENSG00000211828|ENSG00000211829|ENSG00000228985			1
MSTRG.36776|ENSG00000266017	0.27179	-0.859882	2.14476	0.147644	ENSG00000266017	MIR4477B	100616194	1
MSTRG.30875|ENSG00000286128	1.14622	-1.72987	2.12946	0.147651	ENSG00000286128			1
MSTRG.7323	-0.424065	-1.04217	2.12926	0.147667	MSTRG.7323			1
MSTRG.27881	0.263097	1.61178	2.12814	0.147773	MSTRG.27881			1
MSTRG.639|ENSG00000117632|ENSG00000283938	-0.160888	3.89722	2.12805	0.147781	ENSG00000117632|ENSG00000283938			1
MSTRG.16429|ENSG00000230148|ENSG00000233101	0.297703	2.63503	2.12734	0.147849	ENSG00000230148|ENSG00000233101			1
MSTRG.31213|ENSG00000158406	-0.24781	2.46779	2.12481	0.148087	ENSG00000158406	HIST1H4H	8365	1
MSTRG.14426	0.491374	-1.42413	2.12434	0.148131	MSTRG.14426			1
MSTRG.25588|ENSG00000131373|ENSG00000206561|ENSG00000206562|ENSG00000249786	0.104975	5.04952	2.12365	0.148196	ENSG00000131373|ENSG00000206561|ENSG00000206562|ENSG00000249786			1
MSTRG.36725|ENSG00000213839	-0.183401	0.460569	2.12352	0.148209	ENSG00000213839	TMX2P1		1
MSTRG.28406	0.54153	-1.05453	2.12311	0.148247	MSTRG.28406			1
MSTRG.7971|ENSG00000184613	0.211045	5.00555	2.12217	0.148339	ENSG00000184613	NELL2	4753	1
MSTRG.30317|ENSG00000044115	-0.196941	5.66372	2.12174	0.148377	ENSG00000044115	CTNNA1	1495	1
MSTRG.39320	0.290809	0.0169033	2.1214	0.148409	MSTRG.39320			1
MSTRG.21503|ENSG00000135953	-0.275791	3.20758	2.12067	0.148479	ENSG00000135953	MFSD9	84804	1
MSTRG.25940|ENSG00000214773	0.41774	-0.94931	2.12057	0.148487	ENSG00000214773	RP11-717D12.1		1
ENSG00000236816	-0.768085	-1.94675	2.11964	0.148576	ENSG00000236816	ANKRD20A7P		1
MSTRG.33474	-0.313407	0.493558	2.11805	0.148727	MSTRG.33474			1
MSTRG.36964|ENSG00000234424	-0.280101	-0.770284	2.11798	0.148733	ENSG00000234424	RP11-213G2.1		1
MSTRG.20232	0.795067	-1.29191	2.11745	0.148783	MSTRG.20232			1
MSTRG.14680|ENSG00000260884	1.08254	-1.57924	2.11745	0.148786	ENSG00000260884	AC009120.5		1
MSTRG.10203|ENSG00000211785	0.253001	1.38496	2.11648	0.148875	ENSG00000211785	TRAV12-1		1
MSTRG.10637|ENSG00000126775	0.171139	3.65413	2.1161	0.148911	ENSG00000126775	ATG14	22863	1
MSTRG.16206|ENSG00000012048|ENSG00000267002|ENSG00000267340|ENSG00000267595	-0.10849	4.05635	2.11571	0.148949	ENSG00000012048|ENSG00000267002|ENSG00000267340|ENSG00000267595			1
MSTRG.1203|ENSG00000117834	-0.352928	0.0817581	2.1155	0.148968	ENSG00000117834	SLC5A9	200010	1
MSTRG.35382	-0.197137	0.872827	2.11443	0.149071	MSTRG.35382			1
MSTRG.24720|ENSG00000128218	0.293582	2.5489	2.1144	0.149074	ENSG00000128218	VPREB3	29802	1
MSTRG.33383	-0.377425	-0.385186	2.11362	0.149147	MSTRG.33383			1
MSTRG.23682	-0.257775	5.67776	2.11364	0.149161	MSTRG.23682			1
MSTRG.10806	0.178055	0.608383	2.11314	0.149193	MSTRG.10806			1
MSTRG.19408|ENSG00000233622	0.289956	0.938005	2.11201	0.149301	ENSG00000233622	CYP2T1P		1
MSTRG.18884	-0.535144	-1.09978	2.10959	0.149532	MSTRG.18884			1
ENSG00000270442	-0.585376	-1.68447	2.10873	0.149613	ENSG00000270442	CTB-95D12.1		1
MSTRG.32599	0.666794	-1.27413	2.10811	0.149673	MSTRG.32599			1
MSTRG.22278	-0.317061	0.167665	2.10803	0.14968	MSTRG.22278			1
MSTRG.26351|ENSG00000169379	0.210546	1.29958	2.10647	0.149829	ENSG00000169379	ARL13B	200894	1
MSTRG.2780|ENSG00000188404	-0.168215	10.2786	2.1064	0.149837	ENSG00000188404	SELL	6402	1
MSTRG.17533|ENSG00000101773|ENSG00000284331	0.209599	1.76038	2.10595	0.14988	ENSG00000101773|ENSG00000284331			1
MSTRG.4475|ENSG00000180817	0.143362	3.87932	2.10257	0.150203	ENSG00000180817	PPA1	5464	1
MSTRG.13942|ENSG00000258150	0.237935	0.325756	2.10206	0.150252	ENSG00000258150	RP11-345J4.3		1
MSTRG.37291	-0.942924	-1.5751	2.1006	0.150393	MSTRG.37291			1
MSTRG.22318|ENSG00000115896	-0.279747	1.42681	2.09904	0.150542	ENSG00000115896	PLCL1	5334	1
MSTRG.21873|ENSG00000168280	0.222884	1.93268	2.09845	0.150599	ENSG00000168280	KIF5C	3800	1
MSTRG.3048	-0.24743	1.7888	2.09751	0.15069	MSTRG.3048			1
MSTRG.1014|ENSG00000084070	-0.187759	9.0018	2.09623	0.150814	ENSG00000084070	SMAP2	64744	1
MSTRG.36597	-0.436628	-0.736906	2.09575	0.150859	MSTRG.36597			1
MSTRG.22991	-0.279967	2.04994	2.09536	0.150897	MSTRG.22991			1
MSTRG.34596|ENSG00000174469|ENSG00000226857	-0.385874	0.941929	2.09521	0.150911	ENSG00000174469|ENSG00000226857			1
MSTRG.36219|ENSG00000186583	0.571342	-1.0675	2.09453	0.150977	ENSG00000186583	SPATC1	375686	1
MSTRG.15350	-0.592796	-1.38381	2.09405	0.151024	MSTRG.15350			1
MSTRG.2496|ENSG00000132694|ENSG00000266160	-0.172603	5.98324	2.09349	0.151078	ENSG00000132694|ENSG00000266160			1
MSTRG.31090|ENSG00000008083	-0.13218	5.95023	2.09342	0.151085	ENSG00000008083	JARID2	3720	1
MSTRG.22546|ENSG00000260804|ENSG00000279348	-0.128083	2.87335	2.09263	0.151161	ENSG00000260804|ENSG00000279348			1
MSTRG.37886	-1.72743	-2.16839	2.09138	0.151414	MSTRG.37886			1
MSTRG.7141|ENSG00000196914	-0.229348	3.2047	2.08988	0.151427	ENSG00000196914	ARHGEF12	23365	1
MSTRG.30981|ENSG00000216863|ENSG00000241216	0.336548	-1.20279	2.089	0.151512	ENSG00000216863|ENSG00000241216			1
MSTRG.17959	-0.586914	1.87891	2.08849	0.151601	MSTRG.17959			1
MSTRG.20665	-0.415311	-1.12984	2.08733	0.151674	MSTRG.20665			1
MSTRG.7438|ENSG00000269892	-0.19289	0.877794	2.08696	0.15171	ENSG00000269892	RP4-761J14.10		1
MSTRG.25479	0.308142	-0.234618	2.08684	0.151722	MSTRG.25479			1
MSTRG.9711|ENSG00000273149	1.32421	-1.86294	2.0867	0.151738	ENSG00000273149	RP11-290D2.6		1
MSTRG.12893	-0.319941	-0.249636	2.08642	0.151763	MSTRG.12893			1
MSTRG.8555|ENSG00000135679|ENSG00000175782|ENSG00000256325|ENSG00000256664	-0.118379	5.98663	2.0847	0.15193	ENSG00000135679|ENSG00000175782|ENSG00000256325|ENSG00000256664			1
MSTRG.990|ENSG00000084072	0.165981	4.68926	2.0845	0.151949	ENSG00000084072	PPIE	10450	1
MSTRG.25639|ENSG00000271943	0.176117	1.29075	2.08405	0.151993	ENSG00000271943	RP11-222K16.1		1
MSTRG.3502	0.61805	-1.22852	2.08316	0.152079	MSTRG.3502			1
MSTRG.2599|ENSG00000122223	-0.123374	4.8591	2.08303	0.152092	ENSG00000122223	CD244	51744	1
MSTRG.32791|ENSG00000164691|ENSG00000226032|ENSG00000285492	-0.114041	8.11141	2.08291	0.152104	ENSG00000164691|ENSG00000226032|ENSG00000285492			1
MSTRG.17883|ENSG00000267390	0.649861	-1.08108	2.08126	0.152264	ENSG00000267390	RP11-635N19.1		1
MSTRG.14438|ENSG00000141084	-0.15725	5.25764	2.08007	0.152381	ENSG00000141084	RANBP10	57610	1
MSTRG.15668|ENSG00000109107	-0.15168	3.84717	2.07902	0.152483	ENSG00000109107	ALDOC	230	1
MSTRG.26546|ENSG00000241560	-1.06931	-1.98068	2.07891	0.152494	ENSG00000241560	ZBTB20-AS1	100131117	1
MSTRG.8797|ENSG00000075415|ENSG00000212443	-0.0679843	7.05676	2.07889	0.152496	ENSG00000075415|ENSG00000212443			1
MSTRG.16937|ENSG00000166685|ENSG00000180616|ENSG00000264860	-0.0988451	4.66041	2.07842	0.152541	ENSG00000166685|ENSG00000180616|ENSG00000264860			1
MSTRG.3735|ENSG00000067082	-0.132105	8.1659	2.07751	0.152631	ENSG00000067082	KLF6	1316	1
MSTRG.1666	0.194703	2.88818	2.07697	0.152683	MSTRG.1666			1
MSTRG.24306|ENSG00000234289	-0.244082	1.46255	2.07603	0.152775	ENSG00000234289	H2BFS	102724334	1
ENSG00000134716	0.994535	-2.05696	2.07515	0.152862	ENSG00000134716	CYP2J2	1573	1
MSTRG.13946	-0.759309	-0.501738	2.07486	0.152897	MSTRG.13946			1
MSTRG.22068|ENSG00000138385	0.125977	4.53388	2.07355	0.153018	ENSG00000138385	SSB	6741	1
MSTRG.25550	-0.114184	2.61539	2.07349	0.153024	MSTRG.25550			1
MSTRG.21848|ENSG00000121964	-0.142744	3.41827	2.07291	0.153081	ENSG00000121964	GTDC1	79712	1
MSTRG.23051|ENSG00000171984	0.121276	2.58723	2.07211	0.153159	ENSG00000171984	C20orf196	149840	1
MSTRG.9601|ENSG00000139618	-0.299068	0.413528	2.07211	0.153159	ENSG00000139618	BRCA2	675	1
MSTRG.19455|ENSG00000105737	-0.928064	-1.11148	2.07076	0.153295	ENSG00000105737	GRIK5	2901	1
MSTRG.35709|ENSG00000253250	-0.790561	-1.16573	2.07073	0.153295	ENSG00000253250	C8orf88	100127983	1
MSTRG.34810|ENSG00000176595	-0.152936	3.88182	2.06995	0.153371	ENSG00000176595	KBTBD11	9920	1
MSTRG.34297|ENSG00000158457	0.161774	4.06421	2.06917	0.153448	ENSG00000158457	TSPAN33	340348	1
MSTRG.26059|ENSG00000088538|ENSG00000272543	0.307947	0.26343	2.06794	0.153569	ENSG00000088538|ENSG00000272543			1
MSTRG.34347|ENSG00000160993	0.252209	2.55359	2.06752	0.15361	ENSG00000160993	ALKBH4	54784	1
MSTRG.17867|ENSG00000081913	0.207241	3.13922	2.06622	0.153739	ENSG00000081913	PHLPP1	23239	1
MSTRG.36824|ENSG00000181778|ENSG00000234506	0.253671	2.60971	2.06583	0.153777	ENSG00000181778|ENSG00000234506			1
MSTRG.10961|ENSG00000176903	-0.131677	3.5761	2.06567	0.153792	ENSG00000176903	PNMA1	9240	1
MSTRG.28770	0.36275	-0.373925	2.06186	0.154169	MSTRG.28770			1
MSTRG.31806|ENSG00000112796	-0.314489	0.422702	2.06093	0.154261	ENSG00000112796	ENPP5	59084	1
MSTRG.895	0.285866	0.24242	2.06048	0.154305	MSTRG.895			1
MSTRG.6625|ENSG00000254810	1.09855	-2.06133	2.06035	0.154319	ENSG00000254810	RP11-672A2.4		1
MSTRG.17121	-0.600275	-1.74663	2.05954	0.154399	MSTRG.17121			1
MSTRG.14470|ENSG00000103064|ENSG00000132600	0.118475	6.43041	2.05941	0.154411	ENSG00000103064|ENSG00000132600			1
MSTRG.1268|ENSG00000162383	-0.5317	0.395384	2.05916	0.154439	ENSG00000162383	SLC1A7	6512	1
MSTRG.24269|ENSG00000141956	0.112986	3.26893	2.05891	0.154461	ENSG00000141956	PRDM15	63977	1
MSTRG.8035|ENSG00000258273	-0.670479	0.197908	2.05842	0.154524	ENSG00000258273	RP11-370I10.4		1
MSTRG.6931	0.442531	-0.804034	2.05802	0.15455	MSTRG.6931			1
MSTRG.11592	-0.328576	-0.863468	2.05801	0.15455	MSTRG.11592			1
MSTRG.2806|ENSG00000076321	0.15443	2.86729	2.05785	0.154566	ENSG00000076321	KLHL20	27252	1
MSTRG.28886|ENSG00000145428	-0.808881	-0.939358	2.05712	0.154638	ENSG00000145428	RNF175	285533	1
MSTRG.20064|ENSG00000269696	0.678651	-1.41851	2.0567	0.15468	ENSG00000269696	AC007228.11		1
MSTRG.14310|ENSG00000205336	-0.266637	5.44182	2.05689	0.154682	ENSG00000205336	ADGRG1	9289	1
MSTRG.32734	0.677642	-1.7672	2.05658	0.154692	MSTRG.32734			1
MSTRG.37432	-0.538177	-1.06116	2.05599	0.154751	MSTRG.37432			1
MSTRG.36186	-0.551078	-1.11564	2.05598	0.154752	MSTRG.36186			1
MSTRG.1394|ENSG00000162377	0.154631	1.85043	2.05466	0.154882	ENSG00000162377	COA7	65260	1
MSTRG.2818	-0.635685	-1.51731	2.05451	0.154897	MSTRG.2818			1
MSTRG.8014|ENSG00000205537	0.900368	-1.64988	2.05367	0.155113	ENSG00000205537	RP11-89H19.1		1
MSTRG.17323|ENSG00000141556|ENSG00000262663	-0.10989	5.83831	2.05228	0.155119	ENSG00000141556|ENSG00000262663			1
MSTRG.21758|ENSG00000233087	-0.158497	0.867984	2.05188	0.155159	ENSG00000233087	WTH3DI	150786	1
MSTRG.26320	-1.73469	-2.58691	2.0546	0.155164	MSTRG.26320			1
MSTRG.12161|ENSG00000103995|ENSG00000259469	-0.163638	2.27348	2.0511	0.155237	ENSG00000103995|ENSG00000259469			1
MSTRG.19763|ENSG00000142528	-0.144378	2.03508	2.04941	0.155405	ENSG00000142528	ZNF473	25888	1
MSTRG.29459|ENSG00000225940	-0.392071	-0.774416	2.04747	0.1556	ENSG00000225940	C5orf67	101928448	1
MSTRG.14958	0.266732	0.141469	2.04687	0.155659	MSTRG.14958			1
MSTRG.7153|ENSG00000213184	-0.481388	-1.51996	2.0446	0.155887	ENSG00000213184	RP11-335F8.2		1
MSTRG.27876|ENSG00000181982	-0.174354	2.90168	2.04449	0.155897	ENSG00000181982	CCDC149	91050	1
MSTRG.28814|ENSG00000236296|ENSG00000251600	0.392512	-0.704537	2.04375	0.155971	ENSG00000236296|ENSG00000251600			1
MSTRG.11875	-0.375397	-0.637596	2.04319	0.156027	MSTRG.11875			1
MSTRG.25144|ENSG00000100372	-0.104331	3.00721	2.04309	0.156038	ENSG00000100372	SLC25A17	10478	1
MSTRG.5613	0.548621	-1.48396	2.04297	0.15605	MSTRG.5613			1
MSTRG.4891|ENSG00000014919|ENSG00000229278|ENSG00000285932	-0.0714835	4.68981	2.04284	0.156063	ENSG00000014919|ENSG00000229278|ENSG00000285932			1
MSTRG.23430	0.169724	1.12783	2.04222	0.156125	MSTRG.23430			1
MSTRG.16715|ENSG00000011028	-0.37358	3.4246	2.04084	0.156293	ENSG00000011028	MRC2	9902	1
MSTRG.18619|ENSG00000141858	0.129627	4.01377	2.03909	0.156439	ENSG00000141858	SAMD1		1
MSTRG.7292|ENSG00000254481	-0.240274	0.0545403	2.03826	0.156523	ENSG00000254481	PTP4A2P2		1
MSTRG.8580|ENSG00000180881	-0.364129	-0.708531	2.03688	0.156662	ENSG00000180881	CAPS2	84698	1
ENSG00000227508	0.271369	0.294786	2.03575	0.156776	ENSG00000227508	LINC01624	401289	1
MSTRG.36959|ENSG00000178966	-0.183342	2.46945	2.03534	0.156817	ENSG00000178966	RMI1	80010	1
MSTRG.12780|ENSG00000166557	0.100798	4.03584	2.03518	0.156833	ENSG00000166557	TMED3	23423	1
MSTRG.5080	0.286854	1.62562	2.0331	0.157043	MSTRG.5080			1
MSTRG.18037	0.253446	1.16336	2.03253	0.157101	MSTRG.18037			1
MSTRG.21900	0.458593	-0.809402	2.02963	0.157394	MSTRG.21900			1
MSTRG.36809|ENSG00000233765	0.277846	2.9508	2.02777	0.157585	ENSG00000233765	RP11-154P18.2		1
MSTRG.15992|ENSG00000274211	0.0879876	3.60478	2.02759	0.157601	ENSG00000274211	SOCS7	30837	1
MSTRG.1060|ENSG00000065978	-0.167541	7.98407	2.02722	0.157638	ENSG00000065978	YBX1	4904	1
MSTRG.39129|ENSG00000269556	-0.0952343	3.07705	2.02537	0.157826	ENSG00000269556	TMEM185A	84548	1
MSTRG.4101|ENSG00000216937	0.204857	0.855659	2.02467	0.157897	ENSG00000216937	CCDC7	79741	1
MSTRG.15173|ENSG00000180626	0.337509	0.679588	2.02446	0.157918	ENSG00000180626	ZNF594	84622	1
MSTRG.32625|ENSG00000235652	0.704494	-1.29597	2.02329	0.158037	ENSG00000235652	RP11-545I5.3	100507557	1
MSTRG.3801	0.632634	-1.36391	2.02237	0.158131	MSTRG.3801			1
MSTRG.7780|ENSG00000278743	-0.338895	-0.995235	2.02217	0.158151	ENSG00000278743	RP11-707G18.1		1
MSTRG.11318	0.274307	5.33512	2.02164	0.158231	MSTRG.11318			1
MSTRG.20194|ENSG00000099326	0.0815857	5.3634	2.0207	0.158301	ENSG00000099326	MZF1	7593	1
MSTRG.21708|ENSG00000144231|ENSG00000244563	0.0741257	3.94332	2.02043	0.158328	ENSG00000144231|ENSG00000244563			1
MSTRG.3914	0.497786	-0.91785	2.01988	0.158385	MSTRG.3914			1
MSTRG.10030|ENSG00000134864|ENSG00000224356	0.175126	1.50415	2.0197	0.158403	ENSG00000134864|ENSG00000224356			1
MSTRG.20023|ENSG00000267265	0.282473	3.01556	2.01904	0.158473	ENSG00000267265	CTC-550B14.7		1
MSTRG.17210|ENSG00000279692	-0.320165	-0.750209	2.01878	0.158497	ENSG00000279692	RP11-1055B8.1		1
MSTRG.39042|ENSG00000227183	0.819772	-1.55396	2.01777	0.1586	ENSG00000227183	HDGFP1		1
MSTRG.26975	-0.233558	-0.417213	2.52539	0.158673	MSTRG.26975			1
MSTRG.35647|ENSG00000213791	0.339374	-0.525596	2.01642	0.158738	ENSG00000213791	RP11-941H19.2		1
MSTRG.21544|ENSG00000186522	0.320175	0.251362	2.01619	0.158762	ENSG00000186522	SEPT10	151011	1
ENSG00000181101	-0.544667	-1.65695	2.01598	0.158783	ENSG00000181101	SDCCAG3P2		1
MSTRG.37552|ENSG00000167123	-0.357406	0.721762	2.01572	0.15881	ENSG00000167123	CERCAM	51148	1
MSTRG.36923|ENSG00000135069	-0.252602	1.17362	2.01555	0.158827	ENSG00000135069	PSAT1	29968	1
MSTRG.2202|ENSG00000184678	-0.221779	4.5101	2.01548	0.158837	ENSG00000184678	HIST2H2BE	8349	1
MSTRG.23609|ENSG00000235621	0.279818	1.27356	2.01327	0.159061	ENSG00000235621	LINC00494	284749	1
MSTRG.25865	-0.63771	-1.91961	2.01315	0.159073	MSTRG.25865			1
MSTRG.35552|ENSG00000178860	-0.310731	0.858178	2.01213	0.159178	ENSG00000178860	MSC	9242	1
MSTRG.1997	-0.245407	0.464013	2.01197	0.159194	MSTRG.1997			1
MSTRG.4703|ENSG00000173269|ENSG00000272734|ENSG00000273413	0.21158	1.51327	2.01121	0.159272	ENSG00000173269|ENSG00000272734|ENSG00000273413			1
MSTRG.2019	0.3499	-1.27738	2.01103	0.15929	MSTRG.2019			1
MSTRG.26525|ENSG00000163617	0.16243	2.48978	2.01099	0.159294	ENSG00000163617	CCDC191	57577	1
MSTRG.20104|ENSG00000171649	0.183645	1.89599	2.01093	0.1593	ENSG00000171649	ZIK1	284307	1
MSTRG.19891|ENSG00000267809	0.213708	-0.000409349	2.0106	0.159334	ENSG00000267809	NDUFV2P1		1
MSTRG.17175|ENSG00000181523|ENSG00000262580	0.102273	5.77765	2.01058	0.159337	ENSG00000181523|ENSG00000262580			1
MSTRG.15826|ENSG00000277511	0.308874	-0.273303	2.00893	0.159506	ENSG00000277511	CTD-2095E4.5		1
MSTRG.24792	0.311435	0.266395	2.00782	0.15962	MSTRG.24792			1
MSTRG.32610|ENSG00000118495|ENSG00000283122	0.231986	3.98191	2.00744	0.159661	ENSG00000118495|ENSG00000283122			1
MSTRG.7278|ENSG00000166105	0.689342	-1.20385	2.00733	0.159671	ENSG00000166105	GLB1L3	112937	1
MSTRG.16526	-0.315354	-0.561448	2.00694	0.159711	MSTRG.16526			1
MSTRG.22567|ENSG00000079308|ENSG00000275458	-0.407979	4.78418	2.00717	0.159749	ENSG00000079308|ENSG00000275458			1
MSTRG.15354	0.381291	-0.801688	2.00557	0.159852	MSTRG.15354			1
MSTRG.13712|ENSG00000011638	0.108591	2.75952	2.00503	0.159908	ENSG00000011638	TMEM159	57146	1
MSTRG.9845|ENSG00000224892|ENSG00000236778	-0.257702	2.78679	2.00437	0.159976	ENSG00000224892|ENSG00000236778			1
MSTRG.16078|ENSG00000108349|ENSG00000108352|ENSG00000274621|ENSG00000284144	-0.133355	7.1852	2.004	0.160014	ENSG00000108349|ENSG00000108352|ENSG00000274621|ENSG00000284144			1
MSTRG.9656|ENSG00000277662	-0.508778	-1.44686	2.00333	0.160083	ENSG00000277662	RP11-74J13.9		1
MSTRG.38168|ENSG00000102172	-0.109222	4.10352	2.00333	0.160083	ENSG00000102172	SMS	6611	1
MSTRG.16401	0.170324	3.12811	2.00317	0.160099	MSTRG.16401			1
MSTRG.10741	-0.263811	2.38547	2.00208	0.160212	MSTRG.10741			1
MSTRG.23540|ENSG00000101052	-0.119141	2.81361	1.99987	0.160441	ENSG00000101052	IFT52	51098	1
MSTRG.16542|ENSG00000233380	0.300647	-0.168555	1.99739	0.160697	ENSG00000233380	RPS2P48		1
MSTRG.20850	0.352705	-0.980272	1.99718	0.160719	MSTRG.20850			1
MSTRG.28603|ENSG00000250215	-0.195225	0.833689	1.99708	0.16073	ENSG00000250215	CIR1P2		1
MSTRG.25072|ENSG00000100151	-0.117294	3.91497	1.99696	0.160742	ENSG00000100151	PICK1	9463	1
MSTRG.31737|ENSG00000112578	0.152923	2.23376	1.99579	0.160864	ENSG00000112578	BYSL	705	1
MSTRG.6620|ENSG00000272301	-0.472235	-1.19218	1.99546	0.160899	ENSG00000272301	RP11-111M22.4		1
MSTRG.4741	-0.253749	4.62809	1.99548	0.16091	MSTRG.4741			1
MSTRG.38240|ENSG00000238222	-0.471692	-0.515598	1.99432	0.161017	ENSG00000238222	MKRN4P		1
MSTRG.36372|ENSG00000197646	0.738189	-1.06445	1.99398	0.161052	ENSG00000197646	PDCD1LG2	80380	1
MSTRG.39212|ENSG00000130827	0.122944	4.40785	1.99373	0.161077	ENSG00000130827	PLXNA3	55558	1
MSTRG.27805	-0.761856	-1.46288	1.9924	0.161216	MSTRG.27805			1
MSTRG.13622	-0.279931	1.64499	1.9922	0.161238	MSTRG.13622			1
ENSG00000256737	0.453936	-1.54469	1.99179	0.16128	ENSG00000256737	RBBP4P5		1
MSTRG.33501|ENSG00000132436	0.269445	1.32205	1.9917	0.16129	ENSG00000132436	FIGNL1	63979	1
MSTRG.12194|ENSG00000259531	-0.27157	-0.047953	1.99127	0.161334	ENSG00000259531	RP11-295H24.3		1
MSTRG.1566|ENSG00000227288	-0.179614	1.84247	1.99126	0.161335	ENSG00000227288	RP5-837I24.1		1
MSTRG.14961	0.341715	-0.5419	1.99115	0.161346	MSTRG.14961			1
MSTRG.15349|ENSG00000185156	-0.460832	-0.842478	1.99112	0.16135	ENSG00000185156	MFSD6L	162387	1
MSTRG.12533|ENSG00000259673	-0.231332	1.11404	1.99067	0.161397	ENSG00000259673	IQCH-AS1	100506686	1
MSTRG.3725	0.579842	-0.793551	1.98892	0.161579	MSTRG.3725			1
MSTRG.32905	-0.455977	1.11334	1.9888	0.161594	MSTRG.32905			1
MSTRG.2670|ENSG00000143228	-1.1348	-1.68055	1.98778	0.161698	ENSG00000143228	NUF2	83540	1
MSTRG.33472|ENSG00000232956|ENSG00000277184	0.109162	3.40891	1.98757	0.16172	ENSG00000232956|ENSG00000277184			1
MSTRG.14218|ENSG00000279741	-0.356695	0.87459	1.98729	0.161749	ENSG00000279741	RP11-44F14.9		1
MSTRG.24284|ENSG00000160183	0.35119	0.387551	1.9872	0.161758	ENSG00000160183	TMPRSS3	64699	1
MSTRG.17582|ENSG00000168234	0.0915028	4.66719	1.9866	0.161822	ENSG00000168234	TTC39C	125488	1
MSTRG.14220	-0.421148	-0.0665922	1.9864	0.161842	MSTRG.14220			1
MSTRG.25863|ENSG00000114857	0.10325	6.98629	1.986	0.161884	ENSG00000114857	NKTR	4820	1
MSTRG.36973	-0.195154	1.55757	1.98424	0.162068	MSTRG.36973			1
MSTRG.30902|ENSG00000112679	0.179212	6.10061	1.98419	0.162074	ENSG00000112679	DUSP22	56940	1
MSTRG.34467	0.479491	-1.62213	1.98347	0.162149	MSTRG.34467			1
MSTRG.23793	0.684162	-1.30844	1.98315	0.162182	MSTRG.23793			1
MSTRG.26604|ENSG00000113924	0.471841	0.0125541	1.98298	0.1622	ENSG00000113924	HGD	3081	1
MSTRG.31705	-0.983251	-2.52168	1.98281	0.162218	MSTRG.31705			1
MSTRG.3454|ENSG00000162910	0.124325	3.49036	1.98204	0.162299	ENSG00000162910	MRPL55	128308	1
MSTRG.8330|ENSG00000181852	-0.0770995	5.40053	1.98199	0.162305	ENSG00000181852	RNF41	10193	1
MSTRG.16742|ENSG00000170921	-0.176675	3.21801	1.98176	0.162328	ENSG00000170921	TANC2	26115	1
MSTRG.2876	0.183415	1.82946	1.97997	0.162516	MSTRG.2876			1
MSTRG.19510|ENSG00000104783	0.185065	4.55326	1.97814	0.162708	ENSG00000104783	KCNN4	3783	1
MSTRG.14132|ENSG00000156886|ENSG00000260757	-0.617261	1.2797	1.97828	0.162725	ENSG00000156886|ENSG00000260757			1
MSTRG.24652|ENSG00000224086	-0.349926	2.80432	1.97688	0.162856	ENSG00000224086	LL22NC03-86G7.1		1
MSTRG.2919|ENSG00000135835	0.828064	-1.57044	1.97617	0.162917	ENSG00000135835	KIAA1614	57710	1
MSTRG.341|ENSG00000142621	1.00808	-2.11167	1.97732	0.162926	ENSG00000142621	FHAD1	114827	1
MSTRG.9689|ENSG00000278156	-0.213293	0.455553	1.9756	0.162976	ENSG00000278156	TSC22D1-AS1	641467	1
MSTRG.34738|ENSG00000273344	0.148853	2.38779	1.97492	0.163048	ENSG00000273344	PAXIP1-AS1	202781	1
MSTRG.545	0.505021	-1.82888	1.97444	0.163099	MSTRG.545			1
MSTRG.1372|ENSG00000200174|ENSG00000240563	0.684551	-1.11286	1.97421	0.163123	ENSG00000200174|ENSG00000240563			1
MSTRG.22637|ENSG00000123992	0.0933874	4.89045	1.97383	0.163163	ENSG00000123992	DNPEP	23549	1
MSTRG.16939|ENSG00000133193	-0.141248	4.92013	1.97368	0.163179	ENSG00000133193	FAM104A	84923	1
MSTRG.16476|ENSG00000198740	-0.102128	5.65996	1.97294	0.163257	ENSG00000198740	ZNF652	22834	1
MSTRG.21622	-0.215173	-0.683679	1.97142	0.163418	MSTRG.21622			1
MSTRG.22550|ENSG00000079246	-0.0904325	7.32055	1.97099	0.163463	ENSG00000079246	XRCC5	7520	1
MSTRG.32967|ENSG00000106266|ENSG00000284047	0.128666	3.8134	1.97077	0.163486	ENSG00000106266|ENSG00000284047			1
MSTRG.22649|ENSG00000127824	-0.149584	6.87259	1.96952	0.163618	ENSG00000127824	TUBA4A	7277	1
MSTRG.12204|ENSG00000138600	-0.125841	4.80602	1.96827	0.163751	ENSG00000138600	SPPL2A	84888	1
ENSG00000175746	0.743147	-1.66654	1.96777	0.163804	ENSG00000175746	C15orf54		1
MSTRG.12914|ENSG00000181026	0.117132	3.89466	1.96657	0.163932	ENSG00000181026	AEN	64782	1
MSTRG.24467|ENSG00000183628|ENSG00000283809|ENSG00000284294	0.119757	2.03441	1.96525	0.164072	ENSG00000183628|ENSG00000283809|ENSG00000284294			1
MSTRG.18111|ENSG00000104885	0.099054	5.00235	1.96504	0.164093	ENSG00000104885	DOT1L	84444	1
MSTRG.21489|ENSG00000115590	-0.263241	5.81862	1.96522	0.164095	ENSG00000115590	IL1R2	7850	1
MSTRG.22121|ENSG00000128654	0.236447	1.15681	1.9648	0.164119	ENSG00000128654	MTX2	10651	1
MSTRG.28805|ENSG00000120519	-0.186009	1.73442	1.96385	0.164221	ENSG00000120519	SLC10A7	84068	1
MSTRG.31046	0.587815	-1.67831	1.96193	0.164425	MSTRG.31046			1
MSTRG.34606	1.12442	-1.54764	1.96085	0.164542	MSTRG.34606			1
MSTRG.25266	0.116793	2.2628	1.95977	0.164655	MSTRG.25266			1
MSTRG.9018|ENSG00000089234|ENSG00000258359	-0.0926439	4.2753	1.95847	0.164793	ENSG00000089234|ENSG00000258359			1
MSTRG.34856	0.348286	-0.889485	1.95844	0.164797	MSTRG.34856			1
MSTRG.6870|ENSG00000023445	0.205219	5.80002	1.95726	0.164927	ENSG00000023445	BIRC3	330	1
MSTRG.27311|ENSG00000114770	-0.183521	5.30975	1.95622	0.165034	ENSG00000114770	ABCC5	10057	1
MSTRG.34016|ENSG00000106400	-0.0982464	5.14482	1.95604	0.165053	ENSG00000106400	ZNHIT1	10467	1
MSTRG.642|ENSG00000158006	-0.105226	4.26092	1.95559	0.165101	ENSG00000158006	PAFAH2	5051	1
ENSG00000279199	-0.436372	-1.31716	1.95537	0.165125	ENSG00000279199	RP11-749I16.3		1
MSTRG.1938|ENSG00000197323	-0.104883	5.59285	1.95502	0.165163	ENSG00000197323	TRIM33	51592	1
MSTRG.19680|ENSG00000087074	-0.15659	6.34065	1.95407	0.165264	ENSG00000087074	PPP1R15A	23645	1
MSTRG.5105	-0.544626	-1.61418	1.95357	0.165318	MSTRG.5105			1
MSTRG.20327|ENSG00000235411	-0.299558	-0.717873	1.9535	0.165325	ENSG00000235411	AC007041.2		1
MSTRG.20631|ENSG00000008869|ENSG00000055332	0.170352	6.36378	1.95286	0.165394	ENSG00000008869|ENSG00000055332			1
MSTRG.28639	0.49765	-1.52577	1.95218	0.165466	MSTRG.28639			1
MSTRG.26509|ENSG00000181847	-0.19519	3.86078	1.95062	0.165634	ENSG00000181847	TIGIT	201633	1
MSTRG.25185	0.417308	-1.27938	1.94985	0.165717	MSTRG.25185			1
MSTRG.19411	-0.162365	2.11943	1.94975	0.165728	MSTRG.19411			1
MSTRG.35719|ENSG00000250569	0.339251	-0.556695	1.9485	0.165862	ENSG00000250569	NTAN1P2		1
MSTRG.30780|ENSG00000246596	0.230464	4.56206	1.94786	0.165939	ENSG00000246596	RP11-1277A3.2		1
MSTRG.28946	0.537885	-0.496506	1.94777	0.16594	MSTRG.28946			1
MSTRG.29984|ENSG00000145723	-0.286556	0.925649	1.94776	0.165941	ENSG00000145723	GIN1	54826	1
MSTRG.30119|ENSG00000164902	0.117665	3.65713	1.94729	0.165992	ENSG00000164902	PHAX	51808	1
MSTRG.22259|ENSG00000128641	0.432519	-0.629854	1.94643	0.166085	ENSG00000128641	MYO1B	4430	1
MSTRG.36519|ENSG00000285103	0.806694	-1.20746	1.94618	0.166112	ENSG00000285103			1
MSTRG.27343|ENSG00000163904	-0.0979497	4.37396	1.94515	0.166223	ENSG00000163904	SENP2	59343	1
MSTRG.24421|ENSG00000160310	0.0882735	7.13954	1.94455	0.166288	ENSG00000160310	PRMT2	3275	1
MSTRG.28781	0.264493	3.06135	1.9442	0.166327	MSTRG.28781			1
MSTRG.38706	-0.386875	2.18237	1.94354	0.166407	MSTRG.38706			1
MSTRG.9212|ENSG00000139714	0.190935	2.2366	1.94284	0.166472	ENSG00000139714	MORN3	283385	1
MSTRG.19144	0.368224	-0.910233	1.94202	0.166561	MSTRG.19144			1
MSTRG.34133|ENSG00000244490	-0.312284	-1.34921	1.94191	0.166572	ENSG00000244490	RWDD4P1		1
ENSG00000151338	-0.377417	-1.33452	1.94186	0.166579	ENSG00000151338	MIPOL1	145282	1
MSTRG.18602|ENSG00000104907	0.108488	5.07279	1.94063	0.166711	ENSG00000104907	TRMT1	55621	1
MSTRG.7436	-0.371656	-1.35959	1.93941	0.166844	MSTRG.7436			1
MSTRG.19027	0.268274	1.20743	1.93844	0.166949	MSTRG.19027			1
ENSG00000260368	-0.382603	-1.18769	1.93838	0.166955	ENSG00000260368	RP11-521I2.3		1
MSTRG.29391|ENSG00000112972	0.148362	3.16512	1.9376	0.16704	ENSG00000112972	HMGCS1	3157	1
MSTRG.39011|ENSG00000156697	0.0917725	3.50559	1.93748	0.167053	ENSG00000156697	UTP14A	10813	1
MSTRG.24415	-0.243332	0.766796	1.93692	0.167113	MSTRG.24415			1
MSTRG.9991|ENSG00000238241	0.432157	2.39769	1.93564	0.167281	ENSG00000238241	CCR12P		1
MSTRG.26625|ENSG00000160124	0.264353	0.590903	1.93508	0.167313	ENSG00000160124	CCDC58	131076	1
MSTRG.6571|ENSG00000241170	-0.137791	2.67621	1.93468	0.167357	ENSG00000241170	RP11-147I3.1		1
MSTRG.33576	0.383649	-1.48231	1.93415	0.167414	MSTRG.33576			1
MSTRG.10219|ENSG00000092203	-0.0862897	5.8497	1.93406	0.167424	ENSG00000092203	TOX4	9878	1
MSTRG.24248|ENSG00000182240	0.199766	2.56973	1.93321	0.167516	ENSG00000182240	BACE2	25825	1
MSTRG.25171	0.202329	3.64307	1.93215	0.167632	MSTRG.25171			1
MSTRG.11229|ENSG00000165949	-0.952123	2.48844	1.93255	0.167672	ENSG00000165949	IFI27	3429	1
MSTRG.34459|ENSG00000090263	0.23694	2.0355	1.93171	0.16768	ENSG00000090263	MRPS33	51650	1
MSTRG.31235|ENSG00000243307	0.435071	-0.602306	1.93083	0.167776	ENSG00000243307	POM121L6P		1
MSTRG.6184|ENSG00000173457|ENSG00000257086	0.159126	2.73872	1.93012	0.167854	ENSG00000173457|ENSG00000257086			1
MSTRG.28457	0.7483	-1.72444	1.92999	0.167868	MSTRG.28457			1
MSTRG.24587|ENSG00000161179	0.11553	4.23017	1.92985	0.167882	ENSG00000161179	YDJC	150223	1
MSTRG.6097|ENSG00000167996	-0.158458	10.0692	1.92847	0.168034	ENSG00000167996	FTH1	2495	1
MSTRG.37722	-0.291262	-0.13814	1.92809	0.168075	MSTRG.37722			1
MSTRG.15270|ENSG00000179029|ENSG00000200463	-0.123386	2.63686	1.92772	0.168116	ENSG00000179029|ENSG00000200463			1
MSTRG.36062|ENSG00000246228	-0.956497	-1.75103	1.92757	0.168131	ENSG00000246228	CASC8	727677	1
MSTRG.18200	0.155431	1.25503	1.92598	0.168306	MSTRG.18200			1
MSTRG.33141|ENSG00000105889|ENSG00000179428	0.319401	0.221912	1.9256	0.168347	ENSG00000105889|ENSG00000179428			1
MSTRG.20418|ENSG00000115155	0.782968	-0.0582762	1.92568	0.168365	ENSG00000115155	OTOF	9381	1
MSTRG.9854	-0.475027	-1.4835	1.92529	0.168381	MSTRG.9854			1
MSTRG.20297|ENSG00000224177	-0.564841	-0.0137872	1.92377	0.168548	ENSG00000224177	LINC00570	100874055	1
MSTRG.7779|ENSG00000255725	-0.250823	0.280142	1.92369	0.168556	ENSG00000255725	TDGP1		1
MSTRG.25933|ENSG00000164045	-0.918153	-1.59379	1.92307	0.168624	ENSG00000164045	CDC25A	993	1
MSTRG.33689|ENSG00000106133|ENSG00000155428|ENSG00000174353|ENSG00000276178	0.105019	7.0813	1.92302	0.16863	ENSG00000106133|ENSG00000155428|ENSG00000174353|ENSG00000276178			1
ENSG00000276600	-0.646664	-1.33959	1.92298	0.168634	ENSG00000276600	RAB7B	338382	1
MSTRG.27015|ENSG00000240137	-0.849345	-1.10624	1.92223	0.168717	ENSG00000240137	ERICH6-AS1	101928085	1
MSTRG.18860	0.386282	-1.02835	1.92171	0.168774	MSTRG.18860			1
MSTRG.18092	-0.433706	-1.44356	1.92085	0.168868	MSTRG.18092			1
ENSG00000261606	-0.776299	-1.52164	1.92026	0.168932	ENSG00000261606	RP11-414J4.2		1
MSTRG.15392|ENSG00000187607|ENSG00000214946|ENSG00000255104	0.200255	1.80347	1.92014	0.168946	ENSG00000187607|ENSG00000214946|ENSG00000255104			1
MSTRG.431|ENSG00000080947|ENSG00000215908|ENSG00000219481|ENSG00000283773	-0.123108	6.60329	1.919	0.169072	ENSG00000080947|ENSG00000215908|ENSG00000219481|ENSG00000283773			1
MSTRG.23738|ENSG00000124097	0.204534	0.582143	1.91894	0.169078	ENSG00000124097	HMGB1P1		1
MSTRG.2314|ENSG00000197622	-0.10546	9.35041	1.91857	0.169119	ENSG00000197622	CDC42SE1	56882	1
MSTRG.7411|ENSG00000111206	-0.541626	-0.118454	1.91805	0.169176	ENSG00000111206	FOXM1	2305	1
MSTRG.19548|ENSG00000130202	-0.826913	3.08582	1.91819	0.169244	ENSG00000130202	NECTIN2	5819	1
MSTRG.11489|ENSG00000185100	0.447351	-0.0279719	1.91711	0.169279	ENSG00000185100	ADSSL1	122622	1
MSTRG.27754	-0.597228	-1.47292	1.91684	0.169309	MSTRG.27754			1
MSTRG.18342|ENSG00000104980	0.105367	4.22966	1.91569	0.169435	ENSG00000104980	TIMM44	10469	1
MSTRG.30824	0.600303	-0.933149	1.91451	0.169567	MSTRG.30824			1
MSTRG.35744|ENSG00000104325	-0.0905209	5.91911	1.9142	0.1696	ENSG00000104325	DECR1	1666	1
MSTRG.6194|ENSG00000256116	0.666121	-1.30377	1.91416	0.169605	ENSG00000256116	RP11-783K16.14		1
MSTRG.623	-0.49677	-1.6404	1.91338	0.169691	MSTRG.623			1
MSTRG.35771|ENSG00000164944	-0.0903742	4.80876	1.91334	0.169695	ENSG00000164944	KIAA1429	25962	1
MSTRG.30814	-0.600506	-1.40759	1.91326	0.169704	MSTRG.30814			1
MSTRG.10183|ENSG00000092199	-0.0712435	7.89477	1.91321	0.169709	ENSG00000092199	HNRNPC	3183	1
MSTRG.28402|ENSG00000138642	0.168213	3.97759	1.91179	0.169867	ENSG00000138642	HERC6	55008	1
MSTRG.2012|ENSG00000275538	-0.35107	-1.38116	1.91175	0.169871	ENSG00000275538	RNVU1-19	101954277	1
MSTRG.7751	0.482744	-1.44176	1.91067	0.169991	MSTRG.7751			1
MSTRG.16471|ENSG00000064300	-0.506426	-1.24109	1.90986	0.170081	ENSG00000064300	NGFR	4804	1
MSTRG.16510|ENSG00000136504|ENSG00000204584|ENSG00000262837	-0.0849804	5.45668	1.90967	0.170102	ENSG00000136504|ENSG00000204584|ENSG00000262837			1
MSTRG.38377|ENSG00000102096	0.0867876	7.05569	1.90943	0.170128	ENSG00000102096	PIM2	11040	1
MSTRG.34675|ENSG00000213205	-0.35593	0.0720159	1.90761	0.17033	ENSG00000213205	STRADBP1		1
ENSG00000235304	0.835491	-1.93215	1.90272	0.170874	ENSG00000235304	LINC01281	286442	1
MSTRG.4169	-0.35433	0.0949582	1.90126	0.171036	MSTRG.4169			1
MSTRG.16482|ENSG00000167085	0.0933354	5.05877	1.90083	0.171084	ENSG00000167085	PHB	5245	1
MSTRG.10283|ENSG00000100802|ENSG00000280129	-0.0862375	3.70995	1.90026	0.171147	ENSG00000100802|ENSG00000280129			1
MSTRG.4197|ENSG00000273008	-0.368962	-1.0768	1.89941	0.171242	ENSG00000273008	RP11-351D16.3		1
MSTRG.6059	0.264886	0.275825	1.89857	0.171336	MSTRG.6059			1
MSTRG.34732|ENSG00000196584	0.680058	-1.08294	1.89729	0.171479	ENSG00000196584	XRCC2	7516	1
MSTRG.4389|ENSG00000150347	0.139286	3.73633	1.8969	0.171523	ENSG00000150347	ARID5B	84159	1
MSTRG.6074|ENSG00000162144	0.107452	6.22454	1.89642	0.171577	ENSG00000162144	CYB561A3	220002	1
ENSG00000232706	-0.358578	-1.27933	1.895	0.171735	ENSG00000232706	NUTM2HP		1
MSTRG.17079|ENSG00000070495|ENSG00000274051	-0.0829947	4.59541	1.89338	0.171917	ENSG00000070495|ENSG00000274051			1
MSTRG.31851|ENSG00000232702	-0.167875	1.28574	1.89299	0.17196	ENSG00000232702	RP3-437C15.1		1
MSTRG.12565|ENSG00000245750	-0.288396	0.858181	1.89287	0.171975	ENSG00000245750	DRAIC		1
MSTRG.17522|ENSG00000067900	0.0992589	6.40452	1.89134	0.172146	ENSG00000067900	ROCK1	6093	1
MSTRG.23559	-0.178285	2.78277	1.89127	0.172154	MSTRG.23559			1
MSTRG.35265|ENSG00000129691	-0.0844338	4.89758	1.89101	0.172183	ENSG00000129691	ASH2L	9070	1
MSTRG.37412|ENSG00000165209|ENSG00000236901|ENSG00000283941	0.175167	4.54348	1.88972	0.172328	ENSG00000165209|ENSG00000236901|ENSG00000283941			1
MSTRG.23387|ENSG00000125991	-0.0898549	5.96097	1.88888	0.172422	ENSG00000125991	ERGIC3	51614	1
MSTRG.34539	0.358745	-0.182088	1.8883	0.172487	MSTRG.34539			1
MSTRG.8459|ENSG00000037897|ENSG00000111012	0.214102	1.25662	1.88794	0.172528	ENSG00000037897|ENSG00000111012			1
MSTRG.31814|ENSG00000146072	0.335631	0.0489592	1.88718	0.172614	ENSG00000146072	TNFRSF21	27242	1
MSTRG.31940|ENSG00000218350	-0.283467	-0.399837	1.88595	0.172753	ENSG00000218350	LYPLA1P3		1
MSTRG.25340|ENSG00000277232	0.26706	-0.666642	1.88585	0.172764	ENSG00000277232	GTSE1-AS1	150384	1
MSTRG.17878	0.496624	1.07221	1.88574	0.17279	MSTRG.17878			1
MSTRG.4717	-0.204931	0.256275	1.88433	0.172936	MSTRG.4717			1
MSTRG.23431|ENSG00000101082	-0.156534	4.78947	1.88426	0.172943	ENSG00000101082	SLA2	84174	1
MSTRG.32260|ENSG00000004809	0.480011	-0.31464	1.88386	0.172989	ENSG00000004809	SLC22A16	85413	1
MSTRG.32939|ENSG00000164850	-0.399506	0.125557	1.88374	0.173002	ENSG00000164850	GPER1	2852	1
MSTRG.10326|ENSG00000100448	-0.784056	0.0323717	1.88337	0.173071	ENSG00000100448	CTSG	1511	1
MSTRG.38146	-0.874561	-1.59439	1.88261	0.17313	MSTRG.38146			1
MSTRG.12896	-0.38467	-0.995273	1.88256	0.173135	MSTRG.12896			1
MSTRG.21063|ENSG00000124383	0.0986564	3.99936	1.88208	0.17319	ENSG00000124383	MPHOSPH10	10199	1
MSTRG.8758|ENSG00000074527	0.66402	-0.856486	1.88159	0.173245	ENSG00000074527	NTN4	59277	1
MSTRG.28941|ENSG00000198498	0.158596	1.94383	1.87893	0.173546	ENSG00000198498	TMA16	55319	1
MSTRG.5859|ENSG00000149084|ENSG00000283217|ENSG00000283341	-0.145005	3.67732	1.87816	0.173634	ENSG00000149084|ENSG00000283217|ENSG00000283341			1
MSTRG.33698	0.208422	-0.712358	1.87701	0.173765	MSTRG.33698			1
MSTRG.15899	0.393199	-0.457016	1.87644	0.17383	MSTRG.15899			1
MSTRG.2485|ENSG00000027869	-0.154723	4.7008	1.87613	0.173864	ENSG00000027869	SH2D2A	9047	1
MSTRG.14106	-0.126338	4.4132	1.87528	0.173961	MSTRG.14106			1
MSTRG.14317|ENSG00000159648	0.398475	-0.685253	1.87525	0.173964	ENSG00000159648	TEPP	374739	1
MSTRG.17581|ENSG00000264745	0.663734	-0.662813	1.87465	0.174036	ENSG00000264745	TTC39C-AS1		1
MSTRG.4295|ENSG00000213412	0.28743	-0.947574	1.87451	0.174049	ENSG00000213412	HNRNPA1P33		1
MSTRG.4706|ENSG00000148671|ENSG00000151303|ENSG00000188100|ENSG00000240089|ENSG00000261011|ENSG00000271880|ENSG00000272508	-0.13434	0.884043	1.87403	0.174104	ENSG00000148671|ENSG00000151303|ENSG00000188100|ENSG00000240089|ENSG00000261011|ENSG00000271880|ENSG00000272508			1
MSTRG.11511|ENSG00000166428	0.190489	4.28949	1.87393	0.174115	ENSG00000166428	PLD4	122618	1
MSTRG.4679	-0.421317	-1.27728	1.87392	0.174116	MSTRG.4679			1
MSTRG.2085|ENSG00000131779|ENSG00000143127|ENSG00000265241	0.102228	6.0432	1.87377	0.174133	ENSG00000131779|ENSG00000143127|ENSG00000265241			1
MSTRG.2106|ENSG00000162825|ENSG00000272150	0.0924264	5.74909	1.87362	0.17415	ENSG00000162825|ENSG00000272150			1
MSTRG.4483|ENSG00000180644	-0.234156	7.25194	1.87328	0.174195	ENSG00000180644	PRF1	5551	1
MSTRG.34842|ENSG00000206047	-0.582226	5.20357	1.87274	0.174334	ENSG00000206047	DEFA1	728358	1
MSTRG.31481|ENSG00000221988|ENSG00000241404|ENSG00000258388	-0.132094	3.34135	1.87192	0.174343	ENSG00000221988|ENSG00000241404|ENSG00000258388			1
MSTRG.19761|ENSG00000105053	-0.096437	5.84192	1.87137	0.174406	ENSG00000105053	VRK3	51231	1
MSTRG.1762	-0.291344	-1.09238	1.87124	0.174421	MSTRG.1762			1
MSTRG.12288	0.313881	-0.326881	1.86992	0.174572	MSTRG.12288			1
MSTRG.33919	0.481324	-1.33313	1.86973	0.174593	MSTRG.33919			1
ENSG00000196834	-0.918464	-1.75564	1.8693	0.174643	ENSG00000196834	POTEI	653269	1
MSTRG.10307|ENSG00000257285	-0.557252	-1.27381	1.86917	0.174657	ENSG00000257285	RP11-298I3.1	101926933	1
MSTRG.3555	-0.553913	-1.671	1.86894	0.174684	MSTRG.3555			1
MSTRG.4740	0.519345	-1.68557	1.86854	0.174729	MSTRG.4740			1
MSTRG.21977|ENSG00000136535|ENSG00000144290|ENSG00000251621	0.38579	2.65376	1.8685	0.174758	ENSG00000136535|ENSG00000144290|ENSG00000251621			1
MSTRG.28938|ENSG00000250486	-0.595983	-1.79196	1.86763	0.174833	ENSG00000250486	FAM218A	152756	1
MSTRG.13212|ENSG00000007516	-0.24834	4.58631	1.86615	0.175018	ENSG00000007516	BAIAP3	8938	1
MSTRG.36383|ENSG00000183354	0.0765034	5.4467	1.86563	0.175062	ENSG00000183354	KIAA2026	158358	1
MSTRG.10569|ENSG00000261208	-0.286403	0.979459	1.86512	0.175121	ENSG00000261208	RP11-452D12.1		1
MSTRG.33674|ENSG00000106077	-0.128569	3.00992	1.86456	0.175185	ENSG00000106077	ABHD11	83451	1
MSTRG.19084|ENSG00000213965	0.137449	2.35219	1.86151	0.175536	ENSG00000213965	NUDT19	390916	1
MSTRG.24755|ENSG00000167037	-0.263007	0.512422	1.86042	0.175661	ENSG00000167037	SGSM1	129049	1
MSTRG.22704|ENSG00000135905	0.114308	5.87489	1.86035	0.175669	ENSG00000135905	DOCK10	55619	1
MSTRG.15577|ENSG00000154898	0.311584	-0.256897	1.85967	0.175747	ENSG00000154898	CCDC144CP		1
MSTRG.11253	0.415918	-0.243062	1.85952	0.175764	MSTRG.11253			1
MSTRG.37273	-0.588563	-1.71566	1.85882	0.175844	MSTRG.37273			1
MSTRG.39061|ENSG00000076770	-0.173919	4.99229	1.85815	0.175922	ENSG00000076770	MBNL3	55796	1
MSTRG.16212	0.174375	0.253842	1.85791	0.175949	MSTRG.16212			1
MSTRG.17604|ENSG00000141458	-0.0937568	4.45969	1.85763	0.175981	ENSG00000141458	NPC1	4864	1
MSTRG.12084|ENSG00000168781	0.134017	2.87649	1.85758	0.175988	ENSG00000168781	PPIP5K1	9677	1
MSTRG.16291|ENSG00000233175	0.253176	0.665013	1.85696	0.176059	ENSG00000233175	CTD-2020K17.3		1
MSTRG.36164|ENSG00000247317	0.725049	-1.2615	1.85638	0.176126	ENSG00000247317	RP11-273G15.2		1
MSTRG.16973|ENSG00000172794	-0.0871584	6.89967	1.85593	0.176178	ENSG00000172794	RAB37	326624	1
MSTRG.23210|ENSG00000132661	0.121076	2.45812	1.85568	0.176207	ENSG00000132661	NXT1	29107	1
MSTRG.30778|ENSG00000027847	0.0956819	4.13129	1.85562	0.176214	ENSG00000027847	B4GALT7	11285	1
MSTRG.35417|ENSG00000221869	-0.243042	6.64874	1.85542	0.176251	ENSG00000221869	CEBPD	1052	1
MSTRG.27709|ENSG00000152969|ENSG00000181215|ENSG00000284684	-0.225057	2.23304	1.85513	0.17627	ENSG00000152969|ENSG00000181215|ENSG00000284684			1
MSTRG.30817|ENSG00000175309	0.0804744	6.91017	1.85486	0.176301	ENSG00000175309	PHYKPL	85007	1
MSTRG.14410|ENSG00000102890|ENSG00000205250	-0.0732705	6.02115	1.85458	0.176333	ENSG00000102890|ENSG00000205250			1
MSTRG.17089|ENSG00000204323	-0.243304	2.23137	1.85346	0.176463	ENSG00000204323	SMIM5	643008	1
MSTRG.32015|ENSG00000119899	-0.0885213	3.10701	1.85326	0.176486	ENSG00000119899	SLC17A5	26503	1
MSTRG.15140|ENSG00000213939	-0.209421	2.01118	1.85271	0.17655	ENSG00000213939	RP11-314A20.1		1
MSTRG.24805|ENSG00000235954|ENSG00000274342|ENSG00000276150|ENSG00000276675|ENSG00000277460	0.136738	2.63166	1.85082	0.176768	ENSG00000235954|ENSG00000274342|ENSG00000276150|ENSG00000276675|ENSG00000277460			1
MSTRG.19644|ENSG00000268061	-0.327355	-0.174411	1.85015	0.176847	ENSG00000268061	NAPA-AS1	100505681	1
MSTRG.4603	-0.437984	-0.74709	1.84889	0.176992	MSTRG.4603			1
MSTRG.8191|ENSG00000123395	0.112358	4.08387	1.84823	0.177069	ENSG00000123395	ATG101	60673	1
MSTRG.16455|ENSG00000159199|ENSG00000159202	0.0655214	6.16769	1.84696	0.177217	ENSG00000159199|ENSG00000159202			1
MSTRG.28120	0.327664	-0.424348	1.8464	0.177281	MSTRG.28120			1
MSTRG.17103|ENSG00000167900	-0.316842	1.3289	1.84525	0.177416	ENSG00000167900	TK1	7083	1
MSTRG.2751|ENSG00000224837	-0.411966	-1.64283	1.84499	0.177445	ENSG00000224837	GCSHP5		1
MSTRG.16676|ENSG00000266066	0.140481	2.63043	1.84478	0.17747	ENSG00000266066	POLRMTP1		1
MSTRG.22875|ENSG00000168385	-0.095621	6.62101	1.84415	0.177543	ENSG00000168385	SEPT2	4735	1
MSTRG.28927|ENSG00000171503	-0.108539	3.05895	1.84354	0.177615	ENSG00000171503	ETFDH	2110	1
MSTRG.30246|ENSG00000006837|ENSG00000113558|ENSG00000113575|ENSG00000272772|ENSG00000273345	-0.0593288	7.27944	1.8425	0.177736	ENSG00000006837|ENSG00000113558|ENSG00000113575|ENSG00000272772|ENSG00000273345			1
MSTRG.12662|ENSG00000179151	0.0670773	4.84825	1.84227	0.177763	ENSG00000179151	EDC3	80153	1
MSTRG.29213	0.211306	-0.646955	1.84187	0.177809	MSTRG.29213			1
MSTRG.34093	-0.38508	1.24582	1.84104	0.177906	MSTRG.34093			1
MSTRG.38197	-0.312296	0.423527	1.84079	0.177936	MSTRG.38197			1
MSTRG.38338	0.185017	0.83963	1.84063	0.177954	MSTRG.38338			1
MSTRG.2003|ENSG00000223804	0.16391	1.75387	1.84021	0.178003	ENSG00000223804	CH17-472G23.2		1
MSTRG.28546	0.400102	-1.49438	1.83974	0.178058	MSTRG.28546			1
MSTRG.19529|ENSG00000266921	-1.06503	-1.35438	1.83959	0.178082	ENSG00000266921	RP11-15A1.7	101928063	1
MSTRG.12808|ENSG00000117899|ENSG00000259546|ENSG00000259649	0.0710379	4.37598	1.83841	0.178214	ENSG00000117899|ENSG00000259546|ENSG00000259649			1
MSTRG.18008	0.205343	0.604904	1.83841	0.178214	MSTRG.18008			1
MSTRG.23064	-0.267415	0.342678	1.83836	0.178219	MSTRG.23064			1
MSTRG.21746	-0.210797	-0.43901	1.83707	0.17837	MSTRG.21746			1
MSTRG.27854	0.312514	-0.577884	1.83649	0.178438	MSTRG.27854			1
MSTRG.755|ENSG00000120656	-0.0938793	4.12679	1.83531	0.178576	ENSG00000120656	TAF12	6883	1
MSTRG.10669|ENSG00000165617|ENSG00000258583	0.418873	0.421555	1.83509	0.178602	ENSG00000165617|ENSG00000258583			1
MSTRG.31856|ENSG00000112118	-0.119967	4.8572	1.83248	0.178909	ENSG00000112118	MCM3	4172	1
MSTRG.25569|ENSG00000154822|ENSG00000283885	-0.0889795	5.3416	1.83196	0.17897	ENSG00000154822|ENSG00000283885			1
MSTRG.34358|ENSG00000146859|ENSG00000272941	-0.18066	7.32717	1.83156	0.179017	ENSG00000146859|ENSG00000272941			1
MSTRG.39193|ENSG00000172534	0.114989	5.34714	1.83123	0.179056	ENSG00000172534	HCFC1	3054	1
MSTRG.12411|ENSG00000140455	-0.0917373	6.85088	1.83116	0.179064	ENSG00000140455	USP3	9960	1
MSTRG.1046	0.449272	-0.945586	1.82891	0.179329	MSTRG.1046			1
MSTRG.15537	0.258717	-0.702822	1.82884	0.179337	MSTRG.15537			1
MSTRG.14066|ENSG00000089280	0.0689279	7.821	1.82812	0.179422	ENSG00000089280	FUS	2521	1
MSTRG.23427|ENSG00000101335	-0.454105	3.2206	1.82731	0.179564	ENSG00000101335	MYL9	10398	1
MSTRG.531|ENSG00000169641|ENSG00000240553	0.117926	3.3626	1.82638	0.179626	ENSG00000169641|ENSG00000240553			1
MSTRG.28243|ENSG00000163743	-0.161601	3.38365	1.82611	0.179659	ENSG00000163743	RCHY1	25898	1
MSTRG.22525	0.669916	-1.97853	1.82604	0.179667	MSTRG.22525			1
MSTRG.27377|ENSG00000163918	-0.149874	1.83318	1.82531	0.179753	ENSG00000163918	RFC4	5984	1
MSTRG.36646	-0.700621	1.62737	1.82562	0.179772	MSTRG.36646			1
MSTRG.12722|ENSG00000260274	-0.289774	-0.658938	1.82503	0.179786	ENSG00000260274	RP11-817O13.8		1
MSTRG.8311|ENSG00000123411	0.133238	1.80863	1.82477	0.179818	ENSG00000123411	IKZF4	64375	1
MSTRG.33661|ENSG00000009954	0.103286	5.69742	1.82466	0.17983	ENSG00000009954	BAZ1B	9031	1
MSTRG.24325|ENSG00000225331	0.19824	-0.0884153	1.82311	0.180013	ENSG00000225331	AP001055.6		1
MSTRG.36722|ENSG00000232454	-0.344715	-1.3741	1.82186	0.180161	ENSG00000232454	RP11-3J10.7		1
MSTRG.22066|ENSG00000138398	0.160052	5.11082	1.82163	0.180188	ENSG00000138398	PPIG	9360	1
MSTRG.33880	0.407875	-0.666531	1.82094	0.18027	MSTRG.33880			1
MSTRG.8320|ENSG00000170473	0.109757	3.56344	1.82046	0.180327	ENSG00000170473	PYM1	84305	1
MSTRG.704	-0.463233	-1.48978	1.82036	0.180339	MSTRG.704			1
[truncated: 18,610 more rows]

## Sheet: S1MigVsCon_AGE_SEX_SMOKING
ID	logFC	logCPM	F	PValue	names	symbol	entrezid	FDR
MSTRG.37830	-2.79249	1.73238	26.0212	1.72e-06	MSTRG.37830			0.0249671
MSTRG.37875	-2.33845	1.654	24.9292	2.67e-06	MSTRG.37875			0.0249671
MSTRG.23920	-2.4166	0.185868	24.1592	3.63e-06	MSTRG.23920			0.0249671
MSTRG.37889	-2.39852	0.168346	22.3044	7.9e-06	MSTRG.37889			0.0347847
MSTRG.23921	-3.55376	-0.357576	22.1582	8.44e-06	MSTRG.23921			0.0347847
MSTRG.21081|ENSG00000003137	-6.7853	-1.05743	21.8131	1.09e-05	ENSG00000003137	CYP26B1	56603	0.0374388
MSTRG.10888|ENSG00000175985	2.5137	-0.601844	21.0284	1.36e-05	ENSG00000175985	PLEKHD1	400224	0.0380833
MSTRG.23910	-2.39839	1.00845	20.8461	1.48e-05	MSTRG.23910			0.0380833
MSTRG.23980	-3.98664	-0.812597	20.3202	1.85e-05	MSTRG.23980			0.0422916
MSTRG.37886	-5.27258	-2.17056	19.7559	2.44e-05	MSTRG.37886			0.0503489
MSTRG.23958	-1.70367	1.58037	18.4597	4.16e-05	MSTRG.23958			0.0778511
MSTRG.37883	-3.93744	-0.154213	18.16	4.76e-05	MSTRG.37883			0.0818103
MSTRG.23970	-3.60413	0.197287	17.5404	6.28e-05	MSTRG.23970			0.0884298
MSTRG.23931	-3.61192	0.19362	17.5206	6.33e-05	MSTRG.23931			0.0884298
MSTRG.19072	-4.79849	-2.67825	17.6762	6.68e-05	MSTRG.19072			0.0884298
MSTRG.37856	-3.57275	0.238634	17.3393	6.87e-05	MSTRG.37856			0.0884298
MSTRG.27144	-5.04559	-2.01021	17.1659	7.36e-05	MSTRG.27144			0.0891791
MSTRG.37888	-3.47608	0.985244	16.9551	8.18e-05	MSTRG.37888			0.0936564
MSTRG.7267|ENSG00000080854	0.9406	0.871836	16.6437	9.29e-05	ENSG00000080854	IGSF9B	22997	0.100813
MSTRG.23978	-2.15453	-1.58859	16.3635	0.000105432	MSTRG.23978			0.108642
MSTRG.11930|ENSG00000137801|ENSG00000276107	-1.34104	2.83151	16.0017	0.000124695	ENSG00000137801|ENSG00000276107			0.122373
MSTRG.13316|ENSG00000005001	5.63641	-1.8249	15.891	0.00014205	ENSG00000005001	PRSS22	64063	0.133069
MSTRG.37314|ENSG00000106868	-0.45034	3.88643	15.2136	0.000177651	ENSG00000106868	SUSD1	64420	0.159183
MSTRG.5426|ENSG00000110628	0.73234	5.21669	15.0986	0.000187373	ENSG00000110628	SLC22A18	5002	0.160899
MSTRG.16535|ENSG00000262902	2.02327	0.878333	14.982	0.000197766	ENSG00000262902	MTCO1P40		0.163031
MSTRG.33518	-1.58609	-1.15188	14.5819	0.000237367	MSTRG.33518			0.18815
MSTRG.5530|ENSG00000181001	5.61215	-1.22271	14.3965	0.000259279	ENSG00000181001	OR52N1	79473	0.197907
MSTRG.37882	-1.32614	-0.913299	14.1857	0.000285015	MSTRG.37882			0.202896
MSTRG.37280|ENSG00000259953	-0.502046	2.60758	14.1819	0.000285506	ENSG00000259953	RP11-4O1.2		0.202896
MSTRG.2488|ENSG00000237842	-0.348392	1.7563	14.0087	0.000309376	ENSG00000237842	RP11-110J1.2		0.212531
MSTRG.21416|ENSG00000230606	0.608036	5.25332	13.7307	0.000352036	ENSG00000230606	AC159540.1		0.234036
MSTRG.4131	-4.18688	-2.59077	13.2432	0.000450551	MSTRG.4131			0.290169
MSTRG.37940	-5.8476	-1.64397	13.0271	0.000508468	MSTRG.37940			0.317546
MSTRG.9292|ENSG00000060709	6.31978	-1.62348	12.966	0.000532206	ENSG00000060709	RIMBP2	23504	0.322595
MSTRG.23926	-3.45691	-0.843413	12.7435	0.000559799	MSTRG.23926			0.329625
MSTRG.35084|ENSG00000253986	-3.67616	-1.94551	12.5143	0.000633944	ENSG00000253986	CTC-756D1.3		0.359847
MSTRG.32135	-1.58411	0.0334105	12.4378	0.000646044	MSTRG.32135			0.359847
MSTRG.16045|ENSG00000167914	4.0071	-1.24398	12.2992	0.000690258	ENSG00000167914	GSDMA	284110	0.374356
MSTRG.17815	-1.15998	-0.19765	12.1617	0.000736504	MSTRG.17815			0.380176
MSTRG.18019|ENSG00000196415	-3.09701	-0.903838	12.1528	0.000740726	ENSG00000196415	PRTN3	5657	0.380176
MSTRG.4656|ENSG00000225484	-0.606246	4.63115	12.051	0.000776341	ENSG00000225484	NUTM2B-AS1	101060691	0.380176
MSTRG.16542|ENSG00000233380	1.01291	-0.16887	12.0196	0.000788057	ENSG00000233380	RPS2P48		0.380176
MSTRG.10173|ENSG00000169385	-1.0152	3.2556	12.0104	0.000793226	ENSG00000169385	RNASE2	6036	0.380176
MSTRG.24337|ENSG00000235890	3.4719	-1.82866	11.9395	0.000818738	ENSG00000235890	TSPEAR-AS1		0.383486
MSTRG.24582|ENSG00000185651	-0.247796	5.7655	11.8444	0.000856783	ENSG00000185651	UBE2L3	7332	0.38584
MSTRG.35095	-4.7575	-2.29314	11.8699	0.000874715	MSTRG.35095			0.38584
MSTRG.18757|ENSG00000254503	-2.83779	-2.2994	11.7971	0.000890155	ENSG00000254503	CTD-2521M24.4		0.38584
MSTRG.11592	-0.966662	-0.863844	11.7048	0.000915897	MSTRG.11592			0.38584
MSTRG.18277|ENSG00000105519|ENSG00000187650|ENSG00000267314	0.294516	5.73226	11.7015	0.000917375	ENSG00000105519|ENSG00000187650|ENSG00000267314			0.38584
MSTRG.10000|ENSG00000125245	0.419565	3.06185	11.6186	0.000954528	ENSG00000125245	GPR18	2841	0.392911
MSTRG.23979	-1.18836	-1.43364	11.5122	0.00100453	MSTRG.23979			0.392911
MSTRG.26320	-4.87751	-2.58781	11.571	0.00100785	MSTRG.26320			0.392911
MSTRG.25491|ENSG00000186162	-0.340079	3.19893	11.4593	0.00103033	ENSG00000186162	CIDECP		0.392911
MSTRG.32824|ENSG00000279355	-0.657338	1.13774	11.4398	0.00104005	ENSG00000279355	AGPAT4-IT1	79992	0.392911
MSTRG.21415|ENSG00000277701	0.548631	5.31802	11.4228	0.00104858	ENSG00000277701	RP11-734K23.9		0.392911
MSTRG.26076|ENSG00000281358	1.76275	-0.802347	11.3045	0.00111001	ENSG00000281358	RASSF1-AS1	102060282	0.400066
MSTRG.33352	-1.62801	0.770532	11.28	0.00112428	MSTRG.33352			0.400066
MSTRG.21896|ENSG00000281469	1.04	-0.910914	11.2749	0.00112591	ENSG00000281469	RP11-567F11.1		0.400066
MSTRG.10326|ENSG00000100448	-2.45371	0.0315622	11.1933	0.00117391	ENSG00000100448	CTSG	1511	0.40803
MSTRG.12626|ENSG00000067141	0.67789	1.69967	11.1638	0.00118792	ENSG00000067141	NEO1	4756	0.40803
MSTRG.37867	-0.974908	-0.948235	11.0689	0.00124359	MSTRG.37867			0.420151
MSTRG.25759|ENSG00000144674	0.38172	5.68673	10.9506	0.00131685	ENSG00000144674	GOLGA4	2803	0.437724
MSTRG.4744|ENSG00000180139	2.65167	-1.42624	10.8588	0.00137673	ENSG00000180139	ACTA2-AS1		0.450365
MSTRG.1550|ENSG00000226415	-0.338	4.15465	10.7795	0.00143071	ENSG00000226415	TPI1P1		0.459545
MSTRG.37876	-2.57962	-1.5465	10.7527	0.00144939	MSTRG.37876			0.459545
MSTRG.31810	-3.25851	-2.60874	10.6059	0.00161782	MSTRG.31810			0.505177
MSTRG.21398|ENSG00000174501|ENSG00000232931	0.523833	5.76455	10.4596	0.00167168	ENSG00000174501|ENSG00000232931			0.514202
MSTRG.13319|ENSG00000172460	1.20448	1.09839	10.4052	0.00171662	ENSG00000172460	PRSS30P	124221	0.520263
MSTRG.33920	1.37068	-1.30634	10.3011	0.00180619	MSTRG.33920			0.5338
MSTRG.27599|ENSG00000272588	0.710393	1.64241	10.2933	0.00181309	ENSG00000272588	RP11-440L14.4		0.5338
MSTRG.12867|ENSG00000103942	0.838412	0.702545	10.2125	0.00188625	ENSG00000103942	HOMER2	9455	0.547516
MSTRG.28040|ENSG00000145244	-3.34756	-2.0582	10.1667	0.00195877	ENSG00000145244	CORIN	10699	0.560671
MSTRG.10538|ENSG00000165516	0.359448	4.29943	10.1042	0.00198908	ENSG00000165516	KLHDC2	23588	0.561548
MSTRG.13155	0.935196	-0.551703	9.9661	0.00212863	MSTRG.13155			0.576786
MSTRG.5291	1.36722	-1.33822	9.96586	0.00212888	MSTRG.5291			0.576786
MSTRG.38819	1.69655	-1.70866	9.93804	0.00215821	MSTRG.38819			0.576786
MSTRG.23934	-2.79537	-1.75178	9.89988	0.00219911	MSTRG.23934			0.576786
MSTRG.16310	-1.02615	-1.10239	9.89653	0.00220273	MSTRG.16310			0.576786
MSTRG.38716	-0.350725	2.54403	9.86654	0.00223551	MSTRG.38716			0.576786
MSTRG.34606	4.43816	-1.54673	9.8359	0.00226961	MSTRG.34606			0.576786
MSTRG.6774|ENSG00000151376	0.835693	0.269055	9.81525	0.00229271	ENSG00000151376	ME3	10873	0.576786
MSTRG.38609|ENSG00000186871	-1.89798	-1.40711	9.75976	0.00235631	ENSG00000186871	ERCC6L	54821	0.576786
MSTRG.11918|ENSG00000279092	-1.60495	-0.514927	9.75289	0.00236431	ENSG00000279092	RP11-1H8.5		0.576786
MSTRG.2353|ENSG00000196154	-0.37717	8.36258	9.69139	0.00243719	ENSG00000196154	S100A4	6275	0.576786
MSTRG.13314|ENSG00000007038	1.17148	0.933954	9.66534	0.00246876	ENSG00000007038	PRSS21	10942	0.576786
MSTRG.29303|ENSG00000152582	0.888962	1.41388	9.66292	0.00247171	ENSG00000152582	SPEF2	79925	0.576786
MSTRG.31471|ENSG00000235663	-1.14479	-1.26512	9.65411	0.0024825	ENSG00000235663	SAPCD1-AS1		0.576786
MSTRG.10371|ENSG00000165410	0.684696	1.24784	9.63205	0.00250972	ENSG00000165410	CFL2	1073	0.576786
MSTRG.25009|ENSG00000133466	0.420899	3.48004	9.60971	0.00253759	ENSG00000133466	C1QTNF6	114904	0.576786
MSTRG.7582|ENSG00000165682	2.90742	-0.715439	9.6098	0.00254011	ENSG00000165682	CLEC1B	51266	0.576786
MSTRG.12944|ENSG00000157823|ENSG00000242498|ENSG00000250021	-0.328411	5.50277	9.60237	0.00254682	ENSG00000157823|ENSG00000242498|ENSG00000250021			0.576786
MSTRG.11583	-3.97897	-2.50876	9.46082	0.00279348	MSTRG.11583			0.605696
MSTRG.34815	6.29845	-2.43675	10.103	0.0028003	MSTRG.34815			0.605696
MSTRG.13997	2.28983	-2.03208	9.40561	0.00280762	MSTRG.13997			0.605696
MSTRG.24485|ENSG00000100075	-0.379468	4.48395	9.39259	0.00282582	ENSG00000100075	SLC25A1	6576	0.605696
MSTRG.3138|ENSG00000174529	-0.452465	1.74507	9.37595	0.00284926	ENSG00000174529	TMEM81	388730	0.605696
MSTRG.7365	0.528172	0.860909	9.36	0.00287192	MSTRG.7365			0.605696
MSTRG.37859	-4.55423	-2.5029	9.37544	0.00288021	MSTRG.37859			0.605696
MSTRG.26068|ENSG00000088543	0.375343	2.85965	9.27837	0.00299083	ENSG00000088543	C3orf18	51161	0.615302
MSTRG.757	-0.989579	-0.992714	9.26417	0.00301204	MSTRG.757			0.615302
MSTRG.31474|ENSG00000224389	0.748791	2.2729	9.2515	0.00303109	ENSG00000224389	C4B	721	0.615302
MSTRG.26251|ENSG00000172340	0.337228	3.86582	9.24209	0.00304531	ENSG00000172340	SUCLG2	8801	0.615302
MSTRG.9979|ENSG00000102572	-0.263876	6.35309	9.16419	0.00316579	ENSG00000102572	STK24	8428	0.631052
MSTRG.5575|ENSG00000166471	0.44475	3.53335	9.14122	0.00320224	ENSG00000166471	TMEM41B	440026	0.631052
MSTRG.24188|ENSG00000237945	0.535726	4.99299	9.12148	0.00323392	ENSG00000237945	LINC00649	100506334	0.631052
MSTRG.37884	-2.54235	-1.71908	9.11416	0.00324574	MSTRG.37884			0.631052
MSTRG.10968	1.14506	-1.30926	9.0732	0.00331277	MSTRG.10968			0.638065
MSTRG.10736|ENSG00000270878	1.51426	-1.32306	9.05089	0.00334988	ENSG00000270878	CTD-2302E22.5		0.639238
MSTRG.29288	-2.81252	-2.24651	9.02211	0.00339838	MSTRG.29288			0.642543
MSTRG.4145|ENSG00000198105|ENSG00000226578	0.454569	2.39679	8.98222	0.00346681	ENSG00000198105|ENSG00000226578			0.649026
MSTRG.15426|ENSG00000108474	0.562103	3.14701	8.94309	0.00353532	ENSG00000108474	PIGL	9487	0.649026
MSTRG.7381|ENSG00000111254	1.82317	-1.27593	8.92492	0.00356761	ENSG00000111254	AKAP3	10566	0.649026
MSTRG.1070|ENSG00000171960|ENSG00000234917	-0.27778	3.72056	8.916	0.00358359	ENSG00000171960|ENSG00000234917			0.649026
MSTRG.17493	1.51273	-1.77791	8.91236	0.00359013	MSTRG.17493			0.649026
MSTRG.1177|ENSG00000159596	-0.209399	3.59833	8.88468	0.00364022	ENSG00000159596	TMEM69	51249	0.65236
MSTRG.13291|ENSG00000205923	-2.54405	-1.23062	8.83954	0.00373213	ENSG00000205923	CEMP1	752014	0.656328
MSTRG.21335|ENSG00000233850	0.584001	1.86835	8.82816	0.0037448	ENSG00000233850	AC103563.8		0.656328
MSTRG.23957|ENSG00000280441	-0.650473	1.95811	8.81566	0.00376835	ENSG00000280441	CH507-528H12.1		0.656328
MSTRG.20275|ENSG00000134330|ENSG00000239300	0.4704	3.37141	8.80436	0.00378975	ENSG00000134330|ENSG00000239300			0.656328
MSTRG.2666|ENSG00000143248|ENSG00000232995	1.66352	-0.726098	8.78221	0.00383211	ENSG00000143248|ENSG00000232995			0.658133
MSTRG.28781	0.756656	3.06143	8.76484	0.00386669	MSTRG.28781			0.658584
MSTRG.8206|ENSG00000185640	4.31218	-2.3845	8.80544	0.00390684	ENSG00000185640	KRT79	338785	0.659968
MSTRG.13089|ENSG00000182397	2.37959	-1.46855	8.69659	0.00400046	ENSG00000182397	DNM1P46	196968	0.662885
MSTRG.2113|ENSG00000117262	0.324378	2.82115	8.68432	0.00402521	ENSG00000117262	GPR89A	653519	0.662885
MSTRG.21069	-1.06554	-1.00374	8.66404	0.00406646	MSTRG.21069			0.662885
MSTRG.22884|ENSG00000115685	-0.240295	5.01964	8.61367	0.00417084	ENSG00000115685	PPP1R7	5510	0.662885
MSTRG.29986|ENSG00000112874	1.69681	-0.678467	8.60613	0.00418669	ENSG00000112874	NUDT12	83594	0.662885
MSTRG.32624|ENSG00000118496|ENSG00000146414	0.411139	4.03743	8.60252	0.0041943	ENSG00000118496|ENSG00000146414			0.662885
MSTRG.28738	0.636172	1.65763	8.59357	0.00421325	MSTRG.28738			0.662885
MSTRG.953|ENSG00000215895	-0.520826	0.473954	8.57221	0.00425882	ENSG00000215895	RP11-334L9.1		0.662885
MSTRG.6722|ENSG00000171204	0.491423	2.66292	8.56948	0.00426467	ENSG00000171204	TMEM126B	55863	0.662885
MSTRG.15414|ENSG00000214941	0.26659	3.12532	8.56266	0.00427936	ENSG00000214941	ZSWIM7	125150	0.662885
MSTRG.4721|ENSG00000223482|ENSG00000285257	-0.358489	4.74131	8.56008	0.00428492	ENSG00000223482|ENSG00000285257			0.662885
MSTRG.7686	-0.557127	2.44286	8.54455	0.00431858	MSTRG.7686			0.662885
MSTRG.9991|ENSG00000238241	1.22107	2.39791	8.52317	0.00437437	ENSG00000238241	CCR12P		0.662885
MSTRG.20254|ENSG00000269973	0.48815	1.046	8.51907	0.00437442	ENSG00000269973	RP11-95D17.1		0.662885
MSTRG.37881	-1.11781	-0.509708	8.49895	0.00441902	MSTRG.37881			0.664755
MSTRG.36294	0.638984	1.93567	8.46118	0.00450404	MSTRG.36294			0.668195
MSTRG.4891|ENSG00000014919|ENSG00000229278|ENSG00000285932	-0.186487	4.68981	8.45603	0.00451577	ENSG00000014919|ENSG00000229278|ENSG00000285932			0.668195
ENSG00000267053	-1.42765	-1.5837	8.44577	0.00453923	ENSG00000267053	CTD-3162L10.1		0.668195
MSTRG.22560|ENSG00000231672	3.3424	-2.03337	8.43171	0.00457157	ENSG00000231672	DIRC3		0.668195
MSTRG.34633|ENSG00000197362	0.294014	3.17582	8.40217	0.00464031	ENSG00000197362	ZNF786	136051	0.673272
MSTRG.13088	0.958669	0.227005	8.38693	0.00467618	MSTRG.13088			0.673272
MSTRG.37756|ENSG00000204001	3.1108	-0.0534009	8.37989	0.00470964	ENSG00000204001	LCN8	138307	0.673272
MSTRG.16953	-2.20427	-0.713981	8.35545	0.00475442	MSTRG.16953			0.673272
MSTRG.38371|ENSG00000101945	-0.340392	2.92207	8.34779	0.00476965	ENSG00000101945	SUV39H1	6839	0.673272
MSTRG.32040|ENSG00000112773	-0.303095	4.44338	8.32398	0.00482747	ENSG00000112773	FAM46A	55603	0.675042
MSTRG.1884|ENSG00000260948	0.744888	-0.289761	8.30527	0.00487339	ENSG00000260948	RP11-552M11.8		0.675042
MSTRG.32084|ENSG00000203875|ENSG00000275072	0.720212	4.55428	8.29162	0.00491403	ENSG00000203875|ENSG00000275072			0.675042
MSTRG.8797|ENSG00000075415|ENSG00000212443	-0.174781	7.05676	8.27795	0.00494128	ENSG00000075415|ENSG00000212443			0.675042
MSTRG.33849|ENSG00000075142	-0.188379	4.757	8.27608	0.00494596	ENSG00000075142	SRI	6717	0.675042
MSTRG.26690|ENSG00000241288|ENSG00000248787	1.23593	-1.0341	8.23665	0.00504579	ENSG00000241288|ENSG00000248787			0.680727
MSTRG.25193|ENSG00000100418	-0.174771	4.89775	8.23356	0.00505368	ENSG00000100418	DESI1	27351	0.680727
MSTRG.32505|ENSG00000135525	-0.587687	2.02315	8.21815	0.00509333	ENSG00000135525	MAP7	9053	0.681613
MSTRG.33039|ENSG00000136238	-0.339895	7.00326	8.1855	0.0051784	ENSG00000136238	RAC1	5879	0.688527
MSTRG.7702|ENSG00000182993	2.4678	-2.07598	8.14117	0.00529624	ENSG00000182993	C12orf60	144608	0.695626
MSTRG.23909|ENSG00000278996	-0.609822	1.34038	8.12512	0.0053396	ENSG00000278996	CH507-513H4.1		0.695626
MSTRG.27938|ENSG00000109790|ENSG00000249685	0.416314	4.6615	8.12244	0.00534685	ENSG00000109790|ENSG00000249685			0.695626
MSTRG.22708|ENSG00000153832	1.18531	-1.23928	8.10897	0.00538359	ENSG00000153832	FBXO36	130888	0.695626
MSTRG.26400|ENSG00000244119	0.512359	0.97659	8.10278	0.00540056	ENSG00000244119	PDCL3P4		0.695626
MSTRG.21108|ENSG00000114956	-0.208662	4.42286	8.07419	0.00547961	ENSG00000114956	DGUOK	1716	0.696502
MSTRG.37119	1.23272	-1.30033	8.05603	0.00553045	MSTRG.37119			0.696502
ENSG00000102038	4.20414	-2.39656	8.0942	0.00557168	ENSG00000102038	SMARCA1	6594	0.696502
MSTRG.9110|ENSG00000135127	0.336973	4.48167	8.03997	0.00557583	ENSG00000135127	BICDL1	92558	0.696502
MSTRG.19815|ENSG00000105492	0.698975	1.38148	8.03979	0.00557634	ENSG00000105492	SIGLEC6	946	0.696502
MSTRG.6704|ENSG00000087884	-0.636928	0.195425	7.97488	0.00576372	ENSG00000087884	AAMDC	28971	0.701161
MSTRG.12141|ENSG00000166147	-2.4348	-1.40978	7.97717	0.00576821	ENSG00000166147	FBN1	2200	0.701161
MSTRG.11722|ENSG00000274471	1.06634	0.978026	7.95872	0.00581139	ENSG00000274471	RP11-228M15.1		0.701161
MSTRG.34073|ENSG00000170632	0.312816	3.24566	7.94099	0.00586414	ENSG00000170632	ARMC10	83787	0.701161
MSTRG.16109|ENSG00000168259	-0.171071	5.53107	7.94091	0.0058644	ENSG00000168259	DNAJC7	7266	0.701161
MSTRG.4186|ENSG00000285884	1.1802	-0.910624	7.93587	0.00587948	ENSG00000285884			0.701161
MSTRG.14277|ENSG00000198417	-0.47406	1.4534	7.9357	0.00587999	ENSG00000198417	MT1F	4494	0.701161
MSTRG.32667|ENSG00000186625	-0.248297	3.03227	7.93376	0.00588582	ENSG00000186625	KATNA1	11104	0.701161
MSTRG.4882|ENSG00000231970	2.47288	-2.0584	7.91812	0.00594434	ENSG00000231970	RP11-452K12.7		0.703936
MSTRG.32212|ENSG00000130347	-0.366896	1.26935	7.89529	0.00600245	ENSG00000130347	RTN4IP1	84816	0.703936
MSTRG.33909|ENSG00000127980|ENSG00000234545	0.280402	4.61084	7.89231	0.00601158	ENSG00000127980|ENSG00000234545			0.703936
MSTRG.34051|ENSG00000170629	0.863029	0.0516388	7.88086	0.00604683	ENSG00000170629	DPY19L2P2	349152	0.704062
MSTRG.14950|ENSG00000141013	0.396297	1.55747	7.85795	0.00611799	ENSG00000141013	GAS8	2622	0.708346
MSTRG.38054	-3.38372	-2.31284	7.85183	0.00618515	MSTRG.38054			0.710349
MSTRG.9178|ENSG00000214760	-4.19474	-1.09023	7.88123	0.00621934	ENSG00000214760	RPL21P1		0.710349
MSTRG.26430|ENSG00000271856	0.542236	3.32114	7.80939	0.00627168	ENSG00000271856	LINC01215	101929623	0.710349
MSTRG.15668|ENSG00000109107	-0.363046	3.84714	7.80892	0.00627316	ENSG00000109107	ALDOC	230	0.710349
MSTRG.17677	-1.93875	-1.25776	7.7678	0.00640648	MSTRG.17677			0.721482
MSTRG.10168|ENSG00000169397	-1.30009	0.589874	7.72631	0.00654592	ENSG00000169397	RNASE3	6037	0.733179
MSTRG.15455|ENSG00000175662	0.199311	6.22337	7.70749	0.00660738	ENSG00000175662	TOM1L2	146691	0.735424
MSTRG.7986	-1.12586	-1.37243	7.69668	0.00665621	MSTRG.7986			0.735424
MSTRG.36632|ENSG00000198467	0.550593	3.66728	7.6661	0.00674901	ENSG00000198467	TPM2	7169	0.735424
MSTRG.2425|ENSG00000163354	2.1364	-0.571579	7.64263	0.00683299	ENSG00000163354	DCST2	127579	0.735424
MSTRG.36978|ENSG00000156345	0.41505	1.42395	7.63798	0.00684706	ENSG00000156345	CDK20	23552	0.735424
MSTRG.37552|ENSG00000167123	-0.827483	0.721638	7.63039	0.00687377	ENSG00000167123	CERCAM	51148	0.735424
MSTRG.7462|ENSG00000111669	-0.283382	7.18405	7.61953	0.00691217	ENSG00000111669	TPI1	7167	0.735424
MSTRG.26021|ENSG00000164078	2.77721	-2.16599	7.60551	0.0069621	ENSG00000164078	MST1R	4486	0.735424
MSTRG.7288|ENSG00000226210	0.331443	5.86883	7.60285	0.00697161	ENSG00000226210	WASH7P	100288778	0.735424
MSTRG.35674|ENSG00000104231	0.584679	2.50478	7.59448	0.00700165	ENSG00000104231	ZFAND1	79752	0.735424
ENSG00000227508	0.690116	0.294982	7.57829	0.0070601	ENSG00000227508	LINC01624	401289	0.735424
MSTRG.31705	-2.17067	-2.52221	7.56376	0.00711297	MSTRG.31705			0.735424
MSTRG.6300|ENSG00000172500	-0.283908	4.65083	7.56256	0.00711738	ENSG00000172500	FIBP	9158	0.735424
MSTRG.35005|ENSG00000129422	0.735995	0.933663	7.5594	0.00712892	ENSG00000129422	MTUS1	57509	0.735424
MSTRG.27540	-0.584333	1.03167	7.5455	0.00718005	MSTRG.27540			0.735424
MSTRG.2083|ENSG00000265972	-0.317592	10.907	7.54218	0.0071923	ENSG00000265972	TXNIP	10628	0.735424
MSTRG.12366|ENSG00000182718	-0.387565	7.35342	7.54073	0.00719766	ENSG00000182718	ANXA2	302	0.735424
MSTRG.87|ENSG00000160075	-0.187616	6.37004	7.53315	0.00722576	ENSG00000160075	SSU72	29101	0.735424
MSTRG.6428|ENSG00000110721	-0.744581	2.6536	7.52648	0.0072518	ENSG00000110721	CHKA	1119	0.735424
MSTRG.29673|ENSG00000164338	0.380671	2.13558	7.48785	0.00739611	ENSG00000164338	UTP15	84135	0.735424
MSTRG.27876|ENSG00000181982	-0.421799	2.90164	7.48535	0.00740563	ENSG00000181982	CCDC149	91050	0.735424
MSTRG.33601|ENSG00000169919	-0.197153	5.25443	7.47628	0.00744025	ENSG00000169919	GUSB	2990	0.735424
MSTRG.27504|ENSG00000161267	0.365112	3.58778	7.47594	0.00744156	ENSG00000161267	BDH1	622	0.735424
MSTRG.19148	1.05491	-0.969935	7.45764	0.00751199	MSTRG.19148			0.735424
MSTRG.14927|ENSG00000259877	0.674429	0.731858	7.45612	0.00751788	ENSG00000259877	RP11-46C24.7		0.735424
ENSG00000236499	-1.31509	-1.48958	7.4473	0.00755213	ENSG00000236499	LINC00896	150197	0.735424
MSTRG.36230|ENSG00000179698	0.624582	1.53011	7.44261	0.0075704	ENSG00000179698	WDR97	340390	0.735424
MSTRG.37101	0.507952	1.0008	7.42432	0.00764205	MSTRG.37101			0.735424
MSTRG.11910	-0.382002	1.44462	7.42325	0.00764628	MSTRG.11910			0.735424
MSTRG.30172|ENSG00000164398|ENSG00000239642|ENSG00000281938	0.454961	2.69116	7.41371	0.00768395	ENSG00000164398|ENSG00000239642|ENSG00000281938			0.735424
MSTRG.29625	1.0615	3.49387	7.41787	0.00768666	MSTRG.29625			0.735424
MSTRG.23905	0.484413	-0.0840602	7.396	0.00775441	MSTRG.23905			0.735424
MSTRG.34123|ENSG00000228393|ENSG00000239569	-1.14586	1.27304	7.39112	0.00777688	ENSG00000228393|ENSG00000239569			0.735424
MSTRG.12588|ENSG00000259781	0.79561	3.00947	7.37939	0.0078259	ENSG00000259781	RP11-673C5.1		0.735424
MSTRG.31497|ENSG00000196126|ENSG00000198502|ENSG00000229391	-0.567249	8.67795	7.37698	0.00783083	ENSG00000196126|ENSG00000198502|ENSG00000229391			0.735424
MSTRG.14904|ENSG00000205022	1.56682	-0.440078	7.3446	0.00796278	ENSG00000205022	PABPN1L	390748	0.735424
MSTRG.37716|ENSG00000107147	-3.2393	-2.22121	7.35602	0.00798605	ENSG00000107147	KCNT1	57582	0.735424
MSTRG.26755|ENSG00000114654	-3.16537	-2.42576	7.3452	0.00801591	ENSG00000114654	EFCC1	79825	0.735424
MSTRG.26510	0.742066	-0.175789	7.32763	0.00803283	MSTRG.26510			0.735424
MSTRG.24573|ENSG00000099940	-0.227176	4.75538	7.32188	0.00805674	ENSG00000099940	SNAP29	9342	0.735424
MSTRG.23448|ENSG00000118705	-0.201123	6.17715	7.31165	0.00809941	ENSG00000118705	RPN2	6185	0.735424
MSTRG.19210|ENSG00000142065	0.356283	2.98026	7.30508	0.00812693	ENSG00000142065	ZFP14	57677	0.735424
MSTRG.11915|ENSG00000175265|ENSG00000215252|ENSG00000221065|ENSG00000221649	0.432249	6.88153	7.28522	0.00821075	ENSG00000175265|ENSG00000215252|ENSG00000221065|ENSG00000221649			0.735424
MSTRG.16401	0.437812	3.12817	7.27267	0.00826418	MSTRG.16401			0.735424
MSTRG.6250|ENSG00000173727	-0.640744	1.52455	7.27022	0.00827468	ENSG00000173727	CMB9-22P13.1		0.735424
ENSG00000161180	2.84237	-1.85909	7.2576	0.00832883	ENSG00000161180	CCDC116	164592	0.735424
MSTRG.35248|ENSG00000233170	-0.643115	-0.766469	7.25609	0.00833534	ENSG00000233170	RP11-863K10.4		0.735424
MSTRG.38196	-2.48652	-2.41131	7.26411	0.00835774	MSTRG.38196			0.735424
MSTRG.5521|ENSG00000229534	3.12217	-2.10533	7.23997	0.008419	ENSG00000229534	HNRNPA1P53		0.735424
MSTRG.16608|ENSG00000005381	-0.762914	2.0074	7.23272	0.00843674	ENSG00000005381	MPO	4353	0.735424
MSTRG.11293|ENSG00000260806	0.859095	-0.955263	7.20495	0.00855887	ENSG00000260806	RP11-872J21.3		0.735424
MSTRG.34663|ENSG00000106526	0.613042	-0.00084131	7.1775	0.00868141	ENSG00000106526	ACTR3C	653857	0.735424
MSTRG.24285|ENSG00000160185	0.392254	5.05293	7.17525	0.00869153	ENSG00000160185	UBASH3A	53347	0.735424
MSTRG.19283|ENSG00000267605	-1.30733	-1.68028	7.16257	0.00874882	ENSG00000267605	CTD-3220F14.1		0.735424
MSTRG.592|ENSG00000286061	0.877956	0.579366	7.15854	0.00876709	ENSG00000286061			0.735424
[truncated: 20,370 more rows]

## Sheet: S1MigVsCon_AGE_SEX_A+S
ID	logFC	logCPM	F	PValue	names	symbol	entrezid	FDR
[truncated: 20,609 more rows]

## Sheet: S1MMigVsMCon_AGE
ID	logFC	logCPM	F	PValue	names	symbol	entrezid	FDR
[truncated: 20,609 more rows]

[truncated: 27 more sheets: S1MMigVsMCon_AGE_ALLERGY, S1MMigVsMCon_AGE_SMOKING, S1MMigVsMCon_AGE_A+S, S1FMigVsFCon_AGE, S1FMigVsFCon_AGE_ALLERGY, S1FMigVsFCon_AGE_SMOKING, S1FMigVsFCon_AGE_A+S, S1FMigVsMMig_AGE, S1FMigVsMMig_AGE_ALLERGY, S1FMigVsMMig_AGE_SMOKING, S1FMigVsMMig_AGE_A+S, S2MigVsCon_AGE_GENDER, S2MigVsCon_AGE_GENDER_ALLERGY, S2MigVsCon_AGE_GENDER_SMOKING, S2MigVsCon_AGE_GENDER_A+S, S2MMigVsMCon_AGE, S2MMigVsMCon_AGE_ALLERGY, S2MMigVsMCon_AGE_SMOKING, S2MMigVsMCon_AGE_A+S, S2FMigVsFCon_AGE …]
