# Supplementary material for: The interictal transcriptomic map of migraine without aura
Source: J Headache Pain. 2025 May 12;26(1):109. doi: 10.1186/s10194-025-02033-z (PMC12067696; doi:10.1186/s10194-025-02033-z)
Supplement: Supplementary file 3 — Supplementary Material 3 [file 10194_2025_2033_MOESM3_ESM.xlsx]

## Sheet: summary
discordance_all_genes		Table showing cross-comparison of signs of change in gene expression for all genes
discord_log2FC_0_001		Table showing cross-comparison of signs of change in gene expression for genes with a larger than 0.001 log2FC in all comparisons
discord_log2FC_0_05		Table showing cross-comparison of signs of change in gene expression for genes with a larger than 0.05 log2FC in all comparisons
In all cases only genes with values in all analyses were considered to represent stable comparisons

## Sheet: discordance_all_genes
	S1MigVsCon_AGE_SEX_logFC	S1MigVsCon_AGE_SEX_ALLERGY_logFC	S1MigVsCon_AGE_SEX_SMOKING_logFC	S1MigVsCon_AGE_SEX_A+S_logFC	S1MMigVsMCon_AGE_logFC	S1MMigVsMCon_AGE_ALLERGY_logFC	S1MMigVsMCon_AGE_SMOKING_logFC	S1MMigVsMCon_AGE_A+S_logFC	S1FMigVsFCon_AGE_logFC	S1FMigVsFCon_AGE_ALLERGY_logFC	S1FMigVsFCon_AGE_SMOKING_logFC	S1FMigVsFCon_AGE_A+S_logFC	S1FMigVsMMig_AGE_logFC	S1FMigVsMMig_AGE_ALLERGY_logFC	S1FMigVsMMig_AGE_SMOKING_logFC	S1FMigVsMMig_AGE_A+S_logFC	S2MigVsCon_AGE_GENDER_logFC	S2MigVsCon_AGE_GENDER_ALLERGY_logFC	S2MigVsCon_AGE_GENDER_SMOKING_logFC	S2MigVsCon_AGE_GENDER_A+S_logFC	S2MMigVsMCon_AGE_logFC	S2MMigVsMCon_AGE_ALLERGY_logFC	S2MMigVsMCon_AGE_SMOKING_logFC	S2MMigVsMCon_AGE_A+S_logFC	S2FMigVsFCon_AGE_logFC	S2FMigVsFCon_AGE_ALLERGY_logFC	S2FMigVsFCon_AGE_SMOKING_logFC	S2FMigVsFCon_AGE_A+S_logFC	S2FMigVsMMig_AGE_logFC	S2FMigVsMMig_AGE_ALLERGY_logFC	S2FMigVsMMig_AGE_SMOKING_logFC	S2FMigVsMMig_AGE_A+S_logFC
S1MigVsCon_AGE_SEX_logFC		2579	3533	3415	4166	4165	3977	3917	2839	2830	3594	3445	4760	4730	4848	4794	4778	4749	4499	4402	4722	4718	4498	4452	5355	5321	5083	4964	5941	5948	6041	5955
S1MigVsCon_AGE_SEX_ALLERGY_logFC	2579		3372	3118	2577	2584	3360	3260	2914	2849	3861	3656	5637	5579	5697	5579	3919	3876	4220	4021	3849	3837	4015	3933	5294	5224	5196	4999	6590	6483	6592	6490
S1MigVsCon_AGE_SEX_SMOKING_logFC	3533	3372		804	3861	3862	1796	1880	3912	4095	1701	1854	5439	5571	5091	5147	4969	5096	2334	2317	4133	4121	2715	2663	6620	6752	3790	3935	7034	6803	6808	6816
S1MigVsCon_AGE_SEX_A+S_logFC	3415	3118	804		3751	3744	1884	1770	3876	3949	1923	1660	5465	5509	5175	5089	5011	5052	2610	2303	4233	4227	2927	2795	6526	6526	3890	3729	6890	6601	6688	6614
S1MMigVsMCon_AGE_logFC	4166	2577	3861	3751		91	2581	2541	5449	5424	5276	5157	8196	8152	8022	7956	4300	4295	4511	4424	4122	4120	4254	4206	5593	5543	5345	5256	6465	6390	6441	6393
S1MMigVsMCon_AGE_ALLERGY_logFC	4165	2584	3862	3744	91		2570	2528	5466	5431	5271	5146	8209	8163	8017	7959	4293	4288	4502	4411	4143	4133	4251	4207	5584	5542	5330	5243	6448	6379	6436	6382
S1MMigVsMCon_AGE_SMOKING_logFC	3977	3360	1796	1884	2581	2570		400	5240	5321	3495	3510	7153	7241	6887	6911	5121	5206	3122	3079	4261	4251	3091	3049	6756	6778	4494	4565	6966	6913	6950	6922
S1MMigVsMCon_AGE_A+S_logFC	3917	3260	1880	1770	2541	2528	400		5208	5231	3549	3430	7141	7169	6929	6859	5155	5192	3230	3067	4311	4295	3199	3101	6712	6670	4564	4449	6866	6773	6856	6782
S1FMigVsFCon_AGE_logFC	2839	2914	3912	3876	5449	5466	5240	5208		567	2865	2822	2747	2741	2923	2875	4385	4406	4392	4339	4409	4405	4443	4415	5130	5154	4970	4947	6098	6035	6030	6022
S1FMigVsFCon_AGE_ALLERGY_logFC	2830	2849	4095	3949	5424	5431	5321	5231	567		3162	2933	2814	2732	3104	2918	4490	4463	4651	4492	4558	4554	4670	4606	5051	4993	5169	4948	5939	5846	5921	5839
S1FMigVsFCon_AGE_SMOKING_logFC	3594	3861	1701	1923	5276	5271	3495	3549	2865	3162		927	3838	4002	3392	3488	5018	5131	2585	2618	4436	4426	3188	3168	6177	6317	3499	3684	6641	6364	6351	6371
S1FMigVsFCon_AGE_A+S_logFC	3445	3656	1854	1660	5157	5146	3510	3430	2822	2933	927		3897	3943	3541	3431	5103	5140	2856	2575	4601	4593	3417	3293	6108	6132	3682	3467	6476	6121	6222	6134
S1FMigVsMMig_AGE_logFC	4760	5637	5439	5465	8196	8209	7153	7141	2747	2814	3838	3897		398	1134	1160	5444	5451	5239	5288	5532	5526	5458	5486	5163	5209	5171	5268	5131	5192	5155	5189
S1FMigVsMMig_AGE_ALLERGY_logFC	4730	5579	5571	5509	8152	8163	7241	7169	2741	2732	4002	3943	398		1342	1192	5478	5463	5427	5380	5612	5606	5596	5592	5091	5081	5307	5270	5039	5086	5091	5079
S1FMigVsMMig_AGE_SMOKING_logFC	4848	5697	5091	5175	8022	8017	6887	6929	2923	3104	3392	3541	1134	1342		644	5204	5245	4711	4808	5328	5318	5134	5172	5017	5133	4463	4648	5295	5130	5067	5127
S1FMigVsMMig_AGE_A+S_logFC	4794	5579	5147	5089	7956	7959	6911	6859	2875	2918	3488	3431	1160	1192	644		5264	5257	4865	4792	5420	5420	5300	5290	4989	5009	4577	4504	5191	4956	4977	4957
S2MigVsCon_AGE_GENDER_logFC	4778	3919	4969	5011	4300	4293	5121	5155	4385	4490	5018	5103	5444	5478	5204	5264		305	3207	3302	2196	2196	3312	3354	3863	3991	4227	4488	6857	6624	6591	6607
S2MigVsCon_AGE_GENDER_ALLERGY_logFC	4749	3876	5096	5052	4295	4288	5206	5192	4406	4463	5131	5140	5451	5463	5245	5257	305		3346	3367	2257	2255	3443	3447	3818	3898	4308	4453	6808	6549	6546	6532
S2MigVsCon_AGE_GENDER_SMOKING_logFC	4499	4220	2334	2610	4511	4502	3122	3230	4392	4651	2585	2856	5239	5427	4711	4865	3207	3346		787	2749	2733	1633	1675	5598	5816	3034	3429	7556	7187	7126	7176
S2MigVsCon_AGE_GENDER_A+S_logFC	4402	4021	2317	2303	4424	4411	3079	3067	4339	4492	2618	2575	5288	5380	4808	4792	3302	3367	787		2884	2886	1814	1714	5567	5671	3115	3148	7465	7020	7055	7011
S2MMigVsMCon_AGE_logFC	4722	3849	4133	4233	4122	4143	4261	4311	4409	4558	4436	4601	5532	5612	5328	5420	2196	2257	2749	2884		68	1734	1784	6059	6153	5299	5562	9051	8720	8713	8701
S2MMigVsMCon_AGE_ALLERGY_logFC	4718	3837	4121	4227	4120	4133	4251	4295	4405	4554	4426	4593	5526	5606	5318	5420	2196	2255	2733	2886	68		1726	1780	6057	6153	5279	5564	9047	8714	8701	8695
S2MMigVsMCon_AGE_SMOKING_logFC	4498	4015	2715	2927	4254	4251	3091	3199	4443	4670	3188	3417	5458	5596	5134	5300	3312	3443	1633	1814	1734	1726		298	6755	6921	4667	4944	9113	8790	8759	8779
S2MMigVsMCon_AGE_A+S_logFC	4452	3933	2663	2795	4206	4207	3049	3101	4415	4606	3168	3293	5486	5592	5172	5290	3354	3447	1675	1714	1784	1780	298		6779	6889	4687	4858	9085	8732	8753	8723
S2FMigVsFCon_AGE_logFC	5355	5294	6620	6526	5593	5584	6756	6712	5130	5051	6177	6108	5163	5091	5017	4989	3863	3818	5598	5567	6059	6057	6755	6779		480	3460	3399	2998	2853	2826	2838
S2FMigVsFCon_AGE_ALLERGY_logFC	5321	5224	6752	6526	5543	5542	6778	6670	5154	4993	6317	6132	5209	5081	5133	5009	3991	3898	5816	5671	6153	6153	6921	6889	480		3680	3419	2926	2771	2816	2754
S2FMigVsFCon_AGE_SMOKING_logFC	5083	5196	3790	3890	5345	5330	4494	4564	4970	5169	3499	3682	5171	5307	4463	4577	4227	4308	3034	3115	5299	5279	4667	4687	3460	3680		1239	4576	4169	4092	4158
S2FMigVsFCon_AGE_A+S_logFC	4964	4999	3935	3729	5256	5243	4565	4449	4947	4948	3684	3467	5268	5270	4648	4504	4488	4453	3429	3148	5562	5564	4944	4858	3399	3419	1239		4369	3874	3935	3865
S2FMigVsMMig_AGE_logFC	5941	6590	7034	6890	6465	6448	6966	6866	6098	5939	6641	6476	5131	5039	5295	5191	6857	6808	7556	7465	9051	9047	9113	9085	2998	2926	4576	4369		807	784	820
S2FMigVsMMig_AGE_ALLERGY_logFC	5948	6483	6803	6601	6390	6379	6913	6773	6035	5846	6364	6121	5192	5086	5130	4956	6624	6549	7187	7020	8720	8714	8790	8732	2853	2771	4169	3874	807		421	47
S2FMigVsMMig_AGE_SMOKING_logFC	6041	6592	6808	6688	6441	6436	6950	6856	6030	5921	6351	6222	5155	5091	5067	4977	6591	6546	7126	7055	8713	8701	8759	8753	2826	2816	4092	3935	784	421		410
S2FMigVsMMig_AGE_A+S_logFC	5955	6490	6816	6614	6393	6382	6922	6782	6022	5839	6371	6134	5189	5079	5127	4957	6607	6532	7176	7011	8701	8695	8779	8723	2838	2754	4158	3865	820	47	410

## Sheet: discord_log2FC_0_001
	S1MigVsCon_AGE_SEX_logFC	S1MigVsCon_AGE_SEX_ALLERGY_logFC	S1MigVsCon_AGE_SEX_SMOKING_logFC	S1MigVsCon_AGE_SEX_A+S_logFC	S1MMigVsMCon_AGE_logFC	S1MMigVsMCon_AGE_ALLERGY_logFC	S1MMigVsMCon_AGE_SMOKING_logFC	S1MMigVsMCon_AGE_A+S_logFC	S1FMigVsFCon_AGE_logFC	S1FMigVsFCon_AGE_ALLERGY_logFC	S1FMigVsFCon_AGE_SMOKING_logFC	S1FMigVsFCon_AGE_A+S_logFC	S1FMigVsMMig_AGE_logFC	S1FMigVsMMig_AGE_ALLERGY_logFC	S1FMigVsMMig_AGE_SMOKING_logFC	S1FMigVsMMig_AGE_A+S_logFC	S2MigVsCon_AGE_GENDER_logFC	S2MigVsCon_AGE_GENDER_ALLERGY_logFC	S2MigVsCon_AGE_GENDER_SMOKING_logFC	S2MigVsCon_AGE_GENDER_A+S_logFC	S2MMigVsMCon_AGE_logFC	S2MMigVsMCon_AGE_ALLERGY_logFC	S2MMigVsMCon_AGE_SMOKING_logFC	S2MMigVsMCon_AGE_A+S_logFC	S2FMigVsFCon_AGE_logFC	S2FMigVsFCon_AGE_ALLERGY_logFC	S2FMigVsFCon_AGE_SMOKING_logFC	S2FMigVsFCon_AGE_A+S_logFC	S2FMigVsMMig_AGE_logFC	S2FMigVsMMig_AGE_ALLERGY_logFC	S2FMigVsMMig_AGE_SMOKING_logFC	S2FMigVsMMig_AGE_A+S_logFC
S1MigVsCon_AGE_SEX_logFC		2160	2990	2894	3576	3578	3379	3341	2371	2339	3036	2913	4083	4054	4171	4114	4019	4001	3792	3730	3978	3970	3794	3761	4600	4583	4381	4277	5199	5197	5277	5200
S1MigVsCon_AGE_SEX_ALLERGY_logFC	2160		2840	2620	2220	2224	2815	2733	2499	2457	3274	3121	4861	4810	4917	4830	3303	3263	3560	3408	3236	3226	3376	3313	4578	4529	4481	4315	5757	5659	5749	5664
S1MigVsCon_AGE_SEX_SMOKING_logFC	2990	2840		640	3272	3270	1525	1581	3343	3485	1464	1587	4703	4806	4407	4440	4197	4291	1932	1922	3464	3454	2282	2249	5696	5805	3235	3381	6099	5907	5909	5914
S1MigVsCon_AGE_SEX_A+S_logFC	2894	2620	640		3174	3172	1593	1503	3315	3373	1642	1445	4733	4758	4477	4400	4219	4249	2160	1912	3554	3546	2450	2361	5582	5599	3307	3201	6005	5745	5807	5752
S1MMigVsMCon_AGE_logFC	3576	2220	3272	3174		46	2155	2119	4695	4675	4512	4431	7071	7028	6941	6898	3647	3637	3848	3766	3492	3490	3620	3581	4846	4811	4615	4511	5631	5565	5615	5566
S1MMigVsMCon_AGE_ALLERGY_logFC	3578	2224	3270	3172	46		2143	2107	4703	4679	4510	4429	7079	7034	6939	6894	3633	3627	3836	3754	3504	3494	3612	3577	4836	4805	4605	4505	5619	5557	5609	5558
S1MMigVsMCon_AGE_SMOKING_logFC	3379	2815	1525	1593	2155	2143		304	4472	4528	2987	3014	6158	6223	5932	5945	4312	4366	2619	2591	3579	3569	2599	2582	5813	5844	3864	3924	6066	6018	6044	6023
S1MMigVsMCon_AGE_A+S_logFC	3341	2733	1581	1503	2119	2107	304		4446	4456	3025	2948	6154	6167	5964	5903	4332	4344	2693	2569	3617	3601	2681	2616	5763	5750	3908	3824	6000	5910	5972	5915
S1FMigVsFCon_AGE_logFC	2371	2499	3343	3315	4695	4703	4472	4446		398	2425	2392	2376	2357	2526	2487	3752	3776	3751	3713	3781	3775	3797	3766	4427	4430	4298	4260	5290	5230	5240	5223
S1FMigVsFCon_AGE_ALLERGY_logFC	2339	2457	3485	3373	4675	4679	4528	4456	398		2639	2474	2424	2355	2644	2519	3842	3830	3947	3827	3899	3889	3961	3906	4373	4322	4454	4268	5174	5106	5168	5101
S1FMigVsFCon_AGE_SMOKING_logFC	3036	3274	1464	1642	4512	4510	2987	3025	2425	2639		753	3321	3444	2945	3002	4277	4365	2168	2200	3774	3770	2728	2713	5310	5427	2969	3139	5735	5501	5489	5498
S1FMigVsFCon_AGE_A+S_logFC	2913	3121	1587	1445	4431	4429	3014	2948	2392	2474	753		3360	3389	3048	2957	4336	4368	2393	2159	3911	3903	2905	2816	5237	5264	3118	2956	5616	5312	5378	5313
S1FMigVsMMig_AGE_logFC	4083	4861	4703	4733	7071	7079	6158	6154	2376	2424	3321	3360		305	926	969	4718	4728	4509	4551	4797	4791	4705	4724	4437	4466	4446	4538	4408	4452	4430	4447
S1FMigVsMMig_AGE_ALLERGY_logFC	4054	4810	4806	4758	7028	7034	6223	6167	2357	2355	3444	3389	305		1083	990	4747	4743	4660	4610	4864	4858	4818	4809	4386	4375	4555	4535	4341	4367	4381	4358
S1FMigVsMMig_AGE_SMOKING_logFC	4171	4917	4407	4477	6941	6939	5932	5964	2526	2644	2945	3048	926	1083		503	4522	4554	4085	4149	4625	4619	4441	4466	4317	4404	3846	4008	4528	4390	4342	4385
S1FMigVsMMig_AGE_A+S_logFC	4114	4830	4440	4400	6898	6894	5945	5903	2487	2519	3002	2957	969	990	503		4575	4571	4206	4136	4706	4706	4574	4561	4300	4315	3929	3885	4451	4253	4273	4250
S2MigVsCon_AGE_GENDER_logFC	4019	3303	4197	4219	3647	3633	4312	4332	3752	3842	4277	4336	4718	4747	4522	4575		212	2737	2807	1873	1869	2801	2820	3417	3500	3658	3852	5978	5766	5768	5759
S2MigVsCon_AGE_GENDER_ALLERGY_logFC	4001	3263	4291	4249	3637	3627	4366	4344	3776	3830	4365	4368	4728	4743	4554	4571	212		2837	2851	1905	1899	2881	2870	3397	3444	3744	3840	5956	5732	5750	5725
S2MigVsCon_AGE_GENDER_SMOKING_logFC	3792	3560	1932	2160	3848	3836	2619	2693	3751	3947	2168	2393	4509	4660	4085	4206	2737	2837		644	2322	2312	1376	1397	4888	5067	2655	2961	6577	6261	6235	6256
S2MigVsCon_AGE_GENDER_A+S_logFC	3730	3408	1922	1912	3766	3754	2591	2569	3713	3827	2200	2159	4551	4610	4149	4136	2807	2851	644		2440	2438	1536	1463	4840	4931	2697	2727	6485	6101	6145	6098
S2MMigVsMCon_AGE_logFC	3978	3236	3464	3554	3492	3504	3579	3617	3781	3899	3774	3911	4797	4864	4625	4706	1873	1905	2322	2440		48	1436	1461	5290	5349	4577	4773	7849	7569	7579	7560
S2MMigVsMCon_AGE_ALLERGY_logFC	3970	3226	3454	3546	3490	3494	3569	3601	3775	3889	3770	3903	4791	4858	4619	4706	1869	1899	2312	2438	48		1430	1455	5284	5343	4563	4771	7841	7561	7567	7552
S2MMigVsMCon_AGE_SMOKING_logFC	3794	3376	2282	2450	3620	3612	2599	2681	3797	3961	2728	2905	4705	4818	4441	4574	2801	2881	1376	1536	1436	1430		217	5862	5995	4031	4251	7897	7615	7611	7608
S2MMigVsMCon_AGE_A+S_logFC	3761	3313	2249	2361	3581	3577	2582	2616	3766	3906	2713	2816	4724	4809	4466	4561	2820	2870	1397	1463	1461	1455	217		5863	5962	4036	4186	7872	7562	7598	7559
S2FMigVsFCon_AGE_logFC	4600	4578	5696	5582	4846	4836	5813	5763	4427	4373	5310	5237	4437	4386	4317	4300	3417	3397	4888	4840	5290	5284	5862	5863		361	3003	2929	2565	2429	2435	2424
S2FMigVsFCon_AGE_ALLERGY_logFC	4583	4529	5805	5599	4811	4805	5844	5750	4430	4322	5427	5264	4466	4375	4404	4315	3500	3444	5067	4931	5349	5343	5995	5962	361		3180	2956	2524	2380	2424	2373
S2FMigVsFCon_AGE_SMOKING_logFC	4381	4481	3235	3307	4615	4605	3864	3908	4298	4454	2969	3118	4446	4555	3846	3929	3658	3744	2655	2697	4577	4563	4031	4036	3003	3180		1030	3962	3614	3580	3611
S2FMigVsFCon_AGE_A+S_logFC	4277	4315	3381	3201	4511	4505	3924	3824	4260	4268	3139	2956	4538	4535	4008	3885	3852	3840	2961	2727	4773	4771	4251	4186	2929	2956	1030		3798	3376	3432	3373
S2FMigVsMMig_AGE_logFC	5199	5757	6099	6005	5631	5619	6066	6000	5290	5174	5735	5616	4408	4341	4528	4451	5978	5956	6577	6485	7849	7841	7897	7872	2565	2524	3962	3798		648	630	655
S2FMigVsMMig_AGE_ALLERGY_logFC	5197	5659	5907	5745	5565	5557	6018	5910	5230	5106	5501	5312	4452	4367	4390	4253	5766	5732	6261	6101	7569	7561	7615	7562	2429	2380	3614	3376	648		316	23
S2FMigVsMMig_AGE_SMOKING_logFC	5277	5749	5909	5807	5615	5609	6044	5972	5240	5168	5489	5378	4430	4381	4342	4273	5768	5750	6235	6145	7579	7567	7611	7598	2435	2424	3580	3432	630	316		315
S2FMigVsMMig_AGE_A+S_logFC	5200	5664	5914	5752	5566	5558	6023	5915	5223	5101	5498	5313	4447	4358	4385	4250	5759	5725	6256	6098	7560	7552	7608	7559	2424	2373	3611	3373	655	23	315

## Sheet: discord_log2FC_0_05
	S1MigVsCon_AGE_SEX_logFC	S1MigVsCon_AGE_SEX_ALLERGY_logFC	S1MigVsCon_AGE_SEX_SMOKING_logFC	S1MigVsCon_AGE_SEX_A+S_logFC	S1MMigVsMCon_AGE_logFC	S1MMigVsMCon_AGE_ALLERGY_logFC	S1MMigVsMCon_AGE_SMOKING_logFC	S1MMigVsMCon_AGE_A+S_logFC	S1FMigVsFCon_AGE_logFC	S1FMigVsFCon_AGE_ALLERGY_logFC	S1FMigVsFCon_AGE_SMOKING_logFC	S1FMigVsFCon_AGE_A+S_logFC	S1FMigVsMMig_AGE_logFC	S1FMigVsMMig_AGE_ALLERGY_logFC	S1FMigVsMMig_AGE_SMOKING_logFC	S1FMigVsMMig_AGE_A+S_logFC	S2MigVsCon_AGE_GENDER_logFC	S2MigVsCon_AGE_GENDER_ALLERGY_logFC	S2MigVsCon_AGE_GENDER_SMOKING_logFC	S2MigVsCon_AGE_GENDER_A+S_logFC	S2MMigVsMCon_AGE_logFC	S2MMigVsMCon_AGE_ALLERGY_logFC	S2MMigVsMCon_AGE_SMOKING_logFC	S2MMigVsMCon_AGE_A+S_logFC	S2FMigVsFCon_AGE_logFC	S2FMigVsFCon_AGE_ALLERGY_logFC	S2FMigVsFCon_AGE_SMOKING_logFC	S2FMigVsFCon_AGE_A+S_logFC	S2FMigVsMMig_AGE_logFC	S2FMigVsMMig_AGE_ALLERGY_logFC	S2FMigVsMMig_AGE_SMOKING_logFC	S2FMigVsMMig_AGE_A+S_logFC
S1MigVsCon_AGE_SEX_logFC		48	86	86	126	125	112	111	60	61	70	70	169	169	163	163	105	105	106	107	121	121	122	122	136	137	113	113	223	227	226	227
S1MigVsCon_AGE_SEX_ALLERGY_logFC	48		70	70	78	79	74	73	96	97	96	96	207	207	201	203	83	83	92	93	95	95	100	100	154	153	137	135	249	253	252	253
S1MigVsCon_AGE_SEX_SMOKING_logFC	86	70		4	92	91	58	57	112	113	68	68	207	207	193	193	95	95	30	31	85	85	64	64	172	173	97	97	257	253	252	253
S1MigVsCon_AGE_SEX_A+S_logFC	86	70	4		94	95	62	61	110	111	64	64	203	203	189	189	97	97	30	31	89	89	66	66	170	171	95	95	253	249	248	249
S1MMigVsMCon_AGE_logFC	126	78	92	94		1	48	47	174	175	158	158	285	285	279	281	105	105	104	105	89	89	98	98	192	191	169	169	269	271	270	271
S1MMigVsMCon_AGE_ALLERGY_logFC	125	79	91	95	1		47	46	175	176	159	159	286	286	280	282	104	104	103	104	88	88	97	97	193	192	168	168	270	272	271	272
S1MMigVsMCon_AGE_SMOKING_logFC	112	74	58	62	48	47		1	162	163	126	126	265	265	251	251	105	105	68	69	81	81	66	66	208	207	145	147	277	277	276	277
S1MMigVsMCon_AGE_A+S_logFC	111	73	57	61	47	46	1		161	162	125	125	264	264	250	250	106	106	69	70	82	82	67	67	207	206	144	146	276	276	275	276
S1FMigVsFCon_AGE_logFC	60	96	112	110	174	175	162	161		1	52	52	111	111	105	107	125	125	124	123	147	147	148	148	122	123	111	109	201	201	200	201
S1FMigVsFCon_AGE_ALLERGY_logFC	61	97	113	111	175	176	163	162	1		53	53	110	110	104	106	126	126	125	124	148	148	149	149	123	124	112	110	200	200	201	200
S1FMigVsFCon_AGE_SMOKING_logFC	70	96	68	64	158	159	126	125	52	53		4	139	139	125	125	125	125	76	77	139	139	114	114	144	145	73	73	211	207	206	207
S1FMigVsFCon_AGE_A+S_logFC	70	96	68	64	158	159	126	125	52	53	4		139	139	125	125	123	123	76	77	139	139	114	114	142	143	73	73	211	207	206	207
S1FMigVsMMig_AGE_logFC	169	207	207	203	285	286	265	264	111	110	139	139		0	14	14	204	204	203	202	230	230	225	225	145	146	160	158	138	138	139	138
S1FMigVsMMig_AGE_ALLERGY_logFC	169	207	207	203	285	286	265	264	111	110	139	139	0		14	14	204	204	203	202	230	230	225	225	145	146	160	158	138	138	139	138
S1FMigVsMMig_AGE_SMOKING_logFC	163	201	193	189	279	280	251	250	105	104	125	125	14	14		2	200	200	189	188	224	224	211	211	143	144	148	146	148	140	141	140
S1FMigVsMMig_AGE_A+S_logFC	163	203	193	189	281	282	251	250	107	106	125	125	14	14	2		198	198	189	188	224	224	211	211	143	144	146	146	146	140	141	140
S2MigVsCon_AGE_GENDER_logFC	105	83	95	97	105	104	105	106	125	126	125	123	204	204	200	198		0	71	70	56	56	57	57	147	146	122	124	272	274	273	274
S2MigVsCon_AGE_GENDER_ALLERGY_logFC	105	83	95	97	105	104	105	106	125	126	125	123	204	204	200	198	0		71	70	56	56	57	57	147	146	122	124	272	274	273	274
S2MigVsCon_AGE_GENDER_SMOKING_logFC	106	92	30	30	104	103	68	69	124	125	76	76	203	203	189	189	71	71		1	67	67	42	42	170	169	97	97	267	265	264	265
S2MigVsCon_AGE_GENDER_A+S_logFC	107	93	31	31	105	104	69	70	123	124	77	77	202	202	188	188	70	70	1		66	66	43	43	169	168	96	96	268	264	263	264
S2MMigVsMCon_AGE_logFC	121	95	85	89	89	88	81	82	147	148	139	139	230	230	224	224	56	56	67	66		0	29	29	203	202	162	162	328	330	329	330
S2MMigVsMCon_AGE_ALLERGY_logFC	121	95	85	89	89	88	81	82	147	148	139	139	230	230	224	224	56	56	67	66	0		29	29	203	202	162	162	328	330	329	330
S2MMigVsMCon_AGE_SMOKING_logFC	122	100	64	66	98	97	66	67	148	149	114	114	225	225	211	211	57	57	42	43	29	29		0	198	197	139	139	309	307	306	307
S2MMigVsMCon_AGE_A+S_logFC	122	100	64	66	98	97	66	67	148	149	114	114	225	225	211	211	57	57	42	43	29	29	0		198	197	139	139	309	307	306	307
S2FMigVsFCon_AGE_logFC	136	154	172	170	192	193	208	207	122	123	144	142	145	145	143	143	147	147	170	169	203	203	198	198		1	85	87	127	127	126	127
S2FMigVsFCon_AGE_ALLERGY_logFC	137	153	173	171	191	192	207	206	123	124	145	143	146	146	144	144	146	146	169	168	202	202	197	197	1		86	88	128	128	127	128
S2FMigVsFCon_AGE_SMOKING_logFC	113	137	97	95	169	168	145	144	111	112	73	73	160	160	148	146	122	122	97	96	162	162	139	139	85	86		6	174	168	167	168
S2FMigVsFCon_AGE_A+S_logFC	113	135	97	95	169	168	147	146	109	110	73	73	158	158	146	146	124	124	97	96	162	162	139	139	87	88	6		176	168	167	168
S2FMigVsMMig_AGE_logFC	223	249	257	253	269	270	277	276	201	200	211	211	138	138	148	146	272	272	267	268	328	328	309	309	127	128	174	176		12	13	12
S2FMigVsMMig_AGE_ALLERGY_logFC	227	253	253	249	271	272	277	276	201	200	207	207	138	138	140	140	274	274	265	264	330	330	307	307	127	128	168	168	12		1	0
S2FMigVsMMig_AGE_SMOKING_logFC	226	252	252	248	270	271	276	275	200	201	206	206	139	139	141	141	273	273	264	263	329	329	306	306	126	127	167	167	13	1		1
S2FMigVsMMig_AGE_A+S_logFC	227	253	253	249	271	272	277	276	201	200	207	207	138	138	140	140	274	274	265	264	330	330	307	307	127	128	168	168	12	0	1
