# Supplementary material for: The interictal transcriptomic map of migraine without aura
Source: J Headache Pain. 2025 May 12;26(1):109. doi: 10.1186/s10194-025-02033-z (PMC12067696; doi:10.1186/s10194-025-02033-z)
Supplement: Supplementary file 4 — Supplementary Material 4 [file 10194_2025_2033_MOESM4_ESM.xlsx]

## Sheet: summary
Summary
LEG_SNP list	SNPs and corresponding genes for the LEG69 list genes
VitaminA_SNP list	SNPs and corresponding genes for the vitamin A pathway genes

## Sheet: LEG_SNP list
SNP name	Corresponding gene name from LEG
rs2647208	PADI2
rs72639756	PADI2
rs6693063	PADI2
rs2647207	PADI2
rs57685047	PADI2
rs2746459	PADI2
rs193191435	PADI2
rs71644022	PADI2
rs2746544	PADI2
rs12404121	PADI2
rs34410889	PADI2
rs2746543	PADI2
rs151328523	PADI2
rs9325649	PADI2
rs2746542	PADI2
rs4920442	PADI2
rs6688032	PADI2
rs2746541	PADI2
rs74350117	PADI2
rs6586498	PADI2
rs2746540	PADI2
rs2746539	PADI2
rs78464635	PADI2
rs12129188	PADI2
rs12126285	PADI2
rs1007282	PADI2
rs2143811	PADI2
rs3946080	PADI2
rs1569754	PADI2
rs2746537	PADI2
rs2746536	PADI2
rs11203291	PADI2
rs12128223	PADI2
rs11203292	PADI2
rs2746535	PADI2
rs77428955	PADI2
rs1569753	PADI2
rs2746534	PADI2
rs12134582	PADI2
rs719262	PADI2
rs7516087	PADI2
rs2746533	PADI2
rs35058101	PADI2
rs12133334	PADI2
rs10157828	PADI2
rs10157387	PADI2
rs2235927	PADI2
rs2235926	PADI2
rs2076599	PADI2
rs2076598	PADI2
rs2076597	PADI2
rs12760872	PADI2
rs6701620	PADI2
rs2076596	PADI2
rs11581590	PADI2
rs2076595	PADI2
rs2076594	PADI2
rs2092615	PADI2
rs2016693	PADI2
rs875219	PADI2
rs875218	PADI2
rs2647206	PADI2
rs3818048	PADI2
rs910234	PADI2
rs910233	PADI2
rs910231	PADI2
rs910230	PADI2
rs2311483	PADI2
rs3818042	PADI2
rs742798	PADI2
rs742797	PADI2
rs761428	PADI2
rs4448563	PADI2
rs2746531	PADI2
rs12759261	PADI2
rs6663485	PADI2
rs12134161	PADI2
rs12134165	PADI2
rs12741570	PADI2
rs2295055	PADI2
rs2295054	PADI2
rs2295053	PADI2
rs2295052	PADI2
rs2295051	PADI2
rs3818041	PADI2
rs11587313	PADI2
rs3818040	PADI2
rs3818039	PADI2
rs3818038	PADI2
rs3818037	PADI2
rs3818036	PADI2
rs3818035	PADI2
rs3818034	PADI2
rs3818033	PADI2
rs3818032	PADI2
rs12732522	PADI2
rs3818031	PADI2
rs2647204	PADI2
rs12138566	PADI2
rs2647203	PADI2
rs12760512	PADI2
rs12755767	PADI2
rs2647202	PADI2
rs7514768	PADI2
rs7528156	PADI2
rs7523863	PADI2
rs2647201	PADI2
rs11587943	PADI2
rs34778293	PADI2
rs143206223	PADI2
rs11585299	PADI2
rs11587487	PADI2
rs35004594	PADI2
rs2647200	PADI2
rs35479817	PADI2
rs2647199	PADI2
rs2647198	PADI2
rs2647197	PADI2
rs2647196	PADI2
rs1980510	PADI2
rs1980509	PADI2
rs1980508	PADI2
rs34902742	PADI2
rs9435751	PADI2
rs10887996	PADI2
rs9435752	PADI2
rs9435753	PADI2
rs61568054	PADI2
rs2057096	PADI2
rs2057095	PADI2
rs2057094	PADI2
rs2057093	PADI2
rs11805924	PADI2
rs2057092	PADI2
rs2647195	PADI2
rs3818028	PADI2
rs2746529	PADI2
rs2647194	PADI2
rs77892666	PADI2
rs2647192	PADI2
rs3818024	PADI2
rs2647190	PADI2
rs2647189	PADI2
rs3818021	PADI2
rs3853182	PADI2
rs60402019	PADI2
rs2295050	PADI2
rs2295049	PADI2
rs2295048	PADI2
rs2295047	PADI2
rs2746527	PADI2
rs2076617	PADI2
rs2235925	PADI2
rs4989050	PADI2
rs1883913	PADI2
rs730387	PADI2
rs761427	PADI2
rs2746524	PADI2
rs2647185	PADI2
rs2076615	PADI2
rs61749340	PADI2
rs733785	PADI2
rs761426	PADI2
rs742795	PADI2
rs148392266	PADI2
rs2235924	PADI2
rs2746519	PADI2
rs2235923	PADI2
rs2235922	PADI2
rs910229	PADI2
rs910228	PADI2
rs2014725	PADI2
rs2014719	PADI2
rs2014718	PADI2
rs2647184	PADI2
rs2273111	PADI2
rs11203297	PADI2
rs11203298	PADI2
rs4920499	PADI2
rs61767325	PADI2
rs12411274	PADI2
rs7547459	PADI2
rs2746517	PADI2
rs2076613	PADI2
rs2235919	PADI2
rs2076612	PADI2
rs2076611	PADI2
rs2076610	PADI2
rs2076609	PADI2
rs2076608	PADI2
rs2235918	PADI2
rs2076607	PADI2
rs116515879	PADI2
rs2235917	PADI2
rs2746515	PADI2
rs2746514	PADI2
rs11576552	PADI2
rs2281375	PADI2
rs932454	PADI2
rs932453	PADI2
rs77739664	PADI2
rs2243403	PADI2
rs2244949	PADI2
rs2746510	PADI2
rs2647183	PADI2
rs2746509	PADI2
rs2746508	PADI2
rs2746507	PADI2
rs2235916	PADI2
rs2235915	PADI2
rs2235914	PADI2
rs2235913	PADI2
rs2235912	PADI2
rs2235911	PADI2
rs2235910	PADI2
rs2746505	PADI2
rs2746502	PADI2
rs9435678	PADI2
rs6701159	PADI2
rs11203300	PADI2
rs2647172	PADI2
rs7527697	PADI2
rs878269	PADI2
rs910224	PADI2
rs4920337	PADI2
rs12562528	PADI2
rs2281371	PADI2
rs2295046	PADI2
rs2295045	PADI2
rs72905855	PADI2
rs72905857	PADI2
rs147743723	PADI2
rs10788656	PADI2
rs1883912	PADI2
rs58352567	PADI2
rs1022579	PADI2
rs11203301	PADI2
rs61769266	PADI2
rs61769267	PADI2
rs2746495	PADI2
rs77590217	PADI2
rs59575819	PADI2
rs6675839	PADI2
rs12130579	PADI2
rs1569755	PADI2
rs143326760	PADI2
rs2143809	PADI2
rs1005753	PADI2
rs12750541	PADI2
rs115879061	PADI2
rs61769269	PADI2
rs1005307	PADI2
rs2647178	PADI2
rs2647179	PADI2
rs2647180	PADI2
rs2647181	PADI2
rs2647182	PADI2
rs78169935	PADI2
rs79508147	PADI2
rs74842796	PADI2
rs2294630	HTR6
rs55976853	HTR6
rs59232326	HTR6
rs61071252	HTR6
rs41264093	HTR6
rs116304476	HTR6
rs1049959	HTR6
rs72961731	HTR6
rs34403938	HTR6
rs58138946	HTR6
rs71645458	HTR6
rs34076055	HTR6
rs12747702	HTR6
rs6693503	HTR6
rs6689158	HTR6
rs6691624	HTR6
rs2092392	HTR6
rs2092393	HTR6
rs61768262	HTR6
rs1977101	HTR6
rs2050122	HTR6
rs6703842	HTR6
rs55973832	HTR6
rs10917509	HTR6
rs8192529	HTR6
rs1805054	HTR6
rs4912138	HTR6
rs151317666	HTR6
rs6671732	HTR6
rs142999316	HTR6
rs2314332	HTR6
rs34169506	HTR6
rs36070236	HTR6
rs6658108	HTR6
rs116615534	HTR6
rs2872594	HTR6
rs3790756	HTR6
rs35845491	HTR6
rs12691495	HTR6
rs114731365	HTR6
rs3790757	HTR6
rs3790758	HTR6
rs6684942	HTR6
rs6699866	HTR6
rs147205838	HTR6
rs4912139	HTR6
rs142556222	HTR6
rs35289324	HTR6
rs78732601	HTR6
rs1883565	HTR6
rs41312012	HTR6
rs3813987	HTR6
rs74450010	HTR6
rs34145081	C1QA
rs35986073	C1QA
rs291994	C1QA
rs587585	C1QA
rs12402853	C1QA
rs2935538	C1QA
rs679244	C1QA
rs665691	C1QA
rs665691	C1QC
rs663518	C1QA
rs663518	C1QC
rs677000	C1QA
rs677000	C1QC
rs663096	C1QA
rs663096	C1QC
rs663062	C1QA
rs663062	C1QC
rs677446	C1QA
rs677446	C1QC
rs651534	C1QA
rs651534	C1QC
rs651520	C1QA
rs651520	C1QC
rs141997172	C1QA
rs141997172	C1QC
rs680123	C1QA
rs680123	C1QC
rs649538	C1QA
rs649538	C1QC
rs75176013	C1QA
rs75176013	C1QC
rs649114	C1QA
rs649114	C1QC
rs2935539	C1QA
rs2935539	C1QC
rs2935540	C1QA
rs2935540	C1QC
rs2986658	C1QA
rs2986658	C1QC
rs2935541	C1QA
rs2935541	C1QC
rs12058824	C1QA
rs12058824	C1QC
rs2935542	C1QC
rs2935542	C1QA
rs17881257	C1QC
rs17881257	C1QA
rs292001	C1QC
rs292001	C1QA
rs12740591	C1QC
rs12740591	C1QA
rs172378	C1QC
rs172378	C1QA
rs10917274	C1QA
rs10917274	C1QC
rs17883003	C1QA
rs17883003	C1QC
rs292002	C1QA
rs292002	C1QC
rs12033074	C1QA
rs12033074	C1QC
rs675265	C1QA
rs675265	C1QC
rs17884494	C1QA
rs17884494	C1QC
rs6690827	C1QA
rs6690827	C1QC
rs4655085	C1QA
rs4655085	C1QC
rs149682412	C1QA
rs149682412	C1QB
rs149682412	C1QC
rs111257252	C1QA
rs111257252	C1QB
rs111257252	C1QC
rs12073436	C1QA
rs12073436	C1QB
rs12073436	C1QC
rs12401504	C1QA
rs12401504	C1QB
rs12401504	C1QC
rs672693	C1QA
rs672693	C1QB
rs672693	C1QC
rs72877151	C1QA
rs72877151	C1QB
rs72877151	C1QC
rs653286	C1QA
rs653286	C1QB
rs653286	C1QC
rs294185	C1QA
rs294185	C1QB
rs294185	C1QC
rs294184	C1QA
rs294184	C1QB
rs294184	C1QC
rs294183	C1QA
rs294183	C1QB
rs294183	C1QC
rs294182	C1QA
rs294182	C1QB
rs294182	C1QC
rs581452	C1QA
rs581452	C1QB
rs581452	C1QC
rs581453	C1QA
rs581453	C1QB
rs581453	C1QC
rs12065722	C1QA
rs12065722	C1QB
rs12065722	C1QC
rs7517504	C1QA
rs7517504	C1QB
rs7517504	C1QC
rs77881350	C1QA
rs77881350	C1QB
rs77881350	C1QC
rs36049190	C1QA
rs36049190	C1QB
rs36049190	C1QC
rs9434	C1QA
rs9434	C1QB
rs9434	C1QC
rs294180	C1QA
rs294180	C1QB
rs294180	C1QC
rs294179	C1QA
rs294179	C1QB
rs294179	C1QC
rs34550409	C1QA
rs34550409	C1QB
rs34550409	C1QC
rs12728460	C1QA
rs12728460	C1QB
rs12728460	C1QC
rs76374480	C1QA
rs76374480	C1QB
rs76374480	C1QC
rs294178	C1QB
rs294178	C1QC
rs294177	C1QB
rs294177	C1QC
rs11579200	C1QB
rs11579200	C1QC
rs291993	C1QB
rs291993	C1QC
rs291992	C1QB
rs291992	C1QC
rs72651389	C1QB
rs72651389	C1QC
rs71638859	C1QB
rs71638859	C1QC
rs61767328	C1QB
rs61767328	C1QC
rs34964610	C1QB
rs34964610	C1QC
rs11583021	C1QB
rs11583021	C1QC
rs12734877	C1QB
rs12734877	C1QC
rs291991	C1QB
rs291991	C1QC
rs12753744	C1QB
rs12753744	C1QC
rs12754182	C1QB
rs12754182	C1QC
rs17433222	C1QB
rs17433222	C1QC
rs72651392	C1QB
rs72651392	C1QC
rs291990	C1QB
rs291990	C1QC
rs291989	C1QC
rs291989	C1QB
rs913243	C1QC
rs913243	C1QB
rs291988	C1QC
rs291988	C1QB
rs291986	C1QC
rs291986	C1QB
rs291985	C1QC
rs291985	C1QB
rs12756603	C1QC
rs12756603	C1QB
rs12722729	C1QC
rs12722729	C1QB
rs291982	C1QC
rs291982	C1QB
rs291981	C1QC
rs291981	C1QB
rs61767330	C1QC
rs61767330	C1QB
rs294190	C1QC
rs294190	C1QB
rs294189	C1QC
rs294189	C1QB
rs72651398	C1QC
rs72651398	C1QB
rs76504354	C1QC
rs76504354	C1QB
rs72651399	C1QC
rs72651399	C1QB
rs294187	C1QC
rs294187	C1QB
rs6659022	C1QB
rs631090	C1QB
rs57114857	C1QB
Affx-7597360	C1QB
rs75380810	C1QB
rs292010	C1QB
rs292009	C1QB
rs35408927	C1QB
rs292008	C1QB
rs116289726	C1QB
rs12088436	C1QB
rs12032524	C1QB
rs66939455	C1QB
rs67806890	C1QB
rs149384612	C1QB
rs292006	C1QB
rs292004	C1QB
rs12741437	C1QB
rs12083712	C1QB
rs159179	C1QB
rs79541893	C1QB
rs75003474	C1QB
rs2031749	C1QB
rs77451590	CYP26B1
rs74844908	CYP26B1
rs78696834	CYP26B1
rs12477733	CYP26B1
rs72845602	CYP26B1
rs144288928	CYP26B1
rs2192332	CYP26B1
rs10209950	CYP26B1
rs148324385	CYP26B1
rs6546739	CYP26B1
rs6546740	CYP26B1
rs6546741	CYP26B1
rs12463872	CYP26B1
rs6546742	CYP26B1
rs6546743	CYP26B1
rs74997150	CYP26B1
rs6721368	CYP26B1
rs11899270	CYP26B1
rs2420199	CYP26B1
rs141169982	CYP26B1
rs13411648	CYP26B1
rs116547657	CYP26B1
rs887844	CYP26B1
rs7583202	CYP26B1
rs2420201	CYP26B1
rs61138718	CYP26B1
rs3768647	CYP26B1
rs10181341	CYP26B1
rs55707322	CYP26B1
rs2241059	CYP26B1
rs12478279	CYP26B1
rs3768644	CYP26B1
rs3768643	CYP26B1
rs2241058	CYP26B1
rs2241057	CYP26B1
rs570357444	CYP26B1
rs77927580	CYP26B1
rs191064414	CYP26B1
rs72908315	CYP26B1
rs3768639	CYP26B1
rs3768638	CYP26B1
rs138839924	CYP26B1
rs28503372	CYP26B1
rs7596302	CYP26B1
rs62150093	CYP26B1
rs6546745	CYP26B1
rs6546747	CYP26B1
rs13407599	CYP26B1
rs62150094	CYP26B1
rs6738598	CYP26B1
rs6710373	CYP26B1
rs6710195	CYP26B1
rs6738942	CYP26B1
rs2901091	CYP26B1
rs6546748	CYP26B1
rs7557210	CYP26B1
rs145801339	INHBB
rs74721912	INHBB
rs7589138	INHBB
rs10201826	INHBB
rs11890218	INHBB
rs138552716	INHBB
rs76217309	INHBB
rs72827459	INHBB
rs10164426	INHBB
rs148207778	INHBB
rs6741938	INHBB
rs11897635	INHBB
rs7578624	INHBB
rs13419301	INHBB
rs146341261	INHBB
rs79542203	INHBB
rs80136509	INHBB
rs10183524	INHBB
rs60130558	INHBB
rs10165000	INHBB
rs140238220	INHBB
rs114890815	INHBB
rs140155405	INHBB
rs1548039	INHBB
rs12617824	INHBB
rs13408032	BOK
rs870301	BOK
rs56211918	BOK
rs75407258	BOK
rs80345756	BOK
rs13015179	BOK
rs7598295	BOK
rs7420703	BOK
rs35677782	BOK
rs2306065	GPR15
rs6807441	GPR15
rs6799550	GPR15
rs73144153	GPR15
rs17523196	GPR15
rs17523190	GPR15
rs2178323	GPR15
rs73144157	GPR15
rs1675521	GPR15
rs73144159	GPR15
rs9819403	GPR15
rs1675520	GPR15
rs1729962	GPR15
rs1729961	GPR15
rs78087473	GPR15
rs72922770	GPR15
rs1471300	GPR15
rs1461155	GPR15
rs1675519	GPR15
rs2230344	GPR15
rs1529046	GPR15
rs1881672	GPR15
rs12488919	GPR15
rs12488953	GPR15
rs1350790	GPR15
rs35485574	GPR15
rs144524296	GPR15
rs4392455	GPR15
rs10934854	GATA2
rs80252447	GATA2
rs56099243	GATA2
rs45463895	GATA2
rs45479594	GATA2
rs2713604	GATA2
rs11708606	GATA2
rs62270945	GATA2
rs3922557	GATA2
rs73862213	GATA2
rs7696812	S100P
rs116245491	S100P
rs7674726	S100P
rs58633275	S100P
rs73211736	S100P
rs10937750	S100P
rs3822261	S100P
rs75064529	S100P
rs4493618	S100P
rs116288623	S100P
rs6855490	S100P
rs4689522	S100P
rs4689035	S100P
rs4234772	S100P
rs114547858	S100P
rs10025855	S100P
rs10005127	S100P
rs6447569	CORIN
rs6447570	CORIN
rs6823760	CORIN
rs6855797	CORIN
rs11932436	CORIN
rs16860404	CORIN
rs2271034	CORIN
rs1316874	CORIN
rs2351790	CORIN
rs1316782	CORIN
rs1316783	CORIN
rs7692677	CORIN
rs10021442	CORIN
rs111739830	CORIN
rs6858092	CORIN
rs13133133	CORIN
rs4519771	CORIN
rs140471266	CORIN
rs28455914	CORIN
rs4558836	CORIN
rs4695252	CORIN
rs1316781	CORIN
rs4145944	CORIN
rs12641970	CORIN
rs4145947	CORIN
rs11947521	CORIN
rs112749544	CORIN
rs11930255	CORIN
rs3811829	CORIN
rs11735390	CORIN
rs4695253	CORIN
rs12641823	CORIN
rs61758585	CORIN
rs3749585	CORIN
rs3749584	CORIN
rs17462424	CORIN
rs181531738	CORIN
rs78926190	CORIN
rs13150235	CORIN
rs13435606	CORIN
rs13306282	CORIN
rs12650894	CORIN
rs7671412	CORIN
rs7670471	CORIN
rs16860440	CORIN
rs188855215	CORIN
rs6834933	CORIN
rs6835144	CORIN
rs6817366	CORIN
rs6834954	CORIN
rs73238611	CORIN
rs10004474	CORIN
rs61759670	CORIN
rs17572227	CORIN
rs6847217	CORIN
rs17572234	CORIN
rs12642238	CORIN
rs62298031	CORIN
rs10000636	CORIN
rs6832640	CORIN
rs12502587	CORIN
rs13144815	CORIN
rs13150459	CORIN
rs7667912	CORIN
rs7699028	CORIN
rs116496762	CORIN
rs200239561	CORIN
rs201518178	CORIN
rs6833356	CORIN
rs6833737	CORIN
rs6832495	CORIN
rs80217638	CORIN
rs9759538	CORIN
rs28424168	CORIN
rs9993991	CORIN
rs9998849	CORIN
rs9291308	CORIN
rs9998959	CORIN
rs10029782	CORIN
rs9999055	CORIN
rs6847127	CORIN
rs4695254	CORIN
rs7673729	CORIN
rs10002415	CORIN
rs10033447	CORIN
rs13124282	CORIN
rs4695255	CORIN
rs139112064	CORIN
rs4695256	CORIN
rs79211634	CORIN
rs189964787	CORIN
rs13117568	CORIN
rs28539362	CORIN
rs66911545	CORIN
rs17572345	CORIN
rs73238612	CORIN
rs73238613	CORIN
rs12648377	CORIN
rs10938495	CORIN
rs12233857	CORIN
rs6839273	CORIN
rs6839636	CORIN
rs62298032	CORIN
rs73238614	CORIN
rs13152624	CORIN
rs13133683	CORIN
rs79999701	CORIN
rs67707778	CORIN
rs13151904	CORIN
rs78589423	CORIN
rs13101892	CORIN
rs34088862	CORIN
rs17462541	CORIN
rs16860446	CORIN
rs34996787	CORIN
rs4464539	CORIN
rs17601068	CORIN
rs4464540	CORIN
rs5026274	CORIN
rs16860451	CORIN
rs34048353	CORIN
rs56402433	CORIN
rs4694860	CORIN
rs4694861	CORIN
rs9997352	CORIN
rs7697211	CORIN
rs2351787	CORIN
rs61759676	CORIN
rs7673938	CORIN
rs7673289	CORIN
rs7657029	CORIN
rs7657209	CORIN
rs76043836	CORIN
rs10014808	CORIN
rs3936628	CORIN
rs10017276	CORIN
rs12331639	CORIN
rs73238616	CORIN
rs13119296	CORIN
rs146360492	CORIN
rs111520998	CORIN
rs35283537	CORIN
rs113566016	CORIN
rs10009447	CORIN
rs10031014	CORIN
rs569628400	CORIN
rs537057496	CORIN
rs10023509	CORIN
rs10009672	CORIN
rs10009857	CORIN
rs10023715	CORIN
rs116285362	CORIN
rs12332008	CORIN
rs12332061	CORIN
rs7682364	CORIN
rs7699738	CORIN
rs1344122	CORIN
rs2292105	CORIN
rs7658542	CORIN
rs7658554	CORIN
rs7658596	CORIN
rs17653988	CORIN
rs7660319	CORIN
rs7660901	CORIN
rs13107754	CORIN
rs9291309	CORIN
rs61759681	CORIN
rs9291310	CORIN
rs9283674	CORIN
rs2351786	CORIN
rs4031825	CORIN
rs12508056	CORIN
rs184435177	CORIN
rs6818432	CORIN
rs11941312	CORIN
rs61759683	CORIN
rs10005710	CORIN
rs10029881	CORIN
rs13142272	CORIN
rs10029890	CORIN
rs112635326	CORIN
rs28628055	CORIN
rs12504395	CORIN
rs13142266	CORIN
rs12509275	CORIN
rs4586905	CORIN
rs4499673	CORIN
rs4522838	CORIN
rs77351962	CORIN
rs2351792	CORIN
rs4388056	CORIN
rs13149126	CORIN
rs35971161	CORIN
rs34131087	CORIN
rs10023732	CORIN
rs4695257	CORIN
rs4695258	CORIN
rs4695259	CORIN
rs6845683	CORIN
rs13105718	CORIN
rs4695260	CORIN
rs17572478	CORIN
rs4695261	CORIN
rs17462693	CORIN
rs12512399	CORIN
rs62298034	CORIN
rs1875823	CORIN
rs1875824	CORIN
rs6447571	CORIN
rs28549266	CORIN
rs16860493	CORIN
rs4371589	CORIN
rs57700234	CORIN
rs28515024	CORIN
rs13127813	CORIN
rs13127836	CORIN
rs13133141	CORIN
rs4694862	CORIN
rs145625655	CORIN
rs4695262	CORIN
rs4694863	CORIN
rs9918055	CORIN
rs9918069	CORIN
rs9918070	CORIN
rs9917894	CORIN
rs9917878	CORIN
rs11932585	CORIN
rs11933636	CORIN
rs6447572	CORIN
rs7689937	CORIN
rs7679354	CORIN
rs2351793	CORIN
rs17462720	CORIN
rs73238618	CORIN
rs7680097	CORIN
rs75123567	CORIN
rs6825929	CORIN
rs28706404	CORIN
rs75956296	CORIN
rs28729388	CORIN
rs11933764	CORIN
rs28785833	CORIN
rs28848023	CORIN
rs11933930	CORIN
rs11943208	CORIN
rs11947985	CORIN
rs6447573	CORIN
rs7665081	CORIN
rs116632775	CORIN
rs1317157	CORIN
rs35448556	CORIN
rs1317158	CORIN
rs1317159	CORIN
rs6845515	CORIN
rs4695263	CORIN
rs4695264	CORIN
rs10938497	CORIN
rs6447574	CORIN
rs12331236	CORIN
rs10213618	CORIN
rs10213076	CORIN
rs10212843	CORIN
rs10212847	CORIN
rs73238619	CORIN
rs10005066	CORIN
rs10013225	CORIN
rs3817091	CORIN
rs17462783	CORIN
rs55821538	CORIN
rs2271035	CORIN
rs114213960	CORIN
rs11941639	CORIN
rs61759692	CORIN
rs7681719	CORIN
rs74375991	CORIN
rs6447575	CORIN
rs2351794	CORIN
rs61760471	CORIN
rs2351796	CORIN
rs12644185	CORIN
rs10007684	CORIN
rs17572617	CORIN
rs71612002	CORIN
rs4579089	CORIN
rs9996697	CORIN
rs73238622	CORIN
rs1317606	CORIN
rs4145945	CORIN
rs4145946	CORIN
rs77004224	CORIN
rs4626168	CORIN
rs4618284	CORIN
rs62299169	CORIN
rs28551584	CORIN
rs4131134	CORIN
rs11943121	CORIN
rs150335613	CORIN
rs6447576	CORIN
rs3805392	CORIN
rs7688765	CORIN
rs4642223	CORIN
rs77315097	CORIN
rs62299170	CORIN
rs62299171	CORIN
rs6447578	CORIN
rs28860911	CORIN
rs143802319	CORIN
rs28783147	CORIN
rs28825731	CORIN
rs62299172	CORIN
rs28793954	CORIN
rs1578977	CORIN
rs1573804	CORIN
rs10029017	CORIN
rs13146115	CORIN
rs13118504	CORIN
rs6853454	CORIN
rs3817090	CORIN
rs3792712	CORIN
rs3792711	CORIN
rs3805390	CORIN
rs17462867	CORIN
rs11934749	CORIN
rs6825581	CORIN
rs73238624	CORIN
rs28584355	CORIN
rs2351783	CORIN
rs2351784	CORIN
rs6815552	CORIN
rs4459961	CORIN
rs189555587	CORIN
rs149115082	CORIN
rs113514430	CORIN
rs12643755	CORIN
rs60585372	CORIN
rs73238625	CORIN
rs114494162	CORIN
rs17601341	CORIN
rs75207117	CORIN
rs12644230	CORIN
rs2271036	CORIN
rs2271037	CORIN
rs10517195	CORIN
rs35697364	CORIN
rs13131207	CORIN
rs28667091	CORIN
rs17463016	CORIN
rs13135995	CORIN
rs13118104	CORIN
rs13137804	CORIN
rs17601404	CORIN
rs77942772	CORIN
rs7675211	CORIN
rs61760504	CORIN
rs3792710	CORIN
rs74541590	CORIN
rs3792709	CORIN
rs13135597	CORIN
rs7665841	CORIN
rs115007994	CORIN
rs146343882	CORIN
rs7661414	CORIN
rs4441728	CORIN
rs4558839	CORIN
rs61761797	CORIN
rs4271983	CORIN
rs4271984	CORIN
rs4273435	CORIN
rs17654278	CORIN
rs150101220	CORIN
rs116740106	CORIN
rs115201447	CORIN
rs61761810	CORIN
rs144930160	CORIN
rs77880908	CORIN
rs140372014	CORIN
rs17572939	CORIN
rs10517198	CORIN
rs17654327	CORIN
rs11723646	CORIN
rs139853367	CORIN
rs36090894	CORIN
rs35812624	CORIN
rs34122903	CORIN
rs73238628	CORIN
rs7698488	CORIN
rs116738606	CORIN
rs7698516	CORIN
rs4637369	CORIN
rs34835233	CORIN
rs7654322	CORIN
rs13129264	CORIN
rs62299221	CORIN
rs28470410	CORIN
rs35240503	CORIN
rs17601551	CORIN
rs17654381	CORIN
rs17654393	CORIN
rs10000405	CORIN
rs34708295	CORIN
rs35753735	CORIN
rs7662371	CORIN
rs17601572	CORIN
rs17654399	CORIN
rs6838870	CORIN
rs6857694	CORIN
rs6814632	CORIN
rs6844990	CORIN
rs17601586	CORIN
rs77299322	CORIN
rs13140912	CORIN
rs13113090	CORIN
rs13146535	CORIN
rs13152444	CORIN
rs6858711	CORIN
rs34884287	CORIN
rs17654423	CORIN
rs17654441	CORIN
rs4695271	CORIN
rs2352144	CORIN
rs2882842	CORIN
rs17601635	CORIN
rs36013356	CORIN
rs4554037	CORIN
rs2882843	CORIN
rs35119545	CORIN
rs34642298	CORIN
rs74676426	CORIN
rs35872693	CORIN
rs62299228	CORIN
rs17654453	CORIN
rs13135920	CORIN
rs13135940	CORIN
rs62299229	CORIN
rs34590212	CORIN
rs34202666	CORIN
rs62299230	CORIN
rs115512042	CORIN
rs17601656	CORIN
rs17601663	CORIN
rs17654484	CORIN
rs17573184	CORIN
rs937680	CORIN
rs13139958	CORIN
rs13146670	CORIN
rs4513534	CORIN
rs35076109	CORIN
rs3886431	CORIN
rs3886429	CORIN
rs3886430	CORIN
rs4695273	CORIN
rs4695274	CORIN
rs35802389	CORIN
rs67927272	CORIN
rs28820100	CORIN
rs67724467	CORIN
rs4565055	CORIN
rs4632625	CORIN
rs10001009	CORIN
rs4694864	CORIN
rs4694865	CORIN
rs35978338	CORIN
rs10008014	CORIN
rs7691251	CORIN
rs61762932	CORIN
rs59952798	CORIN
rs62299234	CORIN
rs114676069	CORIN
rs186433467	CORIN
rs35938045	CORIN
rs139397658	CORIN
rs35322064	CORIN
rs184945848	CORIN
rs78911825	CORIN
rs61762937	CORIN
rs114152620	CORIN
rs7657944	CORIN
rs149713775	CORIN
rs62299251	CORIN
rs184615119	CORIN
rs34638656	CORIN
rs4695275	CORIN
rs73814824	CORIN
rs141147321	CORIN
rs79759534	CORIN
rs4591570	CORIN
rs61764283	CORIN
rs6850142	CORIN
rs7698105	CORIN
rs6815011	CORIN
rs114639555	CORIN
rs138782566	CORIN
rs112716327	CORIN
rs62299252	CORIN
rs6836412	CORIN
rs60338190	CORIN
rs59776273	CORIN
rs61756969	CORIN
rs62299253	CORIN
rs114429649	CORIN
rs62299254	CORIN
rs57922463	CORIN
rs75424485	CORIN
rs73238634	CORIN
rs79690652	CORIN
rs17463555	CORIN
rs2033897	CORIN
rs2289433	CORIN
rs1371731	CORIN
rs6820636	CORIN
rs1440221	CORIN
rs17463666	CORIN
rs114776512	CORIN
rs183809355	CORIN
rs12509420	CORIN
rs556788772	CORIN
rs145922975	CORIN
rs112546496	CORIN
rs62299258	CORIN
rs62299259	CORIN
rs62301160	CORIN
rs62301161	CORIN
rs10938499	CORIN
rs149922127	CORIN
rs10938500	CORIN
rs9762760	CORIN
rs10517201	CORIN
rs757651	EGR1
rs72805804	EGR1
rs149312547	EGR1
rs112529967	EGR1
rs2107676	EGR1
rs116668450	EGR1
rs17171825	EGR1
rs77496485	EGR1
rs75900384	EGR1
rs114318690	EGR1
rs72805805	EGR1
rs757650	EGR1
rs151239137	EGR1
rs740075	EGR1
rs886601	EGR1
rs7729723	EGR1
rs143604137	EGR1
rs140834760	EGR1
rs149366446	EGR1
rs184278654	EGR1
rs2350641	EGR1
rs62382363	EGR1
rs7735367	EGR1
rs113566341	EGR1
rs143810985	EGR1
rs111549735	EGR1
rs6897407	EGR1
rs56109915	EGR1
rs76606969	EGR1
rs3813321	EGR1
rs34620091	EGR1
rs34838824	EGR1
rs1800778	EGR1
rs28365161	EGR1
rs150849222	EGR1
rs11743810	EGR1
rs6914	EGR1
rs34885420	EGR1
rs116326070	EGR1
rs11748288	EGR1
rs11741807	EGR1
rs115080567	EGR1
rs2051861	EGR1
rs13185520	EGR1
rs182755866	EGR1
rs116093798	EGR1
rs113619141	EGR1
rs112832795	EGR1
rs62382364	EGR1
rs3910202	EGR1
rs35887892	EGR1
rs113649307	EGR1
rs11738297	SGCD
rs148730873	SGCD
rs10036145	SGCD
rs73810305	SGCD
rs7722952	SGCD
rs6870585	SGCD
rs7733722	SGCD
rs7448810	SGCD
rs73810310	SGCD
rs6421149	SGCD
rs149793268	SGCD
rs113132229	SGCD
rs13169025	SGCD
rs78471161	SGCD
rs6580181	SGCD
rs62382290	SGCD
rs114466942	SGCD
rs3924828	SGCD
rs4958420	SGCD
rs73297590	SGCD
rs56829274	SGCD
rs12655253	SGCD
rs113930267	SGCD
rs115981946	SGCD
rs7733760	SGCD
rs144067470	SGCD
rs13160569	SGCD
rs28601600	SGCD
rs150903903	SGCD
rs143993708	SGCD
rs146412457	SGCD
rs145586715	SGCD
rs148875892	SGCD
rs151013216	SGCD
rs28971928	SGCD
rs73810312	SGCD
rs4077765	SGCD
rs56324461	SGCD
rs62382292	SGCD
rs4434365	SGCD
rs75050611	SGCD
rs62382293	SGCD
rs114980758	SGCD
rs12187106	SGCD
rs7379262	SGCD
rs7446885	SGCD
rs62382294	SGCD
rs6556604	SGCD
rs113068515	SGCD
rs57306484	SGCD
rs551039011	SGCD
rs73297601	SGCD
rs7717301	SGCD
rs73810314	SGCD
rs144417488	SGCD
rs35102821	SGCD
rs62382295	SGCD
rs56102724	SGCD
rs4608908	SGCD
rs62382296	SGCD
rs11134451	SGCD
rs4518375	SGCD
rs12173162	SGCD
rs12173249	SGCD
rs73810315	SGCD
rs4357020	SGCD
rs7446674	SGCD
rs116273472	SGCD
rs62382310	SGCD
rs13158911	SGCD
rs4616876	SGCD
rs62382311	SGCD
rs62382312	SGCD
rs7714002	SGCD
rs11741070	SGCD
rs12514871	SGCD
rs74365071	SGCD
rs114306761	SGCD
rs12186863	SGCD
rs62382313	SGCD
rs6876341	SGCD
rs34507862	SGCD
rs34760156	SGCD
rs62382314	SGCD
rs73810316	SGCD
rs141131471	SGCD
rs79298582	SGCD
rs4526089	SGCD
rs62382315	SGCD
rs116227844	SGCD
rs62382316	SGCD
rs17524681	SGCD
rs78189004	SGCD
rs6895293	SGCD
rs6875928	SGCD
rs13153098	SGCD
rs4273588	SGCD
rs12521468	SGCD
rs62382317	SGCD
rs17052864	SGCD
rs12108836	SGCD
rs75408722	SGCD
rs62382318	SGCD
rs7447243	SGCD
rs62382319	SGCD
rs11744001	SGCD
rs2127371	SGCD
rs140901312	SGCD
rs17052865	SGCD
rs17052868	SGCD
rs10476284	SGCD
rs62382320	SGCD
rs57521482	SGCD
rs7379436	SGCD
rs80088893	SGCD
rs2046038	SGCD
rs142033824	SGCD
rs111229736	SGCD
rs62382322	SGCD
rs1479555	SGCD
rs1479554	SGCD
rs1351280	SGCD
rs17052874	SGCD
rs7379212	SGCD
rs11135083	SGCD
rs11135084	SGCD
rs6885265	SGCD
rs7447880	SGCD
rs7444825	SGCD
rs1382878	SGCD
rs62382323	SGCD
rs62382324	SGCD
rs13154433	SGCD
rs7378633	SGCD
rs62382325	SGCD
rs13188692	SGCD
rs13170805	SGCD
rs7379008	SGCD
rs6556478	SGCD
rs72812192	SGCD
rs17052880	SGCD
rs7712917	SGCD
rs77666358	SGCD
rs78595670	SGCD
rs17052889	SGCD
rs7445962	SGCD
rs7705775	SGCD
rs10515729	SGCD
rs10515730	SGCD
rs17052896	SGCD
rs375241682	SGCD
rs13163650	SGCD
rs13154843	SGCD
rs17052899	SGCD
rs35125194	SGCD
rs35483609	SGCD
rs11743011	SGCD
rs1545773	SGCD
rs980914	SGCD
rs144498512	SGCD
rs2569028	SGCD
rs2569029	SGCD
rs2217640	SGCD
rs11738666	SGCD
rs6420106	SGCD
rs17052904	SGCD
rs2569030	SGCD
rs2619725	SGCD
rs2569031	SGCD
rs62382330	SGCD
rs77240052	SGCD
rs149335935	SGCD
rs2619724	SGCD
rs2569032	SGCD
rs113907575	SGCD
rs148470817	SGCD
rs2619723	SGCD
rs116228916	SGCD
rs1432814	SGCD
rs149000448	SGCD
rs2619722	SGCD
rs6876095	SGCD
rs2619721	SGCD
rs2619720	SGCD
rs75438039	SGCD
rs2619718	SGCD
rs3846688	SGCD
rs11745289	SGCD
rs6556568	SGCD
rs2569033	SGCD
rs75921539	SGCD
rs4362928	SGCD
rs9313906	SGCD
rs9313907	SGCD
rs62382350	SGCD
rs1432816	SGCD
rs1432817	SGCD
rs6875111	SGCD
rs6556580	SGCD
rs10064619	SGCD
rs34817459	SGCD
rs145502024	SGCD
rs2619717	SGCD
rs11135225	SGCD
rs1432818	SGCD
rs62382351	SGCD
rs116324036	SGCD
rs2569034	SGCD
rs74331462	SGCD
rs11135229	SGCD
rs2619715	SGCD
rs11743670	SGCD
rs11743693	SGCD
rs113111085	SGCD
rs10063798	SGCD
rs12521447	SGCD
rs10073856	SGCD
rs62382352	SGCD
rs6873333	SGCD
rs77519690	SGCD
rs72814211	SGCD
rs2569023	SGCD
rs62382353	SGCD
rs79931516	SGCD
rs2619714	SGCD
rs2619713	SGCD
rs2619712	SGCD
rs2619711	SGCD
rs140341329	SGCD
rs2619710	SGCD
rs62382355	SGCD
rs6860927	SGCD
rs62382356	SGCD
rs11742133	SGCD
rs1897554	SGCD
rs2569024	SGCD
rs17532425	SGCD
rs10076006	SGCD
rs75788634	SGCD
rs2569025	SGCD
rs77312883	SGCD
rs1019928	SGCD
rs62382357	SGCD
rs41472848	SGCD
rs62382359	SGCD
rs2619728	SGCD
rs2248389	SGCD
rs7706170	SGCD
rs7736695	SGCD
rs1432812	SGCD
rs74987384	SGCD
rs6895133	SGCD
rs2619727	SGCD
rs3846690	SGCD
rs12518602	SGCD
rs62383760	SGCD
rs77280677	SGCD
rs2619726	SGCD
rs564831355	SGCD
rs75017687	SGCD
rs59458149	SGCD
rs2061908	SGCD
rs28424124	SGCD
rs28592780	SGCD
rs7447535	SGCD
rs6556773	SGCD
rs2569027	SGCD
rs62383761	SGCD
rs2569026	SGCD
rs2619719	SGCD
rs62383762	SGCD
rs2619716	SGCD
rs77453483	SGCD
rs192160612	SGCD
rs11738333	SGCD
rs974604	SGCD
rs62383763	SGCD
rs6556779	SGCD
rs11738514	SGCD
rs61562015	SGCD
rs13357771	SGCD
rs146862106	SGCD
rs2871580	SGCD
rs115231915	SGCD
rs73299488	SGCD
rs7719295	SGCD
rs58739548	SGCD
rs78733545	SGCD
rs72814239	SGCD
rs1594658	SGCD
rs62383764	SGCD
rs11135369	SGCD
rs113210215	SGCD
rs76005690	SGCD
rs114955282	SGCD
rs11745732	SGCD
rs182937798	SGCD
rs113165347	SGCD
rs7378774	SGCD
rs17052933	SGCD
rs76817418	SGCD
rs62383765	SGCD
rs244965	SGCD
rs114019818	SGCD
rs115898632	SGCD
rs7726529	SGCD
rs244963	SGCD
rs165952	SGCD
rs244962	SGCD
rs13436254	SGCD
rs10056344	SGCD
rs10065329	SGCD
rs78995376	SGCD
rs10069258	SGCD
rs244961	SGCD
rs10058373	SGCD
rs244994	SGCD
rs1368326	SGCD
rs147574992	SGCD
rs244992	SGCD
rs17617120	SGCD
rs165953	SGCD
rs78541968	SGCD
rs2116736	SGCD
rs1432723	SGCD
rs67625007	SGCD
rs6874597	SGCD
rs148439884	SGCD
rs244991	SGCD
rs171524	SGCD
rs244990	SGCD
rs1432721	SGCD
rs244989	SGCD
rs244988	SGCD
rs78982502	SGCD
rs74545702	SGCD
rs4704822	SGCD
rs6860291	SGCD
rs244986	SGCD
rs244985	SGCD
rs244984	SGCD
rs244983	SGCD
rs78472029	SGCD
rs244982	SGCD
rs2116739	SGCD
rs75309704	SGCD
rs244980	SGCD
rs679660	SGCD
rs679656	SGCD
rs17052948	SGCD
rs244979	SGCD
rs17533269	SGCD
rs79576243	SGCD
rs244978	SGCD
rs17052951	SGCD
rs7733552	SGCD
rs139697078	SGCD
rs244977	SGCD
rs17617422	SGCD
rs12517163	SGCD
rs9313417	SGCD
rs244976	SGCD
rs74295103	SGCD
rs183626	SGCD
rs115592135	SGCD
rs143766542	SGCD
rs17533521	SGCD
rs111337309	SGCD
rs244973	SGCD
rs73810343	SGCD
rs1157296	SGCD
rs17052958	SGCD
rs72805670	SGCD
rs34361546	SGCD
rs7724912	SGCD
rs144913485	SGCD
rs141663307	SGCD
rs4400109	SGCD
rs79534328	SGCD
rs61533738	SGCD
rs55711130	SGCD
rs244955	SGCD
rs13169785	SGCD
rs1432732	SGCD
rs115642869	SGCD
rs62380666	SGCD
rs80177286	SGCD
rs751925931	SGCD
rs13178470	SGCD
rs114131384	SGCD
rs6556055	SGCD
rs142723340	SGCD
rs34147443	SGCD
rs73301362	SGCD
rs114021007	SGCD
rs7731978	SGCD
rs143417040	SGCD
rs78679054	SGCD
rs10062650	SGCD
rs10057754	SGCD
rs891912	SGCD
rs13187962	SGCD
rs112892683	SGCD
rs11959572	SGCD
rs10066451	SGCD
rs75125959	SGCD
rs75588262	SGCD
rs2310879	SGCD
rs558381131	SGCD
rs1019921	SGCD
rs17053110	SGCD
rs13171665	SGCD
rs79375969	SGCD
rs6866134	SGCD
rs12517364	SGCD
rs6886073	SGCD
rs78552856	SGCD
rs9313769	SGCD
rs79539111	SGCD
rs4565195	SGCD
rs77226660	SGCD
rs73810390	SGCD
Affx-25917390	SGCD
rs13187689	SGCD
rs17536506	SGCD
rs73812913	SGCD
rs256631	SGCD
rs7734472	SGCD
rs78882754	SGCD
rs3097855	SGCD
rs1347118	SGCD
rs78054006	SGCD
rs138933922	SGCD
rs151150508	SGCD
rs112059885	SGCD
rs4704970	SGCD
rs13157744	SGCD
rs75213665	SGCD
rs76045519	SGCD
rs7702268	SGCD
rs76890297	SGCD
rs32387	SGCD
rs39947	SGCD
rs7712924	SGCD
rs891908	SGCD
rs78803444	SGCD
rs76161576	SGCD
rs1368320	SGCD
rs55756765	SGCD
rs77722566	SGCD
rs79446952	SGCD
rs17538098	SGCD
rs72807765	SGCD
rs182515737	SGCD
rs115636284	SGCD
rs76323738	SGCD
rs11748176	SGCD
Affx-25918962	SGCD
rs55803328	SGCD
rs114154914	SGCD
rs256771	SGCD
rs116046681	SGCD
rs256769	SGCD
rs78223757	SGCD
rs150095751	SGCD
rs73811419	SGCD
rs72807771	SGCD
rs116452061	SGCD
rs1835925	SGCD
rs144043294	SGCD
rs114468395	SGCD
rs75782547	SGCD
rs115235396	SGCD
rs76490663	SGCD
rs116020183	SGCD
rs59484684	SGCD
rs568135783	SGCD
rs6876263	SGCD
rs35426260	SGCD
rs74459676	SGCD
rs116659662	SGCD
rs10515735	SGCD
rs777898804	SGCD
rs77349019	SGCD
rs113047275	SGCD
rs535338304	SGCD
rs77156821	SGCD
rs374675005	SGCD
rs78454788	SGCD
rs112846160	SGCD
rs114603152	SGCD
rs374898330	SGCD
rs115861746	SGCD
rs142521604	SGCD
rs116602921	SGCD
rs30274	SGCD
rs78340503	SGCD
rs30275	SGCD
rs249876	SGCD
rs182445378	SGCD
rs145154838	SGCD
rs249877	SGCD
rs249894	SGCD
rs249892	SGCD
rs249891	SGCD
rs2312058	SGCD
rs148676726	SGCD
rs249890	SGCD
rs249889	SGCD
rs249888	SGCD
rs115990456	SGCD
rs57499459	SGCD
rs17053358	SGCD
rs62382677	SGCD
rs17053360	SGCD
rs30282	SGCD
rs79118295	SGCD
rs187495	SGCD
rs30281	SGCD
rs30280	SGCD
rs116604080	SGCD
rs4704996	SGCD
rs4704997	SGCD
rs62382678	SGCD
rs80355308	SGCD
rs62382679	SGCD
rs534476316	SGCD
rs62382681	SGCD
rs13354310	SGCD
rs17053370	SGCD
rs115453279	SGCD
rs114395809	SGCD
rs146342570	SGCD
rs115633466	SGCD
rs1428136	SGCD
rs62382682	SGCD
rs6556512	SGCD
rs4560532	SGCD
rs73302631	SGCD
rs6556514	SGCD
rs10058777	SGCD
rs62383769	SGCD
rs1428139	SGCD
rs10062793	SGCD
rs1121854	SGCD
rs1121853	SGCD
rs1121852	SGCD
rs4134197	SGCD
rs12653936	SGCD
rs78171749	SGCD
rs1346486	SGCD
rs1346485	SGCD
rs2312059	SGCD
rs115246025	SGCD
rs77998146	SGCD
rs1593885	SGCD
rs1593884	SGCD
rs62383770	SGCD
rs1834945	SGCD
rs62383771	SGCD
rs4461618	SGCD
rs972324	SGCD
rs62383772	SGCD
rs996386	SGCD
rs144307263	SGCD
rs116183633	SGCD
rs1366228	SGCD
rs79065932	SGCD
rs6866397	SGCD
rs4555777	SGCD
rs116747806	SGCD
rs76625693	SGCD
rs17628942	SGCD
rs12513679	SGCD
rs13170433	SGCD
rs10515734	SGCD
rs6891033	SGCD
rs12517231	SGCD
rs116357544	SGCD
rs62383773	SGCD
rs193219367	SGCD
rs73302651	SGCD
rs11953745	SGCD
rs112656381	SGCD
rs12716369	SGCD
rs12716370	SGCD
rs112196454	SGCD
rs7341071	SGCD
rs62383774	SGCD
rs73302655	SGCD
rs12657973	SGCD
rs73302657	SGCD
rs12655476	SGCD
rs75300904	SGCD
rs62383775	SGCD
rs62383776	SGCD
rs73302659	SGCD
rs113281451	SGCD
rs62383777	SGCD
rs62383778	SGCD
rs73302669	SGCD
rs10066281	SGCD
rs76414420	SGCD
rs115169161	SGCD
rs79593969	SGCD
rs77453609	SGCD
rs77090078	SGCD
rs10059484	SGCD
rs10065545	SGCD
rs11747400	SGCD
rs1504932	SGCD
rs144444879	SGCD
rs12019319	SGCD
rs76444735	SGCD
rs988686	SGCD
rs10044599	SGCD
rs116149060	SGCD
rs78688095	SGCD
rs10074679	SGCD
rs77800193	SGCD
rs78732872	SGCD
rs62383780	SGCD
rs17053386	SGCD
rs114901375	SGCD
rs115253258	SGCD
rs61271334	SGCD
rs17553613	SGCD
rs10064971	SGCD
rs62383781	SGCD
rs546976925	SGCD
rs182900273	SGCD
rs187508610	SGCD
rs12523569	SGCD
rs7714998	SGCD
rs12657569	SGCD
rs10052410	SGCD
rs17053396	SGCD
rs80105508	SGCD
rs10077764	SGCD
rs2174420	SGCD
rs76024478	SGCD
rs10054192	SGCD
rs2089189	SGCD
rs2312061	SGCD
rs62380672	SGCD
rs78679437	SGCD
rs115303222	SGCD
rs140081520	SGCD
rs55805499	SGCD
rs74623603	SGCD
rs190593697	SGCD
rs192170911	SGCD
rs114668162	SGCD
rs115025702	SGCD
rs76947197	SGCD
rs79876175	SGCD
rs76630253	SGCD
rs115821479	SGCD
rs7704662	SGCD
rs78912318	SGCD
rs144137670	SGCD
rs149076752	SGCD
rs143136453	SGCD
rs143032664	SGCD
rs78680249	SGCD
rs113202849	SGCD
rs139064583	SGCD
rs114238574	SGCD
rs116356591	SGCD
rs76245178	SGCD
rs11744424	SGCD
rs10044520	SGCD
rs6898100	SGCD
rs1604962	SGCD
rs7710388	SGCD
rs1857768	SGCD
rs7733089	SGCD
rs4705000	SGCD
rs10463088	SGCD
rs4704790	SGCD
rs6885958	SGCD
rs6886148	SGCD
rs4705001	SGCD
rs6875001	SGCD
rs6875169	SGCD
rs74381675	SGCD
rs10045825	SGCD
rs7736412	SGCD
rs10079754	SGCD
rs7737383	SGCD
rs10038955	SGCD
rs74418250	SGCD
rs75817468	SGCD
rs4705002	SGCD
rs4235722	SGCD
rs7737367	SGCD
rs11738065	SGCD
rs75587878	SGCD
rs4705003	SGCD
rs7729633	SGCD
rs10057826	SGCD
rs10058119	SGCD
rs139476699	SGCD
rs114128937	SGCD
rs7724969	SGCD
rs7717393	SGCD
rs7725121	SGCD
rs13170573	SGCD
rs17554270	SGCD
rs7713117	SGCD
rs11950100	SGCD
rs10064593	SGCD
rs11744154	SGCD
rs11740347	SGCD
rs10447212	SGCD
rs142576328	SGCD
rs4704791	SGCD
rs13358340	SGCD
rs4704792	SGCD
rs4705004	SGCD
rs76529530	SGCD
rs114817880	SGCD
rs4705005	SGCD
rs78000700	SGCD
rs4705006	SGCD
rs1354565	SGCD
rs1394605	SGCD
rs1394606	SGCD
rs1948863	SGCD
rs72813881	SGCD
rs79672495	SGCD
rs76131868	SGCD
rs138098717	SGCD
rs79179968	SGCD
rs34848158	SGCD
[truncated: 6,487 more rows]

## Sheet: VitaminA_SNP list
SNP name	Corresponding gene name from vitamin A pathway
Affx-15871198	AGRN
rs2799070	AGRN
rs28591569	AGRN
rs4970349	AGRN
rs138288952	AGRN
rs2275811	AGRN
rs2710887	AGRN
rs9803031	AGRN
rs113261977	AGRN
rs115061121	AGRN
rs2245754	AGRN
rs3813193	AGRN
rs150233209	RBP7
rs144209151	RBP7
rs12060375	RBP7
rs12091993	RBP7
rs116364879	RBP7
rs149694992	RBP7
rs61782884	RBP7
rs112486364	RBP7
rs35232720	RBP7
rs7517360	RBP7
rs7517812	RBP7
rs145614007	RBP7
rs113884535	RBP7
rs72859558	RBP7
rs75694755	RBP7
rs3811458	RBP7
rs111277407	RBP7
rs112770895	RBP7
rs11121512	RBP7
rs6680076	RBP7
rs11121513	RBP7
rs112244233	RBP7
rs6664631	RBP7
rs112408055	RBP7
rs77407441	RBP7
rs6678023	RBP7
rs113346921	RBP7
rs111449768	RBP7
rs7532547	RBP7
rs112409036	RBP7
rs112502382	RBP7
rs141577932	RBP7
rs3003377	RBP7
rs111272864	RBP7
rs138472762	RBP7
rs113829298	RBP7
rs142700272	RBP7
rs3003378	RBP7
rs7539191	RBP7
rs148733190	RBP7
rs151287323	RBP7
rs11578833	RBP7
rs11121514	RBP7
rs113023880	RBP7
rs3013788	RBP7
rs74681101	RBP7
rs571606713	RBP7
rs150809370	RBP7
rs3003376	RBP7
rs3123522	RBP7
rs7517806	RBP7
rs145857486	RBP7
rs112151087	RBP7
rs143320801	RBP7
rs146703679	RBP7
rs140228151	RBP7
rs111489282	RBP7
rs6676768	RBP7
rs150825511	RBP7
rs61134758	RBP7
rs191367695	RBP7
rs58528460	RBP7
rs4846187	RBP7
rs35457662	HSPG2
rs75506362	HSPG2
rs10917051	HSPG2
rs2010397	HSPG2
rs34221978	HSPG2
rs7555231	HSPG2
rs67141521	HSPG2
rs113947818	HSPG2
rs72662414	HSPG2
rs6684152	HSPG2
rs3736360	HSPG2
rs61777195	HSPG2
rs74859884	HSPG2
rs2229487	HSPG2
rs17459097	HSPG2
Affx-7382171	HSPG2
rs76382135	HSPG2
rs2229492	HSPG2
rs41310390	HSPG2
rs139500146	HSPG2
rs2291827	HSPG2
rs2228349	HSPG2
rs12043008	HSPG2
Affx-7384398	HSPG2
rs41266007	HSPG2
rs35669711	HSPG2
Affx-7387353	HSPG2
rs116788687	HSPG2
rs2229475	HSPG2
rs2229474	HSPG2
rs74574461	HSPG2
rs115902391	HSPG2
rs75200282	HSPG2
rs897471	HSPG2
rs12125410	HSPG2
rs2290497	HSPG2
Affx-7392325	HSPG2
rs62642528	HSPG2
rs28653609	HSPG2
rs77707927	HSPG2
rs2229478	HSPG2
rs41266013	HSPG2
rs59335091	HSPG2
rs2254358	HSPG2
rs2254357	HSPG2
rs115351721	HSPG2
rs2445142	HSPG2
rs79928839	HSPG2
rs878949	HSPG2
rs72662452	HSPG2
rs10799719	HSPG2
rs35304121	HSPG2
rs116452354	HSPG2
rs12745813	SDC3
rs11584596	SDC3
rs12027485	SDC3
rs12026732	SDC3
rs151180560	SDC3
rs6674704	SDC3
rs6425688	SDC3
rs4949319	SDC3
rs79719407	SDC3
rs77095957	SDC3
rs76211920	SDC3
rs12407821	SDC3
rs7546113	SDC3
rs2488235	SDC3
rs12408228	SDC3
rs2488236	SDC3
rs12405989	SDC3
rs2491129	SDC3
rs2488237	SDC3
rs114438612	SDC3
rs74393126	SDC3
rs11584510	SDC3
rs1573071	SDC3
rs3766286	SDC3
rs3820088	SDC3
rs4949184	SDC3
Affx-8990482	SDC3
Affx-8990488	SDC3
Affx-8990880	SDC3
rs116359735	SDC3
rs2491133	SDC3
rs12757790	SDC3
rs2807013	SDC3
rs12406720	SDC3
rs6695189	SDC3
rs34692820	SDC3
rs115279245	SDC3
rs34311692	SDC3
rs10798815	SDC3
rs72882074	SDC3
rs72882075	SDC3
rs72882089	SDC3
rs12138924	SDC3
rs61778223	SDC3
rs2377660	SDC3
rs2377659	SDC3
rs12725170	SDC3
rs4949321	SDC3
rs72657259	SDC3
rs78539916	SDC3
rs11810325	SDC3
rs4949324	SDC3
rs79237170	SDC3
rs4517394	SDC3
rs142394970	SDC3
rs61778225	SDC3
rs115923953	RPE65
rs72674310	RPE65
rs113568355	RPE65
rs2274321	RPE65
rs80108164	RPE65
rs12408546	RPE65
rs2419982	RPE65
rs72926980	RPE65
rs411362	RPE65
rs446468	RPE65
rs2477083	RPE65
rs11579543	RPE65
rs116181180	RPE65
rs111495289	TGFBR3
rs2810900	TGFBR3
rs75331042	TGFBR3
rs12563648	TGFBR3
rs2391019	TGFBR3
rs112077932	TGFBR3
rs11165214	TGFBR3
rs78596147	TGFBR3
rs75398131	TGFBR3
rs9787352	TGFBR3
rs4658110	TGFBR3
rs10874888	TGFBR3
rs5025055	TGFBR3
rs192006647	TGFBR3
rs61618863	TGFBR3
rs34364530	TGFBR3
rs17571088	TGFBR3
rs1804506	TGFBR3
rs1805116	TGFBR3
rs913060	TGFBR3
rs17131522	TGFBR3
rs1887053	TGFBR3
rs7549755	TGFBR3
rs2765887	TGFBR3
rs17879928	TGFBR3
rs1555890	TGFBR3
rs78213542	TGFBR3
rs2765888	TGFBR3
rs1926261	TGFBR3
rs2228363	TGFBR3
rs2296621	TGFBR3
rs17878454	TGFBR3
rs284877	TGFBR3
rs2296620	TGFBR3
rs17879470	TGFBR3
rs11811962	TGFBR3
rs17887212	TGFBR3
rs17512269	TGFBR3
rs11466603	TGFBR3
rs11165307	TGFBR3
rs17887218	TGFBR3
rs12065370	TGFBR3
rs12722864	TGFBR3
rs17131541	TGFBR3
rs10874909	TGFBR3
rs181808493	TGFBR3
rs11466581	TGFBR3
rs11578802	TGFBR3
rs7512284	TGFBR3
rs7517044	TGFBR3
rs55996125	TGFBR3
rs10783004	TGFBR3
rs11582136	TGFBR3
rs11165372	TGFBR3
rs6604051	TGFBR3
rs11466579	TGFBR3
rs2306886	TGFBR3
rs2306887	TGFBR3
rs11165376	TGFBR3
rs12124904	TGFBR3
rs12069138	TGFBR3
rs12069176	TGFBR3
rs12073224	TGFBR3
rs11165380	TGFBR3
rs13374915	TGFBR3
rs12076549	TGFBR3
rs10874915	TGFBR3
rs6677523	TGFBR3
rs923377	TGFBR3
rs923378	TGFBR3
rs11579207	TGFBR3
rs11165390	TGFBR3
rs2087299	TGFBR3
rs11165399	TGFBR3
rs12066159	TGFBR3
rs17131544	TGFBR3
rs17513917	TGFBR3
rs12061269	TGFBR3
rs12067583	TGFBR3
rs11165410	TGFBR3
rs72714494	TGFBR3
rs77246451	TGFBR3
rs17131547	TGFBR3
rs72714497	TGFBR3
rs12121039	TGFBR3
rs12121065	TGFBR3
rs10493860	TGFBR3
rs28406383	TGFBR3
rs12127610	TGFBR3
rs12128642	TGFBR3
rs113606459	TGFBR3
rs12123436	TGFBR3
rs143081686	TGFBR3
rs12127644	TGFBR3
rs17131550	TGFBR3
rs7529421	TGFBR3
rs7526590	TGFBR3
rs7522702	TGFBR3
rs12133753	TGFBR3
rs9887787	TGFBR3
rs9887957	TGFBR3
rs17882046	TGFBR3
rs284178	TGFBR3
rs116149671	TGFBR3
rs6684961	TGFBR3
rs12406300	TGFBR3
rs12407784	TGFBR3
rs17131554	TGFBR3
rs17131555	TGFBR3
rs284181	TGFBR3
rs284182	TGFBR3
rs138403172	TGFBR3
rs34038846	TGFBR3
rs114999027	TGFBR3
rs72716409	TGFBR3
rs79325665	TGFBR3
rs12089762	TGFBR3
rs17131556	TGFBR3
rs75277555	TGFBR3
rs181993122	TGFBR3
rs284189	TGFBR3
rs284193	TGFBR3
rs284194	TGFBR3
rs284195	TGFBR3
rs17879255	TGFBR3
rs284196	TGFBR3
rs6694607	TGFBR3
rs6663558	TGFBR3
rs284198	TGFBR3
rs284199	TGFBR3
rs76243960	TGFBR3
rs284200	TGFBR3
rs55721358	TGFBR3
rs451698	TGFBR3
rs1473487	TGFBR3
rs10874940	TGFBR3
rs11165474	TGFBR3
rs12084239	TGFBR3
rs12090296	TGFBR3
rs11165475	TGFBR3
rs11165476	TGFBR3
rs61781084	TGFBR3
rs6669044	TGFBR3
rs61781085	TGFBR3
rs61781086	TGFBR3
rs11165489	TGFBR3
rs7534115	TGFBR3
rs7536947	TGFBR3
rs7534318	TGFBR3
rs7521065	TGFBR3
rs2391068	TGFBR3
rs2391069	TGFBR3
rs61781087	TGFBR3
rs72967197	TGFBR3
rs6658144	TGFBR3
rs138724781	TGFBR3
rs61781090	TGFBR3
rs111849647	TGFBR3
rs72716428	TGFBR3
rs56085340	TGFBR3
rs55938763	TGFBR3
rs17131560	TGFBR3
rs6685743	TGFBR3
rs284142	TGFBR3
rs1192529	TGFBR3
rs1192528	TGFBR3
rs6678564	TGFBR3
rs284141	TGFBR3
rs11799400	TGFBR3
rs61781093	TGFBR3
rs72716434	TGFBR3
rs4658270	TGFBR3
rs12118714	TGFBR3
rs61781094	TGFBR3
rs12027931	TGFBR3
rs72716435	TGFBR3
rs6604056	TGFBR3
rs284140	TGFBR3
rs428815	TGFBR3
rs6691098	TGFBR3
rs11466573	TGFBR3
rs284139	TGFBR3
rs2810904	TGFBR3
rs2297142	TGFBR3
rs75317695	TGFBR3
rs7550856	TGFBR3
rs17514919	TGFBR3
rs72716440	TGFBR3
rs113155803	TGFBR3
rs17574203	TGFBR3
rs5019497	TGFBR3
rs71650466	TGFBR3
rs111468963	TGFBR3
rs284167	TGFBR3
rs12123363	TGFBR3
rs11578569	TGFBR3
rs10874976	TGFBR3
rs11165532	TGFBR3
rs2004067	TGFBR3
rs2004068	TGFBR3
rs12125313	TGFBR3
rs61781097	TGFBR3
rs284164	TGFBR3
rs284163	TGFBR3
rs284162	TGFBR3
rs284161	TGFBR3
rs284160	TGFBR3
rs4658116	TGFBR3
rs17883307	TGFBR3
rs17515100	TGFBR3
rs284159	TGFBR3
rs284157	TGFBR3
rs11431794	TGFBR3
rs284156	TGFBR3
rs10493859	TGFBR3
rs284154	TGFBR3
rs61781098	TGFBR3
rs4658273	TGFBR3
rs284153	TGFBR3
rs284152	TGFBR3
rs284151	TGFBR3
rs284150	TGFBR3
rs284149	TGFBR3
rs284148	TGFBR3
rs284147	TGFBR3
rs4658274	TGFBR3
rs74942627	TGFBR3
rs284146	TGFBR3
rs11804539	TGFBR3
rs284144	TGFBR3
rs112954946	TGFBR3
rs11165546	TGFBR3
rs2489178	TGFBR3
rs10783036	TGFBR3
rs10783037	TGFBR3
rs74496297	TGFBR3
rs2129975	TGFBR3
rs416624	TGFBR3
rs1556192	TGFBR3
rs449960	TGFBR3
rs113139980	TGFBR3
rs10874980	TGFBR3
rs10783040	TGFBR3
rs11165556	TGFBR3
rs2489176	TGFBR3
rs4658275	TGFBR3
rs2799539	TGFBR3
rs10874981	TGFBR3
rs10874983	TGFBR3
rs1032255	TGFBR3
rs2634036	TGFBR3
rs2265863	TGFBR3
rs11165560	TGFBR3
rs17886362	TGFBR3
rs901917	TGFBR3
rs901915	TGFBR3
rs901914	TGFBR3
rs4658276	TGFBR3
rs2391070	TGFBR3
rs901913	TGFBR3
rs2799537	TGFBR3
rs12132114	TGFBR3
rs2810884	TGFBR3
rs2256471	TGFBR3
rs2489169	TGFBR3
rs12133180	TGFBR3
rs2489190	TGFBR3
rs717923	TGFBR3
rs12726500	TGFBR3
rs2489186	TGFBR3
rs11165578	TGFBR3
rs2489185	TGFBR3
rs12089918	TGFBR3
rs2489184	TGFBR3
rs2489183	TGFBR3
rs10874996	TGFBR3
rs11165587	TGFBR3
rs2634034	TGFBR3
rs3103333	TGFBR3
rs6687561	TGFBR3
rs2489179	TGFBR3
rs10874999	TGFBR3
rs3103332	TGFBR3
rs11165594	TGFBR3
rs11165595	TGFBR3
rs2996482	TGFBR3
rs538781382	TGFBR3
rs2087300	TGFBR3
rs2129973	TGFBR3
rs2129972	TGFBR3
rs2799522	TGFBR3
rs2799547	TGFBR3
rs115088780	TGFBR3
rs2634033	TGFBR3
rs2799512	TGFBR3
rs6686126	TGFBR3
rs2634032	TGFBR3
rs2799516	TGFBR3
rs2799517	TGFBR3
rs11466563	TGFBR3
rs11466561	TGFBR3
rs2799523	TGFBR3
rs2799524	TGFBR3
rs2634030	TGFBR3
rs2799525	TGFBR3
rs2634029	TGFBR3
rs2489171	TGFBR3
rs2450927	TGFBR3
rs2489170	TGFBR3
rs2634028	TGFBR3
rs2634027	TGFBR3
rs2450926	TGFBR3
rs2634026	TGFBR3
rs2799514	TGFBR3
rs2634025	TGFBR3
rs2799515	TGFBR3
rs2634024	TGFBR3
rs11576557	TGFBR3
rs2634023	TGFBR3
rs2489192	TGFBR3
rs1906586	TGFBR3
rs2046737	TGFBR3
rs2634022	TGFBR3
rs1805110	TGFBR3
rs1805109	TGFBR3
rs2634020	TGFBR3
rs2634019	TGFBR3
rs66824794	TGFBR3
rs67613770	TGFBR3
rs115077972	TGFBR3
rs2489189	TGFBR3
rs56385901	TGFBR3
rs56023721	TGFBR3
rs56194616	TGFBR3
rs55640061	TGFBR3
rs1488692	TGFBR3
rs72716469	TGFBR3
rs58094327	TGFBR3
rs10493857	TGFBR3
rs10493856	TGFBR3
rs78517377	TGFBR3
rs143889285	TGFBR3
rs2450924	TGFBR3
rs9661103	TGFBR3
rs6656018	TGFBR3
rs67577913	TGFBR3
rs10875030	TGFBR3
rs1192524	TGFBR3
rs72716472	TGFBR3
rs143395143	TGFBR3
rs67510747	TGFBR3
rs12026798	TGFBR3
rs10875033	TGFBR3
rs2799520	TGFBR3
rs2799519	TGFBR3
rs11165720	TGFBR3
rs11580031	TGFBR3
rs11580045	TGFBR3
rs61779066	TGFBR3
rs7525713	TGFBR3
rs7516759	TGFBR3
rs7516778	TGFBR3
rs60483196	TGFBR3
rs11583606	TGFBR3
rs28403919	TGFBR3
rs182368480	TGFBR3
rs12073180	TGFBR3
rs10875037	TGFBR3
rs74101025	TGFBR3
rs12032588	TGFBR3
rs55813648	TGFBR3
rs12736904	TGFBR3
rs6680463	TGFBR3
rs6680614	TGFBR3
rs7543879	TGFBR3
rs10157853	TGFBR3
rs188218354	TGFBR3
rs12747643	TGFBR3
rs7530354	TGFBR3
rs115693075	TGFBR3
rs12566180	TGFBR3
rs12725483	TGFBR3
rs11466555	TGFBR3
rs7550028	TGFBR3
rs7550034	TGFBR3
rs144887222	TGFBR3
rs11466552	TGFBR3
rs17886020	TGFBR3
rs11585105	TGFBR3
rs17884021	TGFBR3
rs17576372	TGFBR3
rs184586822	TGFBR3
rs12090417	TGFBR3
rs72716487	TGFBR3
rs11165758	TGFBR3
rs11165759	TGFBR3
rs66786059	TGFBR3
rs6604064	TGFBR3
rs17882736	TGFBR3
rs2799518	TGFBR3
rs11466542	TGFBR3
rs2479871	TGFBR3
rs12141128	TGFBR3
rs6696315	TGFBR3
rs2479870	TGFBR3
rs139298398	TGFBR3
rs7529166	TGFBR3
rs11165776	TGFBR3
rs10430069	TGFBR3
rs12749339	TGFBR3
rs2770186	TGFBR3
rs78201766	TGFBR3
rs883872	TGFBR3
rs883873	TGFBR3
rs115688512	TGFBR3
rs877277	TGFBR3
rs11165785	TGFBR3
rs56323961	TGFBR3
rs11165787	TGFBR3
rs6688554	ABCA4
rs72972772	ABCA4
rs77431867	ABCA4
rs28534448	ABCA4
rs28555322	ABCA4
rs1889547	ABCA4
rs76472813	ABCA4
rs78548223	ABCA4
rs11165057	ABCA4
rs12062935	ABCA4
rs11165058	ABCA4
rs12079661	ABCA4
rs17110712	ABCA4
rs17110714	ABCA4
rs112378751	ABCA4
rs72956521	ABCA4
rs28695776	ABCA4
rs12028321	ABCA4
rs12028322	ABCA4
rs3747961	ABCA4
rs4147872	ABCA4
rs6666559	ABCA4
rs6666652	ABCA4
rs1800717	ABCA4
rs12070195	ABCA4
rs60653897	ABCA4
rs17110736	ABCA4
rs78801978	ABCA4
rs17110743	ABCA4
rs56086814	ABCA4
rs7518454	ABCA4
rs1800555	ABCA4
rs10874825	ABCA4
rs10874826	ABCA4
rs10874827	ABCA4
rs74641924	ABCA4
rs12083624	ABCA4
rs77974143	ABCA4
rs12068564	ABCA4
rs12083802	ABCA4
rs78081171	ABCA4
rs3789374	ABCA4
rs3789375	ABCA4
rs11165060	ABCA4
rs4147871	ABCA4
rs4147870	ABCA4
rs4147869	ABCA4
rs12070273	ABCA4
rs12070274	ABCA4
rs12070278	ABCA4
rs4147867	ABCA4
rs4147866	ABCA4
rs1801555	ABCA4
rs12086793	ABCA4
rs202105788	ABCA4
rs115600819	ABCA4
rs4147865	ABCA4
rs4147864	ABCA4
rs17110761	ABCA4
rs1801359	ABCA4
rs74102054	ABCA4
rs17110768	ABCA4
rs11805625	ABCA4
rs11805627	ABCA4
rs11804211	ABCA4
rs11804569	ABCA4
rs74102057	ABCA4
rs74102058	ABCA4
rs57922149	ABCA4
rs58891582	ABCA4
rs59396776	ABCA4
rs60833032	ABCA4
rs28376049	ABCA4
rs28422025	ABCA4
rs4847195	ABCA4
rs28437464	ABCA4
rs58541150	ABCA4
rs12034084	ABCA4
rs12034085	ABCA4
rs6541408	ABCA4
rs35270729	ABCA4
rs10874828	ABCA4
rs7537325	ABCA4
rs7412750	ABCA4
rs61782235	ABCA4
rs11165061	ABCA4
rs55832874	ABCA4
rs10874829	ABCA4
rs72956573	ABCA4
rs7533425	ABCA4
rs1762114	ABCA4
rs4147863	ABCA4
rs2275028	ABCA4
rs4147862	ABCA4
rs4147861	ABCA4
rs3789377	ABCA4
rs557026	ABCA4
rs3789379	ABCA4
rs115569491	ABCA4
rs3789380	ABCA4
rs3789381	ABCA4
rs3789382	ABCA4
rs3789383	ABCA4
rs4147859	ABCA4
rs4147858	ABCA4
rs7531001	ABCA4
rs3789384	ABCA4
rs3789385	ABCA4
rs3789386	ABCA4
rs2275029	ABCA4
rs1800739	ABCA4
rs2275031	ABCA4
rs1191234	ABCA4
rs2275032	ABCA4
rs4147857	ABCA4
rs4147856	ABCA4
rs56166161	ABCA4
rs55694362	ABCA4
rs17110808	ABCA4
rs3789387	ABCA4
rs17110814	ABCA4
rs2065712	ABCA4
rs1801574	ABCA4
rs1801466	ABCA4
rs537831	ABCA4
rs7519657	ABCA4
rs2065711	ABCA4
rs4147855	ABCA4
rs565155	ABCA4
rs2893264	ABCA4
rs61782236	ABCA4
rs61782237	ABCA4
rs11165062	ABCA4
rs11165063	ABCA4
rs945067	ABCA4
rs17391542	ABCA4
rs77701696	ABCA4
rs58088273	ABCA4
rs12085639	ABCA4
rs4147853	ABCA4
rs487906	ABCA4
rs12082181	ABCA4
rs3789391	ABCA4
rs4147849	ABCA4
rs914957	ABCA4
rs914958	ABCA4
rs72725148	ABCA4
rs915200	ABCA4
rs915199	ABCA4
rs112385574	ABCA4
rs79548558	ABCA4
rs146194296	ABCA4
rs17389488	ABCA4
rs145838948	ABCA4
rs6664100	ABCA4
rs17110850	ABCA4
rs56031604	ABCA4
rs10518537	ABCA4
rs10493867	ABCA4
rs933073	ABCA4
rs472908	ABCA4
rs115406048	ABCA4
rs12087777	ABCA4
rs2282229	ABCA4
rs1932014	ABCA4
rs41292679	ABCA4
rs1889407	ABCA4
rs2151847	ABCA4
rs41292681	ABCA4
rs3945204	ABCA4
rs17110885	ABCA4
rs17110889	ABCA4
rs17110891	ABCA4
rs945066	ABCA4
rs7547334	ABCA4
rs4147846	ABCA4
rs4147845	ABCA4
rs4147844	ABCA4
rs4147843	ABCA4
rs56253197	ABCA4
Affx-15916345	ABCA4
rs7543524	ABCA4
rs4147841	ABCA4
rs11165067	ABCA4
rs11165068	ABCA4
rs17389899	ABCA4
rs17110905	ABCA4
rs3789393	ABCA4
rs12070573	ABCA4
rs35561994	ABCA4
rs148149619	ABCA4
rs34541136	ABCA4
rs17392161	ABCA4
rs11803885	ABCA4
rs17110916	ABCA4
rs3789395	ABCA4
rs1320502	ABCA4
rs116149341	ABCA4
rs1889548	ABCA4
rs11165069	ABCA4
rs114658756	ABCA4
rs72725162	ABCA4
rs4847272	ABCA4
rs17110929	ABCA4
rs3789399	ABCA4
rs1801581	ABCA4
rs544830	ABCA4
rs72725166	ABCA4
rs12123388	ABCA4
rs4147837	ABCA4
rs55712710	ABCA4
rs17392417	ABCA4
rs484110	ABCA4
rs72725167	ABCA4
rs72725169	ABCA4
rs4147836	ABCA4
rs566927	ABCA4
rs192919842	ABCA4
rs56375042	ABCA4
rs17110958	ABCA4
rs17392507	ABCA4
rs497511	ABCA4
rs1191229	ABCA4
rs550060	ABCA4
rs4147835	ABCA4
rs521538	ABCA4
rs56197337	ABCA4
rs41292683	ABCA4
rs4147833	ABCA4
rs192102298	ABCA4
rs4847273	ABCA4
rs143492891	ABCA4
rs6658767	ABCA4
rs6661519	ABCA4
rs1007348	ABCA4
rs142054927	ABCA4
rs1007347	ABCA4
rs72725178	ABCA4
rs3789405	ABCA4
rs3789406	ABCA4
rs10493868	ABCA4
rs3789407	ABCA4
rs4140392	ABCA4
rs74102102	ABCA4
rs2893265	ABCA4
rs549114	ABCA4
rs72725182	ABCA4
rs2151849	ABCA4
rs3789411	ABCA4
rs4612636	ABCA4
rs3789412	ABCA4
rs1931574	ABCA4
rs1334895	ABCA4
rs12739987	ABCA4
rs60298190	ABCA4
rs12758774	ABCA4
rs12759306	ABCA4
rs137866734	ABCA4
rs17111003	ABCA4
rs144596373	ABCA4
rs492220	ABCA4
rs3120133	ABCA4
rs141819216	ABCA4
rs4147831	ABCA4
Affx-15922662	ABCA4
rs4147830	ABCA4
rs2275035	ABCA4
rs4147828	ABCA4
rs4147827	ABCA4
rs526016	ABCA4
rs574741	ABCA4
rs572960	ABCA4
rs550142	ABCA4
rs546550	ABCA4
rs545542	ABCA4
rs5776202	ABCA4
rs17461953	ABCA4
rs515263	ABCA4
rs479110	ABCA4
rs481290	ABCA4
rs560426	ABCA4
rs563429	ABCA4
rs1209169	ABCA4
rs4847196	ABCA4
rs547211	ABCA4
rs142570762	ABCA4
rs150923614	ABCA4
rs10874831	ABCA4
rs114305707	ABCA4
rs1191238	ABCA4
rs1191237	ABCA4
rs146980280	ABCA4
rs554931	ABCA4
rs483904	ABCA4
rs66515264	ABCA4
rs538880	ABCA4
rs114418355	ABCA4
rs141405695	ABCA4
rs114045521	ABCA4
rs4147823	ABCA4
rs147764712	ABCA4
rs17100412	ABCA4
rs149123778	ABCA4
rs12088309	ABCA4
rs11809542	ABCA4
rs72725196	ABCA4
rs113688421	ABCA4
rs72960478	ABCA4
rs74837924	ABCA4
rs58269697	ABCA4
rs114761239	ABCA4
rs4147819	ABCA4
rs116146611	ABCA4
rs571095	ABCA4
rs3789427	ABCA4
rs1209515	ABCA4
rs1191236	ABCA4
rs77597214	ABCA4
rs11579526	ABCA4
rs56194707	ABCA4
rs143259811	ABCA4
rs75117387	ABCA4
rs1889406	ABCA4
rs3789431	ABCA4
rs61245991	ABCA4
rs12057375	ABCA4
rs12093963	ABCA4
rs11165073	ABCA4
rs4147816	ABCA4
rs4147815	ABCA4
rs4147814	ABCA4
rs4147813	ABCA4
rs4147812	ABCA4
rs4147811	ABCA4
rs3827712	ABCA4
rs3789432	ABCA4
rs3789433	ABCA4
rs3789434	ABCA4
rs4147810	ABCA4
rs2297635	ABCA4
rs75578021	ABCA4
rs11165074	ABCA4
rs12745358	ABCA4
rs12058742	ABCA4
rs74104524	ABCA4
rs72960501	ABCA4
rs116306224	ABCA4
rs3789439	ABCA4
rs3789440	ABCA4
rs12025221	ABCA4
rs11805421	ABCA4
rs12035820	ABCA4
rs10493869	ABCA4
rs10493870	ABCA4
rs74104526	ABCA4
rs3789442	ABCA4
rs3789443	ABCA4
rs3789444	ABCA4
rs4147805	ABCA4
rs3789445	ABCA4
rs201011120	ABCA4
rs79728613	ABCA4
rs3789448	ABCA4
rs3789449	ABCA4
rs3827714	ABCA4
rs11165076	ABCA4
rs74104531	ABCA4
rs4147799	ABCA4
rs190547415	ABCA4
rs57594899	ABCA4
rs3789450	ABCA4
rs56251025	ABCA4
rs74102104	ABCA4
rs74102105	ABCA4
rs61209856	ABCA4
rs11165080	ABCA4
rs56931023	ABCA4
rs7550646	ABCA4
rs78142006	ABCA4
rs6698524	ABCA4
rs6701591	ABCA4
rs10874835	ABCA4
rs17111109	ABCA4
rs34497591	ABCA4
rs10128049	ABCA4
rs1105123	ABCA4
rs1931569	ABCA4
rs1931568	ABCA4
rs1931567	ABCA4
rs34781620	ABCA4
rs1931566	ABCA4
rs12071152	ABCA4
rs76311444	ABCA4
rs79964016	ABCA4
rs11802196	ABCA4
rs11165081	ABCA4
rs72727411	ABCA4
rs17398522	ABCA4
rs12563736	ABCA4
rs148335781	ABCA4
rs17394432	ABCA4
rs139751440	ABCA4
rs72962326	ABCA4
rs114976219	ABCA4
rs146112793	ABCA4
rs11165082	ABCA4
rs28706746	ABCA4
rs61784007	ABCA4
rs61784008	ABCA4
rs11165083	ABCA4
rs11165084	ABCA4
rs17111122	ABCA4
rs7554186	CRABP2
rs12035162	CRABP2
rs4565704	CRABP2
Affx-5429387	CRABP2
rs12724719	CRABP2
rs11264527	CRABP2
rs78750032	CRABP2
rs72712129	CRABP2
rs11264529	CRABP2
rs12039105	CRABP2
rs62109723	SDC1
rs62109724	SDC1
rs12615923	SDC1
rs13424733	SDC1
rs6742663	SDC1
rs6742681	SDC1
rs6756290	SDC1
rs6749689	SDC1
rs35811865	SDC1
rs35363812	SDC1
rs13016862	SDC1
rs2348475	SDC1
rs36027823	SDC1
rs11895809	SDC1
rs35973557	SDC1
rs2348477	SDC1
rs6744985	SDC1
rs34993604	SDC1
rs6714433	SDC1
rs72783295	SDC1
rs72783296	SDC1
rs72783297	SDC1
rs3771248	SDC1
rs3771246	SDC1
rs72783299	SDC1
rs3771244	SDC1
rs3771243	SDC1
rs3771241	SDC1
rs55881199	SDC1
rs3771239	SDC1
rs3732164	SDC1
rs3732163	SDC1
rs3732162	SDC1
rs3771238	SDC1
rs3771236	SDC1
rs74346376	SDC1
rs3771233	SDC1
rs10171976	SDC1
rs3755300	SDC1
rs3771232	SDC1
rs115098856	SDC1
rs72785203	SDC1
rs2007340	SDC1
rs1106111	SDC1
rs3771229	SDC1
rs72785204	SDC1
rs72785206	SDC1
rs12464428	SDC1
rs2002090	SDC1
rs113385704	SDC1
rs62109732	SDC1
rs59231157	SDC1
rs10206812	SDC1
rs10183906	SDC1
rs10199055	SDC1
rs116340553	SDC1
rs7558190	SDC1
rs10166227	SDC1
rs62109734	SDC1
rs62109735	SDC1
rs62109736	SDC1
rs62109737	SDC1
rs10495704	SDC1
rs11096648	SDC1
rs11096649	SDC1
rs11096650	SDC1
rs13016767	SDC1
rs62109740	SDC1
rs12373819	SDC1
rs12373772	SDC1
rs57938873	SDC1
rs57065686	SDC1
rs59129757	SDC1
rs13415389	SDC1
rs11689467	SDC1
rs9808229	SDC1
rs112696987	SDC1
rs6734686	SDC1
rs11096653	SDC1
rs111612372	SDC1
rs62111433	SDC1
rs75747776	SDC1
rs112525110	SDC1
rs13429586	SDC1
rs62111434	SDC1
rs77451590	CYP26B1
rs74844908	CYP26B1
rs78696834	CYP26B1
rs12477733	CYP26B1
rs72845602	CYP26B1
rs144288928	CYP26B1
rs2192332	CYP26B1
rs10209950	CYP26B1
rs148324385	CYP26B1
rs6546739	CYP26B1
rs6546740	CYP26B1
rs6546741	CYP26B1
rs12463872	CYP26B1
rs6546742	CYP26B1
rs6546743	CYP26B1
rs74997150	CYP26B1
rs6721368	CYP26B1
rs11899270	CYP26B1
rs2420199	CYP26B1
rs141169982	CYP26B1
rs13411648	CYP26B1
rs116547657	CYP26B1
rs887844	CYP26B1
rs7583202	CYP26B1
rs2420201	CYP26B1
rs61138718	CYP26B1
rs3768647	CYP26B1
rs10181341	CYP26B1
rs55707322	CYP26B1
rs2241059	CYP26B1
rs12478279	CYP26B1
rs3768644	CYP26B1
rs3768643	CYP26B1
rs2241058	CYP26B1
rs2241057	CYP26B1
rs570357444	CYP26B1
rs77927580	CYP26B1
rs191064414	CYP26B1
rs72908315	CYP26B1
rs3768639	CYP26B1
rs3768638	CYP26B1
rs138839924	CYP26B1
rs28503372	CYP26B1
rs7596302	CYP26B1
rs62150093	CYP26B1
rs6546745	CYP26B1
rs6546747	CYP26B1
rs13407599	CYP26B1
rs62150094	CYP26B1
rs6738598	CYP26B1
rs6710373	CYP26B1
rs6710195	CYP26B1
rs6738942	CYP26B1
rs2901091	CYP26B1
rs6546748	CYP26B1
rs7557210	CYP26B1
rs2111187	LRP2
rs73028989	LRP2
rs41268683	LRP2
rs41268685	LRP2
rs2284680	LRP2
rs4667591	LRP2
rs141668801	LRP2
rs2075252	LRP2
rs80160469	LRP2
rs79723119	LRP2
rs9646777	LRP2
rs72874736	LRP2
rs2239602	LRP2
rs78859229	LRP2
rs17848190	LRP2
rs17848180	LRP2
rs79028167	LRP2
rs3821125	LRP2
Affx-18449511	LRP2
rs10169232	LRP2
rs17848169	LRP2
rs35114151	LRP2
rs2268373	LRP2
rs116480433	LRP2
rs11689553	LRP2
rs4667596	LRP2
rs79388776	LRP2
rs2300446	LRP2
rs7569236	LRP2
rs72876246	LRP2
rs13389381	LRP2
rs74791051	LRP2
rs2302694	LRP2
rs2239594	LRP2
rs114215601	LRP2
rs17848149	LRP2
rs830958	LRP2
rs12988804	LRP2
rs68108873	LRP2
rs830992	LRP2
rs71430665	LRP2
rs34291900	LRP2
rs10490129	LRP2
rs830998	LRP2
rs12998030	LRP2
rs115371758	LRP2
rs72878449	LRP2
rs831011	LRP2
rs75581025	LRP2
rs831014	LRP2
rs114897005	LRP2
rs73037819	LRP2
rs831017	LRP2
rs34693334	LRP2
Affx-18451066	LRP2
rs59457398	LRP2
rs2229266	LRP2
rs2673164	LRP2
rs3770615	LRP2
rs2673162	LRP2
rs2222019	LRP2
rs3770616	LRP2
rs700550	LRP2
rs830972	LRP2
rs16856802	LRP2
rs2673170	LRP2
rs76514916	LRP2
rs2544381	LRP2
rs2229263	LRP2
rs10930352	LRP2
rs3770636	LRP2
rs115134079	LRP2
rs12614394	LRP2
rs16856840	LRP2
rs80051453	LRP2
rs4668136	LRP2
rs830952	LRP2
rs830955	LRP2
rs13002827	LRP2
rs7601110	GPC1
rs6437339	GPC1
rs6745300	GPC1
rs1573783	GPC1
rs1573784	GPC1
rs1573785	GPC1
rs1573782	GPC1
rs7560829	GPC1
rs6437340	GPC1
rs6437341	GPC1
rs80285153	GPC1
rs7608682	GPC1
rs6437342	GPC1
rs6437343	GPC1
rs6716845	GPC1
rs77055139	GPC1
rs13030208	GPC1
rs115271255	GPC1
rs10178074	GPC1
rs13015794	GPC1
rs12695018	GPC1
rs116085632	GPC1
rs2352822	GPC1
rs9973642	GPC1
rs6707262	GPC1
rs114715446	GPC1
rs115185827	GPC1
rs6744696	GPC1
rs7593914	GPC1
rs147152877	GPC1
rs7556957	GPC1
rs7604524	GPC1
rs12471521	GPC1
rs113070039	GPC1
rs9973660	GPC1
rs116219938	GPC1
rs4344933	GPC1
rs77744946	GPC1
rs114560268	GPC1
rs6716265	GPC1
rs9973786	GPC1
rs74001635	GPC1
rs143774989	GPC1
rs76959112	GPC1
rs116540213	GPC1
rs7570292	GPC1
rs142075313	GPC1
rs61323318	GPC1
rs74001643	GPC1
rs10194112	GPC1
rs59746067	GPC1
rs10211061	GPC1
rs10211085	GPC1
rs6718278	GPC1
rs6706807	GPC1
rs7577243	GPC1
rs7572255	GPC1
rs7577592	GPC1
rs7572266	GPC1
rs7580870	GPC1
rs7575970	GPC1
rs114224118	GPC1
rs10933602	GPC1
rs10933603	GPC1
rs10933604	GPC1
rs140379094	GPC1
rs116254678	GPC1
rs7589322	GPC1
rs115268415	GPC1
rs55928262	GPC1
rs35140969	GPC1
rs74578793	GPC1
rs55963077	GPC1
rs77275608	GPC1
rs13034612	GPC1
rs34174647	GPC1
rs35066644	GPC1
rs35638217	GPC1
rs71428436	GPC1
rs75206955	GPC1
rs71428437	GPC1
rs35479259	GPC1
rs58727534	GPC1
rs34548888	GPC1
rs13421123	GPC1
rs140201581	GPC1
rs75406448	GPC1
rs192865950	GPC1
rs11894682	GPC1
rs34976040	GPC1
rs77418648	GPC1
rs191336083	GPC1
rs150681136	GPC1
rs67664213	GPC1
rs77078946	GPC1
rs71428441	GPC1
rs13001121	GPC1
rs2228327	GPC1
rs116058094	GPC1
rs114804839	GPC1
rs1126920	GPC1
rs1042841	GPC1
rs11892254	GPC1
rs35036547	GPC1
rs13013933	GPC1
rs35984995	GPC1
rs80183110	GPC1
rs60515008	GPC1
rs59138245	GPC1
rs181705406	GPC1
rs138301547	GPC1
rs10933606	GPC1
rs143973309	GPC1
rs114889208	GPC1
rs114165775	GPC1
rs149376229	GPC1
rs35334341	GPC1
rs190327826	GPC1
rs13010821	GPC1
rs150928138	GPC1
rs59151653	GPC1
rs62242117	PPARG
rs62242118	PPARG
rs62242119	PPARG
rs111598676	PPARG
rs76337277	PPARG
rs147115029	PPARG
rs74406844	PPARG
rs80182988	PPARG
rs142014218	PPARG
rs79310821	PPARG
rs73021485	PPARG
rs13077495	PPARG
rs17029002	PPARG
rs138017766	PPARG
rs17036160	PPARG
rs2960422	PPARG
rs2920505	PPARG
rs73021497	PPARG
rs2920504	PPARG
rs6809631	PPARG
rs62242121	PPARG
rs6785890	PPARG
rs143453734	PPARG
rs11716748	PPARG
rs11709077	PPARG
rs138316828	PPARG
rs4362702	PPARG
rs2972165	PPARG
rs6768587	PPARG
rs6808179	PPARG
rs73023314	PPARG
rs6795946	PPARG
rs4684845	PPARG
rs4684846	PPARG
rs9817428	PPARG
rs34914033	PPARG
rs34295844	PPARG
rs17036188	PPARG
rs12631028	PPARG
rs12636461	PPARG
rs13076055	PPARG
rs111837232	PPARG
rs12631819	PPARG
rs11128596	PPARG
rs74833298	PPARG
rs11710969	PPARG
rs11128597	PPARG
rs11712037	PPARG
rs17793693	PPARG
rs78846589	PPARG
rs12629497	PPARG
rs10510410	PPARG
rs10510411	PPARG
rs10510412	PPARG
rs111684892	PPARG
rs59390337	PPARG
rs57819653	PPARG
rs113484502	PPARG
rs112636967	PPARG
rs12639094	PPARG
rs60290266	PPARG
rs17036242	PPARG
rs13061415	PPARG
rs13097936	PPARG
rs12639162	PPARG
rs6795085	PPARG
rs6768049	PPARG
rs12485478	PPARG
rs58581416	PPARG
rs35000407	PPARG
rs57052381	PPARG
rs12629240	PPARG
rs12634544	PPARG
rs60756305	PPARG
rs12629293	PPARG
rs67654715	PPARG
rs9310401	PPARG
rs11715016	PPARG
rs113256582	PPARG
rs11715073	PPARG
rs10865710	PPARG
rs3112394	PPARG
rs11128598	PPARG
rs13095716	PPARG
rs13073869	PPARG
rs17036281	PPARG
rs12496505	PPARG
rs12487012	PPARG
rs35917766	PPARG
rs13070963	PPARG
rs13090995	PPARG
rs6776454	PPARG
rs13433696	PPARG
rs2067819	PPARG
rs74606554	PPARG
rs12636454	PPARG
rs12633551	PPARG
rs11128599	PPARG
rs4684101	PPARG
rs10865711	PPARG
rs12495364	PPARG
rs12493718	PPARG
rs12631322	PPARG
rs12631389	PPARG
rs13083375	PPARG
rs113629543	PPARG
rs112215093	PPARG
rs142946354	PPARG
rs2346795	PPARG
rs2881479	PPARG
rs3892175	PPARG
rs66593699	PPARG
rs13064760	PPARG
rs880663	PPARG
rs13082177	PPARG
rs12496005	PPARG
rs116219174	PPARG
rs11128600	PPARG
rs4145574	PPARG
rs78135480	PPARG
rs4145573	PPARG
rs2028760	PPARG
rs3112395	PPARG
rs67100517	PPARG
rs145533598	PPARG
rs58102308	PPARG
rs58910856	PPARG
rs36009235	PPARG
rs117350179	PPARG
rs145925010	PPARG
rs150754975	PPARG
rs76574073	PPARG
rs1122648	PPARG
rs76608844	PPARG
rs2012444	PPARG
rs3885307	PPARG
rs79644791	PPARG
rs114857705	PPARG
rs17036314	PPARG
rs10510417	PPARG
rs66550663	PPARG
rs73134734	PPARG
rs35240997	PPARG
rs9876942	PPARG
rs11128601	PPARG
rs11128602	PPARG
rs13085211	PPARG
rs7638903	PPARG
rs73134740	PPARG
rs11128603	PPARG
rs4684847	PPARG
rs7610055	PPARG
rs17036326	PPARG
rs12497191	PPARG
rs17036328	PPARG
rs139495991	PPARG
rs6802898	PPARG
rs2197423	PPARG
rs7647481	PPARG
rs7649970	PPARG
rs1801282	PPARG
rs17036342	PPARG
rs1899951	PPARG
rs4135246	PPARG
rs4684848	PPARG
rs7615916	PPARG
rs142641125	PPARG
rs4135248	PPARG
rs4135249	PPARG
rs4135250	PPARG
rs71304101	PPARG
rs2881654	PPARG
rs115535070	PPARG
rs62242126	PPARG
rs116517756	PPARG
rs115881710	PPARG
rs79625047	PPARG
rs34001022	PPARG
rs2938397	PPARG
rs114899707	PPARG
rs4135255	PPARG
rs4135256	PPARG
rs114252958	PPARG
rs112129117	PPARG
rs150535373	PPARG
rs17817469	PPARG
rs6802327	PPARG
rs12630210	PPARG
rs73025253	PPARG
rs59549880	PPARG
rs2120825	PPARG
rs73025259	PPARG
rs6809832	PPARG
rs2938396	PPARG
rs4135257	PPARG
rs116053435	PPARG
rs67901221	PPARG
rs143947417	PPARG
rs76594186	PPARG
rs4135258	PPARG
rs2028759	PPARG
rs111892873	PPARG
rs75262919	PPARG
rs2921190	PPARG
rs10510419	PPARG
rs4135268	PPARG
rs4135275	PPARG
rs1151999	PPARG
rs1175541	PPARG
rs62243565	PPARG
rs3856806	PPARG
rs1152003	PPARG
rs9833097	PPARG
rs115291265	PPARG
rs77323418	PPARG
rs4498025	PPARG
rs1797877	PPARG
rs185665535	ABHD5
rs104893676	ABHD5
rs9682978	ABHD5
rs35521801	ABHD5
rs79506763	ABHD5
rs61520776	ABHD5
rs6800061	ABHD5
rs114154348	ABHD5
rs115019212	ABHD5
rs115840164	ABHD5
rs115060707	ABHD5
rs74413129	ABHD5
rs73087095	ABHD5
rs7610406	ABHD5
rs79414269	ABHD5
rs12489159	ABHD5
rs60530456	ABHD5
rs74913473	ABHD5
rs34236746	ABHD5
rs72622916	ABHD5
rs1468602	ABHD5
rs148743497	ABHD5
rs17075884	ABHD5
rs2109406	ABHD5
rs2109405	ABHD5
rs3774793	ABHD5
rs150186931	ABHD5
rs3774792	ABHD5
rs35867389	ABHD5
rs34053496	ABHD5
rs36083330	ABHD5
rs3774791	ABHD5
rs17320869	ABHD5
rs7651354	ABHD5
Affx-22342603	ABHD5
rs35668169	ABHD5
rs11928289	ABHD5
rs17075898	ABHD5
rs62253038	ABHD5
rs17075899	ABHD5
rs113853781	ABHD5
rs149465896	ABHD5
rs6762088	ABHD5
rs3774789	ABHD5
rs34547286	ABHD5
rs75900709	ABHD5
rs75936437	ABHD5
rs887472	ABHD5
rs34226283	ABHD5
rs2191361	ABHD5
rs3733156	ABHD5
rs12491747	ABHD5
rs117110703	ABHD5
rs34048061	ABHD5
rs12488350	ABHD5
rs12488392	ABHD5
rs17075919	ABHD5
rs10433606	ABHD5
rs10433548	ABHD5
rs758729	ABHD5
rs758728	ABHD5
rs740838	ABHD5
rs1468601	ABHD5
rs1468600	ABHD5
rs72622917	ABHD5
rs188539776	ABHD5
rs17075928	ABHD5
rs141324133	ABHD5
rs17075930	ABHD5
rs9784272	ABHD5
rs9784273	ABHD5
rs144654600	ABHD5
rs73089207	ABHD5
rs9831161	ABHD5
rs114330433	ABHD5
rs72622918	ABHD5
rs79016826	ABHD5
rs78131311	ABHD5
rs17075943	ABHD5
rs149022435	ABHD5
rs17075945	ABHD5
rs3733155	ABHD5
rs117496580	ABHD5
rs6761983	ABHD5
rs6799877	ABHD5
rs138120973	ABHD5
rs189912265	RBP2
rs116307387	RBP2
rs13085888	RBP2
rs2118980	RBP2
rs9878661	RBP2
rs140175034	RBP2
rs763647927	RBP2
rs150972791	RBP2
rs77995988	RBP2
rs2118981	RBP2
rs78251555	RBP2
rs41356949	RBP2
rs6787649	RBP2
rs149821356	RBP2
rs75371595	RBP2
rs176986	RBP1
rs559902355	RBP1
rs186105	RBP1
rs115241590	RBP1
rs114223955	RBP1
rs57253122	RBP1
rs2071387	RBP1
rs2071386	RBP1
rs56034427	RBP1
rs73869336	RBP1
rs79822850	RBP1
rs74842749	LRAT
rs1910849	LRAT
rs55951168	LRAT
rs2896790	LRAT
rs955243	LRAT
rs955244	LRAT
rs60718508	LRAT
rs59248604	LRAT
rs55984133	LRAT
rs12501328	LRAT
rs1876031	LRAT
rs17031978	LRAT
rs73855216	LRAT
rs3775785	LRAT
rs78274322	LRAT
rs12507608	LRAT
rs78441257	LRAT
rs17032000	LRAT
rs12500092	LRAT
rs1392546	LRAT
rs1500372	LRAT
rs80269883	LRAT
rs156501	LRAT
rs409645	MEF2C
rs181900	MEF2C
rs17484598	MEF2C
rs10454905	MEF2C
rs13183135	MEF2C
rs12655172	MEF2C
rs40504	MEF2C
rs115161754	MEF2C
rs42850	MEF2C
rs254779	MEF2C
rs254780	MEF2C
rs34321	MEF2C
rs13170975	MEF2C
rs61484190	MEF2C
rs34320	MEF2C
rs72771874	MEF2C
rs34822815	MEF2C
rs34319	MEF2C
rs187270	MEF2C
rs190438	MEF2C
rs34318	MEF2C
rs10514302	MEF2C
rs45464698	MEF2C
rs41352752	MEF2C
rs412458	MEF2C
rs13158247	MEF2C
rs115467268	MEF2C
rs601942	MEF2C
rs587490	MEF2C
rs588282	MEF2C
rs16903320	MEF2C
rs661311	MEF2C
rs662230	MEF2C
rs145243487	MEF2C
rs676096	MEF2C
rs663046	MEF2C
rs79032298	MEF2C
rs115027961	MEF2C
rs618298	MEF2C
rs616391	MEF2C
rs2457979	MEF2C
rs589088	MEF2C
rs628158	MEF2C
rs7718514	MEF2C
rs652660	MEF2C
rs1422189	MEF2C
rs625970	MEF2C
rs575427508	MEF2C
rs200405456	MEF2C
rs201456755	MEF2C
rs77722618	MEF2C
rs599402	MEF2C
rs75997803	MEF2C
rs34325695	MEF2C
rs10514303	MEF2C
rs677679	MEF2C
rs150669886	MEF2C
rs35148765	MEF2C
rs75390160	MEF2C
rs2431391	MEF2C
rs2247885	MEF2C
rs647983	MEF2C
rs1705565	MEF2C
rs651666	MEF2C
rs653444	MEF2C
rs146695100	MEF2C
rs79690963	MEF2C
rs185493770	MEF2C
rs601499	MEF2C
rs681446	MEF2C
rs679232	MEF2C
rs667070	MEF2C
rs650228	MEF2C
rs650702	MEF2C
rs665324	MEF2C
rs664366	MEF2C
rs636631	MEF2C
rs617944	MEF2C
rs606393	MEF2C
rs627450	MEF2C
rs627464	MEF2C
rs76564347	MEF2C
rs16903340	MEF2C
rs618741	MEF2C
rs589544	MEF2C
rs116534395	MEF2C
rs591228	MEF2C
rs610217	MEF2C
rs141474895	MEF2C
rs622803	MEF2C
rs6890795	MEF2C
rs6891105	MEF2C
rs6872000	MEF2C
rs11744850	MEF2C
rs80193866	MEF2C
rs6868451	MEF2C
rs113956689	MEF2C
rs13166883	MEF2C
rs36111678	MEF2C
rs34818909	MEF2C
rs10942537	MEF2C
rs619584	MEF2C
rs149121678	MEF2C
rs674747	MEF2C
rs111743064	MEF2C
rs7712452	MEF2C
rs12521662	MEF2C
rs17558256	MEF2C
rs147967158	MEF2C
rs79018131	MEF2C
rs10462476	MEF2C
rs6870660	MEF2C
rs142597269	MEF2C
rs770189	MEF2C
rs1065932	MEF2C
rs1065861	MEF2C
rs111773074	MEF2C
rs2431388	MEF2C
rs1065931	MEF2C
rs144665051	MEF2C
rs184474769	MEF2C
rs112717645	MEF2C
rs147271113	MEF2C
rs244755	MEF2C
rs244756	MEF2C
rs244757	MEF2C
rs244758	MEF2C
rs244759	MEF2C
rs585950	MEF2C
rs4521516	MEF2C
rs79000406	MEF2C
rs700594	MEF2C
rs700593	MEF2C
rs78921844	MEF2C
rs115892502	MEF2C
rs700592	MEF2C
rs11959216	MEF2C
rs146428387	MEF2C
rs10942540	MEF2C
rs11956763	MEF2C
rs75935556	MEF2C
rs700591	MEF2C
rs700590	MEF2C
rs11958689	MEF2C
rs77725258	MEF2C
rs700589	MEF2C
rs700588	MEF2C
rs6884092	MEF2C
rs700587	MEF2C
rs165945	MEF2C
rs74536828	MEF2C
rs17486525	MEF2C
rs12521522	MEF2C
rs74638606	MEF2C
rs11955542	MEF2C
rs10041665	MEF2C
rs160044	MEF2C
rs77708017	MEF2C
rs76466192	MEF2C
rs160043	MEF2C
rs159950	MEF2C
rs147837772	MEF2C
rs114820161	MEF2C
rs11958401	MEF2C
rs244761	MEF2C
rs167345	MEF2C
rs304154	MEF2C
rs304153	MEF2C
rs770525	MEF2C
rs304152	MEF2C
rs304151	MEF2C
rs76739764	MEF2C
rs77177005	MEF2C
rs78987501	MEF2C
rs181435707	MEF2C
rs304161	MEF2C
rs304160	MEF2C
rs9293504	MEF2C
rs141123871	MEF2C
rs75931532	MEF2C
rs302485	MEF2C
rs76451890	MEF2C
rs304159	MEF2C
rs76484799	MEF2C
rs113442660	MEF2C
rs160045	MEF2C
rs244749	MEF2C
rs304157	MEF2C
rs150618985	MEF2C
rs7734502	MEF2C
rs149792721	MEF2C
rs160042	MEF2C
rs77585177	MEF2C
rs302484	MEF2C
rs244754	MEF2C
rs302483	MEF2C
rs302482	MEF2C
rs244753	MEF2C
rs244752	MEF2C
rs244751	MEF2C
rs115413516	MEF2C
rs563413987	MEF2C
rs116008773	MEF2C
rs77411262	MEF2C
rs76484750	MEF2C
rs113530070	MEF2C
rs244750	MEF2C
rs72773809	MEF2C
rs2362108	MEF2C
rs78787540	MEF2C
rs17559660	MEF2C
rs72773810	MEF2C
rs2362109	MEF2C
rs116445246	MEF2C
rs2362110	MEF2C
rs115821742	MEF2C
rs2362111	MEF2C
rs17487515	MEF2C
rs17559709	MEF2C
rs4145737	MEF2C
rs72773815	MEF2C
rs159949	MEF2C
rs4145738	MEF2C
rs113795606	MEF2C
rs113877244	MEF2C
rs57055575	MEF2C
rs700585	MEF2C
rs4373304	MEF2C
rs76714486	MEF2C
rs11749060	MEF2C
rs55740951	MEF2C
rs12515983	MEF2C
rs77654793	MEF2C
rs146456180	MEF2C
rs304162	MEF2C
rs4518438	MEF2C
rs13164429	MEF2C
rs7730255	MEF2C
rs62380389	MEF2C
rs78255502	MEF2C
rs76618308	MEF2C
rs115368895	MEF2C
rs56947091	MEF2C
rs75297207	MEF2C
rs113001286	MEF2C
rs12054920	MEF2C
rs72773817	MEF2C
rs181699351	MEF2C
rs142342050	MEF2C
rs111674446	MEF2C
rs72773818	MEF2C
rs302478	MEF2C
rs61104616	MEF2C
rs74647489	MEF2C
rs10064180	MEF2C
rs75432400	MEF2C
rs13155750	MEF2C
rs188582	MEF2C
rs1671539	MEF2C
rs797419	MEF2C
rs304138	MEF2C
rs304137	MEF2C
rs10061297	MEF2C
rs304136	MEF2C
rs216057	MEF2C
rs116225175	MEF2C
rs188581	MEF2C
rs72773821	MEF2C
[truncated: 5,901 more rows]
