# Supplementary material for: The interictal transcriptomic map of migraine without aura
Source: J Headache Pain. 2025 May 12;26(1):109. doi: 10.1186/s10194-025-02033-z (PMC12067696; doi:10.1186/s10194-025-02033-z)
Supplement: Supplementary file 5 — Supplementary Material 5 [file 10194_2025_2033_MOESM5_ESM.xlsx]

## Sheet: summary
Summary
Migraine_medications	Migraine medications, yellow coloring means that binding simulations were run only for these substances

## Sheet: Migraine_medications
DrugBank accession number	Generic name	Status	Relief	Prophylaxis	comments
DB16098	Atogepant	approved	no	yes	investigational
DB16037	BI 44370 TA	investigational	yes	no
DB15688	Zavegepant	investigational	yes	no
DB15328	Ubrogepant	approved	yes	no	investigational
DB14042	Galcanezumab	approved	no	yes	investigational
DB14040	Fremanezumab	approved	no	yes	investigational
DB14039	Erenumab	approved	no	yes	investigational
DB13610	Flumedroxone	investigational	no	yes
DB13016	LY-2300559	investigational	no	yes
DB12457	Rimegepant	approved	yes	yes	investigational
DB12424	MK-3207	investigational	yes	no
DB12237	GW-274150	investigational	yes	yes
DB12228	Telcagepant	investigational	yes	no
DB12158	Filorexant	investigational	yes	yes
DB11732	Lasmiditan	approved	yes	no	investigational
DB11274	Dihydro-alpha-ergocryptine	approved	no	yes
DB09270	Ubidecarenone	approved	no	yes	nutraceutical
DB09216	Tolfenamic acid	approved	yes	no	investigational
DB09120	Zucapsaicin	approved	yes	no	investigational
DB06706	Isometheptene	approved	yes	no
DB06578	Tonabersat	investigational	no	yes
DB06446	Dotarizine	investigational	no	yes
DB06354	Tezampanel	investigational	yes	no
DB06153	Pizotifen	approved	no	yes
DB06096	NXN-188	investigational	yes	no
DB05824	CNS-5161	investigational	yes	no
DB05821	DP-VPA	investigational	yes	yes
DB05070	ADX10059	investigational	no	yes
DB04869	Olcegepant	investigational	yes	no
DB04841	Flunarizine	approved	no	yes
DB01356	Lithium cation	investigational	no	yes
DB01233	Metoclopramide	approved	no	no	antiemetic
DB01104	Sertraline	approved	no	yes
DB01050	Ibuprofen	approved	yes	no
DB00998	Frovatriptan	approved	yes	no	investigational
DB00953	Rizatriptan	approved	yes	no
DB00952	Naratriptan	approved	yes	no	investigational
DB00945	Acetylsalicylic acid	approved	yes	no
DB00918	Almotriptan	approved	yes	no	investigational
DB00726	Trimipramine	approved	no	yes	off-label?
DB00696	Ergotamine	approved	yes	yes
DB00669	Sumatriptan	approved	yes	no	investigational
DB00589	Lisuride	approved	no	yes	off-label
DB00571	Propranolol	approved	no	yes	investigational
DB00533	Rofecoxib	withdrawn	yes	no
DB00373	Timolol	approved	no	yes
DB00354	Buclizine	approved	no	no	antiemetic
DB00344	Protriptyline	approved	no	yes	off-label?
DB00343	Diltiazem	approved	no	yes	off-label
DB00335	Atenolol	approved	no	yes	off-label
DB00328	Indomethacin	approved	yes	no
DB00321	Amitriptyline	approved	no	yes
DB00320	Dihydroergotamine	approved	yes	no	investigational
DB00316	Acetaminophen	approved	yes	no
DB00315	Zolmitriptan	approved	yes	no	investigational
DB00313	Valproic acid	approved	no	yes	investigational
DB00285	Venlafaxine	approved	no	yes	off-label
DB00273	Topiramate	approved	no	yes
DB00247	Methysergide	approved	no	yes
DB00216	Eletriptan	approved	yes	no	investigational
DB00201	Caffeine	approved	yes	no	adjuvant
DB00193	Tramadol	approved	yes	no	investigational
DB00150	Tryptophan	withdrawn	no	yes	nutraceutical
DB00083	Botulinum toxin type A	approved	no	yes	investigational	investigationl in comments = drugbank label
	Marks used drugs in binding predictions
