# Supplementary material for: The interictal transcriptomic map of migraine without aura
Source: J Headache Pain. 2025 May 12;26(1):109. doi: 10.1186/s10194-025-02033-z (PMC12067696; doi:10.1186/s10194-025-02033-z)
Supplement: Supplementary file 6 — Supplementary Material 6 [file 10194_2025_2033_MOESM6_ESM.xlsx]

## Sheet: summary
Summary
sampleDrugGeneBinding	Table shows binding affinities of each migraine drug to a randomly sampled 100 proteins excluding those in LEG69s as calculated by AutoDock Vina

## Sheet: sampleDrugGeneBinding
Almotriptan
SETD5_Q9H7S3	-8.123
MSMO1_D3DP32	-7.298
PRIM2_Q6P1Q7	-7.154
NDC1_Q9NVZ7	-6.975
UTP4_Q96SR9	-6.964
NUDT9_Q8NBN1	-6.893
NT5C2_Q5JUV5	-6.889
MGAT5_Q09328	-6.886
PLS1_D3DNG3	-6.779
SDSL_Q96GA7	-6.763
SRPK2_Q6NUL0	-6.696
KAT5_O95624	-6.681
HINFP_B3KPH6	-6.638
DRC3_Q8NC10	-6.635
PKN3_Q9UM03	-6.618
USP13_Q92995	-6.579
EVC2_Q8NG49	-6.578
MCM3_Q9NUE7	-6.558
P2RY8_Q86VZ1	-6.553
GRIK5_Q8WWG8	-6.471
FPR2_A8K3E2	-6.419
FMO5_P49326	-6.406
GMPR2_Q567T0	-6.39
DTX4_Q0VF38	-6.37
CD151_Q96TE3	-6.369
SNX27_Q32Q36	-6.363
TAP1_Q96CP4	-6.311
CARD8_B7Z4A2	-6.287
ADAL_B4DQM8	-6.283
BDH1_D3DXC0	-6.244
MTMR8_Q96QG7	-6.242
CD1C_Q5TDJ7	-6.235
FAAH2_Q86VT2	-6.228
POMT2_Q9NSG6	-6.227
ECT2_Q9H8V3	-6.218
CNR1_Q4PLI4	-6.166
CNOT9_B5MDQ4	-6.149
ADPRM_Q9BVD4	-6.143
RREB1_A2RRF5	-6.134
AUTS2_L7QF75	-6.123
PHF24_Q5T662	-6.095
MAP1S_Q27QB1	-6.051
EFHD1_Q9HBQ0	-6.031
F2R_Q53XV0	-5.992
DEGS2_Q6QHC5	-5.966
IQCK_Q8N0W5	-5.952
NAA30_Q147X3	-5.937
SET_Q15541	-5.931
ITFG1_Q9BRE2	-5.9
MGAT1_A8K404	-5.894
CDK8_Q6ISB5	-5.893
IRGM_B3VEX0	-5.854
NCOA7_B7Z2C4	-5.849
MYL5_Q02045	-5.841
MOXD1_Q6UVY6	-5.834
GPC1_B3KTD1	-5.823
THAP8_Q8NA92	-5.79
TBX6_Q8TAS4	-5.713
CD37_P11049	-5.713
F8A1_P23610	-5.702
NXT1_Q9UKK6	-5.7
RFK_Q5JSG9	-5.657
ERCC4_A5PKV6	-5.631
APOO_Q9BUR5	-5.597
SNAI3_Q86SU5	-5.553
MEST_Q5EB52	-5.544
ZFY_Q96TF3	-5.5
IQCE_Q4G0P7	-5.481
ORC5_A4D0P8	-5.465
GNLY_Q6GU08	-5.441
ERH_P84090	-5.433
UBE2B_B2R503	-5.413
CPTP_Q7L5A4	-5.405
ST13_P50502	-5.382
NUP50_Q9UKX7	-5.377
CALU_P22075	-5.303
SP1_Q8N907	-5.299
NPRL2_Q9Y249	-5.286
CNN2_Q92578	-5.249
C4BPA_Q5VVQ8	-5.247
PRDX5_P30044	-5.186
XRCC2_O43543	-5.183
ENY2_Q9NPA8	-5.178
ITM2A_Q6IBC9	-5.145
UBE2A_A6NFE9	-5.14
BZW1_Q9BUY0	-5.134
GBP5_B2RCE1	-5.088
TJAP1_Q68DB2	-5.075
GAS8_B7Z4U1	-5.059
SSU72_Q9BZS6	-5.05
SSBP2_D6RH18	-4.982
NFIL3_Q6FGQ8	-4.971
IQCD_Q96DY2	-4.962
CDV3_B3KUC2	-4.848
CINP_Q9NPF9	-4.778
AES_Q96TG9	-4.733
MTIF3_Q5W0V0	-4.732
HEY1_Q8NAM2	-4.623
FOSB_A8VJE1	-4.621
PER3_P85334	-4.279
Acetaminophen
PIGC_O14491	-6.488
KRAS_B0LPF9	-6.385
HTR3A_P46098	-6.339
PDK2_Q15119	-6.274
FARP1_Q6IQ29	-6.138
IFIT3_Q9BSK7	-6.101
LTF_P02788	-6.003
ZMYM4_A0JP19	-6.001
PRRT4_A4D0Z9	-5.991
BMP6_Q5TCP3	-5.971
ANO8_A6NIJ0	-5.969
ATP5S_Q96F77	-5.935
MAT2B_Q27J92	-5.917
GNAL_B7ZA26	-5.911
POLE_Q07864	-5.869
AFDN_Q5TIG6	-5.852
CYC1_P20114	-5.837
MYSM1_B3KX65	-5.823
RBKS_B4DV96	-5.805
NAT10_Q9HA61	-5.788
RBBP4_Q09028	-5.759
LPP_Q93052	-5.756
MAF1_D3DWL4	-5.753
NLRC4_D6W580	-5.748
NRP1_B0LPG9	-5.708
PEX5_A8K891	-5.707
FCN1_O00602	-5.694
DCAF7_B4E039	-5.694
DIP2C_B4DPI5	-5.664
EIF3B_A4D208	-5.642
STK36_Q8TC32	-5.629
MYO1G_Q96RI5	-5.628
GPR42_O15529	-5.623
FAR2_Q9H0D5	-5.594
CBR3_Q6FHP2	-5.592
DZIP3_O75162	-5.591
PARP2_Q9UMR4	-5.586
BCOR_Q29RF6	-5.579
ADRB2_O14826	-5.564
TRMT1_Q05C99	-5.54
LARP7_Q9GSF8	-5.521
PALLD_Q86WE8	-5.493
CPQ_Q9Y646	-5.48
PSMD4_P55036	-5.409
NCF1C_A8MVU1	-5.404
CST3_P01034	-5.402
BTBD8_Q5XKL5	-5.392
CLCN1_P35523	-5.364
FUBP1_Q96AE4	-5.361
RIOK2_D6RDI3	-5.341
UFL1_Q9NTQ0	-5.339
AAR2_Q9UFK9	-5.337
WDR37_D3DRQ7	-5.319
PEX12_O00623	-5.318
NADK2_Q6UTX5	-5.316
MSN_P26038	-5.283
TSHZ2_Q4VXM4	-5.276
PROSC_O94903	-5.235
AP5M1_Q6ZMD7	-5.231
VSIG1_C9J4P2	-5.2
RGPD6_Q53T03	-5.193
KIFC2_Q96AC6	-5.189
KPTN_B3KN86	-5.181
SLK_D3DRA0	-5.15
TMED2_Q15363	-5.142
WDR53_Q7Z5U6	-5.084
RPAP3_Q9H6T3	-5.064
FFAR4_Q5VY25	-5.057
ATMIN_A8K4H8	-4.979
FTH1_Q3KRA8	-4.97
GREM2_Q86UD9	-4.966
SP110_Q53TG2	-4.959
PDCL_Q9UNX1	-4.931
IL15_Q93058	-4.866
UBXN8_O00124	-4.857
RTF1_Q96BX6	-4.85
GNLY_Q6GU08	-4.81
RFC4_D3DNV2	-4.796
NUTF2_B2R4G7	-4.786
NABP2_Q9BQ15	-4.775
BAMBI_Q13145	-4.749
TXN2_Q5JZA0	-4.712
SLMAP_Q8NCW9	-4.711
ZEB1_B4DJV0	-4.666
EVL_B7Z3I5	-4.64
VAPA_O75453	-4.629
SPX_B3KND6	-4.629
BLZF1_Q9GZX4	-4.605
CDC26_Q8NHZ8	-4.565
ACYP1_P07311	-4.514
NHLH1_Q02575	-4.389
RPS25_P62851	-4.258
RCAN3_A4LA69	-4.183
RPLP0_Q3B7A4	-4.176
RPL29_Q6IPY3	-4.172
EAF1_Q96JC9	-4.091
FER_P83522	-4.071
SIVA1_P61504	-3.991
DES_Q15787	-3.806
SYCE1_B2RC80	-3.662
Acetylsalicylic-acid
KLHL9_Q8TCQ2	-6.754
TTYH3_B7WP98	-6.642
ARF4_P21371	-6.54
SYNJ1_Q4KMR1	-6.489
TAF1B_Q15574	-6.362
UXS1_Q8NBZ7	-6.333
ERI3_Q9BQA0	-6.272
BRD7_Q8N2L9	-6.212
MOCS3_O95396	-6.189
NAXD_Q9H7W1	-6.139
STS_B2RA47	-6.13
LMLN_C9J796	-6.123
NARFL_Q96S10	-6.11
NR1H3_Q96H87	-6.101
MLH1_P40692	-6.097
USP14_Q53XY5	-6.082
PPM1L_Q2M3J2	-6.073
LARP7_Q9GSF8	-6.072
TSHR_Q16503	-6.031
TOR1A_Q53Y64	-6.001
CHIT1_B3KNW6	-6
ATL1_G5E9T1	-5.976
ACLY_Q9BRL0	-5.911
PDE7B_Q5W154	-5.904
MCRS1_Q96EZ8	-5.893
CUL9_Q68CP2	-5.89
BAP1_O43863	-5.878
TNPO1_Q92957	-5.848
HGH1_P0CB43	-5.844
FN3K_Q9H479	-5.834
PHF6_Q5JRC7	-5.83
IPO13_D3DPY4	-5.801
WDR54_Q86V45	-5.798
FKBPL_A8K5V3	-5.798
RIPK4_Q96KH0	-5.772
FKRP_A8K5G7	-5.771
ITGA3_A7E246	-5.766
DGUOK_P78532	-5.746
FLNA_Q5HY53	-5.737
PANK4_B9DI84	-5.723
LOXL3_P58215	-5.717
MATK_P42679	-5.705
CDK17_Q8NEB8	-5.697
RGL4_Q8IZJ4	-5.628
BMP6_Q5TCP3	-5.607
TROAP_Q6PJU7	-5.587
PRDM8_Q9NQV8	-5.576
RPRD2_B4E2Q6	-5.572
BRD1_A6ZJA4	-5.572
LPP_Q93052	-5.555
IGBP1_P78318	-5.554
PSEN1_B2R6D3	-5.55
CNGA4_Q8IV77	-5.521
ETNK1_G5E969	-5.516
NR1D1_P20393	-5.51
NUP93_B3KPQ8	-5.504
ERP29_P30040	-5.5
MGAT1_A8K404	-5.496
CYTIP_O60759	-5.464
CUL1_O60719	-5.447
TEC_Q92570	-5.441
ASUN_Q86WE2	-5.433
MCEE_Q96PE7	-5.393
MYOM1_Q6ZUU0	-5.389
USP48_Q5SZI4	-5.341
RAD9A_Q6FI29	-5.331
MS4A2_Q54A81	-5.294
SNX17_B4DQM7	-5.275
NEPRO_Q68DM6	-5.25
STK16_Q9UP78	-5.242
AFF1_P51825	-5.194
ESF1_Q9H501	-5.187
MED1_B4DZN2	-5.157
AP1G1_Q9UG09	-5.133
SUGP2_O15071	-5.081
TTC9_Q86WT2	-5.08
MTF1_E1P5H0	-5.069
FHAD1_B1AJZ9	-5.062
SYCP2_Q9BX26	-5.047
MYBL2_F8W6N6	-5.028
COX5B_Q96J18	-5.006
CPTP_Q7L5A4	-5.001
CYYR1_Q5JPD0	-4.998
ACBD3_B2RB29	-4.956
TTC31_Q4KN40	-4.902
SOX4_Q06945	-4.838
SLPI_B2R5H8	-4.82
LAG3_Q7Z643	-4.814
TM2D2_Q9BX73	-4.813
CNFN_Q9BYD5	-4.798
FAM3B_P58499	-4.611
THOC7_Q8WUF2	-4.572
IGIP_A6NJ69	-4.486
PRCC_Q92733	-4.482
CENPH_Q9H3R5	-4.446
BCAS1_O75363	-4.381
SNRPC_P09234	-4.371
APOOL_Q3KNU7	-4.225
OPTN_Q7LDL9	-4.047
PTTG1_O95997	-3.951
Atenolol
C5_Q14CJ0	-7.415
FDXR_B4DDI7	-7.069
PDK3_Q15120	-6.99
XKR8_Q9H6D3	-6.904
PAK4_Q8NDE3	-6.902
PI4KA_P42356	-6.841
FZD4_Q6S9E4	-6.754
GLDC_P23378	-6.735
OMG_E1P659	-6.491
CAPS2_A4D0X3	-6.479
ETNK1_G5E969	-6.385
VAC14_Q9H6V6	-6.363
PARP3_Q9UG81	-6.255
PARN_B4DWR4	-6.239
ROCK1_Q59GZ4	-6.222
LST1_Q9UH89	-6.219
WDR13_Q06DW8	-6.188
ELP2_A8KAI6	-6.181
CASP3_D3DP53	-6.176
TK1_Q969V0	-6.143
CEL_Q9UCH1	-6.128
PUM1_Q9HAN1	-6.117
DLG5_Q8TDM7	-6.09
PHF14_A7MCZ3	-6.088
PCSK7_Q16549	-6.055
LLGL2_Q14521	-6.042
ME1_P16468	-6.015
PCSK4_Q6UW60	-6.011
POLL_Q5JQP5	-5.997
RERE_O75046	-5.967
PGM3_E1P547	-5.916
KIFC1_Q60443	-5.877
CDK7_Q9BS60	-5.873
ESAM_B4DVN8	-5.867
RUFY3_B3KM25	-5.865
MIDN_Q504T8	-5.818
NOB1_Q7L6B7	-5.812
NEDD1_Q8NHV4	-5.811
ANXA7_Q5T0M7	-5.776
EPHB3_P54753	-5.77
NRCAM_P35331	-5.753
SRRD_Q9UH36	-5.697
IGF1R_P08069	-5.686
APPL1_Q9P2B9	-5.667
ZNF35_B2RBU6	-5.666
SSRP1_Q08945	-5.665
MCM3_Q9NUE7	-5.662
KLF4_L0R3I6	-5.656
RPH3A_B7Z3C3	-5.599
F2RL1_Q13317	-5.599
GLMP_A6NH16	-5.597
CMTM8_Q8IW01	-5.584
RCHY1_C7E543	-5.514
WASF3_Q9UPY6	-5.484
ZFP64_Q53XQ1	-5.477
APOL2_Q969T6	-5.476
RAI2_Q9Y5P3	-5.436
APBB1_O00213	-5.406
ELL_P55199	-5.396
SUMF2_Q53ZE3	-5.383
G6PC3_Q9BUM1	-5.374
MARCO_Q9Y5S3	-5.371
RNF34_Q969K3	-5.346
PRDX2_Q6FHG4	-5.332
H3F3C_Q6NXT2	-5.322
BEND3_A2RRH2	-5.321
CINP_Q9NPF9	-5.268
CTCF_Q53XI7	-5.266
KLRD1_O43321	-5.265
LGMN_Q86TV3	-5.263
TMOD2_Q9NZR1	-5.25
PCGF3_O15262	-5.227
BRI3_Q9BUP8	-5.142
LTBP3_Q9UFN4	-5.111
CTH_O95791	-5.11
ZFP14_A7MD23	-5.094
TTF2_Q99526	-5.075
TCEB1_E5RGD9	-5.073
ICAM1_P05362	-5.014
MXRA7_P84157	-4.969
CMPK1_E9PGI8	-4.94
GTF3A_Q12963	-4.893
ZNF2_A8MWV7	-4.847
MDFIC_Q9P1T7	-4.8
GPBP1_Q9H0D4	-4.792
UBXN6_Q9BZV1	-4.761
INIP_Q5VWJ7	-4.747
CCL3_P10147	-4.712
NRL_P54845	-4.644
BAG4_O95818	-4.484
PSRC1_Q9BV77	-4.378
SSR4_P51571	-4.367
CD40_Q86YK5	-4.363
SDC2_Q6PIS6	-4.354
APOO_Q9BUR5	-4.298
GYPC_Q53SV9	-4.179
DDA1_Q9BW61	-4.157
BBOF1_Q0P604	-4.032
RPRM_Q9NS64	-3.901
HMGN2_Q6FGI5	-3.567
Caffeine
TTC13_B1AQI1	-6.348
KHK_Q99532	-6.214
GINS3_Q9H870	-6.199
TYW1B_A6NG09	-6.166
PSMD1_Q86VU1	-6.069
SYNJ2_Q9H226	-6.052
SUOX_P51687	-6.052
ABCC5_O14517	-6.029
NLRC5_B5MEF1	-6.012
GSG2_Q8TF76	-5.951
RECQL_A8K6G2	-5.893
AP3M1_Q9Y2T2	-5.892
CORO6_Q96K02	-5.876
LCN12_A2AMJ7	-5.857
MORC2_Q9Y6V2	-5.833
CDYL2_Q8N8U2	-5.811
OXSR1_O95747	-5.81
RAB7B_Q96AH8	-5.795
BTK_Q32ML5	-5.773
BRIP1_Q9BX63	-5.672
EME1_Q96N62	-5.607
IPO8_O15397	-5.599
ELMO1_A4D1X6	-5.586
EFR3A_Q63HL7	-5.584
MEX3C_Q9NZE3	-5.581
USP7_A6NMY8	-5.554
TRAM2_Q15035	-5.526
NAA30_Q147X3	-5.512
WDR81_B3KW16	-5.508
GAPDH_P00357	-5.5
ATAD5_Q96QE3	-5.487
ABHD2_P08910	-5.484
NPC1_O15118	-5.469
PSMD7_D3DWS9	-5.463
NUAK1_A7MD39	-5.457
IFT88_Q13099	-5.453
PEX5_A8K891	-5.45
YKT6_O15498	-5.448
TRAF4_O75615	-5.413
USP25_Q9H9W1	-5.407
ADD2_Q16412	-5.406
PROM2_Q2HIX6	-5.396
COPS8_Q99627	-5.371
ZUFSP_Q5TD92	-5.369
MBIP_Q86TZ2	-5.369
DLAT_P10515	-5.349
TRAM1_Q0VF45	-5.336
ARMC9_Q9H9R8	-5.326
EPHB2_Q5T0U7	-5.3
AGAP3_Q96RK3	-5.291
FKBPL_A8K5V3	-5.26
CDCP1_Q9H8C2	-5.228
LDHC_Q6GSG8	-5.223
TES_Q9HAJ9	-5.22
CPSF3_Q53RS2	-5.201
TLE3_Q8IVV6	-5.162
JKAMP_Q9H2W0	-5.16
LTK_P29376	-5.123
EFCC1_Q9HA90	-5.11
BNIP2_B4DS94	-5.083
PANX1_Q96L77	-4.993
CTSB_B3KQR5	-4.978
GSTZ1_O43708	-4.963
PHF1_P29166	-4.95
FZD3_Q9NPG1	-4.92
CD180_Q32MM5	-4.908
NEMP2_B4DYG6	-4.869
ILVBL_Q9UEB2	-4.847
CD63_Q8N6Z9	-4.846
NRIP3_Q9NQ35	-4.835
ITGB1_D3DRY3	-4.81
YIPF2_Q9BWQ6	-4.795
FBXO5_Q9UKT4	-4.764
KCTD2_Q14681	-4.709
RNLS_P80022	-4.672
CTSL_P07711	-4.668
TCEB1_E5RGD9	-4.651
TXN2_Q5JZA0	-4.637
PCBP1_Q15365	-4.63
FXR2_D3DTQ1	-4.619
TJAP1_Q68DB2	-4.611
CBX8_Q9HC52	-4.608
MOB3B_Q86TA1	-4.548
TBPL1_A8K8F5	-4.544
TRAK1_Q9UPV9	-4.495
COPZ1_F8VS17	-4.489
MFF_Q9GZY8	-4.402
CDCA8_Q9NVW5	-4.398
MPZL2_O60487	-4.295
PFDN2_Q9UHV9	-4.271
ZFP82_Q8NC63	-4.253
PCNP_B2RBE7	-4.218
NINL_B7Z1V8	-4.215
CYBA_P13498	-4.174
MAP4_Q96NS9	-3.949
CHMP6_Q53FU4	-3.684
KRT79_Q6P465	-3.654
NFE4_Q86UQ8	-3.589
TPM2_A6NM85	-3.563
BRK1_Q8WUW1	-3.521
CNS-5161
FKTN_B4DUX9	-8.327
PHF8_Q5H9U5	-8.065
BRWD3_Q6RI37	-7.666
PIGC_O14491	-7.524
WARS_P78535	-7.357
DSTYK_Q6IN87	-7.35
MRC2_A6H8K4	-7.336
MTRR_Q9UBK8	-7.21
PIM2_A8K4G6	-7.092
BRD1_A6ZJA4	-6.894
WNT7A_Q9Y560	-6.893
ACTN4_A4K467	-6.892
TEP1_Q6ICT7	-6.863
DOCK7_Q2PPY7	-6.863
SPIN3_Q5JUX0	-6.8
MKNK2_Q6GPI3	-6.785
CCNC_P24863	-6.781
SGCB_B7Z635	-6.724
MCTP2_Q6DN12	-6.705
USP33_Q9UPQ5	-6.682
ZRSR2_Q15696	-6.679
PHYH_B1ALH5	-6.61
JRKL_Q32MC2	-6.606
POMT1_Q9Y6A1	-6.576
APOL1_Q5R3P7	-6.558
CBLB_Q13193	-6.545
TTI1_Q5JX67	-6.47
ELP5_Q659B6	-6.448
MTF2_Q9UP40	-6.443
DUSP5_Q16690	-6.434
TK1_Q969V0	-6.429
CD19_F5H635	-6.414
TRIM3_O75382	-6.403
FZD5_Q53R22	-6.401
RAB44_Q7Z6P3	-6.355
MAT2A_Q53SP5	-6.354
GREM2_Q86UD9	-6.326
CAPN1_Q2TTR0	-6.309
GBA2_Q9HCG7	-6.292
DGAT2_Q96PD7	-6.284
TMUB1_D3DX06	-6.198
NARFL_Q96S10	-6.175
ACBD5_Q5T8D3	-6.175
NT5E_P21589	-6.154
HTR7_P78516	-6.116
DDX10_Q13206	-6.115
AP1M1_Q4TTY5	-6.109
CLPB_Q9H078	-6.103
PPM1N_Q8N819	-6.102
GGA1_Q5R3N1	-6.098
CLIP4_B2RMQ3	-6.095
IL23R_C9JGX4	-6.09
MOXD1_Q6UVY6	-6.086
NR3C1_F5ATB7	-6.085
GNAL_B7ZA26	-6.082
PRKRA_Q6X7T5	-6.074
PLCD1_B3KR14	-6.072
RBM22_B4DLI9	-6.06
LAS1L_Q5JXQ0	-6.059
PRR3_Q9FY35	-6.058
TCTN2_Q96GX1	-6.036
NCSTN_Q86VV5	-6.024
LGSN_Q0PVP0	-6.014
GAPDH_P00357	-5.995
UBN1_Q9NPG3	-5.914
UCK1_Q96BJ0	-5.903
IFT46_A8K0F6	-5.868
EME1_Q96N62	-5.842
TRIM9_D3DSB7	-5.831
ZFP28_Q8NHU8	-5.83
EREG_Q6FH69	-5.823
LMO4_D3DT23	-5.794
SKAP1_O15268	-5.746
ETNK1_G5E969	-5.729
RGS10_A8K408	-5.717
RPS15_Q3KRA1	-5.698
TAF8_Q8N4R9	-5.693
HACD2_Q6Y1H2	-5.675
PSIP1_O75475	-5.621
SPSB1_Q9BRY9	-5.552
MPZL2_O60487	-5.456
TXNL1_O43396	-5.452
RPP38_Q8NHS8	-5.397
IFT22_Q9H7X7	-5.356
TCHP_Q9BT92	-5.278
NUP50_Q9UKX7	-5.276
VSIG1_C9J4P2	-5.208
ERH_P84090	-5.168
RAB12_Q6IQ22	-5.141
PNRC2_Q9NPJ4	-5.141
GFI1_Q8N564	-5.141
CEP55_Q5VY28	-5.102
BFSP1_Q8IVZ6	-5.089
LZIC_B2R6F0	-4.988
ETAA1_Q53SC4	-4.929
ID3_O75641	-4.846
CD52_P31358	-4.83
NMB_Q96HH5	-4.814
SCLT1_Q6P2M4	-4.602
IKBIP_Q70UQ0	-4.513
Diltiazem
TUBB6_Q6VAF6	-9.991
ZBTB1_Q86SW8	-9.985
FARP1_Q6IQ29	-9.963
TIGD5_Q96JW8	-9.959
USP11_B2RTX1	-9.957
LYPD3_Q9UJ74	-9.954
PSMB4_Q969L6	-9.953
ARL11_Q969Q4	-9.945
CD9_Q96ES4	-9.941
PRDX4_Q6FHT3	-9.928
DDX27_Q5VXM7	-9.919
CUL1_O60719	-9.912
SOX8_Q9NZW2	-9.9
PCGF1_Q7Z506	-9.886
KIF7_Q8IW72	-9.883
NR1H2_A8K490	-9.851
RARS2_B2RDT7	-9.833
ZNFX1_Q9BQM7	-9.828
HERC4_Q5GLZ8	-9.807
EIF3F_Q6IB45	-9.796
VGLL4_Q9BQ78	-9.77
PEA15_Q15121	-9.749
AFF4_B7WPD2	-9.735
SESN3_P58005	-9.732
SYTL3_Q496J4	-9.725
LSM7_Q9UK45	-9.718
ERI3_Q9BQA0	-9.714
PBX4_B3KUK9	-9.708
RGS6_Q7Z4K5	-9.7
HPS3_Q96MR3	-9.694
RPL14_Q9BSB8	-9.672
TUBB8_Q3ZCM7	-9.67
RAB44_Q7Z6P3	-9.664
INTS6_Q9Y5M9	-9.619
SCYL1_Q96KH1	-9.614
HMOX1_P09601	-9.59
MYB_E9PNL6	-9.52
CD55_B1AP14	-9.486
IRAK4_Q69FE1	-9.46
SYF2_Q5TH73	-9.434
KIF5C_Q2YDC5	-9.41
GATA3_Q5VWG7	-9.41
CANX_Q39994	-9.403
PROSC_O94903	-9.362
CCR9_Q549E0	-9.341
GPD1L_A8K9U3	-9.329
FMR1_Q99054	-9.272
PHF11_Q9UIL8	-9.226
RAB31_Q15770	-9.212
GAPT_Q8N292	-9.14
UFD1L_Q92890	-9.13
NHS_P52392	-9.122
MYPOP_Q86VE0	-9.053
ETAA1_Q53SC4	-9.043
AMPD3_C0HL83	-8.949
BAK1_Q16611	-8.928
FCF1_Q9Y324	-8.921
DPM3_Q9BXN5	-8.881
PRDX2_Q6FHG4	-8.868
GP5_P40197	-8.841
PIANP_Q6UX35	-8.804
PNRC1_Q7Z5N0	-8.683
BBOF1_Q0P604	-8.68
PNRC2_Q9NPJ4	-8.589
NAA38_Q9BRA0	-8.539
BAD_O14803	-8.507
MUT_P22033	-12.34
SOCS6_O14544	-11.16
RAB23_Q68DJ6	-11.09
PEX6_Q13608	-10.92
MRC2_A6H8K4	-10.87
GDF11_O95390	-10.75
USP51_Q70EK9	-10.74
MTMR9_Q96QG7	-10.73
ELAC2_Q9NVT1	-10.71
SGPP2_Q8IWX5	-10.5
CCR7_P32248	-10.48
ACSS3_Q9H6R3	-10.47
ARMC2_A8K8Y4	-10.44
WDR25_Q64LD2	-10.41
JADE3_Q92613	-10.4
NLRP7_E9PE16	-10.37
GIT2_Q14161	-10.33
STON2_Q8WXE9	-10.31
INHBB_Q8N1D3	-10.3
BEST4_Q8NFU0	-10.28
HPF1_Q9NWY4	-10.25
ELP3_Q53G84	-10.25
CPEB4_Q9C0J0	-10.25
MUS81_Q96NY9	-10.18
SNED1_Q44091	-10.16
PGBD5_Q5SR37	-10.12
TEAD3_O95910	-10.09
PRPF3_O43446	-10.09
ATAD5_Q96QE3	-10.07
TTI1_Q5JX67	-10.04
SMC4_D3DNL8	-10.02
MAFB_B3KNE1	-10.02
TMC8_Q8N358	-10.01
OS9_B4E1I6	-10.01
Eletriptan
CLK2_P49760	-9.891
LBR_Q59FE6	-9.6
XCR1_P46094	-9.136
KCNK5_B2RAQ6	-9.04
CEP68_Q9NQ80	-8.998
BBS2_Q96CM0	-8.593
LPAR1_O00656	-8.555
MYO10_Q9HD67	-8.516
ACSM1_Q08AH2	-8.456
FYN_Q5R3A6	-8.451
FBXL3_Q9P122	-8.431
TAF1B_Q15574	-8.356
ASTE1_Q96JY1	-8.316
EML5_Q05BV3	-8.306
HDHD3_Q9BSH5	-8.254
FBXL5_Q9UKA1	-8.229
UVRAG_B3KTC1	-8.093
DOCK9_B3KX25	-8.088
PGAP1_Q4ZG47	-8.086
NEK7_Q8TDX7	-8.06
TAF5L_Q5TDI6	-7.974
C5_Q14CJ0	-7.968
IQCA1_Q53R37	-7.965
WNT2B_Q9HDC1	-7.934
KCNN4_Q53XR4	-7.866
DAAM1_Q86U34	-7.827
CDK4_O00576	-7.817
HK1_E9PCK0	-7.798
CCL3_P10147	-7.755
P2RY1_P47900	-7.728
RPA1_A8K0Y9	-7.688
REXO4_Q5T8S5	-7.622
PLAU_Q53XS3	-7.576
DNAL1_Q9BS43	-7.56
PARN_B4DWR4	-7.554
GGT7_Q9BYP5	-7.465
PQBP1_O60828	-7.457
FBXO8_G5E9Z0	-7.434
QPCTL_Q96F74	-7.368
ISM1_Q8WVH9	-7.353
ALS2_Q96Q42	-7.343
PDCL_Q9UNX1	-7.23
KRAS_B0LPF9	-7.216
FPR2_A8K3E2	-7.169
SF3B1_O75533	-7.141
PHF2_Q9Y6N4	-7.104
HCLS1_Q6IBK9	-7.079
ST14_Q9HB36	-7.048
EIF3J_Q9BUD2	-7.047
TCN1_A8KAC5	-7.043
NAT8L_Q8N9F0	-7.043
COG4_Q96D40	-7.03
MRPL3_P09001	-7.024
PMP22_Q01453	-6.996
RMDN2_A9UMZ7	-6.993
SCRN1_C9JPG0	-6.98
SENP8_Q96LD8	-6.969
PUF60_Q9NZA0	-6.934
SFN_Q32Q18	-6.923
G6PC3_Q9BUM1	-6.912
RAP2C_Q9Y3L5	-6.902
HAUS8_Q96FX3	-6.893
ZNRF1_Q8ND25	-6.872
NCF1C_A8MVU1	-6.863
CPNE5_Q7Z6C8	-6.801
CSTF2_Q5H951	-6.79
LIMS2_Q7Z4I6	-6.757
IL12A_Q96QZ1	-6.743
PID1_Q6ZUS3	-6.674
VAPA_O75453	-6.654
CENPP_Q6IPU0	-6.639
USP22_Q2NLE2	-6.601
STX1A_Q9BPZ6	-6.583
LY6E_Q0VDE5	-6.522
FASLG_P48023	-6.52
STK16_Q9UP78	-6.46
SYT15_Q7Z440	-6.408
TUBB6_Q6VAF6	-6.381
KRT79_Q6P465	-6.38
PRPS2_Q0VDI0	-6.366
BICD2_Q9BT84	-6.317
ICAM1_P05362	-6.205
ERP29_P30040	-6.191
CASC4_G5E934	-6.16
PDGFA_P04085	-6.102
CCS_Q8NEV0	-6.096
ERN1_P06573	-6.046
TXLNG_Q9NUQ3	-5.861
TOX4_O94842	-5.843
TRIB1_Q27047	-5.815
OSCAR_B7WNS2	-5.665
SLA2_Q5TH27	-5.562
CABP5_Q9NP86	-5.316
TMED3_B4DN05	-5.291
JUNB_Q96GH3	-5.099
TXN_Q96KI3	-5.065
PSRC1_Q9BV77	-4.767
CEBPG_B2R946	-4.677
HMGN2_Q6FGI5	-4.546
HMGN3_Q969M5	-4.529
GW-274150
HACD3_B4DRF4	-6.262
LCMT2_O60294	-6.137
KY_B7Z1S4	-5.92
P4HA2_D3DQ86	-5.764
DDX51_Q8N8A6	-5.743
OAT_Q9UD03	-5.577
CERS3_Q8NE64	-5.506
DHX38_B4DVG8	-5.461
GPR68_Q13334	-5.417
ICE2_Q05CT1	-5.4
MYO7A_P78427	-5.383
PHF8_Q5H9U5	-5.382
COQ8A_Q63HK0	-5.367
PTPRF_Q5W9G2	-5.365
CUL9_Q68CP2	-5.32
YRDC_Q6NVW3	-5.316
PUS7L_Q05CU0	-5.307
LIPE_Q6NSL7	-5.281
MGAM_O43451	-5.243
UBAC1_Q9UMW7	-5.157
LATS1_Q6PKD0	-5.131
SETD7_Q9C0E6	-5.092
LONP2_Q8N3B9	-5.085
FARSB_Q57ZJ5	-5.053
FZD7_O94816	-5.026
GNL3L_Q9NVN8	-5.02
TCAF1_Q9Y4C2	-4.974
CISH_Q9NS38	-4.967
ZBED5_Q49AG3	-4.927
PLPP6_B3KY05	-4.924
NETO2_Q7Z381	-4.889
FBXW5_Q969U6	-4.886
SMG7_Q8IXC2	-4.877
TUBB6_Q6VAF6	-4.871
RPAP2_Q49AS7	-4.837
TCTN2_Q96GX1	-4.82
TPP2_P29144	-4.817
RBM42_O00320	-4.787
NTHL1_Q9BPX2	-4.768
YIPF2_Q9BWQ6	-4.758
FBXW9_Q9BT89	-4.757
POLG2_Q0IJ81	-4.737
PSEN1_B2R6D3	-4.731
RIF1_A6NC27	-4.679
ADCY6_O43306	-4.672
TRPM4_Q7Z5D9	-4.655
PAK4_Q8NDE3	-4.652
ARMC9_Q9H9R8	-4.652
SPSB2_D3DUT0	-4.632
VPS4B_Q9GZS7	-4.628
PUS7_Q9NX19	-4.619
ARSA_Q6ICI5	-4.615
CDH2_Q8N173	-4.611
RIPK4_Q96KH0	-4.574
MUS81_Q96NY9	-4.539
CROT_Q86V17	-4.531
FCN1_O00602	-4.529
ZMAT1_Q8NDS3	-4.506
KCNQ4_P56696	-4.48
MAT2A_Q53SP5	-4.453
ANLN_Q9NQW6	-4.451
S1PR3_Q5SQD8	-4.436
ADD3_Q9UEY7	-4.399
AKAP6_O15028	-4.38
KRI1_Q9H978	-4.351
NCDN_Q9Y4A6	-4.296
SPRY2_B2R9J9	-4.294
CCNA1_B7Z7E3	-4.294
NACA2_Q9H009	-4.293
IRF2_P14316	-4.291
WASF3_Q9UPY6	-4.263
EPHA1_P21709	-4.26
TMX4_Q8N4P7	-4.253
GP9_Q14445	-4.252
PI3_P19957	-4.244
NAA15_Q8NEV2	-4.24
MEI1_Q8TC68	-4.236
JAM3_Q96FL1	-4.217
AAGAB_Q6FI86	-4.198
BOLA3_G3XAB0	-4.197
TLDC1_Q8IZ64	-4.192
RAC3_Q0VF45	-4.117
S100Z_Q8WXG8	-4.083
DSC2_Q02487	-4.082
RC3H1_Q5TC82	-4.052
MBD4_B4DZN2	-4.029
OIP5_Q96BX7	-3.96
NRIP3_Q9NQ35	-3.92
APOO_Q9BUR5	-3.87
CALD1_Q14741	-3.845
CXCL5_Q96QE1	-3.804
RPS16_P62249	-3.757
HAUS2_Q9H9B3	-3.725
INIP_Q5VWJ7	-3.677
WASF2_O60794	-3.588
HMGB1_P09429	-3.574
GOLM1_Q6IAF4	-3.44
IFT20_J3QL09	-3.364
PRR19_B3KW48	-3.296
BASP1_D3DTD5	-3.293
Ibuprofen
GK5_Q8N2A7	-7.367
BRD1_A6ZJA4	-7.263
ASB6_Q9NWX5	-7.204
PHTF2_Q6NW35	-7.046
PDE5A_O76074	-7.032
NCK2_D3DVK1	-6.963
SRGN_Q5VW06	-6.94
COPA_Q5T201	-6.877
TRPC1_P48995	-6.87
CD1C_Q5TDJ7	-6.858
E2F8_Q3C1U6	-6.843
KMT5C_Q9BRZ6	-6.781
DHX32_Q9H769	-6.776
LCK_Q7RTZ3	-6.732
MRPL4_Q9Y317	-6.688
EVC2_Q8NG49	-6.654
NLRX1_Q86UT6	-6.644
LENG8_B0VJY9	-6.643
PKP4_Q86W91	-6.578
NOMO2_Q4G177	-6.517
PLPP2_E9PAY8	-6.481
EMC2_Q8WUE1	-6.481
TOB1_P50616	-6.45
PTK2_Q05397	-6.427
PTPN4_P29074	-6.418
BTBD3_Q5JY73	-6.417
SMAP2_Q15355	-6.393
BUB1_F5GXI5	-6.367
MYSM1_B3KX65	-6.356
KIF14_Q4G0A5	-6.352
TTK_E1P543	-6.345
TOR3A_B7ZB65	-6.327
NKAPL_Q5M9Q1	-6.325
CBFB_Q9HCT2	-6.32
AUTS2_L7QF75	-6.32
MTX3_B4DL65	-6.308
ACP6_Q6IAQ3	-6.305
FBXL3_Q9P122	-6.249
CDYL2_Q8N8U2	-6.233
NAGPA_Q9UK23	-6.217
CLNK_Q9P2U9	-6.209
KIF9_Q9HAQ2	-6.186
CRTAP_B2RBL6	-6.117
NVL_B4DP98	-6.109
TCEA1_Q6FG87	-6.086
RBM19_A8K5X9	-6.064
SP110_Q53TG2	-6.02
RPL3L_Q92901	-6.014
SYDE2_Q5VT97	-6.002
NCS1_E9PAY3	-5.987
DTX4_Q0VF38	-5.985
IKZF5_Q9H2T0	-5.976
RTCB_B2R6A8	-5.961
ASXL2_Q76L83	-5.931
UFL1_Q9NTQ0	-5.928
KCNQ5_B5MC83	-5.922
HRH4_B0YJ19	-5.901
DNPEP_Q9ULA0	-5.834
TPX2_Q9UL00	-5.825
HCFC2_C0H5X3	-5.807
OLIG1_Q8TAK6	-5.771
SPRY2_B2R9J9	-5.766
LDB2_O60619	-5.758
CCNY_Q8TEX2	-5.741
IL21R_Q96HZ1	-5.691
SYTL4_Q9H4R0	-5.688
GLMN_Q92990	-5.673
RRP1B_Q14684	-5.639
LIMS2_Q7Z4I6	-5.639
SNX11_B4DPY5	-5.628
BNIP1_D3DQM6	-5.625
PWP2_B2RAG8	-5.603
TCAIM_A8K9P1	-5.546
PDHX_E9PBP7	-5.541
TCF7_Q86WR9	-5.537
FCRL6_A1KXW6	-5.526
TFF3_Q07654	-5.515
EME1_Q96N62	-5.481
GPA33_Q99795	-5.41
ZC3H8_Q8N5P1	-5.387
SPG21_Q9NZD8	-5.387
RAB34_Q5BJE6	-5.387
SALL2_B9EGK8	-5.369
CISH_Q9NS38	-5.327
ZNF80_Q6NSW4	-5.32
SMAP1_Q8IYB5	-5.292
TCTA_P57738	-5.239
IGSF6_O95976	-5.211
CD40_Q86YK5	-5.184
MLF1_Q2TLE5	-5.147
BOLA1_D3DUZ4	-5.087
OFD1_B9ZVU5	-5.079
MTFR1_Q15390	-5.079
SF3B5_Q7RTV1	-5.062
CEP55_Q5VY28	-5.049
BCAM_P50895	-5.014
SFTPD_Q9UCJ2	-5.006
NUBP2_Q9Y5Y2	-4.939
FOS_B4DQ65	-4.673
APLP2_C0HKF4	-3.521
Indomethacin
PDE8A_Q96T71	-9.181
HDAC6_Q9UBN7	-8.515
SBK1_Q52WX2	-8.468
VPS18_Q8TCG0	-8.434
SESN1_Q9NV00	-8.416
ABCA6_Q8WWZ6	-8.389
EDEM3_Q5TEZ0	-8.307
ADCY9_Q4ZIR5	-8.278
LDHD_Q8IZK5	-8.268
KMT5C_Q9BRZ6	-8.239
ABCC1_A3RJX2	-8.155
PRKCQ_Q3MJF1	-8.148
KIF3A_Q59EN1	-8.064
DAAM1_Q86U34	-8.03
WNK1_C5HTZ7	-8.028
HELB_Q8NG08	-7.981
NOL11_Q9H8H0	-7.938
GBA2_Q9HCG7	-7.886
ISM1_Q8WVH9	-7.876
SPIN3_Q5JUX0	-7.855
ARMC5_Q9H7P8	-7.83
SSH3_Q76I75	-7.816
ZNF77_Q9NPP0	-7.784
CLYBL_Q5W0F7	-7.74
HCCS_B3KUS1	-7.735
WDR13_Q06DW8	-7.721
EDAR_B4DLC5	-7.714
PRDM2_B1AJZ4	-7.713
SALL2_B9EGK8	-7.706
AZIN2_B2RDU5	-7.682
BTAF1_B4E0W6	-7.625
CEP68_Q9NQ80	-7.575
GSN_F5H1A8	-7.568
RHPN1_Q8TCX5	-7.555
ATXN3_O15284	-7.554
KARS_Q15046	-7.542
ZUFSP_Q5TD92	-7.522
MMEL1_Q495T8	-7.499
HSPH1_B4DYH1	-7.434
CAPG_Q3MJE0	-7.408
DERL3_F2Z3B6	-7.336
USP14_Q53XY5	-7.326
CA4_B4DQA4	-7.315
ORC6_Q9Y5N6	-7.251
SCRN3_C9JPC1	-7.243
CENPU_Q71F23	-7.234
AP4E1_Q68D31	-7.204
CDCA7_Q658K4	-7.174
PCID2_Q9HBZ7	-7.15
SF3B2_Q7L4T5	-7.132
RAD9A_Q6FI29	-7.129
AGAP2_O00578	-7.127
PSMD8_P48556	-7.112
MRPL3_P09001	-7.095
PUM1_Q9HAN1	-7.046
GPR25_A0AVJ5	-7.026
F2R_Q53XV0	-7.023
ARSB_B2RC20	-7.001
EGR3_Q06889	-6.996
JADE1_Q8NC41	-6.959
RAB32_Q13637	-6.911
PUM3_Q6IB47	-6.891
ING5_Q8WYH8	-6.881
ZMAT4_Q8WUT8	-6.84
MOCS3_O95396	-6.805
PIN1_A8K4V9	-6.798
MFAP1_Q86TG6	-6.792
PRMT2_B7U630	-6.776
NSUN2_A8K529	-6.709
OAZ2_O95190	-6.702
ZEB1_B4DJV0	-6.654
ASB7_A8K1E5	-6.646
KIN_B4DX32	-6.633
TXN2_Q5JZA0	-6.62
PDRG1_B2R511	-6.611
DTX3_Q53ZZ2	-6.533
TMA16_Q96EY4	-6.512
CCT2_B5BTY7	-6.497
PEX13_Q92968	-6.496
RSPH3_Q96LQ5	-6.426
SPIN4_B3KX90	-6.405
TRAF5_Q6FHY1	-6.374
TRAF2_Q92844	-6.35
XRCC4_Q13426	-6.338
YPEL4_B3KW92	-6.292
CDCA8_Q9NVW5	-6.226
MED4_Q9NPJ6	-6.194
BFSP1_Q8IVZ6	-6.07
NFIL3_Q6FGQ8	-6.064
MAP9_Q49MG5	-5.934
TM2D2_Q9BX73	-5.847
CDC26_Q8NHZ8	-5.84
ZWINT_O95229	-5.819
SERP1_D3DNI6	-5.767
IQCG_Q9BST2	-5.689
BASP1_D3DTD5	-5.653
ODF2L_A8MU56	-5.565
SYCE1_B2RC80	-5.525
PTRF_P0DPT1	-5.151
HMGN4_Q53XL9	-4.83
Isometheptene
KY_B7Z1S4	-5.66
ATL2_Q8NHH9	-5.516
PDE4D_Q13550	-5.455
TRPM4_Q7Z5D9	-5.328
CORIN_Q4W5E5	-5.282
DTWD1_Q9NRU6	-5.258
CCNT1_E7EX76	-5.251
FBXW5_Q969U6	-5.223
SCAP_Q8N2E0	-5.208
EPS15_P42566	-5.152
DDO_Q8N552	-5.056
CBX8_Q9HC52	-5.051
KNTC1_P50748	-5.039
LTF_P02788	-4.979
APBA2_O60571	-4.94
NSUN2_A8K529	-4.921
CMTM6_Q9NX76	-4.904
GRK5_P34947	-4.868
MMP11_Q5FX24	-4.847
MYO1D_A6H8V3	-4.845
NMI_Q53TI8	-4.824
HMBS_P08396	-4.785
DOT1L_Q96JL1	-4.77
CCNG1_D3DQK7	-4.767
CPD_O15377	-4.747
AAR2_Q9UFK9	-4.74
MX1_B3KU10	-4.738
TMTC3_Q68DQ6	-4.728
DLG3_B2R7N0	-4.727
SNX18_B4E2B3	-4.724
EPHB4_B5A970	-4.721
SOX12_O15370	-4.713
PTBP2_Q96Q76	-4.687
YBEY_P58557	-4.685
CAPZB_P47756	-4.673
XYLB_O75191	-4.659
NEK8_Q86SG6	-4.642
PPARA_B0G0X3	-4.636
SPA17_Q15506	-4.629
MPDU1_Q9BUU8	-4.607
ERCC2_Q2TB78	-4.602
GHDC_Q8N2G8	-4.601
EPHB2_Q5T0U7	-4.586
CLYBL_Q5W0F7	-4.549
UST_B2RCX6	-4.539
MTDH_Q8TCX3	-4.513
HCFC2_C0H5X3	-4.513
MIOS_O75216	-4.512
GNS_P15586	-4.495
STX7_O15400	-4.486
KPNA5_Q86X23	-4.481
TCTN1_Q9H798	-4.474
LIN9_Q6PI55	-4.473
RAB44_Q7Z6P3	-4.47
PHF14_A7MCZ3	-4.47
ACPP_D3DNC6	-4.46
LRIF1_Q9NUM5	-4.458
SSB_Q53XJ4	-4.449
CBLB_Q13193	-4.439
SH2B2_A6ND74	-4.435
AP3D1_O14617	-4.413
WDR12_Q9NYI8	-4.377
AP1G1_Q9UG09	-4.376
ARSA_Q6ICI5	-4.342
PRDM8_Q9NQV8	-4.324
PUM1_Q9HAN1	-4.305
TFE3_Q92758	-4.279
ZBTB6_Q15916	-4.257
GLMN_Q92990	-4.257
COPS3_Q7LDR6	-4.257
PEA15_Q15121	-4.231
TMOD2_Q9NZR1	-4.203
IWS1_Q8N3E8	-4.192
SSR3_D3DNK5	-4.158
NCDN_Q9Y4A6	-4.125
BCS1L_Q7Z2V7	-4.044
FUOM_Q6ZPD2	-4.032
TTC33_O95105	-4.016
CD8A_B4DT80	-4.015
HAGH_E7EN93	-4
AHSA1_O95433	-3.967
SNAI3_Q86SU5	-3.955
PSMB4_Q969L6	-3.955
HDGF_B3KU21	-3.942
CEP41_B4DQ35	-3.938
PRRC1_Q86Y42	-3.933
MAP9_Q49MG5	-3.921
POLB_Q3KP48	-3.888
GORAB_Q9HAE6	-3.878
ICAM5_Q9Y6F3	-3.862
LAMP5_B4DHZ7	-3.778
LAX1_J3KP69	-3.758
LMNA_Q5I6Y6	-3.634
PRR19_B3KW48	-3.586
BEX4_Q9NWD9	-3.507
AJAP1_Q9Y229	-3.497
TAZ_D3DNH7	-3.494
LENG1_Q96BZ8	-3.48
VOPP1_Q96RE5	-3.434
JUN_Q6FHM7	-3.416
Lisuride
TAF5L_Q5TDI6	-8.425
MTM1_Q8NEL1	-8.061
COX10_B4DJ50	-7.815
ALG6_Q5SXR9	-7.778
OAT_Q9UD03	-7.761
PWP1_Q7Z3X9	-7.714
JOSD1_Q15040	-7.693
PRKCI_D3DNQ4	-7.64
SRPK2_Q6NUL0	-7.596
GPR27_Q9NS67	-7.588
MYO16_Q8N3C2	-7.567
MAT2A_Q53SP5	-7.438
CEP78_Q5JTW2	-7.394
DDB2_Q76E56	-7.366
MST1R_B5A946	-7.36
GOT2_Q53FL3	-7.353
SYNJ2_Q9H226	-7.345
UHRF2_Q5VYR1	-7.302
CYTIP_O60759	-7.3
LGI4_B2RN53	-7.281
ESF1_Q9H501	-7.27
PODXL_A6NHX8	-7.235
ADTRP_Q96IZ2	-7.137
SCFD1_B7Z4U7	-7.118
MIEF2_J3KPT3	-7.116
CMAHP_Q9Y471	-7.105
MOV10_Q9BUJ9	-7.097
MFSD8_Q8N2P3	-7.091
ARID2_Q9HCL5	-7.031
FANCC_B1ALR8	-6.979
TRPC6_Q9NQA9	-6.977
GIT1_Q86SS0	-6.965
AP2B1_Q96J19	-6.959
HPSE_E9PCA9	-6.947
PAQR7_A2A2D3	-6.915
PRPS1_B1ALA8	-6.876
ITGB2_Q9UD72	-6.85
CMTR2_B2RCD5	-6.839
SOX4_Q06945	-6.821
CDK20_B4DQX1	-6.821
TNNT3_A8MSW1	-6.807
COQ4_Q96EW4	-6.807
LTBP3_Q9UFN4	-6.788
MBNL1_Q96P92	-6.784
CD44_B6EAT9	-6.762
SSB_Q53XJ4	-6.755
SKP2_Q8TDZ1	-6.745
ETFDH_J3KND9	-6.737
CFL1_Q9UCA2	-6.734
LENG8_B0VJY9	-6.726
ENO3_B4DUM6	-6.72
SNX12_F8W8K5	-6.716
FUCA1_Q14335	-6.692
GSDMD_D3DWJ9	-6.684
GFI1B_Q5VTD8	-6.664
FMNL2_Q96PY5	-6.664
TP63_O75922	-6.63
CST3_P01034	-6.604
UBE2S_Q16763	-6.544
ACOT4_Q5BKT6	-6.531
BMS1_Q86XJ9	-6.525
ESD_Q5TBV0	-6.518
CD63_Q8N6Z9	-6.513
SRP68_Q8WUK2	-6.512
MCU_B2RDF3	-6.505
BANP_Q9NWY1	-6.494
CD19_F5H635	-6.351
ZNF35_B2RBU6	-6.341
TPGS1_Q49SP4	-6.329
GORAB_Q9HAE6	-6.29
COX5A_P30045	-6.287
HTRA2_O43464	-6.286
ACP5_P13686	-6.218
PLK2_Q96CV7	-6.21
PSMG1_Q6FHA3	-6.16
YRDC_Q6NVW3	-6.128
CHST7_Q9NS84	-6.078
ATXN3_O15284	-6.067
EIF3F_Q6IB45	-6.044
BOLA1_D3DUZ4	-6.01
GLRX3_B3KMQ5	-5.965
OLIG2_Q49AL3	-5.95
DFFA_Q9Y6C6	-5.945
CLIC5_Q96JT5	-5.934
ARPC5_O15511	-5.931
CDH24_Q9NT84	-5.854
CDHR1_Q69YZ8	-5.84
EID3_Q96D98	-5.808
IGF2_C9JAF2	-5.799
RELL2_Q6UXY2	-5.785
ARL4C_P56559	-5.659
KLRD1_O43321	-5.621
B9D1_Q9BU22	-5.602
TFAP4_O60409	-5.571
CREB1_P16220	-5.568
FOXD2_Q5SVZ3	-5.562
ACYP2_P14621	-5.517
HINT1_Q9H5W8	-5.273
RCAN1_Q6IBC6	-5.246
SCT_P09683	-5.218
Methysergide
PARP2_Q9UMR4	-8.138
SGPP1_Q9BX95	-7.996
SMPD4_B4E0L6	-7.985
FBXW5_Q969U6	-7.917
PELI3_Q8N3E1	-7.905
PRPF8_Q6P2Q9	-7.862
UPF1_O43343	-7.854
MYSM1_B3KX65	-7.817
DDX60_Q8IY21	-7.787
ITGA3_A7E246	-7.74
XRN2_Q6KGZ9	-7.612
MYH10_D3DTS1	-7.58
WDR31_Q96EG8	-7.491
CNP_P09543	-7.434
HPS5_Q9UPZ3	-7.411
CNTRL_B2RP67	-7.305
MYO16_Q8N3C2	-7.275
ACAD9_Q9H845	-7.197
FBXO2_B2R7K7	-7.184
USP53_Q68DA5	-7.139
RIN3_Q76LB3	-7.13
AKT1_B7Z5R1	-7.13
POGK_Q9P215	-7.09
ZADH2_Q8N4Q0	-7.076
DBF4_Q75MS6	-7.061
CORIN_Q4W5E5	-7.053
FANCM_Q8N9X6	-7.046
NOMO1_P78421	-7.045
ERP44_Q9BS26	-7.015
ELAC2_Q9NVT1	-7.011
MGEA5_Q9BVA5	-7.004
PPM1D_Q8IVR6	-6.868
ZDBF2_Q6ZSN8	-6.833
CSE1L_Q9H5B7	-6.767
ACO2_P49609	-6.762
CDH2_Q8N173	-6.753
DDX43_B4E0C8	-6.75
THOC2_Q8NI27	-6.747
ACP6_Q6IAQ3	-6.745
MBD5_Q9NUV6	-6.727
GJC2_Q8IWJ9	-6.697
USP40_Q9NVE5	-6.682
TTC33_O95105	-6.662
ZNF70_Q9UC06	-6.642
RAB44_Q7Z6P3	-6.616
ADRB2_O14826	-6.602
KPTN_B3KN86	-6.596
DTYMK_B7ZW70	-6.592
DGKD_Q8NG53	-6.58
EHD3_B4DFR5	-6.576
MYBL1_Q495F9	-6.529
SLFN5_Q8WU54	-6.526
LYRM7_Q5U5X0	-6.436
SKAP1_O15268	-6.419
CLSPN_Q5VYG0	-6.408
RAP1A_P62834	-6.399
HCFC2_C0H5X3	-6.387
CBR3_Q6FHP2	-6.376
CMAS_Q8NFW8	-6.318
EPC1_Q9H2F5	-6.304
INHBB_Q8N1D3	-6.299
IER5L_Q5T953	-6.299
MZF1_Q9NRY0	-6.28
TOR2A_Q3ZCP0	-6.254
HCLS1_Q6IBK9	-6.244
ARCN1_E9PEU4	-6.244
ELP5_Q659B6	-6.205
SEZ6L_A0AUW7	-6.178
ADD1_D3DVR4	-6.173
ANXA5_P70075	-6.148
C3AR1_Q16581	-6.116
PKM_B3KRY0	-6.104
LRMP_B4E077	-6.095
UROD_Q16863	-6.059
GABPA_Q06546	-6.058
ABI1_Q8IZP0	-6.054
LHPP_B3KP20	-6.015
PCBP1_Q15365	-5.969
ME3_Q8TBJ0	-5.962
PHKG1_Q75LP5	-5.912
KRAS_B0LPF9	-5.912
MPC1_Q9Y5U8	-5.846
PEBP1_B2R4S1	-5.839
RSPH9_Q9H1X1	-5.796
AMER1_Q8N885	-5.745
EMP3_P54852	-5.706
TSKS_Q8WXJ0	-5.681
MAFK_A4D214	-5.626
OXLD1_Q5BKU9	-5.579
SPON2_Q9BUD6	-5.551
RPS15_Q3KRA1	-5.443
RCAN2_B3KR46	-5.435
HAAO_B4DIN2	-5.386
GOLM1_Q6IAF4	-5.364
ATOX1_Q56AP3	-5.314
HOPX_Q96CI1	-5.273
BLVRB_P53005	-5.099
CENPM_Q9NSP4	-5.098
ZNF91_A8K5E1	-5.079
SMS_A6NI34	-5.072
Naratriptan
GNB3_P16520	-8.361
ABCB4_D6W5P4	-8.265
OCLN_B5BU70	-8.205
ITPA_Q9BY32	-7.587
LDHD_Q8IZK5	-7.557
IRF3_Q5FBY2	-7.551
PSME4_Q86XF8	-7.55
RER1_O95322	-7.522
DDX3X_A8K538	-7.514
ECI1_A8K512	-7.505
SMAD3_B7Z9Q2	-7.449
BCOR_Q29RF6	-7.406
AGO4_Q9HCK5	-7.366
USPL1_Q8IY30	-7.358
CUTA_Q3B784	-7.338
NSUN2_A8K529	-7.3
PDS5A_Q8NG14	-7.252
CASK_Q5VT18	-7.248
POLA1_Q86UQ7	-7.237
PTAR1_Q5T7V5	-7.146
RBMS2_Q15434	-7.136
PCGF1_Q7Z506	-7.126
DDX42_Q86XP3	-7.087
KPNA3_O00505	-7.07
ECM1_O43266	-7.011
RECK_B2RNS1	-7.007
DDX43_B4E0C8	-6.999
USP51_Q70EK9	-6.993
RGMB_Q8NC92	-6.989
GSAP_Q9UMH3	-6.963
SMC5_O60335	-6.924
LRRC7_Q8WX20	-6.891
XRCC5_Q4VBQ5	-6.855
BTD_B2R865	-6.847
UNC5B_Q5T3S0	-6.808
SF3B2_Q7L4T5	-6.755
CASZ1_Q09011	-6.72
KDM5A_Q4LE72	-6.66
CECR6_Q9BXQ6	-6.629
STAB1_A7E297	-6.623
MEX3B_Q6ZN04	-6.622
FAAH2_Q86VT2	-6.591
FGGY_Q96C11	-6.553
TPST1_O60507	-6.527
LOXL3_P58215	-6.522
MASTL_Q5T8D7	-6.517
EME2_Q96RY3	-6.498
THOC1_Q64I73	-6.491
ADNP_Q9UG34	-6.472
RARA_P10276	-6.442
BTBD8_Q5XKL5	-6.415
SPIN4_B3KX90	-6.373
CCNI2_Q6ZMN8	-6.345
SIRT4_O43346	-6.341
HSPD1_B2R5M6	-6.34
TACC1_B2RBD9	-6.324
RBM39_E1P5S1	-6.322
PADI6_Q6TGC4	-6.319
NDRG3_Q96PL8	-6.285
IKZF5_Q9H2T0	-6.283
ACBD6_Q9BR61	-6.28
HSPA4_Q9BUK9	-6.269
SYP_B7Z359	-6.265
ZFP14_A7MD23	-6.26
SKP2_Q8TDZ1	-6.26
CD207_Q9UJ71	-6.257
WASL_Q7Z746	-6.22
CLIC3_O95833	-6.216
SSR3_D3DNK5	-6.2
NR2C2_B6ZGT8	-6.18
TCEA1_Q6FG87	-6.176
PLTP_Q9BSH8	-6.17
ACOT1_Q3I5F9	-6.108
MED30_C6GKU9	-6.104
STK11_E7EW76	-6.05
ZNF34_Q8IZ26	-6.028
CPSF7_B3KU04	-6.006
NRSN2_Q9NUD3	-5.99
AFAP1_E9PDT7	-5.874
GINS2_Q6IAG9	-5.862
RIC3_Q7Z5B3	-5.861
TUB_D3DQU4	-5.8
TRIM7_D3DWR7	-5.709
MYC_P01107	-5.686
LAX1_J3KP69	-5.653
CENPO_D6W536	-5.604
SCN4B_E9PPT5	-5.578
TCF7_Q86WR9	-5.573
VAMP1_Q8IVC9	-5.493
CDC26_Q8NHZ8	-5.406
ISG15_Q7Z2G2	-5.405
SSBP2_D6RH18	-5.395
MAP7_B7Z400	-5.382
MTX2_P60273	-5.354
BTG2_Q3KR25	-5.345
PTRH2_Q9Y3E5	-5.13
VGLL4_Q9BQ78	-4.804
DENR_Q9UKZ0	-4.775
PER3_P85334	-4.553
SVIP_D1MEJ0	-4.046
Rofecoxib
RFX3_P48380	-9.204
PEX6_Q13608	-9.203
PDXK_Q9BS02	-9.02
WDHD1_F6W0U7	-8.753
ACAD9_Q9H845	-8.627
ADO_Q96SZ5	-8.567
TAF5_B2RMR0	-8.517
PKP4_Q86W91	-8.483
PLD4_Q96BZ4	-8.38
PHKB_Q8N4T5	-8.366
WWC1_Q8WVM4	-8.154
TCTN3_Q6P7P3	-8.133
CD9_Q96ES4	-8.102
PALLD_Q86WE8	-8.072
MST1R_B5A946	-8.062
ALPK1_Q6ZNK4	-8.051
PIPSL_A2A3N6	-8.012
TBL1X_Q86UY2	-8
KCNH8_Q96L42	-7.975
GBA2_Q9HCG7	-7.965
USP5_D3DUS7	-7.928
PIANP_Q6UX35	-7.89
PKD2_Q13563	-7.873
CIAO1_O76071	-7.863
IPMK_Q8NFU5	-7.848
VILL_Q9BT80	-7.843
NFYB_A8K7B9	-7.836
SPG20_O60349	-7.782
RAB2B_D3DS24	-7.767
ANXA5_P70075	-7.762
RASA3_Q8IUY2	-7.749
ITGA3_A7E246	-7.748
RTCA_Q96E99	-7.73
PCIF1_Q54AB9	-7.717
HPF1_Q9NWY4	-7.712
TTC24_Q5T3H7	-7.668
KMT5A_Q8TD09	-7.642
NCK2_D3DVK1	-7.628
MROH8_Q9H579	-7.619
WSB2_Q9NYS7	-7.611
FGD6_Q9NUR8	-7.584
CA4_B4DQA4	-7.555
BLM_Q52M96	-7.549
CTCF_Q53XI7	-7.547
INPP1_P49441	-7.496
PBX1_P40424	-7.471
NAA50_Q9GZZ1	-7.464
SDF4_Q8NBQ3	-7.449
TNIK_D3DNQ6	-7.439
DCAKD_D3DX62	-7.433
REPS2_Q5JNZ8	-7.42
CWC22_Q52LF0	-7.413
NAA16_Q6N069	-7.387
KDM5A_Q4LE72	-7.386
CDC20_D3DPJ1	-7.355
USP37_B7ZM38	-7.351
PGA3_P27821	-7.326
SATB2_Q3ZB87	-7.287
CD209_Q96QQ0	-7.252
ETV3_Q8TAC8	-7.216
DBF4_Q75MS6	-7.198
BLNK_O75498	-7.163
EMC2_Q8WUE1	-7.151
EPAS1_Q86VA2	-7.144
RHOB_Q7RTN5	-7.126
EIF3H_O15372	-7.113
OSBP_Q6P524	-7.095
ALCAM_O60892	-7.084
RPH3A_B7Z3C3	-7.078
YIF1B_Q96C02	-7.015
LMO4_D3DT23	-6.99
SPPL3_Q8TAU4	-6.953
ACTR6_B3KW37	-6.942
AP4M1_D6W5U1	-6.923
NEBL_B0YJ45	-6.908
MDGA1_A6NHG0	-6.866
NMI_Q53TI8	-6.849
NHP2_Q9NX24	-6.82
VMO1_C9JQ15	-6.776
HSPD1_B2R5M6	-6.748
ASXL2_Q76L83	-6.701
IER5L_Q5T953	-6.693
AXIN1_Q8WVW6	-6.677
MAGT1_Q53G00	-6.666
GINS1_Q14691	-6.661
NPAT_Q14207	-6.633
ZNRF1_Q8ND25	-6.585
YIPF2_Q9BWQ6	-6.547
CEP78_Q5JTW2	-6.424
RBM38_Q15350	-6.421
SRRM1_O60585	-6.38
E2F2_B2R9W1	-6.027
TXK_B6DD56	-5.956
MEA1_Q5TC36	-5.914
MED11_Q9P086	-5.867
UBC_P0CG48	-5.826
RPL19_Q7Z6E4	-5.816
H1F0_B2R6I0	-5.798
BEX5_Q569J0	-5.672
CTLA4_Q0PP65	-5.613
Propranolol
UNC50_Q53TD6	-7.704
BFAR_D3DUG8	-7.466
MAT2B_Q27J92	-7.455
EML4_Q9HC35	-7.227
PDE7B_Q5W154	-7.201
TEP1_Q6ICT7	-7.195
HCN2_O60742	-7.161
NVL_B4DP98	-7.159
MAPK9_P45984	-7.11
RER1_O95322	-7.088
RCC1L_Q8N572	-6.758
ECM1_O43266	-6.654
SRPRA_B2R5Z8	-6.592
ARPC2_Q92801	-6.56
CES4A_A8KAJ6	-6.515
AEN_Q9BSA5	-6.489
SORT1_Q99523	-6.469
GLMN_Q92990	-6.443
ADCY9_Q4ZIR5	-6.43
NARS2_Q96I59	-6.414
WNK2_Q9Y3S1	-6.395
BUB1_F5GXI5	-6.387
MTG2_Q9NVG9	-6.378
USP35_Q9P2H5	-6.335
LST1_Q9UH89	-6.286
RAB21_Q14466	-6.278
AP3B2_B7ZKS0	-6.26
AGBL2_Q53FV5	-6.21
SFRP5_O14780	-6.193
CDK1_C9J497	-6.192
FANCB_Q8NB91	-6.156
FIZ1_A2RU72	-6.148
EMC1_Q8N766	-6.111
NLGN2_Q9P2I1	-6.098
TMCO3_Q9NWT2	-6.088
IL23A_Q9NPF7	-6.062
RECQL_A8K6G2	-6.046
LIAS_Q8IV62	-5.975
ELP3_Q53G84	-5.957
SNAI3_Q86SU5	-5.952
PDSS1_Q86WQ8	-5.949
SUGP2_O15071	-5.948
RB1_P06400	-5.942
NR4A1_Q6IBU8	-5.923
NOG_Q13253	-5.871
CRLF1_Q9UHH5	-5.87
ZZZ3_Q8TEK4	-5.845
TXN_Q96KI3	-5.843
SCRN2_B7Z8S7	-5.817
RBM28_Q53H65	-5.768
SMC4_D3DNL8	-5.76
EDN1_P05305	-5.723
COG5_A4D0R7	-5.716
FGGY_Q96C11	-5.708
UMPS_Q9UG49	-5.703
TJAP1_Q68DB2	-5.7
XIAP_P98170	-5.668
PRR14_Q9BWN1	-5.667
DTYMK_B7ZW70	-5.665
SGTB_Q96EQ0	-5.658
TUBE1_Q5H8W8	-5.654
DIMT1_Q9UNQ2	-5.648
KLF2_Q9UKR6	-5.626
TLR3_E6Y0F1	-5.609
COA6_Q5JTJ4	-5.601
MAL_B4DT80	-5.576
NR2C2_B6ZGT8	-5.574
TRAK1_Q9UPV9	-5.57
RDX_F5H1A7	-5.57
YIPF5_Q53EX4	-5.556
DRG2_Q53Y50	-5.548
ZNF81_Q6RX22	-5.463
RPS5_Q96BN0	-5.463
BRF1_Q13223	-5.45
LAMC3_Q59H72	-5.447
AMPD3_C0HL83	-5.411
NAB1_Q6GTU1	-5.385
DUSP2_Q53T45	-5.377
FFAR3_Q14CM7	-5.329
CEP68_Q9NQ80	-5.32
MTA3_Q9BTC8	-5.309
OPTN_Q7LDL9	-5.231
FBXO6_B2RC88	-5.204
DBF4B_Q8TEX0	-5.113
PTRH2_Q9Y3E5	-5.055
TPRG1_Q6ZUI0	-5
IFT22_Q9H7X7	-4.99
DLAT_P10515	-4.959
NHLH1_Q02575	-4.89
CELF2_Q7KYU4	-4.873
UTS2_P06580	-4.865
EIF1B_O60739	-4.837
GJC2_Q8IWJ9	-4.826
KPNA5_Q86X23	-4.692
SLA2_Q5TH27	-4.678
TOMM7_Q9P0U1	-4.588
HAUS1_Q8N837	-4.529
GTSE1_Q9Y557	-4.341
COPS9_Q8N110	-4.312
MSRB2_Q9Y5W6	-4.252
Sumatriptan
NUP37_Q8NFH4	-7.588
TLE2_Q8WVY0	-7.326
NAA50_Q9GZZ1	-7.014
HIPK2_Q75MR7	-6.88
PDSS2_Q4G158	-6.727
FLT4_Q86W07	-6.688
CHST7_Q9NS84	-6.673
CORO6_Q96K02	-6.667
CNN3_F8WA86	-6.661
SIMC1_F6R0L0	-6.603
LIPE_Q6NSL7	-6.596
TET1_Q9C0I7	-6.577
MMRN1_Q6ZUL9	-6.55
JADE2_Q9NQC1	-6.537
AREL1_O15033	-6.525
ASCC3_Q9H1I9	-6.508
LATS1_Q6PKD0	-6.506
MTCH1_B2RCE3	-6.479
MPP2_Q53ES9	-6.429
NONO_Q15233	-6.427
PUSL1_Q5TA41	-6.386
SNX9_Q9BSI7	-6.377
PRKCE_Q53SL4	-6.371
CAPN2_Q8WU26	-6.307
ALCAM_O60892	-6.281
BBS10_Q8TAM1	-6.27
AIM1_O00296	-6.252
DCLK2_C9J5Q9	-6.232
TIAM1_Q13009	-6.221
SCML2_Q9UQR0	-6.202
WWC2_Q6ZSY9	-6.191
NAT9_Q9BTD0	-6.154
MCMBP_B3KSP7	-6.144
SGPP2_Q8IWX5	-6.134
KCNT1_B7ZVY4	-6.13
BCL6_P41182	-6.119
SIRT1_Q9Y6F0	-6.113
ACBD3_B2RB29	-6.111
BTBD3_Q5JY73	-6.092
ITGAE_Q9NZU9	-6.089
CSTF3_Q96QK4	-6.083
LIG4_Q8TEU5	-6.08
PKM_B3KRY0	-6.075
UGP2_Q43772	-6.072
MSH6_Q8TCX4	-6.068
MTF2_Q9UP40	-6.057
DDX51_Q8N8A6	-6.056
KCTD3_Q9Y597	-5.971
TTC8_Q8TAM2	-5.956
PQLC2_B3KWQ5	-5.897
THBS4_P35443	-5.893
LRRN3_O43377	-5.889
GATA3_Q5VWG7	-5.875
VPS18_Q8TCG0	-5.861
SMIM4_Q8WVI0	-5.859
DUSP8_Q13202	-5.855
SNX3_E1P5E4	-5.85
PDSS1_Q86WQ8	-5.778
SOCS2_O95102	-5.77
NAT1_Q8IZM9	-5.71
PRMT2_B7U630	-5.702
KCNE1_P15382	-5.667
PPP6C_O00743	-5.65
NTNG2_Q96CW9	-5.627
FICD_O75406	-5.618
CCNE1_A8K684	-5.583
HYAL1_A3QVN3	-5.581
FCHO2_B4DHK0	-5.569
UBP1_Q9NZI7	-5.531
CD5_A0N0P4	-5.526
PMP22_Q01453	-5.508
FOXM1_Q08050	-5.507
HGH1_P0CB43	-5.471
ARID2_Q9HCL5	-5.398
GJA3_Q0VAB7	-5.39
CETP_Q13987	-5.355
TTC31_Q4KN40	-5.349
CLSPN_Q5VYG0	-5.338
BZW1_Q9BUY0	-5.328
PIPOX_Q96H28	-5.326
TFDP1_Q14186	-5.321
CEP44_A8K8W9	-5.313
NAA38_Q9BRA0	-5.309
SYNPO_O15271	-5.254
ICAM1_P05362	-5.215
LY6E_Q0VDE5	-5.148
CREB1_P16220	-5.132
SRRM1_O60585	-5.04
COG4_Q96D40	-5.015
CAV1_Q9UGP1	-4.953
MYC_P01107	-4.775
CASS4_Q9BYL5	-4.765
SCIMP_Q96MD0	-4.681
PNMA5_Q96PV4	-4.675
CLTA_F5H6N3	-4.638
GKAP1_Q9BYI2	-4.437
UTS2_P06580	-4.386
TPM1_Q6DV90	-4.384
ADM2_Q3LFQ0	-4.129
PTTG2_Q9NZH5	-4.046
Tezampanel
IDE_Q5T5N2	-9.022
DOCK8_E9PH09	-8.66
P4HA2_D3DQ86	-8.298
LST1_Q9UH89	-8.239
SBNO2_Q9Y2G9	-8.081
HELZ2_Q9BYK8	-8.072
TOR2A_Q3ZCP0	-7.985
FKRP_A8K5G7	-7.976
CDK13_Q14004	-7.919
COPA_Q5T201	-7.912
MATN2_Q96FT5	-7.895
VILL_Q9BT80	-7.855
CENPV_Q8NFH6	-7.839
CPNE8_Q86VY2	-7.831
DAPK1_Q1W5W0	-7.797
NOCT_Q9HD93	-7.728
ZMYM4_A0JP19	-7.725
ZFAT_Q86X64	-7.713
WDR5B_Q86VZ2	-7.686
PHKB_Q8N4T5	-7.625
PIAS1_O75925	-7.609
GSK3B_Q9UL47	-7.605
DYM_B2RCF9	-7.604
DSTYK_Q6IN87	-7.595
AZIN1_O14977	-7.536
PLOD1_Q96AV9	-7.52
FRMD6_Q8WUH7	-7.493
ABCA3_Q99758	-7.466
PALLD_Q86WE8	-7.403
RRM1_Q9UNN2	-7.387
TTC22_Q5TAA0	-7.359
FIBP_Q9HD65	-7.342
EDEM1_B4DXP3	-7.336
KIFC1_Q60443	-7.278
RERE_O75046	-7.124
DUSP5_Q16690	-7.091
TLDC2_A0PJX2	-7.087
LRIG1_Q9UFI4	-7.082
CBX8_Q9HC52	-7.066
ATIC_Q53S28	-7.026
ATMIN_A8K4H8	-6.913
ATG13_B4DFI4	-6.866
FOXJ2_B2RMP3	-6.807
LCORL_Q8N3X6	-6.788
CCNE1_A8K684	-6.77
VHL_B2RE45	-6.736
EBPL_Q5JVN5	-6.724
HSDL2_Q9BT58	-6.705
KYNU_Q16719	-6.673
NDC1_Q9NVZ7	-6.638
PXK_Q3BCH6	-6.637
BEND4_Q58A27	-6.611
CCNJ_Q5T5M9	-6.535
CWC27_O60529	-6.521
PRDM8_Q9NQV8	-6.517
SOCS4_Q8WXH5	-6.502
LGMN_Q86TV3	-6.487
AAED1_B2RMW4	-6.466
RPN2_Q96E21	-6.457
HDAC1_Q13547	-6.409
MSC_Q53XZ2	-6.381
TTC23_A8K6M5	-6.361
GAS7_A8KAC2	-6.356
ZNF77_Q9NPP0	-6.328
OSCAR_B7WNS2	-6.328
ISL2_Q96A47	-6.301
NUP58_A6NI12	-6.267
AP1M1_Q4TTY5	-6.249
TAF13_Q15543	-6.235
ATP5D_D6W5Y3	-6.224
STIP1_Q3ZCU9	-6.223
DCAF7_B4E039	-6.205
PROSC_O94903	-6.151
CD40_Q86YK5	-6.127
STOM_Q5VX96	-6.123
MAK16_B2RB44	-6.103
CEMP1_B2RUY1	-6.085
PXDC1_A8K0N3	-6.042
STK25_Q15522	-6.029
CWC15_Q9UI29	-6.029
CSPP1_Q8TBC1	-6.017
ZNF84_B2RAK5	-5.995
P2RY8_Q86VZ1	-5.99
RGS18_Q9NS28	-5.968
RPS23_Q6IB08	-5.946
SSR3_D3DNK5	-5.923
BAG4_O95818	-5.916
NUF2_Q9BZD4	-5.897
TRAF2_Q92844	-5.885
SSBP2_D6RH18	-5.873
SPR_Q53GI9	-5.858
STX17_P56962	-5.672
TYK2_P17915	-5.668
KIZ_B4DK54	-5.63
CD226_Q15762	-5.499
EID2B_Q96D98	-5.446
CCL5_Q9NYA2	-5.371
NF1_P0DM18	-5.36
NOL7_Q5T297	-5.297
HMGN2_Q6FGI5	-4.49
Timolol
WDR12_Q9NYI8	-7.174
NLE1_O60868	-6.91
MARS2_A0AVC3	-6.899
IMPA1_B2R733	-6.771
GPR42_O15529	-6.72
NEDD1_Q8NHV4	-6.661
PARP1_B1ANJ4	-6.578
RASA2_G3V0F9	-6.437
NOS3_Q14434	-6.345
PLEK_P08567	-6.258
PWP2_B2RAG8	-6.225
SCRN1_C9JPG0	-6.209
OCRL_A8KAP2	-6.176
RPF2_Q8N4A1	-6.169
TAOK3_Q9H2K8	-6.155
USP28_B0YJC0	-6.143
RAPSN_Q8TDF3	-6.137
RNF10_Q9ULW4	-6.084
POGZ_Q5SZS2	-6.084
DDX3Y_B4DK29	-6.037
PDP1_Q9P0J1	-6.009
NEU3_Q9UQ49	-5.965
NPRL3_Q12980	-5.961
SGSM1_U3KRF7	-5.949
ASB6_Q9NWX5	-5.936
TGM1_Q197M4	-5.919
NKRF_Q4VC41	-5.905
MANEA_Q5SRI9	-5.896
VRK3_Q502Y2	-5.876
AFDN_Q5TIG6	-5.85
PUS7_Q9NX19	-5.836
NSMAF_Q8IW26	-5.83
MECR_Q5SYU2	-5.829
AGL_D3DT51	-5.806
LRRK2_Q8NCX9	-5.803
FLII_F5H407	-5.796
RARA_P10276	-5.794
SFXN3_Q8NCJ0	-5.761
RSU1_Q15404	-5.744
FFAR2_B0M0J9	-5.744
UFC1_Q9BS96	-5.741
ARMC5_Q9H7P8	-5.733
TET2_Q9NXW0	-5.718
WDR31_Q96EG8	-5.676
NPM1_D3DQL6	-5.673
SPG21_Q9NZD8	-5.622
KIF19_B7ZKR1	-5.621
ARL4C_P56559	-5.621
GPKOW_Q59EK5	-5.536
PRMT6_Q6DKI4	-5.528
CHID1_Q9BWS9	-5.512
PES1_Q6IC29	-5.407
DYM_B2RCF9	-5.4
MTHFR_Q5SNW9	-5.358
LIPA_J3SDX8	-5.307
GPC4_Q6ZMA6	-5.307
SF3A1_E9PAW1	-5.297
OSGEP_Q6IAC3	-5.247
SEPT3_Q9UH03	-5.228
STK10_Q6NSK0	-5.224
ZFX_O43668	-5.213
RUFY3_B3KM25	-5.207
GSTO2_Q5GM70	-5.183
LMCD1_B4DG80	-5.16
NACC2_Q96BF6	-5.143
NEBL_B0YJ45	-5.142
QDPR_P09417	-5.124
UBE2C_E1P5N7	-5.1
EHD3_B4DFR5	-5.087
WBP11_Q9Y2W2	-5.072
EHBP1_Q6NX72	-5.06
CERS6_Q6ZMG9	-5.012
FBXL3_Q9P122	-4.996
TRAF6_D3DR16	-4.973
GAS7_A8KAC2	-4.97
FOXO4_Q8TDK9	-4.963
STK11_E7EW76	-4.937
SGCB_B7Z635	-4.914
CENPO_D6W536	-4.903
CABP5_Q9NP86	-4.844
[truncated: 3,454 more rows]
