# Supplementary material for: The interictal transcriptomic map of migraine without aura
Source: J Headache Pain. 2025 May 12;26(1):109. doi: 10.1186/s10194-025-02033-z (PMC12067696; doi:10.1186/s10194-025-02033-z)
Supplement: Supplementary file 7 — Supplementary Material 7 [file 10194_2025_2033_MOESM7_ESM.xlsx]

## Sheet: Summary
Replicated results of pathway level comparisons in the format of ‘Group1_vs_Group2_C5_Correction’
Meaning of notations:
S1	Timepoint1
S2	Timepoint2
Mig	Migraineurs
Con	Controls
MMIg	Male Migraineurs
FMig	Female Migraineurs
MCon	Male Controls
FCon	Female Controls
A+S	Allergy + Smoking
x	S1
y	S2
pathway	Pathway
pval	P-Value
padj	Adjusted p-Value
ES	Enrichment Score
NES	Normalized Enrichment Score
size	Size of pathway
leadingEdge	Leading edges

## Sheet: MigVsCon_C5_AGE_SEX
pathway	pval.x	padj.x	log2err.x	ES.x	NES.x	size.x	leadingEdge.x	pval.y	padj.y	log2err.y	ES.y	NES.y	size.y	leadingEdge.y
GOBP_ACETYL_COA_BIOSYNTHETIC_PROCESS	0.567474048442907	0.982122427490284	0.0653834195468773	-0.355146021815421	-0.924197334185248	18	PDK3 MPC2 ACSS2 PDK4 DLD PDHX	0.692653673163418	0.791774345918367	0.0492917662312669	-0.322611998468879	-0.829940827012901	18	PDHX PDK4 ACLY PDK3 PDHB PDP1 DLAT
GOBP_ACETYL_COA_METABOLIC_PROCESS	0.334488734835355	0.920839075179911	0.0934449219410994	-0.368284537197153	-1.06675371943788	29	KYNU AASS PDK3 MPC2 ACSS2 PDK4 DLD NUDT7 PIPOX PDHX	0.918687589158345	0.947347095128297	0.0339723613634993	-0.248114868910184	-0.70734316525373	29	KYNU PDHX PDK4 ACLY PDK3 PDHB DLST PDP1 DLAT
GOBP_ACID_SECRETION	0.696649029982363	1	0.0565299525056311	-0.329595767425683	-0.840415226379121	16	SGK1 APBA1 NTSR1 CES1	0.762557077625571	0.841146569954607	0.0455878202571231	-0.313699381531033	-0.781919391739033	16	APBA1 SNX10 SGK1 PRKAA1
GOBP_ACIDIC_AMINO_ACID_TRANSPORT	0.311188811188811	0.910268914916929	0.0982123351217438	-0.374306373342252	-1.09951634101902	31	SLC7A11 SLC1A7 TSPOAP1 PSEN1 APBA1 PPFIA1 UNC13B NTSR1 RAB3A SLC6A6 SLC25A22	0.0612535612535613	0.156606808849432	0.216542836735348	-0.477449923002813	-1.38071617997118	31	APBA1 SLC38A2 SLC6A6 UNC13B ITGB1 SLC25A13 RAB3GAP1 LRRC8A PSEN1 RAB3A GLS PPFIA1
GOBP_ACTIN_CYTOSKELETON_REORGANIZATION	0.656716417910448	0.998959874321451	0.0564118388217596	-0.2654523928395	-0.906213834047262	61	PAK1 ARHGDIB SIPA1L1 DMTN NEDD9 TEK PLEK2 HCLS1 PHACTR1 BCAS3 ATP2C1 CASS4 ESAM MYH9 GAB1 NOTCH2	0.14647137150466	0.280069739761069	0.130105630751129	-0.371510599821172	-1.2341633652698	61	GAB1 ATP2C1 IQGAP2 NEDD9 CASS4 NOTCH2 PLEK RAP2A SIPA1L1 KIT RICTOR PAK1 ARHGDIB PLEK2 MCU S1PR1 TEK GRB2 MYH9 MKLN1
GOBP_ACTIN_FILAMENT_BASED_MOVEMENT	0.4004914004914	0.942088668274292	0.103576326612592	0.274021847077659	1.01965116616635	75	TPM2 RNF207 AKAP9 ADORA1 BIN1 DSC2 SYNE2 DMD MYO1B WASL RANGRF MYO1D	0.950391644908616	0.968912088097639	0.0279402790995263	-0.208733464325022	-0.712528960049069	75	FGF13 PIK3CA MYO6 PDE4B WASF2 TMOD1 TNNT3 KCNJ2 ATP1A1 MYO15A ACTN4 SRI NUP155 MYO5A DSP KCNE1B WASL MYH9 PKP2 KCNE3 VIM SHTN1 SLC9A1
GOBP_ACTIN_FILAMENT_BASED_PROCESS	0.232592592592593	0.870533660841404	0.105920292736253	-0.243039116713801	-1.07647985704824	426	ESPN MYO15A TMOD1 KCNH2 TNNT3 MYADM MSRB2 PDGFRB ATP2A1 KRT8 CTNNA1 TACSTD2 MYO7A DIAPH1 RHOB ELMO1 TRIM32 PAK1 GAS2L1 NEDD4L WASF2 PICK1 ARHGAP25 EPB41 MICAL2 VIM FGF13 STRIP1 ARHGDIB ITGB5 SDCBP MAPKAP1 PDE4B FCHSD1 TNFAIP1 SIPA1L1 DMTN PKP2 NF1 NEDD9 ACTG1 SLC9A1 RAC2 IQGAP1 TEK ARHGAP26 GAS2 IQGAP3 RGCC ARPC5 PLEK2 VIL1 KCNE1B MYH11 PPFIA1 HCLS1 FGD3 ADD1 INPP5K LIMA1 CLASP1 PHACTR1 ELMO2 PTG…	0.0198329853862213	0.0780875549839821	0.332263053752429	-0.314038245697103	-1.2591872826904	426	KRAS STRIP1 ARFGEF1 GAB1 IQGAP1 ELMO1 EPB41 FGF13 TACSTD2 PDPK1 PIK3CA MYO6 ATP2C1 PTGER4 MICAL2 PDE4B PLS3 IQGAP2 NEDD9 PIK3R1 SVIL ARHGAP25 CASS4 NOTCH2 RGCC CLASP1 ACAP2 ACTR2 FCHSD2 RHOB ARHGAP26 NUAK2 ESPN WASF2 PLEK MARCKS MAPKAP1 PDLIM5 RAP2A CTNNA1 TMOD3 EHD2 ABI1 ARHGAP35 RASA1 PDCD6IP SDCBP IQSEC1 TMOD1 MYADM TNNT3 TRIM32 ELMO2 CAP1 KCNJ2 ACTG1 ARPC5 SETD3 NF1 ATP1A1 ARF6 AKAP11 TGFBR1 …
GOBP_ACTIN_FILAMENT_BASED_TRANSPORT	0.498861047835991	0.970006485084306	0.0862865626267245	0.385493279841046	0.99217046008616	15	SYNE2 MYO1B WASL MYO1D MYO7B	0.646198830409357	0.757189111308105	0.0857844408075645	0.305191536072551	0.863903671725317	15	SYNE2 MYO7B MYO19 MYO1G MYO7A MYO1D
GOBP_ACTIN_FILAMENT_BUNDLE_ORGANIZATION	0.271812080536913	0.89267979650489	0.103958471559957	-0.3032169831165	-1.10609534527754	91	ESPN TACSTD2 PAK1 WASF2 ITGB5 TNFAIP1 DMTN NEDD9 ACTG1 SLC9A1 RGCC VIL1 PPFIA1 ADD1 INPP5K LIMA1 CLASP1 PHACTR1 PTGER4 PXN WNT11 RAC1 S100A10 SHROOM1 TPM1	0.134860050890585	0.265941886775996	0.132846300606183	-0.347096260100418	-1.21322018642169	91	TACSTD2 PTGER4 PLS3 NEDD9 PIK3R1 RGCC CLASP1 ESPN WASF2 PLEK MARCKS ACTG1 TGFBR1 RDX FSCN2 LIMA1 SRF ADD1 PAK1 TSC1 MTOR PPFIA1 S1PR1 CLASP2 PXN ITGB5 FAM171A1 SHTN1 BAG4 SLC9A1 ROCK1
GOBP_ACTIN_FILAMENT_DEPOLYMERIZATION	0.725557461406518	1	0.053347785067549	-0.27118829994538	-0.843632754530159	38	TMOD1 MICAL2 DMTN VIL1 ADD1 LIMA1 SVIL FLII PLEK CAPZB CFL1 DSTN TMOD3	0.21398002853067	0.363330819277361	0.108820126769161	-0.397733056254688	-1.18834180278347	38	PIK3CA MICAL2 SVIL PLEK TMOD3 TMOD1 RDX LIMA1 ADD1 SPTA1
GOBP_ACTIN_FILAMENT_ORGANIZATION	0.422291993720565	0.947951238724725	0.0753093764172773	-0.242102548531989	-1.01530280374378	244	ESPN MYO15A TMOD1 MYADM MSRB2 CTNNA1 TACSTD2 MYO7A DIAPH1 RHOB ELMO1 PAK1 GAS2L1 WASF2 PICK1 ARHGAP25 MICAL2 ITGB5 FCHSD1 TNFAIP1 DMTN NEDD9 ACTG1 SLC9A1 RAC2 GAS2 RGCC ARPC5 VIL1 PPFIA1 HCLS1 ADD1 INPP5K LIMA1 CLASP1 PHACTR1 ELMO2 PTGER4 PXN CASS4 WNT11 ENAH RAC1 SVIL ESAM S100A10 SHROOM1 SH3KBP1 TPM1 KANK3 NEBL MARCKSL1	0.0849889624724062	0.194057928708118	0.158514105424824	-0.312141716368318	-1.20923943190734	244	ARFGEF1 ELMO1 TACSTD2 PIK3CA MYO6 PTGER4 MICAL2 PLS3 IQGAP2 NEDD9 PIK3R1 SVIL ARHGAP25 CASS4 RGCC CLASP1 ACTR2 FCHSD2 RHOB ESPN WASF2 PLEK MARCKS CTNNA1 TMOD3 ABI1 ARHGAP35 RASA1 TMOD1 MYADM ELMO2 ACTG1 ARPC5 ARF6 TGFBR1 RDX SH3KBP1 FSCN2 TENM1 LIMA1 MYO15A CDC42EP4 SRF DIAPH1 ADD1 RICTOR PAK1 SPTA1 NCK2 TSC1 ARHGAP18 ABI2 MYO5A ADD3 JMY MTOR MSRB2 ARPC2 PPFIA1 MCU SPTBN1 S1PR1 GRB2 CLASP2 WASL P…
GOBP_ACTIN_MEDIATED_CELL_CONTRACTION	0.350746268656716	0.923061712299	0.112843355675562	0.293873663311561	1.03966310190624	56	TPM2 RNF207 AKAP9 ADORA1 BIN1 DSC2 DMD RANGRF	0.87037037037037	0.915671870217325	0.0824344091527096	0.216526551944175	0.810441629644336	56	TPM2 RNF207 TNNC1 BIN1 CACNA1D TNNI2 SNTA1 ADORA1 KCNE1
GOBP_ACTIN_NUCLEATION	0.860869565217391	1	0.0461379160269737	-0.24625645685625	-0.729454148139975	32	WASF2 PICK1 ARPC5 VIL1 WAS SPIRE2 CORO1A FCHSD2 WASF1	0.282485875706215	0.436303615972286	0.0913924325943768	-0.39270217021868	-1.14136220288864	32	IQGAP2 ACTR2 FCHSD2 WASF2 ARPC5 ABI2 JMY ARPC2 WASL
GOBP_ACTIN_POLYMERIZATION_OR_DEPOLYMERIZATION	0.633333333333333	0.99337489267002	0.0583452776743612	-0.242238802565615	-0.921456568756227	125	TMOD1 MYADM MSRB2 DIAPH1 WASF2 PICK1 MICAL2 FCHSD1 DMTN ARPC5 VIL1 HCLS1 ADD1 LIMA1 ENAH RAC1 SVIL ESAM KANK3 FLII SNX9 WAS VASP SPIRE2 PLEK CORO1A FCHSD2 WASF1 SSH3 PLEKHG2 CAPZB CFL1 MTOR DSTN PSTPIP1 TMOD3 PFN1 TRIM27	0.10589651022864	0.225472889928098	0.147331213699377	-0.340440140842071	-1.23867176462369	125	ARFGEF1 PIK3CA MICAL2 IQGAP2 SVIL ACTR2 FCHSD2 WASF2 PLEK TMOD3 ABI1 ARHGAP35 RASA1 TMOD1 MYADM ARPC5 ARF6 RDX TENM1 LIMA1 CDC42EP4 DIAPH1 ADD1 RICTOR SPTA1 NCK2 ARHGAP18 ABI2 ADD3 JMY MTOR MSRB2 ARPC2 SPTBN1 GRB2 WASL
GOBP_ACTION_POTENTIAL	0.335012594458438	0.920839075179911	0.116739204791222	0.295094619231658	1.06413389662663	64	RNF207 AKAP9 BIN1 CACNB3 DSC2 DMD CNR1 ANK3 RANGRF	0.978975032851511	0.989419720767888	0.0267456741432593	-0.195585684308877	-0.654790672248091	64	FGF13 SLMAP KCNJ2 ATP1A1 USP53 FMR1 AKAP6 SRI NUP155 CALM1 DSP KCNE1B GNAQ ATP1B1 SLC8A1 KCNMB4 PKP2 KCNE3 CALM3 SCN3A SLC9A1
GOBP_ACTIVATED_T_CELL_PROLIFERATION	0.672209026128266	1	0.0727141077934447	0.283851782330674	0.861738016537762	28	PDCD1LG2 IL12RB1 IL23A IL2RA HMGB1	0.822368421052632	0.879554927271701	0.0791316651768349	0.244705152845208	0.777745515572268	28	IL12RB1 HHLA2 IL23R TNFSF9 CD24
GOBP_ACTIVATION_OF_CYSTEINE_TYPE_ENDOPEPTIDASE_ACTIVITY_INVOLVED_IN_APOPTOTIC_PROCESS	0.153719008264463	0.823584365433041	0.142901149386948	-0.353576418550041	-1.20362343447041	60	BAK1 BCL2L13 BOK CRADD SNCA NGFR BEX3 F2R ACER2 LAPTM5	0.39652870493992	0.549730179565714	0.0702812841717392	-0.31733114149756	-1.05012136283012	60	BCL2L13 F2R BAK1 BEX3 APAF1 SNCA ACER2 MUL1 NLRC4 MAPT VCP NGFR EIF2AK3 LAPTM5 HSPD1 FAM162A CARD8 RIPK1 FADD CASP8 TNFSF10 TNFSF15
GOBP_ACTIVATION_OF_GTPASE_ACTIVITY	0.11241610738255	0.804903585564156	0.170932335370056	-0.363586008173148	-1.26270511495114	69	RAP1GAP SGSM1 TBC1D22B ARHGAP25 SIPA1L1 NEDD9 GARNL3 BCR RUNDC1 TBC1D3F NDEL1 BCAS3 TBC1D3H TBC1D30 RALGAPA2 TBC1D10B APC2 RHOG RABGAP1L TBC1D12 EPHA2 TBC1D3L TBC1D3I	0.0275229357798165	0.0940432465851755	0.315324831550005	-0.423648959032433	-1.42811339054724	69	TBC1D8B RAP1GAP RALGAPB TBC1D30 NEDD9 ARHGAP25 RUNDC1 NDEL1 APC2 RABGAP1L SIPA1L1 EIF5 TBC1D2B SIPA1L2 TSC1 RAPGEF1 SYDE2 GARNL3 RALGAPA1 USP6NL EVI5 TBC1D9 TBC1D10B RASGRP1 TBC1D15
GOBP_ACTIVATION_OF_IMMUNE_RESPONSE	0.102167182662539	0.793178950969701	0.172324344900946	-0.274143370863978	-1.17048916725198	287	TRAF6 IGHV2-26 KLRD1 CD300A FPR3 VSIG4 FPR2 PRKDC CD55 XRCC5 NECTIN2 SLA2 SPPL3 ELMO1 PAK1 FYN IGHV3-11 CLEC4C RAF1 WASF2 PSMA5 FPR1 TRAV29DV5 IGHV3-15 WNK1 PSEN1 APPL2 VAV3 PDE4B LAPTM5 SYK ACTG1 EIF2B2 IGHV1-69-2 IGHE RGCC ARPC5 IL1B PSMD12 CMKLR1 KRT1 ERMAP ELMO2 PTPN22 FCGR2B IGHV2-70 BTNL9 C4BPA RC3H1 RAC1 IGLV1-47 ELF1 RELA NLRC4 PTK2 KRAS MEF2C WAS GCSAM CUL1 PSMD1	0.00156959573987408	0.0138713313318561	0.45505986738723	-0.368335061240366	-1.44550207121195	287	GCSAML KRAS WNK1 ELMO1 PSME4 IGHV3-72 GPLD1 PRKDC PAG1 PTPRC ELF1 IGHV2-26 PDPK1 PIK3CA TRAF6 PDE4B VAV3 PIK3R1 IGHE TAB3 PIK3CB RGCC XRCC5 CREBBP ACTR2 GCSAM WASF2 FPR3 FPR2 SIN3A RFTN1 TOMM70 CD55 ABI1 NECTIN2 IL1B TRAV29DV5 FYN ELMO2 CD300A PRNP ACTG1 ARPC5 SLA2 PTPN22 EIF2B2 CBFB CLEC4C RIPK2 PSMC1 SYK IGHV3-13 BCL10 PSEN1 IGHV4-4 IGHV3-15 FBXW11 PAK1 CD46 BTNL9 KHDRBS1 RAF1 SPPL3 ITK HEXIM1 …
GOBP_ACTIVATION_OF_INNATE_IMMUNE_RESPONSE	0.205882352941176	0.854740585424607	0.120433371642259	-0.320074144145719	-1.15595085862409	82	TRAF6 KLRD1 PRKDC XRCC5 PAK1 FYN CLEC4C RAF1 PSMA5 SYK PSMD12 RELA NLRC4 KRAS CUL1 PSMD1 NONO CREBBP HEXIM1 PSMD8 AIM2 PSMC4 TAB3 BCL10 HRAS PSMB7 PRKACA PRKCD PSME4 TYROBP CLEC6A MAP3K7 PSMC1 PSMB4	0.087012987012987	0.19719647776466	0.170932335370056	-0.373225127812692	-1.28367228390091	82	KRAS PSME4 PRKDC PDPK1 TRAF6 TAB3 XRCC5 CREBBP SIN3A TOMM70 FYN CLEC4C PSMC1 SYK BCL10 FBXW11 PAK1 RAF1 HEXIM1 NLRC4 NFKB1
GOBP_ACTIVATION_OF_JUN_KINASE_ACTIVITY	0.848192771084337	1	0.0619762736001998	0.244501938238033	0.72088750596488	25	MDFIC MAP3K6 MAP3K9 CD40LG MAPK8IP3 MAP2K7 MAP4K2 MAP4K1	0.191919191919192	0.338318363362559	0.116739204791222	-0.440663443690322	-1.21820601964038	25	ERCC6 MAP2K4 MAP3K5 MAP3K2 SPAG9 DAB2IP RIPK2 SYK MAP3K13 MUL1 CD40LG HACD3
GOBP_ACTIVATION_OF_MAPK_ACTIVITY	0.260869565217391	0.887525562372188	0.103958471559957	-0.308333239108978	-1.12118146507719	84	TRAF6 AVPI1 UBC CXCR4 MAPKAPK2 FPR1 DAB2IP MAP2K3 SYK IQGAP3 IL1B MAP3K5 MLKL MAP2K2 STK39 INSR TGFA IGFBP6 SPAG9 RIPK1	0.00834681127710003	0.0441547054561357	0.380730400722792	-0.444226953213674	-1.53162332774384	84	ERCC6 PTPRC TRAF6 TAB3 PIK3CB MAP2K4 MAP3K5 MAP3K2 CXCR4 IL1B SPAG9 LRRK2 TGFA MAP2K1 DAB2IP RIPK2 SYK PTPN11 KIT UBC PRKAA1 DUSP6 MAP3K13 MUL1 HGF CD40LG STK39 HACD3 FPR1
GOBP_ACTIVATION_OF_MAPKK_ACTIVITY	0.97770154373928	1	0.0396787203613389	-0.200936104792775	-0.606599516341409	34	F2R RAF1 PSEN1 MAP3K5 MLKL TGFBR1 RIPK1	0.00014155478659421	0.00267167914256516	0.518848077743792	-0.639372590278231	-1.88020112044979	34	ERCC6 F2R ADAM9 MAP3K4 MAP3K15 MAP3K5 MAP3K2 BRAF KIDINS220 NTRK1 LRRK2 TGFBR1 RIPK2 LAMTOR3 MAP3K1 PSEN1 MAP3K13 RAF1 RAPGEF1
GOBP_ACTIVATION_OF_PROTEIN_KINASE_ACTIVITY	0.101910828025478	0.793178950969701	0.175204047558551	-0.291981099385448	-1.18827488481465	193	TRAF6 DBF4B CD300A AVPI1 STRADB UBC CXCR4 MAPKAPK2 TPX2 PAK1 F2R RAF1 ADCY9 FPR1 FGF13 WNK1 PSEN1 DAB2IP MAP2K3 MAPKAP1 SYK IQGAP3 PRKCZ RGCC IL1B IL18 GPRC5D MAP3K5 MAP4K4 MLKL WNT11 MAP2K2 STK39 LEP DUSP19 INSR CD86 KIF14 TGFA	0.000400635690781458	0.00542279507226496	0.49849310876659	-0.40597789236	-1.54103664226422	193	WNK1 ERCC6 STK3 FGF13 PTPRC PDPK1 PIK3CA TRAF6 F2R CAB39 ADAM9 TAB3 PIK3CB MAP2K4 RGCC MAP3K4 MAP3K15 MAP3K5 MAP3K2 MAPKAP1 CXCR4 IL1B BRAF KIDINS220 NTRK1 CD300A SPAG9 LRRK2 TGFA TGFBR1 MAP2K1 MAP4K4 DAB2IP RIPK2 SYK LAMTOR3 MAP3K1 PSEN1 PTPN11 PRKAR2B TPX2 KIT STRADB UBC PRKAA1 RICTOR DUSP6 PAK1 MAP3K13 RAF1 MUL1 RAPGEF1 HGF CD40LG STK39 LEP HACD3 FPR1 KIF14 MTOR MAP2K3 GPRC5D MAPKAPK2 AGAP2 AD…
GOBP_ACTIVATION_OF_PROTEIN_KINASE_B_ACTIVITY	0.708117443868739	1	0.0547939500773363	-0.318834552966432	-0.838649366795347	19	MAPKAP1 PRKCZ IL18 INSR	0.326807228915663	0.482728480357927	0.086794975677172	-0.430079371823908	-1.11965679574205	19	PDPK1 MAPKAP1 RICTOR MTOR OSBPL8 ADRA2A PDGFB
GOBP_ACTIVIN_RECEPTOR_SIGNALING_PATHWAY	0.844947735191638	1	0.0470699590082662	-0.284265342842255	-0.731670355435997	17	INHBB SKI SMAD2 CITED2 TGFBR1	0.468468468468469	0.612981088629261	0.0678338263479455	-0.394733918847272	-1.00410360034718	17	CITED2 INHBB SKI TGFBR1 LEMD3 GDF7
GOBP_ACTOMYOSIN_STRUCTURE_ORGANIZATION	0.273648648648649	0.89267979650489	0.103958471559957	-0.298348617139159	-1.09982327702499	100	TMOD1 TNNT3 PDGFRB KRT8 TACSTD2 PAK1 WASF2 EPB41 ITGB5 TNFAIP1 ACTG1 SLC9A1 RGCC MYH11 PPFIA1 INPP5K CLASP1 PHACTR1 PTGER4 PXN WNT11 RAC1 ANLN S100A10 TPM1 MYH9 NEBL FLII EPB41L3 TGFBR1 WAS	0.249689440993789	0.402997089048312	0.0911073131586733	-0.31691959318503	-1.12309232809505	100	EPB41 TACSTD2 PTGER4 PIK3R1 RGCC CLASP1 WASF2 TMOD3 PDCD6IP TMOD1 TNNT3 ACTG1 TGFBR1 SRF PAK1 MEF2A TSC1 MTOR PPFIA1 S1PR1 RACGAP1 CLASP2 MYH9 PXN ITGB5 NEBL PDGFRB EPB41L4A FAM171A1 BAG4 SLC9A1 ROCK1
GOBP_ACUTE_INFLAMMATORY_RESPONSE	0.875862068965517	1	0.0449543067640062	-0.231983902046827	-0.749484295345898	46	EIF2AK1 PRCP F12 IL1B ADAM8 PTGS2 FCGR2B PTGES APOL2	0.48876404494382	0.629865084090927	0.0625237414724762	-0.319562571560302	-0.9962984450686	46	PIK3CG EIF2AK1 PTGS2 PRCP IL1B ANO6 F8 TNFSF4
GOBP_ACUTE_PHASE_RESPONSE	0.665148063781321	1	0.0711327399327894	0.333034981047726	0.857154943160504	15	TNFRSF11A CNR1 TNF HFE F8	0.48030303030303	0.623081749848879	0.0670512579829467	-0.404737912413808	-1.00110331986119	15	PTGS2 IL1B F8 APOL2 PLSCR1 CEBPB
GOBP_ADAPTIVE_IMMUNE_RESPONSE	0.91044776119403	1	0.0365314928349125	-0.196653944260204	-0.855601357474965	340	TRAF6 IGHV2-26 KLRD1 IL12A CD1B TRBV7-2 CD244 CD55 NECTIN2 PRF1 TP53BP1 MLH1 SLA2 DUSP10 TRAV21 TRDV1 IGKV1-27 TRAV38-1 FYN TRBV4-2 IGHV3-11 CLEC4C TRAV29DV5 IGHV3-15 STAT3 HMCES TRBV11-3 SH2D1B CD7 ARG2 SYK TRAV41 IGHV1-69-2 PRKCZ IGHE IL1B IGKV1D-8 OTUD7B TFE3 SIGLEC10 IL18 TBX21 IL1R1	0.29535864978903	0.450224408073316	0.0732558655828455	-0.269264271472299	-1.0727682916372	340	TRBV4-2 PIK3CG SIRT1 TRDV1 IGHV3-72 PAG1 PTPRC PRDM1 IGHV2-26 TRAF6 TRBV7-2 ALCAM IGHE TRAV21 KMT5B EOMES STAT3 CD244 RNF168 RFTN1 CD55 TRAV41 TP53BP1 NECTIN2 IL1B TRAV29DV5 FZD5 FYN PDCD1LG2 PAXIP1 TNFAIP3 SLA2 FBXO38 TRBV11-3 CD1E CLEC4C RIPK2 SYK MSH2 IGHV3-13 ERAP1 BCL10 TRAV30 UNG RNF19B TNFSF4 IGLV9-49 IGHV4-4 IGHV3-15 CD46 CD274 NDFIP1 MYD88 TSC1 ITK CD8A PRKCQ CD40LG TFRC TRAV8-4 PIK3CD R…
GOBP_ADAPTIVE_IMMUNE_RESPONSE_BASED_ON_SOMATIC_RECOMBINATION_OF_IMMUNE_RECEPTORS_BUILT_FROM_IMMUNOGLOBULIN_SUPERFAMILY_DOMAINS	0.450726978998385	0.958383721032574	0.0734381410838857	-0.247674381023865	-1.00053453384833	184	TRAF6 IGHV2-26 KLRD1 IL12A CD1B CD55 NECTIN2 PRF1 TP53BP1 MLH1 SLA2 IGHV3-11 IGHV3-15 STAT3 HMCES IGHV1-69-2 PRKCZ IGHE IL1B IL18 TBX21 IL1R1 FCGR2B IGHV2-70 SUPT6H C4BPA RC3H1 UNG IGLV1-47 KMT5C MSH6 MEF2C XCL1 WAS SUSD4 MAD2L2 IGKV2D-28 TNFAIP3 MYD88 IGKV2-28 TNFSF4 ARG1 CD8A SLAMF6 FZD5 BATF ADAM17 IGHV4-28 IGKV5-2 C1QC MTOR CD46	0.421658986175115	0.571024380779926	0.0601186142531851	-0.27181621705131	-1.02545686984802	184	IGHV3-72 PTPRC IGHV2-26 TRAF6 IGHE KMT5B STAT3 RNF168 RFTN1 CD55 TP53BP1 NECTIN2 IL1B FZD5 PAXIP1 TNFAIP3 SLA2 FBXO38 CD1E RIPK2 MSH2 IGHV3-13 BCL10 UNG TNFSF4 IGHV4-4 IGHV3-15 CD46 CD274 NDFIP1 MYD88 CD8A PRKCQ CD40LG TFRC RC3H1 MTOR TLR8 C4BPA MR1 STX7 MEF2C HMCES NBN ADAM17 SLAMF6 IGHV3-11 MSH6 TBX21 PPP3CB HSPD1 IGHV1-3
GOBP_ADAPTIVE_THERMOGENESIS	0.136134453781513	0.823157436433299	0.154190966581424	-0.331971884088682	-1.21394309968883	92	ADIPOR2 ADIPOR1 MFN2 PLCL1 CXCR4 DECR1 ACHE ADAMTS5 APPL2 SYK IP6K1 CMKLR1 TFE3 IL18 PCTP STAT6 KDM3A LEP	0.0645569620253165	0.161559928812125	0.197822021315103	-0.372129103186006	-1.30500549183917	92	ADIPOR2 KDM3A ADIPOR1 ACHE MFN2 EPAS1 PLCL1 CXCR4 SORL1 ADAMTS5 ARRDC3 NOTCH1 RBPJ HNRNPU SYK TSHR PCTP ACOT13 IGF1R RB1 THADA TLE3 LEP DECR1 HDAC3 LNPEP SCD IP6K1 ADAM17
GOBP_ADENYLATE_CYCLASE_ACTIVATING_G_PROTEIN_COUPLED_RECEPTOR_SIGNALING_PATHWAY	0.533333333333333	0.979114247724251	0.0678338263479455	-0.296071599827484	-0.951909467802545	44	GNAL ADGRG1 ADGRB2 ADCY9 RAMP1 GPER1 PDE4B ADGRE5 PTGER4 ADGRG3 S1PR5 ARRDC3	0.0186758574462808	0.0752100551599067	0.352487857583619	-0.491987119963295	-1.53170268934181	44	ABCA1 PTGER4 RAPGEF2 PDE4B GNA13 ARRDC3 TSHR S1PR3 ADGRG1 GNAQ ADCY9 S1PR1 ADM ADRA2A GNAL ADRB2 GNAS
GOBP_ADENYLATE_CYCLASE_INHIBITING_G_PROTEIN_COUPLED_RECEPTOR_SIGNALING_PATHWAY	0.454545454545455	0.961418441186838	0.0760837160951725	-0.338174569578819	-0.991735319486534	30	FPR2 GNAL P2RY1 ADCY9 OPRL1 AKAP5 RGS2 PDE2A AKAP12	0.106169296987088	0.225892924563921	0.161978948883402	-0.449939136561052	-1.29218212364994	30	AKAP12 FPR2 OPRL1 P2RY1 RGS2 HRH4 S1PR3 ADCY9 S1PR1 ADRA2A
GOBP_ADENYLATE_CYCLASE_MODULATING_G_PROTEIN_COUPLED_RECEPTOR_SIGNALING_PATHWAY	0.11371237458194	0.804903585564156	0.169570644405628	-0.347159969675524	-1.24289152061624	78	FPR2 GRK5 GNAL ADGRG1 ADGRB2 P2RY1 VIPR2 WASF2 ADCY9 FPR1 OPRL1 RAMP1 AKAP5 GPER1 PDE4B ADGRE5 RGS2 PTGER4 ADGRG3 PDE2A AKAP12 GNAO1 S1PR5 ARRDC3 HRH4	0.00247420323283219	0.0193000755437223	0.431707695803346	-0.463228877729431	-1.58283127082982	78	AKAP12 ABCA1 PTGER4 RAPGEF2 PDE4B GNA13 GRK5 WASF2 FPR2 OPRL1 ARRDC3 P2RY1 RGS2 HRH4 TSHR S1PR3 GNAO1 FPR1 ADGRG1 GNAQ ADCY9 S1PR1 ADM ADRA2A CCR3 VIPR2 GNAL ADRB2 PRKACB GNAS FFAR3
GOBP_ADHERENS_JUNCTION_ORGANIZATION	0.797202797202797	1	0.0498907356726307	-0.271095182638305	-0.796335848147058	31	CTNNA1 NECTIN2 DLG5 ADD1 VCL CTNNB1 ACTB DSP CDH24 HIPK1 CADM1	0.0130790838759419	0.0584967047663976	0.380730400722792	-0.547413040778446	-1.58303940605216	31	BMP6 HIPK1 DLG5 ADAM10 CTNNA1 NECTIN2 CTNNB1 EPHA4 VCL CADM1 RDX
GOBP_ADIPOSE_TISSUE_DEVELOPMENT	0.907563025210084	1	0.0421619430092452	-0.2407694021338	-0.686718078704706	26	KLF7 LEP DGAT2 SPTLC2 ARRDC3 SIRT1 SORL1	0.0115495947225896	0.0545812076502504	0.380730400722792	-0.568714154640545	-1.58194137930414	26	SIRT1 PIK3CA SPTLC2 PAXIP1 SORL1 SH3PXD2B ARRDC3 AMER1 KLF7 ARID5B DGAT2 LEP
GOBP_ADULT_BEHAVIOR	0.854452054794521	1	0.04577044581081	-0.232646068560011	-0.760289942759928	48	TMOD1 SLC7A11 NPC1 ARRB2 HTRA2 CHRNA5 APP NTSR1 LEP LGI4 HOMER1 SLITRK5 ADAM22 CSTB FADD HIPK2 NRXN1 ZMPSTE24	0.237569060773481	0.387824199347267	0.10027910675413	-0.365907764057711	-1.15170720984006	48	PUM1 EPHA4 TMOD1 APP HDAC2 CLCN3 NR4A2 ZMPSTE24 NCSTN HIPK2 USP46 TSC1 LEP NPC1
GOBP_ADULT_LOCOMOTORY_BEHAVIOR	0.652027027027027	0.998949484236889	0.057609110864425	-0.316565095518627	-0.889254857667433	24	TMOD1 NPC1 ARRB2 HTRA2 APP NTSR1 LGI4 ADAM22 CSTB HIPK2	0.123906705539359	0.251290246100607	0.150169802128406	-0.473865160714836	-1.29522999060156	24	PUM1 EPHA4 TMOD1 APP CLCN3 NR4A2 ZMPSTE24 HIPK2 TSC1 NPC1
GOBP_AEROBIC_RESPIRATION	0.794957983193277	1	0.0482149710025565	-0.24539513862969	-0.81877632273977	54	SLC25A14 SDHB NNT IDH3B VCP UQCR10 DLD SIRT3 COX6B1 COX6C	0.810178817056396	0.872287180573766	0.0381628909049257	-0.246874087708321	-0.796686596174452	54	FAHD1 NNT UQCRB SDHB UQCRC2 VCP IDH3A PDHB ME2 DLST MTFR2 DLAT
GOBP_AGING	0.0140725324462227	0.498175165712092	0.380730400722792	-0.342508712802799	-1.35929465572283	158	TFCP2L1 CISD2 KYNU BAK1 FOS PDGFRB TYMS PRKDC CTNNA1 BRCA2 FOXM1 P2RY1 ATG7 YBX1 RETN PSEN1 ARG2 POLB CARM1 HTRA2 JUN NUDT1 ZMIZ1 SCAP CDKN2B APP PLK2 LEP YPEL3 GNAO1 RELA APAF1 TIMP1 PICALM KRAS MSH6 GLRX2 LMNA DLD SIRT1 SIRT3 ATP8A2 NQO1 MME FOXO4 ATP2B1 NUAK1 FBXO5 KAT6A ARG1 MBD2 ID2 MTOR MAP2K1 CHEK2 CREB1	0.000393539708634156	0.0053879818690118	0.49849310876659	-0.421771660614343	-1.56103623486623	158	KRAS SIRT1 FOS PRDM2 TFCP2L1 KAT6A PRKDC CREB1 JUN PLK2 ZMIZ1 PPP3CA BMPR1A ATP2B1 YBX1 WRN PICALM SIN3A KYNU BRCA2 CTNNA1 BAK1 APP APAF1 FOXM1 NTRK1 PRNP LRRK2 DNMBP P2RY1 MAP2K1 TYMS ZMPSTE24 MSH2 OPA1 PSEN1 SRF GNAO1
GOBP_ALCOHOL_BIOSYNTHETIC_PROCESS	0.150847457627119	0.823584365433041	0.14641623786055	-0.324873335298041	-1.19590421399174	99	IP6K2 CD244 SPR SNCA QDPR P2RY1 ACER2 ABCG1 ITPKC NFYC GPER1 ASAH1 IP6K1 SCAP FDFT1 SP1 NTSR1 LEP ARV1 CYB5R3 SC5D SPTLC2 DHCR24 IPPK CES1	0.0475594493116396	0.131979677751178	0.231126709673834	-0.374854838418408	-1.32564831992033	99	BMP6 ABCG1 HMGCR SPTLC2 DHCR24 PLEK CD244 SPTLC1 SP1 IP6K2 SNCA GOT1 P2RY1 LBR ASAH1 PPIP5K2 H6PD PLPP6 QDPR GCH1 LPCAT3 PRKAA1 ACER2 ACLY KPNB1 NFKB1 GFI1 LEP SCD NSDHL IP6K1
GOBP_ALCOHOL_CATABOLIC_PROCESS	0.509243697478992	0.97115520907158	0.0692836467392548	-0.342163155036073	-0.975911483550287	26	INPP5A INPP5K GPD2 SULT1B1 TPI1 NTSR1 MTMR2 SYNJ1	0.421965317919075	0.571180655454712	0.0711327399327894	-0.37212616563857	-1.03511012508123	26	GPD2 SYNJ1 MTMR2 SULT1B1 OCRL
GOBP_ALCOHOL_METABOLIC_PROCESS	0.123595505617978	0.820651902838047	0.158514105424824	-0.283899033557186	-1.15662237589313	200	CHKA PLPP2 IP6K2 CD244 SPR SNCA NPC1 QDPR P2RY1 GDE1 ACER2 ABCG1 ITPKC NFYC NUDT4 GPER1 INPP5A ASAH1 IP6K1 CBR4 INPP5K LIMA1 ITPK1 GPD2 ACSS2 SCAP HDLBP FDFT1 SP1 APP MINPP1 SMPD1 IDH3B DPAGT1 SULT1B1 TPI1 APOL2 NTSR1 LEP ARV1 MTMR2 SYNJ1 DGAT2 CYB5R3 SC5D SPTLC2 GNB3 DHCR24 IPPK CES1 APOL1	0.120828538550058	0.246813638151244	0.133554954557592	-0.313272102617604	-1.18942908482066	200	ABCA1 PLCD4 BMP6 NUDT4 GPD2 ABCG1 HMGCR SPTLC2 DHCR24 CHKA SYNJ1 PLEK CD244 SPTLC1 GDE1 MTMR2 APP SP1 IP6K2 PLPP2 SNCA SULT1B1 GOT1 INPP4A SOAT1 P2RY1 LBR ASAH1 OCRL PPIP5K2 LIMA1 H6PD PLPP6 QDPR GCH1 LPCAT3 PRKAA1 ITPK1 TTC39B ACER2 AKR7A2 ACLY KPNB1 DGAT2 NFKB1 GFI1 LEP IDH3A NPC1 INPP5A SCD CALM1 NFE2L1
GOBP_ALPHA_AMINO_ACID_BIOSYNTHETIC_PROCESS	0.202380952380952	0.848391578726609	0.150169802128406	0.351944315106003	1.15957145402178	40	MTHFD2L NAGS SDSL SLC25A12 MTHFR PHGDH PSPH PLOD3 APIP ILVBL PSPHP1 ENOPH1 DHFR	0.856940509915014	0.906003723417835	0.0369160593316849	-0.247024343833986	-0.749201455874217	40	SERINC3 SEPHS2 GLUD1 GLUL GOT1 ALDH18A1 GLUD2 GLS MTR GOT2 PSAT1 DHFRP1 AASDHPPT ADI1 OAT SLC25A12
GOBP_ALPHA_AMINO_ACID_CATABOLIC_PROCESS	0.78657487091222	1	0.0497903187820785	-0.248898017570918	-0.808459772022501	47	KYNU QDPR GLUL ARG2 AASS AFMID GLUD2 HAAO DLD CSAD PIPOX ARG1	0.976454293628809	0.988228761485992	0.0295645497308931	-0.201367781159003	-0.630803309654225	47	GLUD1 KYNU GLUL GOT1 QDPR GLUD2 GLS GOT2 DLST PPAT
GOBP_ALPHA_AMINO_ACID_METABOLIC_PROCESS	0.587837837837838	0.986377910683746	0.0625237414724762	-0.255728132790648	-0.942708418528069	100	KYNU SLC7A11 MPST GMPS PSAT1 SMS QDPR GLUL ARG2 AASS AFMID ODC1 SERINC3 SLC7A7 DHFR2 ALDH5A1 CTPS2 GLUD2	0.956521739130435	0.973773960390912	0.0249900772245545	-0.203466190759639	-0.721038783283625	100	SERINC3 SEPHS2 SMS AZIN1 GLUD1 KYNU GLUL CTPS1 GOT1 GFPT1 ALDH5A1 ALDH18A1 QDPR GLUD2 GFPT2 GLS GCLM MTR THAP4 GOT2 DLST PPAT
GOBP_ALPHA_BETA_T_CELL_ACTIVATION	0.238325281803543	0.873249407491766	0.109684061970549	-0.311608793829749	-1.13309225111955	84	IL12A CD300A LGALS9C LGALS9B CD55 STAT3 ARG2 SYK TOX PRKCZ IL18 TBX21 MYB PTPN22 PTGER4 ELF4 RC3H1 IRF1 CD86 DOCK2	0.0246113989637306	0.0888118214716526	0.332263053752429	-0.407265471619237	-1.40418606391175	84	HSPH1 PTPRC PRDM1 PTGER4 EOMES STAT3 CD55 TWSG1 CD300A ELF4 PTPN22 CBFB RIPK2 SYK TNFSF4 DOCK2 CD274 ITK PRKCQ RC3H1 MTOR SLAMF6 TBX21 CRTAM LGALS9C AP3D1 XCL1 LEF1 CBLB IRF1 BCL6 PNP IL12A TOX GATA3 RARA CD83 STOML2 IL18 IRF4 NLRP3 HLA-DRA
GOBP_ALPHA_BETA_T_CELL_DIFFERENTIATION	0.6075	0.98810585047027	0.0806388495950661	0.259805631412033	0.924736179378328	59	BCL2 RSAD2 IL12RB1 IL23A SH3RF1 CD83 NKAP MALT1 BCL11B PLA2G2D HMGB1	0.284366576819407	0.43827028055397	0.0883594442500905	-0.341528517524319	-1.1261043459595	59	PRDM1 PTGER4 EOMES STAT3 CBFB RIPK2 SYK TNFSF4 ITK RC3H1 MTOR SLAMF6 TBX21 AP3D1 LEF1 IRF1 BCL6 PNP TOX GATA3 RARA CD83 IL18 IRF4 NLRP3 HLA-DRA SMAD7
GOBP_ALPHA_BETA_T_CELL_PROLIFERATION	0.0638655462184874	0.769192252389411	0.231126709673834	-0.502327228196179	-1.4327285193666	26	LGALS9C LGALS9B CD55 ARG2 SYK IL18 PTPN22 ELF4 IRF1 DOCK2 XCL1	0.0404624277456647	0.118903096857717	0.271288554688953	-0.523180702398508	-1.45528504121849	26	PTPRC CD55 TWSG1 ELF4 PTPN22 RIPK2 SYK TNFSF4 DOCK2 CD274 LGALS9C XCL1 CBLB IRF1
GOBP_ALTERNATIVE_MRNA_SPLICING_VIA_SPLICEOSOME	0.318840579710145	0.911287943296434	0.117249716749792	0.342446753211313	1.08992598051903	35	SFSWAP REST RBM15B SFPQ RBFOX2 RBM15 RSRC1 HNRNPA1 FXR1 SLU7 MBNL1 RBM25 SRSF6 KHDRBS1 SRSF9 PUF60 RNPS1 RBM11 TRA2B YTHDC1 FMR1 CDK13	0.00137251885231422	0.0125179577643231	0.45505986738723	-0.589291380812425	-1.74350450581334	35	RBM15 THRAP3 DYRK1A YTHDC1 CDK13 MBNL2 CELF2 WTAP HNRNPU FMR1 KHDRBS1 RBM15B SLU7 MBNL3 SAP18 RBFOX2 DDX17 MBNL1
GOBP_AMEBOIDAL_TYPE_CELL_MIGRATION	0.0134137327172693	0.498175165712092	0.380730400722792	-0.327095307289474	-1.35058710156033	212	ADIPOR2 KANK2 ADIPOR1 PRCP PRR5L TACSTD2 RHOB MIA3 WNT7A DUSP10 PAK1 HMOX1 SEMA4D WASF2 SEMA3C GLUL SEMA6B DAB2IP ARHGDIB MAP2K3 APPL2 DMTN NF1 FBXW7 TEK EFNB2 RGCC VIL1 GATA2 PTGS2 CLASP1 PBLD SP1 MAP4K4 ITGB4 BCAS3 PXN MMP9 WNT11 RAC1 PLK2 ANLN ARHGEF7 MCC MYH9 AKAP12 SPARC TIMP1 ARSB PTK2 TGFBR1 DNAJA4 IQSEC1 MEF2C SIRT1 GLIPR2 CAP1 EPHB4 ZFAND5 PTPRM SEMA4F EPB41L5 SEMA3G GPX1 PIK3CD EPHA2 GRN	1.85994668515762e-05	0.000618225612072113	0.575610261071129	-0.435282228655987	-1.67051396782394	212	AKAP12 PIK3CG ADIPOR2 GATA2 SIRT1 ADIPOR1 GPLD1 MIA3 TACSTD2 PDPK1 PIK3CA PLK2 ADAM9 RTN4 PIK3CB KANK2 RGCC CLASP1 SGPL1 ZFAND5 FBXW7 RHOB WASF2 PTGS2 MAPRE2 PRCP GLUL STRAP IQSEC1 SP1 ITGB1 PAXIP1 PRR5L CAP1 NOTCH1 ARSB SEMA3C NF1 ARF6 TGFBR1 HMOX1 MAP4K4 DAB2IP ARHGEF7 MCC SEMA4D S100P PTPN11 SRF EFNB2 KIT RAB11A PAK1 ARHGDIB SMURF2 ARID5B ETS1
GOBP_AMIDE_BIOSYNTHETIC_PROCESS	0.483221476510067	0.967574997978491	0.11146266692298	0.211014575201369	0.987862663465987	497	MTIF2 C12orf65 DHX36 RMND1 MRPL41 MRPL17 NAGS MRPL57 PPA1 TNRC6A MRPL14 NANP ZC3H12D MRPS33 ROCK1 MRPL55 PYM1 CNOT9 SMPD2 RPL3L PURA NARS2 CERS4 DMD UPF3B TRIM71 RPL37AP8 MRPL18 PUM3 COA3 EFL1 MRPL40 MRPL23 MRPS18B TNF UNK AIMP2 DENR NEURL1 BANK1 MRPS25 MRPS9 UPF3A HSPB1 B3GALT2 PUM1 ELOVL4 MRPS22 EIF4EBP1 TRNAU1AP MGST2 ZC3H15 MRPS34 SECISBP2L NOLC1 MRPL27 SEPSECS EIF5AL1 EIF2S1 CD28 NSUN5 TNRC6…	0.529896907216495	0.666044789049641	0.0444181153081573	-0.243520240123678	-0.983614875627194	497	PUM1 PRKDC FOXO3 PCSK5 CNOT6L PUM2 ST8SIA4 BTG2 EIF4EBP2 DDX3X FASTKD3 QKI DPH3 SPTLC2 ACSL3 EIF2AK1 YTHDF3 AGO1 SRBD1 YBX1 MRPL44 STAT3 DDX6 GLE1 CNBP ELOVL5 SPTLC1 IGF2BP2 GSPT1 SGMS1 PDHX YBX3 YTHDF2 HACD2 CAPRIN1 CERS2 APP HNRNPR CNOT2 ZFP36L1 ELOVL7 TNFRSF1A CPEB4 TOB1 EIF5A2 NSMAF LARP1 CNOT6 LRPPRC EIF1 ASAH1 RGS2 EIF2B2 CNOT8 ETF1 MRPL10 EIF5 DNAJC3 TYMS RPS6KA3 MARS2 PDK4 MKNK2 IARS2 KLH…
GOBP_AMINE_BIOSYNTHETIC_PROCESS	0.134038800705467	0.820651902838047	0.159646701919906	-0.510804815278055	-1.30246862033581	16	SNCA SMS SAT1 HDC ODC1	0.0350076103500761	0.109353549466707	0.30068212900741	-0.591775487961372	-1.47504508084932	16	HDC SMS AZIN1 SNCA NR4A2 GCH1 OAZ2 SAT1
GOBP_AMINE_METABOLIC_PROCESS	0.00315287014449507	0.336171418722545	0.431707695803346	-0.458840371790964	-1.59351589825377	69	KYNU CHKA SLC7A11 SNCA SMS GDE1 ITGAM SAT1 PSMA5 HDC AFMID CHDH ODC1 PSMD12 SLC7A7 SULT1B1 OAZ2 SLC44A1 HAAO PSMD1 NQO1	0.144167758846658	0.277259948948748	0.130105630751129	-0.364760943840669	-1.22960289914847	69	HDC PSME4 SMS AZIN1 EPAS1 CHKA KYNU GDE1 SLC44A1 SNCA SULT1B1 NR4A2 PSMC1
GOBP_AMINE_TRANSPORT	0.828231292517007	1	0.0468819856878333	-0.254187624557623	-0.773968614454408	35	SNCA P2RY1 PSEN1 RGS2 NTSR1 LEP RAB3A AQP9 SYT11 TOR1A SLC18A2 ARG1 GRK2 KCNA2	0.0495750708215298	0.135437282522928	0.241339976815091	-0.482775600908162	-1.42836203427868	35	SLC18A2 SYT11 ITGB1 SNCA RAB3GAP1 P2RY1 AQP9 RGS2 PSEN1 RAB3A LEP TOR1A ADRA2A SLC18A1 SLC43A1 SLC12A2 FFAR3 ARL6IP5 STX1A
GOBP_AMINO_ACID_ACTIVATION	0.1725768321513	0.823584365433041	0.163180127180689	0.459303517682778	1.25541092735262	19	PPA1 NARS2 AIMP2 MARS2 FARSA AASDH FARS2 WARS2	0.989457831325301	0.995876630855797	0.0330162512586498	-0.197385236683168	-0.513867290807777	19	MARS2 IARS2 PARS2 DARS2
GOBP_AMINO_ACID_IMPORT	0.0730050933786078	0.777977159076555	0.216542836735348	-0.506653080033088	-1.40479503730107	23	SLC6A9 SLC7A11 PSEN1 RGS2 SLC7A8 SLC3A2 NTSR1 SLC6A6 TSPO2 SLC36A4 SFXN1 SFXN3	0.0142442547992377	0.0621614707978405	0.380730400722792	-0.593487124799493	-1.60032805288483	23	TSPO2 SLC6A6 ITGB1 SLC7A8 RGS2 SLC6A9 SLC1A5 PSEN1 SLC36A1 SLC36A4 SLC25A38 SLC43A1 ARL6IP5 SFXN1 SLC3A2 PER2 SLC7A1
GOBP_AMINO_ACID_TRANSMEMBRANE_TRANSPORT	0.156089193825043	0.823584365433041	0.144630528034484	-0.400594846788761	-1.24620027528863	38	SLC6A9 SLC7A11 SLC1A7 PSEN1 SLC7A7 RGS2 SLC7A8 SLC3A2 NTSR1 SLC6A6 SLC6A12 SLC25A22 TSPO2 SLC36A4 SFXN1 SLC38A5 SLC25A13 SFXN3	0.0370898716119829	0.112758486714682	0.282013350011725	-0.486828009604025	-1.45453857928239	38	TSPO2 SLC38A2 SLC6A6 ITGB1 SLC25A13 SLC7A8 LRRC8A RGS2 SLC6A9 SLC1A5 PSEN1 SLC38A9 SLC36A1 SLC6A12 SLC36A4 SLC25A38 SLC43A1 ARL6IP5 SFXN1 SLC25A12 SLC3A2 PER2 SLC7A1
GOBP_AMINO_ACID_TRANSPORT	0.250414593698176	0.880368981818257	0.108394255853397	-0.328295533281886	-1.12562644871725	63	SLC6A9 SLC7A11 SLC17A5 SLC1A7 TSPOAP1 PSEN1 APBA1 PPFIA1 SLC7A7 RGS2 SLC7A8 UNC13B SLC3A2 NTSR1 LEP RAB3A SLC6A6 SLC6A12 SLC25A22	0.0813648293963255	0.189197735825191	0.178219874951973	-0.392379540544585	-1.3137849836585	63	TSPO2 APBA1 SLC38A2 SLC6A6 SLC17A5 UNC13B ITGB1 SLC25A13 SLC7A8 RAB3GAP1 LRRC8A RGS2 SLC6A9 SLC1A5 PSEN1 SLC38A9 RAB3A LEP GLS SLC36A1 SLC6A12 PPFIA1 SLC36A4
GOBP_AMINO_SUGAR_METABOLIC_PROCESS	0.103565365025467	0.793178950969701	0.179782316298324	-0.478351116465676	-1.32632229227645	23	EXTL2 CHI3L2 MGAT1 ST3GAL1 UAP1 GNPDA1 CMAS DPAGT1 UAP1L1	0.410104011887073	0.560450503225298	0.0739901439101342	-0.385140733559081	-1.03852551212711	23	CHI3L2 GFPT1 GFPT2 ST3GAL1 MGAT1 ST6GAL1 CHST7 FN3K CMAS
GOBP_AMINOGLYCAN_BIOSYNTHETIC_PROCESS	0.441322314049587	0.953572833444108	0.0756946307932749	-0.302017252087088	-1.01892452506208	58	VCAN PDGFRB SLC10A7 NDST1 ABCC5 CHST11 ST3GAL1 IL1B CHST12 XYLT1 CHST15 PXYLP1 B4GALT4 B3GNT2	0.692015209125475	0.791774345918367	0.096887770327544	0.240164271402729	0.900813904696858	58	B4GALT7 GCNT2 B3GAT3 XYLT2 HSPG2 SDC4
GOBP_AMINOGLYCAN_CATABOLIC_PROCESS	0.00853035714825246	0.424555493804938	0.380730400722792	-0.592440985253921	-1.66421071519342	24	HMMR VCAN PGLYRP2 CHI3L2 HEXB SLC9A1 HGSNAT CD44 ARSB GNS	0.644314868804665	0.756463080859166	0.0513223330421143	-0.324767550019262	-0.887696977183516	24	HMMR HEXB CHI3L2 ARSB CD44 GNS
GOBP_AMINOGLYCAN_METABOLIC_PROCESS	0.0270528766498471	0.688754727642702	0.352487857583619	-0.396172754933478	-1.42611533529868	80	HMMR VCAN B3GAT2 PDGFRB SLC10A7 NDST1 PGLYRP2 CHI3L2 ABCC5 CHST11 ST3GAL1 HEXB SLC9A1 IL1B HGSNAT CHST12 XYLT1 CHST15 PXYLP1 CD44 ARSB B4GALT4 GNS B3GNT2	0.618677042801556	0.734142155311724	0.0478299633114229	-0.268887057939218	-0.922143888853045	80	HMMR HS3ST3B1 HEXB CHI3L2 XYLT1 CHST11 IL1B CHSY1 ABCC5 HS3ST3A1 ARSB CSGALNACT2 NDST1 CD44 B3GNT2 GNS HGF NFKB1 HGSNAT CHST15 ST3GAL1 PDGFRB ST3GAL2 PXYLP1 HPSE GPC4 PDGFB CHST7 EGF B4GALT6 SLC9A1 B4GAT1
GOBP_AMYLOID_BETA_CLEARANCE	0.955773955773956	1	0.0572461135202885	0.224708880235126	0.634931968568866	22	ROCK1 TNF MARCO	0.114243323442137	0.237085606713251	0.158514105424824	-0.495385632623338	-1.32768620738894	22	HMGCR PICALM HDAC1 SRF RAB11A MSR1 IGF1R RAB5A MME ROCK1 IFNGR1
GOBP_AMYLOID_BETA_METABOLIC_PROCESS	0.897619047619048	1	0.0587185879555941	0.22432819109311	0.739107169966835	40	BIN1 ROCK1 BACE2 TNF SPON1 PSEN2	0.0977337110481587	0.213097956705952	0.16823816568964	-0.425505806762325	-1.29051884102367	40	ABCG1 RTN4 APH1B DYRK1A PICALM ADAM10 EPHA4 SP1 SORL1 PRNP
GOBP_AMYLOID_PRECURSOR_PROTEIN_CATABOLIC_PROCESS	0.720890410958904	1	0.0535669384770951	-0.272124532673141	-0.842194436738399	37	APH1B ABCG1 PSEN1 ADAM19 RTN3 SP1 APH1A RELA PICALM SORL1 ADAM17 CHRNA7 RTN4	0.0396039603960396	0.117534967782493	0.271288554688953	-0.484931582112536	-1.4491934836212	37	ABCG1 RTN4 APH1B DYRK1A PICALM ADAM10 RANBP9 EPHA4 SP1 SORL1 PRNP PSEN1 NCSTN RTN3 RELA ADAM17 TMED10 ROCK1 IFNGR1 ADAM19 RTN1 CASP3 ROCK2 SLC2A13 CHRNA7
GOBP_AMYLOID_PRECURSOR_PROTEIN_METABOLIC_PROCESS	0.332179930795848	0.920839075179911	0.0937465422491719	-0.328001009943455	-1.07218617951692	50	TMCC2 ACHE APH1B ITM2B ABCG1 PSEN1 ADAM19 RTN3 NECAB2 SP1 APH1A RELA PICALM SORL1 ADAM17 NECAB3 CHRNA7 RTN4 ITM2A NSG1 RTN2	0.0258503401360544	0.0911925619304326	0.332263053752429	-0.462589418296917	-1.47731684418248	50	ACHE ABCG1 RTN4 APH1B DYRK1A PICALM ADAM10 RANBP9 ITM2B EPHA4 SP1 SORL1 PRNP SOAT1 PSEN1 NCSTN ITM2A RTN3 RELA ADAM17 TMCC2 TMED10 ROCK1 IFNGR1 ADAM19 NSG1 RTN1 DLG1 CASP3 ROCK2 SLC2A13 CHRNA7
GOBP_ANAPHASE_PROMOTING_COMPLEX_DEPENDENT_CATABOLIC_PROCESS	0.166089965397924	0.823584365433041	0.140406238523342	-0.370726346772413	-1.20841429863839	49	UBC CDC26 CCNB1 PSMA5 PTTG1 UBE2S PSMD12 UBE2C CDC20 PSMD1 FBXO5 ANAPC5	0.491132332878581	0.631516171848818	0.0609039347452418	-0.312606857514233	-0.992306205261187	49	CDC26 PSME4 CDC27 AURKA BUB3 PSMC1 UBC CCNB1 UBE2C CDC20 ANAPC4 PSMD6 PSMB7 UBE2S PSMD10 PSMD1 PSMB3 PSMD14 PTTG1 PSMD2 FBXO5
GOBP_ANATOMICAL_STRUCTURE_HOMEOSTASIS	0.359673024523161	0.923061712299	0.117249716749792	0.235170441342906	1.03172922377712	250	PPARGC1B RPA2 CIB2 BCL2 CA2 NAF1 DHX36 ADORA1 ZG16B NELL2 CCT2 LARGE2 TNFRSF11A USP45 CCDC66 TELO2 DMD CNR1 GCNT2 RAC3 ERCC4 PARP3 TPRKB MYC CCNE1 LDB1 HSPB1 OCLN SRC CTSH CRB2 CFL2 SMC6 FGGY ATRX NPHP4	0.00495284912946005	0.0312544690236871	0.407017918923954	-0.360618381244975	-1.40375891833104	250	KRAS GATA2 ERCC6 POTEE PRKDC LAMP2 UBASH3B HNRNPC TRAF6 F2R NOP10 POTEJ XRCC5 LDB2 ATP2B1 MAP3K4 EPAS1 WRN USP7 TERF2IP BRCA2 WHRN DCP2 VPS54 STRAP POLA1 MTF1 TNKS2 CHMP2B ITGB1 TRIM32 TNFAIP3 VCL CLCN3 ACTG1 TNKS NOTCH1 RPA1 NF1 HNRNPU P2RY1 SNX10 HUS1 NEK7 SYK PDK4 RFC2 PTPN11 PCNA SMG1 LPCAT1 SRF MTM1 BBS10 ADD1 PRKAA1 TP53INP2 RB1 NCS1 UPF1 PRKCQ STK39 TFRC PARN
GOBP_ANATOMICAL_STRUCTURE_MATURATION	0.433835845896147	0.951826432643264	0.077274697304471	-0.274646460692067	-1.00997184551754	97	TFCP2L1 FAM210B FAT4 TYMS CCNB1 BRCA2 EREG SEMA4D PICK1 PHOSPHO1 GATA2 APP XYLT1 LEP ANKS1A KIF14 ABHD2 LGI4 DLD	0.00412381446621047	0.0275058884630293	0.407017918923954	-0.438195406926096	-1.53745079365348	97	GATA2 TFCP2L1 PTBP3 RERE EPAS1 XYLT1 ANKRD17 BRCA2 FAT4 ABHD2 YTHDF2 AURKA FZD5 APP LRRK2 L3MBTL3 RBPJ NR4A2 FAM210B CBFB SNX10 TYMS OPA1 SEMA4D FEM1B ANKS1A ATP6AP2 BRD1 MAP3K13 RB1 CCNB1 BHLHA15 LEP KIF14 MTOR RFX3 S1PR1 BFSP1
GOBP_ANDROGEN_RECEPTOR_SIGNALING_PATHWAY	0.481572481572482	0.966750462419391	0.0925528864684773	0.352866667898498	0.997051508853129	22	AR PRMT2 PHB TRIM68	0.00149542022103124	0.0134139418027435	0.45505986738723	-0.658370895526949	-1.76450405456562	22	SIRT1 KDM3A ZMIZ1 RNF14 DNAJA1 HDAC1 ARID1A PIAS2 TRIM68
GOBP_ANGIOGENESIS_INVOLVED_IN_WOUND_HEALING	0.105536332179931	0.798906781358425	0.179782316298324	-0.52050568368921	-1.35451317414405	18	ADIPOR2 PRCP CXCR4	0.0434782608695652	0.124822665442711	0.266350657088526	-0.580791821552671	-1.49412559665927	18	ADIPOR2 GATA2 PRCP CXCR4 TNFAIP3 SRF ETS1
GOBP_ANIMAL_ORGAN_FORMATION	0.97051597051597	1	0.0565299525056311	0.216453462063435	0.611605658964962	22	AR HES1 ROBO1 TP63	0.109792284866469	0.23099864867914	0.161978948883402	-0.497540271227889	-1.33346086811542	22	BMPR1A CITED2 NOTCH1 RBPJ MAP2K1 NOG
GOBP_ANIMAL_ORGAN_MORPHOGENESIS	0.93002915451895	1	0.0344174840212229	-0.192427693808058	-0.856802762074648	453	CYP26B1 FBN1 TRAF6 BAK1 CEMP1 FAT4 PTCH1 PDGFRB CTNNA1 TACSTD2 NGFR IFT52 NDST1 MYO7A VANGL1 ADAMTS5 WNT7A LHFPL5 EREG ANKRD6 HOXA1 PSMA5 SEMA3C CCDC40 FBN2 STAT3 MICAL2 PSEN1 PHOSPHO1 CHST11 SLC24A4 GMNN SDK2 POLB ARRB2 DLG5 SYK PKP2 EFEMP2 NF1 RPGRIP1 FBXW7 TEK TGM2 HTRA1 PSMD12 SULF2 GATA2 SAPCD2 SEC24B TBX21 MSN SKI SOX4 TIPARP ZMIZ1 HDAC1 ITGB4 WNT11 CSF3R STX2 AP2B1 RAC1 WHRN SMARCD3 BBS7 R…	0.00111113754365451	0.0108449199407585	0.45505986738723	-0.348461039599019	-1.4016066045531	453	CYP26B1 KRAS GATA2 VANGL1 PSME4 BMP6 HIPK1 RBM15 SDK2 TACSTD2 TSHZ1 TLE1 MYO6 TIPARP TRAF6 MICAL2 AP2B1 DLG5 BCL2L11 RTN4 ZMIZ1 NOTCH2 IFT52 SGPL1 BMPR1A CITED2 ZFAND5 FBXW7 PTCH1 FANCC EOMES CHST11 ASXL2 BCOR FLI1 STAT3 FAT4 CTNNA1 WHRN BAK1 ARID2 CTNNB1 MSN SMARCC1 FZD5 CHSY1 MED1 TWSG1 BRAF KLHL3 MEGF9 SETD2 MIB1 SKI TNFAIP3 FZD1 LHX4 HDAC2 TGFBR3 ADAMTS5 NOTCH1 LRRK2 SEMA3C RBPJ EXOC4 NF1 LRI…
GOBP_ANIMAL_ORGAN_REGENERATION	0.427826086956522	0.951130176369307	0.0799858801499946	-0.31872991267178	-1.0031846898283	41	BAK1 PTCH1 TYMS CPT1A HMOX1 SULF2 EZH2	0.0594059405940594	0.153597987283603	0.219250346703755	-0.440546866006081	-1.34818330577089	41	PTCH1 BAK1 AURKA MED1 TGFBR3 NOTCH1 HMOX1 CSNK2A2 TYMS PCNA HGF SULF2 PRPS2 FLT3 ADM RAP1A PPAT ATIC UPF2 WDR35 CEBPB
GOBP_ANION_TRANSMEMBRANE_TRANSPORT	0.85423197492163	1	0.0417397034728504	-0.205464530548383	-0.867630131909838	263	ADIPOR2 SLC6A8 SLC4A1 SLC25A20 SLC25A14 SLC25A52 CPT1A SLC6A9 SLC7A11 SLC17A5 SLC25A17 SLC1A7 SLC5A9 ABCC5 SRP54 ANKH SLC4A8 PSEN1 SLC24A4 APPL2 SLC9A1 SESN2 SLC12A6 PEX5 IL1B SLC7A7 INPP5K MPC2 PEX12 RGS2 SLC7A8 ANO10 IRS2 SLC3A2 VDAC1 NTSR1 LEP INSR SLC6A6 SLC6A12 OAZ2 SLC25A22 CLIC4 SLC19A2 AQP9 XPR1 CLIP3 APOL1 SLC24A3 SLC25A26 ANO6 RIPK1 ERFE CLCN4 SLC9A8 TSPO2 SLC5A10 ABCC3 SLC9A9	0.117263843648208	0.24113741461966	0.131457611642763	-0.301870083040818	-1.17522807479295	263	ABCA1 ABCC4 ADIPOR2 XPR1 TRAM2 SLC45A3 PIK3R1 TSPO2 ANKH SLC38A2 SLC6A6 AZIN1 SLC35A5 CLCN4 TOMM70 SLC17A5 SLC5A11 SLC9A6 IL1B BRAF ABCC5 ITGB1 SLC16A1 SLC25A26 SLC4A4 SLC4A1 ANO5 SLC24A1 CLCN3 TIMM23 HK2 SLC25A13 PRNP ANO6 SLC7A8 TIMM21 ERFE LRRC8A C2CD5 AQP9 RGS2 SLC6A8 SLC6A9 SLC1A5 PSEN1 PTPN11 MID1IP1 CREBL2 IRS2 MPC1 SLC4A7 SLC38A9 MEF2A TSC1 SRP54 SLC24A3 OAZ2 LEP STXBP3 APPL1 SLC5A10 ABCD…
GOBP_ANOIKIS	0.740994854202401	1	0.0523759084097997	-0.288507695915932	-0.826359221000715	27	TFDP1 E2F1 ITGA5	0.0273381294964029	0.0936792833774218	0.332263053752429	-0.534764312548604	-1.50403069286574	27	PIK3CA TLE1 TFDP1 ITGB1 ZNF304 NOTCH1 ITGA5 PDK4 ANKRD13C MTOR BRMS1 SIK1
GOBP_ANTERIOR_POSTERIOR_AXIS_SPECIFICATION	0.690205011389522	1	0.0692836467392548	0.325595989240792	0.838008700386295	15	WNT3 LDB1 PGAP1 WLS SRF AURKA RNF2 FRS2	0.115151515151515	0.237939220400996	0.159646701919906	-0.543711147352782	-1.34484815473352	15	AURKA FZD5 SKI SRF WNT3 TMED2 BASP1 LRP6 RNF2
GOBP_ANTERIOR_POSTERIOR_PATTERN_SPECIFICATION	0.298288508557457	0.905129022580554	0.122679189568808	0.292858642022037	1.09293797550242	77	BHLHE41 XRCC2 DLL1 RARG WNT3 SMAD3 ACVR2B HOXB2 ALDH1A2 LDB1 MLLT3 CRB2 POGLUT1 HES1 PGAP1 PALB2 MEOX1 PBX3 WLS RING1 SCMH1 LRP5 SRF WNT1	0.00987583141858683	0.0489942780907172	0.380730400722792	-0.435244607693475	-1.48848304159895	77	HIPK1 PRKDC PCSK5 TSHZ1 BTG2 BMPR1A AURKA FZD5 MIB1 SKI NOTCH1 SEMA3C RBPJ TGFBR1 DLL1 NOG PBX3 PLXNA2 PSEN1 SRF ATP6AP2 PBX1 WNT3 HIPK2 PALB2 BHLHE40 POGLUT1 MLLT3 TMED2 OTX1 ATM
GOBP_ANTEROGRADE_AXONAL_TRANSPORT	0.109302325581395	0.804903585564156	0.206587922696891	0.419917315552416	1.30963537243442	31	KIF5C AP3B2 HSPB1 MAPK8IP3 TRAK1 SNAPIN KIF5A DTNBP1 RAB27B MAP2	0.252136752136752	0.405628983069155	0.0985499803531691	-0.400036111067392	-1.15684662309652	31	KIF3B TRAK1 RAB21 BLOC1S4 KIF5B RAB27B SPAST KIF5A ARL8B KIF3A AP3D1 AP3M1 BORCS5 BLOC1S2
GOBP_ANTIGEN_PROCESSING_AND_PRESENTATION	0.409240924092409	0.942088668274292	0.0795564677235957	-0.263505728636776	-1.02507843795551	140	KIF18A TRAF6 CD1B KIFAP3 PSMA5 RAB7A ITGB5 ACTR1A PSMD12 DCTN3 SEC24B DYNLL1 FCGR2B AP2B1 NCF2 DYNC1H1 KIF4A KIF11 SEC24D WAS PSMD1 DCTN4 NCF4 BCAP31 CTSS EXT1 NCF1 RAB33A CAPZB CD8A ATG5 YTHDF1 CD207 PSMD8 PSMC4 RFTN1 SLC11A1 PSMB7 AP2S1 RAB35 MFSD6 CTSE DYNC1LI1 SNAP23	0.0225921521997622	0.083872040116633	0.332263053752429	-0.369978115994183	-1.362337150547	140	PSME4 KIF3B TRAF6 AP2B1 KIF18A DCTN4 MFSD6 RFTN1 RAB7A AP1G1 RAB6A ACTR10 DYNC1LI1 SEC23A KIF11 SEC24D SEC22B RAB8B CANX CD1E PSMC1 ERAP1 SEC24B ATG5 FGL2 KIF2C CD8A DYNC1LI2 SNAP23 KIF5A LNPEP NCF2 FCGR1A ACTR1A MR1 FCGR1B CTSE KIF3A RACGAP1 RAB32 ITGB5 CTSS KIF3C AP3D1 FCGR2B PSMD6 PSMB7 CAPZA2 PIKFYVE
GOBP_ANTIGEN_PROCESSING_AND_PRESENTATION_OF_ENDOGENOUS_ANTIGEN	0.801822323462415	1	0.0619762736001998	0.294502496553407	0.757981248395304	15	ERAP2 CD1C CD1E ABCB9 HFE CD1A CD74	0.898484848484848	0.935230168322686	0.037848772270503	-0.27316813982246	-0.675670658144256	15	CD1E ERAP1 ATG5
GOBP_ANTIGEN_PROCESSING_AND_PRESENTATION_OF_EXOGENOUS_PEPTIDE_ANTIGEN_VIA_MHC_CLASS_I	0.602058319039451	0.986377910683746	0.0621124188949471	-0.284372048846639	-0.915085233559325	45	PSMA5 ITGB5 PSMD12 NCF2 PSMD1 NCF4 NCF1 CD207 PSMD8 PSMC4 PSMB7 MFSD6 SNAP23 PSME4 PSMC1 PSMB4 PSMD2 PSMB3 PSMD10	0.432357043235704	0.581533657730556	0.0681513438679483	-0.332068403362555	-1.03545821219909	45	PSME4 MFSD6 SEC22B PSMC1 SNAP23 LNPEP NCF2 FCGR1A FCGR1B ITGB5 PSMD6 PSMB7 PSMD10 PSMD1 PSMB3 TAP1 PSMD14 PSMD2 B2M ITGAV PSMD12 PSMB5 PSMC4
GOBP_ANTIGEN_PROCESSING_AND_PRESENTATION_OF_PEPTIDE_ANTIGEN	0.308970099667774	0.910268914916929	0.0956031492204301	-0.283123169412455	-1.06848054208874	116	KIF18A TRAF6 KIFAP3 PSMA5 RAB7A ITGB5 ACTR1A PSMD12 DCTN3 SEC24B DYNLL1 FCGR2B AP2B1 NCF2 DYNC1H1 KIF4A KIF11 SEC24D PSMD1 DCTN4 NCF4 BCAP31 CTSS NCF1	0.0148375864296243	0.0636367595759443	0.380730400722792	-0.387297801565861	-1.39437373683664	116	PSME4 KIF3B TRAF6 AP2B1 KIF18A DCTN4 MFSD6 RAB7A AP1G1 ACTR10 DYNC1LI1 SEC23A KIF11 SEC24D SEC22B CANX PSMC1 ERAP1 SEC24B KIF2C DYNC1LI2 SNAP23 KIF5A LNPEP NCF2 FCGR1A ACTR1A MR1 FCGR1B CTSE KIF3A RACGAP1 ITGB5 CTSS KIF3C FCGR2B PSMD6 PSMB7 CAPZA2 PIKFYVE BCAP31 PSMD10 LAG3
GOBP_ANTIGEN_PROCESSING_AND_PRESENTATION_OF_PEPTIDE_ANTIGEN_VIA_MHC_CLASS_I	0.903654485049834	1	0.0418238690062304	-0.219551900573816	-0.744457379903311	59	PSMA5 ITGB5 PSMD12 SEC24B NCF2 SEC24D PSMD1 NCF4 BCAP31 NCF1 CD207 PSMD8 PSMC4 PSMB7 MFSD6 SNAP23 PSME4 PSMC1 PSMB4 IDE PSMD2 PSMB3 PSMD10	0.225067385444744	0.375145468408275	0.102080107662747	-0.35451076909098	-1.16891005370985	59	PSME4 MFSD6 SEC23A SEC24D SEC22B CANX PSMC1 ERAP1 SEC24B SNAP23 LNPEP NCF2 FCGR1A MR1 FCGR1B ITGB5 PSMD6 PSMB7 BCAP31 PSMD10 PSMD1 PSMB3 TAP1 PSMD14 PSMD2 B2M ITGAV
GOBP_ANTIGEN_PROCESSING_AND_PRESENTATION_OF_PEPTIDE_OR_POLYSACCHARIDE_ANTIGEN_VIA_MHC_CLASS_II	0.115702479338843	0.804903585564156	0.166933848713193	-0.372266928882943	-1.27466899574098	62	KIF18A TRAF6 KIFAP3 RAB7A ACTR1A DCTN3 SEC24B DYNLL1 FCGR2B AP2B1 DYNC1H1 KIF4A KIF11 SEC24D DCTN4	0.00452582129821876	0.0294323691432285	0.407017918923954	-0.485983060391949	-1.61494269450837	62	KIF3B TRAF6 AP2B1 KIF18A DCTN4 RAB7A AP1G1 ACTR10 DYNC1LI1 SEC23A KIF11 SEC24D CANX SEC24B KIF2C DYNC1LI2 KIF5A ACTR1A CTSE KIF3A RACGAP1 CTSS KIF3C FCGR2B CAPZA2 PIKFYVE
GOBP_ANTIGEN_RECEPTOR_MEDIATED_SIGNALING_PATHWAY	0.367576243980738	0.927329893939729	0.0838361057159929	-0.254880407525988	-1.03029400522355	177	TRAF6 IGHV2-26 CD300A NECTIN2 SLA2 SPPL3 PAK1 FYN IGHV3-11 PSMA5 TRAV29DV5 IGHV3-15 WNK1 PSEN1 VAV3 PDE4B LAPTM5 SYK EIF2B2 IGHV1-69-2 IGHE PSMD12 ERMAP PTPN22 FCGR2B IGHV2-70 BTNL9 RC3H1 ELF1 RELA MEF2C WAS GCSAM CUL1 PSMD1	0.012213560174026	0.0560916780303683	0.380730400722792	-0.373754021505025	-1.40609697197479	177	GCSAML WNK1 PSME4 IGHV3-72 PAG1 PTPRC ELF1 IGHV2-26 PDPK1 PIK3CA TRAF6 PDE4B VAV3 PIK3R1 IGHE PIK3CB GCSAM RFTN1 NECTIN2 TRAV29DV5 FYN CD300A PRNP SLA2 PTPN22 EIF2B2 CBFB RIPK2 PSMC1 SYK IGHV3-13 BCL10 PSEN1 IGHV4-4 IGHV3-15 FBXW11 PAK1 BTNL9 KHDRBS1 SPPL3 ITK PRKCQ NFKB1 LGALS3 TRAV8-4 PIK3CD RC3H1 LAPTM5 RELA
GOBP_ANTIMICROBIAL_HUMORAL_IMMUNE_RESPONSE_MEDIATED_BY_ANTIMICROBIAL_PEPTIDE	0.443697478991597	0.953877835719268	0.0762797180809272	-0.366601184263783	-1.01266279724146	22	GAPDH DEFA1 DEFA4	0.99390243902439	0.997852690391311	0.0656813601934011	0.178180906654377	0.549968811909665	22	GNLY FAM3A HMGN2 ROMO1 PGLYRP1 CAMP
GOBP_ANTIMICROBIAL_HUMORAL_RESPONSE	0.0620689655172414	0.768702687686645	0.237793834423688	-0.450965722622426	-1.41022440060082	39	PRTN3 GAPDH CTSG PGLYRP2 DEFA1 DEFA4 SFTPD AZU1 PDZD11	0.986798679867987	0.994779528500449	0.0699458736501659	0.179755940269079	0.622335717547414	39	SFTPD PPP2R3C GNLY FAM3A HMGN2 PDZD11 ROMO1 PGLYRP1 CAMP LYZ SLC11A1
GOBP_AORTA_DEVELOPMENT	0.174825174825175	0.823584365433041	0.137250779610133	-0.417171933448865	-1.22543293544756	31	PDGFRB NGFR NDST1 EFEMP2 SEC24B SOX4 NPRL3 AP2B1 LEP PDE2A SUFU	0.269230769230769	0.42345102321443	0.0946646223153342	-0.397216721126219	-1.14869335482297	31	AP2B1 BMPR1A NOTCH1 RBPJ SUFU NDST1 SEC24B SRF LEP NGFR
GOBP_AORTA_MORPHOGENESIS	0.326820603907638	0.91794374989041	0.096240602328129	-0.444922219248256	-1.12012302328935	15	PDGFRB EFEMP2 SEC24B SOX4 NPRL3	0.559090909090909	0.686584751455441	0.0597317976364411	-0.379806079103939	-0.939435410008412	15	BMPR1A NOTCH1 RBPJ SEC24B SRF
GOBP_APICAL_JUNCTION_ASSEMBLY	0.311594202898551	0.910268914916929	0.118815039412263	0.340581043846157	1.08765062061423	36	PATJ MTDH MICALL2 ROCK1 TNF OCLN NPHP4 ECT2 CRB3	0.371148459383754	0.525393083770275	0.0760837160951725	-0.364044570600518	-1.08249344256435	36	DLG5 CTNNA1 PDCD6IP FZD5 VCL NPHP1 PARD6A CBFB MPP7 SRF
GOBP_APOPTOTIC_CELL_CLEARANCE	0.564705882352941	0.982122427490284	0.0813027345384498	0.301350754691705	0.924249994750837	29	RHOBTB2 C4B MERTK FCN1 MARCO ALOX15 HMGB1 SCARB1 CD36 ADGRB1 GAS6	0.20265780730897	0.350917323573574	0.179782316298324	0.368619496016202	1.18488597318407	29	C4B NR1H3 FCN1 ALOX15 MERTK CCL2 MARCO AXL
GOBP_APOPTOTIC_DNA_FRAGMENTATION	0.284738041002278	0.898884966965336	0.120985142145252	0.449181322929652	1.15608873912663	15	ENDOG DFFA EXOG HMGB1	0.862573099415205	0.910064025360377	0.0706196247122591	0.250047925114283	0.707809015261071	15	DFFA ENDOG EXOG BAX HSF1
GOBP_APOPTOTIC_MITOCHONDRIAL_CHANGES	0.0138850500302484	0.498175165712092	0.380730400722792	-0.414525033008862	-1.43653550148327	68	HRK BAK1 TFDP1 GSK3B BOK BCL2L1 ATP2A1 E2F1 PRELID1 YWHAZ GPER1 ARRB2 JUN MFF MLLT11 SFN GHITM MMP9	0.0278145695364238	0.0946206790927562	0.315324831550005	-0.425761792589515	-1.42906053076877	68	TP53BP2 JUN ATG3 BCL2L11 YWHAZ PPIF GSK3B TFDP1 PRELID1 BAK1 HK2 STPG1 MOAP1 OPA1 GHITM BCL2L1 MUL1 HGF YWHAG TFDP2 BNIP3L YWHAQ GCLM HSPD1 FAM162A PPP3CC DNM1L WDR35 CASP8 TNFSF10 BLOC1S2 PSMD10
GOBP_APOPTOTIC_SIGNALING_PATHWAY	0.00062659871182348	0.149957603713595	0.477270815362862	-0.340653375951039	-1.47171056726854	323	SIAH2 HRK BAK1 STK24 TFDP1 IL12A GSK3B YBX3 BOK BCL2L1 STRADB PRKDC ATP2A1 CRADD KRT8 CTNNA1 E2F1 NGFR RNF41 PPP1R15A BRCA2 IFI27 MLH1 PRELID1 DAPK1 TMBIM6 IVNS1ABP TRIM32 INHBB ITGAM FYN HMOX1 RAF1 ZDHHC3 RNF34 YWHAZ ITPRIP ACKR3 UBE4B PSEN1 CDIP1 DAB2IP GPER1 POLB ARRB2 HTRA2 JUN FBXW7 TNFRSF1A IL1B MFF SERINC3 MLLT11 PPP2R1B USP28 SFN CASP4 MAP3K5 UBE2K CSNK2A1 HDAC1 GHITM MMP9 PPP1CA E2F2 DDI…	1.36723823593265e-05	0.000492782311179821	0.593325476396405	-0.399216534617131	-1.58011020310564	323	SIRT1 TP53BP2 ERCC6 HIPK1 SERINC3 PRKDC STK3 PTPRC JUN PDPK1 PPP2R1B SIAH2 STK24 UBQLN1 DDX3X BCL2L11 PIK3R1 YWHAZ IVNS1ABP SGPL1 FBXW7 TMBIM6 CASP5 MAP3K5 SNW1 PPIF ITPRIP BRCA2 CTNNA1 GSK3B TFDP1 PRELID1 SGMS1 BAK1 YBX3 IL1B BCLAF1 DNAJA1 INHBB FYN TRIM32 TNFRSF1A APAF1 TNFAIP3 USP47 LRRK2 MELK TGFBR1 NR4A2 HDAC1 HMOX1 USP28 MOAP1 DAB2IP CASP4 CSNK2A2 CD44 MSH2 OPA1 NOG MKNK2 GHITM BCL10 HERPUD…
GOBP_APPENDAGE_DEVELOPMENT	0.0501672240802676	0.763265533930266	0.261663521711573	-0.384884850732604	-1.35614958770169	73	CYP26B1 BAK1 PTCH1 SLC7A11 IFT52 WNT7A SEMA3C FBN2 PSEN1 CHST11 KREMEN1 PLXNA2 SKI SOX4 HDAC1 ITGB4 KDF1 BBS7 ROR2 SFRP2 NOTCH2 CTNNB1 PAM EXT1 PBX1	0.00029526841601169	0.00440546367331157	0.49849310876659	-0.524167147830523	-1.78289834156893	73	CYP26B1 PCSK5 BCL2L11 NOTCH2 IFT52 BMPR1A CREBBP PTCH1 CHST11 BAK1 CTNNB1 MED1 SKI HDAC2 NOTCH1 SEMA3C HDAC1 NOG PLXNA2 NIPBL PSEN1 WDR19 PBX1 KREMEN1 WNT3
GOBP_APPENDAGE_MORPHOGENESIS	0.104132231404959	0.793178950969701	0.176694268938498	-0.37237091374298	-1.26760251697267	60	CYP26B1 BAK1 PTCH1 IFT52 WNT7A SEMA3C FBN2 PSEN1 CHST11 PLXNA2 SKI SOX4 HDAC1 ROR2 SFRP2	3.962502105643e-05	0.00105367333769165	0.557332238758646	-0.572553284611908	-1.8947098374653	60	CYP26B1 PCSK5 BCL2L11 NOTCH2 IFT52 BMPR1A CREBBP PTCH1 CHST11 BAK1 CTNNB1 MED1 SKI HDAC2 NOTCH1 SEMA3C HDAC1 NOG PLXNA2 NIPBL PSEN1 WDR19 PBX1 WNT3
GOBP_ARACHIDONIC_ACID_METABOLIC_PROCESS	0.0466830466830467	0.763265533930266	0.332263053752429	0.52606280723349	1.48643032459654	22	DAGLA CBR1 CYP2J2 PLA2G4C ALOX12 ALOX15 EPHX1 CYP2U1	0.487804878048781	0.629130542221568	0.104732821580651	0.320195504597765	0.988307583281244	22	CYP2J2 ALOX15 PLA2G4C CBR1 EPHX1 ALOX12 AKR1C3 CYP2U1 TBXAS1
GOBP_ARF_PROTEIN_SIGNAL_TRANSDUCTION	0.802841918294849	1	0.0502948063662358	-0.301033047155044	-0.757871898281543	15	PSD4 MAP4K4 FBXO8 IQSEC1	0.0833333333333333	0.191836603821983	0.190023305279108	-0.561781082560215	-1.38954342930751	15	FBXO8 ARFGEF1 MAPRE2 IQSEC1 MAP4K4
GOBP_ARP2_3_COMPLEX_MEDIATED_ACTIN_NUCLEATION	0.967905405405405	1	0.0394366509525593	-0.204419717581371	-0.574230164460889	24	WASF2 PICK1 ARPC5 WAS FCHSD2 WASF1	0.0379008746355685	0.114179724544112	0.282013350011725	-0.535782320399802	-1.46447003778261	24	IQGAP2 ACTR2 FCHSD2 WASF2 ARPC5 ABI2 JMY ARPC2 WASL
GOBP_ARTERY_DEVELOPMENT	0.144082332761578	0.823584365433041	0.151148761385484	-0.384388013474246	-1.23692815983185	45	PDGFRB NGFR NDST1 HOXA1 EFEMP2 NF1 SEC24B SOX4 ZMIZ1 NPRL3 WNT11 AP2B1 LEP PDE2A TGFBR1 SUFU	0.0822873082287308	0.190675819183771	0.183023938384487	-0.421332390032552	-1.31380185198876	45	AP2B1 ZMIZ1 BMPR1A ARID2 NOTCH1 RBPJ NF1 TGFBR1 SUFU NDST1 NOG SEC24B SRF
GOBP_ARTERY_MORPHOGENESIS	0.263431542461005	0.887525562372188	0.107972360317345	-0.392771455967516	-1.13768124703558	29	PDGFRB HOXA1 EFEMP2 NF1 SEC24B SOX4 ZMIZ1 NPRL3 WNT11 TGFBR1	0.12981455064194	0.259066196294439	0.144630528034484	-0.444845401729081	-1.26819628299471	29	ZMIZ1 BMPR1A ARID2 NOTCH1 RBPJ NF1 TGFBR1 NOG SEC24B SRF
GOBP_ASPARTATE_FAMILY_AMINO_ACID_CATABOLIC_PROCESS	0.357630979498861	0.923061712299	0.105920292736253	0.425639952911306	1.09549870255896	15	PHYKPL SDSL ASRGL1 ALDH7A1	0.184210526315789	0.329782040379225	0.176694268938498	0.433768473403438	1.22786556165448	15	PHYKPL SDS RIDA ASRGL1
GOBP_ASPARTATE_FAMILY_AMINO_ACID_METABOLIC_PROCESS	0.0668257756563246	0.769192252389411	0.271288554688953	0.456044802894854	1.40256115115498	30	MTHFD2L PHYKPL SDSL NIT2 ASRGL1 MTHFR PHGDH PLOD3 APIP ENOPH1 ALDH7A1	0.481967213114754	0.624293101551326	0.110122263835536	0.305793815054526	0.991447129902014	30	PHYKPL MTHFR PLOD3 SDS RIDA ASRGL1 NIT2
GOBP_ASSOCIATIVE_LEARNING	0.492201039861352	0.970006485084306	0.0725351864394589	-0.338325516139544	-0.979975986690405	29	FOS SLC7A11 NF1 PIAS1 APP RGS14 KRAS NPTN NRGN MTOR CREB1 EIF4A3	0.0413694721825963	0.120915267253773	0.266350657088526	-0.513857440975088	-1.46494061555044	29	KRAS FOS CREB1 BTG2 ACTR2 APP NPTN NF1 PIAS1 SRF KIT
GOBP_ASTROCYTE_DEVELOPMENT	0.641765704584041	0.996802754549926	0.0585937568945671	-0.327307466670332	-0.907524148121316	23	FPR2 VIM TSPAN2 PSEN1 NF1 APP ROR2 KRAS	0.0430906389301634	0.123888175261493	0.266350657088526	-0.538302928222716	-1.45152479470537	23	KRAS FPR2 TSPAN2 APP NF1 DLL1 PSEN1
GOBP_ASTROCYTE_DIFFERENTIATION	0.578044596912521	0.986377910683746	0.0640703750499722	-0.298301527866055	-0.927978602634703	38	GCM1 FPR2 STAT3 VIM TSPAN2 PSEN1 NF1	0.0141914546023022	0.062021528769594	0.380730400722792	-0.517310919970623	-1.54561503392822	38	KRAS STAT3 FPR2 TSPAN2 EPHA4 APP NOTCH1 NF1 DLL1 MAP2K1 NOG PSEN1 PTPN11 SERPINE2 MAPT
GOBP_ATP_BIOSYNTHETIC_PROCESS	0.650085763293311	0.998949484236889	0.0584693210386381	-0.323223763653883	-0.872467994666969	21	DGUOK LDHC ATP6V1A VCP PKM	0.711566617862372	0.805392182117021	0.0469758727821845	-0.314277456585502	-0.835753457836812	21	ATP6V1A SLC25A13
GOBP_ATP_DEPENDENT_CHROMATIN_REMODELING	0.164359861591696	0.823584365433041	0.141225119642531	-0.371402762932626	-1.21061913508163	49	CENPO ZNHIT1 HNRNPC GATAD2B OIP5 HJURP ACTR8 HDAC1 SYCP3 CENPW MIS18A SPTY2D1 ACTB	0.00691324658710863	0.0386560320847392	0.407017918923954	-0.5034783242687	-1.59818843821616	49	PSME4 ERCC6 HNRNPC SMARCA2 CENPO ARID1B SMARCA5 SPTY2D1 ACTR8 SMARCC1 HDAC2 NASP OIP5 HDAC1 ARID1A SMARCA1 HJURP ACTB INO80 CENPW MBD2 CENPL GATAD2B RBBP4 ANP32E
GOBP_ATP_METABOLIC_PROCESS	0.467845659163987	0.964526444715721	0.0713052987340038	-0.249919810236365	-0.994984289993525	162	BPGM NDUFAF1 SLC4A1 DGUOK PGM1 LDHC GAPDH ALDOC SNCA CCNB1 ISCU ATP1B1 LDHA PSEN1 ENTPD5 RAE1 ATP6V1A APP GHITM TPI1 VCP DDIT4 INSR NDC1 NUP35 PKM UQCR10 DLD PPIF NUP85 HK1 PGAM1	0.485380116959064	0.626949317738792	0.0542315935495841	-0.268002554769857	-0.99737512640682	162	BPGM ATP6V1A ENPP3 NUP153 NUP205 RANBP2 HDAC4 PPIF NUP58 APP SLC4A4 CLPX SLC4A1 LDHA SNCA HK2 SLC25A13 NUP54 MSH2 NUP50 NUP107 GHITM PSEN1 SLC25A23 UQCRB PRKAA1 PGM2L1 NUP155 CCNB1 UQCRC2 VCP PFKFB2 FOXK1 PGM1 ENTPD5 ATP1B1 GAPDH NUP93
GOBP_ATP_SYNTHESIS_COUPLED_ELECTRON_TRANSPORT	0.802325581395349	1	0.0472587336673259	-0.242704106474745	-0.822961963552736	59	NDUFAF1 DGUOK SNCA CCNB1 ISCU	0.192307692307692	0.338903364676561	0.199915231309662	0.307631685581133	1.16180133505193	59	TAZ MT-CYB MTCO2P12 DNAJC15 NDUFB4 NDUFAF1 MT-ND1 NDUFS7 NDUFA3 UQCRFS1P1 COX5A MT-ND6 COX5B NDUFB1 NDUFB10 CYC1 NDUFA12 COX4I1 MT-ND5 NDUFA8
GOBP_ATTACHMENT_OF_SPINDLE_MICROTUBULES_TO_KINETOCHORE	0.970840480274443	1	0.0400031517498194	-0.219168968391067	-0.591596076302556	21	CCNB1 NUF2	0.248901903367496	0.402263665004789	0.100990587455923	-0.445813366953086	-1.18554498636	21	BUB3 HNRNPU SGO1 CHAMP1 RB1 CCNB1 KIF2C RACGAP1 NUF2
GOBP_AUTONOMIC_NERVOUS_SYSTEM_DEVELOPMENT	0.0494117647058824	0.763265533930266	0.315324831550005	0.534781523703048	1.48539579417029	20	NRP1 PLXNA3 HOXB2 EGR2 FZD3 PLXNA4 HES1 KIF26A TP63 SOX8	0.870870870870871	0.91603734536224	0.038875878582578	-0.265947465047597	-0.70091108679915	20	CTNNB1 NTRK1 NF1
GOBP_AUTOPHAGOSOME_MATURATION	0.403361344537815	0.942088668274292	0.0813027345384498	-0.36535921386214	-1.04207085766256	26	LAMP2 MAP1LC3B CALCOCO2 GABARAPL2 GABARAPL1 VCP SNAP29 CLEC16A	0.00170962827615379	0.0147113714185098	0.45505986738723	-0.625312881556816	-1.73937700385155	26	LAMP2 UBQLN1 MAP1LC3B UVRAG SNAP29 SMCR8 TMEM39A GABARAPL2 CALCOCO2 GABARAPL1 MAP1LC3B2 VCP FYCO1 EPG5 ADRB2 IRGM STX17
GOBP_AUTOPHAGOSOME_ORGANIZATION	0.0945273631840796	0.789429702389679	0.186432558434075	-0.368092067942706	-1.28524825883309	70	PIP4K2A TP53INP2 PIP4K2C MFN2 WIPI2 MAP1LC3B ATG13 ATG7 PSEN1 RAB7A RAB1A SH3GLB1 GABARAPL2 UBXN2B RAB1C GABARAPL1 NPRL3	0.00129339021776278	0.0119788756546048	0.45505986738723	-0.502494988935264	-1.69591443063565	70	PIP4K2A RAB1C ATG3 UBQLN1 MAP1LC3B MFN2 FEZ2 RAB7A TRAPPC8 PIK3C3 ATG2B UBXN2B SMCR8 LRRK2 TMEM39A RAB3GAP1 UBQLN2 SEC22B GABARAPL2 SH3GLB1 PSEN1 ATG5 WIPI2 RALB MTM1 AMBRA1 TP53INP1 GABARAPL1 TP53INP2 MAP1LC3B2 RAB5A
GOBP_AUTOPHAGY_OF_MITOCHONDRION	0.0588235294117647	0.768702687686645	0.245041785430996	-0.428679585555478	-1.40128936539818	50	CISD2 MFN2 WIPI2 MAP1LC3B RNF41 ATG13 ATG7 HTRA2 FBXW7 GABARAPL2 GABARAPL1 FBXO7 VDAC1	0.0119734213816227	0.0555756246130712	0.380730400722792	-0.478916801794333	-1.52945966826817	50	ATG3 MAP1LC3B MFN2 FBXW7 FZD5 ATG2B HK2 GABARAPL2 CSNK2A2 VPS13C ATG5 WIPI2 AMBRA1 RNF41 GABARAPL1 MAP1LC3B2 MUL1 BNIP3L OPTN ATG13 CISD2
GOBP_AXIS_SPECIFICATION	0.686046511627907	1	0.0706196247122591	0.277309021370665	0.864869558914064	31	WNT6 DLL1 WNT3 TTC8 LDB1	0.0130790838759419	0.0584967047663976	0.380730400722792	-0.547073432022773	-1.58205730660837	31	NOTCH2 BMPR1A CITED2 PTCH1 BCOR AURKA FZD5 SKI NOTCH1 DLL1 SENP2 SRF WNT3 STIL TMED2 BASP1 LRP6 IFT172 RNF2
GOBP_AXO_DENDRITIC_TRANSPORT	0.248815165876777	0.880343664956096	0.133554954557592	0.334501052943984	1.14017821364887	46	KIF5C PURA ACTR10 AP3B2 HSPB1 SFPQ MAPK8IP3 SYBU TRAK1 SNAPIN MAPT KIF5A DTNBP1 RAB27B MAP2	0.0294943820224719	0.0978186738583423	0.315324831550005	-0.460570969692807	-1.43591954060268	46	KIF3B TRAK1 APBA1 RAB21 NDEL1 BLOC1S4 APP ACTR10 KIF5B RAB27B HNRNPU OPA1 FBXW11 SPAST MAPT KIF5A ARL8B KIF3A DST AP3D1 AP3M1 BORCS5 BLOC1S2
GOBP_AXON_DEVELOPMENT	0.361934477379095	0.923061712299	0.083129129135339	-0.243971374453098	-1.03112011362243	262	RAP1GAP DRAXIN MCF2 CDKL5 STK24 GSK3B PTCH1 CTNNA1 CXCR4 NGFR LGR6 WNT7A TRIM32 NCAM1 PAK1 KLF7 FYN SEMA4D SEMA3C FGF13 TSPAN2 SLITRK4 SEMA6B PSEN1 KREMEN1 SIPA1L1 RAC2 CERS2 EFNB2 PLXNA2 NDEL1 GDI1 ZFYVE27 APP USP9X ENAH IRS2 RAC1 KIAA0319 RAB3A SH3KBP1 GAB1 OPHN1 PICALM KEL PTK2 NOTCH2 S100A6 B3GNT2 ATP8A2 VCL VASP RHOG OMG BSG SLITRK5 EPHB4 PTPRM ACTB EXT1 NPTN SEMA4F PTPRF NPTX1 TUBB2B DOK1 S…	0.000280593075044546	0.00428262338773346	0.49849310876659	-0.383804780971576	-1.49491641722297	262	GAB1 OMG RAP1GAP CREB1 CDKL5 FGF13 KIAA0319 PIK3CA USP9X STK24 ALCAM PIK3R1 RTN4 PIK3CB NOTCH2 DRAXIN PTCH1 LMTK2 TTL FEZ2 TSPAN2 PICALM SIN3A CTNNA1 CXCR4 GSK3B ARHGAP35 RANBP9 SLC9A6 RAB21 NDEL1 EPHA4 PLXNC1 CERS2 APP FYN TRIM32 SPRY3 KIF5B LHX4 VCL NPTN DIP2B NTRK1 ZSWIM6 NOTCH1 SEMA3C SLITRK4 NR4A2 SIPA1L1 SH3KBP1 MAP2K1 NOG B3GNT2 PLXNA2 PSEN1 SEMA4D PTPN11 KLF7 SRF EFNB2 SPAST IRS2 RAB11A K…
GOBP_AXON_EXTENSION	0.413509060955519	0.943732047390523	0.0789209638180035	-0.294280162601338	-1.02158856070479	65	DRAXIN CDKL5 GSK3B PAK1 SEMA4D SEMA3C SEMA6B NDEL1 GDI1 ZFYVE27 USP9X KIAA0319	0.00988915179398383	0.0490197143193084	0.380730400722792	-0.466045452174744	-1.56015898615833	65	CDKL5 KIAA0319 USP9X ALCAM RTN4 DRAXIN TTL SIN3A GSK3B SLC9A6 RAB21 NDEL1 VCL DIP2B SEMA3C SEMA4D SRF RAB11A PAK1 WNT3 MAP3K13
GOBP_AXONEME_ASSEMBLY	0.479115479115479	0.966750462419391	0.0928481214159878	0.330816844406408	0.98061646455719	26	GAS8 NEURL1 SPEF2 DNAI2 RSPH9 DRC1 TPGS1 IQCG	0.929190751445087	0.954759327644769	0.0340463727579649	-0.234467171108581	-0.65219639257877	26	SPAG1 TTC26 DNAL1 UBE2B
GOBP_B_CELL_ACTIVATION	0.76537216828479	1	0.0482149710025565	-0.219913380073626	-0.886427793564651	176	IGHV2-26 BAK1 CD300A PRKDC CMTM7 KLF6 TP53BP1 MLH1 IGHV3-11 IGHV3-15 HMCES ST3GAL1 VAV3 LAPTM5 SYK IGHV1-69-2 IGHE EZH2 TBX21 FCGR2B IGHV2-70 SUPT6H IRS2 RC3H1 UNG ADGRG3 SH3KBP1 CD86 KMT5C AICDA CASP8 MSH6 NOTCH2 MEF2C IGBP1	0.0533024333719583	0.142752219724452	0.208955027549354	-0.336157614880456	-1.26340466930912	176	IGHV3-72 PRKDC PTPRC IGHV2-26 VAV3 PIK3R1 IGHE NOTCH2 KMT5B HDAC4 RNF168 TP53BP1 BAK1 ITGB1 PAXIP1 ZFP36L1 CTPS1 TNFAIP3 NTRK1 CD300A RBPJ DOCK11 LRRC8A DLL1 SH3KBP1 SYK MSH2 IGHV3-13 UNG TNFSF4 IGHV4-4 SP3 IGHV3-15 KIT IRS2 KLF6 NDFIP1 ITM2A MMP14 CD40LG TFRC CMTM7 PIK3CD RC3H1 LAPTM5 ATP11C MEF2C HMCES NBN ADAM17 IGHV3-11 MSH6 FLT3 TBX21 HSPD1 IGHV1-3 ST3GAL1 ATM PELI1 RASGRP1 SKAP2 CTLA4 FCGR2…
GOBP_B_CELL_ACTIVATION_INVOLVED_IN_IMMUNE_RESPONSE	0.79126213592233	1	0.0656813601934011	0.240625937362641	0.836694908651946	51	ITFG2 DLL1 DOCK10 CD19 PARP3 CD180 POU2AF1 CD28 CD40LG	0.152173913043478	0.288667254831684	0.128788713061714	-0.387590549783242	-1.24233891453991	51	PTPRC NOTCH2 KMT5B RNF168 TP53BP1 PAXIP1 DOCK11 DLL1 MSH2 UNG TNFSF4 NDFIP1 ITM2A CD40LG TFRC HMCES NBN MSH6 TBX21 HSPD1 ST3GAL1
GOBP_B_CELL_APOPTOTIC_PROCESS	0.809946714031972	1	0.0498907356726307	-0.297731160948726	-0.749559167201877	15	BAK1	0.554545454545455	0.682684249906472	0.0601186142531851	-0.381833878831172	-0.94445109293972	15	BCL2L11 BAK1 BCL10 IRS2
GOBP_B_CELL_DIFFERENTIATION	0.818407960199005	1	0.0652353056017703	0.226601331361442	0.83966335953389	74	BCL2 ITFG2 DLL1 DOCK10 CD19 ATP11C MS4A1 POU2AF1 MALT1 CD40LG BLNK DNAJB9	0.0951760104302477	0.20935223176624	0.163180127180689	-0.379194771855415	-1.29045658102505	74	PRKDC PTPRC PIK3R1 NOTCH2 HDAC4 BAK1 ITGB1 ZFP36L1 NTRK1 RBPJ DOCK11 LRRC8A DLL1 SYK MSH2 SP3 KIT KLF6 ITM2A MMP14 CD40LG CMTM7 ATP11C ADAM17 FLT3 ST3GAL1 ATM FCGR2B HMGB3 CEBPG AICDA BCL6 DCAF1 HHEX SLAMF8 ZBTB1 IRF2BP2
GOBP_B_CELL_HOMEOSTASIS	0.735224586288416	1	0.0679922591544058	0.295592009224503	0.807939465150916	19	BCL2 DOCK10 SOS1	0.268072289156627	0.421961722184714	0.0982123351217438	-0.449874604099784	-1.17119115845046	19	BCL2L11 BAK1 TNFAIP3 DOCK11 BCL10 RC3H1 MEF2C
GOBP_B_CELL_MEDIATED_IMMUNITY	0.601957585644372	0.986377910683746	0.0597317976364411	-0.249121895630336	-0.932602779468601	104	IGHV2-26 CD55 NECTIN2 TP53BP1 MLH1 SLA2 IGHV3-11 IGHV3-15 HMCES IGHV1-69-2 IGHE TBX21 FCGR2B IGHV2-70 SUPT6H C4BPA UNG IGLV1-47 KMT5C MSH6 XCL1 SUSD4 MAD2L2 IGKV2D-28 MYD88 IGKV2-28 TNFSF4 BATF IGHV4-28 IGKV5-2 C1QC CD46 EXO1	0.314745972738538	0.471252541264933	0.0782955249944794	-0.304477941636914	-1.08239974835573	104	IGHV3-72 PTPRC IGHV2-26 IGHE KMT5B RNF168 CD55 TP53BP1 NECTIN2 PAXIP1 SLA2 MSH2 IGHV3-13 BCL10 UNG TNFSF4 IGHV4-4 IGHV3-15 CD46 NDFIP1 MYD88 CD40LG TFRC TLR8 C4BPA HMCES NBN IGHV3-11 MSH6 TBX21 HSPD1 IGHV1-3 SERPING1 FCGR2B XCL1
GOBP_B_CELL_PROLIFERATION	0.174757281553398	0.823584365433041	0.16440575583821	0.337533144556323	1.17365678300067	51	BCL2 CD70 TNFRSF21 IL7R CD19 MS4A1 TNFRSF4 CD180	0.919836956521739	0.948042120735498	0.0315649069021069	-0.212795874284298	-0.682071829730554	51	PTPRC VAV3 CTPS1 CD300A IRS2 CD40LG TFRC RC3H1 MEF2C HSPD1 ATM PELI1 RASGRP1 CTLA4 FCGR2B LEF1
GOBP_B_CELL_RECEPTOR_SIGNALING_PATHWAY	0.700826446280992	1	0.0532386494755899	-0.254599828383682	-0.879327883328007	64	IGHV2-26 CD300A IGHV3-11 IGHV3-15 VAV3 SYK IGHV1-69-2 IGHE PTPN22 FCGR2B IGHV2-70 ELF1 MEF2C GCSAM	0.0630749014454665	0.159496459954924	0.204294756516886	-0.404313282140959	-1.35357844183433	64	GCSAML IGHV3-72 PTPRC ELF1 IGHV2-26 VAV3 IGHE GCSAM RFTN1 CD300A PTPN22 CBFB SYK IGHV3-13 IGHV4-4 IGHV3-15
GOBP_BARBED_END_ACTIN_FILAMENT_CAPPING	0.961672473867596	1	0.0411544018789903	-0.225418796091377	-0.580205272331272	17	VIL1 ADD1 SVIL FLII	0.917417417417417	0.946689963506107	0.0364548541965309	-0.259332301582267	-0.659676012807569	17	SVIL RDX ADD1 ADD3 CAPZA2 CAPZB TWF1 CAPZA1 FLII ADD2
GOBP_BASE_EXCISION_REPAIR	0.218823529411765	0.860619459234572	0.142901149386948	0.388212720090407	1.19065772665093	29	TDG RPA2 NTHL1	0.543509272467903	0.67368993815053	0.0582216241124161	-0.33636877745778	-0.958943560233153	29	ERCC6 WRN USP47 RPA1 UNG PCNA POLQ
GOBP_BASEMENT_MEMBRANE_ORGANIZATION	0.564920273348519	0.982122427490284	0.0795564677235957	0.365864507351329	0.941650543785467	15	NID1 NTN4 PLOD3	0.787878787878788	0.857692646993957	0.0438879842863647	-0.311583240147158	-0.77068889905601	15	CLASP1 CLASP2 CTSS CAV2 PXDN
GOBP_BEHAVIOR	0.353120243531202	0.923061712299	0.083129129135339	-0.250422385022125	-1.04506984875664	225	EIF4EBP2 TMOD1 FOS SGK1 CPT1A SLC7A11 RMI1 NPC1 UBE2Q1 ITGA5 APH1B P2RY1 FYN HOXA1 ANKH STAT3 OPRL1 FGF13 RETN PSEN1 CFAP20 ARRB2 HTRA2 NF1 JUN NEGR1 HEXB NCOA1 PRKCZ CHRNA5 APBA1 PIAS1 TRMT1L ARF4 APP NPHP1 PLK2 VDAC1 NTSR1 LEP SYNJ1 INSR GNAO1 GAA RGS14 PICALM KRAS LGI4 MEF2C DERL2 ARRDC3 HOMER1 ATP8A2 MAPK8IP2 SYT11 SLITRK5 CLDN5 MME PJA2 EXT1 NPTN ADAM22 SLC18A2 NRGN MBD2 ID2 CSTB DACH1 MTOR …	0.000850884789132911	0.00915054027062823	0.477270815362862	-0.38913520820071	-1.50217821312097	225	SLC18A2 EGR1 KRAS FOS PUM1 PJA2 CREB1 FGF13 JUN NCOA1 BTG2 EIF4EBP2 PLK2 ATXN1 HEXB APH1B NCOA2 APBA1 ANKH ACTR2 SYT11 HDAC4 STAT3 SYNJ1 PICALM ARF4 EPHA4 TMOD1 ZFX APP FYN SLC16A1 PCM1 HDAC2 CLCN3 NPTN OPRL1 NTRK1 PRNP ARRDC3 LRRK2 NF1 PIAS1 P2RY1 NR4A2 RMI1 ITGA5 NPHP1 ZMPSTE24 PSEN1 PRKAR2B SRF TRMT1L GNAO1 KIT SGK1 PRKAA1 NCSTN HIPK2 CFAP20 USP46 TSC1 PER3 GNG8 ATP8A1 MAPT LEP GLS
GOBP_BETA_CATENIN_TCF_COMPLEX_ASSEMBLY	0.905437352245863	1	0.0579754757571486	0.245998562496607	0.672386061899427	19	MYC TCF7L2 MEN1 TLE2 TCF7	125	0.252319500674764	0.152144922367565	-0.510125769143552	-1.32804738270167	19	TLE1 CREBBP CDC73 CTNNB1 HDAC1
GOBP_BICARBONATE_TRANSPORT	0.564459930313589	0.982122427490284	0.065981614400873	-0.361727771759751	-0.931050843863852	17	SLC4A1 CA1 SLC4A8	0.573573573573574	0.697073063313161	0.0580983576873206	-0.363711058468315	-0.925189262581262	17	SLC4A4 SLC4A1 CA1 SLC4A7 CYB5R4 SLC26A2 CYB5R1
GOBP_BILE_ACID_BIOSYNTHETIC_PROCESS	0.869488536155203	1	0.0463227785794633	-0.27403716588072	-0.698749891719612	16	SIRT1 CES1 OSBPL2 OSBP STARD4 OSBPL7	0.351598173515982	0.507628347525608	0.0833634065110386	-0.438275910501376	-1.09243579531637	16	SIRT1 SLC27A2 OSBP OSBPL2
GOBP_BILE_ACID_METABOLIC_PROCESS	0.543739279588336	0.980257904273071	0.0670512579829467	-0.352877559866724	-0.952511577550881	21	NPC1 LEP SIRT1 CES1 OSBPL2 OSBP STARD4 OSBPL7	0.371888726207906	0.525758565430507	0.0782955249944794	-0.405576080366481	-1.07854255683773	21	SIRT1 SLC27A2 OSBP KIT OSBPL2 LEP NPC1
GOBP_BIOLOGICAL_PROCESS_INVOLVED_IN_INTERACTION_WITH_HOST	0.097682119205298	0.793178950969701	0.183023938384487	-0.31772231454839	-1.22285429093349	131	BCL2L1 TYMS CD55 CXCR4 TRIM10 NECTIN2 RRAGA NPC1 SCARB2 ITGA5 PGLYRP2 DEFA1 TRIM32 ATG7 NCAM1 TRIM62 SNX3 RAB7A ITGB5 EFNB2 KPNA1 SMPD1 INSR CD86 CASP8 CLEC5A TRIM21 CHMP2A CHMP2B XPR1 BSG CTNNB1 WWP2 LAMP1 ANPEP EPHA2 GRK2 TRIM26 ATG5 CD46 VAPA CAV2 HIPK2 RXRA NUP153 TRIM27 BCL2L11 PC TFRC P4HB NECTIN1	0.0961538461538462	0.210651212573585	0.155241966228839	-0.339615341026927	-1.24022957696905	131	VAPB XPR1 NUP153 BCL2L11 VPS4B CBLL1 UVRAG RAB7A CD55 CXCR4 NECTIN2 CTNNB1 CHMP2B ITGB1 TRIM32 KPNA3 EPS15 ITGA5 TYMS CBL SLC1A5 TRIM68 ATG5 TRIM8 SCARB2 KPNA1 TRIM21 EFNB2 DEFA1 BCL2L1 CD46 HIPK2 KPNB1 SNX3 TFRC NPC1 GRB2 NECTIN1 ITGB5 CXCL8 TRIM35 PPID PLSCR1 VAPA WWP2 IRGM IFITM3 CASP8 PIKFYVE CAV2 PC ULK2
GOBP_BIOLOGICAL_PROCESS_INVOLVED_IN_INTERACTION_WITH_SYMBIONT	0.451178451178451	0.958383721032574	0.0755015292281669	-0.297964588610375	-0.986001243183203	52	GAPDH IFI27 CTSG DEFA1 JUN INPP5K HDAC1 SP1 SFTPD CCNK AZU1 CCNT1 ANXA2 APOL1 TBC1D20 STOM GPX1 ARG1 CFL1 VAPA CAV2	0.401907356948229	0.552657255026719	0.0706196247122591	-0.324896858951731	-1.0434856685832	52	JUN CHD1 SNW1 SP1 HDAC1 TBC1D20 CCNK CTSG STOM FMR1 DEFA1 YTHDC2 SUGT1 HSPD1 GAPDH VAPA CCNT1 LEF1 IFI27 CAV2 PC CCL5 EIF2AK4 ANXA2 INPP5K DDB1 APOL1 F2RL1 ELANE
GOBP_BIOLOGICAL_PROCESS_INVOLVED_IN_INTRASPECIES_INTERACTION_BETWEEN_ORGANISMS	0.81692573402418	1	0.0482149710025565	-0.286953231844102	-0.754790043760632	19	EIF4EBP2	0.66566265060241	0.773787965158668	0.0513223330421143	-0.331758005391783	-0.863689657338009	19	EIF4EBP2 ATXN1 PCM1 GNG8 MTOR
GOBP_BIOMINERALIZATION	0.955882352941176	1	0.0384786917635432	-0.201003547585134	-0.725926250736899	82	CEMP1 KLF10 SGMS2 ANKH FBN2 PHOSPHO1 ECM1 MINPP1 WNT11 LEP ROR2 GATA1 MEF2C TFIP11 SLC24A3 ANO6 ATP2B1 FBXO5 FGR SRGN NBR1 CNNM4 FGFR2	0.198701298701299	0.34629474807162	0.107554375265169	-0.339818592289065	-1.16877368635966	82	BMP6 NBR1 BMPR1A ANKH ATP2B1 BCOR ANO6 NOTCH1 BMP2K SNX10 ZMPSTE24 TXLNG SGMS2 CCR1 CNNM4 SRGN SLC24A3 LEP EIF2AK3 MEF2C S1PR1 TFIP11 SBNO2 SLC8A1 NECTIN1 SLC20A1 ADRB2 FAM83H CEBPB ROCK1
GOBP_BLASTOCYST_DEVELOPMENT	0.427378964941569	0.951130176369307	0.0778840111977068	-0.304862184565072	-1.0208031733557	55	GINS4 DAD1 BRCA2 TAF8 UBE2A ST8SIA6 NDEL1 SUPT6H ZNF830 TGFBR1	0.484224965706447	0.62635714976151	0.0618406035753285	-0.308196508331079	-0.999268282537319	55	RTN4 BCOR BRCA2 NDEL1 CNOT2 NASP TGFBR1 CTR9 UBE2A SP3 SRF ST8SIA6 PALB2 DAD1 JUNB NBN NCAPG2 ASF1B
GOBP_BLASTOCYST_FORMATION	0.403341288782816	0.942088668274292	0.101350743797099	0.368942767282328	1.03810026063648	21	ZP3 BYSL RPL7L1 SRF LATS1 NLE1 GABPA CTR9	0.862371888726208	0.910064025360377	0.0381628909049257	-0.26858730133799	-0.714250294192557	21	RTN4 CNOT2 CTR9 SP3 SRF
GOBP_BLASTOCYST_GROWTH	0.1101243339254	0.804903585564156	0.178219874951973	-0.544940932128808	-1.37192717738748	15	GINS4 BRCA2 TAF8 NDEL1 ZNF830	0.0696969696969697	0.170018152698637	0.208955027549354	-0.565831703036067	-1.3995624798622	15	BRCA2 NDEL1 CTR9 PALB2 NBN NCAPG2 RTF1 TAF8
GOBP_BLOOD_VESSEL_ENDOTHELIAL_CELL_MIGRATION	0.504145936981758	0.97115520907158	0.069119845655101	-0.285590313779821	-0.97496161345079	61	PRCP MIA3 HMOX1 MAP2K3 NF1 FBXW7 EFNB2 RGCC GATA2 PTGS2 SP1 PLK2 MYH9 MEF2C SIRT1 EPHB4 GPX1 EPHA2 ADAM17	0.00174836571458776	0.014952133439848	0.45505986738723	-0.508309632270407	-1.68861164839946	61	GATA2 SIRT1 GPLD1 MIA3 PDPK1 PLK2 RGCC FBXW7 PTGS2 PRCP SP1 NOTCH1 NF1 HMOX1 SRF EFNB2 ETS1 MAP2K3 MEF2C ADAM17 MYH9 STAT5A
GOBP_BLOOD_VESSEL_MORPHOGENESIS	0.00299953781175751	0.336171418722545	0.431707695803346	-0.326709322119979	-1.40185300199794	293	ADIPOR2 BAK1 IL12A FLT1 PRCP CCM2 PDGFRB CXCR4 NGFR ADGRG1 HTATIP2 KLF5 SH2D2A ITGA5 ADGRB2 RHOB MIA3 WNT7A EREG JAK1 GTF2I HMOX1 HOXA1 SAT1 WASF2 GLUL RAMP1 ACKR3 DAB2IP VAV3 SYK EFEMP2 NF1 JUN PDE3B ACTG1 FBXW7 TEK SLC12A6 EFNB2 RGCC IL1B ADAM8 GATA2 ECM1 PTGS2 IL18 SEC24B SOX4 TIPARP KRT1 ZMIZ1 NPRL3 AGO1 SP1 BCAS3 QKI WNT11 PLK2 TGFBI E2F2 LEP MYH9 SPARC SFRP2 FOXJ2 ANXA2 ANGPTL6 GAB1 TIE1 PK…	1.41541713885001e-05	0.000502730800799162	0.593325476396405	-0.412659073090073	-1.61881506180367	293	PIK3CG ADIPOR2 ITGB8 GATA2 SIRT1 GAB1 HIPK1 GPLD1 E2F8 RBM15 MIA3 JUN PDPK1 PIK3CA TIPARP PLK2 RAPGEF2 JAK1 VAV3 ZMIZ1 PIK3CB QKI NOTCH2 RGCC SGPL1 BMPR1A EGLN1 FBXW7 AGO1 PDE3B RHOB EPAS1 WASF2 PTGS2 PRCP CXCR4 GLUL HTATIP2 BAK1 ARID2 CTNNB1 RASA1 IL1B FZD5 SP1 MED1 ITGB1 PAXIP1 ZFP36L1 KLF5 SETD2 VEZF1 TNFAIP3 TGFBR3 HK2 ZNF304 ACTG1 NOTCH1 RBPJ NF1 TGFBR1 HMOX1 ITGA5 DLL1 DAB2IP SYK NOG ERAP1 …
GOBP_BLOOD_VESSEL_REMODELING	0.554030874785592	0.980257904273071	0.066132620475844	-0.348238641059224	-0.939989886250561	21	BAK1 SEMA3C TGM2 MEF2C EXT1 ATG5	0.531478770131772	0.667472183395968	0.0605092988656667	-0.355068306119053	-0.944227969232418	21	EPAS1 BAK1 SEMA3C RBPJ ATG5
GOBP_BODY_FLUID_SECRETION	0.0785714285714286	0.777977159076555	0.248911114434702	0.413417749918346	1.36211156371951	40	SOCS2 ADORA1 PPAT KCNN4 CCND1 OAS2 NEURL1 EDN1 DHODH SCT PRKCE	0.907932011331445	0.940716019885159	0.0341946045318573	-0.23339595561986	-0.707867844244001	40	CREB1 NCOA1 MED1 HK2 ATG5 UPRT COPA STK39 GOT2 STAT5A PPAT
GOBP_BODY_MORPHOGENESIS	0.766584766584767	1	0.0678338263479455	0.270358123763231	0.801403048157118	26	WNT3 PLEKHA1 ARID5B RAB3GAP1 GREM2	0.0143044740796021	0.0622264957328296	0.380730400722792	-0.562490068580959	-1.5646283949065	26	TIPARP CLASP1 SGPL1 SKI RAB3GAP1 NOG NIPBL PTPN11 ATP6AP2 WNT3 ARID5B CSRNP1 CLASP2 LEF1 LRP6 GNAS
GOBP_BONE_CELL_DEVELOPMENT	0.0521008403361345	0.763265533930266	0.257206466468838	-0.532720556506782	-1.47153449594974	22	FBN1 PIP4K2A WASF2 FBXW7 ANXA2 NOTCH2	0.00215709596148933	0.0174404123480955	0.431707695803346	-0.646309581875065	-1.73217845058353	22	PIP4K2A NOTCH2 FBXW7 FLI1 WASF2 MED1 SH2B3 PTPN11 SRF KIT
GOBP_BONE_DEVELOPMENT	0.0298507462686567	0.71640949959829	0.341793380897475	-0.388753383027158	-1.43188731035857	95	CYP26B1 FBN1 DYM PIP4K2A FAT4 SLC10A7 P3H1 SEMA4D WASF2 PHOSPHO1 FBXW7 TEK SULF2 SKI PTGER4 XYLT1 LEP SFRP2 ANXA2 RAB23 NOTCH2 MEF2C	0.00165934770964555	0.0144091108081413	0.45505986738723	-0.46218895966247	-1.62215351770923	95	CYP26B1 BMP6 PTPRC PIP4K2A PTGER4 PLS3 NOTCH2 FBXW7 XYLT1 FLI1 WASF2 TAPT1 FAT4 CHSY1 MED1 SKI SH3PXD2B DYM SNX10 ZMPSTE24 SH2B3 AMER1 SEMA4D PTPN11 SRF KIT NAB1 MMP14 LEP ASXL1 MEF2C SULF2 TEK SMAD1
GOBP_BONE_MINERALIZATION	0.586776859504132	0.986377910683746	0.0615706755421678	-0.275367831160335	-0.937390496920154	60	KLF10 SGMS2 ANKH FBN2 PHOSPHO1 ECM1 MINPP1 WNT11 LEP ROR2 GATA1 MEF2C SLC24A3 ANO6 ATP2B1 FGR SRGN NBR1 FGFR2	0.0627503337783712	0.159043664570186	0.206587922696891	-0.407729197734493	-1.34926921691318	60	BMP6 NBR1 BMPR1A ANKH ATP2B1 BCOR ANO6 BMP2K SNX10 ZMPSTE24 TXLNG SGMS2 CCR1 SRGN SLC24A3 LEP EIF2AK3 MEF2C S1PR1 SBNO2 SLC8A1
GOBP_BONE_MORPHOGENESIS	0.673469387755102	1	0.0564118388217596	-0.288272487971819	-0.877752638387376	35	CYP26B1 PHOSPHO1 TEK SKI SFRP2 RAB23 MEF2C	0.202549575070822	0.350917323573574	0.111918316325105	-0.408723211070976	-1.20926723745782	35	CYP26B1 BMP6 CHSY1 SKI ZMPSTE24 NAB1 MMP14 MEF2C TEK LRP6 GNAS RAB23
GOBP_BONE_REMODELING	0.813679245283019	1	0.0629394692018967	0.233719848359987	0.811553129739083	49	PPARGC1B CA2 TNFRSF11A MITF SRC WNT16	0.574351978171896	0.69773561124923	0.0535669384770951	-0.29286108560203	-0.92962731154799	49	UBASH3B TRAF6 RASSF2 NOTCH2 TNFAIP3 NF1 SNX10 SYK PDK4
GOBP_BONE_RESORPTION	0.751789976133652	1	0.0673623868166279	0.259740272293993	0.82587361287423	34	PPARGC1B CA2 TNFRSF11A SRC	0.543140028288543	0.673557833089312	0.0578529757032509	-0.325109512213835	-0.956048598935615	34	UBASH3B TRAF6 TNFAIP3 NF1 SNX10 SYK PDK4 TFRC S1PR1 LRRK1 ADAM8 ADRB2 RAC2
GOBP_BRAIN_MORPHOGENESIS	0.36214953271028	0.923061712299	0.106729884364606	0.405888871394848	1.08697588870757	17	FANCD2 SPEF2 FZD3 SOS1 SLC6A4 SHANK1	0.21021021021021	0.360059458255851	0.11331290842208	-0.486319057792344	-1.23707311059751	17	FANCC NF1 PSEN1 FBXW11 GDF7 SPEF2 OTX1
GOBP_BRANCHED_CHAIN_AMINO_ACID_METABOLIC_PROCESS	0.933797909407665	1	0.0425023180036553	-0.246246307694319	-0.633813189022785	17	BCAT1 AUH DLD IVD	0.977477477477477	0.988714750253212	0.0334561741060508	-0.214486932013817	-0.545600695505023	17	BCAT1
GOBP_BRANCHING_MORPHOGENESIS_OF_AN_EPITHELIAL_TUBE	0.136020151133501	0.823157436433299	0.191892240384838	0.340824570963395	1.22471011876567	62	CELSR1 BCL2 WNT6 NRP1 AR ENG TNF MYC SRC CTSH CSF1 EDN1	0.0688741721854305	0.168952100117028	0.195789002148949	-0.401693671883058	-1.33484541686411	62	KRAS RBM15 TACSTD2 DLG5 PTCH1 FAT4 CTNNB1 MED1 NOTCH1 NOG SRF PBX1 PAK1 MMP14 TIMELESS GDF7
GOBP_BROWN_FAT_CELL_DIFFERENTIATION	0.846815834767642	1	0.0464154956843849	-0.264160578064365	-0.757007464091272	28	METRNL DUSP10 PTGS2 TFE3 RGS2 LEP SIRT1 NUDT7 MTOR ARL4A HNRNPU	0.302292263610315	0.456886575773774	0.0883594442500905	-0.397398060730377	-1.12423794963334	28	SIRT1 PTGS2 HNRNPU RGS2 LEP MTOR ZNF516 METRNL ADRB2 CEBPB ALDH6A1
GOBP_C21_STEROID_HORMONE_METABOLIC_PROCESS	0.0477326968973747	0.763265533930266	0.323470511553299	0.529999684711301	1.49126872682404	21	REST AKR1C2 EGR1 TSPO AKR1C1 DKK3 CACNA1H DGKQ	0.645680819912152	0.757154996864409	0.0514264916187015	-0.330696642911096	-0.879416760625279	21	EGR1 BMP6
GOBP_CALCINEURIN_MEDIATED_SIGNALING	0.214162348877375	0.856916806740983	0.121543282035469	-0.452786864690073	-1.19099204848591	19	GSK3B SPPL3 ADGRB2 SLC9A1	0.260542168674699	0.414744680851064	0.0999276973731092	-0.453298965574024	-1.18010604683362	19	PPP3CA GSK3B PRNP FHL2 AKAP6 SPPL3 MTOR PPP3CB PPP3CC DYRK2 SLC9A1
GOBP_CALCIUM_ION_IMPORT	0.938250428816467	1	0.0415717899246479	-0.209352353304372	-0.673678189880895	45	PDGFRB ATP2A1 FYN MICU3 VDAC1 TRPV3 HOMER1 CTNNB1	0.417015341701534	0.5661390175757	0.0699458736501659	-0.335937228903972	-1.04752201332519	45	CTNNB1 FYN SLC24A1 MCUR1 PRNP ZMPSTE24 OPA1 CACNA1E SLC25A23 SLC30A1 LGALS3 MCU SLC8A1 MICU1 PDGFRB TRPV3 SLC8A3 PDGFB EGF MICU3
GOBP_CALCIUM_ION_REGULATED_EXOCYTOSIS	0.145882352941176	0.823584365433041	0.178219874951973	0.416291484599281	1.27677597107506	29	REST ZP3 TRIM9 RIMS3 ARHGAP17 SYT15 RAB3GAP1	0.472182596291013	0.616020164328201	0.0649407684612899	-0.351919838256712	-1.00327760847817	29	SYT11 UNC13B NOTCH1 RAB3GAP1 RAB3A STXBP3 VAMP7 PPP3CB ADRA2A RAP1B
GOBP_CALCIUM_ION_TRANSMEMBRANE_TRANSPORT	0.812603648424544	1	0.0466015072985992	-0.21739173692872	-0.846393210967973	142	CACHD1 ATP2A1 SNCA DIAPH1 FYN F2R ATP1B1 CACNA2D2 PSEN1 SLC24A4 GPER1 PDE4B SLC9A1 MICU3 GSTO1 RGS9 ANXA9 ATP2C1 KCNE3 VDAC1 NTSR1 TRPV3 ANXA2 XCL1 AKAP6 FASLG PANX1 SLC24A3 ANO6 ATP2B1 SESTD1 CORO1A STIM2 SRI UBASH3B	0.36061684460261	0.51639132499971	0.069119845655101	-0.284531586502903	-1.04927835819765	142	PIK3CG PTPRC PDPK1 UBASH3B F2R ATP2C1 UBQLN1 PDE4B PANX1 ATP2B1 STIM2 FYN SLC24A1 MCUR1 SNCA PRNP ANO6 YME1L1 OPA1 PSEN1 ATG5 CACNA1E DIAPH1 SLC25A23 ITPR1 FMR1 AKAP6 SRI THADA BHLHA15 NCS1 SLC24A3 AHNAK CALM1 MCU ATP1B1 ADRA2A SLC8A1 TRPC6 MICU1 TRPV3 KCNE3 CALM3 XCL1 SLC8A3
GOBP_CALCIUM_ION_TRANSPORT	0.550955414012739	0.980257904273071	0.0628003977812234	-0.23848872556297	-0.970577080141148	193	BAK1 PDGFRB CACHD1 ATP2A1 CXCR4 SNCA DIAPH1 TMBIM6 IL16 FYN F2R ATP1B1 CACNA2D2 EPB41 RAMP1 PSEN1 SLC24A4 GPER1 PDE4B ARRB2 SLC9A1 MICU3 GSTO1 INPP5K RGS9 ANXA9 ATP2C1 KCNE3 SLC3A2 VDAC1 NTSR1 GNAO1 TRPV3 ANXA2 XCL1 HOMER1 AKAP6 FASLG SARAF PANX1 SLC24A3 ANO6 CTNNB1 ATP2B1 SESTD1 CORO1A STIM2 SRI UBASH3B CRACR2B	0.231121281464531	0.380586974144061	0.0908241419007155	-0.295378792981439	-1.12121756356264	193	PIK3CG EPB41 PTPRC PDPK1 UBASH3B F2R ATP2C1 UBQLN1 PDE4B PPP3CA PANX1 SARAF TMBIM6 ATP2B1 IL16 STIM2 CXCR4 BAK1 CTNNB1 FYN SLC24A1 MCUR1 SNCA PRNP ANO6 YME1L1 ZMPSTE24 OPA1 PSEN1 CCR1 ATG5 CACNA1E DIAPH1 SLC25A23 GNAO1 ITPR1 FMR1 AKAP6 SRI THADA BHLHA15 NCS1 SLC24A3 SLC30A1 LGALS3 AHNAK CALM1
GOBP_CALCIUM_ION_TRANSPORT_INTO_CYTOSOL	0.600985221674877	0.986377910683746	0.080419996876154	0.250753230703687	0.917076058670683	66	BCL2 GRIN2D CACNB3 MCOLN3 DMD CD19 MS4A1 LETM1 HTT CASQ1 P2RY6 F2RL3 RASA3 CAMK2D PRKCE CXCL10	0.379814077025232	0.533935061757981	0.0721797965581253	-0.315009318464664	-1.0554928348627	66	PTPRC PDPK1 UBASH3B F2R TMBIM6 BAK1 FYN SLC24A1 SNCA PRNP ATG5 DIAPH1 ITPR1 AKAP6 SRI
GOBP_CALCIUM_MEDIATED_SIGNALING	0.127272727272727	0.820651902838047	0.158514105424824	-0.333348922090189	-1.22715406703368	94	GSK3B FPR2 CXCR4 SLA2 SPPL3 ADGRB2 ATP1B1 ACKR3 NUDT4 DMTN SYK SLC9A1 CCR4 CCRL2 CMKLR1 GSTO1 CXCR1 CXCR2 RCAN2 SELP AZU1	0.000725944303525839	0.00814882695683883	0.477270815362862	-0.47361686859644	-1.66149313795832	94	PTPRC PDPK1 NUDT4 PPP3CA MCTP1 HDAC4 FPR2 PLEK CXCR4 GSK3B CXCR2 PRNP LRRK2 SLA2 RCAN2 FHL2 ZMPSTE24 SYK RCAN3 CXCR1 CCR1 ITPR1 CCR4 PRKAA1 AKAP6 SPPL3 BHLHA15 MAPT EIF2AK3 CALM1 MCTP2 MTOR MCU PPP3CB ATP1B1 SLC8A1 PPP3CC CCR3 CXCL8 DYRK2
GOBP_CAMERA_TYPE_EYE_DEVELOPMENT	0.638888888888889	0.994658397663862	0.0785029047348687	0.228541098811972	0.931153742581756	132	WNT6 NRP1 DLL1 RARG NF2 SMAD3 USP45 MITF GPM6A MYOM2 MERTK ACVR2B PPP1R13L ALDH1A2 RPGRIP1L CRB2 WNT16 MAF JAG1 BCL11B NPHP4 SDK1 RAB3GAP1 ZNF513 SOS1 EPHB2 SIX5 TUB SPRED3 CDK4 SPRED1 SLC25A25 NRL	0.271739130434783	0.426499270039692	0.0847985102819124	-0.304072604482982	-1.11038860186004	132	HIPK1 SDK2 ACHE NOTCH2 XRN2 ATP2B1 ARHGAP35 BAK1 TMOD1 FZD5 MED1 TWSG1 SKI HDAC2 RRM1 RAB3GAP1 NF1 TGFBR1 HDAC1 NPHP1 DLL1 OPA1 MAN2A1 NHS PSEN1 WDR19 LPCAT1 SP3 SRF MAX
GOBP_CAMERA_TYPE_EYE_MORPHOGENESIS	0.968858131487889	1	0.0404934829859503	-0.199270077455645	-0.64953789495843	49	BAK1 SDK2 NF1 RPGRIP1 SKI NOTCH2 ATP8A2 PTPRM CABP4 EPHA2 ROM1 CDON FZD5 HIPK1	0.369713506139154	0.524300915046409	0.0749278818393739	-0.337619165631774	-1.07170263549404	49	HIPK1 SDK2 NOTCH2 BAK1 FZD5 SKI NF1 DLL1 MAN2A1 SP3 HIPK2 ABI2
GOBP_CAMP_MEDIATED_SIGNALING	0.673949579831933	1	0.055826471778749	-0.308962114796561	-0.881216084707187	26	EIF4EBP2 PDE3B RGS2 PDE7B PDE2A AKAP6 CAP1 PDE4A	0.143063583815029	0.275684865064121	0.138022242496643	-0.453364126922862	-1.26108250765215	26	EIF4EBP2 RAPGEF2 PDE3B CAP1 RGS2 UBE2B PDE7B PRKAR2B AKAP6
GOBP_CANONICAL_WNT_SIGNALING_PATHWAY	0.988924050632911	1	0.0353910624222457	-0.178853644966227	-0.728212330677281	189	SIAH2 DRAXIN GSK3B LGR6 GID8 WNT7A ANKRD6 PSMA5 PPM1A WNK1 PSEN1 DAB2IP KREMEN1 PSMD12 SULF2 KPNA1 TBL1X SOX4 HDAC1 WNT11 PPP1CA VCP MCC ROR2 TMEM170B CSNK1A1L SFRP2 TCF7L1 PLEKHA4 DAAM2 PSMD1 APC2 FUZ IGFBP6 MAD2L2 CTNNB1 TLE3	0.0146858918642766	0.063212727355372	0.380730400722792	-0.361737258715058	-1.37123971835774	189	EGR1 PPM1A WNK1 PSME4 STK3 TLE1 UBR5 SIAH2 DDX3X TBL1X DRAXIN SCYL2 GSK3B CTNNB1 TNKS2 FZD5 APC2 LATS2 RNF146 FZD1 USP47 TNKS NOTCH1 LRRK2 RBPJ TMEM170B GID8 NR4A2 HDAC1 UBE2B USP34 DAB2IP PSMC1 NOG MCC AMER1 PSEN1 KPNA1 ATP6AP2 KREMEN1 WNT3 KLHL12 SMURF2 TLE3 RAPGEF1 CCNY RAB5A NFKB1 VCP
GOBP_CARBOHYDRATE_BIOSYNTHETIC_PROCESS	0.323481116584565	0.91637666691546	0.0922597260527354	-0.279184457686971	-1.06089694136851	119	GSK3B PGM1 GAPDH CD244 ALDOC SNCA NDST1 P2RY1 CHST11 GPER1 ST8SIA6 SESN2 INPP5K TKT TALDO1 CHST12 CHST15 PPP1CA IRS2 TPI1 NTSR1 LEP INSR DGAT2 CHST10 SIRT1 B3GNT2 PGAM1 ERFE GPD1 PLEK EXT1 IGF2 GBE1 G6PD PPP1R3D MTOR B4GALT5 PHKG1 CLK2 IMPA2 GOT2 SLC25A13 PC USP7 ATF3 SLC39A14 CRTC2 DDB1	0.360774818401937	0.51639132499971	0.070113215764256	-0.294932332041649	-1.06352349487759	119	SIRT1 SLC39A14 RANBP2 CHST11 USP7 PLEK CD244 GSK3B PPP1R3B PPP1R3D SNCA SLC25A13 GOT1 CRY1 MGAT2 ERFE P2RY1 CSGALNACT2 NDST1 B3GNT2 ST8SIA6 IRS2 PGM2L1 GBE1 UGP2 DGAT2 NFKB1 LEP CHST15 MTOR PGM1 SIK1 GOT2 GAPDH NANS DYRK2 ALDOC ST3GAL2 PPP4R3B PDGFB EGF IMPA1 SLC35B4 PC AGL FAM3C SLC25A12 TALDO1 ST6GALNAC1 NR1D1 B4GALT5 PER2 IMPA2
GOBP_CARBOHYDRATE_CATABOLIC_PROCESS	0.0522022838499184	0.763265533930266	0.252961123069611	-0.354415696349903	-1.32677644679487	104	BPGM SLC4A1 PGM1 GAPDH ALDOC RPEL1 SCARB2 TKTL1 IDNK LDHA PSEN1 HEXB ENTPD5 RAE1 GPD2 APP PPP1CA TPI1 NEU1 DDIT4 INSR PHKB NDC1 NUP35 GAA PKM NUP85 HK1 PGAM1 GPD1	0.00223026809986188	0.0178391631570503	0.431707695803346	-0.441363562639801	-1.56901943886759	104	BPGM GPD2 NUP153 HEXB NUP205 PHKB RANBP2 HDAC4 NUP58 PPP1R3B PPP1R3D DERA APP SLC4A4 SLC4A1 LDHA NEU1 HK2 NUP54 KHK NUP50 NUP107 PSEN1 SCARB2 PRKAA1 PGM2L1 NUP155 PFKFB2 CALM1 XYLB RPEL1 FOXK1 PGM1 MAN2B2 ENTPD5 GAPDH NUP93 MGAM ALDOC NUDT5 GK5
GOBP_CARBOHYDRATE_DERIVATIVE_BIOSYNTHETIC_PROCESS	0.400297619047619	0.942088668274292	0.0753093764172773	-0.233123240050777	-1.0194411303904	368	PIGN DGUOK VCAN DAD1 B3GAT2 PDGFRB TYMS LDHC EXTL2 SLC10A7 GMPS NPC1 TK1 UGGT1 NDST1 ABCC5 PIGV PIGS ACER2 ADCY9 ITM2B SCCPDH RAMP1 PSEN1 MGAT1 CHST11 ST3GAL1 ST8SIA6 PAPSS2 PDK3 UPRT MAGT1 IL1B PHLDA1 ST6GALNAC3 UAP1 GOLPH3 PIGG CBR4 ENTPD5 MAN1B1 GNPDA1 RRM2 PIGB MPC2 FAM20B TMEM59 ATP6V1A GORASP1 NECAB2 ACSS2 TKT DHFR2 CTPS2 CHST12 PPT1 TMEM106A XYLT1 OST4 RPN1 DPAGT1 CHST15 TPI1 VCP MPPE1 EXT…	0.402335456475584	0.553083752256736	0.0584693210386381	-0.259549181936677	-1.03228719915883	368	ATP6V1A ARFGEF1 HS3ST3B1 SCCPDH ST8SIA4 POMK GOLPH3 DCTD GALNT3 TRAK1 ACSL3 ALG2 XYLT1 CHST11 PIGC ELOVL5 RRM2B PDHX CTNNB1 TET2 ITM2B IL1B HACD2 CHSY1 ABCC5 HS3ST3A1 MAGT1 ELOVL7 CTPS1 SLC25A13 MGAT2 RRM1 PRPS1 GFPT1 CRYL1 SOAT1 MCFD2 CSGALNACT2 MGAT5 NDST1 TYMS PDK4 PIGF MAN2A1 RRM2 B3GNT2 EDEM3 PAPSS2 SCD5 ACOT7 PSEN1 RPN1 FAM20B B3GNT5 MGAT4A COG3 ST8SIA6 PRKAA1 GALNT11 UPRT NCSTN TMEM59 A3GA…
GOBP_CARBOHYDRATE_DERIVATIVE_CATABOLIC_PROCESS	0.222222222222222	0.863347763347763	0.116234148779716	-0.310587288007645	-1.14397974621808	95	HMMR VCAN PGLYRP2 CHI3L2 NUDT16 MBD4 MGAT1 NUDT4 PDE4B HEXB SLC9A1 NUDT1 HGSNAT MAN1B1 GNPDA1 PDE7B UNG NEU1 PDE2A AICDA CD44 ARSB GNS GLA GPD1 PDE4A NUDT7 NGLY1 GUSBP3 PNP CDA UPP1 GNPDA2	0.639386189258312	0.752152491217554	0.0456790414930062	-0.263645589268088	-0.925322016285451	95	HMMR PDE8A NUDT4 PDE4B HEXB CHI3L2 DERA NEU1 ARSB EDEM1 CD44 PDE7B EDEM3 UNG ACOT7 GNS STT3B HGSNAT NGLY1 NUDT1 PDE4A MGAT1 HPSE GPC4 AICDA SLC9A1 MBD4 PNP GLA GALC NT5E
GOBP_CARBOHYDRATE_DERIVATIVE_TRANSPORT	0.391100702576112	0.941200054845099	0.102080107662747	0.307786978295996	1.02463129679448	41	ADORA1 SLC25A4 SLC25A6 SLC50A1 SLC35C1 SLC35C2 SLC25A25 SLC5A2 SCARB1 PLTP PRKCE SLC35D1 SLC35B4 SLC29A2	0.328813559322034	0.484696448111082	0.139599673451922	0.300100055419641	1.05061182381312	41	VLDLR SLC35C2 SLC25A6 SLC50A1 SLC25A19 PLTP SLC29A1 ABCC6 SLC17A9 SLC37A4 ADORA1
GOBP_CARBOHYDRATE_HOMEOSTASIS	0.155629139072848	0.823584365433041	0.142056643575821	-0.312547276445791	-1.18638555886073	122	ADIPOR2 ADIPOR1 PRCP PTCH1 NGFR RMI1 GRIK5 BAIAP3 CDK16 KLF7 RAF1 STAT3 GPER1 APPL2 PDK3 SESN2 PTPRN2 INPP5K MPC2 SOX4 DYNLL1 UNC13B IRS2 RAC1 LEP INSR PDK4 USF1	0.0202810685911632	0.078895730416729	0.352487857583619	-0.385357113076294	-1.40151700645044	122	ADIPOR2 SIRT1 ADIPOR1 GPLD1 PIK3CA SLC39A14 PIK3R1 PPP3CA PTCH1 STAT3 PRCP SIN3A UNC13B SLC16A1 NCOA5 KIF5B HK2 CRY1 PTPRN2 RMI1 SESN3 PDK4 OPA1 PTPN11 KLF7 SRF IRS2 PRKAA1 SRI IGF1R RAF1 BHLHA15 LEP STXBP3 CYB5R4 PDK3 NGFR GCLM FOXK1 MCU PPP3CB ENY2 ADRA2A
GOBP_CARBOHYDRATE_METABOLIC_PROCESS	0.250372578241431	0.880368981818257	0.101713902282311	-0.247432426965818	-1.07658324854297	339	BPGM ADIPOR1 SLC4A1 GSK3B PGM1 B3GAT2 CPT1A LDHC GAPDH CD244 ALDOC SNCA RPEL1 SCARB2 NDST1 CHI3L2 P2RY1 TKTL1 IDNK LDHA PSEN1 CHST11 GPER1 INPP5A ST8SIA6 PDK3 IGFBP3 HEXB SESN2 WDTC1 ST6GALNAC3 ENTPD5 GSTO1 MAN1B1 GNPDA1 INPP5K ITPK1 RAE1 GPD2 TKT TALDO1 CHST12 APP AMY1B CHST15 PPP1CA IRS2 SLC3A2 TPI1 NTSR1 LEP NEU1 MTMR2 SYNJ1 DDIT4 INSR PHKB NDC1 NUP35 DGAT2 GAA CHST10 CYB5R3 PDK4 PKM USF1 B4GA…	0.0152970962738695	0.0651869850474085	0.380730400722792	-0.328573672903791	-1.3076117393355	339	SIRT1 BPGM ADIPOR1 GPLD1 PIK3CA SLC45A3 ST8SIA4 GPD2 POMK NUP153 SLC39A14 HEXB GALNT3 NUP205 CHI3L2 NCOA2 PHKB RANBP2 CHST11 HDAC4 SYNJ1 USP7 PLEK CD244 NUP58 GSK3B PPP1R3B PPP1R3D DERA MTMR2 APP BRAF SLC4A4 SLC4A1 LDHA SNCA NEU1 HK2 SLC25A13 GOT1 CRY1 MGAT2 NUP54 ERFE SIAE P2RY1 KHK CSGALNACT2 CREM IGFBP3 EDEM1 NDST1 ZMPSTE24 NUP50 PDK4 NUP107 MAN2A1 OCRL B3GNT2 KBTBD2 PPIP5K2 EDEM3 PSEN1 H6PD S…
GOBP_CARBOHYDRATE_PHOSPHORYLATION	0.936507936507937	1	0.0429311093452583	-0.242909561644864	-0.619379598936908	16	ITPK1 IPPK HK1 HK2 HK3 PFKFB2	0.444444444444444	0.592889879846402	0.0711327399327894	-0.41006341831417	-1.02211402858926	16	POMK HK2 KHK ITPK1 PFKFB2 XYLB IPPK
GOBP_CARBOHYDRATE_TRANSMEMBRANE_TRANSPORT	0.674380165289256	1	0.0550211117163117	-0.260963982868147	-0.893559626597139	62	ADIPOR2 SLC17A5 SLC5A9 APPL2 SESN2 IL1B INPP5K IRS2 LEP INSR CLIP3 ERFE SLC5A10 HK2 SLC5A11	0.0741721854304636	0.1779359203811	0.188204146308491	-0.397990378187664	-1.3225392120055	62	ADIPOR2 SLC45A3 PIK3R1 SLC17A5 SLC5A11 IL1B BRAF HK2 ERFE C2CD5 PTPN11 CREBL2 IRS2 MEF2A TSC1 LEP STXBP3 APPL1 SLC5A10 MFSD4A OSBPL8 RAP1A
GOBP_CARBOHYDRATE_TRANSPORT	0.972222222222222	1	0.0577308549299813	0.185649698176117	0.698003291593676	80	AQP11 PLS1 AQP3 TNF MFSD12 OCLN EDN1 SLC2A6 SLC50A1 ENPP1 SLC35C1 PEA15 SLC2A8 SLC5A2 SLC2A9 SLC35D1 SLC35B4 PIK3R1 PRKAG2 SLC25A27 ASPSCR1	0.166018158236057	0.307233727413031	0.119348440591015	-0.351347335597249	-1.20494009964229	80	ADIPOR2 SLC45A3 PIK3R1 SLC35A5 SLC17A5 SLC5A11 IL1B BRAF HK2 ERFE C2CD5 AQP9 PTPN11 CREBL2 IRS2 MEF2A TSC1 LEP STXBP3 APPL1 SLC5A10 MFSD4A OSBPL8
GOBP_CARBOXYLIC_ACID_TRANSPORT	0.155887230514096	0.823584365433041	0.142056643575821	-0.31716192560053	-1.19596506337284	113	SLC6A8 SLC25A14 SLC6A9 SLC7A11 SLC10A7 SLC17A5 SLC1A7 TSPOAP1 PSEN1 SYK NCOA1 IL1B APBA1 PPFIA1 SLC7A7 MPC2 RGS2 SLC16A5 SLC7A8 UNC13B SLC3A2 PTGES NTSR1 LEP RAB3A SLC6A6 SLC6A12 SLC16A6 SLC25A22 SLC19A2 AQP9 CES1 CYP4F2 ABCC3 SLCO3A1 ARG1 LLGL2 MAP2K6 RXRA SLC36A4 SFXN1 SLC38A5 MPC1 ANXA1 SLC25A13 SFXN3	0.223700120918984	0.373881315649288	0.0959206777921745	-0.318350960040444	-1.14545230938262	113	ABCC4 NCOA1 NCOA2 APBA1 SLC38A2 SLC6A6 SLC17A5 UNC13B IL1B ITGB1 SLC16A1 SLC25A13 SLC7A8 RAB3GAP1 LRRC8A AQP9 RGS2 SLC6A8 SYK SLC6A9 SLC1A5 PSEN1 PRKAA1 MPC1 SLC38A9 RAB3A CYP4F2 LEP GLS SLC36A1 SLCO3A1 ABCC1 SLC6A12 PPFIA1 SLC36A4 SLC26A2
GOBP_CARDIAC_CELL_DEVELOPMENT	0.273809523809524	0.89267979650489	0.104343952581949	-0.36911972179191	-1.12392206402762	35	ALPK3 PDGFRB CCNB1 PAK1 SGCB MYH11 RGS2 NEBL AKAP6 PI16 G6PD MTOR ATG5 HNRNPU ALPK2 FHL2 ZMPSTE24	0.0949008498583569	0.20897746952615	0.170932335370056	-0.440387958714628	-1.30295201206972	35	ALPK3 MAP2K4 PDLIM5 PI16 TGFBR3 NOTCH1 HNRNPU RGS2 FHL2 ZMPSTE24 ATG5 SRF PAK1 AKAP6 CCNB1 MEF2A MTOR SLC8A1 NEBL PDGFRB
GOBP_CARDIAC_CHAMBER_DEVELOPMENT	0.825503355704698	1	0.0464154956843849	-0.235592618446194	-0.813897562715366	66	NDST1 SEMA3C PKP2 TEK SOX4 NPRL3 WNT11 AP2B1 SMARCD3 CRELD1 TPM1 PDE2A SFRP2 CITED2 TGFBR1 SUFU NOTCH2 MEF2C	0.099601593625498	0.215911715457012	0.160801401070022	-0.38350625352372	-1.28500358240905	66	RBM15 AP2B1 NOTCH2 BMPR1A CITED2 MED1 TGFBR3 NOTCH1 SEMA3C RBPJ TGFBR1 FHL2 SUFU NDST1 ZMPSTE24 NOG SRF
GOBP_CARDIAC_CHAMBER_MORPHOGENESIS	0.767220902612827	1	0.066132620475844	0.241240955465437	0.827060157048265	47	NRP1 SAV1 ENG PPP1R13L JAG1 TNNC1 HES1 SOS1 ROBO1	0.0955678670360111	0.209828458156497	0.16823816568964	-0.415531588642035	-1.30169136230538	47	RBM15 NOTCH2 BMPR1A CITED2 MED1 TGFBR3 NOTCH1 SEMA3C RBPJ TGFBR1 FHL2 NOG SRF DSP MEF2C TEK FZD2 PKP2
GOBP_CARDIAC_CONDUCTION	0.429752066115702	0.951241809681927	0.0770736734944102	-0.299036690459986	-1.01796259456476	60	CORIN KCNH2 ATP2A1 KCND1 ATP1B1 CACNA2D2 PKP2 SLC9A1 ASPH KCNE1B ATP1B3	0.572763684913218	0.696751303219655	0.0526973085708419	-0.282489916921477	-0.934823777910339	60	ASPH CORIN ATP1B3 ATP2B1 KCNJ2 ATP1A1 ZMPSTE24 ITPR1 SRI NUP155 MEF2A CALM1 DSP KCNE1B ATP1B1 SLC8A1 PKP2 KCNE3 CALM3 AHCYL1 SLC8A3
GOBP_CARDIAC_MUSCLE_CELL_ACTION_POTENTIAL	0.229857819905213	0.868743686868687	0.139599673451922	0.352257402554683	1.15323122663026	39	RNF207 AKAP9 BIN1 DSC2 DMD ANK3 RANGRF	0.908440629470672	0.940834392612607	0.0346410167413251	-0.236611867287099	-0.712038692671631	39	FGF13 SLMAP KCNJ2 ATP1A1 NUP155 CALM1 DSP KCNE1B ATP1B1 SLC8A1 PKP2 KCNE3 CALM3
GOBP_CARDIAC_MUSCLE_CELL_ACTION_POTENTIAL_INVOLVED_IN_CONTRACTION	0.573170731707317	0.982357253244296	0.0824344091527096	0.319555745055494	0.925886256004731	24	RNF207 BIN1 DSC2	0.794303797468355	0.86217699932024	0.0789209638180035	0.259183425999021	0.805702010610524	24	RNF207 BIN1 CACNA1D SNTA1 KCNE1 JUP KCND3 TRPM4 GPD1L
GOBP_CARDIAC_MUSCLE_CELL_CONTRACTION	0.409090909090909	0.942088668274292	0.100633389423036	0.315973617169709	1.01272773513975	37	RNF207 AKAP9 ADORA1 BIN1 DSC2 RANGRF	0.684582743988685	0.787968171851539	0.0471642455670861	-0.289328575160913	-0.864643799692343	37	FGF13 PIK3CA PDE4B KCNJ2 ATP1A1 SRI NUP155 DSP KCNE1B PKP2 KCNE3
GOBP_CARDIAC_MUSCLE_CELL_DIFFERENTIATION	0.307032590051458	0.910268914916929	0.0978773277424561	-0.340311928764109	-1.09509504214345	45	ALPK3 PDGFRB CCNB1 PAK1 SGCB ARRB2 SLC9A1 EFNB2 MYH11 RGS2 NEBL MEF2C AKAP6 PI16 G6PD MTOR ATG5 HNRNPU ALPK2 FHL2 ZMPSTE24	0.0892608089260809	0.200277736639123	0.175204047558551	-0.417547879037008	-1.30200096111865	45	ALPK3 MAP2K4 PDLIM5 PI16 RBPJ HNRNPU RGS2 DLL1 FHL2 ZMPSTE24 ATG5 SRF EFNB2 PAK1 AKAP6 CCNB1 MEF2A TSC1 MTOR MEF2C SIK1 SLC8A1 NEBL PDGFRB
GOBP_CARDIAC_MUSCLE_CELL_MEMBRANE_REPOLARIZATION	0.614485981308411	0.989621977211828	0.0764767053228531	0.331500728633358	0.887763436024144	17	RNF207 AKAP9	0.380952380952381	0.534530510140266	0.119348440591015	0.363669346101791	1.05534750893046	17	KCNIP2 RNF207 CACNA1D SNTA1 KCNE1
GOBP_CARDIAC_MUSCLE_CELL_PROLIFERATION	0.799054373522459	1	0.0639271933359996	0.282747146850256	0.772830697279237	19	VGLL4 SAV1 MAPK11	0.0145877964217471	0.0628356990578205	0.380730400722792	-0.636821338340241	-1.65788313938976	19	JARID2 BMPR1A ARID2 TGFBR3 NOTCH1 RBPJ TGFBR1 TENM4 NOG CCNB1 MEF2C SMAD1
GOBP_CARDIAC_MUSCLE_CONTRACTION	0.690280065897858	1	0.05378728077603	-0.255123354015666	-0.885656368160025	65	KCNH2 ATP2A1 CXCR4 NEDD4L ATP1B1 FGF13 MAP2K3 PDE4B PKP2 SLC9A1 KCNE1B GSTO1 RGS2 KCNE3 TPM1 GAA	0.735799207397622	0.823011153086553	0.0407403526717903	-0.256518179477302	-0.858734144828495	65	PIK3CG FGF13 PIK3CA PDE4B HDAC4 CXCR4 KCNJ2 ATP1A1 RGS2 SRI NUP155 CALM1 DSP MTOR MAP2K3 KCNE1B ATP1B1 SLC8A1 PKP2 KCNE3 CALM3
GOBP_CARDIAC_MUSCLE_TISSUE_DEVELOPMENT	0.635313531353135	0.99337489267002	0.0577308549299813	-0.254762826340431	-0.917077635914483	80	ALPK3 SGCD PDGFRB JARID2 CCNB1 PAK1 SGCB ARRB2 PKP2 SLC9A1 EFNB2 MYH11 RGS2 NPRL3 TPM1 NEBL TGFBR1 MEF2C AKAP6 DSP PI16 PTCD2 G6PD FGFR2 MTOR ATG5 CREB1	0.0440985732814527	0.126059132318649	0.245041785430996	-0.395695032458151	-1.35702982072597	80	JARID2 CREB1 ALPK3 MAP2K4 BMPR1A PDLIM5 ARID2 MED1 PI16 TGFBR3 NOTCH1 RBPJ HNRNPU TGFBR1 TENM4 RGS2 DLL1 FHL2 ZMPSTE24 NOG ATG5 SRF EFNB2 PAK1 AKAP6 CCNB1 MEF2A TSC1 DSP MTOR MEF2C S1PR1 SMAD1 SIK1 SLC8A1 PKP2 NEBL PDGFRB SGCD
GOBP_CARDIAC_MUSCLE_TISSUE_MORPHOGENESIS	0.787307032590051	1	0.0495901956956338	-0.294976718899405	-0.796221612861334	21	PKP2 TPM1 TGFBR1 DSP PTCD2 FGFR2 ZFPM1 SMAD7 TGFB1 BMPR1A RBPJ	0.105417276720351	0.224852608419915	0.16440575583821	-0.506190998872841	-1.34610634256152	21	BMPR1A MED1 TGFBR3 NOTCH1 RBPJ TGFBR1 NOG DSP S1PR1 PKP2
GOBP_CARDIAC_SEPTUM_DEVELOPMENT	0.866209262435678	1	0.0452247443372884	-0.233172956576327	-0.750330879190725	45	NDST1 SEMA3C SOX4 NPRL3 WNT11 AP2B1 CRELD1 PDE2A CITED2 TGFBR1 SUFU NOTCH2	0.0215965790046342	0.0818745620949378	0.352487857583619	-0.486523922455113	-1.5170825824926	45	RBM15 AP2B1 NOTCH2 BMPR1A CITED2 TGFBR3 NOTCH1 SEMA3C RBPJ TGFBR1 SUFU NDST1 NOG
GOBP_CARDIAC_SEPTUM_MORPHOGENESIS	0.446300715990453	0.955444667668267	0.0952879846194844	0.331309089699719	0.995587795871586	27	NRP1 SAV1 ENG JAG1 HES1 ROBO1 RBM15	0.00259955432329055	0.0201204832034248	0.431707695803346	-0.603479702420109	-1.69729350605989	27	RBM15 NOTCH2 BMPR1A CITED2 TGFBR3 NOTCH1 SEMA3C RBPJ TGFBR1 NOG
GOBP_CARDIAC_VENTRICLE_DEVELOPMENT	0.72289156626506	1	0.0536769600638127	-0.262719547210336	-0.853354266604412	47	SEMA3C PKP2 SOX4 NPRL3 WNT11 AP2B1 SMARCD3 TPM1 PDE2A SFRP2 CITED2 TGFBR1 SUFU MEF2C DSP PTCD2	0.0429362880886427	0.12368214330012	0.257206466468838	-0.450834166678006	-1.41227997254006	47	RBM15 AP2B1 BMPR1A CITED2 MED1 TGFBR3 NOTCH1 SEMA3C RBPJ TGFBR1 SUFU ZMPSTE24 NOG
GOBP_CARDIAC_VENTRICLE_MORPHOGENESIS	0.469982847341338	0.964526444715721	0.0743625384422526	-0.344336038149847	-0.986265754002257	27	SEMA3C PKP2 SOX4 SMARCD3 TPM1 SFRP2 TGFBR1 MEF2C DSP PTCD2 FGFR2	0.325179856115108	0.48157204929126	0.0845557442441281	-0.392676720227498	-1.10440772829681	27	BMPR1A MED1 TGFBR3 NOTCH1 SEMA3C RBPJ TGFBR1 NOG
GOBP_CARDIOCYTE_DIFFERENTIATION	0.601666666666667	0.986377910683746	0.0607719451853533	-0.27691855855561	-0.930373487830236	56	ALPK3 PDGFRB CCNB1 PAK1 SEMA3C SGCB GPER1 ARRB2 SLC9A1 EFNB2 MYH11 RGS2	0.069672131147541	0.170018152698637	0.197822021315103	-0.414721295797465	-1.34877859281082	56	ALPK3 MAP2K4 PDLIM5 PI16 TGFBR3 NOTCH1 SEMA3C RBPJ HNRNPU TENM4 RGS2 DLL1 FHL2 ZMPSTE24 ATG5 SRF EFNB2 PAK1 AKAP6 CCNB1 MEF2A TSC1 MTOR MEF2C SIK1 SLC8A1 NEBL PDGFRB
GOBP_CARTILAGE_DEVELOPMENT	0.926174496644295	1	0.0411544018789903	-0.216397600360723	-0.751531551534601	69	TYMS WNT7A CHST11 SULF2 ECM1 WNT11 TGFBI LEP ROR2 SFRP2 CD44 TIMP1 TGFBR1 MEF2C TAPT1 EXT1	0.0229442211168327	0.0845291101859668	0.352487857583619	-0.434251466731879	-1.46385426255018	69	ITGB8 BMP6 GPLD1 SLC39A14 BMPR1A CHST11 TAPT1 CREB3L2 CHSY1 TGFBR1 CD44 TYMS ZMPSTE24 NOG MEX3C RUNX2 PTPN11 SRF MBOAT2 LEP BMP8B EIF2AK3 MEF2C SULF2 SMAD1
GOBP_CATECHOLAMINE_SECRETION	0.872113676731794	1	0.0465084048719157	-0.277388423507505	-0.698344892933576	15	SNCA P2RY1 RAB3A SYT11 GRK2 KCNA2	0.387878787878788	0.541688647454314	0.0778840111977068	-0.433280520639697	-1.07170233956266	15	SYT11 SNCA P2RY1 RAB3A ADRA2A FFAR3 STX1A
GOBP_CATION_TRANSMEMBRANE_TRANSPORT	0.0250368188512518	0.664457853626032	0.352171384439073	-0.287352173853174	-1.26218897652023	381	KCNT1 SLC31A2 SLC6A8 SLC25A20 SLC25A14 KCNH2 ATP6V1E1 KCNK13 ATP7B RHCE CACHD1 ATP2A1 SLC6A9 TMEM63B TCN1 SNCA SLC17A5 ISCU DAPK1 DIAPH1 NNT KCND1 FYN ZDHHC13 F2R NEDD4L ATP1B1 CACNA2D2 FGF13 SLC4A8 WNK1 PSEN1 SLC24A4 GPER1 PDE4B SLC9A1 SLC12A6 MAGT1 ATP6V1D MICU3 KCNE1B ATP6V1H GSTO1 RGS9 ATP1B3 ATP6V1A RGS2 ANXA9 HECW2 NIPAL4 CD63 SCN8A APP SLC7A8 ATP2C1 ANO10 MMP9 KCNE3 TMCO3 OXSR1 SLC3A2 STK3…	0.0165478586375362	0.0686111145033814	0.352487857583619	-0.321599322704071	-1.2815902007583	381	PIK3CG NIPAL1 WNK1 ATP6V1A SLC39A6 KCNK13 SLC40A1 FGF13 PTPRC PDPK1 UBASH3B F2R ATP2C1 CAB39 UBQLN1 PDE4B NNT SLC39A14 SLMAP ATP6V1C1 ATP6V1E1 MMGT1 PANX1 ATP6V1H ATP1B3 ATP2B1 SLC6A6 RHCE CLCN4 PPIF CNGA4 STIM2 SLC17A5 OXSR1 SLC9A6 ATP7B APP KCNH8 FYN ITGB1 SLC25A26 MAGT1 SLC4A4 RASGRF2 KIF5B SLC24A1 CLCN3 MCUR1 KCNJ2 SNCA SLC31A1 PRNP ANO6 SLC7A8 ATP1A1 YME1L1 RGS2 LRRC7 SLC6A8 SLC6A9 SLC1A5 OP…
GOBP_CATION_TRANSPORT	0.0224933192620145	0.645234844304887	0.352487857583619	-0.277056973540747	-1.24103458424692	496	KCNT1 SLC31A2 SLC6A8 BAK1 SLC25A20 SLC25A14 ABCB7 KCNH2 SGK1 ATP6V1E1 KCNK13 ATP7B PDGFRB RHCE CACHD1 ATP2A1 SLC6A9 TMEM63B TCN1 CXCR4 SNCA SLC10A7 SLC17A5 FTH1 SLC25A17 ISCU DAPK1 DIAPH1 SLC5A9 NNT TMBIM6 KCND1 IL16 FYN ZDHHC13 F2R NEDD4L ATP1B1 CACNA2D2 EPB41 FGF13 SLC4A8 WNK1 RAMP1 PSEN1 SLC24A4 GPER1 PDE4B ARRB2 SYK PKP2 SLC9A1 SLC12A6 MAGT1 ATP6V1D MICU3 KCNE1B RALBP1 ATP6V1H GSTO1 INPP5K FT…	0.00131115125309873	0.0121058918939656	0.45505986738723	-0.339426290530486	-1.37075189075556	496	SLC18A2 PIK3CG NIPAL1 WNK1 ATP6V1A SLC39A6 KCNK13 SLC40A1 EPB41 FGF13 PTPRC PDPK1 UBASH3B F2R ATP2C1 CAB39 UBQLN1 PDE4B NNT SLC39A14 SLMAP ATP6V1C1 PPP3CA VPS4B ATP6V1E1 TAF7 MMGT1 PANX1 SLC38A2 ATP6V1H SARAF ATP1B3 TMBIM6 ATP2B1 SLC6A6 RHCE SYT11 LMTK2 CLCN4 IL16 PPIF ATP10D CNGA4 STIM2 SLC17A5 CXCR4 OXSR1 SLC5A11 BAK1 CTNNB1 SLC9A6 ATP7B APP KCNH8 FYN KLHL3 ITGB1 SLC25A26 MAGT1 SLC4A4 RASGRF2 S…
GOBP_CD4_POSITIVE_ALPHA_BETA_T_CELL_ACTIVATION	0.35559265442404	0.923061712299	0.0878312634480124	-0.313579800422341	-1.04999331362808	55	LGALS9C LGALS9B CD55 STAT3 ARG2 TOX PRKCZ IL18 TBX21 MYB PTGER4 RC3H1 CD86 XCL1 RARA TNFSF4 SLAMF6 BATF STOML2 MTOR	0.242798353909465	0.394530839608998	0.0985499803531691	-0.358011765290289	-1.16078473363322	55	PTGER4 STAT3 CD55 TWSG1 CBFB RIPK2 TNFSF4 CD274 PRKCQ RC3H1 MTOR SLAMF6 TBX21 LGALS9C XCL1 LEF1 BCL6 TOX GATA3 RARA CD83 STOML2 IL18 IRF4 NLRP3 HLA-DRA SMAD7
GOBP_CD4_POSITIVE_ALPHA_BETA_T_CELL_DIFFERENTIATION	0.966426858513189	1	0.0555947097758869	0.20102658872401	0.678674467208748	44	RSAD2 IL12RB1 IL23A SH3RF1 CD83 MALT1 PLA2G2D HMGB1	0.548476454293629	0.677443151535669	0.0564118388217596	-0.308680524598577	-0.961014568247959	44	PTGER4 STAT3 CBFB RIPK2 TNFSF4 RC3H1 MTOR SLAMF6 TBX21 LEF1 BCL6 TOX GATA3 RARA CD83 IL18 IRF4 NLRP3 HLA-DRA SMAD7
GOBP_CELL_ACTIVATION_INVOLVED_IN_IMMUNE_RESPONSE	2.55896952666145e-07	0.000510343822600515	0.674962860011025	-0.37558604771625	-1.67035108782585	446	KCMF1 PRTN3 CD300A SYNGR1 LPCAT1 PGM1 CD53 PRCP FPR2 LAMP2 FRMPD3 CD244 SELL TCN1 CD55 OLFM4 ALDOC XRCC5 FTH1 RAB31 TP53BP1 MLH1 CTSG PGLYRP2 DEFA1 DIAPH1 QPCT RAB37 PADI2 ATG7 ITGAM HMOX1 CLEC4C PSMA5 FPR1 STAT3 HMCES RETN PSEN1 RAB7A TUBB4B SH2D1B ST3GAL1 RAP2C SDCBP PRDX6 ASAH1 SYK HEXB TUBB RAC2 S100A11 IQGAP1 FAF2 PRKCZ MAGT1 ATP6V1D ARPC5 PSMD12 HGSNAT PTPRN2 ADAM8 DEFA4 RAP2B SLCO4C1 GATA2…	1.11516526530541e-07	1.2096152933865e-05	0.704975715167238	-0.412377900531881	-1.65764425861743	446	PIK3CG FRMPD3 GATA2 FAF2 KCMF1 IQGAP1 LAMP2 ENPP3 PTPRC PDPK1 PTGER4 RAB14 CAB39 RAB31 DDX3X CMTM6 PAFAH1B2 IQGAP2 ARMC8 HEXB NOTCH2 KMT5B XRCC5 TNFAIP6 ACTR2 EOMES STAT3 FPR2 CDK13 PRCP CD244 RNF168 RAB7A ADAM10 CD55 CD53 TP53BP1 DERA AP1G1 SDCBP RAB6A SNAP29 RAP2B APP CAND1 SYNGR1 GOLGA7 PAXIP1 MAGT1 APAF1 CXCR2 CAP1 ACTR10 VCL DYNC1LI1 SLC27A2 NEU1 CD300A ANO6 PADI2 HEBP2 PRTN3 ARPC5 ARSB PTPR…
GOBP_CELL_ADHESION_MEDIATED_BY_INTEGRIN	0.211965811965812	0.856916806740983	0.121543282035469	-0.362804771575559	-1.1664654672314	44	FBN1 ITGA5 ACER2 WNK1 ITGB5 SYK PDE3B ITGB4 SFRP2 PTK2 TESC EXT1 EPHA2 ADAM17	0.0235457063711911	0.0859511660883689	0.352171384439073	-0.480165017906015	-1.49489695850041	44	PIK3CG WNK1 ITGB8 ADAM9 PDE3B ITGB1 ITGA5 SYK PTPN11 ACER2 PODXL
GOBP_CELL_AGING	0.950248756218905	1	0.0394366509525593	-0.207141823829852	-0.710226889801171	63	PRKDC BRCA2 FOXM1 YBX1 ARG2 ZMIZ1 CDKN2B PLK2 YPEL3 KRAS LMNA SIRT1 MME NUAK1 FBXO5 KAT6A ID2 MTOR MAP2K1 CHEK2	0.0223097112860892	0.0833722689723123	0.352171384439073	-0.441982435988996	-1.47986790197377	63	KRAS SIRT1 KAT6A PRKDC PLK2 ZMIZ1 BMPR1A YBX1 WRN BRCA2 FOXM1 MAP2K1 ZMPSTE24 OPA1 SRF
GOBP_CELL_CELL_ADHESION	0.218934911242604	0.860619459234572	0.109684061970549	-0.244426594202084	-1.08293364437335	427	TRAF6 TLN2 IL12A CD300A CD9 LGALS9C MYADM LGALS9B KIFAP3 FAT4 VSIG4 ITGA2B CTNNA1 SELL CD55 SLC7A11 CERCAM NECTIN2 TIGIT ITGA5 MIA3 DUSP10 PAK1 ITGAM JAK1 MYL9 FYN SEMA4D WNK1 PODXL2 PSEN1 ITGB5 ARG2 SDK2 ADAM19 LAPTM5 DLG5 DMTN SYK PKP2 PCDH1 NEGR1 ACTG1 RAC2 S100A11 PRKCZ ICAM5 RGCC IL1B ADAM8 GOLPH3 RAP2B IL18 TBX21 MSN MYB SOX4 ANXA9 ELMO2 PEAR1 ARVCF ZMIZ1 PTPN22 PKP4 NPHP1 ATP2C1 FCGR2B SFT…	0.0156739811912226	0.0661335891869426	0.376039306993639	-0.317061867549804	-1.27113434058195	427	PIK3CG WNK1 BMP6 PAG1 HSPH1 SDK2 PTPRC MIA3 PDPK1 PIK3CA UBASH3B TRAF6 ATP2C1 PKP4 ADAM9 JAK1 ALCAM GOLPH3 DLG5 PIK3R1 ZMIZ1 PIK3CB RGCC TIGIT CITED2 CD9 PLEK CBLL1 FAT4 PDLIM5 CD55 CTNNA1 TMOD3 NECTIN2 CTNNB1 MPZL2 MSN IL1B YTHDF2 RAP2B BLOC1S4 FYN TWSG1 MYADM PDCD1LG2 ITGB1 ZFP36L1 ELMO2 VCL NPTN CD300A PRNP ACTG1 NOTCH1 CADM1 DOCK8 RDX SELL ITGA5 TENM4 NPHP1 PTPN22 CD200R1 CBFB RIPK2 CD44 LRRC…
GOBP_CELL_CELL_ADHESION_MEDIATED_BY_CADHERIN	0.912966252220249	1	0.0444181153081573	-0.261027197063431	-0.657154353022527	15	ADAM19 RGCC MAD2L2 FLOT1	0.265151515151515	0.419032068205473	0.0992333343771191	-0.471213063713028	-1.16552699407801	15	BMP6 RGCC NOTCH1 CDHR2 MMP24
GOBP_CELL_CELL_ADHESION_VIA_PLASMA_MEMBRANE_ADHESION_MOLECULES	0.806070826306914	1	0.0477342401407188	-0.234042051395702	-0.832884245792388	77	MYADM KIFAP3 FAT4 SELL NECTIN2 ITGA5 ITGAM WNK1 SDK2 PCDH1 ARVCF ATP2C1 SELP ESAM BSG CLDN5 PTPRM NPTN PTPRF CEACAM8	0.305084745762712	0.460126552532973	0.0826646449123753	-0.3166762458366	-1.08299382295154	77	WNK1 SDK2 ATP2C1 ALCAM FAT4 NECTIN2 MPZL2 MYADM ITGB1 NPTN CADM1 SELL ITGA5 TENM4
GOBP_CELL_CELL_JUNCTION_ASSEMBLY	0.679530201342282	1	0.0553642837725362	-0.259030382496606	-0.894867582752241	66	TLN2 CD9 CTNNA1 DLG5 PKP2 ACTG1 IL1B ARVCF PKP4 NPHP1 WNT11 ESAM EPB41L3 PARD6A VCL CLDN5 CTNNB1 ACTB MPP7 EPHA2 FZD5 CDH24 HIPK1	0.118193891102258	0.24267298040883	0.14641623786055	-0.377146814560946	-1.26369518971872	66	HIPK1 PKP4 DLG5 CD9 CTNNA1 CTNNB1 PDCD6IP IL1B FZD5 VCL ACTG1 NPHP1 PARD6A CBFB MPP7 SRF
GOBP_CELL_CELL_JUNCTION_ORGANIZATION	0.605220228384992	0.98741318646217	0.059476028695732	-0.248609574247366	-0.930684873599548	104	PRTN3 TLN2 CD9 CCM2 CTNNA1 NECTIN2 F2R SDK2 DLG5 PKP2 ACTG1 IL1B ADD1 ARVCF PKP4 NPHP1 WNT11 WHRN ESAM EPB41L3 PARD6A TGFBR1 VCL CLDN5 CTNNB1 ACTB EXT1 DSP MPP7 EPHA2 FZD5 CDH24 HIPK1	0.00636792752724093	0.0362850575195071	0.407017918923954	-0.420337136408414	-1.49427182878024	104	BMP6 HIPK1 SDK2 F2R PKP4 DLG5 CD9 ADAM10 CTNNA1 WHRN NECTIN2 CTNNB1 PDCD6IP IL1B EPHA4 FZD5 VCL ACTG1 PRTN3 CADM1 TGFBR1 RDX NPHP1 PARD6A CBFB MPP7 SRF ADD1
GOBP_CELL_CELL_RECOGNITION	0.704057279236277	1	0.0706196247122591	0.27718542930407	0.832945545981477	27	ZP3 ATP8B3 CCT2 CATSPER1 CD6 POMZP3 HVCN1 CCT4	0.543973941368078	0.67368993815053	0.102080107662747	0.301453583311979	0.957387240451252	27	ATP8B3 PCSK4 ZP3 CD209
GOBP_CELL_CELL_SIGNALING_BY_WNT	0.80030959752322	1	0.0441523058441465	-0.209453925408166	-0.891887898662251	283	DEPDC1B SIAH2 DRAXIN LRRFIP2 GSK3B GRK5 UBC SENP2 VANGL1 LGR6 GID8 WNT7A ANKRD6 SNX3 PSMA5 PPM1A WNK1 PSEN1 DAB2IP TGFB1I1 KREMEN1 ARRB2 CALCOCO1 PSMD12 SULF2 KPNA1 TBL1X HBP1 SKI CSNK2A1 SOX4 PAF1 SHISA2 HDAC1 AGO1 APP WNT11 PPP1CA AP2B1 RAC1 VCP MCC ROR2 TMEM170B GNAO1 CSNK1A1L SFRP2 TCF7L1 PLEKHA4 PARD6A DAAM2 CUL1 PSMD1 APC2 FUZ IGFBP6 MAD2L2 CTNNB1 TLE3	0.00273612193399498	0.0208537802943847	0.431707695803346	-0.365785597928358	-1.43340994981846	283	EGR1 PPM1A WNK1 VANGL1 PSME4 HBP1 STK3 TLE1 UBR5 AP2B1 SIAH2 DDX3X TBL1X PPP3CA DRAXIN AGO1 GRK5 CDC73 SCYL2 GSK3B CTNNB1 TNKS2 FZD5 APP APC2 LATS2 RNF146 SKI TNFAIP3 FZD1 USP47 VPS26A TNKS NOTCH1 LRRK2 RBPJ TMEM170B GID8 NR4A2 HDAC1 PARD6A UBE2B CTR9 CBFB USP34 DAB2IP CSNK2A2 PSMC1 NOG SENP2 MCC AMER1 PSEN1 KPNA1 FBXW11 GNAO1 UBC ATP6AP2 PRKAA1 KREMEN1 WNT3 KLHL12 NLK SMURF2 TLE3 RAPGEF1 CCNY LR…
GOBP_CELL_CHEMOTAXIS	0.0796747967479675	0.777977159076555	0.20207170902116	-0.315301234085055	-1.24013847455089	151	CCL23 IL12A FLT1 DUSP1 PDGFRB FPR2 CXCR4 MPP1 DEFA1 PADI2 IL16 SRP54 PDGFD WNK1 ACKR3 VAV3 PDE4B ARRB2 SYK RAC2 CCR4 CCRL2 ADAM8 CMKLR1 CXCR1 ELMO2 CXCR2 SFTPD OXSR1 CSF3R STK39 RAC1 AZU1 GAB1 DAPK2 PTK2 XCL1 CXCL16 NUP85 RHOG BSG ANO6 RIN3 CCL3L3 CORO1A PIK3CD EPHA2 CCR3 CCR8 XCL2	0.0363849765258216	0.112096454456226	0.257206466468838	-0.352381706737483	-1.30419754151331	151	PIK3CG WNK1 GAB1 DOCK4 CCL23 PDE4B VAV3 FPR2 IL16 ADAM10 CXCR4 OXSR1 AKIRIN1 DUSP1 CXCR2 ELMO2 ANO6 PADI2 NOTCH1 SYK LYST CXCR1 CXCL5 CCR1 KIT CCR4 DEFA1 PRKCQ HGF SRP54 STK39 MPP1 LGALS3 PIK3CD ABCC1 MOSPD2 ADAM17 MCU S1PR1 CCR3 CXCL8 PDGFRB XCL1 ADAM8 LEF1 DNM1L XCL2 CXCL16 PDGFB RAC2 PIKFYVE SLC12A2
GOBP_CELL_COMMUNICATION_INVOLVED_IN_CARDIAC_CONDUCTION	0.508599508599509	0.97115520907158	0.0894366833718621	0.342705532385733	0.968340450495025	22	RNF207 DSC2 RANGRF CAMK2D SLC8A1 NUP155 CACNA1D JUP	0.777448071216617	0.851605970356833	0.0435378240914002	-0.291967511413906	-0.78250399765763	22	ATP1A1 SRI NUP155 CALM1 DSP ATP1B1 SLC8A1 PKP2 CALM3
GOBP_CELL_CYCLE_ARREST	0.257851239669421	0.885228140511646	0.106323255932708	-0.281443458882167	-1.1021831048784	146	TFDP1 IL12A DUSP1 GAS1 STRADB CRADD CDKN2C E2F1 CCNB1 PPP1R15A RRAGA FOXM1 ZBTB49 MLF1 GAS2L1 PPM1A DAB2IP PPP2R5B GPER1 CARM1 RRAGD GAS2 RGCC SFN HBP1 SOX4 GTSE1 CDKN2B	0.00486628529211236	0.0309733823570536	0.407017918923954	-0.402061758993708	-1.48272393552244	146	PPM1A HBP1 E2F8 CNOT6L BTG2 PLK2 CAB39 CNOT4 NOTCH2 RGCC DHCR24 SDE2 RRAGD ADAM10 TFDP1 DUSP1 KLLN AURKA CNOT2 FOXM1 GAS1 KMT2E PRNP NOTCH1 CNOT6 TGFBR1 APBB2 MAP2K1 CNOT8 DAB2IP MSH2 LAMTOR3 PCNA PPP1R15A MTBP TP53INP1 STRADB PRKAA1 SLC38A9 RB1 CCNB1
GOBP_CELL_CYCLE_CHECKPOINT	0.359271523178808	0.923061712299	0.086794975677172	-0.272986118871511	-1.05067296674393	131	TFDP1 TTK DUSP1 BCL2L1 PRKDC CRADD E2F1 CCNB1 TP53BP1 XPC RFWD3 BLM PSMG2 CARM1 RGCC USP28 SFN SOX4 GTSE1 PLK2 FAM122A ZNF830 DTL UIMC1 CDC20 CENPF CDT1 STK33 PLK3 MAD2L2 FOXO4 RAD9A CNOT6 TRIAP1 CDC45	0.000393290753473255	0.0053879818690118	0.49849310876659	-0.452904769055352	-1.65394734064221	131	STK33 WAC ERCC6 PRKDC E2F8 DTL CNOT6L BTG2 TOPBP1 PLK2 CNOT4 RGCC TTK CDC5L TP53BP1 TFDP1 DUSP1 AURKA BUB3 CNOT2 DYNC1LI1 CRY1 CNOT6 CNOT8 USP28 HUS1 MSH2 WDR76 PTPN11 PCNA FEM1B XPC BCL2L1 CCNB1 BUB1 USP44 TFDP2 TIMELESS BRIP1 MAD2L1BP NBN CDC20 ATM DNA2 CARM1 EME1
GOBP_CELL_CYCLE_DNA_REPLICATION	0.00824585515872063	0.424555493804938	0.380730400722792	-0.487996485840723	-1.58508907198572	47	DBF4B MCM2 PRIM2 SENP2 MCM3 BRCA2 DBF4 MCM5 RFC4 GMNN UPF1 RFC3 MCM6 POLA1 CDC7 ZNF830 AICDA GINS3 CDT1 RPA1 FBXO5 CDC45 MCM4 DACH1 CHEK2 E2F8 PCNA	0.00461012466063901	0.0297509086785757	0.407017918923954	-0.518646577428461	-1.62470865845403	47	E2F8 MCM4 MCM2 BRCA2 POLA1 RPA1 MCM5 MCM6 ZMPSTE24 RFC2 SENP2 PCNA UPF1 INO80 DNA2 CDC7 MCM3 AICDA RFC4 BCL6 GINS3 RFC3 CDT1 RPA3
GOBP_CELL_CYCLE_G1_S_PHASE_TRANSITION	0.0321543408360129	0.733840304182509	0.323470511553299	-0.329699085018147	-1.33184098399004	179	KANK2 PPP6C TFDP1 MCM2 PRIM2 GSPT1 PLPP2 SUSD2 TYMS PRKDC CRADD CDKN2C E2F1 CCNB1 BCAT1 SENP2 MCM3 CDK16 CDC25A DBF4 RFWD3 MCM5 E2F6 GMNN APPL2 CARM1 FBXW7 IQGAP3 RGCC MAX EZH2 SFN PIAS1 RRM2 SOX4 GTSE1 PAF1 FBXO7 CDKN2B MCM6 PLK2 POLA1 CTDSPL CDC7 KIF14	0.000444866820754217	0.00583010213829618	0.49849310876659	-0.416916023262337	-1.57202914574201	179	PRKDC MCM10 E2F8 E2F3 CNOT6L BTG2 PLK2 BCAT1 DDX3X CNOT4 MCM4 PPP3CA KANK2 RGCC MCM2 FBXW7 ANKRD17 CDC73 GSPT1 TFDP1 CUL4B POLA1 AURKA USP37 CNOT2 LATS2 PLPP2 KMT2E RPA1 CNOT6 MCM5 PIAS1 NASP RDX MCM6 PPP6C CNOT8 TYMS RRM2 SENP2 PCNA MTBP MAX KHDRBS1 RB1 CCNB1 GFI1 TFDP2 APPL1 KIF14 CDK17 CDC25A INO80 ADAM17 CTDSPL ATM CDK15 CARM1 NACC2 PPAT CDKN2D TAF1 GTSE1 MYO16 CDC7 ADAMTS1 STXBP4
GOBP_CELL_CYCLE_G2_M_PHASE_TRANSITION	0.39171974522293	0.941200054845099	0.0799858801499946	-0.254680747837109	-1.02602895815759	171	DBF4B HMMR PPM1D CCNB1 FOXM1 TUBA4A TPX2 CDC25A DYRK3 PSMA5 BLM TUBB4B CCNB2 TUBB ACTR1A PSMD12 DCTN3 PHLDA1 ODF2 CEP78 CLASP1 GTSE1 DYNLL1 TUBB4A CDKN2B APP MAPRE1 SMARCD3 SDCCAG8 CDC7 KIF14 FAM122A ZNF830 DYNC1H1 DTL UIMC1 CENPF CUL1 PSMD1 FBXL22 PLK3 FOXO4 RAD51B FBXO5 PBX1	0.0326721120186698	0.104254531310774	0.271288554688953	-0.350726177148854	-1.31309766393946	171	HMMR PSME4 DTL DYRK3 PPP2R2A MAPRE1 TOPBP1 PPM1D VPS4B CLASP1 SIN3A AURKA APP PAXIP1 FOXM1 PCM1 USP47 FBXL3 MELK HUS1 PSMC1 TUBB CCNB2 PRKAR2B TPX2 TUBB4A SDCCAG8 FBXW11 RAB11A PBX1 FBXL22 KHDRBS1 CCNB1 CCNY PPP1R12A YWHAG KIF14 PLK4 CALM1 CDC25A ACTR1A OPTN CETN2 NBN FBXL12 CEP57 ATM FBXL17 GTSE1 CEP192 CALM3 CDC7 UIMC1 HSP90AA1 PSMD6 TAF2 LATS1 PSMB7 PHLDA1 FOXO4 BLM BRCC3 CLSPN PSMD10 PLCB1 CE…
GOBP_CELL_CYCLE_PHASE_TRANSITION	0.0190781449554325	0.597615399310747	0.352487857583619	-0.292801410326028	-1.28895766909247	391	KANK2 PPP6C DBF4B TFDP1 TTK MCM2 PRIM2 HMMR GSPT1 DUSP1 PLPP2 PPM1D SUSD2 TYMS PRKDC CRADD CDC26 CDKN2C E2F1 CCNB1 BCAT1 SENP2 MCM3 FOXM1 CDK16 TUBA4A TPX2 CDC25A DYRK3 XPC DBF4 PSMA5 RFWD3 BLM MCM5 TUBB4B E2F6 UBE2L3 PSMG2 CCNB2 GMNN APPL2 CARM1 TUBB UBE2S ACTR1A FBXW7 UPF1 IQGAP3 RGCC MAX PSMD12 DCTN3 PHLDA1 ODF2 CEP78 EZH2 SFN CLASP1 PIAS1 RRM2 SOX4 GTSE1 PAF1 HECW2 FBXO7 DYNLL1 TUBB4A CDKN2B …	5.97031645872987e-06	0.000242995941310074	0.610526878385931	-0.394433028299066	-1.57418086521968	391	CDC26 HMMR PSME4 PRKDC MCM10 E2F8 PTPRC DTL DYRK3 E2F3 CNOT6L PPP2R2A MAPRE1 BTG2 DLGAP5 TOPBP1 PLK2 BCAT1 DDX3X PPM1D CNOT4 MCM4 PPP3CA VPS4B KANK2 RGCC CLASP1 MCM2 FBXW7 TTK ANKRD17 SIN3A CDC27 PPP2R2D CDC73 TMOD3 GSPT1 TFDP1 CUL4B POLA1 DUSP1 AURKA BUB3 APP USP37 CNOT2 PAXIP1 ZFP36L1 LATS2 FOXM1 PCM1 DYNC1LI1 PLPP2 USP47 KMT2E FBXL3 RPA1 CCNG2 CNOT6 MCM5 PIAS1 MELK KLHL18 NASP RDX MCM6 PPP6C C…
GOBP_CELL_DEATH_IN_RESPONSE_TO_OXIDATIVE_STRESS	0.743545611015491	1	0.0523759084097997	-0.257935297158137	-0.83781427257695	47	STK24 SLC7A11 ATG7 FYN HTRA2 FBXW7 MAP3K5 FBXO7 SIRT1 NONO RIPK1 SIGMAR1 ZNF622 GPX1	0.07202216066482	0.17417485337818	0.195789002148949	-0.429077328374128	-1.34412465230608	47	SIRT1 PDE8A STK24 UBQLN1 FBXW7 MAP3K5 FYN LRRK2 MELK ZNF622 TSC1 HGF BAG5 NONO SIGMAR1 RIPK1 STK26 ARL6IP5 LANCL1 FBXO7 SFPQ
GOBP_CELL_DIFFERENTIATION_IN_SPINAL_CORD	0.0450606585788562	0.763265533930266	0.282013350011725	-0.563589156868722	-1.50588973028217	20	DRAXIN PTCH1 SCYL3 GATA2 SOX4 SUFU SCYL1 ZC4H2	0.0345345345345345	0.108178073361319	0.30068212900741	-0.572931991956019	-1.50997635969955	20	GATA2 DRAXIN PTCH1 LHX4 NOTCH1 ZC4H2 SUFU
GOBP_CELL_DIFFERENTIATION_INVOLVED_IN_KIDNEY_DEVELOPMENT	0.831325301204819	1	0.0472587336673259	-0.26880513354451	-0.770317410607966	28	FAT4 PTCH1 IQGAP1 MMP9 NOTCH2 MEF2C CTNNB1 EXT1	0.150429799426934	0.285993482672814	0.133554954557592	-0.442036188612602	-1.25051908264529	28	IQGAP1 NOTCH2 PTCH1 FAT4 CTNNB1 NOTCH1 AMER1 PODXL GLIS2 ASXL1 MEF2C
GOBP_CELL_DIVISION	0.0284857571214393	0.71640949959829	0.332263053752429	-0.288535687843125	-1.26055146489458	358	ERCC6L SYCE1 CABLES2 TXNIP TACC1 KATNA1 PTCH1 SUSD2 BCL2L1 ANAPC13 CDCA8 CDC26 STAMBP CCNB1 KLHDC8B BRCA2 RHOB TPX2 CDC25A WNT7A DYRK3 EREG YBX1 OIP5 NUF2 DYNLT3 PTTG1 EPB41 PDGFD BLM FGF13 CCNB2 KIFC1 SH3GLB1 NEDD9 TUBB UBE2S GPSM2 IL1B DCTN3 BIRC5 SAPCD2 TXNL4A SFN CLASP1 NCAPH RAE1 CEP55 ACTR8 PKP4 MCMBP KDF1 KLHL21 USP9X PPP1CA KLHL18 MAPRE1 CCNK PLK2 ANLN SVIL SYCP3 CHMP1B ANKLE2 CETN3 CCNT1…	5.17593075575107e-08	6.8816874914797e-06	0.719512826338911	-0.433527982233035	-1.7246372655818	358	ERCC6L TACC1 CDC26 KLHL42 KIF3B CABLES2 E2F8 EPB41 FGF13 DYRK3 NCAPG MAPRE1 USP9X PLK2 PKP4 NEDD9 PIK3R4 KATNA1 SVIL VPS4B ANKLE2 CLASP1 TRIM36 NCAPD3 INCENP PTCH1 ACTR2 SDE2 RHOB ANAPC13 YBX1 NR3C1 DYNLT3 MCMBP UVRAG MAPRE2 KIF20A CDC27 BRCA2 PPP2R2D TXNIP ZFYVE26 PIK3C3 SYCE1 ACTR8 RASA1 PDCD6IP IL1B AURKA BUB3 PDS5B CHMP2B USP37 SETD2 LATS2 TOP1 DYNC1LI1 WAPL TNKS NOTCH1 KLHL9 KIF13A KIF11 CCN…
GOBP_CELL_FATE_COMMITMENT	0.365239294710328	0.924421641493485	0.11101149245045	0.267187496906159	1.03396863356564	94	BCL2 WNT6 OLIG1 NRP1 TEAD3 AR DLL1 WNT10A WNT3 IL12RB1 MITF IL23A TCF7L2 WNT16 JAG1 SOX12 OLIG2 BCL11B HES1	0.0184579894184099	0.0745169707762122	0.352487857583619	-0.407513586028502	-1.42959651926602	94	CYP26B1 GATA2 PRKDC FGF13 PRDM1 NOTCH2 BMPR1A PTCH1 EPAS1 EOMES STAT3 CDC73 APC2 GAS1 NOTCH1 RBPJ TGFBR1 TENM4 DLL1 CTR9 SUFU
GOBP_CELL_FATE_SPECIFICATION	0.485365853658537	0.968089765580332	0.0916795246008379	0.340452802428857	0.986433745800539	24	NRP1 AR DLL1 OLIG2	0.0113376815538196	0.0537506725328867	0.380730400722792	-0.588500074962107	-1.60856507241918	24	BMPR1A PTCH1 EOMES APC2 NOTCH1 RBPJ TENM4 DLL1 SUFU PSEN1 MGA
GOBP_CELL_GROWTH	0.435185185185185	0.952102376599634	0.0728938564822936	-0.240339843459455	-1.00910031632455	237	SPOCK1 ADIPOR2 DRAXIN ADIPOR1 CDKL5 GSK3B SGK1 IP6K2 CDKN2C CXCR4 TRIM32 PAK1 SEMA4D NEDD4L NDRG3 SEMA3C FGF13 SEMA6B SDCBP SERTAD2 IGFBP3 SLC9A1 IQGAP1 SESN2 PRKCZ IGFBP7 SFN NDEL1 GDI1 CSNK2A1 RGS2 ZFYVE27 PPT1 APP WNT11 USP9X KIAA0319 SFRP2 KIF14 EXTL3 FAM122A EPB41L3 IMPACT TGFBR1 ARIH2 DERL2 SIRT1 CXCL16 VCL AKAP6 DCBLD2 SPAG9 MAD2L2 CTNNB1 PI16 BIN3 SEMA4F DNAJB2 SERPINE2 EPB41L5 SEMA3G WAS…	0.00936348116548527	0.0475566280247015	0.380730400722792	-0.355075289143743	-1.37510538305478	237	ADIPOR2 SIRT1 SERTAD2 IQGAP1 ADIPOR1 CDKL5 FGF13 KIAA0319 USP9X SMARCA2 DDX3X ALCAM RTN4 MAP2K4 DRAXIN KIAA1109 TTL ING1 SIN3A CDC73 ADAM10 PDLIM5 CXCR4 GSK3B CTNNB1 SLC9A6 SDCBP RAB21 NDEL1 AURKA APP TRIM32 IP6K2 VCL USP47 PI16 DIP2B SPAG9 SEMA3C TGFBR1 RGS2 APBB2 IGFBP3 RPS6KA3 MEX3C NET1 SEMA4D NDRG3 SRF SGK1 PLAA RAB11A PAK1 CDHR2 AKAP6 WNT3 MAP3K13 RB1 SERPINE2 CDKN2AIP BAP1 MUL1 PRKCQ MMP14…
GOBP_CELL_JUNCTION_ASSEMBLY	0.819620253164557	1	0.0440640346597561	-0.21270220368689	-0.866028576137057	189	TLN2 CD9 CTNNA1 SNCA ACHE ITGA5 WNT7A SEMA4D FGF13 SLITRK4 SDK2 DLG5 DMTN PKP2 ACTG1 SLC9A1 IQGAP1 TEK LINGO2 EFNB2 IL1B BCR CLASP1 ARVCF PKP4 MAP4K4 APP ITGB4 BCAS3 NPHP1 WNT11 RAC1 ESAM S100A10 ARHGEF7 OPHN1 DST EPB41L3 PARD6A PTK2 MEF2C VCL VASP SLITRK5 LRRN1 CLDN5 CTNNB1 ACTB NPTN EPB41L5 MPP7 EPHA2 FLOT1 FZD5 CDH24	0.130285714285714	0.259325848151128	0.127505315300183	-0.312360426264406	-1.18406664676557	189	IQGAP1 FARP1 HIPK1 SDK2 FGF13 PDPK1 ACHE PKP4 RAPGEF2 DLG5 CLASP1 SLK CD9 PDLIM5 CTNNA1 CTNNB1 PDCD6IP IL1B FZD5 APP FZD1 VCL NPTN SNCA NTRK1 ACTG1 ARF6 SLITRK4 ITGA5 NPHP1 PARD6A MAP4K4 CBFB ARHGEF7 SEMA4D MPP7 SRF EFNB2
GOBP_CELL_JUNCTION_DISASSEMBLY	0.543516873889876	0.980257904273071	0.0687943095604775	-0.371181857549489	-0.934476469102793	15	ITGAM MAP4K4 TGFBR1 IQSEC1 C1QC MAPRE2	0.00666982697775625	0.0376823180433575	0.407017918923954	-0.681256506849514	-1.685061195816	15	PIK3R1 MAPRE2 EPHA4 IQSEC1 ARF6 TGFBR1 MAP4K4
GOBP_CELL_JUNCTION_MAINTENANCE	0.264550264550265	0.887525562372188	0.108820126769161	-0.45968604641637	-1.17212413187146	16	PRTN3 F2R WHRN RAB3A OPHN1 PARD6A	0.231354642313546	0.380586974144061	0.107972360317345	-0.480053993700378	-1.19657082179794	16	F2R WHRN PRTN3 ARF6 PARD6A RAB3A CTBP2
GOBP_CELL_JUNCTION_ORGANIZATION	0.488023952095808	0.969283380624288	0.0656813601934011	-0.228630363411915	-0.993819653526936	331	PRTN3 CDKL5 TLN2 CD9 CCM2 CTNNA1 SLC7A11 SNCA NECTIN2 TANC2 ACHE ITGA5 WNT7A ITGAM FYN SEMA4D F2R WASF2 PICK1 YWHAZ STAU1 FGF13 SLITRK4 PSEN1 DAB2IP SDK2 DLG5 SIPA1L1 DMTN PKP2 ACTG1 TUBB SLC9A1 IQGAP1 TEK LINGO2 EFNB2 IL1B BCR PPFIA1 ADD1 CLASP1 ARVCF ARF4 PKP4 MAP4K4 APP ITGB4 BCAS3 NPHP1 UNC13B FCGR2B WNT11 ABHD17B RAC1 WHRN VCP ESAM S100A10 ARHGEF7 RAB3A MTMR2 INSR ITSN1 SPARC ZNF804A OPHN1 D…	0.00465318429309817	0.029871246379406	0.407017918923954	-0.345763138323105	-1.37199216146429	331	TANC2 ABHD17C IQGAP1 FARP1 BMP6 HIPK1 STAU1 CDKL5 SDK2 FGF13 ABHD17B PDPK1 ACHE F2R PKP4 RAPGEF2 DLG5 PIK3R1 YWHAZ RAB39B CLASP1 ACTR2 SLK CD9 WASF2 MAPRE2 ADAM10 PDLIM5 CTNNA1 UNC13B ARF4 WHRN NECTIN2 CTNNB1 PDCD6IP IL1B EPHA4 IQSEC1 CAPRIN1 FZD5 MTMR2 APP FYN FZD1 VCL NPTN SNCA NTRK1 PRNP ACTG1 PRTN3 LRRK2 CADM1 ARF6 TGFBR1 SLITRK4 RDX ITGA5 RAB8B SIPA1L1 NPHP1 APBB2 PARD6A ZC4H2 MAP4K4 CBFB DA…
GOBP_CELL_KILLING	0.0111229743274161	0.48572726536378	0.380730400722792	-0.40665381125392	-1.47870115203424	84	KLRD1 IL12A CD1B BCL2L1 GAPDH CD55 NECTIN2 PRF1 CTSG DEFA1 ITGAM TUBB4B ARRB2 SYK TUBB DEFA4 IL18 FCGR2B AZU1 LEP CASP8 XCL1 APOL1 LAMP1 CORO1A	0.430051813471503	0.579504504504504	0.0647943366000727	-0.294108681628174	-1.01403959038258	84	PTPRC BCL2L11 CD55 NECTIN2 AP1G1 CADM1 CD1E SYK LYST TUBB RNF19B CTSG DEFA1 BCL2L1 LEP MR1 STX7 SLAMF6 VAMP7 PPP3CB CRTAM GAPDH RASGRP1 FCGR2B XCL1 FADD CEBPG CASP8 DNASE1L3 IL12A LAG3 CD226 DEFA4 CEACAM1 IL7R IL18 HLA-DRA APOL1 F2RL1 ELANE ITGAM HSP90AB1 B2M TUBB4B ICAM1 CLEC7A
GOBP_CELL_MATRIX_ADHESION	0.560102301790281	0.982122427490284	0.0862865626267245	0.235208885500076	0.949008231989833	123	BCL2 EDA NID1 NRP1 DUSP22 WHAMM TIAM1 NF2 ROCK1 SMAD3 ADAMTS13 SIGLEC1 LDB1 SRC CDK6 PTPRK JAG1 CSF1 CCL28 EMILIN1	0.277180406212664	0.430857461774583	0.083129129135339	-0.304831148523605	-1.10917394348201	123	IQGAP1 PDPK1 ADAM9 BCL2L11 PIK3R1 PIK3CB CLASP1 SLK GSK3B RASA1 FBLN5 ITGB1 VCL ACTG1 NF1 MAP4K4 CD44 ARHGEF7 SRF MADCAM1 PLEKHA2 ACER2 TSC1 MMP14 CASK PPFIA1 TEK CLASP2 PXN ITGB5 UTRN MKLN1 PLAU HPSE EFNA5 SLC9A1 BCL6 ROCK1
GOBP_CELL_MATURATION	0.533557046979866	0.979224482233293	0.0668966276500666	-0.275171853276877	-0.960405924665792	71	TFCP2L1 FAM210B TYMS CCNB1 BRCA2 EREG PICK1 GATA2 APP ANKS1A KIF14 ABHD2 LGI4 DLD	0.0115533030885607	0.0545812076502504	0.380730400722792	-0.4482838369327	-1.51557624760812	71	GATA2 TFCP2L1 PTBP3 EPAS1 BRCA2 ABHD2 YTHDF2 AURKA FZD5 APP LRRK2 L3MBTL3 NR4A2 FAM210B CBFB TYMS OPA1 FEM1B ANKS1A BRD1 MAP3K13 RB1 CCNB1 BHLHA15 KIF14 MTOR RFX3
GOBP_CELL_MIGRATION_INVOLVED_IN_SPROUTING_ANGIOGENESIS	0.608318890814558	0.98810585047027	0.0621124188949471	-0.312938394429456	-0.906440978361883	29	MIA3 HMOX1 FBXW7 EFNB2 GATA2 PTGS2 PLK2	0.000123960576679337	0.00241581801391684	0.518848077743792	-0.673691905534565	-1.92060784974212	29	GATA2 GPLD1 MIA3 PLK2 FBXW7 PTGS2 NOTCH1 HMOX1 SRF EFNB2
GOBP_CELL_MORPHOGENESIS_INVOLVED_IN_DIFFERENTIATION	0.553440702781845	0.980257904273071	0.0585937568945671	-0.220760615261703	-0.971176236371769	384	RAP1GAP DRAXIN MCF2 CDKL5 GSK3B MYADM PTCH1 PRKDC TACSTD2 OLFM4 CXCR4 NGFR TANC2 MYO7A LGR6 WNT7A NCAM1 PAK1 LHFPL5 KLF7 FYN SEMA4D NEDD4L SEMA3C FGF13 SLITRK4 SEMA6B PSEN1 RAB1A SIPA1L1 DMTN NEDD9 RAC2 TEK EFNB2 AKIP1 SS18L1 PLXNA2 NDEL1 SEC24B GDI1 PHACTR1 ZFYVE27 GORASP1 HECW2 APP PXN CASS4 USP9X ENAH IRS2 RAC1 WHRN KIAA0319 S100A10 ARHGEF7 RAB3A SH3KBP1 MYH9 KNDC1 KIF14 GAB1 OPHN1 GATA1 PICAL…	0.000466404114256131	0.00604003423288838	0.49849310876659	-0.359139530712218	-1.43076789092085	384	TANC2 GAB1 OMG RAP1GAP FARP1 PRKDC CREB1 CDKL5 FGF13 KIAA0319 TACSTD2 PIK3CA USP9X C8orf37 RAPGEF2 ALCAM NEDD9 PIK3R1 RTN4 PIK3CB CASS4 NOTCH2 PPP3CA DRAXIN PTCH1 RERE ACTR2 LMTK2 TTL FEZ2 PICALM SIN3A ADAM10 PDLIM5 RAP2A CXCR4 GSK3B ARHGAP35 WHRN RANBP9 SLC9A6 RAB21 YTHDF2 NDEL1 EPHA4 PLXNC1 CAPRIN1 APP FYN MYADM MEGF9 KIF5B LHX4 VCL NPTN KIDINS220 DIP2B NTRK1 ZSWIM6 NOTCH1 LRRK2 SEMA3C FBXW8 SL…
GOBP_CELL_MORPHOGENESIS_INVOLVED_IN_NEURON_DIFFERENTIATION	0.703313253012048	1	0.0487989701682839	-0.213262205804222	-0.921385186431427	310	RAP1GAP DRAXIN MCF2 CDKL5 GSK3B PTCH1 CXCR4 NGFR TANC2 MYO7A LGR6 WNT7A NCAM1 PAK1 LHFPL5 KLF7 FYN SEMA4D NEDD4L SEMA3C FGF13 SLITRK4 SEMA6B PSEN1 SIPA1L1 RAC2 EFNB2 SS18L1 PLXNA2 NDEL1 SEC24B GDI1 PHACTR1 ZFYVE27 GORASP1 HECW2 APP USP9X ENAH IRS2 RAC1 WHRN KIAA0319 RAB3A SH3KBP1 KNDC1 GAB1 OPHN1 PICALM KEL PTK2 NOTCH2 S100A6 MEF2C B3GNT2 ATP8A2 VCL VASP MAPK8IP2 RHOG OMG BSG SLITRK5 EPHB4 PTPRM …	0.000304646678781755	0.00449076534921565	0.49849310876659	-0.379616885540633	-1.49548683577397	310	TANC2 GAB1 OMG RAP1GAP FARP1 CREB1 CDKL5 FGF13 KIAA0319 PIK3CA USP9X C8orf37 RAPGEF2 ALCAM PIK3R1 RTN4 PIK3CB NOTCH2 PPP3CA DRAXIN PTCH1 RERE ACTR2 LMTK2 TTL FEZ2 PICALM SIN3A ADAM10 PDLIM5 RAP2A CXCR4 GSK3B ARHGAP35 WHRN RANBP9 SLC9A6 RAB21 NDEL1 EPHA4 PLXNC1 CAPRIN1 APP FYN KIF5B LHX4 VCL NPTN KIDINS220 DIP2B NTRK1 ZSWIM6 NOTCH1 LRRK2 SEMA3C FBXW8 SLITRK4 NR4A2 SIPA1L1 SH3KBP1 MAP2K1 OPA1 NOG B…
GOBP_CELL_PART_MORPHOGENESIS	0.649096385542169	0.998949484236889	0.0524827622635459	-0.215974330655822	-0.942073425682181	355	RAP1GAP DPYSL4 DRAXIN MCF2 CDKL5 GSK3B SGK1 PTCH1 CXCR4 NGFR NECTIN2 TANC2 LGR6 WNT7A NCAM1 PAK1 KLF7 FYN SEMA4D NEDD4L WASF2 SEMA3C ALS2 FGF13 SLITRK4 SEMA6B PSEN1 DAB2IP SIPA1L1 RAC2 IQGAP1 EFNB2 PRKCZ MFF VIL1 SS18L1 PLXNA2 NDEL1 GDI1 PHACTR1 ZFYVE27 GORASP1 HECW2 MAP4K4 APP USP9X ENAH IRS2 RAC1 KIAA0319 ARHGEF7 RAB3A SH3KBP1 KNDC1 GAB1 OPHN1 CD44 PICALM EPB41L3 KEL IMPACT PTK2 NOTCH2 S100A6 B…	0.000200077881360593	0.00338154227169613	0.518848077743792	-0.377522214492858	-1.50166561676659	355	TANC2 GAB1 IQGAP1 OMG RAP1GAP FARP1 CREB1 CDKL5 FGF13 KIAA0319 PIK3CA USP9X RAPGEF2 ALCAM PIK3R1 RTN4 DPYSL4 PIK3CB NOTCH2 PPP3CA DRAXIN PTCH1 RERE ACTR2 LMTK2 TTL WASF2 FEZ2 PICALM SIN3A ADAM10 PDLIM5 RAP2A CXCR4 GSK3B ARHGAP35 RANBP9 NECTIN2 CTNNB1 DICER1 SLC9A6 RAB21 NDEL1 EPHA4 PLXNC1 ALS2 AURKA CAPRIN1 APP FYN SPRY3 KIF5B LHX4 VCL NPTN KIDINS220 DIP2B NTRK1 SPAG9 ZSWIM6 NOTCH1 LRRK2 SEMA3C F…
GOBP_CELL_PROJECTION_ASSEMBLY	0.587878787878788	0.986377910683746	0.0931454575337804	0.212807720584176	0.95896463811646	341	CEP76 EPS8L2 PTPRO GAS8 NRP1 AKAP9 OFD1 MKS1 PODXL ARL13B PALM WHAMM VAV2 TTC39C SYNE2 NEK1 CCDC66 LPAR3 GPM6A CEP72 HAUS5 GALNT11 ODF2L RAC3 DYNC2LI1 RDX WASL LPAR1 TMEM67 TTC8 RPGRIP1L NEURL1 RABEP2 CEP162 OCLN SRC SPEF2 DYNC1I2 P2RY12 TRAF3IP1 STAP1 IFT88 TCTN2 DNAI2 ABLIM2 SH2B1 TMEM138 NPHP4 CCDC88A	0.0179704016913319	0.0729422749791309	0.352171384439073	-0.32186858203298	-1.28099204987276	341	ABCC4 CEP350 RAP1GAP KIF3B CDKL5 TACSTD2 PIK3CA MAPRE1 ATG3 TBC1D30 RAPGEF2 ATMIN VAV3 GOLPH3 PIK3R1 IFT52 CLASP1 ACTR2 SPAG1 ESPN HDAC4 WASF2 TAPT1 ARHGEF6 SPATA6 CEP120 RAP2A EHD2 ARHGAP35 BBOF1 TNPO1 SDCBP NDEL1 SNAP29 AKIRIN1 ITGB1 KLF5 VCL PCM1 TTC26 ANO6 NOTCH1 DNAL1 ARF6 DOCK11 TGFBR1 RDX BBIP1 FAM110C NPHP1 ASAP1 UBE2B SNX10 ARHGEF7 HYLS1 OCRL TUBB CFAP70 TENM1 WDR19 ATG5 PRKAR2B CDC42EP4…
GOBP_CELL_RECOGNITION	0.554187192118227	0.980257904273071	0.0847985102819124	0.245598273570389	0.948914244852369	91	PCDH12 ZP3 C4B NEXN ATP8B3 CCT2 TNFRSF21 CNR1 EPHB3 FCN1 IGHV4-39 IGHV3-23 CATSPER1 EPHB2 ROBO1 CD6 IGHV3-64 TUB POMZP3 HVCN1 SCARB1 CCT4 IGHV1-18 CD36 ADGRB1	0.876590330788804	0.9194670317513	0.0307037368093842	-0.222955914242942	-0.779307203607968	91	IGHV3-72 IGHV2-26 IGHE RTN4 CD9 CXCR4 ARHGAP35 MSN EPHA4 APP NPTN CADM1 DOCK8 IGHV3-13 IGHV4-4 IGHV3-15 DOCK2
GOBP_CELL_REDOX_HOMEOSTASIS	0.265866209262436	0.887525562372188	0.106729884364606	-0.386256088452915	-1.13273983245564	30	NNT GSR PRDX6 RAC2 NCF2 GLRX2 DLD NQO1 NCF4 TXN2 NCF1 PRDX2 GPX1	0.820659971305595	0.878661823719963	0.0395172228473919	-0.271916284155023	-0.780917535202587	30	TXNRD1 NNT GSR PRDX3 ERP44
GOBP_CELL_SUBSTRATE_ADHESION	0.548076923076923	0.980257904273071	0.0633597010643758	-0.239916563221221	-0.97216611682347	186	SPOCK1 GSK3B MYADM VWF ITGA2B LYPD3 TACSTD2 OLFM4 ITGA5 ACER2 RSU1 RAB1A SGCE ITGB5 DMTN EFEMP2 NF1 NEDD9 ACTG1 SLC9A1 RAC2 IQGAP1 TEK PRKCZ BCR PPFIA1 AKIP1 FBLN5 CLASP1 CD63 MAP4K4 ITGB4 BCAS3 PXN CASS4 RAC1 MADCAM1 S100A10 ARHGEF7	0.452353616532721	0.599069331141044	0.0566484183613995	-0.268243780889393	-1.01449067310008	186	IQGAP1 VWF TACSTD2 PDPK1 ADAM9 NEDD9 BCL2L11 PIK3R1 PIK3CB CASS4 CLASP1 SLK RSU1 GSK3B RASA1 MYADM FBLN5 ITGB1 MEGF9 VCL ACTG1 NOTCH1 NF1 ITGA5 MAP4K4 CD44 ARHGEF7 SRF MADCAM1 PLEKHA2 ACTN4 ACER2 TSC1 MMP14 KIF14 CASK RAB1A ARPC2 PPFIA1 TEK CLASP2 PXN ITGB5 UTRN MKLN1 PLAU HPSE OLFM4 EFNA5 FER PDGFB SLC9A1 RAC2 BCL6 ROCK1
GOBP_CELL_SUBSTRATE_JUNCTION_ORGANIZATION	0.513853904282116	0.971370587462843	0.0902635484340068	0.270436794077382	0.971780518220586	62	BCL2 NRP1 DUSP22 WHAMM ROCK1 SMAD3 LDB1 SRC PTPRK	0.0701986754966887	0.17080060003932	0.193813302725311	-0.401177928804867	-1.33313158034541	62	IQGAP1 PDPK1 PIK3R1 CLASP1 SLK MAPRE2 IQSEC1 VCL ACTG1 ARF6 ITGA5 RAB8B MAP4K4 ARHGEF7
GOBP_CELL_SURFACE_RECEPTOR_SIGNALING_PATHWAY_INVOLVED_IN_CELL_CELL_SIGNALING	0.629297458893872	0.991397182312457	0.0535669384770951	-0.218189848294672	-0.943813954248112	315	DEPDC1B SIAH2 DRAXIN LRRFIP2 GSK3B GRK5 UBC GRIK5 SENP2 CHRNA2 VANGL1 LGR6 GID8 WNT7A ITGAM ANKRD6 SNX3 PSMA5 PPM1A WNK1 PSEN1 DAB2IP TGFB1I1 KREMEN1 ARRB2 CALCOCO1 PRKCZ CHRNA5 PSMD12 SULF2 KPNA1 TBL1X HBP1 SKI CSNK2A1 SOX4 PAF1 SHISA2 HDAC1 AGO1 APP UNC13B WNT11 PPP1CA AP2B1 RAC1 VCP NTSR1 MCC ROR2 MTMR2 TMEM170B GNAO1 CSNK1A1L SFRP2 TCF7L1 PLEKHA4 PARD6A MEF2C DAAM2 CUL1 PSMD1 APC2 MAPK8IP2 FU…	0.0200822514462995	0.0783861460828648	0.352487857583619	-0.333910006079082	-1.3164887586005	315	EGR1 PPM1A WNK1 VANGL1 PSME4 HBP1 STK3 TLE1 UBR5 AP2B1 SIAH2 DDX3X TBL1X PPP3CA DRAXIN AGO1 GRK5 CDC73 SCYL2 UNC13B GSK3B CTNNB1 TNKS2 FZD5 MTMR2 APP APC2 LATS2 RNF146 SKI TNFAIP3 FZD1 USP47 VPS26A TNKS NOTCH1 LRRK2 RBPJ CHRNA2 RAB3GAP1 TMEM170B GID8 NR4A2 HDAC1 PARD6A UBE2B CTR9 CBFB USP34 DAB2IP CSNK2A2 PSMC1 NOG SENP2 MCC AMER1 PSEN1 KPNA1 FBXW11 GNAO1 UBC ATP6AP2 PRKAA1 KREMEN1 WNT3 KLHL12 NL…
GOBP_CELLULAR_ALDEHYDE_METABOLIC_PROCESS	0.930434782608696	1	0.0425877779273254	-0.226048733309444	-0.669595381576592	32	HAGH TKT TALDO1 KDM3A TPI1 RELA	0.84180790960452	0.895543514076074	0.0376142599562161	-0.260550728670484	-0.757273007872567	32	KDM3A BMP6
GOBP_CELLULAR_AMINO_ACID_BIOSYNTHETIC_PROCESS	0.269320843091335	0.891402210887906	0.126875729929857	0.334906526535826	1.1149130170781	41	MTHFD2L NAT8L NAGS SLC25A12 MTHFR PHGDH PSPH PLOD3 APIP ILVBL PSPHP1 ENOPH1 BCAT2 DHFR	0.834512022630834	0.889997403101655	0.0380842053196415	-0.251530988744068	-0.769747570747941	41	SERINC3 BCAT1 GLUD1 GLUL GOT1 ALDH18A1 GLUD2 GLS MTR GOT2 PSAT1 DHFRP1 AASDHPPT ADI1 OAT SLC25A12
GOBP_CELLULAR_AMINO_ACID_CATABOLIC_PROCESS	0.517355371900827	0.972744957991091	0.0676760401641789	-0.286659401440835	-0.967111290660505	58	KYNU QDPR AUH HDC GLUL ARG2 AASS AFMID ALDH5A1 GLUD2 HAAO DLD CSAD IVD PIPOX	0.859269282814614	0.907824142518071	0.0346410167413251	-0.233934069496811	-0.767902625599355	58	HDC GLUD1 KYNU GLUL GOT1 ALDH5A1 QDPR GLUD2 IVD GLS GOT2 DLST PPAT
GOBP_CELLULAR_AMINO_ACID_METABOLIC_PROCESS	0.897435897435897	1	0.0404934829859503	-0.202229891842819	-0.814358721265758	172	KYNU SLC7A11 BCAT1 MPST GMPS PSAT1 SMS QDPR PSMA5 AUH HDC GLUL ARG2 AASS PPA2 AFMID ODC1 PSMD12 SERINC3 SLC7A7 DHFR2 ALDH5A1 CTPS2 GLUD2	0.9988358556461	1	0.018625883535806	-0.169819271479712	-0.637009149535041	172	HDC PSME4 SERINC3 BCAT1 SEPHS2 SMS AZIN1 GLUD1 KYNU GLUL CTPS1 GOT1 GFPT1 ALDH5A1 PSMC1 MARS2 IARS2 ALDH18A1 QDPR PARS2 GLUD2 IVD OAZ2 GFPT2 GLS
GOBP_CELLULAR_BIOGENIC_AMINE_METABOLIC_PROCESS	0.00259156633552733	0.31973929660474	0.431707695803346	-0.548730900994182	-1.70703294203613	38	KYNU CHKA SNCA SMS GDE1 ITGAM SAT1 HDC AFMID CHDH ODC1 SULT1B1 OAZ2 SLC44A1 HAAO	0.0485021398002853	0.133174989639792	0.245041785430996	-0.462090852384268	-1.38062921332956	38	HDC SMS AZIN1 EPAS1 CHKA KYNU GDE1 SLC44A1 SNCA SULT1B1 NR4A2
GOBP_CELLULAR_CARBOHYDRATE_BIOSYNTHETIC_PROCESS	0.466437177280551	0.964526444715721	0.0749278818393739	-0.305646559937292	-0.992787932093347	47	GSK3B PGM1 NDST1 INPP5K PPP1CA IRS2 LEP INSR B3GNT2 EXT1 IGF2 GBE1 PPP1R3D MTOR B4GALT5 PHKG1 IMPA2	0.527700831024931	0.6637027689767	0.0582216241124161	-0.30961797873343	-0.969907125108961	47	GSK3B PPP1R3B PPP1R3D GOT1 CSGALNACT2 NDST1 B3GNT2 IRS2 PGM2L1 GBE1 UGP2 LEP MTOR PGM1
GOBP_CELLULAR_CARBOHYDRATE_CATABOLIC_PROCESS	0.25557461406518	0.88489752080554	0.109250039480711	-0.402798127671281	-1.15371600728452	27	PGM1 SCARB2 IDNK GPD2 PPP1CA TPI1 PHKB GAA PGAM1 GUSBP3 PPP1R3D PHKG1 GUSB PYGM	0.211510791366907	0.360674676906561	0.110122263835536	-0.425215384945632	-1.19592309178041	27	GPD2 PHKB PPP1R3B PPP1R3D SCARB2 PGM2L1 CALM1 PGM1 MGAM GK5
GOBP_CELLULAR_CARBOHYDRATE_METABOLIC_PROCESS	0.452648475120385	0.958992856460788	0.0728938564822936	-0.253047071820587	-1.00547872988939	159	ADIPOR1 SLC4A1 GSK3B PGM1 CD244 SNCA RPEL1 SCARB2 NDST1 P2RY1 IDNK GPER1 INPP5A PDK3 IGFBP3 SESN2 INPP5K ITPK1 GPD2 PPP1CA IRS2 TPI1 NTSR1 LEP MTMR2 SYNJ1 DDIT4 INSR PHKB DGAT2 GAA PDK4 GNB3 SIRT1 B3GNT2 IPPK HK1 PGAM1 ERFE PLEK EXT1 IGF2 GBE1 GUSBP3	0.0127437072902187	0.0575942376858041	0.380730400722792	-0.374236804201888	-1.38842947887848	159	SIRT1 ADIPOR1 GPLD1 SLC45A3 GPD2 POMK NCOA2 PHKB RANBP2 HDAC4 SYNJ1 USP7 PLEK CD244 GSK3B PPP1R3B PPP1R3D MTMR2 BRAF SLC4A1 SNCA HK2 GOT1 CRY1 ERFE P2RY1 KHK CSGALNACT2 IGFBP3 NDST1 ZMPSTE24 PDK4 OCRL B3GNT2 PPIP5K2 SCARB2 IRS2 PPP1CC ITPK1 PGM2L1 GBE1 UGP2 DGAT2 LEP PDK3 PFKFB2 INPP5A CALM1 MTOR XYLB RPEL1 FOXK1 PGM1 MIDN
GOBP_CELLULAR_COMPONENT_ASSEMBLY_INVOLVED_IN_MORPHOGENESIS	0.0308747855917667	0.721570892656515	0.341793380897475	-0.477519097522957	-1.53661612193641	45	CD9 TMOD1 TNNT3 PDGFRB KRT8 NECTIN2 PMP22 MYH11 CLASP1 ITGB4 CCDC136 MTMR2 TPM1 NEBL FLII EPB41L3 TPPP	0.0850767085076708	0.194057928708118	0.179782316298324	-0.419374854919554	-1.30769785116274	45	CLASP1 CD9 TMOD3 NECTIN2 DICER1 TMOD1 MTMR2 TNNT3 TENM4 SRF MEF2A TMF1 TPPP CLASP2 GNPAT NEBL PDGFRB
GOBP_CELLULAR_COMPONENT_DISASSEMBLY	0.238738738738739	0.873249407491766	0.105125131597001	-0.246339091635063	-1.07633121277945	357	KIF18A CISD2 TPSAB1 MRPS14 GSK3B TMOD1 MFN2 GSPT1 BOK WIPI2 LAMP2 MAP1LC3B CCNB1 RNF41 ATG13 CTSG ADAMTS5 TPX2 DYRK3 PADI2 ATG7 ITGAM MICAL2 FGF13 CALCOCO2 MRPL49 CCNB2 GPER1 DMTN HTRA2 FBXW7 GABARAPL2 UPF1 HTRA1 VIL1 ADAM8 KPNA1 ADD1 GABARAPL1 MTIF3 LIMA1 CLASP1 NDEL1 SMARCD1 FBXO7 DNAJC6 MRPL43 MAP4K4 NFE2 GLE1 DHX8 KIF24 MMP9 PPP1CA ADAMTS4 MRPL22 VCP VDAC1 SMARCD3 SVIL CHMP1B ETF1 SYNJ1 DDIT4…	0.000291406755512736	0.00439165395020831	0.49849310876659	-0.37007484547218	-1.47131927164266	357	LAMP2 FGF13 DYRK3 PIK3CA MICAL2 ATG3 KIF18A UBQLN1 PIK3R1 SVIL MAP1LC3B VPS4B CLASP1 MFN2 FBXW7 MRPL44 SYNJ1 GLE1 PLEK UVRAG MAPRE2 ADAM10 GSK3B TMOD3 GSPT1 SUPT16H ARID2 CTNNB1 DICER1 TPSAB1 SMARCC1 NDEL1 SNAP29 EPHA4 IQSEC1 TMOD1 CNEP1R1 FZD5 CHMP2B APC2 ATG2B APAF1 FZD1 KIF5B HK2 ADAMTS5 EIF5A2 SH3PXD2B SMCR8 PADI2 UBA5 TMEM39A ARF6 TGFBR1 RDX MAP4K4 GABARAPL2 ETF1 MRPL10 CSNK2A2 CD44 ZMPSTE24…
GOBP_CELLULAR_COMPONENT_DISASSEMBLY_INVOLVED_IN_EXECUTION_PHASE_OF_APOPTOSIS	0.785202863961814	1	0.0652353056017703	0.274768234126674	0.773119846101368	21	ENDOG DFFA BLCAP EXOG HMGB1	0.918495297805643	0.947312078395304	0.0709609456938284	0.228861257203972	0.694083055332206	21	DFFA ENDOG EXOG SHARPIN BAX HSF1
GOBP_CELLULAR_COMPONENT_MAINTENANCE	0.0391156462585034	0.760804542413738	0.30068212900741	-0.49967597194048	-1.52144904911082	35	PRTN3 FYN F2R PICK1 FCGR2B SUPT6H ABHD17B WHRN RAB3A MTMR2 INSR ZNF804A OPHN1 PARD6A SIRT1 HOMER1	0.0269121813031161	0.0932628107986603	0.332263053752429	-0.514134670451033	-1.52114241564236	35	SIRT1 ABHD17B F2R WHRN MTMR2 FYN HDAC2 PRNP PRTN3 ARF6 PARD6A UBE2B RAB3A IGF1R CTBP2
GOBP_CELLULAR_COMPONENT_MORPHOGENESIS	0.285714285714286	0.898884966965336	0.0931454575337804	-0.240638727324851	-1.05940060937548	390	RAP1GAP DPYSL4 DRAXIN MCF2 CDKL5 CD9 GSK3B TMOD1 TNNT3 SGK1 PTCH1 PDGFRB KRT8 CXCR4 NGFR NECTIN2 TANC2 LGR6 WNT7A NCAM1 PAK1 KLF7 FYN SEMA4D NEDD4L WASF2 SEMA3C ALS2 FGF13 SLITRK4 SEMA6B PSEN1 DAB2IP SIPA1L1 RAC2 PMP22 IQGAP1 EFNB2 PRKCZ MFF VIL1 MYH11 SS18L1 PLXNA2 CLASP1 NDEL1 GDI1 PHACTR1 ZFYVE27 GORASP1 HECW2 MAP4K4 APP ITGB4 USP9X ENAH IRS2 RAC1 CCDC136 KIAA0319 ARHGEF7 RAB3A MTMR2 SH3KBP1 T…	0.000114273744686252	0.00225643503121402	0.538434096309916	-0.373125599832393	-1.48894190703513	390	TANC2 GAB1 IQGAP1 OMG RAP1GAP FARP1 CREB1 CDKL5 FGF13 KIAA0319 PIK3CA USP9X RAPGEF2 ALCAM PIK3R1 RTN4 DPYSL4 PIK3CB NOTCH2 PPP3CA CLASP1 DRAXIN PTCH1 RERE ACTR2 LMTK2 TTL CD9 WASF2 FEZ2 PICALM SIN3A ADAM10 PDLIM5 RAP2A CXCR4 GSK3B TMOD3 ARHGAP35 RANBP9 NECTIN2 CTNNB1 DICER1 SLC9A6 RAB21 NDEL1 EPHA4 PLXNC1 ALS2 TMOD1 AURKA CAPRIN1 MTMR2 APP FYN TNNT3 SPRY3 KIF5B LHX4 VCL NPTN KIDINS220 DIP2B NTRK1…
GOBP_CELLULAR_DEFENSE_RESPONSE	0.517826825127334	0.972744957991091	0.0689567351672811	-0.351962211471766	-0.975884263766361	23	PRF1 CXCR2 RELA NCF2 RAB23 CLEC5A NCF1 CCR3 CXCL9	0.0787518573551263	0.184773475512047	0.193813302725311	-0.503952589468997	-1.35889968383671	23	ITGB1 CXCR2 VEZF1 BCL10 ITK ZNF148 NCF2 RELA CCR3 RAB23 CX3CR1 MNDA
GOBP_CELLULAR_EXTRAVASATION	0.0616438356164384	0.768702687686645	0.237793834423688	-0.459759107340768	-1.42290207589367	37	PRTN3 SELL PDGFD PODXL2 ADAM8 GOLPH3 IL1R1 PTGER4 SELP MADCAM1 AZU1 LEP	0.0254596888260255	0.0905807943174491	0.341793380897475	-0.499948738184737	-1.49407149430376	37	PIK3CG PTGER4 GOLPH3 ITGB1 PRTN3 SELL PODXL2 MADCAM1 SIRPA LEP PIK3CD ADAM8 PLVAP FADD FER ROCK1 CX3CR1 PLCB1
GOBP_CELLULAR_GLUCAN_METABOLIC_PROCESS	0.496470588235294	0.970006485084306	0.0883594442500905	0.293616952563144	0.976337157786126	42	POMC PCDH12 RB1CC1 NR1D1 PPP1R3F PPP1R3G ENPP1 HMGB1 NHLRC1	0.365411436541144	0.519916549179257	0.0766746872490091	-0.350836769063092	-1.08227879641936	42	PHKB GSK3B PPP1R3B PPP1R3D KHK IRS2 PPP1CC PGM2L1 GBE1 UGP2 CALM1 MTOR PGM1 MGAM DYRK2
GOBP_CELLULAR_GLUCOSE_HOMEOSTASIS	0.477234401349073	0.965786533606346	0.0727141077934447	-0.276536711993285	-0.98410977612318	77	NGFR GRIK5 BAIAP3 CDK16 KLF7 RAF1 GPER1 PDK3 PTPRN2 MPC2 SOX4 DYNLL1 UNC13B IRS2 RAC1	0.059973924380704	0.154798960125001	0.208955027549354	-0.391717010446772	-1.33962401107215	77	SIRT1 GPLD1 PIK3CA SLC39A14 PIK3R1 PPP3CA SIN3A UNC13B KIF5B HK2 PTPRN2 OPA1 KLF7 SRF IRS2 PRKAA1 SRI IGF1R RAF1 STXBP3 PDK3 NGFR GCLM FOXK1 PPP3CB ENY2 ADRA2A STXBP4 EFNA5 WDR35 GPR68 CAMK2N1 GPR27 HK1
GOBP_CELLULAR_HOMEOSTASIS	0.00472664468726335	0.377301106602791	0.407017918923954	-0.29964776490749	-1.33625148892064	465	CCL23 MT1F SLC31A2 BAK1 SLC4A1 ALAS2 MT1E ABCB7 PRIM2 ATP6V1E1 ATP7B BOK FPR3 FPR2 LAMP2 ATP2A1 SLC6A9 CD55 CXCR4 SNCA NGFR GRIK5 SLC10A7 FTH1 BAIAP3 ISCU CDK16 SPPL3 DIAPH1 NNT TMBIM6 TRIM32 P2RY1 KLF7 GSR FYN HMOX1 F2R NEDD4L RAF1 ATP1B1 FPR1 OPRL1 TSPOAP1 SLC4A8 RFC4 ACKR3 PSEN1 RAB7A SLC24A4 GPER1 NCOA4 PRDX6 PDK3 HEXB SLC9A1 UBE2S RAC2 CCR4 FBXW7 SLC12A6 UPF1 ATP6V1D TGM2 WDTC1 MICU3 CCRL2 P…	1.499996759544e-06	8.54914602022264e-05	0.643551836150722	-0.39392263945802	-1.58613681219616	465	TXNRD1 PIK3CG GATA2 SIRT1 VAPB ATP6V1A SLC39A6 BMP6 XPR1 GPLD1 SLC40A1 LAMP2 PTPRC PDPK1 PIK3CA UBASH3B F2R ATP2C1 PTGER4 CCL23 NNT SLC39A14 PIK3R1 RTN4 HEXB ATP6V1C1 PPP3CA ATP6V1E1 PDZD8 GNA13 ATP6V1H FBXW7 ATP1B3 TMBIM6 ATP2B1 NCOA4 FPR3 FPR2 SIN3A RAB7A STIM2 ALAS2 CD55 CXCR4 UNC13B BAK1 SLC9A6 POLA1 ATP7B APP FYN CHMP2B CAND1 P2RY10 TRIM32 SLC4A4 CXCR2 SLC4A1 KIF5B SLC24A1 CLCN3 NPTN MCUR1 K…
GOBP_CELLULAR_HORMONE_METABOLIC_PROCESS	0.114014251781473	0.804903585564156	0.204294756516886	0.370998546930632	1.27191552486239	47	LIPE CYP3A5 REST AKR1C2 EGR1 TSPO PLEKHA1 ALDH1A2	0.174515235457064	0.318114475322939	0.120433371642259	-0.389015645004421	-1.21862770182831	47	CYP26B1 EGR1 BMP6 TIPARP SGPL1 MED1
GOBP_CELLULAR_ION_HOMEOSTASIS	0.0316265060240964	0.724986151502562	0.315324831550005	-0.290419132789635	-1.25379647045737	313	CCL23 MT1F SLC31A2 BAK1 SLC4A1 ALAS2 MT1E ABCB7 ATP6V1E1 ATP7B BOK FPR3 FPR2 ATP2A1 SLC6A9 CD55 CXCR4 SNCA SLC10A7 FTH1 ISCU SPPL3 DIAPH1 TMBIM6 P2RY1 FYN HMOX1 F2R NEDD4L ATP1B1 FPR1 OPRL1 TSPOAP1 SLC4A8 ACKR3 PSEN1 RAB7A SLC24A4 GPER1 NCOA4 HEXB SLC9A1 CCR4 ATP6V1D TGM2 MICU3 CCRL2 ATP6V1H GATA2 CMKLR1 GSTO1 FTL ATP1B3 ATP6V1A CXCR1 CXCR2 PPT1 PTGER4 APP ATP2C1 NTSR1 TRPV3 GLRX3 FBXL5 PDZD8 KEL…	2.19531986740226e-05	0.000670132590136108	0.575610261071129	-0.401763549406736	-1.58321961832028	313	PIK3CG GATA2 VAPB ATP6V1A SLC39A6 BMP6 XPR1 SLC40A1 PTPRC PDPK1 UBASH3B F2R ATP2C1 PTGER4 CCL23 SLC39A14 HEXB ATP6V1C1 ATP6V1E1 PDZD8 GNA13 ATP6V1H ATP1B3 TMBIM6 ATP2B1 NCOA4 FPR3 FPR2 RAB7A STIM2 ALAS2 CD55 CXCR4 BAK1 SLC9A6 ATP7B APP FYN CAND1 P2RY10 SLC4A4 CXCR2 SLC4A1 SLC24A1 CLCN3 NPTN MCUR1 KCNJ2 SNCA SLC31A1 OPRL1 PRNP GOT1 LRRK2 CYBRD1 ERFE ATP1A1 P2RY1 HMOX1 HRH4 SLC6A9 HERPUD1 CXCR1 SLC…
GOBP_CELLULAR_IRON_ION_HOMEOSTASIS	0.0981067125645439	0.793178950969701	0.186432558434075	-0.401372363211783	-1.30372034468243	47	ALAS2 ABCB7 SLC6A9 FTH1 ISCU HMOX1 NCOA4 FTL ATP6V1A GLRX3 FBXL5 CUL1 SLC40A1 ERFE SRI	0.00125728853823592	0.0117726919511054	0.45505986738723	-0.548658055448064	-1.71872240560573	47	ATP6V1A BMP6 SLC40A1 SLC39A14 NCOA4 ALAS2 CAND1 CYBRD1 ERFE HMOX1 SLC6A9 FBXL5 SRI NDFIP1 TFRC
GOBP_CELLULAR_KETONE_METABOLIC_PROCESS	0.0862354892205639	0.777977159076555	0.195789002148949	-0.318840627967161	-1.24137442712763	142	ADIPOR2 KYNU ADIPOR1 CPT1A SLC7A11 HAGH CBR3 PSMA5 ETFBKMT APPL2 PDK3 AFMID IL1B ODC1 PSMD12 WDTC1 CBR4 SLC7A7 PTGS2 GPD2 SCAP IRS2 TPI1 DGAT2 PDK4 OAZ2 SIRT1 PSMD1 NR1H2 NQO1 CES1 ERFE CYP4F2 GPD1	0.0616844602609727	0.157179780980153	0.195789002148949	-0.348868435922063	-1.28653589631445	142	EGR1 ADIPOR2 SIRT1 PSME4 BMP6 ADIPOR1 SLC45A3 PPTC7 GPD2 COQ10B AZIN1 CBR3 COQ6 PTGS2 KYNU ELOVL5 IL1B LPGAT1 ERFE PSMC1 PDK4 H6PD MID1IP1 IRS2 CYP4F2 AKR7A2 OAZ2 DGAT2 PDK3 WDTC1
GOBP_CELLULAR_LIPID_CATABOLIC_PROCESS	0.191419141914191	0.840178454923355	0.126253987849115	-0.301282036949337	-1.14410772034174	121	CYP26B1 HADHA ABHD1 CPT1A DECR1 ABHD5 SLC25A17 ETFDH GDE1 ACER2 AUH ETFBKMT PCCA PRDX6 ASAH1 HEXB LIPC SESN2 PPT1 SMPD1 HADHB IRS2 MCAT LEP NEU1	0.216766467065868	0.366049611192518	0.0972150808846466	-0.316726827385996	-1.15010270541846	121	CYP26B1 PIK3CG GPLD1 HEXB SGPL1 ABHD2 GDE1 SORL1 SLC27A2 NEU1 HADHA ASAH1 LIPC IRS2 ABHD12B ETFDH ACER2 ACBD5 IVD LEP DECR1 LPIN2 ABCD3 ABHD5 MTOR ETFBKMT PPT1 ABHD1 PEX13
GOBP_CELLULAR_METABOLIC_COMPOUND_SALVAGE	0.224738675958188	0.864918192871435	0.118815039412263	-0.460868191231055	-1.18622829612505	17	DGUOK TK1 GMPR GMPR2	0.994047619047619	0.997852690391311	0.0645031249656493	0.172421983461927	0.500358671089264	17	ADAL ADA APIP AMPD3 UPP1 PUDP PDXK HPRT1 DGUOK
GOBP_CELLULAR_MODIFIED_AMINO_ACID_BIOSYNTHETIC_PROCESS	0.469982847341338	0.964526444715721	0.0743625384422526	-0.346699143047654	-0.993034285830482	27	SLC7A11 HAGH CHDH DHFR2	0.0634880835159271	0.160131176860477	0.287805130535564	0.441596507289627	1.40246752704673	27	DHFR GGT5 SLC27A1 PLOD3 PTDSS2 MGST2 CHDH DHFR2
GOBP_CELLULAR_MODIFIED_AMINO_ACID_METABOLIC_PROCESS	815	1	0.0466948041282054	-0.223885932054795	-0.821816324742165	93	SLC6A8 CPQ TYMS CPT1A SLC7A11 HAGH GSR CHDH SERINC3 GSTO1 DHFR2 SULT1B1 PDZD11 GLRX2 GSTA4 SERINC1 PIPOX GPX1 GGT2 G6PD	0.99616368286445	0.998500136468086	0.0243564001293776	-0.166986749125877	-0.584387891012516	93	SERINC3 CPQ SERINC1 MED1 SULT1B1 GSR GDAP1 TYMS SLC6A8 GCH1 LPCAT3 ABHD12B MBOAT2 GGH GCLM OSBPL8 GOT2 MTHFD2 PLSCR1 CPT2 ATIC HAGH PLA2G4A DHFRP1 AASDHPPT GATA3 ARL6IP5 GLRX2
GOBP_CELLULAR_MONOVALENT_INORGANIC_CATION_HOMEOSTASIS	0.348370927318296	0.923061712299	0.11378726182188	0.294417417883537	1.04214632994688	57	BCL2 AQP11 CA2 GPR89A RAB39A TMPRSS3 GPR89B ATP6V0A2	0.0110476932534887	0.0529280477329982	0.380730400722792	-0.476718869092585	-1.55806385953384	57	ATP6V1A ATP6V1C1 ATP6V1E1 ATP6V1H ATP1B3 RAB7A SLC9A6 SLC4A4 SLC4A1 CLCN3 KCNJ2 LRRK2 ATP1A1 DMXL2 ATP6AP2 SLC4A7 ATP6V1E2 ATP6V1D PPT1 ATP1B1 SLC8A1 SLC9A9
GOBP_CELLULAR_OXIDANT_DETOXIFICATION	0.315254237288136	0.911287943296434	0.0956031492204301	-0.328544113834167	-1.08713363738863	51	ALOX5AP NNT GSR PRDX6 SESN2 FBLN5 GSTO1 PTGS2 PTGES GPX4 NQO1 NXN PRDX2 GPX1 PXDN	375	0.528907355021216	0.0739901439101342	-0.332991288642619	-1.06733261766798	51	TXNRD1 NNT FANCC PTGS2 FBLN5 TXNDC17 GSR PRDX3 GCH1 TP53INP1 IPCEF1 ALOX5AP
GOBP_CELLULAR_PIGMENTATION	0.0964705882352941	0.793150684931507	0.222056046145248	0.43593347358505	1.33701842255179	29	POMC BCL2 TRAPPC6A RAB29	0.784593437945792	0.855792080588343	0.0413209506074822	-0.276366969922247	-0.787886224372751	29	AP1G1 BLOC1S4 RAB27B KIF13A LYST RAB11A ANKRD27 MYO5A RAB1A RAB32 ARL6 AP3D1 PIKFYVE BLOC1S2
GOBP_CELLULAR_PROCESS_INVOLVED_IN_REPRODUCTION_IN_MULTICELLULAR_ORGANISM	0.0690789473684211	0.77546414237573	0.219250346703755	-0.327124730852715	-1.26143398613337	133	CYP26B1 KIF18A TTK TAF1L CD9 CCNB1 SPACA6 NECTIN2 BRCA2 RHBDD1 MLH1 INHBB EREG PICK1 RETN CCNB2 ARRB2 HEXB OSBP2 UBR2 ODF2 ZMIZ1 DYNLL1 QKI NPHP1 ETV6 KDM3A CCDC136 SYCP3 ZNF830 TGFBR1 ABHD2 DLD FANCG DEAF1 PANX1 TTC26	0.0151424424467076	0.0646661193138127	0.380730400722792	-0.381757549825077	-1.39724643483377	133	CYP26B1 KDM3A PSME4 RHBDD1 KIF18A SMARCA2 ZMIZ1 HEXB QKI UBR2 PANX1 FANCC TTK CD9 DDX6 BRCA2 ABHD2 NECTIN2 YTHDF2 AURKA ZFX INHBB TTC26 GMCL1 TGFBR1 ETV6 NPHP1 UBE2B MSH2 CCNB2 AFF4 FBXW11 KIT OSBP2 CCNB1 TAF1L
GOBP_CELLULAR_PROTEIN_CATABOLIC_PROCESS	0.0245463528240227	0.661758796709612	0.352487857583619	-0.276553475098393	-1.23831078478035	498	SIAH2 TP53INP2 GSK3B DESI1 LAMP2 UBC FBXO33 CDC26 UBAP1 CCNB1 RNF41 RNF175 IFI27 RHBDD1 TRIM3 UGGT1 COPS3 GID8 UBE2H TRIM32 RCHY1 PPP1R11 USP3 TRIB1 NEDD4L USP43 PSMA5 PTTG1 PPP2R5C RNF34 RNF14 RNF122 UBE4B PSEN1 RAB7A UBE2L3 UBE2A DAB2IP TGFB1I1 SDCBP LAPTM5 ARRB2 RLIM TNFAIP1 USP35 HTRA2 UBE2S FBXW7 FAF2 GABARAPL2 GID4 RNF123 FBXL20 RNF130 PSMD12 UBXN2B KLHL8 UBR2 UBXN6 KCTD2 TRIP12 MAN1B1 OTUD…	1.62822536064989e-09	5.68747381050622e-07	0.788186810800237	-0.416606696689605	-1.68309009862659	498	PPP2R5C FBXO33 FBXO8 SIRT1 FAF2 CDC26 WAC DERL1 FBXO21 PSME4 KLHL42 RYBP TRIP12 SPOP LAMP2 RMND5A DTL UBE3B USP9X USP38 AP2B1 PLK2 RHBDD1 SIAH2 KCTD5 UBQLN1 TBL1X RNF11 GID4 ARMC8 CNOT4 VPS4B RNF20 USP27X UBR2 UBE2D3 STAM COPS3 FBXO11 SEL1L FBXW7 UBE2H USP7 USP12 CDC27 RNF168 RNF14 KLHL8 RAB7A GSK3B UBAP1 CUL4B CTNNB1 RIC1 PDCD6IP MSN SMARCC1 SDCBP EPHA4 AURKA BUB3 KLHL3 USP37 ZYG11B TRIM32 CLPX …
GOBP_CELLULAR_PROTEIN_COMPLEX_DISASSEMBLY	0.627906976744186	0.990970045333808	0.0806388495950661	0.225725619279857	0.935731610465864	151	C12orf65 MRPL41 MRPL17 MRPL57 MRPL14 MRPS33 TMOD2 MRPL55 MRPL18 MRPL40 MRPL23 MRPS18B RDX MRPS25 MRPS9 VILL MRPS22 CFL2 MRPS34 MRPL27 EIF5AL1 ABCE1 MRPS36 PLEKHH2 MRPL3 MRPL24 MRPS31 PTCD3 CAMSAP1 MRPL1 MRPL39 NCKAP5L MRPL48 STMN3 MRPL4 GADD45GIP1 ADD3 CCSAP CARMIL2 MRPL58 MRPL16 MRPS12 MRPL13 MRPS18A CAPZA2 MRPS26 MRPL50 MRPS30 MRPL35 SWAP70	0.505868544600939	0.644645687400941	0.0524827622635459	-0.267592253590069	-0.990383872339221	151	FGF13 PIK3CA MICAL2 KIF18A SVIL VPS4B CLASP1 MRPL44 SYNJ1 GLE1 PLEK TMOD3 GSPT1 TMOD1 APC2 EIF5A2 RDX ETF1 MRPL10 LIMA1 TPX2 MID1IP1 SPAST ADD1 SPTA1 KIF2C UPF1 ABCE1 MRPL45 ADD3 NSF MRPS30
GOBP_CELLULAR_PROTEIN_CONTAINING_COMPLEX_LOCALIZATION	0.760141093474427	1	0.0524827622635459	-0.307161953585053	-0.783212675252092	16	EXOC3 KLHL21 NDC1 RALB	0.10958904109589	0.230951473362702	0.16440575583821	-0.538256372092903	-1.34164464402971	16	KLHL21 RALB MZT1 WASL NACC2 EXOC3 MIOS DLG1 RCC2 SMAD7 SEH1L EZR
GOBP_CELLULAR_RESPIRATION	0.611570247933884	0.988751625896207	0.0596037042575973	-0.247086883417911	-0.933870265369144	114	NDUFAF1 DGUOK SLC25A14 SDHB SNCA CCNB1 ETFDH ISCU PRELID1 NNT	0.973365617433414	0.985722154553845	0.0225842720346634	-0.195983429467103	-0.705551480927197	114	PIK3CA GPD2 FAHD1 NNT COQ10B PRELID1 SNCA SLC25A13 GHITM SLC25A23 UQCRB SDHB ETFDH CCNB1 UQCRC2 VCP IDH3A PDHB ME2 DLST COQ10A MTFR2 DLAT
GOBP_CELLULAR_RESPONSE_TO_ABIOTIC_STIMULUS	0.908376963350785	1	0.0626618230932492	0.193600828865257	0.825145845228198	180	CASP8AP2 DHX36 REST PALM RAD51AP1 FIGNL1 CLOCK TLR7 EGR1 ENG TSPO ERCC4 NOC2L MYC METAP2 EFHD1 NUCKS1 BNIP3 PTPRK NET1 ELK1 CAMKMT EIF2S1 LETM1 TAF1 CRY1 METTL3	0.000227995460392112	0.0036967394025095	0.518848077743792	-0.430719717701663	-1.62445973795998	180	EGR1 SIRT1 BMP6 GPLD1 PIK3CA PTGER4 CAB39 RHBDD1 RCSD1 DDX3X PIK3R1 MAP2K4 XRCC5 SLC38A2 CREBBP SDE2 RHOB CASP5 WRN HDAC4 MAP3K2 OXSR1 TP53BP1 BAK1 CUL4B YBX3 IL1B ZFP36L1 TNFRSF1A USP47 KCNJ2 GOT1 CRY1 ATP1A1 NSMCE3 USP28 HUS1 ZMPSTE24 BCL10 NET1 NIPBL MAP3K1 PTPN11 PCNA TANK XPC SLC25A23 TP53INP1 FMR1 MYD88 NFKB1 STK39 CALM1 SLC12A6 CDC25A TLR8 INO80 METAP1 GRB2 PDE6G ATM MME MICU1 PPID TSPYL5 …
GOBP_CELLULAR_RESPONSE_TO_ACID_CHEMICAL	0.685217391304348	1	0.0566484183613995	-0.275228089315325	-0.866265118003389	41	RRAGA FYN PDGFD RRAGD SESN2 UBR2	0.131541725601132	0.261206154753259	0.142901149386948	-0.408204774648765	-1.24920843838176	41	PIK3CA UBR2 RRAGD FYN CPEB4 IPO5 SESN3 LAMTOR3 OPA1 SLC38A9 MTOR UBR1 GCLM
GOBP_CELLULAR_RESPONSE_TO_ALCOHOL	0.269296740994854	0.891402210887906	0.105920292736253	-0.346641633095084	-1.11546349603884	45	SPIDR SGK1 PTCH1 CTNNA1 BLM GOLPH3 PTGER4 MLC1 CES1 CTNNB1 ATP2B1 ADCY6 TNFSF4	0.122733612273361	0.24951247102668	0.147331213699377	-0.403471323782985	-1.25810733983563	45	GPLD1 PTGER4 GOLPH3 ATP2B1 PTCH1 CTNNA1 CTNNB1 LARP1 TNFSF4 SGK1 TP53INP1 PRKAA1
GOBP_CELLULAR_RESPONSE_TO_ALKALOID	0.168738898756661	0.823584365433041	0.141225119642531	-0.501885749677387	-1.26353272314502	15	SPIDR ATG7 BLM	0.894736842105263	0.933269248958651	0.0687943095604775	0.237726889790917	0.672931941695103	15	RECQL5 CRHBP TMEM38A RYR1 RAD51 CASP7 CCNA2 PPP1R9B TMEM38B ATG7 ICAM1 CASP3 SPIDR BLM SLC8A1
GOBP_CELLULAR_RESPONSE_TO_AMYLOID_BETA	0.0115565737098514	0.490375748269795	0.380730400722792	-0.595061244236807	-1.64373823649527	22	GSK3B FPR2 NGFR FYN PSEN1 CASP4 APP FCGR2B	0.0400593471810089	0.11835806132542	0.276500599254472	-0.547764148893285	-1.46806620437602	22	BCL2L11 FPR2 GSK3B EPHA4 APP FYN PRNP CASP4 PSEN1 IGF1R NGFR ABCC1
GOBP_CELLULAR_RESPONSE_TO_ARSENIC_CONTAINING_SUBSTANCE	0.911161731207289	1	0.0559428593065705	0.25138350737164	0.64700295234676	15	DHX36 ZFAND1 HNRNPA1	0.0287878787878788	0.0962760641631519	0.332263053752429	-0.607953815301371	-1.50374986912077	15	DDX3X SLC38A2 PPIF HMOX1 MKNK2 CPEB2 VCP
GOBP_CELLULAR_RESPONSE_TO_BIOTIC_STIMULUS	0.86744966442953	1	0.0441523058441465	-0.215453962780468	-0.820976635645012	127	TRAF6 GSK3B TXNIP CD55 CTSG DEFA1 TRIB1 VIM DAB2IP PDE4B SYK UPF1 IL1B CDK19 DEFA4 IL18 PAF1 PTPN22 FCGR2B CD86 RELA APAF1 CD14 PRPF8 MEF2C	0.0955259975816203	0.20981352552527	0.156312403073186	-0.341556486706228	-1.2429777140422	127	BMP6 TRAF6 ADAM9 PDE4B BCL2L11 CDK19 CDC73 TXNIP CD55 GSK3B SGMS1 IL1B FZD5 PDCD1LG2 APAF1 TNFAIP3 TRIB1 PTPN22 CTR9 DAB2IP RIPK2 ZMPSTE24 SYK BCL10 CXCL5 TNFSF4 CTSG PLAA DEFA1 ZFP36 SIRPA CD274 MYD88 UPF1 NFKB1 GFI1
GOBP_CELLULAR_RESPONSE_TO_CADMIUM_ION	0.00452566810560815	0.376619147379261	0.407017918923954	-0.67672876214433	-1.74183165974851	17	MT1F MT1E FOS HMOX1 JUN MMP9 UBE2D3	0.211711711711712	0.360772193440949	0.112843355675562	-0.484982767481736	-1.23367392484751	17	FOS JUN UBE2D3 HMOX1
GOBP_CELLULAR_RESPONSE_TO_CALCIUM_ION	0.375652173913043	0.929905672561858	0.0870515867946735	-0.328274389788286	-1.03322540121128	41	ALOX5AP FOS CPNE2 DMTN IQGAP1 ADD1 FOSB SMPD1 MEF2C CLIC4 SYT11 PPIF	0.0144145193942147	0.0624942532866571	0.380730400722792	-0.514593120775744	-1.57478331643568	41	FOS IQGAP1 GPLD1 FOSB SYT11 PPIF BRAF CPNE2 SLC25A23 CPNE3 ADD1 PRKAA1 NCSTN MEF2A ALOX5AP SLC25A24 JUNB MEF2C
GOBP_CELLULAR_RESPONSE_TO_CAMP	0.774117647058824	1	0.0652353056017703	0.262005731176231	0.803577863649486	29	AKAP9 CRHBP	0.432239657631954	0.581533657730556	0.0692836467392548	-0.361965276845582	-1.03191584511035	29	PIK3CG RAPGEF2 APP ZFP36L1 AQP9 AKAP6 RAPGEF1 SLC8A1 RAP1A RAP1B SLC8A3 HSPA5
GOBP_CELLULAR_RESPONSE_TO_CARBOHYDRATE_STIMULUS	0.418333333333333	0.947951238724725	0.0789209638180035	-0.28958837652685	-1.02365281748587	74	GRIK5 BAIAP3 CDK16 KLF7 RAF1 GPER1 PDK3 PTPRN2 MPC2 SOX4 DYNLL1 UNC13B IRS2 RAC1 LEP COLEC12	0.14993481095176	0.285324419187144	0.126875729929857	-0.359020349567637	-1.2218000014993	74	GPLD1 PIK3CA SLC39A14 PPP3CA MAP2K4 SIN3A UNC13B ZFP36L1 KIF5B PTPRN2 OPA1 KLF7 SRF IRS2 PRKAA1 SRI IGF1R RAF1 LEP PDK3 GCLM PPP3CB ENY2 ADRA2A STXBP4 EFNA5 WDR35 GPR68 CAMK2N1 GPR27
GOBP_CELLULAR_RESPONSE_TO_CHEMICAL_STRESS	0.66407465007776	1	0.0529129848430584	-0.224833005836685	-0.929096175946603	213	STK24 YBX3 FOS PRR5L SLC7A11 SNCA XRCC5 RCSD1 DAPK1 RHOB ATG7 GSR FYN HMOX1 STAU1 PDGFD MAPKAP1 PRDX6 HTRA2 JUN FBXW7 SESN2 SLC12A6 FBLN5 EZH2 MAP3K5 MYB FBXO7 FOXO3 PXN MMP9 OXSR1 STX2 STK39 TPM1 RELA NCF2 IMPACT GLRX2 SIRT1 PPIF NQO1 NONO NCF4 RIPK1 SIGMAR1 ANKZF1 NCF1 TNFAIP3 ZNF622 PRDX2 GPX1 ARG1 CAB39 G6PD NFE2L1	0.000423374572719895	0.00561651899907568	0.49849310876659	-0.394619654092041	-1.515619031512	213	TXNRD1 SIRT1 FOS STAU1 FOXO3 JUN PDE8A PIK3CA CAB39 RCSD1 STK24 UBQLN1 DDX3X XRCC5 FBXW7 RHOB FANCC EPAS1 MAP3K5 PPIF SIN3A MAPKAP1 OXSR1 YBX3 DNAJA1 FYN FBLN5 ZFP36L1 PRR5L TNFAIP3 HDAC2 SNCA LRRK2 MELK NR4A2 GSR HMOX1 SETX NET1 PCNA ATG5 SLC25A23 PRDX3 DAPK1 GCH1 TP53INP1 PRKAA1 SIRPA ZNF622 TSC1 ETS1 HGF MAPK9 BAG5 STK39 CPEB2 MAPT SLC25A24 ERMP1 EIF2AK3 NCF2 NFE2L1 SLC12A6 RELA
GOBP_CELLULAR_RESPONSE_TO_CORTICOSTEROID_STIMULUS	0.853146853146853	1	0.046788296531803	-0.256943543747085	-0.754765735209471	31	SGK1 FECH UBE2L3 GPER1 DDIT4 ATP2B1 ARG1 FLT3 HNRNPU ANXA1 BCL2L11 FBXO32	0.242165242165242	0.394073378433506	0.100990587455923	-0.402460557973266	-1.16385777318608	31	FECH BCL2L11 ATP2B1 NR3C1 FBXO32 ZFP36L1 HNRNPU SGK1 ZFP36
GOBP_CELLULAR_RESPONSE_TO_DEXAMETHASONE_STIMULUS	0.867881548974943	1	0.0582216241124161	0.273076552975691	0.702835829761681	15	TFAP4 CBX3 PCK2 ICAM1	0.624242424242424	0.738549025952625	0.0545680646670941	-0.35954413407263	-0.889318285282648	15	FECH NR3C1 FBXO32
GOBP_CELLULAR_RESPONSE_TO_DRUG	0.286206896551724	0.898884966965336	0.102449405629826	-0.355070539983734	-1.11034855710932	39	RBM22 KCNH2 CXCR4 QDPR ACER2 PDE4B NCOA1 IL1B	0.0386266094420601	0.115493755268289	0.276500599254472	-0.476579221318397	-1.43417508848052	39	GPLD1 NCOA1 PDE4B RAP2A CXCR4 IL1B RBM22 QDPR PRKAA1 ACER2 PPP1R12A TFRC MEF2C PDE4A RAP1A PPAT RAP1B
GOBP_CELLULAR_RESPONSE_TO_ESTRADIOL_STIMULUS	0.100529100529101	0.793178950969701	0.186432558434075	-0.532171717534649	-1.35695072166026	16	KIF18A FAM210B GPER1	0.00347866234674174	0.0242856905724105	0.431707695803346	-0.685301202947133	-1.70816498633562	16	KIF18A BCL2L11 LCOR FAM210B NCOA3
GOBP_CELLULAR_RESPONSE_TO_EXTERNAL_STIMULUS	0.0668789808917197	0.769192252389411	0.219250346703755	-0.306046529222094	-1.24230928191459	187	KANK2 BAK1 STK24 FOS PPM1D WIPI2 LAMP2 CRADD MAP1LC3B KLF10 RRAGA ATG7 INHBB HMOX1 GAS2L1 PICK1 RRAGD SH3GLB1 JUN SLC9A1 NUDT1 NCOA1 SESN2 GABARAPL2 TNFRSF1A MAX IL1B GABARAPL1 MAP3K5 NPRL3 FOXO3 CDKN2B PTGER4 WNT11 RAC1 IRF1 LEP ZFYVE1 PDE2A SFRP2 NUAK2 PDK4 CASP8 USF1 IMPACT GLRX2 RALB SIRT1 XPR1 CLEC16A TXN2 ATP1A1	3.44714027908757e-08	5.28826674096946e-06	0.719512826338911	-0.503709560584718	-1.90599450751093	187	SIRT1 FOS VPS41 BMP6 XPR1 LAMP2 PTPRC FOXO3 TRIM24 JUN NCOA1 PTGER4 ZFYVE1 STK24 PPM1D PIK3R4 MAP1LC3B KANK2 MAP2K4 VDR SLC38A2 ATP2B1 CASP5 RRAGD NUAK2 WRN HDAC4 MAP3K5 SNW1 MAP3K2 ARHGAP35 BMT2 PIK3C3 BAK1 IL1B INHBB MED1 TNFRSF1A CPEB4 KCNJ2 GOT1 TNKS LRRK2 ATP1A1 NR4A2 HMOX1 SESN3 GABARAPL2 SH3GLB1 CBL PDK4 BCL10 MAP3K1 PTPN11 ATG5 SRF WIPI2 RALB AMBRA1 MAX PRKAA1 GABARAPL1 MYD88 TSC1 MAP1LC3…
GOBP_CELLULAR_RESPONSE_TO_EXTRACELLULAR_STIMULUS	0.122314049586777	0.817647594752187	0.161978948883402	-0.306756971338057	-1.19599309739376	143	KANK2 STK24 FOS PPM1D WIPI2 LAMP2 MAP1LC3B KLF10 RRAGA ATG7 INHBB HMOX1 GAS2L1 PICK1 RRAGD SH3GLB1 JUN NUDT1 NCOA1 SESN2 GABARAPL2 MAX GABARAPL1 MAP3K5 NPRL3 FOXO3 CDKN2B LEP ZFYVE1 SFRP2 NUAK2 PDK4 USF1 IMPACT GLRX2 RALB SIRT1 XPR1 CLEC16A TXN2	6.67225723639274e-06	0.000260915784610051	0.610526878385931	-0.489949575662462	-1.80449604867022	143	SIRT1 FOS VPS41 XPR1 LAMP2 PTPRC FOXO3 TRIM24 JUN NCOA1 ZFYVE1 STK24 PPM1D PIK3R4 MAP1LC3B KANK2 VDR SLC38A2 ATP2B1 RRAGD NUAK2 WRN MAP3K5 SNW1 ARHGAP35 BMT2 PIK3C3 INHBB MED1 CPEB4 TNKS LRRK2 NR4A2 HMOX1 SESN3 GABARAPL2 SH3GLB1 CBL PDK4 ATG5 SRF WIPI2 RALB AMBRA1 MAX PRKAA1 GABARAPL1 TSC1 MAP1LC3B2 BHLHA15
GOBP_CELLULAR_RESPONSE_TO_FATTY_ACID	0.0705882352941176	0.777977159076555	0.219250346703755	-0.509298919928269	-1.40683688712668	22	ADIPOR2 CPT1A E2F1 CCNB1 XRCC5 PDK3 SMARCD1 DGAT2 PDK4	0.534124629080119	0.66916667250712	0.0609039347452418	-0.358899986847549	-0.961890153830663	22	ADIPOR2 CREB1 XRCC5 PDK4 CCNB1 DGAT2 PDK3
GOBP_CELLULAR_RESPONSE_TO_GAMMA_RADIATION	0.996539792387543	1	0.0391956336118146	-0.180076287522868	-0.468612949760442	18	XRCC5	0.226386806596702	0.376451435205132	0.108394255853397	-0.474745739921867	-1.22131499721519	18	EGR1 XRCC5 WRN ZMPSTE24 ATM TSPYL5 HSPA5 ATR TMEM109
GOBP_CELLULAR_RESPONSE_TO_GLUCOSE_STARVATION	0.628504672897196	0.991390313193758	0.0753093764172773	0.283620321938612	0.895453240134492	33	BCL2 ITFG2 ATG14 MYBBP1A C12orf66 HNRNPA1 SESN1 PRKAG2 KPTN	0.0846262341325811	0.193843322670457	0.181383128498408	-0.450764553257764	-1.31717067072772	33	FOXO3 PIK3R4 NUAK2 PIK3C3 CPEB4 SESN3 SH3GLB1 PRKAA1 BHLHA15 EIF2AK3 SIK1 SIK2 IMPACT HSPA5
GOBP_CELLULAR_RESPONSE_TO_HEAT	1	1	0.0376923295943841	-0.157290157068387	-0.563886789210999	79	GSK3B MAPKAPK2 HMOX1 HTRA2 RAE1 VCP NDC1 NUP35 SIRT1 NUP85 DNAJB1 RPA1 HSP90AA4P HSP90AB4P CREBBP MTOR HSP90AB3P RBBP7 AAAS NUP153 DNAJC7 NUP43 HSBP1	0.029639175257732	0.0981536760641238	0.30068212900741	-0.408817370619577	-1.40174641549174	79	SIRT1 HSPH1 NUP153 NUP205 CREBBP RANBP2 DNAJB6 NUP58 GSK3B HDAC2 NUP54 RPA1 HMOX1 NUP50 NUP107 NUP155 DNAJB1 BAG5 MAPT VCP SLU7 MTOR MAPKAPK2 DNAJC7 NUP93 ATM HSP90AB3P PTGES3 HSP90AA1
GOBP_CELLULAR_RESPONSE_TO_HORMONE_STIMULUS	0.00919808985093398	0.443807835307565	0.380730400722792	-0.309257949771278	-1.34307951178183	335	ADIPOR2 FBN1 KANK2 ADIPOR1 RAB15 PIP4K2A GTF2H1 EIF4EBP2 SYAP1 GSK3B PIP4K2C FOS SGK1 DUSP1 ATP6V1E1 PRCP PRKDC RAB31 FECH NPC1 DEFA1 PADI2 INHBB PAK1 FYN GAS2L1 ADCY9 STAT3 RNF14 AGTRAP RAMP1 UBE2L3 GPER1 NCOA4 APPL2 CARM1 ARID5A ECHDC3 PDE3B SLC9A1 NCOA1 CALCOCO1 TADA3 PRKCZ ATP6V1D MAX IL1B PTPRE WDTC1 ATP6V1H IGFBP7 INPP5K NDEL1 ATP6V1A STAT6 ZMIZ1 GNRHR2 HDAC1 FOSB SP1 PTGER4 BCAS3 PXN KDM3A…	1e-10	9.97166666666667e-08	NA	-0.473485777949561	-1.88216524345689	335	ADIPOR2 SIRT1 FOS KDM3A ATP6V1A GAB1 ADIPOR1 GPLD1 PRKDC RAB15 CREB1 PIP4K2A TRIM24 PDPK1 PIK3CA UBR5 NCOA1 EIF4EBP2 PTGER4 FECH RAB31 TRIP4 FOSB SLC39A14 BRD8 BCL2L11 PIK3R1 ZMIZ1 ATP6V1C1 ATP6V1E1 KANK2 TAF7 NCOA2 ATP6V1H ATP2B1 PDE3B NR3C1 HDAC4 STAT3 ARID1B NCOA4 CDC5L PRCP PTPRE RNF14 GSK3B ABHD2 FBXO32 SMARCC1 IL1B NDEL1 DUSP1 DNAJA1 GNRHR2 INHBB FYN NR3C2 SP1 MED1 CNOT2 GTF2H1 SYAP1 ZFP36L…
GOBP_CELLULAR_RESPONSE_TO_HYDROGEN_PEROXIDE	0.847457627118644	1	0.0456790414930062	-0.236754658121048	-0.786184931261325	53	RHOB PDGFD EZH2 MAP3K5 MYB RELA IMPACT SIRT1 PPIF NQO1 RIPK1 SIGMAR1 ANKZF1 TNFAIP3 ARG1 SIRPA PCNA MAP1LC3A ANXA1 OSER1 KLF2	0.172651933701657	0.315932905382447	0.120985142145252	-0.3768317097809	-1.21054989185461	53	SIRT1 PDE8A RHOB MAP3K5 PPIF TNFAIP3 HDAC2 LRRK2 SETX NET1 PCNA PRKAA1 SIRPA ETS1 HGF RELA SIGMAR1 TRPC6 OSER1 RIPK1 KLF2 STK26 IMPACT
GOBP_CELLULAR_RESPONSE_TO_INORGANIC_SUBSTANCE	0.173333333333333	0.823584365433041	0.134273452883202	-0.316098040852262	-1.18675566447707	109	MT1F SPIDR ALOX5AP MT1E FOS CPNE2 SNCA CCNB1 HMOX1 BLM DMTN JUN IQGAP1 ADD1 FOSB APP SMPD1 MMP9 UBE2D3 MEF2C CLIC4 SYT11 PPIF NQO1	0.0147840456754131	0.0635015054173832	0.380730400722792	-0.401440622038461	-1.43310613734798	109	FOS IQGAP1 BMP6 GPLD1 CREB1 JUN FOSB UBE2D3 SYT11 PPIF MTF1 APP BRAF SNCA PRNP LRRK2 NSMCE3 HMOX1 CPNE2 SLC25A23 CPNE3 FMR1 ADD1 PRKAA1 NCSTN A3GALT2 CCNB1 MEF2A ALOX5AP MAPK9 SLC25A24 TIMELESS EIF2AK3 JUNB MEF2C MTR SLC41A1 EIF4A3
GOBP_CELLULAR_RESPONSE_TO_INSULIN_STIMULUS	0.00144775582058064	0.247483516415256	0.45505986738723	-0.398853748055251	-1.55160337175347	140	ADIPOR1 RAB15 PIP4K2A EIF4EBP2 SYAP1 GSK3B PIP4K2C ATP6V1E1 PRKDC RAB31 INHBB PAK1 APPL2 ECHDC3 PDE3B SLC9A1 PRKCZ ATP6V1D IL1B PTPRE WDTC1 ATP6V1H INPP5K NDEL1 ATP6V1A SP1 IRS2 LEP INSR RELA GAB1 PDK4 PKM USF1 SIRT1 ERFE FOXO4 ATP2B1 SORL1 ENHO IGF2 RAB12	1.94602496078139e-08	3.23418537232086e-06	0.73376198835648	-0.535233561399038	-1.97084241848768	140	SIRT1 ATP6V1A GAB1 ADIPOR1 GPLD1 PRKDC RAB15 PIP4K2A PDPK1 PIK3CA EIF4EBP2 RAB31 SLC39A14 PIK3R1 ATP6V1C1 ATP6V1E1 ATP6V1H ATP2B1 PDE3B PTPRE GSK3B SMARCC1 IL1B NDEL1 INHBB SP1 SYAP1 ZFP36L1 NCOA5 SORL1 GOT1 ZNF106 ERFE C2CD5 SESN3 RAB8B PDK4 OPA1 PTPN11 IRS2 PRKAA1 PAK1 ENHO IGF1R TSC1 ATP6V1E2 PRKCQ CPEB2 LEP YWHAG SOCS3 APPL1 WDTC1 MYO5A LPIN2 RELA ATP6V1D DENND4C
GOBP_CELLULAR_RESPONSE_TO_IONIZING_RADIATION	0.839316239316239	1	0.0465084048719157	-0.243591173534959	-0.783177935662087	44	SPIDR XRCC5 TP53BP1 RHOB BLM	0.0249307479224377	0.0894785031913285	0.341793380897475	-0.478537909259383	-1.48983128383379	44	EGR1 SIRT1 XRCC5 RHOB WRN TP53BP1 HUS1 ZMPSTE24 NET1 NIPBL TANK INO80 GRB2 ATM TSPYL5 LIG4 HSPA5 BLM GATA3 ATR TMEM109 INTS7 SPIDR
GOBP_CELLULAR_RESPONSE_TO_KETONE	0.964622641509434	1	0.0549073703290958	0.192459354069094	0.668282956019047	49	TFAP4 AR AKR1C2 SRC ELK1 CDC5L CDK4 SPHK2 PRKCE	0.0750341064120055	0.179190751445087	0.190023305279108	-0.423588781733895	-1.34459550867157	49	SIRT1 PTGER4 FECH GOLPH3 ATP2B1 NR3C1 NCOA4 CDC5L MSN FBXO32 LARP1 TNFSF4 TRERF1 SGK1 PRKAA1
GOBP_CELLULAR_RESPONSE_TO_LIGHT_STIMULUS	0.980295566502463	1	0.0561766586307176	0.187840174072877	0.686985072995259	66	DHX36 ERCC4 NOC2L MYC METAP2 PTPRK CAMKMT EIF2S1 TAF1 CRY1 METTL3	0.269588313413015	0.423790562046786	0.0905428948469474	-0.332992973295721	-1.11575015966611	66	SIRT1 RHBDD1 PIK3R1 CREBBP SDE2 BAK1 CUL4B USP47 CRY1 NSMCE3 USP28 PCNA XPC TP53INP1 FMR1 CALM1 CDC25A INO80 METAP1 PDE6G MME PPID TAF1 METTL3 IMPACT GRK4 ATR POLK N4BP1 ZBTB1
GOBP_CELLULAR_RESPONSE_TO_LIPID	0.509774436090226	0.97115520907158	0.0637845390312975	-0.227595391677565	-0.982773913930149	309	CYP26B1 KIF18A ADIPOR2 TRAF6 KANK2 SGK1 FAM210B PTCH1 CPT1A CD55 E2F1 CCNB1 XRCC5 FECH NPC1 CTSG DEFA1 PADI2 PAK1 TRIB1 VIM RNF14 UBE2L3 DAB2IP GPER1 NCOA4 CARM1 PDE4B PDK3 HTRA2 CALCOCO1 UPF1 TADA3 IL1B CDK19 DEFA4 IL18 MSN MYB SMARCD1 PAF1 ZMIZ1 PTPN22 HDAC1 WNT11 KDM3A WBP2 LEP DDIT4 CD86 DGAT2 RELA CD14 PDK4 MLC1 ABHD2 SAFB2 PRPF8 MEF2C TESC SIRT1	0.000297641415797649	0.00442982236496849	0.49849310876659	-0.381289247666607	-1.50135461852225	309	CYP26B1 ADIPOR2 SIRT1 KDM3A BMP6 GPLD1 CREB1 TRIM24 UBR5 TRAF6 FECH KIF18A TRIP4 ADAM9 PDE4B BCL2L11 ZMIZ1 KANK2 TAF7 XRCC5 VDR CDK19 ATP2B1 PTCH1 NR3C1 NCOA4 SNW1 RNF14 CDC73 CD55 ABHD2 SGMS1 MSN FBXO32 IL1B DNAJA1 NR3C2 MED1 PDCD1LG2 CNOT2 ZFP36L1 TNFAIP3 HDAC2 LCOR PADI2 CRY1 UBA5 ATP1A1 HNRNPU HDAC1 TRIB1 FAM210B NCOA3 PTPN22 CTR9 CBFB DAB2IP RIPK2 ARID1A SETX PDK4 BCL10 CXCL5 PIAS2 TNFSF4 TR…
GOBP_CELLULAR_RESPONSE_TO_LIPOPROTEIN_PARTICLE_STIMULUS	0.15916955017301	0.823584365433041	0.143758989039275	-0.484397093156088	-1.26054770343059	18	CD9 NPC1 MIA3 SYK CES1 MYD88 ADAM17 LPL	0.0449775112443778	0.127697122470254	0.261663521711573	-0.575311125848257	-1.48002614237017	18	ABCA1 MIA3 CD9 ITGB1 SYK MYD88 NPC1 ADAM17
GOBP_CELLULAR_RESPONSE_TO_MECHANICAL_STIMULUS	0.420689655172414	0.947951238724725	0.080419996876154	-0.312614818212643	-1.00998342848589	46	BAK1 CRADD SLC9A1 TNFRSF1A IL1B PTGER4 WNT11 RAC1 IRF1 PDE2A CASP8	0.000631260230473095	0.00743470464354434	0.477270815362862	-0.570747949917801	-1.77941769667445	46	BMP6 PTGER4 MAP2K4 SLC38A2 CASP5 HDAC4 MAP3K2 BAK1 IL1B TNFRSF1A KCNJ2 GOT1 ATP1A1 BCL10 MAP3K1 PTPN11 MYD88 NFKB1 TLR8
GOBP_CELLULAR_RESPONSE_TO_MOLECULE_OF_BACTERIAL_ORIGIN	0.963515754560531	1	0.0387962208304479	-0.193934395722486	-0.729578518405149	111	TRAF6 CD55 CTSG DEFA1 TRIB1 VIM DAB2IP PDE4B UPF1 IL1B CDK19 DEFA4 IL18 PAF1 PTPN22 FCGR2B CD86 RELA CD14 PRPF8 MEF2C	0.209558823529412	0.359355242526933	0.100633389423036	-0.3230752338731	-1.15708009488365	111	BMP6 TRAF6 ADAM9 PDE4B CDK19 CDC73 CD55 SGMS1 IL1B FZD5 PDCD1LG2 TNFAIP3 TRIB1 PTPN22 CTR9 DAB2IP RIPK2 BCL10 CXCL5 TNFSF4 CTSG PLAA DEFA1 ZFP36 SIRPA CD274 MYD88 UPF1 NFKB1 GFI1
GOBP_CELLULAR_RESPONSE_TO_NITROGEN_COMPOUND	0.000574885994595139	0.143314287735947	0.477270815362862	-0.333843237071452	-1.45849057591922	358	FBN1 SPIDR ADIPOR1 RAB15 PIP4K2A EIF4EBP2 SYAP1 GSK3B PIP4K2C ATP6V1E1 FPR2 PRKDC GNAL CTNNA1 KLF10 SNCA NGFR RAB31 RRAGA KLF5 ACHE DIAPH1 P2RY1 ATG7 INHBB PAK1 FYN HTR6 ADCY9 STAT3 VIM PDGFD BLM AGTRAP PSEN1 GPER1 APPL2 PDE4B RRAGD ARRB2 DMTN ECHDC3 PDE3B SLC9A1 SESN2 PRKCZ ATP6V1D MAX IL1B PTPRE WDTC1 UBR2 GOLPH3 ATP6V1H EZH2 INPP5K RGS9 CASP4 NDEL1 MAP3K5 ATP6V1A STAT6 PTPN22 GNRHR2 SP1 APP PX…	2.9033262917966e-09	8.68530060190954e-07	0.774939030136436	-0.447921376381886	-1.78189627755942	358	EGR1 KLF3 PIK3CG SIRT1 ATP6V1A GAB1 ADIPOR1 GPLD1 PRKDC RAB15 CREB1 PIP4K2A PDPK1 PIK3CA ACHE EIF4EBP2 RAB31 RAPGEF2 PDE4B SLC39A14 GOLPH3 BCL2L11 PIK3R1 ATP6V1C1 ATP6V1E1 RIOK3 UBR2 ATP6V1H ATP2B1 ACTR2 PDE3B RRAGD HTR6 STAT3 MAP3K5 ARID1B FPR2 CDC5L SIN3A PTPRE CTNNA1 GSK3B CTNNB1 SMARCC1 IL1B NDEL1 EPHA4 GNRHR2 APP INHBB FYN SP1 SYAP1 ZFP36L1 KLF5 NCOA5 CPEB4 HDAC2 SORL1 SNCA PRNP GOT1 LRRK2 Z…
GOBP_CELLULAR_RESPONSE_TO_NUTRIENT	0.150337837837838	0.823584365433041	0.14641623786055	-0.449771992660847	-1.26344292209842	24	KANK2 HMOX1 NCOA1 CDKN2B LEP USF1 ATP2B1 FES LPL PIM1 VDR TRIM24 TNKS	0.0145163883667377	0.0626859135763734	0.380730400722792	-0.58021423178578	-1.58591712640177	24	TRIM24 NCOA1 KANK2 VDR ATP2B1 SNW1 MED1 TNKS HMOX1 SRF LEP BRIP1
GOBP_CELLULAR_RESPONSE_TO_ORGANIC_CYCLIC_COMPOUND	0.236196319018405	0.873249407491766	0.107140237276725	-0.254639674866859	-1.09047244114204	290	KIF18A SPIDR KANK2 GSK3B SGK1 FAM210B PTCH1 GNAL CTNNA1 SNCA CCNB1 FECH KLF5 NPC1 DEFA1 DIAPH1 PADI2 P2RY1 ATG7 PAK1 HTR6 BLM RNF14 UBE2L3 GPER1 NCOA4 CARM1 PDE4B ARRB2 DMTN SLC9A1 CALCOCO1 TADA3 IL1B GOLPH3 EZH2 INPP5K IL18 RGS9 MSN TIPARP ZMIZ1 HDAC1 APP P2RY13 KDM3A WBP2 DDIT4 PDE2A GNAO1 COLEC12 MLC1 CASP8 IMPACT ABHD2 SAFB2 MEF2C RALB SIRT1 AQP9 AKAP6 HRH4 CES1 ATP1A1 HTR7 CTNNB1 GPD1 ATP2B1…	1.99290048295982e-05	0.00063422997816748	0.575610261071129	-0.40323950013887	-1.58434020577832	290	EGR1 PIK3CG SIRT1 KDM3A GPLD1 TRIM24 UBR5 TIPARP FECH KIF18A TRIP4 RAPGEF2 PDE4B GOLPH3 BCL2L11 ZMIZ1 KANK2 RIOK3 TAF7 VDR ATP2B1 PTCH1 ACTR2 NR3C1 HTR6 NCOA4 CDC5L SNW1 SIN3A RNF14 CTNNA1 GSK3B ABHD2 CTNNB1 MSN FBXO32 IL1B DNAJA1 APP NR3C2 MED1 SLC16A1 CNOT2 ZFP36L1 KLF5 HDAC2 LCOR SNCA PADI2 CRY1 LRRK2 UBA5 LARP1 ATP1A1 P2RY13 HNRNPU P2RY1 AQP9 HDAC1 FAM210B NCOA3 HRH4 CBFB ARID1A PIAS2 TRIM68 …
GOBP_CELLULAR_RESPONSE_TO_OSMOTIC_STRESS	0.216216216216216	0.858978500412763	0.119348440591015	-0.422384931731978	-1.18651063451209	24	YBX3 XRCC5 RCSD1 SLC12A6 OXSR1 STK39	0.0466472303206997	0.130432683798092	0.252961123069611	-0.522145598496243	-1.42719637293597	24	CAB39 RCSD1 DDX3X XRCC5 OXSR1 YBX3 ZFP36L1
GOBP_CELLULAR_RESPONSE_TO_OXYGEN_LEVELS	0.894648829431438	1	0.0425877779273254	-0.212615869193327	-0.810668525313286	126	UBC E2F1 CCNB1 TMBIM6 ATG7 SUV39H1 HMOX1 PSMA5 PICK1 PDK3 SLC9A1 RGCC PSMD12 ADAM8 NPEPPS PTGS2 USP19 ATP6V1A	0.0125979828948224	0.0571446032295091	0.380730400722792	-0.391675897891304	-1.42237555668236	126	EGR1 SIRT1 ATP6V1A PSME4 VASN UBQLN1 RGCC EGLN1 CITED2 CREBBP TMBIM6 EPAS1 PTGS2 ZFP36L1 CPEB4 NOTCH1 RBPJ HMOX1 CBL PSMC1 OPA1 SUV39H2 HIF1AN UBC PRKAA1 HIPK2 CCNB1 TSC1 NPEPPS CPEB2 BRIP1 PDK3 BNIP3L MTOR NDRG1 FAM162A SLC8A1 TRPC6 ADAM8 USP19 PSMD6 SLC8A3 DNM1L PSMB7
GOBP_CELLULAR_RESPONSE_TO_PEPTIDE	0.000688195912479212	0.15836446709089	0.477270815362862	-0.375209070174774	-1.55462196009792	220	FBN1 ADIPOR1 RAB15 PIP4K2A EIF4EBP2 SYAP1 GSK3B PIP4K2C ATP6V1E1 FPR2 PRKDC KLF10 NGFR RAB31 KLF5 INHBB PAK1 FYN ADCY9 STAT3 VIM AGTRAP PSEN1 GPER1 APPL2 ECHDC3 PDE3B SLC9A1 PRKCZ ATP6V1D MAX IL1B PTPRE WDTC1 ATP6V1H INPP5K CASP4 NDEL1 ATP6V1A STAT6 PTPN22 GNRHR2 SP1 APP PXN FCGR2B IRS2 LEP INSR RELA GAB1 PDK4 PKM USF1 PTK2 SIRT1 ERFE FOXO4 ATP2B1 SORL1 ENHO KLF3 IGF2 RAB12 TSHR ADCY6 KLF11 ATP6V…	1.23952912380606e-08	2.24730386294898e-06	0.747739663149885	-0.490780628771622	-1.8946348322964	220	KLF3 SIRT1 ATP6V1A GAB1 ADIPOR1 GPLD1 PRKDC RAB15 CREB1 PIP4K2A PDPK1 PIK3CA EIF4EBP2 RAB31 SLC39A14 BCL2L11 PIK3R1 ATP6V1C1 ATP6V1E1 ATP6V1H ATP2B1 PDE3B STAT3 ARID1B FPR2 CDC5L PTPRE GSK3B SMARCC1 IL1B NDEL1 EPHA4 GNRHR2 APP INHBB FYN SP1 SYAP1 ZFP36L1 KLF5 NCOA5 SORL1 PRNP GOT1 ZNF106 ERFE C2CD5 NR4A2 SESN3 RAB8B PTPN22 CASP4 RIPK2 PDK4 OPA1 TSHR PSEN1 PTPN11 PRKAR2B IRS2 MAX PRKAA1 PAK1 ENHO …
GOBP_CELLULAR_RESPONSE_TO_PEPTIDE_HORMONE_STIMULUS	0.0034781164495798	0.336171418722545	0.431707695803346	-0.360163449782258	-1.45495859461693	184	FBN1 ADIPOR1 RAB15 PIP4K2A EIF4EBP2 SYAP1 GSK3B PIP4K2C ATP6V1E1 PRKDC RAB31 INHBB PAK1 FYN ADCY9 STAT3 AGTRAP GPER1 APPL2 ECHDC3 PDE3B SLC9A1 PRKCZ ATP6V1D MAX IL1B PTPRE WDTC1 ATP6V1H INPP5K NDEL1 ATP6V1A STAT6 GNRHR2 SP1 PXN IRS2 LEP INSR RELA GAB1 PDK4 PKM USF1 PTK2 SIRT1 ERFE FOXO4 ATP2B1 SORL1 ENHO IGF2 RAB12 TSHR ADCY6 ATP6V0B ARG1	7.54030546758417e-08	8.92415903222711e-06	0.704975715167238	-0.496497712924285	-1.87309276872884	184	SIRT1 ATP6V1A GAB1 ADIPOR1 GPLD1 PRKDC RAB15 CREB1 PIP4K2A PDPK1 PIK3CA EIF4EBP2 RAB31 SLC39A14 PIK3R1 ATP6V1C1 ATP6V1E1 ATP6V1H ATP2B1 PDE3B STAT3 ARID1B CDC5L PTPRE GSK3B SMARCC1 IL1B NDEL1 GNRHR2 INHBB FYN SP1 SYAP1 ZFP36L1 NCOA5 SORL1 GOT1 ZNF106 ERFE C2CD5 NR4A2 SESN3 RAB8B PDK4 OPA1 TSHR PTPN11 PRKAR2B IRS2 MAX PRKAA1 PAK1 ENHO IGF1R TSC1 ATP6V1E2 PRKCQ NFKB1 CPEB2 LEP YWHAG SOCS3 BRIP1 APP…
GOBP_CELLULAR_RESPONSE_TO_RADIATION	0.917737789203085	1	0.0613026075396207	0.204684731850811	0.806291768312956	105	DHX36 RAD51AP1 FIGNL1 CLOCK EGR1 ERCC4 NOC2L MYC METAP2 NUCKS1 PTPRK NET1 ELK1 CAMKMT EIF2S1 TAF1 CRY1 METTL3 ECT2 SWI5 DDB2	0.03831891223733	0.114918321762379	0.257206466468838	-0.378379472505117	-1.34686511286784	105	EGR1 SIRT1 RHBDD1 PIK3R1 XRCC5 CREBBP SDE2 RHOB WRN TP53BP1 BAK1 CUL4B USP47 CRY1 NSMCE3 USP28 HUS1 ZMPSTE24 NET1 NIPBL PCNA TANK XPC TP53INP1 FMR1 CALM1 CDC25A INO80 METAP1 GRB2 PDE6G ATM MME PPID TSPYL5 TAF1 METTL3 LIG4 IMPACT HSPA5 BLM GRK4 GATA3 ATR POLK N4BP1 TMEM109 ZBTB1 INTS7 SPIDR
GOBP_CELLULAR_RESPONSE_TO_REACTIVE_OXYGEN_SPECIES	925	1	0.0409055783172035	-0.207057737318193	-0.760045203066261	93	FOS RHOB PDGFD JUN FBLN5 EZH2 MAP3K5 MYB PXN MMP9 TPM1 RELA IMPACT GLRX2 SIRT1 PPIF NQO1 RIPK1 SIGMAR1 ANKZF1 NCF1 TNFAIP3 PRDX2 ARG1 CCNA2 SIRPA PCNA BTK MAP1LC3A ANXA1 OSER1 KLF2	0.163682864450128	0.304607955833628	0.119348440591015	-0.338783645566252	-1.18560940420939	93	SIRT1 FOS JUN PDE8A RHOB FANCC MAP3K5 PPIF FBLN5 TNFAIP3 HDAC2 LRRK2 SETX NET1 PCNA PRDX3 GCH1 PRKAA1 SIRPA ETS1 HGF MAPK9 MAPT RELA MTR SIGMAR1 PXN TRPC6 OSER1 RIPK1 MPO KLF2 FER STK26 IMPACT
GOBP_CELLULAR_RESPONSE_TO_RETINOIC_ACID	0.467441860465116	0.964526444715721	0.0911073131586733	0.315037333267677	0.982536370861469	31	WNT6 LTK RARG WNT3 ALDH1A2 TEAD2	0.662393162393162	0.771308438091901	0.0489954089862481	-0.30439533963446	-0.88026733337361	31	CYP26B1 CREB1 SNW1 HDAC2 SETX WNT3 LEP
GOBP_CELLULAR_RESPONSE_TO_STARVATION	0.165829145728643	0.823584365433041	0.138022242496643	-0.322955345636013	-1.1876206437536	97	STK24 PPM1D WIPI2 LAMP2 MAP1LC3B KLF10 RRAGA ATG7 INHBB GAS2L1 PICK1 RRAGD SH3GLB1 JUN SESN2 GABARAPL2 MAX GABARAPL1 MAP3K5 NPRL3 FOXO3 ZFYVE1 NUAK2 PDK4 IMPACT RALB SIRT1 XPR1 CLEC16A	1.15475553472489e-05	0.000421274534406037	0.593325476396405	-0.532597148591917	-1.86866839738082	97	SIRT1 VPS41 XPR1 LAMP2 FOXO3 JUN ZFYVE1 STK24 PPM1D PIK3R4 MAP1LC3B SLC38A2 RRAGD NUAK2 WRN MAP3K5 BMT2 PIK3C3 INHBB CPEB4 LRRK2 SESN3 GABARAPL2 SH3GLB1 PDK4 ATG5 WIPI2 RALB AMBRA1 MAX PRKAA1 GABARAPL1 MAP1LC3B2 BHLHA15
GOBP_CELLULAR_RESPONSE_TO_STEROID_HORMONE_STIMULUS	0.756218905472637	1	0.069119845655101	0.220929426123287	0.879317935700975	109	PPARGC1B REST PAQR7 TFAP4 AR PRMT2 CLOCK CNOT9 PHB NR1D1 SRC ESRRA EDN1 CRY1 TRIM68 URI1 NR3C2 RBFOX2 PPP5C TP63	0.000140002176441004	0.00265073741027383	0.518848077743792	-0.481279791926849	-1.71812463843245	109	SIRT1 KDM3A UBR5 FECH TRIP4 BCL2L11 ZMIZ1 KANK2 TAF7 ATP2B1 NR3C1 NCOA4 RNF14 ABHD2 FBXO32 DNAJA1 NR3C2 MED1 CNOT2 ZFP36L1 PADI2 CRY1 UBA5 ATP1A1 HNRNPU HDAC1 CBFB ARID1A PIAS2 TRIM68 TRERF1 SGK1 DEFA1 ZFP36 PAK1
GOBP_CELLULAR_RESPONSE_TO_TOPOLOGICALLY_INCORRECT_PROTEIN	0.154228855721393	0.823584365433041	0.142901149386948	-0.327011009117641	-1.20447289913459	95	BAK1 BOK HDGF EXTL2 PPP1R15A RNF175 RHBDD1 UGGT1 TMBIM6 DAB2IP PPP2R5B TMEM33 ADD1 SRPRA VCP EXTL3 LMNA DERL1 DERL2 DNAJB12 TOR1A	0.107416879795396	0.22789900419002	0.151148761385484	-0.355905132950878	-1.24912711850291	95	VAPB DERL1 RHBDD1 BCL2L11 PIK3R1 TMBIM6 BAK1 CREB3L2 GFPT1 CREBRF CANX EDEM1 DAB2IP DNAJC3 HERPUD1 SRPRA PPP1R15A TMEM33 ADD1 NCK2 BHLHA15 KLHL15 EXTL3 VCP ERMP1 PDIA6 EIF2AK3 RNF175 TOR1A OPTN TMED2 HSPD1
GOBP_CELLULAR_RESPONSE_TO_TOXIC_SUBSTANCE	0.550413223140496	0.980257904273071	0.0646484568421928	-0.280781397662337	-0.947280495674688	58	ALOX5AP NNT GSR PRDX6 SESN2 FBLN5 GSTO1 PTGS2 PTGES GPX4 NQO1 NXN PRDX2 GPX1 PXDN	0.621109607577808	0.735861144977827	0.0495901956956338	-0.276754351853115	-0.908462772828186	58	TXNRD1 NNT FANCC PTGS2 FBLN5 TXNDC17 GSR PRDX3 GCH1 TP53INP1 IPCEF1 ALOX5AP
GOBP_CELLULAR_RESPONSE_TO_UV	0.968280467445743	1	0.038875878582578	-0.20110435525374	-0.673379561035234	55	BAK1 RHBDD1 CDC25A XPC USP28 SMPD1 MMP9 TIMP1 IMPACT SIRT1 MME TRIAP1 SDE2 CREBBP	0.0631001371742112	0.159496459954924	0.208955027549354	-0.419325306216098	-1.35958217319213	55	SIRT1 RHBDD1 PIK3R1 CREBBP SDE2 BAK1 CUL4B USP47 NSMCE3 USP28 PCNA XPC TP53INP1 FMR1 CDC25A INO80 MME PPID TAF1 METTL3 IMPACT ATR POLK N4BP1 ZBTB1
GOBP_CELLULAR_RESPONSE_TO_VASCULAR_ENDOTHELIAL_GROWTH_FACTOR_STIMULUS	0.219554030874786	0.860619459234572	0.119348440591015	-0.390293955810469	-1.17824581634927	34	IL12A FLT1 GAS1 PDGFRB MAPKAPK2 DAB2IP MAP2K3 CD63 RELA GAB1	0.0297029702970297	0.0981602808798276	0.315324831550005	-0.503560872561499	-1.48081999635423	34	GAB1 PIK3CA PIK3CB GAS1 NOTCH1 DLL1 DAB2IP PIK3CD RELA MAP2K3 MAPKAPK2 FLT3 PDGFRB
GOBP_CELLULAR_RESPONSE_TO_VIRUS	0.037425903251473	0.751406641454909	0.321775918075361	0.491453327018404	1.55162885030769	33	TSPAN6 PHB BIRC3 LGALS8 IRF3 PUM1 POU2AF1 IFIH1 IFI6 DHX58 MAPK11 IRF7 DDX60 LSM14A ANKRD17	0.411847672778561	0.561678738599073	0.0711327399327894	-0.360804300884689	-1.05429949973456	33	PUM1 PUM2 DDX3X RIOK3 ANKRD17 TOMM70 LSM14A BIRC2 FMR1
GOBP_CELLULAR_SENESCENCE	0.930434782608696	1	0.0425877779273254	-0.221022443365378	-0.695655859326004	41	PRKDC YBX1 ARG2 CDKN2B PLK2 YPEL3 KRAS SIRT1 NUAK1 FBXO5 KAT6A ID2 MAP2K1 ZMPSTE24 HRAS PRKCD RBL1	0.023896218491975	0.0869653742320476	0.352487857583619	-0.49827223968547	-1.52483734900466	41	KRAS SIRT1 KAT6A PRKDC PLK2 BMPR1A YBX1 MAP2K1 ZMPSTE24 OPA1 SRF
GOBP_CELLULAR_TRANSITION_METAL_ION_HOMEOSTASIS	0.00204848986960851	0.285025927671343	0.431707695803346	-0.468488605240973	-1.62702344104614	69	MT1F SLC31A2 ALAS2 MT1E ABCB7 ATP7B SLC6A9 FTH1 ISCU HMOX1 NCOA4 FTL ATP6V1A APP GLRX3 FBXL5 CUL1 SLC40A1 SLC31A1 ERFE	0.00114970708959409	0.011094673414583	0.45505986738723	-0.503573653735041	-1.6975381685542	69	ATP6V1A SLC39A6 BMP6 SLC40A1 SLC39A14 NCOA4 ALAS2 ATP7B APP CAND1 SLC31A1 PRNP CYBRD1 ERFE HMOX1 SLC6A9 SLC30A4 FBXL5 SRI NDFIP1 SLC30A1 TFRC
GOBP_CENTRAL_NERVOUS_SYSTEM_DEVELOPMENT	0.736456808199122	1	0.0454059226590179	-0.207596788474193	-0.92583965954558	471	SPOCK1 DRAXIN GCM1 BAK1 GSK3B VCAN TACC1 FAT4 BOK PTCH1 FPR2 JARID2 PRKDC CDKN2C SLC7A11 E2F1 CXCR4 NGFR XRCC5 MPST ADGRG1 BRCA2 NDST1 WNT7A SCYL3 DUSP10 PADI2 PAK1 ITGAM FYN HTR6 STAT3 VIM FGF13 BTD TSPAN2 PSEN1 DAB2IP MAPKAP1 ARRB2 DLG5 HTRA2 NF1 TOX EIF2B2 NCOA1 ARPC5 GATA2 EZH2 SYNGR3 PLXNA2 NDEL1 SEC24B PHACTR1 SKI SOX4 RGS2 ALDH5A1 ZMIZ1 DYNLL1 ELP3 ARF4 HDAC1 PPT1 APP FCGR2B IRS2 WHRN BBS7…	2.49718827273756e-06	0.000127698097741785	0.627256739718528	-0.383639057670024	-1.54689751513674	471	KRAS TACC1 GATA2 JARID2 POTEE PRKDC STK3 CREB1 FGF13 SLC45A3 NCOA1 BTG2 POMK ATXN1 RAPGEF2 HERC1 PAFAH1B2 DLG5 BCL2L11 RTN4 ZMIZ1 XRN2 PPP3CA ANKLE2 DRAXIN XRCC5 BMPR1A SLC38A2 ACSL3 ATP2B1 PTCH1 RERE CASP5 FANCC EOMES WRN HTR6 STAT3 SYNJ1 FPR2 TSPAN2 GLUD1 SIN3A CEP120 MARCKS BRCA2 FAT4 SCYL2 MAPKAP1 CXCR4 GSK3B ARHGAP35 ARF4 WHRN BAK1 CTNNB1 KDM7A NDEL1 EPHA4 MTF1 APP FYN MED1 TWSG1 SETD2 APAF1…
GOBP_CENTRAL_NERVOUS_SYSTEM_NEURON_AXONOGENESIS	0.687830687830688	1	0.0571258510018113	-0.33285881940086	-0.84873547449949	16	DRAXIN	0.185692541856925	0.33124581929934	0.122679189568808	-0.498275443628081	-1.24198916140236	16	DRAXIN ARHGAP35 NDEL1 EPHA4 NR4A2
GOBP_CENTRAL_NERVOUS_SYSTEM_NEURON_DEVELOPMENT	0.970840480274443	1	0.0400031517498194	-0.204852358734535	-0.618422168867653	34	DRAXIN GATA2 NDEL1 ZMIZ1 LEP	0.0126128887450071	0.0571688737586193	0.380730400722792	-0.527838787001173	-1.55221398888024	34	GATA2 BTG2 RAPGEF2 ZMIZ1 DRAXIN SCYL2 ARHGAP35 NDEL1 EPHA4
GOBP_CENTRAL_NERVOUS_SYSTEM_NEURON_DIFFERENTIATION	0.256666666666667	0.885228140511646	0.107140237276725	-0.316601515379757	-1.1191403367971	74	SPOCK1 DRAXIN PTCH1 WNT7A SCYL3 PSEN1 TOX GATA2 NDEL1 SOX4 ZMIZ1 LEP SFRP2 KNDC1 OPHN1 SUFU SCYL1 ZC4H2	0.0116722702815025	0.0549883410190785	0.380730400722792	-0.44678498370393	-1.52047619143796	74	GATA2 BTG2 RAPGEF2 HERC1 ZMIZ1 DRAXIN PTCH1 SIN3A SCYL2 ARHGAP35 CTNNB1 NDEL1 EPHA4 FZD1 LHX4 ZSWIM6 NR4A2 ZC4H2 SUFU PSEN1 WNT3 MAPT LEP GDF7
GOBP_CENTRIOLE_ASSEMBLY	0.0487804878048781	0.763265533930266	0.323470511553299	0.506291353446221	1.46693718683882	24	CEP76 TRIM37 CEP72 CCDC61 CCDC78 CCDC57 CDK5RAP2 NPM1 CCP110	0.322157434402332	0.479552096715175	0.0857844408075645	-0.401762526547629	-1.0981496776411	24	PLK2 VPS4B KIAA0753 CEP120 RTTN PLK4 STIL CETN2
GOBP_CENTROMERE_COMPLEX_ASSEMBLY	0.88986013986014	1	0.0448645113168564	-0.244466334724438	-0.718114221402181	31	CENPO OIP5 HJURP CENPW MIS18A CENPF DLGAP5	0.183760683760684	0.329173703874303	0.118815039412263	-0.418218536765229	-1.20942757063178	31	DLGAP5 CENPO SMARCA5 NASP OIP5 RB1 HJURP CENPW CENPL RBBP4 CENPM CENPF
GOBP_CENTROSOME_DUPLICATION	0.293556085918854	0.905120512820513	0.122107920287081	0.325262739990916	1.09785213847917	45	CEP76 TRIM37 CEP72 NUBP1 TMEM67 SAC3D1	0.0502092050209205	0.13666029183045	0.237793834423688	-0.439088756996672	-1.36916989003647	45	SIRT1 PLK2 VPS4B KIAA0753 CEP120 BRCA2 PDCD6IP CHMP2B RTTN RAB6C CHMP1B PLK4 STIL CETN2
GOBP_CERAMIDE_BIOSYNTHETIC_PROCESS	0.475128644939966	0.965265808837996	0.0738052724171275	-0.308161324702421	-0.991637113889995	45	SGMS2 ST3GAL1 ST8SIA6 ASAH1 CERS2 TNFRSF1A ST6GALNAC3 ORMDL2 SMPD1 SPTLC2 SPTSSA SIRT3 CERS6	0.221757322175732	0.371076306374533	0.105125131597001	-0.379586079125106	-1.18362818891087	45	ST8SIA4 SPTLC2 SPTLC1 SGMS1 CERS2 TNFRSF1A NSMAF ASAH1 SGMS2 ST8SIA6 PRKAA1 DEGS1 CERS6 ST3GAL1 ST3GAL2 ORMDL2 B4GALT6 SPTLC3
GOBP_CERAMIDE_CATABOLIC_PROCESS	0.388007054673721	0.940303351560466	0.0860347242455604	-0.423281692369861	-1.07929899128746	16	ACER2 ASAH1 HEXB NEU1 GLA ASAH2B PRKCD CEL GM2A	0.439878234398782	0.588635982198147	0.0716527366829457	-0.411984879545158	-1.02690341577151	16	HEXB NEU1 ASAH1 ACER2 GLA GALC ASAH2B PRKCD CEL
GOBP_CERAMIDE_METABOLIC_PROCESS	0.142620232172471	0.823584365433041	0.149207542435322	-0.358347333361612	-1.22866501480172	63	PLPP2 SGMS2 ACER2 ST3GAL1 ST8SIA6 ASAH1 HTRA2 HEXB CERS2 TNFRSF1A ST6GALNAC3 ORMDL2 SMPD1 NEU1 SPTLC2 SPTSSA SIRT3 GLA CERS6	0.031496062992126	0.101915059427739	0.294066672318865	-0.422855743069102	-1.41582694328788	63	ITGB8 ST8SIA4 HEXB SGPL1 SPTLC2 SPTLC1 SGMS1 CERS2 TNFRSF1A PLPP2 NEU1 NSMAF ASAH1 SGMS2 ST8SIA6 PRKAA1 DEGS1 ACER2 CERS6
GOBP_CEREBELLAR_CORTEX_DEVELOPMENT	0.379831932773109	0.93327903646058	0.0845557442441281	-0.384763536109952	-1.06283267888535	22	WNT7A EZH2 WHRN KNDC1 KIF14 OPHN1 HERC1 SERPINE2 RERE MAP2K1 HSPA5	0.186943620178042	0.333179529200245	0.120433371642259	-0.466050007593301	-1.2490636108246	22	HERC1 RERE WHRN DLL1 MAP2K1 PTPN11 SERPINE2 KIF14 KNDC1 AGTPBP1
GOBP_CEREBELLAR_CORTEX_MORPHOGENESIS	0.569204152249135	0.982357253244296	0.0652353056017703	-0.354819323850856	-0.923347167297862	18	WNT7A WHRN KNDC1 KIF14 OPHN1 HERC1 SERPINE2 MAP2K1	0.184407796101949	0.330019037892972	0.122107920287081	-0.493778405020906	-1.27027779428264	18	HERC1 WHRN DLL1 MAP2K1 PTPN11 SERPINE2 KIF14 KNDC1 AGTPBP1
GOBP_CEREBRAL_CORTEX_CELL_MIGRATION	0.141868512110727	0.823584365433041	0.153158808683073	-0.499965235704369	-1.30106071767693	18	ADGRG1 HTR6 FGF13 PSEN1 DAB2IP NDEL1 ZMIZ1	0.0314842578710645	0.101915059427739	0.315324831550005	-0.589533206914501	-1.51661339200125	18	FGF13 RTN4 ZMIZ1 HTR6 NDEL1 DAB2IP PSEN1
GOBP_CEREBRAL_CORTEX_DEVELOPMENT	0.0571428571428571	0.768702687686645	0.245041785430996	-0.413458585255295	-1.37953058862903	54	GSK3B TACC1 FAT4 ADGRG1 HTR6 FGF13 PSEN1 DAB2IP NF1 NCOA1 NDEL1 PHACTR1 ZMIZ1	0.00319372187677183	0.0229663918133724	0.431707695803346	-0.509622826114531	-1.64460222795714	54	TACC1 FGF13 NCOA1 RTN4 ZMIZ1 SLC38A2 HTR6 CEP120 FAT4 GSK3B NDEL1 NF1 DAB2IP CSNK2A2 PSEN1
GOBP_CHAPERONE_COFACTOR_DEPENDENT_PROTEIN_REFOLDING	0.164705882352941	0.823584365433041	0.13880510939114	-0.447039054443886	-1.23485640194656	22	DNAJB5 SDF2 ST13 TOR2A DNAJB12 TOR1A DNAJB1 GAK HSPA5 DNAJC7	0.0474777448071217	0.131825936002938	0.252961123069611	-0.540107551126577	-1.447545707654	22	HSPH1 DNAJB5 ST13P5 ST13 SDF2 DNAJB1 TOR1A DNAJC7 PTGES3 HSPA13 HSPA5
GOBP_CHAPERONE_MEDIATED_PROTEIN_COMPLEX_ASSEMBLY	0.49911190053286	0.970006485084306	0.0730744399126987	-0.386622408880364	-0.973349144572265	15	NDUFAF1 PSMG2	0.856060606060606	0.905393425147712	0.0400845633477088	-0.292601099380113	-0.723737319880665	15	BBS10 PSMG1 HSPA4 HSPD1 PTGES3 HSP90AA1
GOBP_CHAPERONE_MEDIATED_PROTEIN_FOLDING	0.478260869565217	0.966324520428915	0.0741758965588009	-0.310877200937783	-0.978468715983405	41	DNAJB5 FKBP5 P3H1 SDF2 CSNK2A1 CRTAP ST13 TOR2A DNAJB12 TOR1A DNAJB1 DNAJB2	0.572842998585573	0.696751303219655	0.0553642837725362	-0.307353015467014	-0.940576897499147	41	HSPH1 DNAJB5 ST13P5 ST13 FKBP5 SDF2 DNAJB1 TOR1A DNAJC7 PPID CSNK2A1 PTGES3 HSPA13 HSPA5
GOBP_CHEMICAL_SYNAPTIC_TRANSMISSION_POSTSYNAPTIC	0.265866209262436	0.887525562372188	0.106729884364606	-0.363767499787443	-1.13163502229277	38	GSK3B GRIK5 CHRNA2 WNT7A ARRB2 PRKCZ CHRNA5 APP UNC13B NTSR1 MTMR2 MEF2C MAPK8IP2 STX1B	0.613409415121255	0.729554943828498	0.0525898950623616	-0.307250800277349	-0.918000061011889	38	PPP3CA UNC13B GSK3B MTMR2 APP LRRK2 CHRNA2 RAB3GAP1
GOBP_CHEMOKINE_PRODUCTION	0.743545611015491	1	0.0523759084097997	-0.259129369121391	-0.841692805466089	47	TRIM32 HMOX1 MEFV ARG2 SYK IL1B IL18 APP AZU1 MYD88 EPHA2 TNFSF4 ADAM17 LPL SIRPA CLEC7A RIPK2 ZFPM1	0.0154666560453329	0.0655361211892539	0.380730400722792	-0.484433014790745	-1.51753149027591	47	EGR1 DDX3X ERBIN IL1B APP TRIM32 MEFV HMOX1 RIPK2 SYK TNFSF4 SIRPA MYD88 MUL1 SUZ12
GOBP_CHLORIDE_TRANSPORT	0.661835748792271	1	0.0743625384422526	0.274424636145725	0.876379150304552	36	CLIC5 ANO5 ABCB1 TSPO ANO9 TTYH2 ANO8	0.756302521008403	0.836251706374659	0.0421619430092452	-0.270509801026378	-0.80436602935021	36	CLCN4 SLC4A1 ANO5 CLCN3 PRNP ANO6
GOBP_CHOLESTEROL_EFFLUX	0.190152801358234	0.840178454923355	0.128788713061714	-0.434786736525937	-1.20553150435023	23	PTCH1 NPC1 ABCG1 ABCA3 SIRT1 NR1H2 CES1	0.208023774145617	0.357234856691511	0.11331290842208	-0.442844556579347	-1.19412290064541	23	ABCA1 SIRT1 ABCG1 PTCH1
GOBP_CHOLESTEROL_STORAGE	0.335701598579041	0.920883913685788	0.0946646223153342	-0.442666525608341	-1.11444415568002	15	ABCG1 MSR1 EHD1 NR1H2 CES1 STARD4 LPL TTC39B	0.351515151515152	0.507628347525608	0.083129129135339	-0.445143365646093	-1.10104462046754	15	ABCA1 ABCG1 SOAT1 MSR1 TTC39B
GOBP_CHONDROCYTE_DIFFERENTIATION	0.969411764705882	1	0.0545680646670941	0.198158235168924	0.658917158658048	42	RARG SMAD3 ZNF219 CHSY1 MAF TRIP11 TRPS1	0.0878661087866109	0.198182731955819	0.176694268938498	-0.420525202291513	-1.29725715755358	42	BMP6 GPLD1 SLC39A14 BMPR1A CHST11 CREB3L2 CHSY1 TGFBR1 MEX3C RUNX2 PTPN11 MBOAT2 EIF2AK3 MEF2C SULF2
GOBP_CHONDROITIN_SULFATE_PROTEOGLYCAN_BIOSYNTHETIC_PROCESS	0.350604490500864	0.923061712299	0.0905428948469474	-0.41503150978423	-1.09168190725334	19	VCAN B3GAT2 CHST11 CHST12 XYLT1 CHST15 PXYLP1	0.816265060240964	0.87553134733268	0.0419926218968594	-0.283308335133411	-0.737557119694565	19	XYLT1 CHST11 CHSY1 CSGALNACT2
GOBP_CHONDROITIN_SULFATE_PROTEOGLYCAN_METABOLIC_PROCESS	0.226351351351351	0.865431157963069	0.116234148779716	-0.417093837484051	-1.17164755791599	24	VCAN B3GAT2 CHST11 HEXB CHST12 XYLT1 CHST15 PXYLP1 ARSB	0.594752186588921	0.714682131424285	0.0550211117163117	-0.337024427329097	-0.921199071025726	24	HEXB XYLT1 CHST11 CHSY1 ARSB CSGALNACT2
GOBP_CHROMATIN_ASSEMBLY_OR_DISASSEMBLY	0.688135593220339	1	0.0552495663125249	-0.240446201302009	-0.885116117983572	99	MCM2 CENPO PADI2 SUV39H1 OIP5 TSPYL4 HJURP SMARCD1 CHAF1A PAF1 HDAC1 NFE2 SMARCD3 NAP1L3 CENPW AICDA MIS18A MPHOSPH8 SIRT1 SPTY2D1 NAP1L2 ATF7IP	0.0130902230495469	0.0584967047663976	0.380730400722792	-0.419079669673352	-1.48204638990185	99	SIRT1 KAT6A TSPYL4 ATF7IP CENPO BAZ2A LIN54 MCM2 TLK1 SMARCA5 SPTY2D1 CTCF PHF2 SUPT16H ARID2 SMARCC1 ZNF304 PADI2 NASP OIP5 HDAC1 TSPYL1 ARID1A
GOBP_CHROMATIN_ORGANIZATION	0.976470588235294	1	0.0325057651164641	-0.186000591902274	-0.827245914401833	452	TAF1L MCM2 CENPO PADI6 PPM1D JARID2 YEATS2 ASH2L SNCA CCNB1 BRCA2 TAF12 ZNHIT1 HNRNPC PADI2 GATAD2B PAK1 SUV39H1 OIP5 USP3 UBE2A CARM1 AASS SERTAD2 TSPYL4 C6orf89 TOX RCOR1 NCOA1 HJURP TADA3 IL1B UBR2 KANSL1 PCGF1 SS18L1 TRIP12 GATA2 EZH2 TBL1X MYB SKI SMARCD1 CHAF1A PAF1 MKI67 ZMIZ1 NAA40 ACTR8 HDAC1 BRPF3 HLCS NFE2 MSL2 KDM3A SUPT6H WBP2 SMARCD3 SYCP3 NAP1L3 GTF2B ZNF274 RYBP KMT5C RELA L3MBTL2…	1.13485160773984e-08	2.19026360293788e-06	0.747739663149885	-0.417683945892843	-1.67847881706358	452	GATA2 SIRT1 KDM3A JARID2 SERTAD2 WAC RCOR1 PSME4 ERCC6 KAT6A RYBP TRIP12 HNRNPC UBR5 NCOA1 IWS1 SMARCA2 TSPYL4 PPM1D TBL1X JMJD1C BRD8 ATF7IP ZMIZ1 CENPO RNF20 KDM6A TAF7 KMT5B UBR2 BAZ2A LIN54 SETD1B CREBBP NAA50 MCM2 INCENP KANSL1 RERE RLF EPC2 C6orf89 CHD1 TLK1 BCOR NR3C1 HDAC4 USP7 ARID1B SNW1 SIN3A RNF168 EPC1 BRCA2 CDC73 SMARCA5 SPTY2D1 CTCF PHF2 EMSY SUPT16H ACTR8 ARID2 CUL4B CTNNB1 TET2 K…
GOBP_CHROMATIN_ORGANIZATION_INVOLVED_IN_REGULATION_OF_TRANSCRIPTION	0.616666666666667	0.989621977211828	0.0596037042575973	-0.275015003361075	-0.923978043282009	56	PPM1D PADI2 SUV39H1 SERTAD2 UBR2 PCGF1 EZH2 SMARCD1 ZMIZ1 HDAC1 AICDA MPHOSPH8 SIRT1 ATF7IP	0.00541382275885086	0.0329620145485025	0.407017918923954	-0.494211881066428	-1.60730208998165	56	SIRT1 SERTAD2 PPM1D ATF7IP ZMIZ1 UBR2 BAZ2A ARID1B SIN3A SMARCA5 PHF2 HDAC2 ZNF304 PADI2 HDAC1 UBE2B ARID1A
GOBP_CHROMATIN_REMODELING	0.250409165302782	0.880368981818257	0.107554375265169	-0.297273481497874	-1.11399842800513	106	CENPO JARID2 ZNHIT1 HNRNPC GATAD2B PAK1 SUV39H1 OIP5 HJURP MYB SMARCD1 ACTR8 HDAC1 SMARCD3 SYCP3 CHRAC1 CENPW AICDA KDM6A MIS18A TADA2B MPHOSPH8 SIRT1 SPTY2D1 ATF7IP	0.0104230913653895	0.0506591028750002	0.380730400722792	-0.421907494027631	-1.50020379707553	106	SIRT1 JARID2 PSME4 ERCC6 HNRNPC SMARCA2 ATF7IP CENPO KDM6A BAZ2A RERE HDAC4 ARID1B SMARCA5 SPTY2D1 PHF2 ACTR8 SMARCC1 TOP1 HDAC2 ZNF304 TADA2B NASP OIP5 HDAC1
GOBP_CHROMATIN_REMODELING_AT_CENTROMERE	0.619694397283531	0.989946301569812	0.0602484086158019	-0.330556546659759	-0.916532859653562	23	CENPO OIP5 HJURP CENPW MIS18A	0.307578008915305	0.463302927326351	0.0894366833718621	-0.414425319814465	-1.11749090656166	23	CENPO SMARCA5 NASP OIP5 HJURP CENPW CENPL RBBP4
GOBP_CHROMATIN_SILENCING	0.927364864864865	1	0.0414044273760278	-0.227479740163602	-0.639007480057149	24	PPM1D UBR2 PCGF1 EZH2	0.087463556851312	0.197710238340878	0.181383128498408	-0.491497277256134	-1.34342438857676	24	SIRT1 PPM1D UBR2 SIN3A HDAC2 UBE2B
GOBP_CHROMOSOME_CONDENSATION	0.78682842287695	1	0.0500922874402106	-0.295492201389072	-0.789544415514588	20	CCNB1 GPER1 NCAPH ACIN1 CDCA5 AIFM1 DFFB	0.0600600600600601	0.154887359858578	0.224966093540314	-0.542424591110074	-1.42957335424687	20	NCAPG NCAPD3 INCENP WAPL SMC4 PHF13 NCAPH CCNB1 NCAPG2 ACIN1
GOBP_CHROMOSOME_LOCALIZATION	0.0728813559322034	0.777977159076555	0.216542836735348	-0.409614787543303	-1.35539184894632	51	KIF18A CDCA8 CCNB1 MLH1 NUF2 KIFC1 NDEL1 CHMP1B KIF14 DYNC1H1 CHMP2A LMNA CENPF CHMP2B CDT1 DLGAP5	0.00590845382617899	0.0346312207371965	0.407017918923954	-0.495156907364083	-1.58711995213933	51	DLGAP5 KIF18A VPS4B INCENP ACTR2 TTL NDEL1 CHMP2B HNRNPU UBE2B KIFC1 CHAMP1 RAB11A CCNB1 KIF2C KPNB1 CHMP1B KIF14 CDCA8
GOBP_CHROMOSOME_ORGANIZATION_INVOLVED_IN_MEIOTIC_CELL_CYCLE	0.243243243243243	0.878110950365571	0.138022242496643	0.391948051035868	1.1618232825675	26	ZCWPW1 INCENP FANCD2 CCNE1 MLH3 ATRX SMC2 RNF212 P3H4 HORMAD1	0.680635838150289	0.785245832467878	0.0484087618816951	-0.315086738355004	-0.876448643675489	26	NCAPD3 INCENP SYCE1 UBE2B SMC4 SGO1 BUB1 BRIP1
GOBP_CHROMOSOME_SEGREGATION	0.315873015873016	0.911287943296434	0.0916795246008379	-0.25868700107396	-1.05418686114296	197	KIF18A SYCE1 TTK DUSP1 CDCA8 CDC26 CCNB1 RMI1 KLHDC8B MLH1 OIP5 NUF2 PTTG1 RMI2 PSMG2 KIFC1 FBXW7 HJURP BIRC5 NCAPH NDEL1 CSNK2A1 MKI67 HECW2 MCMBP USP9X CHMP1B NDC1 RGS14 KIF14 CENPW DYNC1H1 CIAO1 KIF4A UBE2C MIS18A CHMP2A CDC20 CENPF CHMP2B CDT1 MAD2L2 DLGAP5 CTNNB1 NAA50 RIOK3 SRPK1 FBXO5	8.62709542995881e-06	0.00032462837709084	0.593325476396405	-0.447735949711162	-1.70090142433363	197	CDC26 PUM1 NCAPG PUM2 USP9X DLGAP5 KIF18A DDX3X VPS4B RIOK3 NCAPD3 NAA50 INCENP FBXW7 ACTR2 TLK1 TTL TTK NR3C1 MCMBP UVRAG CDC27 CTCF SYCE1 CTNNB1 PTTG2 NDEL1 DUSP1 BUB3 PDS5B CHMP2B RMI2 TOP1 DYNC1LI1 WAPL TNKS HNRNPU OIP5 RMI1 CDCA2 UBE2B KIFC1 SMC4 CSNK2A2 MKI67 SGO1 FANCM NIPBL PHF13 SLF2 BIRC5 CHAMP1 RAB11A NCAPH STAG2 RB1 CCNB1 UBE2C KIF2C RIOK2 KPNB1 BUB1 CHMP1B USP44 BRIP1 KIF14 HJURP MAD…
GOBP_CHROMOSOME_SEPARATION	0.0352941176470588	0.7370041882237	0.315324831550005	-0.432791967932354	-1.44403763657968	54	TTK DUSP1 CDC26 CCNB1 RMI1 MLH1 PTTG1 PSMG2 CSNK2A1 HECW2 UBE2C CDC20 CENPF CDT1 MAD2L2 DLGAP5 FBXO5 ANAPC5	0.0646492434662999	0.16170419049284	0.206587922696891	-0.420733273300722	-1.35774703013511	54	CDC26 DLGAP5 TTK CDC27 PTTG2 DUSP1 BUB3 DYNC1LI1 RMI1 CSNK2A2 FANCM RB1 CCNB1 UBE2C RIOK2 BUB1 USP44 MAD2L1BP HECW2 CDC20 ANAPC4 ATM EME1 PLSCR1 CSNK2A1
GOBP_CILIARY_BASAL_BODY_PLASMA_MEMBRANE_DOCKING	0.346534653465347	0.923061712299	0.11331290842208	0.289967770665015	1.06371739563436	67	CEP76 AKAP9 OFD1 MKS1 CEP72 HAUS5 TMEM67 RPGRIP1L CEP162 DYNC1I2 TCTN2 NPHP4	0.698287220026351	0.796227739063105	0.0430173196927508	-0.260938425242272	-0.877833817442172	67	MAPRE1 CLASP1 PCM1 NPHP1 TUBB PRKAR2B TUBB4A SDCCAG8 RAB11A CEP162 YWHAG CEP89 PLK4 ACTR1A CETN2 CEP57 TCTN2 CEP192 HSP90AA1
GOBP_CILIUM_MOVEMENT	0.0636792452830189	0.769192252389411	0.276500599254472	0.401985782464015	1.39582847652205	49	GAS8 OFD1 SLC22A16 NEURL1 SPEF2 DNAI2 SEMG1 INPP5B NPHP4 SORD CATSPER1 RSPH9 DRC1 PLTP TPGS1 IQCG	0.263940520446097	0.417878131766161	0.165656695205483	0.307146257850365	1.1133848357775	49	STK36 DNAI2 PLTP DRC1 SLC22A16 DRC7 OFD1 TPGS1 CEP131 CCDC114 CATSPER1 NPHP4 NEURL1 SORD CCSAP SPAG16 TTLL1 INPP5B ATP1A4 IQCG DNAAF2 ZMYND10
GOBP_CILIUM_OR_FLAGELLUM_DEPENDENT_CELL_MOTILITY	0.135831381733021	0.823157436433299	0.184706471207739	0.379754822700861	1.26421422570301	41	GAS8 SLC22A16 NEURL1 SPEF2 SEMG1 INPP5B NPHP4 SORD CATSPER1 RSPH9 DRC1 PLTP TPGS1 IQCG CCSAP	0.935593220338983	0.95883080460571	0.0739901439101342	0.209257926017628	0.732585173945763	41	PLTP DRC1 SLC22A16 DRC7 TPGS1 CEP131 CATSPER1 NPHP4 NEURL1 SORD CCSAP SPAG16 TTLL1 INPP5B DNAH8 ATP1A4 IQCG DNAAF2
GOBP_CILIUM_ORGANIZATION	0.673239436619718	1	0.0815265143256594	0.215690079884276	0.926061180992127	217	CEP76 GAS8 AKAP9 OFD1 MKS1 ARL13B TTC39C SYNE2 NEK1 CCDC66 CEP72 HAUS5 GALNT11 ODF2L DYNC2LI1 TMEM67 TTC8 RPGRIP1L NEURL1 RABEP2 CEP162 SPEF2 DYNC1I2 TRAF3IP1 IFT88 TCTN2 DNAI2 TMEM138 NPHP4 CCDC88A IFT57 PIBF1 HTT TUB IFT74 RSPH9 EVI5L TRIP11 HAUS2 DRC1 CEP57 HAUS1 AHI1 CCDC57 TPGS1 IQCG IFT20 HAUS8 CEP350 CDK5RAP2 CNTRL WRAP73 BBS9 ABLIM1	0.0805369127516778	0.188150077701401	0.16440575583821	-0.317355369337134	-1.22309107656998	217	ABCC4 CEP350 KIF3B CDKL5 MAPRE1 ATG3 TBC1D30 ATMIN TTC30A IFT52 CLASP1 ACTR2 SPAG1 TAPT1 SPATA6 CEP120 EHD2 ARHGAP35 NECTIN2 BBOF1 TNPO1 SNAP29 PCM1 TTC26 NOTCH1 DNAL1 RTTN BBIP1 NPHP1 ASAP1 UBE2B SNX10 HYLS1 OCRL TUBB CFAP70 WDR19 ATG5 PRKAR2B TUBB4A SDCCAG8 BBS10 RAB11A GALNT11 CEP162 BBS9 CFAP20 ARL3 CDKL1 FAM149B1 YWHAG CEP89 PLK4 ATP6V1D ACTR1A RFX3 CETN2 NEK1 KIF3A SPEF2 DZIP1L CEP57 TCTN2 …
GOBP_CIRCADIAN_REGULATION_OF_GENE_EXPRESSION	0.381861575178998	0.93401157163444	0.104732821580651	0.320971577306988	1.04126986452135	38	BHLHE41 ZFHX3 CLOCK EGR1 NR1D1 MYBBP1A CRY1 ARNTL HDAC2 KDM8 RELB PPARA PML PER2 TOP1 NPAS2 LGR4 NOCT	0.00303763677439882	0.0222996083696051	0.431707695803346	-0.55495764273076	-1.65809543677667	38	EGR1 SIRT1 NCOA2 NAMPT TOP1 HDAC2 CRY1 GFPT1 HNRNPU HDAC1 KDM2A PPP1CC PER3 BHLHE40 HDAC3 NGFR
GOBP_CIRCADIAN_RHYTHM	0.568822553897181	0.982357253244296	0.0632191170859458	-0.250756315519134	-0.943341795949257	111	SIAH2 GSK3B HEBP1 TYMS CPT1A PRKDC KLF10 NGFR ATG7 SUV39H1 JUN FBXW7 EZH2 HDAC1 RBM4B USP9X PPP1CA NFIL3 LEP THRAP3	8.65834194401585e-05	0.0018130456505107	0.538434096309916	-0.485284489369853	-1.7380255870253	111	EGR1 SIRT1 PRKDC CREB1 JUN USP9X SIAH2 THRAP3 NCOA2 FBXW7 DYRK1A USP7 NAMPT SIN3A GSK3B HNRNPR TOP1 HDAC2 FBXL3 NTRK1 CRY1 GFPT1 NFIL3 HNRNPU HDAC1 CREM TYMS SETX KDM2A SUV39H2 FBXW11 PRKAA1 PPP1CC HEBP1 FBXL22 PER3 BHLHE40 MAPK9 LEP TIMELESS HDAC3 NGFR MTOR NONO GNAQ HTR7 SIK1 FBXL12
GOBP_CIRCULATORY_SYSTEM_PROCESS	0.549689440993789	0.980257904273071	0.0617054053637523	-0.229623957995287	-0.971163010002372	261	CORIN KCNH2 SGK1 PRCP SGCD ATP2A1 SLC6A9 CXCR4 CTSG ABCC5 P2RY1 KCND1 FYN HMOX1 F2R CPA3 NEDD4L ATP1B1 CACNA2D2 AGTRAP FGF13 SLC4A8 GPER1 MAP2K3 PDE4B PKP2 SLC9A1 TEK ASPH KCNE1B GSTO1 PTGS2 ATP1B3 RGS2 SLC7A8 KCNE3 STK39 NTSR1 AZU1 LEP TPM1 INSR PDE2A SLC6A6 AKAP12 GNAO1 GAA CYB5R3 GLRX3 KEL GNB3 SLC44A1 SCN4B CES1 SLC24A3 ATP1A1 HTR7 CLDN5 CYP4F2 MME ATP2B1 ANPEP EXT1 DSP ABCC3 F5 SRI SLCO3A1 G…	0.0370774263904035	0.112758486714682	0.245041785430996	-0.323766795520657	-1.25966512339227	261	ASPH AKAP12 CORIN PIK3CG ABCC4 BMP6 FGF13 PCSK5 PIK3CA F2R DOCK4 CPA3 PDE4B SLC38A2 ATP1B3 ATP2B1 SLC6A6 EPAS1 FLI1 HDAC4 PTGS2 PRCP CXCR4 ARHGAP35 FYN ABCC5 SLC16A1 CELF2 SLC4A4 SLC44A1 KCNJ2 SLC7A8 ATP1A1 P2RY1 HMOX1 RGS2 DLL1 ZMPSTE24 SLC6A9 SLC1A5 ERAP1 CTSG ATG5 SPX GNAO1 SGK1 GCH1 ITPR1 ATP6AP2 SRI CYP4F2 NUP155 MEF2A F5 SLC24A3 UTS2 ATP8A1 STK39 LEP TFRC LNPEP CALM1 DSP MTOR MAP2K3 GCLM SL…
GOBP_CLATHRIN_DEPENDENT_ENDOCYTOSIS	0.937062937062937	1	0.0425023180036553	-0.225992723316411	-0.66384841385156	31	GPR107 DNAJC6 AP2B1 ITSN1 PICALM SYT11 FCHSD2 GAK PIK3CB AP2S1 SMAP1 SCYL2 AP2A2 BTBD8 PIP5K1C BMP2K UBQLN2 UNC119	0.000185911063961255	0.0032054924947556	0.518848077743792	-0.647545128358195	-1.87260693302155	31	SMAP1 AP2B1 PIK3CB FCHSD2 SYT11 PICALM SCYL2 GPR107 BMP2K UBQLN2 DLL1 CANX
GOBP_CLEAVAGE_INVOLVED_IN_RRNA_PROCESSING	0.0205586817920379	0.623215060014323	0.352487857583619	0.569030224149656	1.55532612725334	19	UTP23 KRI1 RCL1 NOL9 ERI3	0.00772680545216946	0.0417610451854832	0.407017918923954	0.590943260956406	1.75235496555407	19	NOL9 KRI1 ERI3 RRP36 TBL3 NOB1 EXOSC10 RCL1 RPS21
GOBP_COAGULATION	0.0123412228700093	0.494604750849752	0.380730400722792	-0.342101499058743	-1.3862297851973	186	PRTN3 SLC4A1 CD9 MFN2 PRCP VWF ITGA2B SLC7A11 DGKK PAFAH2 P2RY1 MYL9 FYN F2R RAF1 YWHAZ PSEN1 VAV3 ARRB2 DMTN SYK ACTG1 RCOR1 F12 PROC ENTPD2 RAP2B GATA2 ITPK1 GGCX KRT1 PEAR1 HDAC1 NFE2 SELP RAC1 IRF1 MYH9 GATA1 USF1 EHD1 TREML1 WAS THBD FIBP VCL ANO6 GP1BA CYP4F2 DOCK8 PLEK ACTB RAD51B F5 SERPINE2 UBASH3B F13A1 PRDX2 TSPAN32 CAPZB	7.38998065871631e-05	0.00158474029681361	0.538434096309916	-0.43335892820684	-1.6389516629717	186	PIK3CG GATA2 RCOR1 VWF PDPK1 PIK3CA UBASH3B F2R VAV3 JMJD1C PIK3R1 YWHAZ PIK3CB GNA13 MFN2 IRF2 CLEC1B CD9 PLEK PRCP EHD2 THBD RAP2B BLOC1S4 FYN DOCK9 SLC4A1 VCL HDAC2 ANO6 ACTG1 PRTN3 DGKK DOCK11 DOCK8 P2RY1 HDAC1 SYK SH2B3 F8 PSEN1 PTPN11 PRKAR2B SRF ITPR1 ITPK1 CYP4F2 RAF1 SERPINE2 F5 PRKCQ RAB5A CD40LG STXBP3 AK3 ACTB PROC METAP1 LMAN1 GNAQ ADRA2A MAFF MYH9 HPS5 RBSN MMRN1 TRPC6 PLSCR1 SERPIN…
GOBP_COCHLEA_DEVELOPMENT	0.129757785467128	0.820651902838047	0.160801401070022	-0.50853028176438	-1.3233495573361	18	PVALB MCM2 HOXA1 GATA2	0.0764617691154423	0.181536017705433	0.197822021315103	-0.546578562844525	-1.40610971268159	18	GATA2 MCM2 ADAM10 EPHA4 OPA1
GOBP_COGNITION	0.734113712374582	1	0.0516355964484201	-0.230821509202292	-0.880083566600877	126	EIF4EBP2 FOS SGK1 SLC7A11 ITGA5 CBR3 FYN HOXA1 FGF13 PSEN1 NF1 JUN PRKCZ MAGT1 PIAS1 ARF4 APP PLK2 VDAC1 NTSR1 SYNJ1 INSR RGS14 PICALM KRAS MEF2C CHMP2B MAPK8IP2 SYT11 CLDN5 MME PJA2 NPTN	0.0243605359317905	0.0882258392735488	0.323470511553299	-0.371265533744405	-1.34825508304118	126	KRAS FOS PJA2 CREB1 FGF13 JUN BTG2 EIF4EBP2 PLK2 ATXN1 ACTR2 CBR3 SYT11 SYNJ1 PICALM ARF4 APP FYN CHMP2B MAGT1 NPTN NTRK1 PRNP NF1 PIAS1 ITGA5 NIPBL PSEN1 PRKAR2B SRF KIT SGK1
GOBP_COLLAGEN_BIOSYNTHETIC_PROCESS	0.303904923599321	0.909333265418792	0.0978773277424561	-0.399987761869257	-1.10904452178283	23	PDGFRB F2R VIM ARRB2 RGCC MYB	0.234769687964339	0.384554594836121	0.105520936843198	-0.435938362644327	-1.17550046482322	23	TRAM2 F2R RGCC HDAC2 GOT1
GOBP_COLLAGEN_CATABOLIC_PROCESS	0.070945945945946	0.777977159076555	0.219250346703755	-0.505408036615917	-1.41972870043854	24	ADAMTS2 PRTN3 MRC2	0.800632911392405	0.86559210496219	0.0785029047348687	0.255096651543486	0.792997793961466	24	PHYKPL MMP28 ADAMTS14 MMP15 MMP17 MMP8 MMP11 CTSL
GOBP_COLLAGEN_FIBRIL_ORGANIZATION	0.166386554621849	0.823584365433041	0.138022242496643	-0.432636622770355	-1.23395825106152	26	ADAMTS2 EFEMP2 NF1 SFRP2 CRTAP TGFBR1 EXT1 PXDN RB1 CHADL	0.6	0.718822587104525	0.0956031492204301	0.291857548550912	0.915387652438759	26	P3H4 PLOD3 ADAMTS14 TNXA EFEMP2 EMILIN1
GOBP_COLLAGEN_METABOLIC_PROCESS	0.069204152249135	0.77546414237573	0.224966093540314	-0.417830329604604	-1.36582477249776	50	ADAMTS2 PRTN3 PDGFRB P3H1 MRC2 F2R VIM ARRB2 RGCC MYB MMP9	0.545578231292517	0.675257459210411	0.055826471778749	-0.297243629168594	-0.949271649605348	50	TRAM2 F2R ADAMTS2 RGCC ITGB1 HDAC2 GOT1 PRTN3
GOBP_COLUMNAR_CUBOIDAL_EPITHELIAL_CELL_DEVELOPMENT	0.444444444444444	0.954454813751296	0.0949751525905595	0.376432420270174	1.02889996619482	19	DLL1 CLOCK RARG SRC CDK6 RHEB	0.0933734939759036	0.206373703161371	0.178219874951973	-0.524448493348442	-1.36533476856613	19	BMP6 PDPK1 GSK3B KLF5 DLL1 TYMS
GOBP_COLUMNAR_CUBOIDAL_EPITHELIAL_CELL_DIFFERENTIATION	0.48792270531401	0.969283380624288	0.0908241419007155	0.30174676608334	0.963632777950878	36	DLL1 CLOCK RARG SAV1 SRC CDK6 HES1 RHEB TP63	0.364145658263305	0.518734160330799	0.0770736734944102	-0.36537010232181	-1.08643493630464	36	BMP6 PDPK1 GSK3B KLF5 NOTCH1 DLL1 TYMS
GOBP_COMPLEMENT_ACTIVATION	0.501661129568106	0.97115520907158	0.0694481442003175	-0.286485077422398	-0.97141463846071	59	IGHV2-26 VSIG4 CD55 IGHV3-11 IGHV3-15 IGHV1-69-2 IGHE RGCC IL1B KRT1 IGHV2-70 C4BPA IGLV1-47 SUSD4 IGKV2D-28 IGKV2-28 IGHV4-28 IGKV5-2 C1QC CD46	0.923180592991914	0.950015391790612	0.0309900819310557	-0.217225619887982	-0.716246819980953	59	IGHV3-72 IGHV2-26 IGHE RGCC CD55 IL1B IGHV3-13 IGHV4-4 IGHV3-15 CD46
GOBP_CONNECTIVE_TISSUE_DEVELOPMENT	0.794069192751236	1	0.0473534245254193	-0.226123003223913	-0.841818289003045	102	PDGFRB TYMS WNT7A KLF7 PDGFD CHST11 SULF2 ECM1 WNT11 TGFBI LEP ROR2 DGAT2 SFRP2 CD44 TIMP1 SPTLC2 TGFBR1 MEF2C ARRDC3 SIRT1 TAPT1 EXT1 SORL1	0.000985441872149635	0.00991136288046562	0.45505986738723	-0.461429233760546	-1.63801536466846	102	EGR1 ITGB8 SIRT1 BMP6 GPLD1 PIK3CA SLC39A14 BMPR1A SPTLC2 CHST11 TAPT1 CREB3L2 CHSY1 PAXIP1 SORL1 SH3PXD2B ARRDC3 NOTCH1 TGFBR1 CD44 TYMS ZMPSTE24 NOG MEX3C RUNX2 AMER1 PTPN11 KLF7 SRF ARID5B MBOAT2 DGAT2 LEP GDF7 BMP8B EIF2AK3 MEF2C SULF2
GOBP_COPII_COATED_VESICLE_BUDDING	0.194492254733219	0.840178454923355	0.128142916898415	-0.364729449329519	-1.1846984171773	47	PPP6C MIA3 TFG RAB1A TRAPPC3 SEC24B GORASP1 SCAP TGFA SEC24D SEC23IP CNIH3 TBC1D20 F5 BET1 TMED2 KLHL12 CSNK1D VAPA MCFD2	0.0129415304607619	0.0582174261253673	0.380730400722792	-0.491893186977595	-1.5409011737425	47	VAPB MIA3 TRAPPC10 SEC23A SEC23IP TGFA SEC24D SEC22B MCFD2 TBC1D20 PPP6C PPP6R3 SEC24B F8 ANKRD28 KLHL12 F5 NSF RAB1A LMAN1 TMED2 VAPA TMED10 USO1 TFG
GOBP_CORNIFICATION	0.249569707401033	0.880368981818257	0.11101149245045	-0.400001988495036	-1.14628947725997	28	CYP26B1 KRT8 LIPN KRT81 PKP2 KRT23 PPL KRT1 PKP4 KAZN	0.720630372492837	0.811048065956479	0.0454059226590179	-0.292695815485238	-0.828035604558823	28	CYP26B1 PKP4 LIPN
GOBP_CORONARY_VASCULATURE_DEVELOPMENT	0.648648648648649	0.998949484236889	0.0578529757032509	-0.317468349169661	-0.89179216423805	24	PDGFRB NDST1 GPER1 SEC24B AP2B1 TGFBR1 SUFU	0.00532467737323898	0.032741567034007	0.407017918923954	-0.615159404547432	-1.68143382511701	24	AP2B1 ARID2 SETD2 TGFBR3 NOTCH1 TGFBR1 SUFU NDST1 SEC24B SRF
GOBP_CORTICAL_ACTIN_CYTOSKELETON_ORGANIZATION	0.870588235294118	1	0.0596037042575973	0.236879927902566	0.726516422182204	29	PLS1 ROCK1 TNF EPB41L2 ECT2 ARF6 FMNL3	0.0613409415121255	0.156606808849432	0.216542836735348	-0.493132346264636	-1.40585607073027	29	STRIP1 EPB41 PLEK EHD2 PDCD6IP ARF6 AKAP11
GOBP_CORTICAL_CYTOSKELETON_ORGANIZATION	0.694312796208531	1	0.0709609456938284	0.262976310014489	0.860940012539918	39	RHOBTB2 PLS1 ROCK1 RAC3 TNF EPB41L2	0.0772532188841202	0.182591914404711	0.191892240384838	-0.439373180313748	-1.32221054037823	39	STRIP1 EPB41 RHOB PLEK EHD2 PDCD6IP ARF6 AKAP11
GOBP_COTRANSLATIONAL_PROTEIN_TARGETING_TO_MEMBRANE	875	1	0.062249042949858	0.223995596151236	0.797276143156267	59	SEC61B RPL12 SIL1 RPS28 SRP72 RPL37 RPL35 RPLP1 RPS21 RPL41 RPS4X SRP14 RPL11 RPL35A RPL6 RPL7 ZFAND2B TRAM1 RPL18 RPS27 RPS5 RPL14 RPL9 RPS23 RPL29 SRP9 RPLP0 RPS15 RPL30 RPL24	0.9	0.93580425630011	0.0826646449123753	0.212506858648718	0.802553064777392	59	SIL1 BHLHE40-AS1 RPL12 RPL37 RPS4X RPL14 RN7SL1 RPL29 RN7SL2 RPS21 RPS28 RPL19 ZFAND2B SSR2 RPL15 RPL18 RPS16 RPS15 SRP9 RPL35A RPLP1 RPS27A SEC61B RPL24 RPS5 RPS14 RPLP0 RPL38
GOBP_COVALENT_CHROMATIN_MODIFICATION	0.972477064220184	1	0.034566432206351	-0.186216942346676	-0.798290731992771	291	TAF1L PADI6 JARID2 YEATS2 ASH2L SNCA CCNB1 BRCA2 TAF12 PADI2 SUV39H1 USP3 UBE2A CARM1 AASS C6orf89 RCOR1 NCOA1 TADA3 IL1B UBR2 KANSL1 PCGF1 TRIP12 GATA2 EZH2 TBL1X MYB SKI PAF1 NAA40 HDAC1 BRPF3 HLCS MSL2 KDM3A SUPT6H WBP2 GTF2B ZNF274 RYBP KMT5C AICDA KDM6A GTF3C4 MSL1 RNF20 NSD1 UIMC1 TADA2B MPHOSPH8 SIRT1 SIRT3 NAP1L2 ATF7IP CTNNB1 BRMS1L NAA50 PCGF5	1.17188370365818e-07	1.2096152933865e-05	0.704975715167238	-0.445115205966714	-1.74764594207346	291	GATA2 SIRT1 KDM3A JARID2 WAC RCOR1 KAT6A RYBP TRIP12 UBR5 NCOA1 IWS1 TBL1X JMJD1C BRD8 ATF7IP RNF20 KDM6A TAF7 KMT5B UBR2 BAZ2A SETD1B CREBBP NAA50 INCENP KANSL1 RLF EPC2 C6orf89 CHD1 BCOR HDAC4 USP7 SNW1 SIN3A RNF168 EPC1 BRCA2 CDC73 CTCF PHF2 CUL4B CTNNB1 TET2 KDM7A IL1B AURKA TAF12 MSL1 PAXIP1 NSD1 MSL2 SETD2 SKI HDAC2 KMT2E SNCA ZNF304 PADI2 LRRK2 SETD3 TADA2B GTF3C4 HDAC1 NCOA3 BRPF3 UBE2B C…
GOBP_CRANIAL_NERVE_DEVELOPMENT	0.0305989771487881	0.720867889820238	0.352487857583619	0.608518428199486	1.56618556133207	15	PLXNA3 HOXB2 LPAR1 EGR2 PLXNA4 HES1 EPHB2	0.236842105263158	0.387271471929345	0.154190966581424	0.410266042610485	1.16133738555304	15	PLXNA3 EPHB2 HOXB2 HES1 HOXA1 ADARB1 TMEM126A
GOBP_CRANIAL_SKELETAL_SYSTEM_DEVELOPMENT	0.226351351351351	0.865431157963069	0.116234148779716	-0.416315687453054	-1.16946167670277	24	NDST1 HOXA1 CHST11 CEP55 SMAD2 RAB23 TGFBR1 EXT1 FGFR2 EIF4A3 SETD2 RIC1 IRF6 RDH10 INSIG1 GNAS TGFB3	0.0510204081632653	0.138187008619654	0.241339976815091	-0.517191167296927	-1.41365427613771	24	CHST11 RIC1 SETD2 TGFBR1 NDST1 NIPBL WDR19 MMP14 EIF4A3 GNAS RAB23 SMAD2
GOBP_CYCLIC_NUCLEOTIDE_MEDIATED_SIGNALING	0.45979020979021	0.964019236012989	0.0764767053228531	-0.338528381067645	-0.994419313673421	31	EIF4EBP2 RUNDC3A NUDT4 PDE3B RGS2 PDE7B PDE2A AKAP6 CAP1 PDE4A	0.156695156695157	0.294999094558566	0.130105630751129	-0.426379998568321	-1.23302933873528	31	NUDT4 EIF4EBP2 RAPGEF2 PDE3B CAP1 RGS2 UBE2B PDE7B PRKAR2B AKAP6
GOBP_CYTOCHROME_COMPLEX_ASSEMBLY	0.891891891891892	1	0.0605092988656667	0.25159377246214	0.710897268776844	22	HCCS COA3 BCS1L SMIM20 TACO1 SLC25A33 COA6 UQCRFS1 TIMM21 UQCC2 COA4 C12orf73 COX20	0.518292682926829	0.656701635313685	0.100990587455923	0.308723448167856	0.952898215558384	22	COA4 BCS1L UQCC1 COA3
GOBP_CYTOKINE_MEDIATED_SIGNALING_PATHWAY	0.0945347119645495	0.789429702389679	0.175204047558551	-0.260008942117091	-1.15245560141213	429	ADIPOR2 TRAF6 CCL23 ADIPOR1 PRTN3 IL12A FOS CA1 CRLF1 IP6K2 BCL2L1 UBC KRT8 CXCR4 IL12RB2 SPPL2A IFI27 CEBPD PADI2 TRIM32 NCAM1 IL16 ITGAM EREG JAK1 TRIM62 FYN HMOX1 PSMA5 PLP2 FPR1 YWHAZ STAT3 VIM WNK1 ACKR3 CDIP1 IL3RA APPL2 LAPTM5 SYK IL1R2 CCR4 TNFRSF1A IGHE IL1B PSMD12 PITPNA BIRC5 CCRL2 ECM1 CMKLR1 GSTO1 PTGS2 IL18 ISG20 CASP4 PIAS1 IL1R1 MSN POU2F1 UBE2K CXCR1 STAT6 TALDO1 FOXO3 CXCR2 CD30…	0.00624398273006202	0.0358175922089751	0.407017918923954	-0.332291254049667	-1.33211149678395	429	EGR1 KRAS ADIPOR2 WNK1 SIRT1 FOS PSME4 HIPK1 ADIPOR1 RBM15 PTPRC ELF1 FOXO3 PIK3CA TRAF6 CCL23 JAK1 PIK3R1 IGHE YWHAZ TAB3 PIK3CB PELI2 IRF2 YTHDF3 STAT3 PTGS2 CSF2RB HNRNPF IL3RA IL16 CXCR4 OXSR1 MSN OTUD4 IL1B YTHDF2 FYN MED1 ITGB1 TRIM32 TNFRSF1A CXCR2 BRWD1 IP6K2 TNFAIP3 LMNB1 CA1 PADI2 PRTN3 TXNDC17 PIAS1 HMOX1 CANX CTR9 CBFB CASP4 RIPK2 CD44 CBL PSMC1 SYK SH2B3 CXCR1 CXCL5 PTPN11 TNFSF4 BIR…
GOBP_CYTOKINE_PRODUCTION	0.714918759231906	1	0.0471642455670861	-0.21084527779968	-0.928652494837172	400	TRAF6 IL12A LGALS9C LGALS9B VSIG4 PRKDC GAPDH CD244 IGF2BP2 CD55 IL12RB2 XRCC5 ADGRG1 TIGIT RAB7B MAPKAPK2 PGLYRP2 TRIM32 INHBB IL16 EREG PPP1R11 HMOX1 MEFV F2R STAT3 PSEN1 RAB1A MAP2K3 ARG2 APPL2 PDE4B LAPTM5 ARRB2 SYK IL1R2 PRKCZ RGCC IL1B SULF2 ADAM8 CMKLR1 PTGS2 OTUD7B IL18 TBX21 IL1R1 MYB ERMAP STAT6 PTPN22 PTGER4 TMEM106A APP FCGR2B SFTPD WNT11 BTNL9 RAC1 POLA1 IRF1 AZU1 LEP CD86 RELA CD14 …	0.0326315789473684	0.104180756052351	0.257206466468838	-0.30844577721073	-1.23055377306291	400	EGR1 PIK3CG ITGB8 SIRT1 PRKDC CREB1 PTPRC PCSK5 TRAF6 F2R PTGER4 PDE4B DDX3X PIK3R1 RIOK3 RGCC TIGIT XRCC5 PANX1 CREBBP ATP2B1 AKIRIN2 SYT11 STAT3 PTGS2 IL16 CD244 RFTN1 TOMM70 CD55 IGF2BP2 CTNNB1 DICER1 ERBIN IL1B POLA1 FZD5 APP INHBB TWSG1 PDCD1LG2 TRIM32 SETD2 TNFAIP3 HDAC2 NPTN SORL1 POLR3B PRNP CADM1 AFAP1L2 MEFV HMOX1 DLL1 PTPN22 CD200R1 RIPK2 SYK BCL10 PSEN1 PTPN11 TNFSF4 ATG5 S1PR3 TRIM21…
GOBP_CYTOKINE_PRODUCTION_INVOLVED_IN_IMMUNE_RESPONSE	0.921535893155259	1	0.0411544018789903	-0.21752568849058	-0.728364895155343	55	TRAF6 CD55 HMOX1 LAPTM5 PRKCZ IL1B IL18 TBX21 IL1R1	0.315500685871056	0.471715074139949	0.0835990603684159	-0.337045985900191	-1.09280720047865	55	SIRT1 TRAF6 CD55 IL1B FZD5 HMOX1 BCL10 TNFSF4 ATG5 KIT LAPTM5 TBX21 XCL1 BCL6 FFAR3 HK1 GATA3 CD226 IL18 NLRP3 F2RL1 SMAD7 BTK B2M CLEC7A CD81 DHX36
GOBP_CYTOKINE_PRODUCTION_INVOLVED_IN_INFLAMMATORY_RESPONSE	0.58277027027027	0.986377910683746	0.0629394692018967	-0.329752709271275	-0.926299843853832	24	MEFV STAT3 APPL2 IL1R2 LEP MYD88 CHID1 SIRPA ALOX5 CLEC7A BAP1	0.361516034985423	0.517081146860575	0.0795564677235957	-0.391501143360651	-1.0701019283008	24	STAT3 MEFV SIRPA MYD88 BAP1 LEP APPL1 GBP5
GOBP_CYTOKINESIS	0.935537190082645	1	0.0400031517498194	-0.203700819352253	-0.74988179760359	94	BCL2L1 STAMBP KLHDC8B BRCA2 RHOB SH3GLB1 DCTN3 CEP55 PKP4 KLHL21 PLK2 ANLN SVIL CHMP1B MYH9 KIF14 KIF4A CHMP2A SNX9 CHMP2B PLK3 SPIRE2 BIN3 SNX33 PIK3C3 CNTROB FSD1 EFHC2 RTKN	0.00114237064917696	0.011059552741142	0.45505986738723	-0.465514292956318	-1.63306852997139	94	KIF3B E2F8 PLK2 PKP4 PIK3R4 SVIL VPS4B TRIM36 INCENP ACTR2 RHOB UVRAG KIF20A BRCA2 ZFYVE26 PIK3C3 RASA1 PDCD6IP AURKA CHMP2B SETD2 KLHL9 KIF13A STAMBP SH3GLB1 KLHL21 SPAST RAB11A BCL2L1 ARL3 SNX18 CHMP1B KIF14 PLK4 CALM1 MAP10 CETN2 PRPF40A SPTBN1 RACGAP1 MYH9 USP8
GOBP_CYTOKINETIC_PROCESS	0.583529411764706	0.986377910683746	0.0795564677235957	0.298255749517724	0.914757539625804	29	KIF20A KIF20B ALKBH4	0.587731811697575	0.709666887868131	0.0545680646670941	-0.325404736055791	-0.927686506662281	29	VPS4B KIF20A PDCD6IP CHMP2B SPAST SNX18 CHMP1B RACGAP1 MYH9
GOBP_CYTOPLASMIC_MICROTUBULE_ORGANIZATION	0.911611785095321	1	0.0433636987883266	-0.223548317821216	-0.709059095235554	42	KATNA1 CLASP1 CLIP4 DYNC1H1 DST TPPP CLIP3 PLK3 KATNAL1 FIGNL2 CEP126 FSD1	0.0725244072524407	0.174985136741974	0.195789002148949	-0.433471493680057	-1.33719452415146	42	KATNA1 VPS4B CLASP1 SLK SLAIN2 CLIP4 CEP120 TUBGCP3 PCM1 SPAST RAB11A KPNB1 MAPT TPPP MAP10 CLIP2 DST CAMSAP2 IFT172 CRIPT DLG1 KIF19 CENPJ FIGNL2 CLIP3
GOBP_CYTOPLASMIC_PATTERN_RECOGNITION_RECEPTOR_SIGNALING_PATHWAY	0.42654028436019	0.951130176369307	0.09754492162472	0.296878713073146	1.01193893939341	46	TSPAN6 PHB BIRC3 TIFA IRF3 PUM1 IFIH1 DHX58 XIAP IRF7 NFKBIA DDX60 LSM14A TAB1 ANKRD17	0.0393258426966292	0.11699975974835	0.271288554688953	-0.449582296640074	-1.40166021598169	46	PUM1 PUM2 TRAF6 TAB3 RIOK3 ANKRD17 ERBIN TIFA TNFAIP3 PTPN22 RIPK2 LSM14A BIRC2 UBC
GOBP_CYTOPLASMIC_PATTERN_RECOGNITION_RECEPTOR_SIGNALING_PATHWAY_IN_RESPONSE_TO_VIRUS	0.00506701060591997	0.381069554466442	0.407017918923954	0.655833723905067	1.77100439142022	18	TSPAN6 PHB BIRC3 IRF3 PUM1 IFIH1 DHX58 IRF7 DDX60 LSM14A ANKRD17	0.406296851574213	0.55639140832422	0.0749278818393739	-0.405241897317326	-1.04251173854671	18	PUM1 PUM2 RIOK3 ANKRD17
GOBP_CYTOPLASMIC_TRANSLATION	0.928571428571429	1	0.0587185879555941	0.206014526520738	0.753453861712369	66	DHX36 UNK DENR ZC3H15 METTL3 RPL22L1 RPS28 DPH5 EIF3J EIF2S2 RPLP1 RPL26L1 DPH2 RPS21 EIF3D TMA7 DNAJC24 RPL41 RPL11 RPL35A RPL6 EIF3I EIF3G EIF3E RPL18 DPH6 EIF2D RPL9 EIF3F RPS23 FMR1 RPL29 RPLP0 EIF3B RPL30 RPL24 DHX29	0.51925630810093	0.657439506402071	0.0570059526582387	-0.287475950786643	-0.963237556684156	66	DPH3 CNBP GSPT1 YBX3 YTHDF2 CPEB4 ETF1 EIF5 FMR1 ZC3H15 CPEB2 MTOR
GOBP_CYTOPLASMIC_TRANSLATIONAL_INITIATION	0.743529411764706	1	0.0672065093710464	0.292096373813688	0.811319587391296	20	DENR METTL3 EIF3J EIF2S2 EIF3D EIF3I EIF3G EIF3E EIF2D EIF3F EIF3B DHX29 EIF5 EIF2B3	0.813813813813814	0.874382033542059	0.0419926218968594	-0.282952434051848	-0.745728100955016	20	YTHDF2 EIF5 MTOR METTL3
GOBP_CYTOSKELETON_DEPENDENT_CYTOKINESIS	0.405339805825243	0.942088668274292	0.102080107662747	0.287657821022366	1.01173025952615	53	KIF20A INCENP KIF20B ALKBH4 ROCK1 ANK3	0.153314917127072	0.290004157183456	0.129442887745046	-0.381443754550005	-1.22536581671326	53	VPS4B TRIM36 INCENP ACTR2 RHOB KIF20A ZFYVE26 RASA1 PDCD6IP CHMP2B STAMBP SPAST ARL3 SNX18 CHMP1B
GOBP_CYTOSKELETON_DEPENDENT_INTRACELLULAR_TRANSPORT	0.399002493765586	0.942088668274292	0.104732821580651	0.247047123165722	1.006139562528	129	KIF5C SYNE2 BICDL1 PURA MYO1B HOOK1 DYNC2LI1 WASL ACTR10 AP3B2 MYO1D HSPB1 DYNC1I2 TRAF3IP1 IFT88 CCDC88A IFT57 MYO7B HTT SFPQ TUB IFT74 MAPK8IP3 SYBU TRIP11 FYCO1 NEFH TRAK1 SNAPIN F8A1 MAPT TMEM201 IFT20 KIF5A DTNBP1 RAB27B	0.0203592814371258	0.079045801971657	0.352171384439073	-0.375975918936183	-1.3729001233092	129	TANC2 KIF3B MYO6 TTC30A TRAK1 IFT52 APBA1 TNPO1 RAB21 NDEL1 RAB6A ARHGAP21 BLOC1S4 APP ACTR10 KIF5B PCM1 TTC26 RAB27B KIF13A BICD2 HNRNPU LRPPRC TUBA1C OPA1 TUBB WDR19 MYO15A FBXW11 SPAST ACTN4 ARL3 MAPT KIF5A MYO5A FYCO1 RAB1A ARL8B
GOBP_CYTOSOLIC_CALCIUM_ION_TRANSPORT	0.700507614213198	1	0.0739901439101342	0.233642360469313	0.884107022181194	81	BCL2 GRIN2D CACNB3 MCOLN3 DMD CD19 MS4A1 MCUR1 LETM1 PSEN2 HTT CASQ1 P2RY6 F2RL3 RASA3 CAMK2D PRKCE CXCL10	0.260645161290323	0.414744680851064	0.0908241419007155	-0.322910371662491	-1.11043739666168	81	PTPRC PDPK1 UBASH3B F2R TMBIM6 ATP2B1 BAK1 FYN SLC24A1 MCUR1 SNCA PRNP OPA1 ATG5 DIAPH1 SLC25A23 ITPR1 AKAP6 SRI
GOBP_CYTOSOLIC_TRANSPORT	0.278523489932886	0.893705991806004	0.102449405629826	-0.296420504149111	-1.09653621967412	101	BET1L PIP4K2A RAB6B TANC2 RAB7B BAIAP3 SNX3 VPS26B RAB7A LAPTM5 MSN MAP2K2 TMEM87A RAB14 MTMR2 DENND5A TBC1D10B FAM160A2 CES1 SPAG9 AKTIP RAB6C KIF16B UBE2O LAMP1 CORO1A SORL1 PIK3C3 ANKRD27 VPS11 GAK SNX16 MAP2K1 RBSN	0.000703389479278044	0.00795322088610951	0.477270815362862	-0.473897175922053	-1.68294980535032	101	TANC2 PIP4K2A RAB14 TRAPPC10 GOSR1 ACTR2 LMTK2 USP7 RAB7A DENND5A PIK3C3 AP1G1 RIC1 MSN VPS54 RAB21 RAB6A MTMR2 AKTIP KIF5B SORL1 VPS26A SPAG9 LRRK2 EPS15 RDX SNX12 MAP2K1 BET1L MON2 VPS13C STX8 RAB6C RAB5A SNX3 DNAJC13 ANKRD27 KIF5A PREPL LAPTM5
GOBP_DE_NOVO_PROTEIN_FOLDING	0.423407917383821	0.947951238724725	0.0799858801499946	-0.359399272378799	-1.0299338901107	28	DNAJB5 UGGT1 SDF2 ENTPD5 ST13 TOR2A DNAJB12 TOR1A DNAJB1	0.114613180515759	0.237277044645601	0.155241966228839	-0.457710911559146	-1.29486282794214	28	HSPH1 DNAJB5 ST13P5 ST13 SDF2 DNAJB1 TOR1A ENTPD5 HSPD1 DNAJC7 PTGES3 HSPA13 HSPA5 CHCHD4
GOBP_DEFENSE_RESPONSE_TO_BACTERIUM	0.137190082644628	0.823584365433041	0.152144922367565	-0.322084932962809	-1.21732702949127	114	IGHV2-26 IL12A FPR2 CTSG PGLYRP2 DEFA1 ADAMTS5 PPP1R11 IGHV3-11 IGHV3-15 RAB1A ARG2 SYK IGHV1-69-2 TNFRSF1A IGHE DEFA4 SFTPD IGHV2-70 SELP RAB14 AZU1 COLEC12 NLRC4 NOTCH2	0.638014527845036	0.75112965763417	0.0432768714901103	-0.256497523635618	-0.923405658056648	114	IGHV3-72 IGHV2-26 RAB14 IGHE NOTCH2 SYT11 ANKRD17 FPR2 TNFRSF1A ADAMTS5 RBPJ RIPK2 SYK IGHV3-13 LYST CTSG IGHV4-4 IGHV3-15 DEFA1 MYD88 SLPI NLRC4 TMF1 RAB1A OPTN MR1 ADAM17 IGHV3-11
GOBP_DEFENSE_RESPONSE_TO_FUNGUS	0.0557491289198606	0.763265533930266	0.252961123069611	-0.56812478717366	-1.4622959689955	17	GAPDH CTSG DEFA1 DEFA4	0.931547619047619	0.956322821681864	0.0676760401641789	0.229878455126275	0.667094044562096	17	GNLY IL17RC FAM3A
GOBP_DEFENSE_RESPONSE_TO_GRAM_NEGATIVE_BACTERIUM	0.55917667238422	0.982122427490284	0.0656813601934011	-0.325459998895516	-0.932199989675701	27	CTSG DEFA1 DEFA4 SELP AZU1	0.993485342019544	0.997654045200223	0.0689567351672811	0.1762254518138	0.559674883130127	27	GSDMD IL23R SERPINE1 ROMO1 CAMP CD4 LYZ SLC11A1
GOBP_DEFENSE_RESPONSE_TO_GRAM_POSITIVE_BACTERIUM	0.204116638078902	0.848665632818674	0.124434168630393	-0.409136399452003	-1.19983894214592	30	IL12A CTSG PGLYRP2 DEFA1 PPP1R11 DEFA4	0.835007173601148	0.89020811112895	0.0387166740042594	-0.267693400206814	-0.768789816796427	30	RIPK2 CTSG DEFA1 MYD88 MR1 ADAM17 TBK1 IL12A PPP1R11 DEFA4 IL7R DROSHA FGR SEH1L PGLYRP2 GBP4
GOBP_DEFENSE_RESPONSE_TO_VIRUS	0.053030303030303	0.763265533930266	0.315324831550005	0.320647228621256	1.31615564599307	139	BCL2 TSPAN6 DHX36 DDX21 TRIM56 AKAP1 TLR7 RSAD2 PHB BIRC3 IL12RB1 IL23A IRF3 OAS2 ISG15 IL2RA HERC5 RTP4 PUM1 BNIP3 TRAF3IP1 IFIH1 IFI6 IFIT5 ABCE1 DHX58 ILF3 IRF7 IRF5 UNC93B1 CXCL10 NLRC5 DDX60 MOV10 APOBEC3H LSM14A ANKRD17 DDX1	0.0794780545670225	0.186185278181087	0.170932335370056	-0.342785392407425	-1.26207657925813	139	PUM1 SERINC3 PTPRC PUM2 RIOK3 IRF2 ANKRD17 SIN3A TOMM70 SETD2 TNFAIP3 POLR3B EXOC1 ZC3HAV1 PTPN22 DNAJC3 ZMPSTE24 LYST NCBP3 LSM14A BIRC2 DEFA1 BCL2L1 FGL2 MUL1 ABCE1 ISG20 BNIP3L DTX3L ADAR RELA TLR8 ZMYND11 DDX1 DDX60 TRIM44 TRIM52 ELMOD2 RNF26 ZNF175 DDX17 PLSCR1 TRAF3IP2 TSPAN6 HSP90AA1 POLR3G FADD IFITM3 IRF1 AICDA IFI27
GOBP_DEMETHYLATION	0.0725995316159251	0.777977159076555	0.257206466468838	0.436839835253421	1.37649035109527	32	TDG MMACHC CYP3A5 ALKBH4	0.000115912706585178	0.00227764050205507	0.538434096309916	-0.650812158533012	-1.8915413645825	32	KDM3A JARID2 USP9X JMJD1C KDM6A USP7 PHF2 TET2 KDM7A OTUD4 UBE2B KDM2A KDM1B
GOBP_DENDRITE_DEVELOPMENT	0.653910149750416	0.998949484236889	0.0567672387487446	-0.238951476745914	-0.916708156114913	130	CDKL5 GSK3B TANC2 WNT7A KLF7 FYN SEMA4D NEDD4L PSEN1 DAB2IP RTN4IP1 CARM1 DLG5 SIPA1L1 IQGAP1 SS18L1 EZH2 PHACTR1 GORASP1 HECW2 ARF4 APP PLK2 KIAA0319 ITSN1 KNDC1 PICALM IQSEC1 CDC20 MEF2C	0.0137177839525619	0.0605261809647331	0.380730400722792	-0.390165074967697	-1.42335987738315	130	TANC2 IQGAP1 FARP1 CDKL5 KIAA0319 PLK2 RAPGEF2 DLG5 PPP3CA RERE ACTR2 PICALM ADAM10 PDLIM5 RAP2A GSK3B ARF4 RAB21 EPHA4 IQSEC1 CAPRIN1 APP FYN HDAC2 KIDINS220 LRRK2 FBXW8 ARF6 SIPA1L1 ASAP1 DAB2IP OPA1 PSEN1 SEMA4D KLF7 FMR1 NCK2 RTN4IP1 MEF2A ABI2 SS18L2 ANKRD27 MTOR UBA6 MEF2C KNDC1 HECW2 RBFOX2 CDC20 WASL CARM1 TMEM106B TRPC6
GOBP_DENDRITE_EXTENSION	0.921847246891652	1	0.0439759278026345	-0.255970684071498	-0.644424225429898	15	CXCR4 NEDD4L	0.477272727272727	0.620091797453361	0.0673623868166279	-0.407154103923684	-1.00707967460278	15	CXCR4 SLC9A6 SPAG9 PLAA MUL1
GOBP_DENDRITE_MORPHOGENESIS	0.801980198019802	1	0.0469758727821845	-0.231893870209275	-0.834755546283684	80	CDKL5 GSK3B TANC2 WNT7A KLF7 FYN SEMA4D NEDD4L SIPA1L1 SS18L1 PHACTR1 GORASP1 HECW2	0.0337224383916991	0.106526583367231	0.282013350011725	-0.405457267372212	-1.39050925010626	80	TANC2 FARP1 CDKL5 RAPGEF2 PPP3CA RERE ACTR2 PICALM ADAM10 PDLIM5 RAP2A GSK3B RAB21 EPHA4 CAPRIN1 FYN KIDINS220 LRRK2 FBXW8 SIPA1L1 OPA1 SEMA4D KLF7 MEF2A ABI2 SS18L2 ANKRD27 KNDC1 HECW2 RBFOX2 WASL TMEM106B TRPC6
GOBP_DENDRITIC_CELL_DIFFERENTIATION	0.721008403361345	1	0.0526973085708419	-0.297777761198398	-0.849316276233116	26	TRAF6 PRTN3	0.410404624277457	0.560588299510033	0.0725351864394589	-0.377622415182454	-1.05039855163701	26	ITGB8 TRAF6 NOTCH2 PRTN3 RBPJ PSEN1
GOBP_DENDRITIC_CELL_MIGRATION	0.143598615916955	0.823584365433041	0.152144922367565	-0.497800747450996	-1.29542806476583	18	IL12A CXCR4 CXCR1 CXCR2 ANO6 DOCK8 EXT1	0.00801978122867171	0.0429737605898626	0.380730400722792	-0.653820459207734	-1.68199662507334	18	PIK3CG CXCR4 CXCR2 ANO6 DOCK8 CXCR1 CCR1
GOBP_DENDRITIC_SPINE_DEVELOPMENT	0.350746268656716	0.923061712299	0.112843355675562	0.293807777168697	1.03943001061494	56	DHX36 TIAM1 FSTL4 DOCK10 ARHGAP33 WASL LPAR1 NEURL1 EPHB3 CAMK1 SDK1 EPHB2 DNM3 SHANK1	0.0273224043715847	0.0936790517794792	0.323470511553299	-0.458730150384905	-1.49190652369636	56	TANC2 CDKL5 PLK2 DLG5 ACTR2 ADAM10 PDLIM5 ARF4 EPHA4 IQSEC1 CAPRIN1 HDAC2 LRRK2 ARF6 SIPA1L1 ASAP1 OPA1 PSEN1 FMR1 NCK2 ABI2 MTOR UBA6 MEF2C
GOBP_DENDRITIC_SPINE_MORPHOGENESIS	0.0906976744186047	0.786428546627845	0.227987202850442	0.428383865236113	1.33604079211485	31	DHX36 TIAM1 DOCK10 ARHGAP33 WASL EPHB3 EPHB2 DNM3 SHANK1	0.084045584045584	0.19295653466797	0.183023938384487	-0.453882411127708	-1.31256234142207	31	TANC2 ACTR2 ADAM10 PDLIM5 EPHA4 CAPRIN1 LRRK2 SIPA1L1 OPA1
GOBP_DEOXYRIBONUCLEOTIDE_METABOLIC_PROCESS	0.634204275534442	0.99337489267002	0.0756946307932749	0.293151698076642	0.889971381440727	28	TDG NTHL1 NUDT15 DCTPP1	0.5	0.640166916327841	0.0623861492893626	-0.345886467419656	-0.978511803059909	28	DCTD RRM2B DERA RRM1 TYMS RRM2 UNG
GOBP_DEOXYRIBOSE_PHOSPHATE_CATABOLIC_PROCESS	0.175233644859813	0.823584365433041	0.160801401070022	0.470577679674553	1.26021339243027	17	TDG NTHL1 NUDT15 DCTPP1	0.395833333333333	0.549355331322972	0.116739204791222	0.35968311915545	1.04377970778652	17	NTHL1 DCTPP1 NEIL2 NEIL1 NUDT15 ADA TDG DUT
GOBP_DEPHOSPHORYLATION	0.370597243491577	0.928645044329103	0.0808589150280032	-0.241620934344868	-1.02963389602581	280	PPP6C CD300A GSK3B CILP DUSP1 PLPP2 NT5DC3 DUSP2 SMG7 PPM1D PDGFRB PPP1R15A VRK3 SPPL3 CDC25A DUSP10 PLPP7 PPP1R11 NUDT16 PPM1L SEMA4D PPP2R5C PPM1A WNK1 PHOSPHO1 PPP2R5B INPP5A SSU72 POLB PPA2 IGFBP3 PPP2R5D PTPRE PTPRN2 PPP2R1B INPP5K ACP1 PHACTR1 PTPN22 DNAJC6 PPP1R7 MINPP1 RCAN2 NT5DC4 SMPD1 PPP1CA DUSP19 ZFYVE1 MTMR2 ANKLE2 SYNJ1 LHPP CTDSPL CPPED1 FAM122A PXYLP1	0.000485538477595101	0.00614159981279385	0.49849310876659	-0.382998540970841	-1.49990995734447	280	PPP2R5C PPM1A WNK1 NT5DC3 MTMR10 FARP1 GPLD1 DUSP14 PTPRC UBASH3B PPP2R2A PPM1L SMG7 PPTC7 PPP2R1B ZFYVE1 PPM1D PPP3CA FIG4 ANKLE2 CSRNP2 LMTK2 NT5DC4 SYNJ1 RPRD1B PLEK PRUNE1 PTPRE PPP2R2D MTMR6 GSK3B PPP1R3B MTMR8 PPP1R3D HACD2 DUSP1 CNEP1R1 MTMR2 PTPN12 PLPP2 CD300A LRRK2 MTMR1 PPP2R5E PTPRN2 CPPED1 HDDC2 ATP1A1 INPP4A RCAN2 SACM1L CDCA2 PTPN22 PPP6C IGFBP3 PPP6R3 CNST MGAT5 RCAN3 OCRL PTP4A2 …
GOBP_DETECTION_OF_ABIOTIC_STIMULUS	0.727941176470588	1	0.0702812841717392	0.249129020450104	0.868422572918622	52	EYS ADORA1 CACNB3 CCDC66 METAP2 ASIC3 ELOVL4 CAMKMT PDZD7 LXN PLEKHB1 GUCY2D	0.451492537313433	0.59886175436959	0.123257226381337	0.273288574442775	0.999969284896089	52	GUCY2D CACNB3 PDE6B REEP6 ASIC3 CAMKMT CACNA1F PLEKHB1 ADORA1 LHFPL5 PDZD7 CCDC66
GOBP_DETECTION_OF_CHEMICAL_STIMULUS	0.0439024390243902	0.763265533930266	0.341793380897475	0.517287208584041	1.49879676471422	24	OR52N1 CA6 C4B OR56B2P TAS2R20 RTP4 ASIC3 OR13A1 KCNMB1 SCARB1	0.265822784810127	0.419791571468581	0.151148761385484	0.364394646529898	1.13276340195441	24	C4B KCNIP2 OR13A1 ASIC3 CA6 OR56B2P SCARB1 TAS1R3
GOBP_DETECTION_OF_LIGHT_STIMULUS	0.125890736342043	0.820651902838047	0.193813302725311	0.431694447333863	1.31056959988533	28	EYS CCDC66 METAP2 ELOVL4 CAMKMT PLEKHB1 GUCY2D	0.0493421052631579	0.135109297844153	0.376039306993639	0.450782340309441	1.43271990637898	28	GUCY2D PDE6B REEP6 CAMKMT CACNA1F PLEKHB1 CCDC66 GNA11
GOBP_DETECTION_OF_MECHANICAL_STIMULUS	0.393728222996516	0.941646682653877	0.0845557442441281	-0.413140796115646	-1.06338278918084	17	CXCR4 LHFPL5 FYN PHF24 WHRN PTK2 CTNNB1 SERPINE2	0.475975975975976	0.618713673736155	0.0670512579829467	-0.391845311264953	-0.996755710705807	17	CXCR4 WHRN CTNNB1 FYN NTRK1 KIT SERPINE2
GOBP_DETECTION_OF_STIMULUS	0.1875	0.840178454923355	0.160801401070022	0.284303581691186	1.13799868820175	116	RPA2 EYS OR52N1 ADORA1 CA6 C4B OR56B2P CACNB3 NEK1 CCDC66 TSPO TAS2R20 METAP2 RTP4 MRPS9 ASIC3 ELOVL4	0.801703163017032	0.86607333095869	0.0328701032730105	-0.232654361701115	-0.837616765199637	116	DTL TAS2R4 CXCR4 WHRN CUL4B CTNNB1 DNAJA1 FYN OR2I1P NTRK1 RPA1 USP1 CADM1 LXN UBE2B WDR48 RFC2 PCNA KIT UBC PAK1 CDHR2 SERPINE2 NLRC4 MMP24 TIMELESS CYB5R4 NGFR CALM1 OR52N4 METAP1 NEK1 GNAQ CRTAM KCNMB4 PDE6G
GOBP_DETECTION_OF_STIMULUS_INVOLVED_IN_SENSORY_PERCEPTION	0.100702576112412	0.793178950969701	0.216542836735348	0.39260682017066	1.30699887795433	41	EYS OR52N1 ADORA1 CA6 OR56B2P CACNB3 CCDC66 TAS2R20 RTP4 ASIC3 OR13A1	0.589830508474576	0.711121852268585	0.0995791200495904	0.265931379770448	0.930991670491657	41	CACNB3 PPEF2 REEP6 OR13A1 ASIC3 CACNA1F CA6 ADORA1 LHFPL5 PDZD7 CCDC66 OR56B2P
GOBP_DETOXIFICATION	0.223140495867769	0.864918192871435	0.115734447701689	-0.336304017563293	-1.1515293760243	62	MT1F ALOX5AP MT1E NNT GSR PRDX6 SESN2 RALBP1 FBLN5 GSTO1 PTGS2	0.80794701986755	0.870824539698712	0.0365314928349125	-0.24194715135105	-0.804000831256058	62	TXNRD1 NNT FANCC PTGS2 FBLN5 RALBP1 TXNDC17 GSR PRDX3 GCH1 TP53INP1 IPCEF1 ALOX5AP SLC30A1
GOBP_DEVELOPMENT_OF_PRIMARY_FEMALE_SEXUAL_CHARACTERISTICS	0.697231833910035	1	0.0555947097758869	-0.266369294266148	-0.870721331038201	50	CTNNA1 BRCA2 INHBB EREG RETN ARRB2 EIF2B2 GAS2 TIPARP LEP ZNF830 FANCG SIRT1 LHFPL2	0.152380952380952	0.288876818154385	0.128788713061714	-0.385288143126362	-1.23044894930783	50	SIRT1 TIPARP SGPL1 BRCA2 CTNNA1 ZFX INHBB EIF2B2 NUP107 KIT ARID5B MMP14 LEP FANCA ATM ADAMTS1 CEBPB HSPA5 LHFPL2 RETN
GOBP_DEVELOPMENT_OF_PRIMARY_SEXUAL_CHARACTERISTICS	0.165562913907285	0.823584365433041	0.137250779610133	-0.315658379990641	-1.1901033237338	112	KIF18A YBX3 BOK PDGFRB CTNNA1 ADGRG1 BRCA2 INHBB EREG RETN NCOA4 ARRB2 NUDT1 EIF2B2 NCOA1 GAS2 TIPARP LEP SFRP2 SPATA2 ZNF830 CITED2 GATA1 TGFBR1 SAFB2 TESC FANCG SIRT1 LHFPL2	0.0141706033935137	0.0619756725901991	0.380730400722792	-0.397244302259254	-1.42603835888807	112	SIRT1 TIPARP NCOA1 KIF18A BCL2L11 RNF38 SGPL1 CITED2 NCOA4 BRCA2 CTNNA1 YBX3 ZFX INHBB NTRK1 RRM1 NASP TGFBR1 EIF2B2 CBL WDR48 MSH2 NUP107 WDR19 KIT FGF9 ARID4A ARID5B MMP14 LEP TMF1 BRIP1 FANCA ADGRG1 NUDT1 ATM ING2 PDGFRB BASP1 ADAMTS1 CEBPB HSPA5 TNFSF10 LHFPL2 RETN
GOBP_DEVELOPMENTAL_CELL_GROWTH	665	1	0.0560595875032335	-0.239932331675775	-0.900799805464464	109	DRAXIN CDKL5 GSK3B CXCR4 PAK1 SEMA4D NEDD4L SEMA3C FGF13 SEMA6B IQGAP1 PRKCZ NDEL1 GDI1 RGS2 ZFYVE27 APP USP9X KIAA0319 IMPACT ARIH2 VCL AKAP6 SPAG9 CTNNB1 PI16 SEMA4F SEMA3G WASF1 DIP2B G6PD SLC9A6 MTOR RTN4	0.00195332403165022	0.0161866172872068	0.431707695803346	-0.445709432563917	-1.59114172361969	109	IQGAP1 CDKL5 FGF13 KIAA0319 USP9X ALCAM RTN4 MAP2K4 DRAXIN TTL SIN3A PDLIM5 CXCR4 GSK3B CTNNB1 SLC9A6 RAB21 NDEL1 AURKA APP VCL PI16 DIP2B SPAG9 SEMA3C RGS2 MEX3C SEMA4D SRF PLAA RAB11A PAK1 AKAP6 WNT3 MAP3K13
GOBP_DEVELOPMENTAL_GROWTH	0.165912518853695	0.823584365433041	0.130105630751129	-0.260414794075721	-1.12215852445266	305	DRAXIN CDKL5 GINS4 CPQ CD9 GSK3B YBX3 CCM2 GAS1 PTCH1 PDGFRB JARID2 TYMS PRKDC CXCR4 CCNB1 RMI1 BRCA2 KLF5 LGR6 WNT7A DUSP10 PAK1 EREG SEMA4D NEDD4L TAF8 SEMA3C FGF13 SEMA6B CHST11 HTRA2 BNC2 IQGAP1 GAS2 PRKCZ WDTC1 APBA1 VIL1 KPNA1 ECM1 ADD1 EZH2 NDEL1 GDI1 RGS2 ZFYVE27 ZMIZ1 APP KDF1 WNT11 WWC2 USP9X LEP KIAA0319 INSR SFRP2 ZNF830 SMAD2 PKM NINJ1 IMPACT TGFBR1 ARIH2 NOTCH2 MEF2C CLIC4 ATP8A2 VC…	3.04424024320915e-06	0.000144553090278733	0.627256739718528	-0.423426051047855	-1.66515299356804	305	JARID2 IQGAP1 ERCC6 PRKDC STK3 CREB1 CDKL5 FGF13 KIAA0319 PIK3CA USP9X ALCAM BCL2L11 RTN4 ZMIZ1 NOTCH2 PPP3CA MAP2K4 DRAXIN SGPL1 BMPR1A APBA1 PTCH1 CHST11 TTL CD9 SIN3A BRCA2 PDLIM5 CXCR4 GSK3B CPQ ARID2 CTNNB1 YBX3 SLC9A6 RAB21 NDEL1 AKIRIN1 AURKA TNKS2 ZFX APP MED1 PTPN12 ZFP36L1 KLF5 LATS2 BNC2 VCL GAS1 PI16 TGFBR3 WWC3 DIP2B SPAG9 NOTCH1 SEMA3C RBPJ TGFBR1 RMI1 TENM4 RGS2 DLL1 CTR9 TYMS WDR4…
GOBP_DEVELOPMENTAL_GROWTH_INVOLVED_IN_MORPHOGENESIS	0.569767441860465	0.982357253244296	0.0632191170859458	-0.250745591640462	-0.943746113787545	110	DRAXIN CDKL5 GSK3B CXCR4 PAK1 SEMA4D NEDD4L SEMA3C FGF13 SEMA6B IQGAP1 PRKCZ NDEL1 GDI1 ZFYVE27 APP WNT11 USP9X KIAA0319 SFRP2 IMPACT VCL SPAG9 CTNNB1 EXT1 BIN3 SEMA4F EPB41L5 SEMA3G WASF1 DIP2B	0.00295387801645722	0.0218389926226361	0.431707695803346	-0.429228148978739	-1.53409991752522	110	IQGAP1 CDKL5 FGF13 KIAA0319 USP9X ALCAM RTN4 DRAXIN TTL SIN3A CXCR4 GSK3B CTNNB1 SLC9A6 RAB21 NDEL1 AURKA APP MED1 VCL DIP2B SPAG9 NOTCH1 SEMA3C SEMA4D SRF PLAA RAB11A PAK1 WNT3 MAP3K13
GOBP_DEVELOPMENTAL_MATURATION	0.354515050167224	0.923061712299	0.0880945010398517	-0.275442334578669	-1.05021526393547	126	TFCP2L1 FAM210B FAT4 TYMS CCNB1 BRCA2 BAIAP3 EREG SEMA4D PICK1 YWHAZ PHOSPHO1 DAB2IP GATA2 CD63 APP UNC13B XYLT1 LEP RAB3A ANKS1A KIF14 PICALM ABHD2 CDC20 LGI4 DLD SYP FBXO5 ANKRD27 FZD5 G6PD RB1 MTOR RERE ZDHHC2 B4GALT5 THBS3 PTPRN BTK NRXN1	0.00265661081756697	0.0204299518271249	0.431707695803346	-0.41874037574955	-1.52066052128496	126	GATA2 TFCP2L1 PTBP3 YWHAZ RERE EPAS1 XYLT1 ANKRD17 PICALM BRCA2 FAT4 UNC13B ABHD2 AP1G1 YTHDF2 AURKA FZD5 APP CLCN3 LRRK2 L3MBTL3 RBPJ NR4A2 FAM210B CBFB SNX10 DAB2IP TYMS OPA1 SEMA4D FEM1B ANKS1A ATP6AP2 BRD1 RAB3A MAP3K13 RB1 CCNB1 BHLHA15 LEP ANKRD27 KIF14 MTOR RFX3 S1PR1 BFSP1 CDC20
GOBP_DEVELOPMENTAL_PIGMENTATION	0.242352941176471	0.877722546645777	0.135002033828631	0.428400824667777	1.18991542335698	20	BCL2 MITF USP13 ENPP1	0.457957957957958	0.603915023685797	0.0689567351672811	-0.384031961033473	-1.01212568100773	20	BCL2L11 AP1G1 KIT ATP6AP2 ANKRD27 MEF2C RAB32 AP3D1 USP13 CD63 ZEB2
GOBP_DEVELOPMENTAL_PROCESS_INVOLVED_IN_REPRODUCTION	0.311111111111111	0.910268914916929	0.0886261133285098	-0.23733815522991	-1.04695744167491	411	CYP26B1 ADAMTS2 KIF18A GCM1 BAK1 PMFBP1 YBX3 BOK PTCH1 PDGFRB PRKDC KRT8 CTNNA1 E2F1 CCNB1 NECTIN2 SENP2 ADGRG1 BRCA2 RHBDD1 MLH1 CDK16 WNT7A INHBB EREG NDRG3 PTTG1 RETN NCOA4 ADAM19 ARRB2 KIFC1 HEXB NUDT1 ACTR1A EIF2B2 NCOA1 GAS2 OSBP2 HTRA1 UBR2 ODF2 SLCO4C1 GATA2 PIAS1 TIPARP RGS2 DYNLL1 QKI NPHP1 NKAPL KDM3A IFT81 CCDC136 CCNI SYCP3 LEP ROR2 GPX4 NDC1 SFRP2 SPA17 CRTAP SPATA2 ZNF830 CITED2 GA…	1.64370738142758e-06	8.94027387552836e-05	0.643551836150722	-0.394505018756204	-1.57680778491811	411	CYP26B1 ITGB8 GATA2 SIRT1 KDM3A PSME4 BMP6 PUM1 PRKDC STK3 E2F8 RBM15 TIPARP NCOA1 RHBDD1 KIF18A ADAMTS2 SMARCA2 PAFAH1B2 BCL2L11 HEXB QKI NOTCH2 XRN2 RNF38 SGPL1 UBR2 BMPR1A VDR PANX1 CITED2 PTCH1 FANCC EPAS1 EOMES DDX6 NCOA4 SPATA6 BRCA2 ADAM10 CTNNA1 ABHD2 NECTIN2 BAK1 YBX3 SMARCC1 YTHDF2 AURKA DNAJA1 FZD5 ZFX INHBB MED1 IRF2BPL ZFP36L1 SETD2 LHX4 TTC26 NTRK1 EIF5A2 NOTCH1 LRRK2 RRM1 RBPJ FBXW…
GOBP_DICARBOXYLIC_ACID_METABOLIC_PROCESS	0.918196994991653	1	0.0413209506074822	-0.218398975610588	-0.731289017294751	55	KYNU SDHB SLC7A11 GLUL DHFR2 ALDH5A1 GLUD2	0.776406035665295	0.850931912691969	0.0400031517498194	-0.251228198519659	-0.814559424501984	55	GLUD1 KYNU GLUL GOT1 ALDH5A1 ALDH18A1 SDHB GLUD2 ACLY GLS GCLM GOT2 ME2 MTHFD2 DLST ATIC
GOBP_DICARBOXYLIC_ACID_TRANSPORT	0.203448275862069	0.848391578726609	0.125033367555272	-0.378771156007314	-1.18446325219382	39	SLC25A14 SLC7A11 SLC1A7 TSPOAP1 PSEN1 APBA1 PPFIA1 UNC13B NTSR1 RAB3A SLC25A22 SLC19A2	0.138769670958512	0.271139868243746	0.139599673451922	-0.416587249763383	-1.25364058914792	39	APBA1 SLC38A2 UNC13B ITGB1 SLC25A13 RAB3GAP1 LRRC8A SLC1A5 PSEN1 RAB3A GLS PPFIA1 SLC26A2
GOBP_DIENCEPHALON_DEVELOPMENT	0.798525798525799	1	0.0658311958368866	0.27206050753116	0.76872757959479	22	ALDH1A2 OLIG2 RAB3GAP1 HES1 GLI1 WNT1	0.029673590504451	0.0981536760641238	0.323470511553299	-0.565370412324155	-1.51525286378121	22	GATA2 CREB1 NCOA1 BMPR1A RBPJ RAB3GAP1 NR4A2 NOG
GOBP_DIGESTION	0.864168618266979	1	0.0597317976364411	0.230292658588748	0.766650579951152	41	PLS1 ADM2 KCNN4 AKR1C2	0.958981612446959	0.975448314734811	0.0314928902471297	-0.214728180895439	-0.65712179815572	41	EPB41 STRAP SNX10 LIMA1 SGK1 LPCAT3 COPA STK39 LEP
GOBP_DIGESTIVE_SYSTEM_DEVELOPMENT	0.781553398058252	1	0.0662842187012672	0.237356182327499	0.834812803256495	53	BCL2 SMAD3 SAV1 TNF ALDH1A2 VPS52 EPHB3 SRC PDGFC HES1 TP63 SCT SFRP5 AHI1	0.75414364640884	0.834790275016483	0.0416556773979467	-0.25903996333286	-0.832150775689608	53	PCSK5 FAT4 KLF5 NOTCH1 TYMS NIPBL WDR19 KIT RB1 CCNB1 SRP54
GOBP_DIGESTIVE_SYSTEM_PROCESS	0.55952380952381	0.982122427490284	0.0652353056017703	-0.307933343096182	-0.937617412788076	35	SGK1 EPB41 VIL1 LIMA1 PBLD STK39 LEP ZNF830 NR1H2 TFF3	0.742209631728045	0.827551290836544	0.0435378240914002	-0.276926904826238	-0.81932864125697	35	EPB41 STRAP SNX10 LIMA1 SGK1 LPCAT3 COPA STK39 LEP
GOBP_DIGESTIVE_TRACT_MORPHOGENESIS	0.406542056074766	0.942088668274292	0.0995791200495904	0.394703668569662	1.05702176422148	17	BCL2 SMAD3 EPHB3 TP63 SFRP5 AHI1 GLI1	0.389880952380952	0.543489687347446	0.11776578836269	0.361806201032156	1.04994076918434	17	AHI1 SFRP5 EPHB3 ID2 GLI1 BCL2
GOBP_DIOL_BIOSYNTHETIC_PROCESS	0.133217993079585	0.820651902838047	0.158514105424824	-0.504829752877181	-1.31371966224353	18	SPR QDPR ACER2 ASAH1	0.562218890554723	0.689011802988305	0.0589694466690997	-0.362005859928857	-0.931284156196236	18	SPTLC2 SPTLC1 ASAH1 QDPR GCH1 ACER2
GOBP_DIOL_METABOLIC_PROCESS	0.0907563025210084	0.786428546627845	0.191892240384838	-0.495052924538026	-1.36748516061673	22	PLPP2 SPR QDPR ACER2 ASAH1	0.541543026706231	0.672209943730992	0.0602484086158019	-0.356230201952484	-0.954734846231	22	SPTLC2 SPTLC1 PLPP2 ASAH1 QDPR GCH1 ACER2
GOBP_DIVALENT_INORGANIC_CATION_HOMEOSTASIS	0.215926493108729	0.858978500412763	0.112843355675562	-0.263487047167323	-1.09737573466432	224	CCL23 MT1F BAK1 MT1E ATP7B BOK FPR3 FPR2 ATP2A1 CD55 CXCR4 SNCA SLC10A7 SPPL3 DIAPH1 TMBIM6 P2RY1 FYN F2R ATP1B1 FPR1 OPRL1 TSPOAP1 ACKR3 PSEN1 SLC24A4 GPER1 HEXB CCR4 TGM2 MICU3 CCRL2 GATA2 CMKLR1 GSTO1 CXCR1 CXCR2 PTGER4 APP ATP2C1 NTSR1 TRPV3 PDZD8 KEL C19orf12 XCL1 P2RY10 AKAP6 FASLG HRH4 IMMT SLC24A3 TMTC2 ATP2B1 BCAP31 CORO1A NPTN STIM2 SRI UBASH3B	0.00174121986980241	0.0149465114505421	0.45505986738723	-0.37715893184571	-1.45618595124492	224	PIK3CG GATA2 VAPB SLC39A6 PTPRC TRIM24 PDPK1 UBASH3B F2R ATP2C1 PTGER4 CCL23 SLC39A14 HEXB PDZD8 GNA13 TMBIM6 ATP2B1 FPR3 FPR2 STIM2 CD55 CXCR4 BAK1 ATP7B APP FYN P2RY10 CXCR2 SLC24A1 NPTN MCUR1 SNCA OPRL1 PRNP GOT1 P2RY1 HRH4 SNX10 HERPUD1 CXCR1 SLC30A4 PSEN1 CCR1 ATG5 CNNM2 S1PR3 DIAPH1 CNNM4 SLC25A23 ITPR1 CCR4 AKAP6 SRI SPPL3 THADA NCS1 SLC24A3 SLC30A1 FPR1 P2RY8 CALM1 SLC30A5 C19orf12 MCU S1…
GOBP_DNA_BIOSYNTHETIC_PROCESS	0.32	0.912129585516913	0.0937465422491719	-0.279568989285126	-1.06345754218109	125	NOP10 TFDP1 DUSP1 PDGFRB TYMS UBC XRCC5 TK1 HNRNPC RCHY1 USP43 RFC4 POLB ARRB2 PIF1 RGCC POLL RFC3 USP10 POLQ VCP POLA1 CHRAC1 SMG6 DTL CENPF SIRT1 POLI MAD2L2	0.0685920577617329	0.168398145912371	0.186432558434075	-0.350049337718573	-1.273634271754	125	SIRT1 DTL HNRNPC NOP10 POLI RGCC XRCC5 MAP3K4 WRN TERF2IP TFDP1 DCP2 POLA1 DUSP1 TNKS2 TNKS RPA1 HNRNPU TYMS NEK7 RFC2 SPRTN PCNA UBC POLQ USP10 PRKCQ HGF VCP PARN REV3L PARP4 CCT8 ATM PDGFRB CCT5 CDKN2D PTGES3 HSP90AA1 POLDIP2 PDGFB LIG4 CHRAC1 RFC4 CENPF ATR POLK RFC3 ZBTB1 KLF4 RPA3
GOBP_DNA_CATABOLIC_PROCESS	0.0487804878048781	0.763265533930266	0.323470511553299	0.50685267850492	1.46856357962018	24	SETMAR ENDOG REXO4 DFFA ERI3 DNASE1L1 EXOG HMGB1	0.84493670886076	0.897336521891144	0.0756946307932749	0.244544662557539	0.760195701354086	24	DFFA MUS81 ENDOG DNASE1L1 ERI3 EXOG BAX HSF1
GOBP_DNA_CATABOLIC_PROCESS_ENDONUCLEOLYTIC	0.04	0.760804542413738	0.352171384439073	0.548202874413271	1.52267460245635	20	SETMAR ENDOG REXO4 DFFA DNASE1L1 EXOG HMGB1	0.532738095238095	0.668772980236996	0.0978773277424561	0.313832146799015	0.942005140161839	20	DFFA MUS81 ENDOG DNASE1L1 EXOG BAX HSF1
GOBP_DNA_CONFORMATION_CHANGE	0.4928	0.970006485084306	0.0684714904492088	-0.244649592515949	-0.991476260807314	185	ERCC6L GTF2H1 MCM2 CENPO UBC CCNB1 XRCC5 MCM3 XPC SUV39H1 OIP5 BLM MCM5 RFC4 GPER1 TSPYL4 PIF1 HJURP NCAPH CHAF1A PAF1 RFC3 HDAC1 MCM6 POLQ SYCP3 NAP1L3 CENPW AICDA MIS18A MPHOSPH8 SIRT1 SPTY2D1 NAP1L2 ATF7IP SMARCAL1 RPA1 SRPK1 KAT6A PADI4 MBD2 MCM4 ACIN1 TSPY26P CDCA5 AIFM1 DFFB	0.00108952653312069	0.0107038378450921	0.45505986738723	-0.407170451485829	-1.53586680426361	185	ERCC6L SIRT1 PSME4 ERCC6 KAT6A NCAPG TSPYL4 DDX3X ATF7IP CENPO MCM4 XRCC5 BAZ2A LIN54 NCAPD3 MCM2 INCENP CHD1 WRN SMARCA5 SPTY2D1 CTCF PHF2 CUL4B GTF2H1 TOP1 WAPL ZNF304 RPA1 RAD23B MCM5 NASP OIP5 HDAC1 MCM6 TSPYL1 SMC4 SETX RFC2 FANCM PHF13 MTERF1 ASCC3 XPC UBC NCAPH POLQ SMARCA1 CCNB1 BRIP1 HJURP INO80 CETN2 NBN DDX1 NCAPG2 ASF1B CENPW MBD2 CENPL DNA2 ACIN1 SET TSPYL5 RECQL RBBP4 NAP1L5 HMGB3 U…
GOBP_DNA_DAMAGE_RESPONSE_DETECTION_OF_DNA_DAMAGE	0.83764705882353	1	0.0614364107201271	0.245944961199825	0.754319096796307	29	RPA2 NEK1 MRPS9	0.00827689448083797	0.0438624089272397	0.380730400722792	-0.582369554659594	-1.66025972546386	29	DTL CUL4B DNAJA1 RPA1 USP1 UBE2B WDR48 RFC2 PCNA UBC
GOBP_DNA_DAMAGE_RESPONSE_SIGNAL_TRANSDUCTION_BY_P53_CLASS_MEDIATOR	0.0210411903932631	0.623215060014323	0.352487857583619	-0.42475887345642	-1.48310884715598	70	TFDP1 PPM1D CRADD E2F1 CCNB1 BRCA2 FOXM1 DYRK3 ACER2 CARM1 SESN2 RGCC SFN SOX4 GTSE1 USP10 PLK2 CD44 SIRT1 PLK3 CNOT6 TRIAP1 TFDP2 BATF CHEK2 E2F8 HIPK2 PCNA	0.000162336370240897	0.00292600593258804	0.518848077743792	-0.532228677322853	-1.79626526461985	70	SIRT1 E2F8 DYRK3 CNOT6L MYO6 BTG2 PLK2 PPM1D CNOT4 RGCC DYRK1A BRCA2 TFDP1 AURKA CNOT2 PAXIP1 FOXM1 CNOT6 CNOT8 CD44 ZMPSTE24 PCNA HIPK2 USP10 CCNB1 ACER2
GOBP_DNA_DEALKYLATION	0.476415094339623	0.965265808837996	0.0908241419007155	0.368986963381314	0.996407334215875	18	TDG ALKBH4 APEX1 APOBEC3H	0.136431784107946	0.267893457275301	0.144630528034484	-0.51427275420265	-1.3230008708877	18	USP9X USP7 TET2 OTUD4 ASCC3 ASCC2
GOBP_DNA_DEMETHYLATION	0.277904328018223	0.893705991806004	0.122679189568808	0.4538027280475	1.16798316603832	15	TDG ALKBH4 APEX1 APOBEC3H	0.0833333333333333	0.191836603821983	0.190023305279108	-0.561626262292905	-1.38916048746086	15	USP9X USP7 TET2 OTUD4
GOBP_DNA_DEPENDENT_DNA_REPLICATION	0.150413223140496	0.823584365433041	0.144630528034484	-0.318281006085073	-1.20295000488512	114	GINS4 DBF4B MCM2 PRIM2 SENP2 MCM3 BRCA2 ATG7 DBF4 MMS22L RFWD3 BLM MCM5 RFC4 GMNN POLB EXD2 UPF1 RFC3 MCMBP MCM6 POLQ POLA1 RPAIN CDC7 ZNF830 AICDA GINS3 CDT1 GINS2 SMARCAL1 RPA1 FBXO5 CDC45 LIG3 MCM4 DACH1 STOML2 CHEK2 ORC1 DDX23 E2F8	0.0151922679159161	0.064832624066281	0.380730400722792	-0.38760868704633	-1.39541329544746	114	MCM10 E2F8 TOPBP1 MCM4 MCM2 WRN MCMBP BRCA2 MMS22L POLA1 RPA1 MCM5 MCM6 GINS2 ZMPSTE24 METTL4 RFC2 SENP2 FANCM PCNA POLQ UPF1 TIMELESS FAM111A REV3L EXD2 BOD1L1 INO80 DDX23 NBN WDHD1 DNA2 EME1 RECQL CDC7 MCM3 AICDA RFC4 BCL6 GINS3 BLM SRPK2 ATR SMARCAL1 RFC3 CDT1 RPA3
GOBP_DNA_DEPENDENT_DNA_REPLICATION_MAINTENANCE_OF_FIDELITY	0.896135265700483	1	0.059476028695732	0.232098784010475	0.738714828999389	35	SETMAR NUCKS1 EME2 ATRX PRIMPOL THOC1 MCM9 ZRANB3 POLE GEN1 TRAIP WRN MSH3	0.21671388101983	0.366049611192518	0.107554375265169	-0.404685049729955	-1.19731974811296	35	WRN BRCA2 MMS22L FANCM PCNA TIMELESS FAM111A EXD2 BOD1L1 DNA2 EME1 BLM ATR SMARCAL1
GOBP_DNA_GEOMETRIC_CHANGE	0.104201680672269	0.793178950969701	0.178219874951973	-0.353803280682584	-1.26838830652117	79	ERCC6L GTF2H1 MCM2 UBC XRCC5 MCM3 XPC BLM MCM5 RFC4 PIF1 RFC3 MCM6 POLQ	0.00396349145157298	0.0267383303043621	0.407017918923954	-0.455019988484462	-1.56016520743369	79	ERCC6L ERCC6 DDX3X MCM4 XRCC5 MCM2 CHD1 WRN CUL4B GTF2H1 RPA1 RAD23B MCM5 MCM6 SETX RFC2 FANCM MTERF1 ASCC3 XPC UBC POLQ SMARCA1 BRIP1 INO80 CETN2 NBN DDX1
GOBP_DNA_INTEGRITY_CHECKPOINT	0.647651006711409	0.998949484236889	0.057609110864425	-0.246905681159584	-0.913368064776657	101	TFDP1 PRKDC CRADD E2F1 CCNB1 TP53BP1 XPC RFWD3 BLM CARM1 RGCC USP28 SFN SOX4 GTSE1 PLK2 ZNF830 DTL UIMC1 CDT1 STK33 PLK3 FOXO4 RAD9A CNOT6 TRIAP1 CDC45	0.000128893568445328	0.00247169942310384	0.518848077743792	-0.493596223955401	-1.75290698327358	101	STK33 WAC ERCC6 PRKDC E2F8 DTL CNOT6L BTG2 TOPBP1 PLK2 CNOT4 RGCC CDC5L TP53BP1 TFDP1 AURKA CNOT2 CRY1 CNOT6 CNOT8 USP28 HUS1 MSH2 WDR76 PTPN11 PCNA FEM1B XPC
GOBP_DNA_METHYLATION	0.933104631217839	1	0.0418238690062304	-0.223599581911521	-0.675017555364432	34	FOS PPM1D PICK1 EZH2 MIS18A MPHOSPH8 ATF7IP	0.004045406141883	0.0270432010579732	0.407017918923954	-0.562931247253822	-1.6554102848892	34	FOS PIK3CA PPM1D ATF7IP BAZ2A RLF CTCF KMT2E ZMPSTE24 METTL4 KDM1B
GOBP_DNA_METHYLATION_OR_DEMETHYLATION	0.681603773584906	1	0.0716527366829457	0.251470257355814	0.873188459711248	49	TDG HEMK1 ALKBH4 TDRD12 MYC ATRX DNMT3A APEX1 APOBEC3H TDRD9 KMT2E BEND3 PIWIL2 SPOCD1	0.00120999108161385	0.0115093428319486	0.45505986738723	-0.542422722929854	-1.72180942580076	49	FOS PIK3CA USP9X PPM1D ATF7IP BAZ2A RLF USP7 CTCF TET2 OTUD4 KMT2E ZMPSTE24 METTL4 KDM1B
GOBP_DNA_MODIFICATION	0.642317380352645	0.997141901050824	0.0780892306943345	0.253474448425227	0.910828468022229	62	TDG HEMK1 NTHL1 ALKBH4 TDRD12 PARP3 MYC	0.0225165562913907	0.0838532994724656	0.352171384439073	-0.443335442463183	-1.47322281860015	62	FOS PIK3CA USP9X PPM1D ATF7IP BAZ2A RLF USP7 CTCF TET2 OTUD4 KMT2E ZMPSTE24 METTL4 UNG KDM1B ASCC3
GOBP_DNA_PACKAGING	0.70364238410596	1	0.0531298054705469	-0.236477369340701	-0.885257638826293	107	MCM2 CENPO CCNB1 SUV39H1 OIP5 GPER1 TSPYL4 HJURP NCAPH CHAF1A PAF1 HDAC1 SYCP3 NAP1L3 CENPW AICDA MIS18A MPHOSPH8 SIRT1 SPTY2D1 NAP1L2 ATF7IP SRPK1 KAT6A PADI4 MBD2 ACIN1 TSPY26P CDCA5 AIFM1 DFFB	0.0186799501867995	0.0752100551599067	0.376039306993639	-0.391425220502271	-1.39369059278846	107	SIRT1 PSME4 KAT6A NCAPG TSPYL4 ATF7IP CENPO BAZ2A LIN54 NCAPD3 MCM2 INCENP SMARCA5 SPTY2D1 CTCF PHF2 WAPL ZNF304 NASP OIP5 HDAC1 TSPYL1 SMC4
GOBP_DNA_RECOMBINATION	0.753623188405797	1	0.048701086452153	-0.221676398318839	-0.893827619601731	175	SPIDR GINS4 MCM2 PRKDC RMI1 XRCC5 MCM3 BRCA2 TP53BP1 MLH1 MMS22L RMI2 HMCES RFWD3 BLM MCM5 POLB PIF1 EXD2 UBR2 KPNA1 POLL TBX21 ACTR8 MCM6 POLQ SUPT6H UNG RPAIN CDC7 KMT5C MSH6 WAS NONO GINS2 MAD2L2 RPA1 WDR48 RAD51B FANCB CDC45 LIG3 TNFSF4 MCM4 SFR1 BATF	0.0290360046457607	0.09694331238593	0.287857117255149	-0.353245410808165	-1.32613454605856	175	ERCC6 PRKDC PTPRC MCM4 KMT5B UBR2 XRCC5 MCM2 ACTR2 WRN TERF2IP RNF168 BRCA2 TP53BP1 ZFYVE26 MMS22L ACTR8 ARID2 RMI2 PAXIP1 SETD2 RPA1 MCM5 NSMCE3 RMI1 MCM6 NFRKB UBE2B HUS1 GINS2 WDR48 MSH2 SETX FANCM UNG NIPBL TNFSF4 KPNA1 POLQ NDFIP1 PALB2 KLHL15 CD40LG TSN TIMELESS BRIP1 TFRC REV3L EXD2 INO80 NONO HMCES NBN MSH6 TBX21 HSPD1 ATM EME1
GOBP_DNA_REPAIR	0.571428571428571	0.982357253244296	0.0578529757032509	-0.221194041569685	-0.966931430146777	364	SPIDR GINS4 GTF2H1 POLR2G MCM2 ASCC2 PRKDC UBC RMI1 XRCC5 MCM3 BRCA2 TP53BP1 FOXM1 MLH1 COPS3 XPC RCHY1 MMS22L GTF2I USP3 NUDT16 EXO5 USP43 MBD4 PTTG1 RMI2 HMCES RFWD3 BLM MCM5 RFC4 UBE2A POLB PIF1 NUDT1 EXD2 UPF1 POLL TRIP12 USP28 CHAF1A RFC3 ACTR8 USP10 MCM6 POLQ UNG VCP POLA1 POLR2A RPAIN CDC7 KMT5C UBE2D3 FAM168A COPS7A ZNF830 DTL UIMC1 TDP2 MSH6 WAS FANCG SIRT1 TFIP11 POLI NONO GINS2 SMARCAL…	0.000924519444399622	0.00959302140569936	0.477270815362862	-0.357763598699249	-1.42415635777776	364	SIRT1 PSME4 ERCC6 PRKDC TRIP12 DTL UBR5 BTG2 TOPBP1 RNF169 MCM4 POLI KMT5B UBE2D3 POLR2B XRCC5 MCM2 COPS3 ACTR2 FANCC EPC2 WRN AQR USP7 CDC5L TERF2IP UVRAG RNF168 BRCA2 VCPIP1 RRM2B TP53BP1 ZFYVE26 MMS22L EMSY SUPT16H ACTR8 ARID2 CUL4B POLA1 PDS5B RMI2 GTF2H1 PAXIP1 SETD2 FOXM1 USP47 RPA1 RAD23B USP1 MCM5 TDP2 NSMCE3 RMI1 MCM6 NFRKB UBE2B USP28 UBE2A HUS1 GINS2 WDR48 ZMPSTE24 MSH2 SETX KDM2A RFC2…
GOBP_DNA_REPLICATION	0.394863563402889	0.942088668274292	0.0799858801499946	-0.249864693469671	-1.01796435088774	200	GINS4 DBF4B MCM2 PRIM2 RMI1 SENP2 MCM3 BRCA2 ATG7 DBF4 EREG MMS22L RMI2 RFWD3 BLM MCM5 RFC4 GMNN POLB TNFAIP1 JUN PIF1 S100A11 EXD2 UPF1 POLL RRM2 CHAF1A RFC3 BRPF3 MCMBP MCM6 POLQ RAC1 POLA1 RPAIN CDC7 ZNF830 AICDA GINS3 DTL CDT1 POLI GINS2 SMARCAL1 RAD9A RPA1 FBXO5 CDC45 LIG3 SDE2 MCM4 DACH1 STOML2 CHEK2 CCNA2 EXO1 ORC1 DDX23 RBBP7 E2F8 PTMS	0.00198537724911412	0.016294255255761	0.431707695803346	-0.385856694968796	-1.46501770101399	200	ZBTB38 MCM10 E2F8 DTL JUN TOPBP1 MCM4 POLI MAP2K4 MCM2 SDE2 ANKRD17 WRN MCMBP SIN3A BRCA2 RRM2B MMS22L SUPT16H POLA1 USP37 RMI2 TOP1 WAPL RRM1 RPA1 MCM5 NASP RMI1 MCM6 BRPF3 HUS1 GINS2 ZMPSTE24 METTL4 RFC2 RRM2 SENP2 FANCM PCNA POLQ UPF1 TIMELESS BRIP1 FAM111A REV3L EXD2 BOD1L1 INO80 DDX23 SMC3 NBN WDHD1 ATM DNA2 EME1 ESCO1 NFIC SET RECQL PDS5A BARD1 RBBP4 CDC7 MCM3 S100A11 EGF LIG4 AICDA RFC4 BC…
GOBP_DNA_REPLICATION_INDEPENDENT_NUCLEOSOME_ORGANIZATION	0.918544194107452	1	0.0430173196927508	-0.242766257166889	-0.703184037423099	29	CENPO OIP5 HJURP CENPW MIS18A	0.154065620542083	0.291056080739906	0.131457611642763	-0.434934343798776	-1.23994114811212	29	CENPO SMARCA5 SUPT16H NASP OIP5 HJURP ASF1B CENPW CENPL RBBP4 UBN1
GOBP_DNA_REPLICATION_INITIATION	0.329289428076256	0.918907951576606	0.0943563635421779	-0.369409015892461	-1.07001082558678	29	MCM2 PRIM2 MCM3 MCM5 MCM6 POLA1 GINS3 CDT1 CDC45 MCM4 ORC1	0.0176951081616792	0.0721184142583969	0.352487857583619	-0.554529715615852	-1.58089197150437	29	MCM10 TOPBP1 MCM4 MCM2 POLA1 MCM5 MCM6
GOBP_DNA_STRAND_ELONGATION	0.0762564991334489	0.777977159076555	0.213927855492356	-0.524423142297376	-1.40123956375526	20	GINS4 MCM3 RFC4 RFC3 POLA1 GINS3 GINS2 LIG3 MCM4 PCNA	0.0825825825825826	0.191138225332925	0.190023305279108	-0.521364920494074	-1.37407007424211	20	MCM4 POLA1 GINS2 PCNA NBN DNA2 MCM3 RFC4 GINS3 RFC3
GOBP_DNA_STRAND_ELONGATION_INVOLVED_IN_DNA_REPLICATION	0.0335097001763668	0.734831736674036	0.332263053752429	-0.616681008226865	-1.57243557215747	16	GINS4 MCM3 RFC4 RFC3 POLA1 GINS3 GINS2 LIG3 MCM4 PCNA	0.060882800608828	0.155927977201346	0.224966093540314	-0.565470465241213	-1.40947782577651	16	MCM4 POLA1 GINS2 PCNA DNA2 MCM3 RFC4 GINS3 RFC3
GOBP_DNA_SYNTHESIS_INVOLVED_IN_DNA_REPAIR	0.581034482758621	0.986377910683746	0.0640703750499722	-0.296178696809295	-0.926186635094494	39	UBC RCHY1 USP43 RFC4 RFC3 USP10 VCP POLA1 DTL SIRT1 POLI MAD2L2 RPA1	0.0600858369098712	0.154887359858578	0.219250346703755	-0.445408412821504	-1.34037243189307	39	SIRT1 DTL POLI WRN POLA1 RPA1 RFC2 SPRTN PCNA UBC USP10 VCP REV3L CDKN2D POLDIP2 RFC4 POLK RFC3 ZBTB1 RPA3
GOBP_DNA_TEMPLATED_TRANSCRIPTION_ELONGATION	0.998322147651007	1	0.0376923295943841	-0.161642175568092	-0.564164180466743	71	GTF2H1 POLR2G EZH2 PAF1 SUPT6H CCNK POLR2A CCNT1	0.215789473684211	0.365598800687649	0.103197466945307	-0.344042409029759	-1.16315258400374	71	ERCC6 IWS1 POLR2B EAF1 ELL2 CDK13 RNF168 CDC73 SUPT16H GTF2H1 SETD2 HNRNPU CTR9 CCNK AFF4 POLR2A HEXIM1 TCEA1 ZMYND11 ELP4 MLLT3
GOBP_DNA_TEMPLATED_TRANSCRIPTION_INITIATION	0.714646464646465	1	0.0727141077934447	0.223097126739387	0.908973158886968	132	BDP1 POLRMT DHX36 TEAD3 AR RARG MITF NR1D1 TAF13 CCND1 ERCC2 TEAD2 NR1D2 ESRRA ZNF45 TFAM SUB1 TAF1 NR3C2 HMGB1 PSMC5 CDK4 CCNH CCNC FOSL1 TAF3 NR4A1 POLR1E POLR2H TAF1B POLR1A GTF2H5 ERCC3 GTF2E1	0.000182278599673018	0.00317026994721996	0.518848077743792	-0.455520926366022	-1.66343576201343	132	GTF2E2 MED14 ERCC6 CREB1 MAML2 JUN E2F3 PPM1D ATF7IP NOTCH2 TAF7 POLR2B BAZ2A VDR CREBBP NRBF2 MAML3 NR3C1 SNW1 SMARCA5 CTNNB1 BCLAF1 NR3C2 MED1 CAND1 CDK8 TAF12 GTF2H1 PAXIP1 MED13 NOTCH1 RBPJ MED23 GTF3C4 NR4A2 CBFB NR2C2 SETX GTF2A1 RUNX2 SRF POLR2A
GOBP_DNA_TEMPLATED_TRANSCRIPTION_TERMINATION	0.809688581314879	1	0.048701086452153	-0.245396969537922	-0.802165942352596	50	GTF2H1 MED18 SLBP ZNF473 CPSF7 SSU72 CSTF1 POLR2A SNRPE	0.986394557823129	0.994539710053216	0.0281514818960232	-0.186955181284211	-0.597056541922617	50	XRN2 SLBP GTF2H1 PAPOLA ZMPSTE24 SETX MTERF1 POLR2A CPSF7 SCAF4 NUDT21 SNRPF CPSF2 MTERF2 POLR1A
GOBP_DOPAMINE_RECEPTOR_SIGNALING_PATHWAY	0.452504317789292	0.958992856460788	0.0766746872490091	-0.386340116980601	-1.01621324119012	19	GSK3B GNAL ARRB2 RGS9 GNAO1 ADCY6 CAV2 NSG1	0.807228915662651	0.870668244790252	0.0425023180036553	-0.28603293050686	-0.744650256276757	19	GSK3B LRRK2 GNAO1 NCSTN GNAL CAV2 GNAS NSG1 RGS9
GOBP_DORSAL_VENTRAL_PATTERN_FORMATION	0.422487223168654	0.947951238724725	0.0795564677235957	-0.366358632580985	-1.03221432386077	25	PTCH1 SENP2 IFT52 WNT7A PSEN1	0.0865800865800866	0.196662360671472	0.181383128498408	-0.484691115407314	-1.33991971176611	25	IFT52 BMPR1A PTCH1 AIDA SUFU NOG SENP2 PSEN1 WDR19 WNT3
GOBP_DOUBLE_STRAND_BREAK_REPAIR	0.22508038585209	0.864918192871435	0.11331290842208	-0.27865028112608	-1.10936644782386	162	SPIDR GINS4 MCM2 PRKDC RMI1 XRCC5 MCM3 BRCA2 TP53BP1 FOXM1 MLH1 MMS22L NUDT16 RMI2 HMCES RFWD3 BLM MCM5 POLB EXD2 POLL TRIP12 ACTR8 MCM6 POLQ VCP POLA1 CDC7 KMT5C UIMC1 TDP2 WAS TFIP11 GINS2 SMARCAL1 MAD2L2 SPIRE2 RPA1 WDR48 RAD51B FANCB CDC45 LIG3 KDM2A MCM4 SFR1	0.00219977086040997	0.0176423982008484	0.431707695803346	-0.402451938998102	-1.4977303252784	162	ERCC6 PRKDC TRIP12 UBR5 RNF169 MCM4 KMT5B XRCC5 MCM2 ACTR2 WRN TERF2IP UVRAG RNF168 BRCA2 TP53BP1 ZFYVE26 MMS22L ACTR8 ARID2 POLA1 RMI2 PAXIP1 SETD2 FOXM1 RPA1 MCM5 TDP2 RMI1 MCM6 HUS1 GINS2 WDR48 MSH2 SETX KDM2A FANCM NIPBL SLF2 POLQ PALB2 KLHL15 VCP TIMELESS BRIP1 REV3L DTX3L EXD2 INO80 HMCES NBN DDX1 TFIP11 ATM DNA2 EME1 RECQL BARD1 CDC7 UIMC1
GOBP_EAR_DEVELOPMENT	0.52796052631579	0.976171986328373	0.066436413766281	-0.266508512483223	-0.958943413280258	81	PVALB MCM2 FAT4 CCM2 PDGFRB MAPKAPK2 MYO7A LHFPL5 HOXA1	0.0825806451612903	0.191138225332925	0.175204047558551	-0.375479820929396	-1.29121536946985	81	GATA2 TSHZ1 MYO6 BCL2L11 MCM2 FAT4 ADAM10 WHRN EPHA4 NOTCH1 RBPJ LRIG1 DLL1 OPA1 NOG SEC24B NIPBL WDR19 PTPN11 ATG5 SLC4A7
GOBP_EAR_MORPHOGENESIS	0.951724137931035	1	0.0411544018789903	-0.211388784621723	-0.66103831651191	39	MYO7A LHFPL5 HOXA1 GATA2 SEC24B WHRN ROR2 ATP8A2 OTX1	0.0801144492131617	0.187382623003263	0.188204146308491	-0.436003929473248	-1.31207141679471	39	GATA2 TSHZ1 MYO6 WHRN LRIG1 NOG SEC24B NIPBL WDR19
GOBP_ELECTRON_TRANSPORT_CHAIN	0.633165829145729	0.99337489267002	0.0585937568945671	-0.247075355414485	-0.908583172931012	97	NDUFAF1 DGUOK SDHB SNCA CCNB1 ETFDH ISCU QDPR GSR ASPH GPD2 GHITM IDH3B NCF2 UQCR10 SLC25A22 GLRX2 HAAO DLD GPD1 NCF1 COX6B1 COX6C NDUFB1	0.882882882882883	0.924608487360107	0.0925528864684773	0.20181334186755	0.834180383940437	97	TAZ AKR1A1 MT-CYB AKR7A3 NDUFAF2 HAAO MTCO2P12 DNAJC15 POLG2 NDUFB4 NDUFAF1 MT-ND1 NDUFS7 NDUFA3 IMMP2L
GOBP_EMBRYO_DEVELOPMENT	0.351664254703329	0.923061712299	0.0806388495950661	-0.230793580021393	-1.03234697365052	479	CYP26B1 FBN1 TRAF6 GINS4 GCM1 SLC25A20 FLT1 YBX3 MYADM DUSP1 DUSP2 CCM2 DAD1 PTCH1 SALL2 PRKDC KRT8 CCNB1 SENP2 BRCA2 TANC2 IFT52 NDST1 COPS3 ITGA5 MYO7A WNT7A LHFPL5 YBX1 HOXA1 TAF8 ADCY9 PICK1 SEMA3C CCDC40 FBN2 MICAL2 WNK1 PSEN1 UBE2A MGAT1 CHST11 TGFB1I1 CCNB2 ITGB5 POLB ST8SIA6 NCOA1 SULF2 WDTC1 APBA1 RUNDC1 TRIP12 GATA2 ADD1 OTUD7B INPP5K PLXNA2 CLASP1 NDEL1 ITPK1 SEC24B TBX21 SKI SOX4 PAF1…	2.37467668447399e-05	0.000713954301668737	0.575610261071129	-0.373404114371123	-1.50729335293305	479	CYP26B1 TANC2 TXNRD1 WNK1 GATA2 HIPK1 PRKDC STK3 E2F8 TRIP12 PCSK5 TSHZ1 MYO6 NCOA1 TRAF6 MICAL2 RAB14 BCL2L11 RTN4 ZMIZ1 NOTCH2 IFT52 CLASP1 BMPR1A APBA1 CITED2 CREBBP COPS3 ZFAND5 PTCH1 AKIRIN2 EPAS1 XYLT1 EOMES CHST11 BCOR YBX1 TAPT1 SIN3A RUNDC1 BRCA2 CDC73 ADAM10 ARHGAP35 WHRN ARID2 CTNNB1 YBX3 YTHDF2 NDEL1 DUSP1 FZD5 MED1 TWSG1 MYADM ITGB1 CNOT2 ZFP36L1 SETD2 APAF1 TOP1 MIB1 SKI HDAC2 KIDIN…
GOBP_EMBRYO_DEVELOPMENT_ENDING_IN_BIRTH_OR_EGG_HATCHING	0.301972685887709	0.907890743550835	0.0916795246008379	-0.247514153403283	-1.06481850460536	300	TRAF6 GINS4 GCM1 SLC25A20 YBX3 CCM2 DAD1 PTCH1 SALL2 PRKDC KRT8 CCNB1 SENP2 BRCA2 TANC2 IFT52 NDST1 COPS3 HOXA1 TAF8 ADCY9 SEMA3C PSEN1 UBE2A MGAT1 CHST11 CCNB2 POLB ST8SIA6 NCOA1 SULF2 WDTC1 APBA1 RUNDC1 GATA2 ADD1 OTUD7B INPP5K PLXNA2 NDEL1 ITPK1 SEC24B SKI SOX4 ZMIZ1 XYLT1 WNT11 SUPT6H ROR2 MYH9 SFRP2 APAF1 ZNF830 TIE1 SMAD2 GATA1 CASP8 SEC24D TGFBR1 SUFU NOTCH2 CMIP VASP DEAF1 FUZ AKIRIN2 CTN…	3.06001489444766e-05	0.000880002670981704	0.557332238758646	-0.403055761169753	-1.58368297850866	300	TANC2 GATA2 PRKDC STK3 E2F8 PCSK5 NCOA1 TRAF6 BCL2L11 RTN4 ZMIZ1 NOTCH2 IFT52 BMPR1A APBA1 COPS3 ZFAND5 PTCH1 AKIRIN2 EPAS1 XYLT1 EOMES CHST11 BCOR TAPT1 SIN3A RUNDC1 BRCA2 ADAM10 ARHGAP35 CTNNB1 YBX3 NDEL1 FZD5 MED1 CNOT2 ZFP36L1 SETD2 APAF1 MIB1 SKI KIDINS220 NOTCH1 SEMA3C RBPJ FBXW8 NASP SEC24D TGFBR1 DLL1 UBE2B MAP2K1 CTR9 SUFU NDST1 UBE2A HUS1 MSH2 OPA1 MAN2A1 NOG USP22 BCL10 PLXNA2 CCNB2 SE…
GOBP_EMBRYO_IMPLANTATION	0.157712305025997	0.823584365433041	0.144630528034484	-0.472838011294679	-1.26340596978795	20	UBE2Q1 ARHGDIB IL1B IGFBP7 ITGB4 MMP9 TIMP1 BSG	0.322822822822823	0.479982343178168	0.0873098257637931	-0.424522230146995	-1.11883878137164	20	PCSK5 IL1B ARHGDIB SMURF2 UBE2Q1 ITGB4 MMP9 POLR1B BSG ACVR1C RECK
GOBP_EMBRYONIC_APPENDAGE_MORPHOGENESIS	0.143103448275862	0.823584365433041	0.152144922367565	-0.384118794581412	-1.24099561023788	46	CYP26B1 PTCH1 IFT52 WNT7A FBN2 PSEN1 CHST11 SKI HDAC1 ROR2 SFRP2 NOTCH2	0.00025943246216629	0.0040717286682096	0.49849310876659	-0.585371110501888	-1.8250082427787	46	CYP26B1 BCL2L11 NOTCH2 IFT52 BMPR1A CREBBP PTCH1 CHST11 CTNNB1 MED1 SKI HDAC2 NOTCH1 HDAC1 NOG NIPBL PSEN1 WDR19 PBX1 WNT3
GOBP_EMBRYONIC_CRANIAL_SKELETON_MORPHOGENESIS	0.503484320557491	0.97115520907158	0.0716527366829457	-0.382702802030676	-0.985038458745644	17	NDST1 HOXA1 CHST11 SMAD2 TGFBR1 FGFR2 EIF4A3 SETD2 RDH10 GNAS TGFB3	0.0675675675675676	0.166895346951869	0.211400189384923	-0.556522857634316	-1.41565388314737	17	CHST11 SETD2 TGFBR1 NDST1 NIPBL WDR19 MMP14 EIF4A3 GNAS SMAD2
GOBP_EMBRYONIC_DIGIT_MORPHOGENESIS	0.157167530224525	0.823584365433041	0.144630528034484	-0.477823186143344	-1.25684656437297	19	IFT52 WNT7A CHST11 HDAC1 ROR2 SFRP2	0.00607791356933499	0.0352579266412379	0.407017918923954	-0.666295049145575	-1.73461418663571	19	BCL2L11 IFT52 BMPR1A CREBBP CHST11 HDAC2 NOTCH1 HDAC1 NOG
GOBP_EMBRYONIC_HEART_TUBE_DEVELOPMENT	0.455847255369928	0.961418441186838	0.0940503465727813	0.322526763095143	0.991927778265486	30	RNF207 DLL1 SMAD3 ENG TEAD2 IFT57 HES1	0.0530846484935438	0.142360130854716	0.234392647294686	-0.492631138183393	-1.41478946503585	30	MICAL2 NOTCH2 IFT52 CITED2 EOMES MED1 MIB1 NOTCH1 DLL1 SUFU PSEN1 SRF STIL MEF2C TBX21 TMED2
GOBP_EMBRYONIC_HEART_TUBE_MORPHOGENESIS	0.381861575178998	0.93401157163444	0.104732821580651	0.346810554157849	1.04216988284855	27	RNF207 DLL1 SMAD3 ENG TEAD2 IFT57 HES1	0.0964028776978417	0.211042230979212	0.170932335370056	-0.46786603551828	-1.3158785301421	27	MICAL2 NOTCH2 IFT52 EOMES MIB1 NOTCH1 DLL1 SUFU PSEN1 SRF STIL MEF2C TBX21 TMED2
GOBP_EMBRYONIC_MORPHOGENESIS	0.265822784810127	0.887525562372188	0.101713902282311	-0.25446247536111	-1.06629768627383	249	CYP26B1 FBN1 TRAF6 GCM1 FLT1 MYADM DUSP1 DUSP2 PTCH1 IFT52 NDST1 ITGA5 MYO7A WNT7A LHFPL5 YBX1 HOXA1 CCDC40 FBN2 MICAL2 WNK1 PSEN1 CHST11 TGFB1I1 ITGB5 NCOA1 GATA2 CLASP1 SEC24B TBX21 SKI SOX4 PAF1 HDAC1 ITGB4 KDF1 MMP9 WNT11 WHRN BBS7 ROR2 SFRP2 APAF1 SMAD2 TGFBR1 SUFU NOTCH2 DLD MEF2C ATP8A2 VASP DEAF1 FUZ OTX1 KIF16B CTNNB1 EXOC4 EXT1 PBX1 EPB41L5 IGF2 TMED2 GLMN EPHA2 CDON FZD5 ID2 HIPK1 FGFR…	0.000480936251765334	0.00612221615811062	0.49849310876659	-0.383942337789441	-1.49466010015493	249	CYP26B1 TXNRD1 WNK1 GATA2 HIPK1 STK3 TSHZ1 MYO6 NCOA1 TRAF6 MICAL2 BCL2L11 NOTCH2 IFT52 CLASP1 BMPR1A CREBBP PTCH1 EOMES CHST11 YBX1 CDC73 ARHGAP35 WHRN CTNNB1 YTHDF2 DUSP1 FZD5 MED1 TWSG1 MYADM ITGB1 ZFP36L1 SETD2 APAF1 MIB1 SKI HDAC2 NOTCH1 EXOC4 LRIG1 TGFBR1 HDAC1 ITGA5 TENM4 DLL1 CTR9 SUFU NDST1 OPA1 NOG BCL10 SEC24B NIPBL PSEN1 WDR19 SP3 SRF
GOBP_EMBRYONIC_ORGAN_DEVELOPMENT	0.92258064516129	1	0.0395172228473919	-0.199091731058745	-0.804323188532331	180	FBN1 GCM1 PTCH1 KRT8 SENP2 IFT52 NDST1 MYO7A LHFPL5 HOXA1 CCDC40 FBN2 MICAL2 PSEN1 CHST11 NCOA1 GATA2 SEC24B TBX21 WNT11 WHRN BBS7 ROR2 SMAD2 CITED2 GATA1 CASP8 TGFBR1 SUFU NOTCH2 MEF2C ATP8A2 FUZ OTX1 CTNNB1 WDR48 PBX1 IGF2 TMED2 TUBB2B EPHA2 FZD5 CCDC134 MBD2 ID2 HIPK1 FGFR2 MAP2K1 EIF4A3 E2F8 HIPK2 SPINT1 SOBP SETD2 PCSK5 ASCL2	0.00197805079796626	0.016294255255761	0.431707695803346	-0.404931629116749	-1.52719994254436	180	GATA2 HIPK1 STK3 E2F8 PCSK5 TSHZ1 MYO6 NCOA1 MICAL2 NOTCH2 IFT52 BMPR1A CITED2 PTCH1 EPAS1 EOMES CHST11 WHRN ARID2 CTNNB1 FZD5 MED1 ZFP36L1 SETD2 MIB1 NOTCH1 RBPJ FBXW8 RAD23B LRIG1 TGFBR1 DLL1 MAP2K1 SUFU NDST1 WDR48 SH2B3 NOG PBX3 SENP2 SEC24B NIPBL PSEN1 WDR19 SP3 SRF KIT PBX1 HIPK2 PALB2 MMP14 SOCS3 PLK4 JUNB STIL MEF2C NSDHL TBX21 ADM TMED2 GRB2 FZD2 MBD2 EIF4A3 OTX1 TBC1D23 CXCL8
GOBP_EMBRYONIC_ORGAN_MORPHOGENESIS	0.71264367816092	1	0.0521630305460055	-0.236091527625557	-0.881265292218466	103	FBN1 IFT52 NDST1 MYO7A LHFPL5 HOXA1 CCDC40 FBN2 MICAL2 PSEN1 CHST11 GATA2 SEC24B TBX21 WNT11 WHRN BBS7 ROR2 SMAD2 TGFBR1 SUFU NOTCH2 MEF2C ATP8A2 FUZ OTX1 CTNNB1 TMED2 EPHA2 FZD5 ID2 HIPK1 FGFR2	0.0198491993427034	0.0780875549839821	0.352487857583619	-0.396564835795661	-1.40895753077486	103	GATA2 HIPK1 TSHZ1 MYO6 MICAL2 NOTCH2 IFT52 EOMES CHST11 WHRN CTNNB1 FZD5 SETD2 MIB1 NOTCH1 LRIG1 TGFBR1 DLL1 SUFU NDST1 NOG SEC24B NIPBL PSEN1 WDR19 SP3 SRF
GOBP_EMBRYONIC_PATTERN_SPECIFICATION	0.961344537815126	1	0.0395172228473919	-0.214767366551817	-0.593252099295061	22	PTCH1 WNT7A SMAD2 EPB41L5 TMED2 FZD5 FGFR2	0.0919881305637982	0.204444645305797	0.178219874951973	-0.502390002640439	-1.34645866434113	22	PTCH1 FZD5 DLL1 STIL SMAD1 TMED2 BASP1 LRP6 SMAD2 FRS2
GOBP_EMBRYONIC_PLACENTA_DEVELOPMENT	0.21317157712305	0.856916806740983	0.122107920287081	-0.370705046449694	-1.17581642929244	42	GCM1 KRT8 SENP2 NCOA1 GATA2 CASP8 IGF2 TMED2 FZD5 FGFR2 MAP2K1 E2F8 SPINT1 SETD2 ASCL2	0.000815482867891044	0.0088871293234829	0.477270815362862	-0.571208044494887	-1.7620911187613	42	GATA2 STK3 E2F8 NCOA1 EPAS1 EOMES FZD5 MED1 ZFP36L1 SETD2 RBPJ FBXW8 MAP2K1 SENP2 SP3 SOCS3 PLK4 JUNB NSDHL ADM TMED2 GRB2 ZNF568 LEF1 PDGFB CEBPB CASP8
GOBP_EMBRYONIC_SKELETAL_SYSTEM_DEVELOPMENT	0.154761904761905	0.823584365433041	0.144630528034484	-0.410655243321658	-1.25039238336345	35	NDST1 HOXA1 CHST11 SULF2 XYLT1 WNT11 SMAD2 TGFBR1 DEAF1 FUZ CTNNB1 TAPT1 EXT1 PBX1 FGFR2 EIF4A3 SETD2 PCSK5	0.0297450424929179	0.0981602808798276	0.315324831550005	-0.512391392554755	-1.51598467370686	35	PCSK5 XYLT1 CHST11 TAPT1 CTNNB1 SETD2 TGFBR1 NDST1 NOG NIPBL WDR19 SP3 PBX1 MMP14 SULF2 EIF4A3
GOBP_EMBRYONIC_SKELETAL_SYSTEM_MORPHOGENESIS	0.705281090289608	1	0.0543434390269162	-0.303717565083345	-0.855723308274555	25	NDST1 HOXA1 CHST11 SMAD2 TGFBR1 FUZ CTNNB1 FGFR2 EIF4A3 SETD2 RDH10 GNAS TGFB3	0.112554112554113	0.234719852008106	0.157402899305283	-0.475775198088318	-1.31527182162652	25	CHST11 CTNNB1 SETD2 TGFBR1 NDST1 NOG NIPBL WDR19 MMP14 EIF4A3 GNAS SMAD2 DLG1
GOBP_ENDOCHONDRAL_BONE_MORPHOGENESIS	0.71990171990172	1	0.0709609456938284	0.292885520567623	0.8275702319585	22	NAB2 RARG PEX7 CSGALNACT1 TRIP11 TMEM119 SERPINH1	0.492581602373887	0.633107567562399	0.0647943366000727	-0.368579791081603	-0.987833059166292	22	BMP6 ZMPSTE24 NAB1 MMP14 MEF2C TEK
GOBP_ENDOCRINE_HORMONE_SECRETION	0.472813238770686	0.965265808837996	0.0913924325943768	0.365235372220351	0.998295157098735	19	POMC CRHBP CRY1	0.251506024096386	0.404940942456586	0.102080107662747	-0.45587279148548	-1.18680667434941	19	BMP6 IL1B INHBB CRY1 RAB8B PTPN11 LEP TMF1
GOBP_ENDOCRINE_PANCREAS_DEVELOPMENT	0.611498257839721	0.988751625896207	0.0621124188949471	-0.34861410008049	-0.897297574039607	17	BAK1 GSK3B	0.042042042042042	0.121987166604043	0.271288554688953	-0.587879217277761	-1.4954165589866	17	BMP6 PDPK1 GSK3B BAK1 DLL1 EIF2AK3 RFX3
GOBP_ENDOCRINE_PROCESS	0.22108843537415	0.860619459234572	0.118287526124085	-0.38358031711941	-1.1679527163825	35	CORIN CTSG INHBB F2R CPA3 RETN IL1B LEP KRAS CES1 MME	0.00249182734748795	0.0193870000260343	0.431707695803346	-0.576522875669181	-1.70572702089738	35	CORIN KRAS BMP6 PCSK5 F2R CPA3 IL1B INHBB CRY1 RAB8B PTPN11 CTSG ATP6AP2 LEP TMF1
GOBP_ENDOCRINE_SYSTEM_DEVELOPMENT	0.837931034482759	1	0.0469758727821845	-0.242257090224312	-0.782674500072276	46	BAK1 GSK3B RAF1 NF1 GATA2 SOX4 WNT11 SMAD2 CITED2 TGFBR1	0.00161364955044927	0.0141561074198504	0.45505986738723	-0.55173821595024	-1.72015115522507	46	GATA2 BMP6 CREB1 PDPK1 BMPR1A CITED2 GSK3B BAK1 RBPJ NF1 TGFBR1 DLL1 MAP2K1 NOG SRF PBX1 RAF1 ARID5B ETS1 EIF2AK3 RFX3
GOBP_ENDOCYTIC_RECYCLING	0.984347826086957	1	0.0400031517498194	-0.191317810331817	-0.566716390470387	32	SNX3 CMTM6 RAB14 EHD1 SORL1 ARL4C ACAP2 KIAA1109 RAB11B RAB35	0.057909604519774	0.150902945924132	0.222056046145248	-0.476969853731379	-1.38628050530805	32	RAB14 CMTM6 ACAP2 KIAA1109 LMTK2 EHD2 SORL1 ARF6 EPS15 SNX12
GOBP_ENDOCYTOSIS	0.0193339365288197	0.599352032393409	0.352487857583619	-0.297322570663141	-1.29781265089921	356	IGHV2-26 CD300A CD9 FPR2 BCL2L1 GPR107 SNCA RAB31 NPC1 SCARB2 MAPKAPK2 ACHE MIA3 MRC2 ELMO1 ITGAM IGHV3-11 XKR8 NEDD4L WASF2 PICK1 ANKRD13B IGHV3-15 ARHGAP25 XKR7 RAMP1 ACKR3 RUFY1 RAB7A RAB1A APPL2 SDCBP REPS2 ARRB2 SYK RAC2 IGHV1-69-2 IGHE RALBP1 ATP6V1H GATA2 TOM1 M6PR CXCR1 NECAB2 PEAR1 DNAJC6 CXCR2 PPT1 CD63 APP SMPD1 FCGR2B SFTPD ZFYVE9 IGHV2-70 C4BPA AP2B1 MSR1 RAC1 MTMR2 SYNJ1 SH3KBP1 INS…	0.011482621451903	0.0543516804958353	0.380730400722792	-0.328517273337146	-1.30604906694274	356	PIK3CG GATA2 ELMO1 IGHV3-72 HSPH1 MIA3 SMAP1 IGHV2-26 MYO6 ACHE AP2B1 RAB31 IGHE PIK3CB ARHGAP25 PPP3CA XKR7 ATP6V1H MCTP1 FCHSD2 KIAA1109 SYT11 GAPVD1 CD9 WASF2 SYNJ1 FPR2 CBLL1 PICALM RAB7A SCYL2 MTMR6 EHD2 PIK3C3 AP1G1 GPR107 SDCBP RAB21 XKR6 MTMR2 APP ITGB1 CXCR2 CAP1 MIB1 CLINT1 CLCN3 SORL1 RALBP1 SNCA NEURL1B CD300A ANO6 LRRK2 RAB27B RAB22A RABGAP1L M6PR ARF6 ESYT2 EPS15 BMP2K UBQLN2 SNX12 …
GOBP_ENDODERM_DEVELOPMENT	0.181972789115646	0.828585107982558	0.132147260608774	-0.394491460768595	-1.2121392687001	36	DUSP1 DUSP2 ITGA5 ITGB5 PAF1 HDAC1 MMP9 SMAD2 KIF16B EXT1 EPB41L5	0.046218487394958	0.129763120640091	0.248911114434702	-0.475231570946424	-1.41311009913006	36	BMPR1A EOMES CDC73 DUSP1 ZFP36L1 SETD2 NOTCH1 HDAC1 ITGA5 CTR9 NOG
GOBP_ENDODERM_FORMATION	0.0504201680672269	0.763265533930266	0.261663521711573	-0.515339639802777	-1.46984228140864	26	DUSP1 DUSP2 ITGA5 ITGB5 PAF1 MMP9 SMAD2	0.338150289017341	0.494236748366735	0.0826646449123753	-0.395723005759158	-1.10074734810969	26	EOMES CDC73 DUSP1 SETD2 ITGA5 CTR9 NOG
GOBP_ENDODERMAL_CELL_DIFFERENTIATION	0.435008665511265	0.952102376599634	0.0789209638180035	-0.384655556336017	-1.02778565719871	20	ITGA5 ITGB5 PAF1 MMP9	0.24024024024024	0.391650506091923	0.104732821580651	-0.455151703795814	-1.19956351269945	20	EOMES CDC73 SETD2 ITGA5 CTR9
GOBP_ENDOMEMBRANE_SYSTEM_ORGANIZATION	0.114551083591331	0.804903585564156	0.161978948883402	-0.272462134356949	-1.16018680482164	283	DYM SLC4A1 SYNGR1 FAT4 REEP2 CXCR4 CCNB1 NECTIN2 SCARB2 BAIAP3 MIA3 SNX3 F2R XKR8 GOLPH3L YWHAZ ALS2 XKR7 TOR1AIP2 RAB7A RAB1A EMC7 GOLGA8S CCNB2 GPER1 EMC8 SH3GLB1 GOLGA8IP UBXN2B GOLPH3 TMEM33 EMC9 CLASP1 NDEL1 ATL3 TMEM127 ZFYVE27 RTN3 GORASP1 BCAS3 SMPD1 MAP2K2 STX2 CCDC136 CHMP1B ARHGEF7 RAB3A ARV1 ANKLE2 SYNJ1 TMED1 MYH9 DYSF GORASP2 EPB41L3 CHMP2A LMNA SNX9 DMKN CHMP2B SEC23IP FAM160A2 FAS…	2.58069283556403e-06	0.000129266576697647	0.627256739718528	-0.429615165823684	-1.68353991182887	283	ABCA1 VAPB ARFGEF1 TRAM2 CREB1 PTPRC MIA3 PPP2R2A F2R GOLPH3 RAB2A YWHAZ RTN4 XKR7 VPS4B ANKLE2 CLASP1 MMGT1 STAM SYT11 NEMP1 SYNJ1 RAB7A FAT4 VCPIP1 CXCR4 EHD2 TRAPPC8 NECTIN2 PDCD6IP GOLGA5 NDEL1 XKR6 ALS2 ARHGAP21 CNEP1R1 CHMP2B SYNGR1 AKTIP SLC4A1 UBXN2B ATL3 CLCN3 ANO6 DYM LRRK2 RAB22A TMED5 FBXW8 RAB3GAP1 GOLGA8S ESYT2 SEC23IP TBC1D20 ASAP1 MAP2K1 REEP3 SNX10 SH3GLB1 TOR1AIP2 ZMPSTE24 ARHGE…
GOBP_ENDOPLASMIC_RETICULUM_CALCIUM_ION_HOMEOSTASIS	0.190394511149228	0.840178454923355	0.129442887745046	-0.446122643519526	-1.20420517280964	21	BAK1 ATP2A1 TMBIM6 PSEN1 TGM2 APP	0.304538799414348	0.45954488134816	0.0891647117820678	-0.426962796198408	-1.13541593841114	21	TMBIM6 BAK1 APP HERPUD1 PSEN1 ITPR1 THADA
GOBP_ENDOPLASMIC_RETICULUM_ORGANIZATION	0.227118644067797	0.866371956660293	0.116234148779716	-0.345374369777575	-1.14687553485929	53	REEP2 MIA3 TOR1AIP2 EMC7 EMC8 TMEM33 EMC9 ATL3 ZFYVE27 RTN3 BNIP1 TMED2 GCOM2 MOSPD3 GAK RTN4 ZBED3 CAV2 TRAM2 ESYT2 MMGT1 SEC16A VCPIP1 REEP6 SGTA REEP5	0.0262430939226519	0.0917791471273572	0.332263053752429	-0.464293295592216	-1.49151513574792	53	VAPB TRAM2 MIA3 RTN4 MMGT1 VCPIP1 ATL3 LRRK2 RAB3GAP1 ESYT2 REEP3 TOR1AIP2 TMEM33 LPCAT3 RTN3 ATL1 EIF2AK3 GCOM2 EMC4 LMAN1 TMED2 EMC7 SHTN1 LNPK CAV2
GOBP_ENDOPLASMIC_RETICULUM_TO_CYTOSOL_TRANSPORT	0.726169844020797	1	0.05378728077603	-0.310011696569586	-0.828339978585207	20	RHBDD1 FAF2 VCP OS9 DERL1 DERL2 BCAP31	0.12012012012012	0.245618140354982	0.155241966228839	-0.50378177874308	-1.32772927158837	20	FAF2 DERL1 RHBDD1 SEL1L EDEM1 HERPUD1
GOBP_ENDOPLASMIC_RETICULUM_TO_GOLGI_VESICLE_MEDIATED_TRANSPORT	0.150501672240803	0.823584365433041	0.14551614609036	-0.308104177189891	-1.174749372721	126	BET1L PPP6C ANK1 GAS1 CD55 ERGIC3 ERGIC1 MIA3 TFG ARCN1 RAB1A TRAPPC3 ACTR1A PROC CTAGE8 DCTN3 COG5 SEC24B GORASP1 DYNLL1 SCAP ARF4 VCP MPPE1 TMED1 TGFA DYNC1H1 SEC24D SEC23IP DCTN4 CNIH3 TBC1D20 TMEM115 BCAP31 SORL1 F5 BET1 TMED2	7.81820132181699e-05	0.00167058208958682	0.538434096309916	-0.468938797888912	-1.70295667231049	126	CTAGE1 VAPB MIA3 DCTN4 TRAPPC10 GOSR1 CD55 TRAPPC8 ARF4 COPB2 CTAGE3P CREB3L2 ACTR10 DYNC1LI1 GAS1 SEC23A SORL1 LRRK2 TMED5 SEC23IP TGFA SEC24D SEC22B MCFD2 TBC1D20 PPP6C PPP6R3 BET1L SEC24B F8 ARCN1 COG3 SPAST ANK1 SPTA1 COG5 COPA ANKRD28 KLHL12 F5 DYNC1LI2 VCP NSF PROC ACTR1A RAB1A LMAN1 SPTBN1 VAMP7 ERGIC1 TMED2 CTAGE4 COG6 VAPA PROS1 TMED10 USO1 STX17 TFG CAPZA2
GOBP_ENDOPLASMIC_RETICULUM_UNFOLDED_PROTEIN_RESPONSE	0.236666666666667	0.873249407491766	0.112378519110475	-0.32018947657724	-1.13182325809693	74	BAK1 BOK HDGF EXTL2 PPP1R15A RNF175 DAB2IP PPP2R5B TMEM33 ADD1 SRPRA VCP EXTL3 LMNA DERL1 DERL2	0.0925684485006519	0.205429164458235	0.165656695205483	-0.380699869309825	-1.29557865300306	74	VAPB DERL1 BCL2L11 PIK3R1 BAK1 CREB3L2 GFPT1 CREBRF CANX EDEM1 DAB2IP DNAJC3 HERPUD1 SRPRA PPP1R15A TMEM33 ADD1 NCK2 BHLHA15 EXTL3 VCP ERMP1 PDIA6 EIF2AK3 RNF175
GOBP_ENDOSOMAL_TRANSPORT	0.128925619834711	0.820651902838047	0.157402899305283	-0.305384366378922	-1.19064154482948	143	BET1L RAB6B UBC UBAP1 RAB7B BAIAP3 SNX3 VPS26B RAB7A AKAP5 REPS2 UBXN6 TOM1 CMTM6 SNX27 ZFYVE9 TMEM87A RAB14 VCP CHMP1B ITSN1 PICALM EHD1 DENND5A CHMP2A TBC1D10B SNX9 CHMP2B WAS CLEC16A SPAG9 RAB6C STAM UBE2O SORL1 SNX33 ANKRD27 ARL8B VPS25 MVB12B ARL4C ZDHHC2 RBSN NSG1 ACAP2 RIC1 TRIM27 KIAA1109 BLOC1S2 AGAP2 VPS37A RAB11B USP7	0.00646411110058805	0.0366732972006169	0.407017918923954	-0.397480306133969	-1.4639295092218	143	ABCA1 RAB14 CMTM6 VPS4B TRAPPC10 ACAP2 GOSR1 STAM KIAA1109 LMTK2 USP7 PICALM RAB7A DENND5A EHD2 UBAP1 RIC1 VPS54 RAB6A CHMP2B SORL1 VPS26A SPAG9 LRRK2 ARF6 EPS15 SNX12 BET1L LYST SNX27 RAB6C UBC RAB11A VPS37A SNX18 CCDC93 ZFYVE16 SNX3 CHMP1B VCP ANKRD27 PREPL VTA1 ARL8B EPG5 AGAP2 EVI5 ANKRD50 RBSN TBC1D23 REPS2 ZDHHC2 TBC1D10B AP3D1 RAB6B AP5M1 UBE2O STAM2 ARL4C DNM1L
GOBP_ENDOSOME_ORGANIZATION	0.774526678141136	1	0.0504983044100709	-0.250491452985779	-0.813635499996566	47	SCARB2 SNX3 ALS2 RAB7A TMEM127 CHMP1B SYNJ1 CHMP2A CHMP2B FAM160A2 FASLG AKTIP STAM SNX33 VPS11 VPS25	0.0429362880886427	0.12368214330012	0.257206466468838	-0.449461995324242	-1.40798151810815	47	VPS4B STAM SYNJ1 RAB7A PDCD6IP ALS2 CHMP2B AKTIP CLCN3 RAB22A SNX10 SCARB2 RAB11A VPS37A EXOC8 TMEM127 SNX3 CHMP1B DNAJC13 VTA1
GOBP_ENDOSOME_TO_LYSOSOME_TRANSPORT	0.756432246998285	1	0.0514264916187015	-0.264996998085723	-0.824372391737803	38	RAB7B RHOB RAB7A UBXN6 M6PR SNX27 VCP CHMP2B FAM160A2 CLEC16A AKTIP RAB12 VPS11 SNX16	0.00135365268857466	0.0124026095493755	0.45505986738723	-0.574681798192191	-1.71702701938168	38	VPS41 TRAK1 VPS4B RHOB RAB7A SCYL2 CHMP2B AKTIP KIF13A M6PR TGFBRAP1 LYST SNX27 STX8 MTM1 VCP DTX3L EPG5 VAMP7
GOBP_ENDOSOME_TRANSPORT_VIA_MULTIVESICULAR_BODY_SORTING_PATHWAY	0.881646655231561	1	0.0444181153081573	-0.261271091629033	-0.70524104663953	21	UBXN6 VCP CHMP1B CHMP2A CHMP2B STAM VPS25	0.707174231332357	0.802431390237193	0.0472587336673259	-0.316215195105597	-0.84090645762925	21	VPS4B STAM CHMP2B LYST CHMP1B VCP VTA1
GOBP_ENDOTHELIAL_CELL_APOPTOTIC_PROCESS	0.65180102915952	0.998949484236889	0.0583452776743612	-0.300850564882266	-0.882278438183028	30	DAB2IP GPER1 TEK RGCC GATA2 MAP3K5 FASLG ANO6 TNFAIP3 HIPK1	0.103299856527977	0.222182335829671	0.16440575583821	-0.450219705703183	-1.29298789136483	30	GATA2 HIPK1 PDPK1 RGCC MAP3K5 TNFAIP3 ANO6 DAB2IP
GOBP_ENDOTHELIAL_CELL_DEVELOPMENT	0.27008547008547	0.8922812631261	0.105520936843198	-0.348398732676355	-1.12014814118704	44	MYADM CCM2 WNT7A RAP2C TNFRSF1A PROC IL1B ADD1 MSN PDE2A CLIC4 VCL CLDN5 MYD88 GPX1	0.0734072022160665	0.176809698413336	0.193813302725311	-0.430375177018374	-1.33988632896362	44	RAPGEF2 MSN IL1B MYADM TNFRSF1A VEZF1 VCL RDX RAP2C S1PR3 ADD1 MYD88 RAPGEF1 CCM2 PROC RAP1A RAP1B
GOBP_ENDOTHELIAL_CELL_MIGRATION	0.212624584717608	0.856916806740983	0.119348440591015	-0.301907905884468	-1.13630876234406	110	PRCP RHOB MIA3 WNT7A HMOX1 GLUL DAB2IP MAP2K3 NF1 FBXW7 TEK EFNB2 RGCC GATA2 PTGS2 SP1 BCAS3 PXN RAC1 PLK2 MYH9 SPARC PTK2 TGFBR1 DNAJA4 MEF2C SIRT1 EPHB4 PTPRM GPX1 PIK3CD EPHA2 GRN	0.0014248066269145	0.0129356874792556	0.45505986738723	-0.444524423188098	-1.58877017402832	110	PIK3CG GATA2 SIRT1 GPLD1 MIA3 PDPK1 PIK3CA PLK2 PIK3CB RGCC FBXW7 RHOB PTGS2 PRCP GLUL SP1 PAXIP1 NOTCH1 NF1 TGFBR1 HMOX1 DAB2IP S100P SRF EFNB2
GOBP_ENDOTHELIAL_CELL_PROLIFERATION	0.130872483221477	0.820651902838047	0.157402899305283	-0.351639106905323	-1.22729224517106	71	IL12A FLT1 NGFR HMOX1 NF1 TEK RGCC GATA2 ECM1 SP1 THAP1 LEP SPARC TIE1 TGFBR1 MEF2C SIRT1 PTPRM IGF2 PIK3CD EPHA2 CCR3 ARG1 ADAM17 MTOR	0.210526315789474	0.360097954106687	0.104732821580651	-0.345127320186766	-1.16682049581509	71	GATA2 SIRT1 BMP6 PDPK1 RGCC THAP1 SP1 NF1 TGFBR1 HMOX1 RICTOR MMP14 LEP NGFR PIK3CD MTOR MEF2C ADAM17 TEK STAT5A CCR3 PDGFB EGF CAV2 IL12A SPARC DLG1
GOBP_ENDOTHELIUM_DEVELOPMENT	0.658374792703151	0.999423272010769	0.0562940749700968	-0.257297406481461	-0.898392202610678	70	MYADM CCM2 CXCR4 RHOB WNT7A RAP2C TNFRSF1A PROC IL1B ADD1 MSN PDE2A FOXJ2 TIE1 CLIC4 VCL CLDN5 CTNNB1 MYD88 GPX1	0.036745406824147	0.112497884671231	0.271288554688953	-0.412416141611982	-1.39189942464669	70	BMP6 RAPGEF2 RHOB CXCR4 CTNNB1 MSN IL1B MYADM TNFRSF1A VEZF1 VCL NOTCH1 RBPJ RDX DLL1 RAP2C ZEB1 S1PR3 ADD1 FOXJ2 MYD88 RAPGEF1 CCM2 PROC
GOBP_ENERGY_DERIVATION_BY_OXIDATION_OF_ORGANIC_COMPOUNDS	0.911458333333333	1	0.062249042949858	0.196959729039396	0.825928083734446	165	DNAJC15 POMC PCDH12 RB1CC1 NDUFS5 PNPT1 NR1D1 UQCRFS1P1 MT-CYB SLC25A12 MYC IMMP2L PPP1R3F MT-ND6 PPP1R3G BNIP3 MYBBP1A TAZ UQCRB NDUFA3 CISD1 ENPP1 NDUFB5 HMGB1 NHLRC1 CBFA2T3 SLC25A25	0.589622641509434	0.711088946613776	0.0456790414930062	-0.257271071005069	-0.956271207749608	165	PIK3CA GPD2 FAHD1 ACSM1 NNT COQ10B PHKB GSK3B PPP1R3B PRELID1 PPP1R3D SNCA SLC25A13 GFPT1 KHK GHITM SLC25A23 UQCRB IRS2 PPP1CC SDHB PGM2L1 ETFDH CCNB1 GBE1 UGP2 GFPT2 UQCRC2 LEP VCP IDH3A CALM1 MTOR PDHB PGM1 ME2 DLST COQ10A DYRK2 MTFR2 DLAT
GOBP_ENERGY_HOMEOSTASIS	0.24866785079929	0.880343664956096	0.11331290842208	-0.473732298163398	-1.19265442608186	15	METRNL PRCP STAT3	0.174242424242424	0.317833056171471	0.126875729929857	-0.509694437026267	-1.26070915862234	15	PIK3CA STAT3 PRCP DLL1 MEX3C PRKAA1
GOBP_ENERGY_RESERVE_METABOLIC_PROCESS	0.404306220095694	0.942088668274292	0.101350743797099	0.295322791389253	1.01506843627738	48	POMC PCDH12 RB1CC1 NR1D1 MYC PPP1R3F PPP1R3G ENPP1 HMGB1 NHLRC1	0.204419889502762	0.353174761448174	0.109684061970549	-0.378596575741728	-1.19164567886494	48	PHKB GSK3B PPP1R3B PPP1R3D GFPT1 KHK IRS2 PPP1CC PGM2L1 GBE1 UGP2 GFPT2 LEP CALM1 MTOR PGM1
GOBP_ENSHEATHMENT_OF_NEURONS	0.304276315789474	0.909333265418792	0.0959206777921745	-0.301108479353825	-1.08344003825154	81	CD9 RNF10 CXCR4 CMTM8 TSPAN2 NF1 HEXB EIF2B2 PMP22 SKI SCN8A ITGB4 QKI MTMR2 KIF14 EPB41L3 KEL TPPP LGI4	0.178064516129032	0.322055622732769	0.114266502484433	-0.346236765626836	-1.19065315453255	81	HEXB QKI CMTM8 CD9 TSPAN2 RNF10 CXCR4 DICER1 MTMR2 SKI NF1 TENM4 EIF2B2 ZNF24 NCSTN DEGS1 TSC1 HGF NAB1 KIF14 EIF2AK3 MTOR TPPP NDRG1 FAM126A KEL GNPAT
GOBP_ENTRAINMENT_OF_CIRCADIAN_CLOCK	0.972555746140652	1	0.0399218624292714	-0.218499211923398	-0.589788223205197	21	RBM4B PPP1CA FBXL22 ID2 FBXL17 PER3 FBXL12 GNAQ CRTC1 FBXL3 PDE6B	0.595900439238653	0.715578439595294	0.0551351763385257	-0.342322146263011	-0.910332292178251	21	FBXL3 CRY1 PPP1CC FBXL22 PER3 BHLHE40 GNAQ SIK1 FBXL12 FBXL17
GOBP_ENTRY_INTO_HOST	0.51006711409396	0.97115520907158	0.069119845655101	-0.266076203719115	-0.970610707216735	91	CD55 CXCR4 TRIM10 NECTIN2 NPC1 SCARB2 ITGA5 NCAM1 TRIM62 SNX3 ITGB5 EFNB2 SMPD1 CD86 CLEC5A TRIM21 XPR1 BSG CTNNB1 WWP2 LAMP1 ANPEP	0.501272264631043	0.641521274713911	0.0566484183613995	-0.282010472132828	-0.985723088675386	91	XPR1 NUP153 CBLL1 UVRAG CD55 CXCR4 NECTIN2 CTNNB1 ITGB1 KPNA3 EPS15 ITGA5 CBL SLC1A5 TRIM68 TRIM8 SCARB2 TRIM21 EFNB2 CD46 SNX3 TFRC NPC1 GRB2 NECTIN1 ITGB5 CXCL8 PLSCR1 WWP2
GOBP_EPHRIN_RECEPTOR_SIGNALING_PATHWAY	0.358585858585859	0.923061712299	0.0878312634480124	-0.320619229132801	-1.06096821769235	52	APH1B PAK1 FYN PSEN1 SDCBP VAV3 SIPA1L1 ACTG1 EFNB2 ARPC5 MMP9 AP2B1 RAC1 ARHGEF7 ITSN1 ANKS1A APH1A PTK2 EPHB4 ACTB EPHA2 EPHB6	0.0071736925235125	0.0395577902010832	0.407017918923954	-0.491281567759416	-1.57787082599096	52	AP2B1 VAV3 APH1B ACTR2 RASA1 SDCBP EPHA4 FYN NTRK1 ACTG1 ARPC5 RBPJ SIPA1L1 ARHGEF7 PSEN1 PTPN11 ANKS1A EFNB2 PAK1 NCSTN NCK2
GOBP_EPIBOLY	0.35121107266436	0.923061712299	0.0905428948469474	-0.416403781986248	-1.0836085486447	18	ITGA5 WNT7A CLASP1 CD44 TOR1A ADAM17 MTOR	0.281859070464768	0.435640097801784	0.0949751525905595	-0.452237961028099	-1.1634122387376	18	CLASP1 ARHGAP35 ITGA5 CD44 MTOR TOR1A ADAM17 CLASP2
GOBP_EPIDERMAL_CELL_DIFFERENTIATION	0.265238879736409	0.887525562372188	0.104343952581949	-0.297820909190064	-1.1087376544148	102	CYP26B1 TXNIP CNFN PTCH1 KRT8 LIPN MYO7A LHFPL5 KLF7 EREG KRT81 ASAH1 PKP2 KRT23 BCR PPL EZH2 SFN SEC24B KRT1 HDAC1 PKP4 KDF1 KAZN WHRN	0.0347394540942928	0.108706147409076	0.271288554688953	-0.380512478994928	-1.35077112900312	102	CYP26B1 MYO6 PKP4 ADAM9 VDR PTCH1 LIPN TXNIP WHRN CTNNB1 MED1 ZFP36L1 HDAC2 NOTCH1 RBPJ HDAC1 ASAH1 NCOA3 DLL1 MAP2K1 CBFB FOSL2 SEC24B KLF7 KRT81 ZFP36 SLC4A7 KRT23 CD109
GOBP_EPIDERMAL_GROWTH_FACTOR_RECEPTOR_SIGNALING_PATHWAY	0.092436974789916	0.789429702389679	0.190023305279108	-0.358915970366659	-1.27112016535148	76	FAM83A EREG PSEN1 RAB7A DAB2IP GPER1 REPS2 FBXW7 IQGAP1 VIL1 RASSF2 ARF4 MMP9 ARHGEF7 SH3KBP1 ZFYVE28 TGFA GAB1 PTK2 FASLG KIF16B PTPN12 STAM NCF1 DOK1 VPS25 SHKBP1 MVB12B ADAM17	0.00114765650945417	0.0110927768918648	0.45505986738723	-0.483127771243448	-1.65068661686132	76	GAB1 IQGAP1 PDPK1 PIK3CA RASSF2 PIK3R1 STAM FBXW7 RAB7A ARF4 ERBIN FAM83A BRAF PTPN12 AFAP1L2 EPS15 TGFA SH3KBP1 DAB2IP CBL ARHGEF7 PSEN1 PTPN11
GOBP_EPIDERMIS_DEVELOPMENT	0.431855500821018	0.9514250764526	0.0764767053228531	-0.258672733761125	-1.01120252234865	144	CYP26B1 TFDP1 TXNIP CNFN PTCH1 KRT8 LIPN STS NGFR MYO7A LHFPL5 KLF7 EREG YBX1 LDB2 KRT81 ASAH1 PKP2 PLOD1 KRT23 BCR PPL EZH2 SFN SEC24B KRT1 HDAC1 PKP4 ATP2C1 KDF1 KAZN WHRN	0.0642092746730083	0.161277955654328	0.191892240384838	-0.348908412102155	-1.2847829536437	144	CYP26B1 MYO6 ATP2C1 PKP4 ADAM9 VDR LDB2 PTCH1 LIPN YBX1 TXNIP TFDP1 WHRN STS CTNNB1 MED1 ZFP36L1 HDAC2 NOTCH1 RBPJ HDAC1 ASAH1 NCOA3 DLL1 MAP2K1 CBFB FOSL2 ZMPSTE24 SEC24B KLF7 KRT81 ZFP36 SLC4A7 KRT23 CD109 NAB1 KDF1 NGFR DSP RELA
GOBP_EPITHELIAL_CELL_APOPTOTIC_PROCESS	0.368159203980099	0.927329893939729	0.0855356947987884	-0.310232518016292	-1.04333520713778	57	BOK KRT8 E2F1 HMOX1 DAB2IP GPER1 ARRB2 TEK RGCC GATA2 MAP3K5	0.0556309362279512	0.147290065950582	0.222056046145248	-0.419452436160551	-1.37089954676885	57	PIK3CG GATA2 HIPK1 STK3 PDPK1 RGCC MAP3K5 ZFP36L1 TNFAIP3 ANO6 ARF6 HMOX1 DAB2IP
GOBP_EPITHELIAL_CELL_DEVELOPMENT	0.223880597014925	0.864918192871435	0.115734447701689	-0.29821223696052	-1.12450892773382	113	TFCP2L1 GSK3B TMOD1 MYADM CCM2 TYMS CXCR4 KLF5 MYO7A WNT7A LHFPL5 VIM RAP2C IQGAP1 TNFRSF1A PROC IL1B ADD1 SFN SEC24B MSN	0.0008703879622654	0.00928258677047039	0.477270815362862	-0.449421426912206	-1.617054370677	113	TFCP2L1 IQGAP1 BMP6 PDPK1 RAPGEF2 NOTCH2 CXCR4 GSK3B WHRN MSN IL1B TMOD1 MYADM TNFRSF1A KLF5 VEZF1 VCL NTRK1 NOTCH1 RDX DLL1 RAP2C TYMS FOSL2 SEC24B FEM1B S1PR3 ADD1 SLC4A7 ARID4A MYD88 RAPGEF1 PODXL ABI2 KDF1 CCM2 PROC RFX3 ASXL1
GOBP_EPITHELIAL_CELL_DIFFERENTIATION	0.188163884673748	0.840178454923355	0.121543282035469	-0.258408586351537	-1.11168691047621	300	CYP26B1 TFCP2L1 GSK3B TMOD1 MYADM TXNIP CNFN FAT4 CCM2 PTCH1 TYMS CPT1A KRT8 LIPN SLC7A11 ALDOC CXCR4 KLF5 TAGLN2 MYO7A WNT7A LHFPL5 KLF7 EREG VIM TGFB1I1 RAP2C KRT81 DLG5 ASAH1 PKP2 HNRNPH3 IQGAP1 TNFRSF1A PROC KRT23 IL1B VIL1 BCR PPL ADD1 EZH2 SFN SEC24B MSN SOX4 KRT1 HDAC1 PKP4 KDF1 MMP9 WNT11 KAZN SULT1B1 WHRN VDAC1	0.0602798708288482	0.155320614629199	0.188204146308491	-0.311239357625442	-1.22291881272921	300	CYP26B1 TFCP2L1 IQGAP1 BMP6 E2F8 CREB1 PDPK1 MYO6 PKP4 RAPGEF2 ADAM9 DLG5 NOTCH2 VDR PTCH1 LIPN KIAA1109 FAT4 TXNIP CXCR4 GSK3B WHRN CTNNB1 MSN IL1B TMOD1 MED1 MYADM ZFP36L1 TNFRSF1A KLF5 VEZF1 VCL HDAC2 NTRK1 SULT1B1 NOTCH1 RBPJ RDX HDAC1 ASAH1 NCOA3 DLL1 RAP2C MAP2K1 CBFB TYMS FOSL2 SEC24B PCNA FEM1B ZEB1 KLF7 S1PR3 KRT81 ADD1 ZFP36 SLC4A7 FOXJ2 CDHR2 KRT23 ARID4A CD109 MYD88 RAPGEF1 PODXL ABI2…
GOBP_EPITHELIAL_CELL_DIFFERENTIATION_INVOLVED_IN_KIDNEY_DEVELOPMENT	0.709443099273608	1	0.0709609456938284	0.287964621709299	0.822696797012442	23	PTPRO PODXL JAG1	0.331352154531947	0.487076416561556	0.0852884689790502	-0.40599377148042	-1.09475537825043	23	IQGAP1 NOTCH2 FAT4 CTNNB1 NOTCH1 PODXL ASXL1 MEF2C BASP1 PDGFB
GOBP_EPITHELIAL_CELL_PROLIFERATION	0.4112	0.943732047390523	0.0776798560117236	-0.250106005488751	-1.01358912793315	185	IL12A FLT1 PTCH1 PRKDC NGFR BRCA2 IFT52 WNT7A DUSP10 EREG HMOX1 PSEN1 DAB2IP IGFBP3 NF1 C6orf89 FBXW7 TEK IQGAP3 RGCC HTRA1 SULF2 GATA2 ECM1 SFN PBLD SP1 CDKN2B THAP1 KDF1 LEP MCC SPARC SFRP2 TGFA TIE1 TGFBR1 NOTCH2 MEF2C SIRT1 DEAF1 PTPRM WDR48 TNFAIP3 IGF2 GPX1 PIK3CD EPHA2 CCR3 ARG1 GRN ID2 ADAM17 FGFR2 RB1 MTOR WDR13 MAP2K1 RTN4	0.00807599879336752	0.0430264477121263	0.380730400722792	-0.377501727655009	-1.42395493077097	185	GATA2 SIRT1 BMP6 PRKDC PDPK1 RTN4 NOTCH2 IFT52 RGCC BMPR1A VDR FBXW7 PTCH1 C6orf89 BRCA2 CDC73 THAP1 STRAP SP1 MED1 ZFP36L1 TNFAIP3 TGFBR3 ZNF304 NOTCH1 NF1 TGFA TGFBR1 HMOX1 MAP2K1 IGFBP3 DAB2IP WDR48 NOG MCC PSEN1 KIT ZFP36 RICTOR FGF9 NCSTN RB1 CD109 HGF MMP14 LEP KDF1 SUZ12 NGFR PIK3CD CASK MTOR MEF2C ADAM17 SULF2 EPPK1 TEK
GOBP_EPITHELIAL_TO_MESENCHYMAL_TRANSITION	0.279264214046823	0.894105582652475	0.102080107662747	-0.310390620155478	-1.11125101845882	78	ADIPOR1 GSK3B TRIM62 S100A4 DAB2IP TGFB1I1 SDCBP DLG5 RGCC IL1B EZH2 CLASP1 PBLD WNT11 SFRP2 SMAD2 TGFBR1 GLIPR2 FUZ MAD2L2 CTNNB1 EPB41L5 KLHL12 FGFR2 MTOR RTN4	0.0418300653594771	0.121489504047263	0.252961123069611	-0.401711294725655	-1.37262858536357	78	ADIPOR1 VASN DLG5 RTN4 RGCC CLASP1 EOMES GSK3B CTNNB1 SDCBP STRAP IL1B HDAC2 TGFBR3 NOTCH1 USF3 RBPJ TGFBR1 DAB2IP NOG
GOBP_EPITHELIAL_TUBE_FORMATION	0.362068965517241	0.923061712299	0.110122263835536	0.28714036160582	1.06072590633847	69	CELSR1 WNT6 KIF20B PODXL RARG TRIM71 TEAD2 MTHFR FZD3 IFT57	0.17562254259502	0.319182377032362	0.116234148779716	-0.353744016779974	-1.19246502657114	69	STK3 TRAF6 IFT52 PTCH1 ARHGAP35 SETD2 APAF1 MIB1 SKI SUFU OPA1 NOG BCL10 SEC24B TSC1 PODXL GDF7 PIK3CD STIL ADM TMED2 FZD2 LRP6 IFT172 EGF PRKACB GATA3 FZD3 RALA CASP3 SOX8 PRICKLE1 VASP TRIM71
GOBP_EPITHELIAL_TUBE_MORPHOGENESIS	0.223618090452261	0.864918192871435	0.14641623786055	0.265800069804452	1.10103942277683	147	CELSR1 BCL2 RNF207 WNT6 NRP1 AR KIF20B PODXL DLL1 RARG SMAD3 ENG TRIM71 TNF MYC TEAD2 MTHFR SRC CTSH FZD3 ALOX12 IFT57 CSF1 HES1 EDN1	0.0204439678682054	0.0792552758108748	0.352487857583619	-0.374993477507214	-1.38239476570497	147	KRAS STK3 RBM15 TACSTD2 TRAF6 MICAL2 DLG5 NOTCH2 IFT52 PTCH1 RHOB EOMES FAT4 CXCR4 ARHGAP35 CTNNB1 EPHA4 MED1 KLHL3 SETD2 APAF1 MIB1 SKI NOTCH1 RBPJ DLL1 SUFU OPA1 NOG BCL10 SEC24B PSEN1 SRF PBX1 PAK1 TSC1 PODXL MMP14 TIMELESS GDF7 CCM2 PIK3CD STIL MEF2C TBX21 ADM TMED2 FZD2
GOBP_ER_NUCLEUS_SIGNALING_PATHWAY	0.562925170068027	0.982122427490284	0.0649407684612899	-0.307052516827291	-0.934935410121364	35	GSK3B BOK PPP1R15A FBXW7 TMEM33 SCAP	0.135977337110482	0.267615923661846	0.140406238523342	-0.423638366761427	-1.25339590113411	35	BCL2L11 FBXW7 GSK3B HERPUD1 PPP1R15A TMEM33 LPCAT3 NCK2 EIF2AK3 TMED2 CXCL8 AMFR HSPA5 INSIG2 SCAP XBP1 ATP2A2 ERLIN2 WFS1
GOBP_ERAD_PATHWAY	0.857859531772575	1	0.0445070537769277	-0.229026044727019	-0.793876654448138	67	RNF175 RHBDD1 UGGT1 UBE4B FAF2 UBXN6 MAN1B1 USP19 VCP OS9 DERL1 DERL2 DNAJB12 TOR1A TMUB2 BCAP31 ANKZF1 DNAJB2	0.411067193675889	0.56099795158824	0.0678338263479455	-0.307290170207861	-1.03376765198751	67	FAF2 DERL1 RHBDD1 UBQLN1 SEL1L UBQLN2 EDEM1 HERPUD1 EDEM3 UBXN4 USP25 STT3B VCP RNF175 TOR1A USP14 JKAMP AMFR USP19 HSPA5 BCAP31 USP13
GOBP_ERBB_SIGNALING_PATHWAY	0.145187601957586	0.823584365433041	0.14641623786055	-0.333091443228552	-1.21543275857305	87	FAM83A EREG PSEN1 RAB7A DAB2IP GPER1 REPS2 FBXW7 IQGAP1 VIL1 RASSF2 ARF4 MMP9 ARHGEF7 SH3KBP1 ZFYVE28 TGFA GAB1 PTK2 FASLG KIF16B PTPN12 STAM NCF1 MATK DOK1 VPS25 SHKBP1 MVB12B ADAM17 RTN4	0.000880822868369807	0.00932389545723949	0.477270815362862	-0.477396462489331	-1.65192422051144	87	GAB1 IQGAP1 PDPK1 PIK3CA RASSF2 PIK3R1 RTN4 STAM FBXW7 RAB7A ARF4 ERBIN FAM83A BRAF PTPN12 RBPJ AFAP1L2 EPS15 TGFA SH3KBP1 DAB2IP CBL ARHGEF7 PSEN1 PTPN11 CPNE3
GOBP_ERBB2_SIGNALING_PATHWAY	0.979274611398964	1	0.0399218624292714	-0.213232860239412	-0.560878993684762	19	EREG GAB1 PTPN12 MATK	0.11144578313253	0.233058413310705	0.161978948883402	-0.515862987871234	-1.34298349998129	19	GAB1 PIK3CA PIK3R1 ERBIN PTPN12
GOBP_ERK1_AND_ERK2_CASCADE	0.607260726072607	0.98810585047027	0.0598603117764473	-0.240863541455801	-0.943200719623038	145	CCL23 DUSP1 PDGFRB FPR2 VRK3 DUSP10 P2RY1 F2R YWHAZ PDGFD ACKR3 DAB2IP GPER1 ARRB2 SYK FBXW7 TEK IQGAP3 PRKCZ IL1B NECAB2 PTPN22 PTGER4 APP MAP2K2 AKAP12 RGS14 CD44 NOTCH2 XCL1 GLIPR2 SIRT3	0.0546967895362664	0.145380227363608	0.208955027549354	-0.350487447599174	-1.29011181083295	145	AKAP12 PTPRC PDE8A F2R PTGER4 RAPGEF2 CCL23 YWHAZ NOTCH2 FBXW7 FPR2 DNAJC27 RANBP9 IL1B DUSP1 APP BRAF SPRY3 ZFP36L1 NPTN NTRK1 NOTCH1 P2RY1 PTPN22 MAP2K1 DAB2IP RIPK2 CD44 SYK PTPN11 CCR1
GOBP_ERROR_FREE_TRANSLESION_SYNTHESIS	0.75993091537133	1	0.051530912208539	-0.302172459495835	-0.794822077661875	19	UBC RCHY1 RFC4 RFC3 VCP	0.13855421686747	0.270905189384991	0.143758989039275	-0.502844456255369	-1.30909141319631	19	RPA1 RFC2 SPRTN PCNA UBC VCP POLDIP2 RFC4 RFC3 RPA3
GOBP_ERROR_PRONE_TRANSLESION_SYNTHESIS	0.882352941176471	1	0.0589694466690997	0.253468380734128	0.704027439262638	20	RPA2 PRIMPOL RFC1	0.18018018018018	0.324704222294584	0.12384217120105	-0.485252574495296	-1.27889509794993	20	POLI RPA1 RFC2 PCNA UBC REV3L RFC4 POLK RFC3 RPA3
GOBP_ERYTHROCYTE_DEVELOPMENT	0.0411663807890223	0.763265533930266	0.294066672318865	-0.554130280776862	-1.49574687636933	21	BPGM SLC4A1 ALAS2 FAM210B	0.000360237687590278	0.00507129902318267	0.49849310876659	-0.696075947881141	-1.85106461875808	21	BPGM PTBP3 ALAS2 TMOD3 MED1 SLC4A1 L3MBTL3 FAM210B SH2B3 SRF BRD1 ARID4A ALAS1
GOBP_ERYTHROCYTE_HOMEOSTASIS	0.00813488519792028	0.424555493804938	0.380730400722792	-0.432115449297389	-1.52504243982099	75	BPGM SLC4A1 ALAS2 FAM210B PRKDC TRIM10 DYRK3 HMOX1 STAT3 DMTN RCOR1 HCLS1 GATA2 ADD1 FOXO3	8.94486348889515e-07	5.81707807109344e-05	0.659444398037935	-0.597835871425141	-2.04076223773727	75	GATA2 BPGM RCOR1 PRKDC FOXO3 SMAP1 DYRK3 PTBP3 TSPO2 EPAS1 STAT3 ALAS2 TMOD3 MED1 ZFP36L1 SLC4A1 KLF13 KMT2E TGFBR3 L3MBTL3 UBA5 HMOX1 FAM210B SH2B3 SP3 SRF KIT ADD1 ZFP36 BRD1 ARID4A HIPK2 ALAS1 RB1 ETS1 IKZF1
GOBP_ESTABLISHMENT_OF_CELL_POLARITY	0.115966386554622	0.804903585564156	0.16823816568964	-0.348032316428965	-1.24769934184419	79	CYP26B1 GSK3B RNF41 WNT7A PAK1 FGF13 PRKCZ GPSM2 UBXN2B GOLPH3 SAPCD2 CLASP1 NDEL1 MSN BCAS3 SNX27 SDCCAG8 MYH9 DOCK2 OPHN1 PTK2	0.0053590708862062	0.0328517634346021	0.407017918923954	-0.447352099072758	-1.53387367172679	79	CYP26B1 ARFGEF1 FGF13 GOLPH3 CLASP1 GSK3B MSN NDEL1 ITGB1 UBXN2B ARF6 DOCK8 SAPCD2 SNX27 MPP7 SDCCAG8 DOCK2 FBXW11 RNF41 RICTOR PAK1
GOBP_ESTABLISHMENT_OF_ENDOTHELIAL_BARRIER	0.405821917808219	0.942088668274292	0.0819778796501272	-0.329923705392711	-1.02107629363798	37	MYADM WNT7A RAP2C TNFRSF1A PROC IL1B ADD1 MSN PDE2A VCL CLDN5 MYD88	0.0707213578500707	0.171653502643802	0.199915231309662	-0.446257019055912	-1.33361650981514	37	RAPGEF2 MSN IL1B MYADM TNFRSF1A VCL RDX RAP2C S1PR3 ADD1 MYD88 RAPGEF1 PROC RAP1A RAP1B
GOBP_ESTABLISHMENT_OF_MITOTIC_SPINDLE_LOCALIZATION	0.195840554592721	0.84356662212257	0.128142916898415	-0.451445780167366	-1.20624670621833	20	GPSM2 UBXN2B SAPCD2 CLASP1 NDEL1	0.0810810810810811	0.188684600586584	0.191892240384838	-0.522330292106434	-1.37661433487593	20	CLASP1 NDEL1 ITGB1 UBXN2B SAPCD2 FBXW11 KPNB1 CLASP2 GPSM2 SPDL1 DYNLT1 INSC
GOBP_ESTABLISHMENT_OF_MITOTIC_SPINDLE_ORIENTATION	0.375661375661376	0.929905672561858	0.0878312634480124	-0.427311837892929	-1.08957520232185	16	GPSM2 UBXN2B SAPCD2 NDEL1	0.168949771689498	0.311305591053466	0.129442887745046	-0.510562544447122	-1.27261568782957	16	NDEL1 ITGB1 UBXN2B SAPCD2 FBXW11 GPSM2 SPDL1 DYNLT1 INSC NDC80 MAD2L1 MCPH1
GOBP_ESTABLISHMENT_OF_ORGANELLE_LOCALIZATION	0.235569422776911	0.873241546762242	0.108394255853397	-0.25622125846103	-1.08289299811938	262	KIF18A PPP6C CD300A MYO15A LSG1 KIFAP3 CDCA8 C17orf75 CCNB1 NECTIN2 TANC2 MLH1 MYO7A NUF2 HMOX1 TFG YWHAZ PSEN1 RAB1A KIFC1 SYK RAC2 TRAPPC3 PRKCZ GPSM2 UBXN2B GATA2 SAPCD2 CLASP1 NDEL1 SEC24B GORASP1 BBS7 CHMP1B RAB3A SYNJ1 MYH9 KIF14 TGFA DYNC1H1 BICD2 PICALM SEC24D CHMP2A SNAP29 CENPF CHMP2B CDT1 SEC23IP SYT11 DLGAP5 TOR1A SPIRE2 CNIH3 EXOC4 TBC1D20 LAMP1 ACTN4 F5 BET1 FGR TMED2 WASF1 PIK3CD	5.99184040321104e-08	7.79330024617644e-06	0.704975715167238	-0.453764064943623	-1.76740724415387	262	TANC2 PIK3CG GATA2 KIF3B PDPK1 MYO6 DLGAP5 KIF18A YWHAZ TRAK1 VPS4B TRAPPC10 CLASP1 GOSR1 INCENP ACTR2 SYT11 TTL SYNJ1 PICALM CEP120 NECTIN2 NDEL1 RAB6A SNAP29 ARHGAP21 BLOC1S4 CHMP2B ITGB1 UBXN2B ACTR10 KIF5B PCM1 SEC23A CD300A LRRK2 RAB27B KIF13A EXOC4 BICD2 HNRNPU SEC23IP TGFA SEC24D LRPPRC SEC22B MCFD2 HMOX1 SAPCD2 TBC1D20 PPP6C UBE2B KIFC1 PPP6R3 CBL SYK LSG1 OPA1 SEC24B F8 PSEN1 MYO15A FBXW…
GOBP_ESTABLISHMENT_OF_PROTEIN_LOCALIZATION_TO_CHROMOSOME	0.17595818815331	0.824399248019776	0.136490437780413	-0.477168170969192	-1.22818280190249	17	SPIDR BRCA2	0.722222222222222	0.812228487886383	0.0474483193656297	-0.319864784758494	-0.813655393329773	17	BRCA2 NIPBL CCT8 ATM CCT5 ATR SPIDR
GOBP_ESTABLISHMENT_OF_PROTEIN_LOCALIZATION_TO_ENDOPLASMIC_RETICULUM	0.997542997542998	1	0.0552495663125249	0.166413717401706	0.612457910420217	68	SEC61B RAB3GAP1 RPL12 RPS28 SRP72 SEC61G RPL37 RPL35 RPLP1 RPS21 SPCS3 RPL41 RPS4X SRP14 RPL11 RPL35A RPL6 RPL7 ZFAND2B TRAM1 RPL18 RPS27 RPS5 RPL14 RPL9 RPS23 RPL29 SRP9 RPLP0 RPS15 RPL30 RPL24	0.990728476821192	0.996152402402402	0.0265350909115755	-0.175237046347665	-0.588179472236923	68	TRAM2 RAB3GAP1 EDEM1 HERPUD1 SRPRA SRP54 SRP72
GOBP_ESTABLISHMENT_OF_PROTEIN_LOCALIZATION_TO_MEMBRANE	0.864696734059098	1	0.0408229003677776	-0.207714875592558	-0.857024305574171	211	TFDP1 REEP2 E2F1 RAB31 NPC1 PAK1 ITGAM SRP54 FYN ZDHHC3 ATP1B1 GOLPH3L YWHAZ RAB7A AKAP5 EMC7 EMC8 SDCBP DMTN PEX5 MFF GOLPH3 RN7SL2 INPP5K EMC9 SFN SRPRA GDI1 GORASP1	0.514188422247446	0.653161216625577	0.0501934252649434	-0.257047213829188	-0.984888460407836	211	TP53BP2 TRAM2 ATG3 RAB31 GOLPH3 BCL2L11 YWHAZ MMGT1 ACSL3 RFTN1 RAB7A TOMM70 TFDP1 SDCBP FYN BRAF GOLGA7 PRNP KIF13A RAB3GAP1 EXOC4 C2CD5 RAB8B MOAP1 CNST SRPRA STOM ZDHHC3 RAB11A PAK1 VPS37A SRP54 YWHAG TFDP2 SRP72 HSPA4 NPC1 YWHAQ CALM1 PREPL NSF OPTN EMC4
GOBP_ESTABLISHMENT_OF_PROTEIN_LOCALIZATION_TO_MITOCHONDRIAL_MEMBRANE	0.954081632653061	1	0.0404114482034376	-0.210216505567778	-0.645924453804814	36	TFDP1 E2F1 YWHAZ SFN	0.162464985994398	0.303095731588551	0.126253987849115	-0.413179257046186	-1.22859636559972	36	TP53BP2 BCL2L11 YWHAZ TOMM70 TFDP1 MOAP1 YWHAG TFDP2 HSPA4 YWHAQ CALM1 PPP3CC CALM3 HSP90AA1 CASP8
GOBP_ESTABLISHMENT_OF_PROTEIN_LOCALIZATION_TO_ORGANELLE	0.995468277945619	1	0.0328701032730105	-0.178366363496865	-0.777466847044218	353	SPIDR RBM22 TFDP1 MFN2 TXNIP SAE1 LAMP2 UBC E2F1 ATG13 BRCA2 SCARB2 SRP54 YWHAZ STAT3 PSEN1 RAB7A UBE2L3 NCOA4 APPL2 LAPTM5 SYK HTRA2 SH3GLB1 RAC2 FBXW7 PEX5 MFF HCLS1 NPEPPS KPNA1 RN7SL2 SPCS1 SFN SRPRA M6PR PEX12 FBXO7 USP9X AP2B1 LEP ABLIM3 RPAIN NUP35 UBE2D3 CSE1L OPHN1 RAB23 CASP8 RN7SL1 ARIH2 SUFU SPCS2 TMCO6 NUP85 HK1 STAM LAMP1 BCAP31 NUDT7 SORL1 PIPOX TNFAIP3 TNPO3 VPS11 HK2 TFDP2 FZD5 P…	0.00401686811866788	0.0270336579909898	0.407017918923954	-0.346219724076746	-1.37657542405883	353	VPS41 TP53BP2 TRAM2 LAMP2 E2F3 UBR5 USP9X AP2B1 NUP153 BCL2L11 PIK3R4 PIK3R1 YWHAZ PPP3CA MFN2 UBE2D3 STAM RANBP2 FBXW7 STAT3 NCOA4 BRCA2 RAB7A TXNIP TOMM70 NUP58 TFDP1 TNPO1 DNAJA1 FZD5 MED1 TNPO3 POM121B TNFAIP3 SORL1 TIMM23 SLC27A2 HK2 NEURL1B KPNA3 LRRK2 RBM22 TIMM21 NUP54 RAB3GAP1 M6PR IPO5 EPS15 RAB8B SUFU EDEM1 MOAP1 GDAP1 CSNK2A2 SH3GLB1 SYK NUP50 NUP107 VPS13C HERPUD1 IPO8 NIPBL PSEN1 SR…
GOBP_ESTABLISHMENT_OF_PROTEIN_LOCALIZATION_TO_PLASMA_MEMBRANE	0.81145584725537	1	0.0636424081651019	0.245649340736248	0.796915595749302	38	GOLGA4 KRT18 ANK3 GRIP1	0.44793152639087	0.59568222324885	0.0675188953767744	-0.341645099185743	-1.0207629129487	38	RAB31 GOLPH3 ACSL3 RAB7A GOLGA7 KIF13A CNST RAB11A PREPL NSF OPTN SPTBN1
GOBP_ESTABLISHMENT_OF_PROTEIN_LOCALIZATION_TO_VACUOLE	0.198970840480274	0.848391578726609	0.126253987849115	-0.411408577612244	-1.20650236256953	30	LAMP2 SCARB2 RAB7A NCOA4 LAPTM5 M6PR STAM SORL1 TNFAIP3 VPS25 SNX16	0.0573888091822095	0.14987221533704	0.224966093540314	-0.488275589423905	-1.40228074599284	30	VPS41 LAMP2 PIK3R4 STAM NCOA4 RAB7A TNFAIP3 SORL1 M6PR VPS13C SCARB2 VPS37A ZFYVE16 LAPTM5
GOBP_ESTABLISHMENT_OF_RNA_LOCALIZATION	0.922110552763819	1	0.059989249649033	0.198244341339948	0.808156270036605	131	PNPT1 KIF5C SSB PHAX PURA NXT1 UPF3B MRPL18 NXT2 CPSF4 RBM15B UPF3A SRRM1 EIF5AL1 NUTF2 ABCE1 NSUN2 SFPQ NCBP2 CDC40 THOC1 NRDE2 PARP11 NUP88 SRSF11 HNRNPA1	0.000434075750370238	0.00572042998780867	0.49849310876659	-0.452339594788873	-1.65188340018737	131	SMG7 NUP153 IWS1 QKI NUP205 RANBP2 YTHDC1 YBX1 GLE1 RFTN1 SLBP NUP58 IGF2BP2 ZFP36L1 SETD2 POM121B EIF5A2 TNKS NUP54 BICD2 HNRNPU LRPPRC ZC3H11B LSG1 NUP50 NUP107 NCBP3 SENP2 SMG1 FMR1 CDC40 ZFP36 KHDRBS1 NUP155 RBM15B TSC1 RIOK2 UPF1 ABCE1 SLU7 CETN2 POLDIP3 CHTOP ENY2 EIF4A3 NUP93 ATM
GOBP_ESTABLISHMENT_OF_SPINDLE_ORIENTATION	0.300518134715026	0.906846658711217	0.0995791200495904	-0.427479761902492	-1.12442528045289	19	GPSM2 UBXN2B SAPCD2 CLASP1 NDEL1	0.114457831325301	0.237277044645601	0.159646701919906	-0.513587951452958	-1.33706073280582	19	CLASP1 NDEL1 ITGB1 UBXN2B SAPCD2 FBXW11
GOBP_ESTABLISHMENT_OF_TISSUE_POLARITY	0.857859531772575	1	0.0445070537769277	-0.22648509857557	-0.798024844233804	73	VANGL1 WNT7A ANKRD6 PSMA5 ARRB2 PSMD12 SAPCD2 SEC24B NPHP1 WNT11 AP2B1 RAC1 ROR2 SFRP2 PLEKHA4 PARD6A PSMD1 FUZ	0.403645833333333	0.553902068998471	0.0681513438679483	-0.304905967343831	-1.03710494975078	73	VANGL1 PSME4 AP2B1 FZD5 FZD1 NPHP1 SAPCD2 PARD6A PSMC1 SEC24B
GOBP_ESTABLISHMENT_OR_MAINTENANCE_OF_BIPOLAR_CELL_POLARITY	0.547169811320755	0.980257904273071	0.0667426134241917	-0.328785976110505	-0.941726432052635	27	ANK1 DLG5 MSN ARF4 WNT11 PDZD11 OPHN1 CLIC4	0.381294964028777	0.534829580496438	0.0760837160951725	-0.38030226447826	-1.06960443118511	27	DLG5 ARF4 PDCD6IP MSN ERBIN LRRC7 ANK1
GOBP_ESTABLISHMENT_OR_MAINTENANCE_OF_CELL_POLARITY	0.0117544766059764	0.490958941074595	0.380730400722792	-0.364328710999187	-1.39628434752801	129	CYP26B1 MAP7 ANK1 GSK3B CTNNA1 RNF41 RHOB WNT7A PAK1 FGF13 MAPKAP1 DLG5 SLC9A1 RAC2 TEK PRKCZ GPSM2 ARPC5 UBXN2B GOLPH3 SAPCD2 CLASP1 NDEL1 MSN ARF4 BCAS3 SNX27 WNT11 RAC1 SDCCAG8 MYH9 PDZD11 DOCK2 OPHN1 DST PARD6A PTK2 LMNA CLIC4 RHOG CAP1	0.000254931700036685	0.00403506973894044	0.49849310876659	-0.454226879121085	-1.65863851099873	129	CYP26B1 MAP7 ARFGEF1 FGF13 GOLPH3 DLG5 CLASP1 ACTR2 RHOB MAPKAP1 CTNNA1 GSK3B ARHGAP35 ARF4 PDCD6IP MSN ERBIN NDEL1 ITGB1 UBXN2B CAP1 ARPC5 ARF6 DOCK8 SAPCD2 PARD6A LRRC7 FSCN2 SNX27 MPP7 SDCCAG8 DOCK2 FBXW11 RNF41 RICTOR PAK1 ANK1
GOBP_ETHER_METABOLIC_PROCESS	0.0130623040866916	0.498175165712092	0.380730400722792	0.656444347453268	1.68953578257506	15	LIPE PLA2G4C ALOX12 PEX7 EPHX1	0.453216374269006	0.599693194520781	0.106729884364606	0.354135679968542	1.00244953759477	15	PLA2G4C TXN2 PLA2G7 EPHX1 LIPE ALOX12
GOBP_EXCRETION	0.650088809946714	0.998949484236889	0.0601186142531851	-0.343079176850668	-0.863725991142657	15	CORIN HMOX1 NEDD4L	0.434848484848485	0.583995170560827	0.072003313661988	-0.417966135252887	-1.03382280917487	15	CORIN AQP9 HMOX1 NPHP1 SPX
GOBP_EXECUTION_PHASE_OF_APOPTOSIS	0.107692307692308	0.803395357759448	0.176694268938498	-0.407839313894727	-1.31125749468945	44	STK24 BOK BCL2L1 XKR8 RNF34 XKR7 GPER1 HTRA2 KPNA1 CASP4 APAF1 CASP8 FASLG SHARPIN BNIP1	0.282548476454294	0.436303615972286	0.0902635484340068	-0.365830750757746	-1.13894027311402	44	TP53BP2 STK24 XKR7 CASP5 DICER1 XKR6 APAF1 CASP4 KPNA1 RNF34 BCL2L1 KPNB1
GOBP_EXIT_FROM_MITOSIS	0.34083044982699	0.923061712299	0.0922597260527354	-0.420877945608691	-1.09525167524212	18	UBE2S RGCC CLASP1 ANLN UBE2C CHMP2A	0.137931034482759	0.270216561660231	0.143758989039275	-0.513976938674451	-1.32223986576303	18	RGCC CLASP1 PPP2R2D SPAST UBE2C MAD2L1BP CLASP2
GOBP_EXOCRINE_SYSTEM_DEVELOPMENT	0.457142857142857	0.963397574598702	0.0747385227439092	-0.364757995584628	-1.00757135541367	22	TFCP2L1 SRP54 SEMA3C POLB TGM2	0.0875370919881306	0.197710238340878	0.183023938384487	-0.510572239614144	-1.36838793006902	22	TFCP2L1 TWSG1 SEMA3C HGF SRP54
GOBP_EXOCYTIC_PROCESS	0.0365217391304348	0.7370041882237	0.315324831550005	-0.481201109112072	-1.51455375287206	41	RAB15 SNCA GRIK5 SNAP47 PSEN1 DMTN SYK UNC13B STX2 RAB3A SYNJ1 SNAP29 RALB STX1B EXOC4 PLEK RAB12 VPS11	0.00156804340743412	0.0138713313318561	0.45505986738723	-0.568305173120695	-1.73915559525052	41	STXBP5 RAB15 SYNJ1 PLEK UNC13B SNAP29 SNCA EXOC4 RAB8B SYK STX11 SCFD2 PSEN1 RALB RAB3A SNAP23 CTBP2 STXBP3 SNAP47 STX2 VAMP7
GOBP_EXPORT_ACROSS_PLASMA_MEMBRANE	0.129370629370629	0.820651902838047	0.161978948883402	-0.435507832675073	-1.27929421663943	31	KCNH2 ABCC5 ATP1B1 SLC9A1 KCNE1B RALBP1 RGS9 ATP1B3 KCNE3 SLC40A1 ATP1A1 ANO6 ATP2B1	0.0783475783475783	0.184186075148747	0.190023305279108	-0.457779925034638	-1.32383338840248	31	ABCA1 ABCC4 SLC40A1 ATP1B3 ATP2B1 ABCC5 SLC4A4 RALBP1 ANO6 ATP1A1
GOBP_EXTERNAL_ENCAPSULATING_STRUCTURE_ORGANIZATION	0.0126260852709389	0.496985974842286	0.380730400722792	-0.360115824519295	-1.43829090531202	166	ADAMTS2 FBN1 TPSAB1 ADAMTSL2 VCAN VWF ITGA2B ADAMTS17 CTSG ITGA5 ADAMTS5 ITGAM FBN2 COL24A1 ITGB5 ITGA9 ADAM19 EFEMP2 NF1 GAS2 ICAM5 TNFRSF1A RGCC HTRA1 SULF2 ADAM8 MYH11 FBLN5 CLASP1 ADAMTS10 MPZL3 APP ITGB4 MMP9 ADAMTS4 MADCAM1 TGFBI SPARC SFRP2 CRTAP TIE1 CD44 TIMP1 TGFBR1 FBLN2	0.752347417840376	0.833573074247957	0.0341946045318573	-0.23559220950015	-0.877490630190338	166	ITGB8 VWF ADAMTS2 RGCC CLASP1 ADAM10 RIC1 TPSAB1 APP FBLN5 ITGB1 TNFRSF1A ADAMTS5 SH3PXD2B NOTCH1 MPZL3 ITGA9 NF1 TGFBR1 ITGA5 ADAMTSL2 CD44 KIF9 CTSG MADCAM1 RB1 EXOC8 ETS1 MMP24 MMP14
GOBP_EXTRACELLULAR_MATRIX_ASSEMBLY	0.781629116117851	1	0.0503964322442957	-0.297824512859145	-0.795776266940044	20	EFEMP2 RGCC MYH11 FBLN5 CLASP1 TIE1	0.333333333333333	0.488807189542484	0.0855356947987884	-0.419788868502407	-1.10636389031024	20	RGCC CLASP1 FBLN5 NOTCH1
GOBP_EXTRACELLULAR_MATRIX_DISASSEMBLY	0.046551724137931	0.763265533930266	0.276500599254472	-0.466545124423864	-1.45894307580166	39	TPSAB1 CTSG ADAMTS5 HTRA1 ADAM8 CLASP1 MMP9 ADAMTS4 CD44 TIMP1 BSG CTSS CAPNS1 FLOT1	0.125894134477825	0.25301464782695	0.147331213699377	-0.41957874048331	-1.2626429150489	39	CLASP1 ADAM10 TPSAB1 ADAMTS5 SH3PXD2B CD44 KIF9 CTSG EXOC8 ETS1 MMP14 CLASP2 CTSS CAPN2 ADAM8
GOBP_EXTRINSIC_APOPTOTIC_SIGNALING_PATHWAY	0.0528052805280528	0.763265533930266	0.252961123069611	-0.341485697932322	-1.29677967975354	121	SIAH2 BAK1 IL12A GSK3B BOK BCL2L1 STRADB CRADD KRT8 CTNNA1 RNF41 IFI27 FYN HMOX1 RAF1 ZDHHC3 RNF34 ITPRIP DAB2IP GPER1 HTRA2 TNFRSF1A IL1B MLLT11 PPP2R1B	0.0417446609758107	0.121489504047263	0.321775918075361	-0.376600935741856	-1.3675183710661	121	HIPK1 STK3 PTPRC PDPK1 PPP2R1B SIAH2 DDX3X BCL2L11 PIK3R1 ITPRIP CTNNA1 GSK3B BAK1 IL1B FYN TNFRSF1A TNFAIP3 TGFBR1 HMOX1 MOAP1 DAB2IP MKNK2 BCL10 FEM1B RNF34 STRADB ZDHHC3 RNF41 BCL2L1 RAF1 HGF APPL1 LGALS3 RELA ZMYND11 GCLM
GOBP_EXTRINSIC_APOPTOTIC_SIGNALING_PATHWAY_VIA_DEATH_DOMAIN_RECEPTORS	0.254325259515571	0.884153415271157	0.110122263835536	-0.345607433460174	-1.12653704800047	49	GSK3B BCL2L1 CRADD HMOX1 RAF1 ZDHHC3 RNF34 ITPRIP DAB2IP TNFRSF1A	0.0259208731241473	0.0912052333306486	0.332263053752429	-0.467623047241783	-1.48437323221561	49	STK3 DDX3X PIK3R1 ITPRIP GSK3B TNFRSF1A TNFAIP3 HMOX1 MOAP1 DAB2IP FEM1B RNF34 ZDHHC3 BCL2L1 RAF1 HGF LGALS3
GOBP_EYE_MORPHOGENESIS	0.807628524046434	1	0.0468819856878333	-0.239595283919211	-0.821500024296136	63	FBN1 BAK1 MYO7A FBN2 STAT3 SDK2 NF1 RPGRIP1 SKI NOTCH2 ATP8A2 FASLG PTPRM CABP4 EPHA2 ROM1 CDON FZD5 HIPK1	0.33989501312336	0.496310644175214	0.077274697304471	-0.32249239665606	-1.07978532082161	63	HIPK1 SDK2 NOTCH2 STAT3 BAK1 FZD5 SKI NF1 DLL1 FSCN2 MAN2A1 NIPBL SP3 HIPK2 ABI2
GOBP_EYE_PHOTORECEPTOR_CELL_DIFFERENTIATION	0.571428571428571	0.982357253244296	0.065981614400873	-0.361606765516421	-0.922038028811241	16	MYO7A STAT3 SDK2 RPGRIP1	0.537290715372907	0.670927161458088	0.0618406035753285	-0.385897149324901	-0.961877778659579	16	SDK2 STAT3 FSCN2
GOBP_FACE_DEVELOPMENT	0.508599508599509	0.97115520907158	0.0894366833718621	0.341564452932654	0.965116244034297	22	RARG PLEKHA1 ARID5B ALDH1A2 RAB3GAP1	0.0252225519287834	0.0903091132195757	0.352171384439073	-0.580271770558695	-1.55519008944234	22	TIPARP SGPL1 ZFAND5 SKI RAB3GAP1 MAP2K1 NOG NIPBL PTPN11 SRF RAF1 ARID5B
GOBP_FAT_CELL_DIFFERENTIATION	0.828859060402685	1	0.0462302524077616	-0.221019500047554	-0.842183839272753	127	SYAP1 METRNL E2F1 SENP2 KLF5 DUSP10 TRIM32 INHBB TAF8 RETN TGFB1I1 GPER1 CARM1 GATA2 CMKLR1 PTGS2 TFE3 CCDC71L PIAS1 RGS2	0.0544135429262394	0.14484227854843	0.211400189384923	-0.354593673907065	-1.2904220864232	127	GATA2 SIRT1 STK3 CREB1 ASXL2 PTGS2 INHBB MED1 TRIM32 SYAP1 ZFP36L1 KLF5 PIAS1 ZADH2 HNRNPU NR4A2 RGS2 CCDC71L MEX3C ERAP1 SENP2 NIPBL STEAP4 CREBL2 ZFP36 BBS9 ARID5B CTBP2 LEP MTOR ASXL1 OSBPL8 TRIB2 CARM1 GNB3 ZNF516 FAM120B METRNL ADRB2 ATAT1 CEBPB MAFB ALDH6A1 RETN PLCB1 TAF8 ARNTL GATA3 KLF4 CMKLR1 SOX8 NR1D1 PER2 XBP1 ERO1A CLIP3 SORT1 TGFB1I1 PIM1
GOBP_FAT_SOLUBLE_VITAMIN_METABOLIC_PROCESS	0.440917107583774	0.953572833444108	0.0791316651768349	-0.403018455106806	-1.02763105494041	16	CYP26B1	0.184170471841705	0.329782040379225	0.123257226381337	-0.49907388051013	-1.24397932561023	16	CYP26B1 VDR CYP4F2 NFKB1 GFI1
GOBP_FATTY_ACID_BETA_OXIDATION	0.20926243567753	0.856115201498556	0.122679189568808	-0.36400896463553	-1.17135010199554	45	HADHA CPT1A DECR1 SLC25A17 ETFDH AUH ETFBKMT SESN2 HADHB IRS2 MCAT LEP	0.666666666666667	0.774498381877023	0.0477342401407188	-0.284888821296384	-0.888342481813866	45	SLC27A2 HADHA IRS2 ETFDH IVD LEP DECR1 ABCD3 MTOR ETFBKMT
GOBP_FATTY_ACID_BIOSYNTHETIC_PROCESS	0.360522022838499	0.923061712299	0.0857844408075645	-0.287665529597513	-1.04967604329955	87	ADIPOR2 ADIPOR1 ABHD1 LIPC IL1B WDTC1 CBR4 PTGS2 ACSS2 SCAP QKI PTGES MCAT GPX4 PDK4 ABHD2 SIRT1 NR1H2 OLAH ACOT4 ACSL3 LPL LPGAT1 ASAH2B ANXA1 MID1IP1 ACACA ELOVL5 ALOX5 HACD2 INSIG1 ACLY HPGD SLC45A3 ALOX15B PTGES3	0.0465717981888745	0.130432683798092	0.237793834423688	-0.388612509862741	-1.34470711007907	87	ADIPOR2 SIRT1 ADIPOR1 SLC45A3 ACSM1 QKI ACSL3 PTGS2 ELOVL5 ABHD2 IL1B HACD2 LPGAT1 ELOVL7 PDK4 LIPC SCD5 ACOT7 MID1IP1 PRKAA1 DEGS1 ACLY HACD3 WDTC1 SCD ABCD3
GOBP_FATTY_ACID_CATABOLIC_PROCESS	0.294214876033058	0.905120512820513	0.0982123351217438	-0.3148434047977	-1.08739501702778	64	HADHA ABHD1 CPT1A DECR1 SLC25A17 ETFDH AUH ETFBKMT PCCA SESN2 HADHB IRS2 MCAT LEP	0.654402102496715	0.765152976204386	0.0458620343117985	-0.269035694714691	-0.900689966259302	64	ABHD2 SLC27A2 HADHA IRS2 ETFDH ACBD5 IVD LEP DECR1 LPIN2 ABCD3 MTOR ETFBKMT ABHD1 PEX13
GOBP_FATTY_ACID_DERIVATIVE_BIOSYNTHETIC_PROCESS	0.670068027210884	1	0.0566484183613995	-0.286441633556799	-0.880138575238944	36	ALOX5AP FAR2 CBR4 PPT1 PAM GGT2 ACSL3 ACACA ELOVL5 ALOX5 HACD2 ACAT1 ACSL5 ACLY GGT7 HPGD ALOX15B	0.521008403361345	0.658485164505443	0.0593487680335629	-0.323598518341848	-0.962226338249614	36	FAR2 ACSL3 ELOVL5 HACD2 ELOVL7 SCD5 ALOX5AP ACLY SCD PPT1 ACSBG1 PAM FAR1 ACACA
GOBP_FATTY_ACID_DERIVATIVE_METABOLIC_PROCESS	0.69811320754717	1	0.0551351763385257	-0.269057029279366	-0.865802794182724	45	ALOX5AP FAR2 CBR4 PPT1 DGAT2 PAM CYP4F2 NUDT7 GGT2 ACSL3 ACACA ELOVL5 ALOX5 HACD2 ACAT1 ACSL5 ACLY GGT7 HPGD	0.432357043235704	0.581533657730556	0.0681513438679483	-0.332436945467552	-1.03660740298417	45	FAR2 ACSL3 ELOVL5 HACD2 ELOVL7 SCD5 ACOT7 CYP4F2 ALOX5AP ACLY DGAT2 SCD PPT1
GOBP_FATTY_ACID_METABOLIC_PROCESS	0.4656	0.964526444715721	0.0713052987340038	-0.244581237782524	-0.999012250679415	204	ADIPOR2 ADIPOR1 ALOX5AP HADHA ABHD1 CPT1A DECR1 ABHD5 SLC25A17 ETFDH AUH ETFBKMT PCCA APPL2 ASAH1 PDK3 ECHDC3 LIPC SESN2 TNFRSF1A IL1B WDTC1 CBR4 PTGS2 ACSS2 SCAP QKI HADHB IRS2 PTGES MCAT LEP GPX4 DGAT2 PDK4 ABHD2 DLD ACOT1 SIRT1 NR1H2 CES1 IVD ERFE PAM CYP4F2 CRYL1 ACOXL NUDT7	0.292571428571429	0.446886611473796	0.0778840111977068	-0.284771625507263	-1.08517081434487	204	ADIPOR2 SIRT1 ADIPOR1 SLC45A3 ACSM1 QKI SGPL1 ACSL3 PTGS2 ELOVL5 ABHD2 IL1B HACD2 LPGAT1 ELOVL7 TNFRSF1A SLC27A2 ERFE HADHA ZADH2 CRYL1 ASAH1 CREM PDK4 LIPC SCD5 ACOT7 PRKAR2B MID1IP1 IRS2 PLAA PRKAA1 CYP4F2 ETFDH DEGS1 ACBD5 IVD ALOX5AP ACLY CYP2S1 DGAT2 LEP HACD3 DECR1 PDK3 WDTC1 LPIN2 SCD ABCD3 ABHD5 MTOR
GOBP_FATTY_ACID_TRANSMEMBRANE_TRANSPORT	0.102915951972556	0.793178950969701	0.181383128498408	-0.466648329476485	-1.3365991808407	27	SLC25A20 CPT1A SLC7A11 SLC1A7 PSEN1 IRS2 NTSR1 SLC25A22	0.535251798561151	0.669540353500181	0.0593487680335629	-0.344504256055776	-0.968922126574541	27	ITGB1 SLC25A13 PSEN1 MID1IP1 IRS2 ABCD3 CPT2 ACACA ARL6IP5 SLC25A12 PER2 CPT1A PRKAB2 NTSR1 AKT1
GOBP_FATTY_ACID_TRANSPORT	0.261744966442953	0.887525562372188	0.106323255932708	-0.321281572700606	-1.11578519543966	69	SLC25A20 CPT1A SLC7A11 SLC25A17 SLC1A7 TSPOAP1 PSEN1 PLIN2 SYK IL1B APBA1 PPFIA1 UNC13B IRS2 PTGES NTSR1 RAB3A	0.4521625163827	0.599045247014547	0.0629394692018967	-0.299516664289273	-1.00966554937482	69	APBA1 SLC38A2 ACSL3 UNC13B IL1B ITGB1 SLC27A2 SLC25A13 ERFE RAB3GAP1 SYK PSEN1 MID1IP1 SPX IRS2 RAB3A CYP4F2 GLS ABCD3
GOBP_FATTY_ACYL_COA_BIOSYNTHETIC_PROCESS	0.785837651122625	1	0.0499913914024592	-0.294384052724817	-0.774335771061517	19	CBR4 PPT1 ACSL3 ACACA ELOVL5 HACD2 ACSL5 ACLY	0.114457831325301	0.237277044645601	0.159646701919906	-0.512370805602068	-1.33389204880785	19	ACSL3 ELOVL5 HACD2 ELOVL7 SCD5 ACLY SCD PPT1 ACSBG1
GOBP_FATTY_ACYL_COA_METABOLIC_PROCESS	0.493996569468268	0.970006485084306	0.0718276293603809	-0.337986162342311	-0.968078099045226	27	FAR2 CBR4 PPT1 DGAT2 NUDT7 ACSL3 ACACA ELOVL5 HACD2 ACSL5 ACLY	0.0302158273381295	0.0992461822288831	0.315324831550005	-0.531708870757549	-1.495437228182	27	FAR2 ACSL3 ELOVL5 HACD2 ELOVL7 SCD5 ACOT7 ACLY DGAT2 SCD PPT1 ACSBG1 FAR1 ACACA
GOBP_FC_EPSILON_RECEPTOR_SIGNALING_PATHWAY	0.574290484140234	0.982889711794174	0.0630790410571939	-0.257576836583998	-0.938954394548182	90	TRAF6 FOS PAK1 IGHV3-11 PSMA5 VAV3 SYK JUN IGHE PSMD12 IGHV2-70 RAC1 IGLV1-47 RELA CUL1 PSMD1 IGKV2D-28 IGKV2-28 IGKV5-2 PSMD8 BTK PSMC4 PIK3CB IGLV3-19 TAB3 BCL10 PSMB7 PRKCQ PSME4 MAP3K7 IGHV3-13 PSMC1 PSMB4 PSMD2 IGLV7-43 PPP3CB PSMB3 PSMD10 MAPK8 CALM1 FBXW11	0.00124942968691959	0.0117352242022604	0.45505986738723	-0.460266965340234	-1.60675498717652	90	FOS FCER1A PSME4 JUN PDPK1 PIK3CA TRAF6 VAV3 MS4A2 PIK3R1 IGHE TAB3 PIK3CB PPP3CA MAP2K4 PSMC1 SYK IGHV3-13 BCL10 MAP3K1 FBXW11 PAK1 ITK PRKCQ MAPK9 NFKB1 CALM1 RELA IGHV3-11 PPP3CB GRB2
GOBP_FC_RECEPTOR_MEDIATED_STIMULATORY_SIGNALING_PATHWAY	0.486622073578595	0.968708858877989	0.0713052987340038	-0.281006452250509	-0.990131941113475	73	ELMO1 PAK1 FYN IGHV3-11 WASF2 APPL2 VAV3 SYK ACTG1 ARPC5 ELMO2 FCGR2B IGHV2-70 RAC1 IGLV1-47 PTK2 WAS ACTB IGKV2D-28 FGR IGKV2-28	0.0104015386064651	0.0505954516117729	0.380730400722792	-0.448644590351603	-1.52601646135665	73	ELMO1 PTPRC PIK3CA VAV3 PIK3R1 PIK3CB ACTR2 WASF2 ABI1 FYN ELMO2 ACTG1 ARPC5 SYK IGHV3-13 PAK1 RAPGEF1 APPL1 ACTB FCGR1A ARPC2 IGHV3-11 GRB2 WASL RAP1A PLSCR1 FCGR2B HSP90AA1
GOBP_FC_RECEPTOR_SIGNALING_PATHWAY	0.412828947368421	0.943732047390523	0.0789209638180035	-0.266046551346479	-1.02590886628234	133	TRAF6 FOS ELMO1 PAK1 FYN IGHV3-11 WASF2 PSMA5 APPL2 VAV3 SYK JUN ACTG1 IGHE ARPC5 PSMD12 ELMO2 FCGR2B IGHV2-70 RAC1 IGLV1-47 RELA PTK2 WAS CUL1 PSMD1	6.15751304185421e-05	0.00141753650806552	0.538434096309916	-0.467013075703354	-1.70928474196845	133	FOS FCER1A ELMO1 PSME4 PTPRC JUN PDPK1 PIK3CA TRAF6 VAV3 MS4A2 PIK3R1 IGHE TAB3 PIK3CB PPP3CA MAP2K4 ACTR2 WASF2 ABI1 FYN ELMO2 ACTG1 ARPC5 CD200R1 PSMC1 SYK IGHV3-13 BCL10 MAP3K1 FBXW11 KIT PAK1 ITK PRKCQ RAPGEF1 MAPK9 NFKB1 APPL1 CALM1 ACTB RELA FCGR1A FCGR1B ARPC2 IGHV3-11 PPP3CB GRB2 WASL RAP1A
GOBP_FEEDING_BEHAVIOR	0.0101703407751095	0.468070375826772	0.380730400722792	-0.56523063682388	-1.61978677569551	28	FOS CPT1A RMI1 UBE2Q1 P2RY1 FYN STAT3 RETN CFAP20 NEGR1 APP LEP DERL2 ATP8A2 DACH1 MTOR UBR3 BBS12	0.0401146131805158	0.1183585816401	0.271288554688953	-0.518384773453678	-1.46650900549842	28	FOS STAT3 APP FYN P2RY1 RMI1 CFAP20 USP46 LEP GLS MTOR PEX13 UBR3 UBE2Q1
GOBP_FEMALE_GAMETE_GENERATION	0.469115191986644	0.964526444715721	0.0730744399126987	-0.298636300057789	-0.999956367868667	55	TTK CCNB1 BRCA2 MLH1 INHBB EREG CCNB2 HEXB GAS2 RGS2 ZMIZ1 ETV6 USP9X LEP ZNF830 SIRT1 PANX1 SPIRE2 FBXO5 ADAMTS1	0.037037037037037	0.112758486714682	0.276500599254472	-0.441577050833044	-1.43172920284942	55	SIRT1 TOB2 USP9X ZMIZ1 HEXB PANX1 TNFAIP6 TTK BRCA2 YTHDF2 AURKA ZFX INHBB ETV6 RGS2 CCNB2
GOBP_FEMALE_MEIOTIC_NUCLEAR_DIVISION	0.170515097690941	0.823584365433041	0.140406238523342	-0.500766984318546	-1.26071615255834	15	TTK MLH1 EREG CCNB2	0.806060606060606	0.869888276706459	0.042845050912155	-0.307295846898823	-0.760084200353928	15	TTK AURKA CCNB2
GOBP_FEMALE_SEX_DIFFERENTIATION	0.569282136894825	0.982357253244296	0.0635007968065945	-0.282044319700151	-0.944399637454577	55	BAK1 CTNNA1 BRCA2 INHBB EREG RETN ARRB2 EIF2B2 GAS2 TIPARP LEP ZNF830 FANCG SIRT1 LHFPL2	0.205761316872428	0.354698601200041	0.108820126769161	-0.368017715880945	-1.19322711630661	55	SIRT1 TIPARP SGPL1 BRCA2 CTNNA1 BAK1 ZFX INHBB EIF2B2 NUP107 KIT ARID5B MMP14 LEP FANCA ATM ADAMTS1 CEBPB HSPA5 LHFPL2 RETN
GOBP_FERTILIZATION	0.369458128078818	0.92759881674174	0.108820126769161	0.286254117447227	1.04691292339508	66	MST1R KLK14 ZP3 AR TDRD12 ATP8B3 CCT2 SLC22A16 UBXN8	0.294820717131474	0.449862879519921	0.0855356947987884	-0.328977377939548	-1.10229521761294	66	PLCD4 HEXB TRIM36 CD9 SPAG1 UNC13B ABHD2 NECTIN2 YBX3 ZFX TUBGCP3
GOBP_FIBROBLAST_GROWTH_FACTOR_RECEPTOR_SIGNALING_PATHWAY	0.298305084745763	0.905129022580554	0.0988903007520636	-0.327681593156115	-1.08812359949145	53	POLR2G FAT4 NGFR NDST1 SULF2 SHISA2 RAB14 POLR2A TIAL1 FIBP FUZ KIF16B EXT1 NPTN GALNT3 SHCBP1 FGFR2	0.0676795580110497	0.166895346951869	0.20207170902116	-0.417535248301893	-1.3413076356319	53	RAB14 GALNT3 POLR2B HNRNPF FAT4 SPRY3 NPTN SHCBP1 NDST1 CBL SETX NOG PTPN11 POLR2A FGF9 NGFR SULF2 RBFOX2 GRB2 CEP57
GOBP_FIBROBLAST_MIGRATION	0.111888111888112	0.804903585564156	0.175204047558551	-0.444929910621772	-1.30697135335566	31	ADIPOR2 PRR5L PAK1 APPL2 DMTN RAC1 ARHGEF7 AKAP12 PTK2 ZFAND5	0.037037037037037	0.112758486714682	0.282013350011725	-0.515050066001023	-1.4894503598415	31	AKAP12 ADIPOR2 SGPL1 ZFAND5 ITGB1 PRR5L ARHGEF7 PAK1 ARID5B APPL1
GOBP_FIBROBLAST_PROLIFERATION	0.0432525951557093	0.763265533930266	0.287857117255149	-0.450321068293689	-1.47203213140418	50	CD300A PDGFRB PRKDC E2F1 NGFR CCNB1 FTH1 TRIM32 EREG PDGFD DAB2IP NF1 MYB SKI ZMIZ1	0.0965986394557823	0.211238910768986	0.165656695205483	-0.406660020445305	-1.29870177374838	50	PRKDC CREB1 ZMIZ1 CDC73 CTNNB1 TRIM32 SKI WAPL CD300A NF1 DAB2IP FOSL2 ZMPSTE24 TP53INP1 CCNB1
GOBP_FILOPODIUM_ASSEMBLY	0.476303317535545	0.965265808837996	0.0911073131586733	0.299101076465122	0.979206395087061	39	NRP1 PALM GPM6A WASL NEURL1 FGD2 DNM3 ARF6 FXR1 PIK3R1 SRF	0.811158798283262	0.872355936784307	0.0399218624292714	-0.257453599850693	-0.774757947532953	39	PIK3R1 ARF6 DOCK11 TGFBR1 TENM1 SRF FMR1 RAB5A
GOBP_FOAM_CELL_DIFFERENTIATION	0.960138648180243	1	0.0409883873374721	-0.224708389625698	-0.600412644781249	20	ABCG1 IL18 MSR1 NR1H2	0.521021021021021	0.658485164505443	0.0626618230932492	-0.367315744712182	-0.968069681651513	20	ABCA1 ABCG1 SOAT1 MSR1 MAPK9 NFKB1
GOBP_FOCAL_ADHESION_ASSEMBLY	0.160377358490566	0.823584365433041	0.169570644405628	0.342805808974822	1.19033590479551	49	BCL2 NRP1 DUSP22 WHAMM ROCK1 SMAD3 LDB1 SRC PTPRK	0.517053206002729	0.655825594978657	0.0584693210386381	-0.304090253594975	-0.965271996913894	49	IQGAP1 PDPK1 CLASP1 SLK VCL ACTG1 MAP4K4 ARHGEF7
GOBP_FOLIC_ACID_CONTAINING_COMPOUND_METABOLIC_PROCESS	0.780373831775701	1	0.0645031249656493	0.288015063113124	0.771308235460357	17	MTHFD2L MTHFR	0.782738095238095	0.854272532617571	0.0764767053228531	0.270862710625407	0.78602799489365	17	DHFR MTHFR DHFR2
GOBP_FOREBRAIN_CELL_MIGRATION	0.173174872665535	0.823584365433041	0.135740943810425	-0.441901698591686	-1.22525913217773	23	CXCR4 ADGRG1 HTR6 FGF13 PSEN1 DAB2IP NDEL1 ZMIZ1	0.012035891492415	0.0556872516515914	0.380730400722792	-0.601249589652194	-1.62125940883886	23	FGF13 RTN4 ZMIZ1 HTR6 CXCR4 NDEL1 LRRK2 DAB2IP PSEN1 SRF
GOBP_FOREBRAIN_DEVELOPMENT	0.315533980582524	0.911287943296434	0.0928481214159878	-0.26568249370428	-1.05937009782414	164	DRAXIN GSK3B TACC1 FAT4 SLC7A11 E2F1 CXCR4 ADGRG1 NDST1 WNT7A ITGAM FYN HTR6 FGF13 PSEN1 DAB2IP HTRA2 NF1 TOX NCOA1 ARPC5 GATA2 EZH2 NDEL1 PHACTR1 SKI ZMIZ1 HDAC1 APP	5.2831737443043e-06	0.000224178925618246	0.610526878385931	-0.472300942043141	-1.75878875243682	164	KRAS TACC1 GATA2 CREB1 FGF13 NCOA1 BTG2 RAPGEF2 RTN4 ZMIZ1 XRN2 DRAXIN BMPR1A SLC38A2 HTR6 SIN3A CEP120 FAT4 SCYL2 CXCR4 GSK3B ARHGAP35 NDEL1 APP FYN TWSG1 SETD2 APAF1 SKI KIF5B PCM1 ZSWIM6 NOTCH1 ARPC5 LRRK2 RRM1 RBPJ RAB3GAP1 NF1 NR4A2 HDAC1 DAB2IP NDST1 CSNK2A2 NOG PSEN1 SRF GNAO1
GOBP_FOREBRAIN_GENERATION_OF_NEURONS	0.429245283018868	0.951175751222921	0.096887770327544	0.378206612772621	1.02130394895861	18	PLXNA3 BCL11B HES1 ROBO1 METTL3 METTL14	0.0494752623688156	0.13535002046302	0.248911114434702	-0.563141772072322	-1.44871967024593	18	GATA2 RAPGEF2 ZMIZ1 SCYL2 ZSWIM6
GOBP_FORMATION_OF_PRIMARY_GERM_LAYER	0.727118644067797	1	0.0526973085708419	-0.259403768268249	-0.861395232277254	53	DUSP1 DUSP2 ITGA5 ITGB5 PAF1 ITGB4 MMP9 WNT11 SFRP2 SMAD2 KIF16B EXOC4 EPB41L5 EPHA2 FGFR2	0.153314917127072	0.290004157183456	0.129442887745046	-0.381619480389034	-1.22593032572328	53	TXNRD1 BMPR1A EOMES CDC73 DUSP1 TWSG1 ITGB1 SETD2 EXOC4 ITGA5 CTR9 NOG SRF WNT3
GOBP_G_PROTEIN_COUPLED_RECEPTOR_SIGNALING_PATHWAY	0.169642857142857	0.823584365433041	0.127505315300183	-0.254798109340392	-1.11382882881853	364	MCF2 CCL23 GPR146 MRGPRE GPR153 HEBP1 TAS2R4 FPR3 PDGFRB FPR2 PLCL1 GRK5 GNAL CXCR4 SNCA ADGRG1 DGKK ARHGEF12 BAIAP3 ADGRB2 LGR6 RHOB P2RY1 OR2I1P EREG HTR6 VIPR2 F2R ZDHHC3 WASF2 ADCY9 FPR1 PICK1 OPRL1 RGS6 AGTRAP APLP2 RAMP1 ACKR3 AKAP5 GPER1 VAV3 PDE4B CYSLTR2 ARRB2 PDE3B RAC2 CCR4 GPSM2 TGM2 ENTPD2 CCRL2 FGD3 CMKLR1 INPP5K ADGRE5 RGS9 GPRC5D PHF24 RGS2 CXCR1 NECAB2 CXCR2 GNRHR2 PTGER4 APP P2R…	0.0102460833265883	0.0501164420084569	0.380730400722792	-0.329225821932699	-1.31055548735189	364	AKAP12 ABCA1 PIK3CG XPR1 PDE8A PIK3CA F2R PTGER4 RAPGEF2 CCL23 PDE4B VAV3 SLC39A14 IQGAP2 PIK3R1 PIK3CB TAS2R4 GNA13 PDE3B RHOB GRK5 HTR6 WASF2 RGS6 TAPT1 FPR3 FPR2 PLEK ARHGEF6 PLCL1 CXCR4 MRGPRE FZD5 GNRHR2 APP P2RY10 OR2I1P CXCR2 RASGRF2 GPR146 FZD1 SORL1 SNCA OPRL1 ARRDC3 CRY1 DGKK P2RY13 P2RY1 UBQLN2 RGS2 HRH4 GPR42 ARHGEF7 TSHR CXCR1 CXCL5 PDE7B NET1 TENM1 CCR1 S1PR3 GNAO1 CCR4 ZDHHC3 APLP2…
GOBP_G_PROTEIN_COUPLED_RECEPTOR_SIGNALING_PATHWAY_COUPLED_TO_CYCLIC_NUCLEOTIDE_SECOND_MESSENGER	0.740318906605923	1	0.0658311958368866	0.312723266373664	0.804877291779362	15	LPAR3 CNR1 PTGIR	0.504545454545455	0.644057063056423	0.0646484568421928	-0.397392854383877	-0.982935607490277	15	HTR6 HRH4 TSHR CCR1
GOBP_G0_TO_G1_TRANSITION	0.00331469463656345	0.336171418722545	0.431707695803346	-0.567387948585642	-1.66668901626408	31	TFDP1 E2F1 E2F6 DAB2IP PPP2R5B MAX EZH2 RRM2 CDKN2B RYBP CDC7 L3MBTL2 APAF1 FOXO4 YAF2 TFDP2 RBBP7 UXT	0.0698005698005698	0.170108679884647	0.20207170902116	-0.471156787312988	-1.36251734099128	31	RYBP EPC1 TFDP1 MED1 APAF1 DAB2IP RRM2 MAX MGA TFDP2 SUZ12 RBBP4 CDC7 RNF2 FOXO4 PHC3 CDKN2B YAF2 EZH2 RBBP7
GOBP_G2_DNA_DAMAGE_CHECKPOINT	0.554006968641115	0.980257904273071	0.0668966276500666	-0.366874505763271	-0.944298018704224	17	BLM DTL UIMC1 FOXO4	0.0480480480480481	0.13243896613793	0.252961123069611	-0.577740954995569	-1.46962737500023	17	DTL TOPBP1 NBN ATM UIMC1 FOXO4 BLM BRCC3 CLSPN
GOBP_GAMETE_GENERATION	0.707055214723926	1	0.0493910105981501	-0.215972327357246	-0.924041803075937	288	CYP26B1 ADAMTS2 KIF18A TTK TAF1L PMFBP1 YBX3 E2F1 CCNB1 NECTIN2 BRCA2 RHBDD1 MLH1 CDK16 INHBB EREG NDRG3 PTTG1 PICK1 CCNB2 KIFC1 HEXB ACTR1A GAS2 OSBP2 UBR2 ODF2 SLCO4C1 PIAS1 RGS2 ZMIZ1 DYNLL1 QKI NPHP1 NKAPL ETV6 USP9X KDM3A IFT81 CCDC136 CCNI SYCP3 LEP GPX4 NDC1 SPA17 CRTAP SPATA2 ZNF830 DUSP13 GORASP2 TGFBR1 ABHD2 DLD FANCG SIRT1 DEAF1 PANX1 TTC26	0.00231902733696591	0.0184432909646725	0.431707695803346	-0.361078612301527	-1.41632213841595	288	CYP26B1 SIRT1 KDM3A TOB2 PSME4 PUM1 USP9X RHBDD1 KIF18A ADAMTS2 SMARCA2 DDX3X PAFAH1B2 BCL2L11 ZMIZ1 HEXB QKI XRN2 SGPL1 UBR2 PANX1 TNFAIP6 FANCC TTK DDX6 SPATA6 BRCA2 ADAM10 ABHD2 NECTIN2 YBX3 YTHDF2 AURKA DNAJA1 ZFX INHBB TTC26 EIF5A2 NOTCH1 LRRK2 RAD23B CADM1 PIAS1 GMCL1 TGFBR1 SLCO4C1 ETV6 ZSCAN2 NPHP1 RGS2 CREM UBE2B KIFC1 NR2C2 CSNK2A2 WDR48 MSH2 SETX CCNB2 AFF4 HERC4 NDRG3 FBXW11 KIT OSBP2…
GOBP_GASTRULATION	0.564924114671164	0.982122427490284	0.0643583367917361	-0.265889437844772	-0.946219376316628	77	MYADM DUSP1 DUSP2 ITGA5 WNK1 ITGB5 CLASP1 PAF1 ITGB4 MMP9 WNT11 SFRP2 SMAD2 DLD KIF16B EXOC4 EXT1 EPB41L5 EPHA2	0.130378096479791	0.259325848151128	0.137250779610133	-0.362902208905316	-1.24108093280454	77	TXNRD1 WNK1 CLASP1 BMPR1A EOMES CDC73 DUSP1 TWSG1 MYADM ITGB1 SETD2 EXOC4 ITGA5 TENM4 CTR9 NOG SRF
GOBP_GENE_SILENCING	0.849753694581281	1	0.0629394692018967	0.209005509276146	0.85088466483402	127	TNRC6A ZC3H7B TDRD12 SMAD3 CNOT9 DOT1L TRIM71 TNF MTHFR PUM1 TNRC6C ELAVL1 METTL3 HAT1 HMGB1 LIMD1 NCBP2 KCNQ1OT1 NRDE2 NUP88 MOV10 POLR2H FXR1 TDRD9 NUP155 SCMH1 TNRC6B CTBP1 HDAC2 RIF1 PIWIL2 HENMT1 ASF1A NUP37 PRKRA POLR2E	0.000483543603138288	0.00614159981279385	0.49849310876659	-0.444104208260255	-1.61616498314271	127	SIRT1 PUM1 CNOT6L PUM2 NUP153 PPM1D PPP3CA NUP205 UBR2 POLR2B RANBP2 AGO1 MRPL44 STAT3 DDX6 SIN3A NUP58 DICER1 CNOT2 HDAC2 NUP54 CNOT6 UBE2B MAP2K1 CNOT8 ZMPSTE24 NUP50 NUP107 IPO8 POLR2A FMR1 ZFP36 SNIP1 NUP155 EIF4E2 ZC3H7A HELZ TSN
GOBP_GENERATION_OF_PRECURSOR_METABOLITES_AND_ENERGY	0.441679626749611	0.953572833444108	0.0725351864394589	-0.237174272517548	-1.00777219288317	281	BPGM NDUFAF1 SLC4A1 DGUOK SLC25A14 GSK3B PGM1 SDHB GAPDH ALDOC SNCA CCNB1 RPEL1 FECH ETFDH ISCU PRELID1 QDPR NNT GSR ETFBKMT LDHA PSEN1 ASPH ENTPD5 GNPDA1 INPP5K RAE1 GPD2 ACSS2 TKT TALDO1 APP GHITM IDH3B PPP1CA IRS2 TPI1 VCP LEP DDIT4 INSR PHKB NDC1 NUP35 GAA NCF2 PKM UQCR10 SLC25A22 GLRX2 HAAO DLD SIRT3 PPIF NUP85 HK1 PGAM1 SDHAF4 GPD1 NCF1 H6PD COX6B1 COX6C IGF2 GBE1 NDUFB1	0.0562162162162162	0.147972556806697	0.195789002148949	-0.312085032881746	-1.22269943391353	281	ASPH BPGM PIK3CA GPD2 FAHD1 ACSM1 FECH NUP153 NNT COQ10B NUP205 PHKB RANBP2 HDAC4 PPIF NUP58 GSK3B PPP1R3B PRELID1 PPP1R3D DERA APP SLC4A4 SLC4A1 LDHA SNCA HK2 SLC25A13 NUP54 GFPT1 GSR KHK MSH2 NUP50 NUP107 GHITM PSEN1 H6PD STEAP4 SLC25A23 QDPR UQCRB IRS2 PRKAA1 PPP1CC SDHB PGM2L1 ETFDH NUP155 DEGS1 CCNB1 GBE1 AKR7A2 UGP2 CIAPIN1 GFPT2 UQCRC2 RPIA LEP VCP CYB5R4 IDH3A PFKFB2 CALM1 NCF2 MTOR PDHB …
GOBP_GENITALIA_DEVELOPMENT	0.768959435626102	1	0.0519512476197082	-0.302656008003872	-0.771723251995121	16	BAK1	0.337899543378995	0.494050089940501	0.0855356947987884	-0.444837756618503	-1.10879169216114	16	BMP6 BAK1 NIPBL PTPN11
GOBP_GERM_CELL_DEVELOPMENT	0.855036855036855	1	0.0625237414724762	0.21330940838806	0.827008469355551	92	BCL2 PAQR7 ZP3 CDYL DPY19L2P2 HOOK1 NEURL1 SRC SPEF2 SEMG1 SPINK2 TUBB8 NSUN2 SIX5 POMZP3 TSSK6 CEP57 HORMAD1 TPGS1 IQCG	0.141772151898734	0.274950659581889	0.128788713061714	-0.343699514698653	-1.20530684212571	92	KDM3A PSME4 SMARCA2 HEXB QKI PANX1 FANCC BRCA2 ABHD2 NECTIN2 YTHDF2 AURKA ZFX INHBB TTC26 GMCL1 UBE2B MSH2 AFF4 FBXW11 KIT OSBP2 CCNB1 TMF1 BRIP1 MTOR YTHDC2 SPEF2 CEP57 ATM ING2
GOBP_GLAND_DEVELOPMENT	0.142061281337047	0.823584365433041	0.197822021315103	0.265917171781265	1.1379486611981	211	SOCS2 BCL2 EDA KRT18 AR PPAT RB1CC1 PNPT1 RARG WNT10A WNT3 SMAD3 HMGCS1 NTN4 TNFRSF11A PLXNA1 TSPO ATP2C2 CCND1 ARID5B TNF ALDH1A2 OAS2 RPGRIP1L NEURL1 GNPNAT1 MST1L EPHB3 SRC LIMS2 GFER PLAG1 BCL11B CSF1 HES1 ARHGAP5 ZDHHC21 ROBO1 DHODH	0.000180518811922094	0.00314881647734661	0.518848077743792	-0.406137198918334	-1.55613373355929	211	KRAS GATA2 JARID2 TFCP2L1 PRKDC E2F8 CREB1 PIK3CA NCOA1 BCL2L11 RTN4 NOTCH2 BMPR1A CITED2 FBXW7 PTCH1 BRCA2 PHF2 ARHGAP35 MSN SMARCC1 AURKA MED1 TWSG1 TNFAIP3 TGFBR3 HK2 NOTCH1 SEMA3C RBPJ NF1 ARF6 TGFBR1 HMOX1 MAP2K1 CSNK2A2 TYMS ZMPSTE24 MAN2A1 NOG CCNB2 PSEN1 PCNA FEM1B SP3 SRF QDPR IRS2 PBX1 UPRT WNT3 RAF1 SERPINE2 ARID5B ETS1 PLAG1 HGF SRP54
GOBP_GLAND_MORPHOGENESIS	0.0967741935483871	0.793150684931507	0.227987202850442	0.357933672900851	1.26175769952068	55	BCL2 EDA AR RARG NTN4 PLXNA1 TNF SRC LIMS2 PLAG1 CSF1	0.246913580246914	0.400022732363196	0.09754492162472	-0.357019661898708	-1.15756802797496	55	NOTCH2 FBXW7 PTCH1 MSN MED1 TWSG1 TNFAIP3 NOTCH1 SEMA3C NOG FEM1B PLAG1 HGF GDF7
GOBP_GLANDULAR_EPITHELIAL_CELL_DIFFERENTIATION	0.162291169451074	0.823584365433041	0.169570644405628	0.451278396186649	1.26976935786488	21	DLL1 CLOCK RARG CDK6 HES1 RHEB TP63 ARNTL	0.103953147877013	0.222921750447373	0.165656695205483	-0.508208698385741	-1.35147198145622	21	BMP6 PDPK1 GSK3B NOTCH1 DLL1
GOBP_GLIAL_CELL_DEVELOPMENT	0.458438287153652	0.963932742477667	0.096887770327544	0.276178949100487	0.995922535076238	64	OLIG1 DLL1 MXRA8 NR1D1 BACE2 TNF LPAR1 ERCC2 CDK6 NSUN5 HDAC11 PHGDH S100A8 EIF2B4 MAPT	0.733245729303548	0.821229726398938	0.0406579344155557	-0.254057372342926	-0.85054485564135	64	KRAS FPR2 TSPAN2 DICER1 APP SKI NF1 TENM4 DLL1 EIF2B2 PSEN1 NCSTN MAPT TPPP NDRG1
GOBP_GLIAL_CELL_DIFFERENTIATION	0.843333333333333	1	0.0451344222209097	-0.221129812490821	-0.834882527338963	115	GCM1 BOK FPR2 CDKN2C CXCR4 DUSP10 PICK1 STAT3 VIM TSPAN2 PSEN1 NF1 EIF2B2 SKI SOX4 HDAC1 APP ITGB4 ROR2 RELA TPPP KRAS LGI4 DAAM2	0.292121212121212	0.446540933091776	0.0810802057550866	-0.305359795935424	-1.09943347983283	115	KRAS SLC45A3 STAT3 FPR2 TSPAN2 CXCR4 DICER1 EPHA4 APP SKI HDAC2 NOTCH1 NF1 HDAC1 TENM4 DLL1 EIF2B2 MAP2K1 NOG PSEN1 PTPN11 NCSTN SERPINE2 MMP24 NAB1 MAPT MTOR RELA TPPP NDRG1
GOBP_GLIAL_CELL_MIGRATION	0.427101200686106	0.951130176369307	0.0793434960134973	-0.357134395258589	-1.02292349506144	27	CD9 ADGRG1 P2RY1 DAB2IP HEXB CERS2 ZMIZ1 AZU1	0.0805755395683453	0.188166843574321	0.188204146308491	-0.482661106020057	-1.35748983369326	27	RTN4 ZMIZ1 HEXB CD9 EPHA4 CERS2 P2RY1 DAB2IP
GOBP_GLIAL_CELL_PROLIFERATION	0.500851788756388	0.97115520907158	0.0707899094502623	-0.347883800405096	-0.980161540858141	25	RNF10 E2F1 CERS2 IL1B MYB SKI SOX4	0.122655122655123	0.24951247102668	0.150169802128406	-0.472282744501465	-1.30561699764749	25	CREB1 RNF10 DICER1 IL1B CERS2 SKI NOTCH1 PPP1CC PLAG1 MTOR
GOBP_GLIOGENESIS	0.315533980582524	0.911287943296434	0.0928481214159878	-0.268305527220203	-1.05923396803412	155	GCM1 CD9 RNF10 BOK FPR2 CDKN2C E2F1 CXCR4 ADGRG1 DUSP10 P2RY1 PICK1 STAT3 VIM TSPAN2 PSEN1 DAB2IP NF1 HEXB EIF2B2 CERS2 IL1B EZH2 MYB SKI SOX4 ZMIZ1 HDAC1 APP ITGB4	0.0505882352941176	0.137389655816934	0.216542836735348	-0.347747401887689	-1.28667702684903	155	KRAS CREB1 SLC45A3 RTN4 ZMIZ1 HEXB CD9 STAT3 FPR2 TSPAN2 RNF10 CXCR4 DICER1 IL1B EPHA4 CERS2 APP SKI HDAC2 NOTCH1 NF1 P2RY1 HDAC1 TENM4 DLL1 EIF2B2 MAP2K1 DAB2IP NOG PSEN1 PTPN11 PPP1CC NCSTN SERPINE2 PLAG1 MMP24 NAB1 MMP14 MAPT MTOR RELA TPPP NDRG1
GOBP_GLOBAL_GENOME_NUCLEOTIDE_EXCISION_REPAIR	0.476603119584055	0.965265808837996	0.0741758965588009	-0.370055607729182	-0.988775125498925	20	GTF2H1 UBC XPC	0.414414414414414	0.563846305737058	0.0739901439101342	-0.396488621582982	-1.04495551633661	20	CUL4B GTF2H1 RAD23B XPC UBC CETN2
GOBP_GLOMERULUS_DEVELOPMENT	0.0674418604651163	0.769192252389411	0.266350657088526	0.451683001959777	1.408705987072	31	BCL2 PTPRO NID1 PODXL EGR1 COL4A3 KIRREL3 JAG1 HES1	0.397435897435897	0.550436403373242	0.0734381410838857	-0.366808323338638	-1.06075666280665	31	EGR1 IQGAP1 NOTCH2 NOTCH1 NOG PODXL ASXL1 MEF2C SULF2 TEK PDGFRB BASP1 PDGFB
GOBP_GLUCAN_BIOSYNTHETIC_PROCESS	0.600688468158348	0.986377910683746	0.0623861492893626	-0.316413513547716	-0.906749194940824	28	GSK3B PGM1 INPP5K PPP1CA IRS2 INSR IGF2 GBE1 PPP1R3D MTOR PHKG1	0.588825214899714	0.710556930364055	0.0546808488785442	-0.327090932923753	-0.925339291032294	28	GSK3B PPP1R3B PPP1R3D IRS2 PGM2L1 GBE1 UGP2 MTOR PGM1 DYRK2
GOBP_GLUCOSE_6_PHOSPHATE_METABOLIC_PROCESS	0.0266429840142096	0.687090402400931	0.376039306993639	-0.633283833013888	-1.59433665244751	15	RPEL1 TKT TALDO1 HK1 PGAM1 H6PD HK2 G6PD RPIA HK3	0.231818181818182	0.38124468988955	0.107554375265169	-0.483238976553316	-1.19527261686134	15	DERA HK2 H6PD RPIA RPEL1 HK1 TALDO1 HKDC1 PGAM1
GOBP_GLUCOSE_CATABOLIC_PROCESS	0.175043327556326	0.823584365433041	0.136490437780413	-0.460932378536252	-1.23159455204699	20	BPGM GAPDH ALDOC TKTL1 TPI1 PKM HK1 PGAM1	0.451951951951952	0.598932622582603	0.0696133438850965	-0.385985273422389	-1.01727368386284	20	BPGM HK2 PGM2L1 PFKFB2 FOXK1 GAPDH ALDOC HK1 SLC25A12 FOXK2
GOBP_GLUCOSE_IMPORT	0.741379310344828	1	0.0525898950623616	-0.269192887724768	-0.841798743660849	39	ADIPOR2 APPL2 SESN2 IRS2 LEP INSR	0.0944206008583691	0.20853394423611	0.172324344900946	-0.430115007074726	-1.29434981789958	39	ADIPOR2 PIK3R1 HK2 ERFE PTPN11 CREBL2 IRS2 MEF2A TSC1 LEP STXBP3 APPL1 OSBPL8 RAP1A
GOBP_GLUCOSE_METABOLIC_PROCESS	0.269736842105263	0.89162183774353	0.103197466945307	-0.287627331479023	-1.09037699107626	118	BPGM ADIPOR1 GSK3B PGM1 CPT1A GAPDH ALDOC TKTL1 PDK3 IGFBP3 SESN2 WDTC1 INPP5K PPP1CA IRS2 TPI1 LEP INSR DGAT2 GAA PDK4 PKM USF1 GNB3 SIRT1 HK1 PGAM1 ERFE GPD1 H6PD IGF2 HK2 G6PD PPP1R3D MTOR CLK2 GOT2 INPPL1 SLC25A13 PC ZMPSTE24 USP7 ATF3 SLC39A14 HK3 PFKFB2 CRTC2 DDB1	0.0412621359223301	0.120660488378935	0.245041785430996	-0.368433573810969	-1.32585469640432	118	SIRT1 BPGM ADIPOR1 GPLD1 PIK3CA SLC45A3 SLC39A14 NCOA2 RANBP2 USP7 GSK3B PPP1R3B PPP1R3D HK2 SLC25A13 GOT1 CRY1 ERFE KHK CREM IGFBP3 ZMPSTE24 PDK4 KBTBD2 H6PD IRS2 PRKAA1 PGM2L1 DGAT2 LEP PDK3 WDTC1 PFKFB2 MTOR PDHB FOXK1 PGM1 MIDN SIK1 GOT2 GAPDH GNB3 DYRK2 ALDOC DLAT
GOBP_GLUTAMATE_METABOLIC_PROCESS	0.603907637655417	0.987152421618441	0.0636424081651019	-0.354988990551341	-0.893709785954594	15	SLC7A11 GLUL ALDH5A1 GLUD2	0.0228680753887336	0.0844045003397861	0.352487857583619	-0.63851060030499	-1.57933087592335	15	GLUD1 GLUL GOT1 ALDH5A1 ALDH18A1 GLUD2 GLS GCLM GOT2
GOBP_GLUTAMATE_RECEPTOR_SIGNALING_PATHWAY	0.321513002364066	0.913830068001999	0.115240003147781	0.406934599881754	1.11227134942663	19	DAGLA GRIN2D TIAM1 GRIK4	0.379518072289157	0.533644330553707	0.0787113806986485	-0.411342410485989	-1.07087750645741	19	APP FYN CPEB4 PRNP FMR1 NCSTN
GOBP_GLUTAMATE_SECRETION	0.431778929188256	0.9514250764526	0.0791316651768349	-0.392601686846824	-1.0326834184485	19	SLC1A7 TSPOAP1 APBA1 PPFIA1 UNC13B NTSR1 RAB3A	0.242469879518072	0.394104126366918	0.104343952581949	-0.461352559159575	-1.20107255064422	19	APBA1 SLC38A2 UNC13B RAB3GAP1 RAB3A GLS PPFIA1
GOBP_GLUTAMINE_FAMILY_AMINO_ACID_METABOLIC_PROCESS	0.391100702576112	0.941200054845099	0.102080107662747	0.325524776930355	1.02573455606934	32	PPAT NAGS PFAS NIT2 ASRGL1 SLC25A12	0.122881355932203	0.249727973010317	0.148261500475107	-0.437784887397815	-1.27239206035831	32	GLUD1 GLUL CTPS1 GOT1 GFPT1 ALDH5A1 ALDH18A1 GLUD2 GFPT2 GLS GCLM GOT2 PPAT
GOBP_GLUTATHIONE_METABOLIC_PROCESS	0.956521739130435	1	0.0413209506074822	-0.212824423857565	-0.630422693440376	32	SLC7A11 HAGH GSR GSTO1 GLRX2 GSTA4 GPX1 GGT2 G6PD	0.996598639455782	0.998601517310994	0.0709609456938284	0.154506282260495	0.505131173054613	32	GGT5 MGST2 CTNS GSTK1 GSTP1 GSTO2 CLIC3 GSS
GOBP_GLYCEROLIPID_BIOSYNTHETIC_PROCESS	0.126198083067093	0.820651902838047	0.156312403073186	-0.300832231492627	-1.19212382520984	156	CHKA AGPAT4 PIP4K2A PIGN PIP4K2C LPCAT1 ABHD4 ABHD5 ACHE GPAT3 PIGV PIGS TAMM41 RUFY1 PHOSPHO1 FBXW7 PIGG INPP5K PIGB PCTP CSNK2A1 RAB14 MTMR2 SYNJ1 MPPE1 DGAT2 PLEKHA4 CDS2 CDIPT SLC44A1 PIGH PITPNM2 PI4KA NR1H2 SLC44A2 GPD1 MTMR14 PIK3C3 PIGF PIK3CD GPAM PIK3R5 ACSL3 PLEKHA2 LPL LPGAT1 MTMR4 INPP4A INPPL1 PIGC FIG4 PIK3CB LPIN2 PNPLA2 PCYT1B MTMR8 PLD1	0.0319526627218935	0.102613936972438	0.276500599254472	-0.357323982053745	-1.3215299637032	156	PIK3CG GPLD1 PIP4K2A PIK3CA ACHE RAB14 PIK3R4 PIK3R1 CDS2 PIK3CB FIG4 ACSL3 FBXW7 CHKA SYNJ1 PIGC MTMR6 MTMR8 PIK3C3 CNEP1R1 MTMR2 LPGAT1 ABHD4 SLC44A1 PIP5K1B MTMR1 GPAT3 INPP4A CDIPT SACM1L CSNK2A2 PIGF OCRL LPCAT1 MTM1 PCTP CPNE3 AGPAT5 LPCAT3 PLEKHA2 PIGN AGPAT4 RAB5A DGAT2 LPIN2 PIK3CD ABHD5 SLC44A2 ETNK1 PIP4K2C SIK1 GNPAT ATM PLEKHA3 PIGV PLSCR1 CSNK2A1
GOBP_GLYCEROLIPID_CATABOLIC_PROCESS	0.294117647058824	0.905120512820513	0.120985142145252	0.359797392617863	1.10350723554228	29	LIPE DAGLA PLA2G4C PNPLA7 ABHD12B ABHD12	0.346647646219686	0.503450691948721	0.0806388495950661	-0.38186592932006	-1.08865001252942	29	PIK3CG GPLD1 ABHD2 GDE1 SORL1 LIPC ABHD12B
GOBP_GLYCEROLIPID_METABOLIC_PROCESS	0.181114551083591	0.827813872523397	0.12563992130984	-0.265285277942873	-1.11464354364201	241	CHKA AGPAT4 PIP4K2A PIGN PIP4K2C LPCAT1 ABHD4 HADHA IP6K2 PDGFRB CPT1A ABHD5 DGKK SLA2 ACHE GPAT3 PIGV GDE1 PIGS ITPKC TAMM41 RUFY1 PHOSPHO1 INPP5A PRDX6 FBXW7 LIPC IP6K1 PIGG SERINC3 INPP5K PIGB PCTP CSNK2A1 HADHB ABCA3 RAB14 MTMR2 SYNJ1 MPPE1 DGAT2 PLEKHA4 ABHD2 CDS2 CDIPT GNB3 SLC44A1 SIRT1 PIGH PITPNM2 PI4KA NR1H2 SLC44A2 GPD1 PLEK SERINC1 PI4KAP1 SORL1 MTMR14 PIK3C3 PIGF FAM126A GPX1 PIK3CD …	0.00308548350944287	0.0225677846418052	0.431707695803346	-0.362830625300038	-1.40736149509784	241	PIK3CG MTMR10 SIRT1 PLCD4 SERINC3 GPLD1 PIP4K2A PIK3CA ACHE RAB14 PIK3R4 PIK3R1 CDS2 PIK3CB FIG4 ACSL3 SEL1L FBXW7 CHKA SYNJ1 PIGC PLEK MTMR6 ABHD2 MTMR8 PIK3C3 SERINC1 CNEP1R1 GDE1 MTMR2 LPGAT1 ABHD4 EFR3A SLC44A1 IP6K2 PIP5K1B SORL1 MTMR1 GPAT3 DGKK HADHA SLA2 INPP4A CDIPT SACM1L CSNK2A2 PIGF OCRL LIPC PTPN11 SMG1 LPCAT1 MTM1 PCTP CPNE3 AGPAT5 LPCAT3 PLEKHA2 ABHD12B PIGN MBOAT2 AGPAT4 RAB5A DGA…
GOBP_GLYCEROPHOSPHOLIPID_METABOLIC_PROCESS	0.157076205287714	0.823584365433041	0.136490437780413	-0.275321727954375	-1.13596781182114	211	CHKA AGPAT4 PIP4K2A PIGN PIP4K2C LPCAT1 ABHD4 HADHA IP6K2 PDGFRB ABHD5 SLA2 ACHE GPAT3 PIGV GDE1 PIGS ITPKC TAMM41 RUFY1 PHOSPHO1 INPP5A PRDX6 LIPC IP6K1 PIGG SERINC3 INPP5K PIGB PCTP CSNK2A1 HADHB ABCA3 RAB14 MTMR2 SYNJ1 MPPE1 PLEKHA4 CDS2 CDIPT SLC44A1 PIGH PITPNM2 PI4KA NR1H2 SLC44A2 GPD1 PLEK SERINC1 PI4KAP1 MTMR14 PIK3C3 PIGF FAM126A PIK3CD GPCPD1 GPAM	0.0170261066969353	0.0701564713276611	0.376039306993639	-0.34721357473836	-1.33036510282507	211	PIK3CG MTMR10 PLCD4 SERINC3 GPLD1 PIP4K2A PIK3CA ACHE RAB14 PIK3R4 PIK3R1 CDS2 PIK3CB FIG4 ACSL3 CHKA SYNJ1 PIGC PLEK MTMR6 MTMR8 PIK3C3 SERINC1 GDE1 MTMR2 LPGAT1 ABHD4 EFR3A SLC44A1 IP6K2 PIP5K1B MTMR1 GPAT3 HADHA SLA2 INPP4A CDIPT SACM1L CSNK2A2 PIGF OCRL LIPC SMG1 LPCAT1 MTM1 PCTP CPNE3 AGPAT5 LPCAT3 PLEKHA2 ABHD12B PIGN MBOAT2 AGPAT4 RAB5A SOCS3 LPIN2 INPP5A PIK3CD ABHD5 SLC44A2 IP6K1 ETNK1 P…
GOBP_GLYCOLIPID_BIOSYNTHETIC_PROCESS	0.412371134020619	0.943732047390523	0.0813027345384498	-0.324127842018342	-1.01731172477191	40	PIGN PIGV PIGS SCCPDH ST3GAL1 ST8SIA6 ST6GALNAC3 PIGG PIGB	0.613314447592068	0.729554943828498	0.0522693317499306	-0.303116596187213	-0.919323948556736	40	SCCPDH ST8SIA4 PIGC PIGF B3GNT5 ST8SIA6 PRKAA1 A3GALT2 PIGN ST3GAL1 PIGV ST3GAL2 B4GALT6 PIGW PIGK PIGB B4GALT5
GOBP_GLYCOLYTIC_PROCESS_THROUGH_FRUCTOSE_6_PHOSPHATE	0.0405643738977072	0.760804542413738	0.30068212900741	-0.583797761808291	-1.48858867934452	16	BPGM SLC4A1 GAPDH ALDOC TPI1 PKM HK1 PGAM1	0.197869101978691	0.345347385396298	0.118287526124085	-0.495179668851999	-1.23427270905215	16	BPGM SLC4A1 HK2 PGM2L1 FOXK1 GAPDH ALDOC HK1 FOXK2
GOBP_GLYCOPROTEIN_BIOSYNTHETIC_PROCESS	0.745253164556962	1	0.0484087618816951	-0.220794293189587	-0.898975958103584	189	VCAN DAD1 B3GAT2 EXTL2 NPC1 UGGT1 NDST1 ACER2 ITM2B RAMP1 PSEN1 MGAT1 CHST11 ST3GAL1 ST8SIA6 MAGT1 PHLDA1 ST6GALNAC3 GOLPH3 ENTPD5 MAN1B1 FAM20B TMEM59 GORASP1 NECAB2 CHST12 TMEM106A XYLT1 OST4 RPN1 DPAGT1 CHST15 EXTL3 CHST10 PXYLP1 GATA1 B4GALT4 MAN2A2 DOLK	592	0.712622403241694	0.0440640346597561	-0.250724267356075	-0.95042206870266	189	ARFGEF1 HS3ST3B1 ST8SIA4 POMK GOLPH3 GALNT3 TRAK1 ALG2 XYLT1 CHST11 CTNNB1 TET2 ITM2B CHSY1 MAGT1 MGAT2 GFPT1 SOAT1 MCFD2 CSGALNACT2 MGAT5 NDST1 MAN2A1 B3GNT2 EDEM3 PSEN1 RPN1 FAM20B B3GNT5 MGAT4A COG3 ST8SIA6 GALNT11 NCSTN TMEM59 ACER2 ITM2A STT3B DAD1 GFPT2 EXTL3 CHST15 NPC1 POGLUT1
GOBP_GLYCOPROTEIN_METABOLIC_PROCESS	0.683153013910355	1	0.0513223330421143	-0.222757146781239	-0.921429218854049	217	VCAN DAD1 B3GAT2 EXTL2 NPC1 UGGT1 NDST1 ACER2 ITM2B RAMP1 PSEN1 MGAT1 CHST11 ST3GAL1 RAB1A ST8SIA6 HEXB MAGT1 SULF2 PHLDA1 ST6GALNAC3 GOLPH3 ENTPD5 MAN1B1 FAM20B TMEM59 GORASP1 NECAB2 CHST12 TMEM106A XYLT1 OST4 RPN1 DPAGT1 CHST15 LEP OS9 EXTL3 CHST10 PXYLP1 GATA1 ARSB B4GALT4 MAN2A2 DOLK DERL2 B3GNT2	0.533557046979866	0.668958887694999	0.0478299633114229	-0.253630711173498	-0.977495544595166	217	ARFGEF1 HS3ST3B1 ST8SIA4 POMK GOLPH3 HEXB GALNT3 TRAK1 SEL1L ALG2 XYLT1 CHST11 CTNNB1 TET2 ITM2B CHSY1 MAGT1 MGAT2 ARSB GFPT1 SOAT1 MCFD2 CSGALNACT2 EDEM1 MGAT5 NDST1 MAN2A1 B3GNT2 EDEM3 PSEN1 RPN1 FAM20B B3GNT5 MGAT4A ERP44 COG3 ST8SIA6 GALNT11 NCSTN TMEM59 ACER2 ITM2A STT3B DAD1 GFPT2 EXTL3 LEP CHST15 NPC1 POGLUT1 RAB1A LMAN1 GALNT7 SULF2 ENTPD5 NGLY1 TMTC3 ST3GAL1 ST3GAL2 MGAT1 PXYLP1 AMFR HPS…
GOBP_GLYCOSIDE_METABOLIC_PROCESS	0.881548974943052	1	0.0574877409561325	0.259409213461113	0.66765926185906	15	AKR1C2 NAGA AKR1A1 AKR1C1	0.0160371044431467	0.0668175458797679	0.352487857583619	0.611339483485661	1.73051465073517	15	AKR1A1 AKR1C2 AKR1C1 GUSB
GOBP_GLYCOSPHINGOLIPID_BIOSYNTHETIC_PROCESS	0.705467372134039	1	0.0559428593065705	-0.325547755893612	-0.830093459947829	16	ST3GAL1 ST8SIA6 ST6GALNAC3	0.252663622526636	0.405930841454582	0.102449405629826	-0.473718406598583	-1.1807788926307	16	ST8SIA4 ST8SIA6 PRKAA1 A3GALT2 ST3GAL1 ST3GAL2 B4GALT6
GOBP_GLYCOSPHINGOLIPID_METABOLIC_PROCESS	0.270363951473137	0.89267979650489	0.106323255932708	-0.356666904312598	-1.13128971372808	42	SUMF1 STS ST3GAL1 ST8SIA6 ASAH1 HEXB ST6GALNAC3 SMPD1 CTSA NEU1 GLA SUMF2 ARSA	0.0251046025104603	0.0899406208503495	0.341793380897475	-0.474390846419997	-1.46342458821204	42	ITGB8 ST8SIA4 HEXB STS NEU1 ESYT2 ASAH1 KIT ST8SIA6 PRKAA1 A3GALT2
GOBP_GLYCOSYL_COMPOUND_BIOSYNTHETIC_PROCESS	0.944256756756757	1	0.0405756447890657	-0.218761074969271	-0.614516102181983	24	GMPS TK1 DHFR2 DTYMK TYW1 CDA UPP1	0.0632911392405063	0.159844189985627	0.323470511553299	0.45323856586204	1.40894512214162	24	ADAL NME3 NME2P1 DHODH CAD DHFR2 ADA NME7 UPP1 PUDP
GOBP_GLYCOSYL_COMPOUND_CATABOLIC_PROCESS	0.963025210084034	1	0.0394366509525593	-0.213206802239861	-0.588941351023493	22	AICDA GLA GUSBP3 PNP CDA UPP1 GUSB NUDT18 ENPP4 NT5M	0.88109756097561	0.923223591474093	0.0716527366829457	0.235021079019403	0.725410292432437	22	ADAL GUSB ADA
GOBP_GLYCOSYL_COMPOUND_METABOLIC_PROCESS	0.975429975429975	1	0.0562940749700968	0.1900275732834	0.709196638374282	76	PPAT NME3 AKR1C2 ADAL EFL1 DNPH1 GIMAP7 MAGI3 ERH DHODH CDADC1 NME7 MACROD1 NAGA APOBEC3H CASK LCMT2 AKR1A1 AKR1C1	0.731601731601732	0.819695348347034	0.101350743797099	0.223031837495995	0.882263468283123	76	AKR1A1 AKR1C2 PEMT ADAL AKR1C1 NME3 GUSB DNPH1 NME2P1 DHODH CARD11 CAD DHFR2
GOBP_GLYCOSYLATION	0.943089430894309	1	0.038875878582578	-0.195516142677756	-0.76900140157732	151	DAD1 B3GAT2 EXTL2 NPC1 UGGT1 PIGV ACER2 RAMP1 PSEN1 MGAT1 ST3GAL1 ST8SIA6 MAGT1 ST6GALNAC3 ENTPD5 MAN1B1 PIGB TMEM59 GORASP1 OST4 RPN1 DPAGT1	0.866197183098592	0.913047524044904	0.027237219988033	-0.220082076168705	-0.814544277362846	151	ARFGEF1 ST8SIA4 POMK GALNT3 TRAK1 ALG2 TET2 MAGT1 MGAT2 GFPT1 MCFD2 MGAT5 MAN2A1 B3GNT2 EDEM3 PSEN1 RPN1 B3GNT5 MGAT4A COG3 ST8SIA6 GALNT11 TMEM59 A3GALT2 ACER2 STT3B DAD1 GFPT2 EXTL3 NPC1 POGLUT1 LMAN1 GALNT7 ENTPD5 TMTC3 ST3GAL1 NANS PIGV COG6 ST3GAL2 MGAT1 GALNT1 ST6GAL1 POMGNT2 RPN2 B4GALT6
GOBP_GOLGI_ORGANIZATION	0.963210702341137	1	0.0391956336118146	-0.200779626043395	-0.730795989345513	89	DYM GOLPH3L YWHAZ RAB1A GOLGA8S GOLGA8IP UBXN2B GOLPH3 CLASP1 ATL3 GORASP1 BCAS3 MAP2K2 ARHGEF7 TMED1 GORASP2 SEC23IP PLK3 TBC1D20 TMED2 GAK MAP2K1 CSNK1D RBSN	0.0638569604086846	0.160734781694134	0.199915231309662	-0.375142703369073	-1.30750754766087	89	ARFGEF1 GOLPH3 RAB2A YWHAZ CLASP1 VCPIP1 TRAPPC8 GOLGA5 ARHGAP21 UBXN2B ATL3 DYM LRRK2 TMED5 FBXW8 GOLGA8S SEC23IP TBC1D20 MAP2K1 ARHGEF7 GOLGA8IP COG3 BHLHA15 BAG5 RAB1A RAB33B OPTN LMAN1 USP6NL TMED2 CLASP2 RBSN SURF4 CAMSAP2 LYSMD3 ATP8B4 TMED10 USO1 STX17
GOBP_GOLGI_TO_PLASMA_MEMBRANE_PROTEIN_TRANSPORT	0.28992628992629	0.904248303151878	0.125033367555272	0.37357358280759	1.10735717427587	26	GOLGA4 KRT18 ANK3	0.195086705202312	0.342270644749955	0.115734447701689	-0.434022976853777	-1.20728295761817	26	RAB31 GOLPH3 ACSL3 GOLGA7 KIF13A CNST PREPL NSF OPTN SPTBN1
GOBP_GOLGI_TO_PLASMA_MEMBRANE_TRANSPORT	0.423444976076555	0.947951238724725	0.0985499803531691	0.312702249910192	1.00224266874334	37	GOLGA4 KRT18 ANK3	0.106082036775106	0.225787558173412	0.160801401070022	-0.428919657057734	-1.28180468118255	37	RAB31 GOLPH3 ACSL3 GOLGA7 EXOC1 KIF13A EXOC4 CNST EXOC8 ARL3 CCDC93 PREPL NSF OPTN SPTBN1 EXOC5
GOBP_GOLGI_VESICLE_TRANSPORT	0.0746500777604977	0.777977159076555	0.204294756516886	-0.29311252517711	-1.22877753042121	235	KIF18A BET1L PPP6C ANK1 RAB6B KIFAP3 GAS1 CD55 ERGIC3 ERGIC1 SLC10A7 RAB31 RAB7B MIA3 SNX3 RABIF GOLPH3L TFG PICK1 ARCN1 RAB1A LAPTM5 TRAPPC3 ACTR1A GABARAPL2 PROC CTAGE8 DCTN3 GOLPH3 COG5 SEC24B GORASP1 DYNLL1 SCAP ARF4 RAB14 VCP MPPE1 TMED1 EXOC1 GOLGA7 TGFA SCAMP1 DYNC1H1 BICD2 KIF4A KIF11 SEC24D SCYL1 SEC23IP DCTN4 RAB6C KIF16B BNIP1 SPIRE2 CNIH3 EXOC4 TBC1D20 LAMP1 TMEM115 BCAP31 SORL1 F5 CU…	2.85061082325965e-07	2.36877841049479e-05	0.674962860011025	-0.455256958396604	-1.75998671350946	235	CTAGE1 VAPB KIF3B MIA3 RAB14 KIF18A DCTN4 RAB31 GOLPH3 TRAPPC10 GOSR1 ACSL3 UVRAG CD55 TRAPPC8 ARF4 COPB2 CTAGE3P AP1G1 VPS54 GOLGA5 RAB6A CREB3L2 GOLGA7 ACTR10 DYNC1LI1 GAS1 SEC23A SORL1 EXOC1 LRRK2 PITPNB TMED5 KIF13A EXOC4 KIF11 BICD2 EPS15 SEC23IP TGFA SEC24D SEC22B MCFD2 SNX12 RAB8B TBC1D20 PPP6C GABARAPL2 PPP6R3 CNST BET1L RP2 MON2 VPS13C SEC24B F8 ARCN1 COG3 RAB6C SPAST ANK1 SPTA1 COG5 COP…
GOBP_GPI_ANCHOR_METABOLIC_PROCESS	0.733446519524618	1	0.0523759084097997	-0.300977001857505	-0.834517770075664	23	PIGN PIGV PIGS PIGG PIGB MPPE1 PIGH	0.976225854383358	0.988228761485992	0.0330162512586498	-0.214338110392029	-0.577959110702822	23	GPLD1 PIGC
GOBP_GRANULOCYTE_CHEMOTAXIS	0.0528925619834711	0.763265533930266	0.252961123069611	-0.404726479656366	-1.36543768017927	58	CCL23 MPP1 SRP54 VAV3 PDE4B SYK RAC2 CMKLR1 CXCR1 CXCR2 CSF3R RAC1 DAPK2 PTK2 XCL1 BSG CCL3L3 PIK3CD XCL2 CXCL9 ANXA1 PF4V1	0.13531799729364	0.266757027284299	0.137250779610133	-0.382333247479241	-1.25503183535752	58	PIK3CG CCL23 PDE4B VAV3 AKIRIN1 CXCR2 SYK CXCR1 CXCL5 SRP54 MPP1 LGALS3 PIK3CD MOSPD2 MCU CXCL8 XCL1 DNM1L XCL2 RAC2 PIKFYVE
GOBP_GRANULOCYTE_DIFFERENTIATION	0.44253859348199	0.953572833444108	0.0774767547848578	-0.379390845201683	-1.02407807571528	21	SRP54 TRIB1 HCLS1 GATA2 GATA1 TESC RARA C1QC	0.304538799414348	0.45954488134816	0.0891647117820678	-0.42719946266638	-1.1360453020986	21	GATA2 L3MBTL3 LBR TRIB1 SP3 SRP54
GOBP_GRANULOCYTE_MIGRATION	0.00376344703094872	0.336171418722545	0.431707695803346	-0.457984943013466	-1.61210644437119	72	CCL23 PRTN3 CD300A MPP1 SRP54 VAV3 PDE4B SYK RAC2 ADAM8 CMKLR1 IL1R1 CXCR1 CXCR2 PTGER4 CSF3R RAC1 DAPK2 PTK2 XCL1 RHOG BSG CCL3L3 MYD88 PIK3CD XCL2 IRAK4 CXCL9 ANXA1 PF4V1	0.0562091503267974	0.147972556806697	0.216542836735348	-0.397821259074082	-1.35003453463992	72	PIK3CG PTGER4 CCL23 PDE4B VAV3 AKIRIN1 CXCR2 CD300A PRTN3 SYK CXCR1 CXCL5 MYD88 SRP54 MPP1 LGALS3 PIK3CD MOSPD2 MCU IRAK4 CXCL8 XCL1 ADAM8 DNM1L XCL2 RAC2 PIKFYVE SLAMF8 CMKLR1 CCL5 MCOLN2 GBF1 ITGB2 PF4V1 CSF3R
GOBP_GROWTH	0.0497803806734993	0.763265533930266	0.245041785430996	-0.266881803275801	-1.19023882642816	471	SPOCK1 TFCP2L1 ADIPOR2 DRAXIN MT1F ADIPOR1 CDKL5 GINS4 CPQ MT1E CD9 GSK3B YBX3 SGK1 CCM2 GAS1 PTCH1 IP6K2 PDGFRB JARID2 TYMS PRKDC CDKN2C CXCR4 CCNB1 RMI1 BRCA2 KLF5 LGR6 WNT7A DUSP10 TRIM32 PAK1 EREG SEMA4D NEDD4L NDRG3 TAF8 SEMA3C FGF13 SEMA6B CHST11 DAB2IP CCNB2 SDCBP SERTAD2 IGFBP3 HTRA2 NEDD9 SLC9A1 BNC2 IQGAP1 SESN2 GAS2 PRKCZ WDTC1 APBA1 VIL1 KPNA1 ECM1 ADD1 EZH2 IGFBP7 SFN NDEL1 GDI1 CSNK…	1.18958902265369e-06	7.26256236993572e-05	0.643551836150722	-0.389031007835724	-1.56863876943894	471	ADIPOR2 SIRT1 JARID2 SERTAD2 TFCP2L1 IQGAP1 ERCC6 ADIPOR1 PRKDC STK3 CREB1 CDKL5 FGF13 KIAA0319 PIK3CA USP9X SMARCA2 DDX3X ALCAM NEDD9 BRD8 BCL2L11 RTN4 ZMIZ1 NOTCH2 PPP3CA MAP2K4 DRAXIN SGPL1 BMPR1A APBA1 PTCH1 KIAA1109 CHST11 TTL CD9 WRN ING1 SIN3A EPC1 RFTN1 BRCA2 CDC73 ADAM10 PDLIM5 CXCR4 GSK3B CPQ ARID2 CTNNB1 YBX3 SLC9A6 VPS54 SDCBP RAB21 NDEL1 AKIRIN1 AURKA TNKS2 ZFX APP MED1 PTPN12 TRIM32…
GOBP_GTP_METABOLIC_PROCESS	0.0842824601366743	0.777977159076555	0.234392647294686	0.535157740926145	1.37737213539054	15	NME3 EFL1 GIMAP7 NME7	0.598484848484849	0.717582133964899	0.0565299525056311	-0.367441570829749	-0.908852284726371	15	LRRK2 OPA1 MFN1 AK3 EFL1
GOBP_GUANOSINE_CONTAINING_COMPOUND_METABOLIC_PROCESS	0.623529411764706	0.990970045333808	0.059476028695732	-0.318463745331231	-0.908316461281218	26	DGUOK MPP1 GMPS GMPR2	0.524566473988439	0.661150455840074	0.0605092988656667	-0.35002581246854	-0.97363554617084	26	LRRK2 OPA1 MFN1 GMPR2 MPP1 AK3 CASK EFL1
GOBP_HAIR_CELL_DIFFERENTIATION	0.331742243436754	0.920839075179911	0.11378726182188	0.384345359285772	1.08143878409103	21	PLS1 DLL1 MCOLN3 ERCC2 JAG1 HES1 PDZD7	0.363103953147877	0.517990212609382	0.0795564677235957	-0.408129016793877	-1.08533154345489	21	MYO6 WHRN CTNNB1 NOTCH1 RBPJ DLL1 SEC24B SLC4A7
GOBP_HEAD_DEVELOPMENT	0.741071428571429	1	0.0793434960134973	0.20351693209425	0.923224287209833	356	BCL2 GRIN2D ZFHX3 ARL13B DLL1 PLXNA3 AK8 CCDC85C RARG NF2 ZDHHC16 PFAS SYNE2 WNT3 BCL2A1 HMGCS1 SMG9 FANCD2 RAC3 PLEKHA1 HOXB2 ARID5B LPAR1 PBX4 EGR2 ALDH1A2 IMMP2L DNAJC30 RPGRIP1L NEURL1 EPHB3 GIT1 LDB1 MYO1D ZFHX2 SRC SPEF2 CDK6 P2RY12 BNIP3 KIRREL3 FZD3 PTBP2 OLIG2 PLXNA4 ATRX BCL11B NSUN5 RAB3GAP1 HES1 SOS1 MYO16 TAF1 EPHB2 ROBO1 SYNJ2 PHGDH PAX5 MDGA1 METTL3 RBFOX2 DHX37 SLC6A4 SHROOM4 PCDH…	4.73295434344249e-09	1.28714844712802e-06	0.761460801445585	-0.442831632354965	-1.76051576945966	356	KRAS TACC1 GATA2 POTEE PRKDC CREB1 FGF13 TIPARP NCOA1 BTG2 POMK ATXN1 RAPGEF2 HERC1 PAFAH1B2 DLG5 BCL2L11 RTN4 ZMIZ1 XRN2 PPP3CA DRAXIN SGPL1 XRCC5 BMPR1A SLC38A2 ACSL3 ZFAND5 ATP2B1 PTCH1 RERE CASP5 FANCC EOMES WRN HTR6 SYNJ1 TSPAN2 GLUD1 SIN3A CEP120 BRCA2 FAT4 SCYL2 MAPKAP1 CXCR4 GSK3B ARHGAP35 ARF4 WHRN BAK1 CTNNB1 KDM7A NDEL1 APP FYN MED1 TWSG1 SETD2 APAF1 SKI FZD1 KIF5B PCM1 ZSWIM6 PADI2 NO…
GOBP_HEAD_MORPHOGENESIS	0.356132075471698	0.923061712299	0.108394255853397	0.402164929447224	1.08600065865069	18	WNT3 PLEKHA1 ARID5B RAB3GAP1	0.0194536372834777	0.0773427097741639	0.352487857583619	-0.623189419304008	-1.60319623726813	18	TIPARP SGPL1 SKI RAB3GAP1 NOG NIPBL PTPN11 ATP6AP2 WNT3 ARID5B CSRNP1 LEF1 LRP6
GOBP_HEART_DEVELOPMENT	0.114599686028257	0.804903585564156	0.163180127180689	-0.279801525490454	-1.17439914931044	245	ADIPOR2 FBN1 ALPK3 FAT4 CCM2 SGCD PTCH1 PDGFRB JARID2 PRKDC CCNB1 SENP2 IFT52 NDST1 PAK1 RAF1 SEMA3C CCDC40 MICAL2 PSEN1 SGCB GPER1 ARRB2 PKP2 NF1 SLC9A1 TEK EFNB2 TNFRSF1A MYH11 SEC24B TBX21 SOX4 RGS2 ZMIZ1 NPRL3 WNT11 AP2B1 SMARCD3 BBS7 CRELD1 TPM1 INSR PDE2A NEBL SPARC GAA SFRP2 TIE1 SMAD2 CITED2 KDM6A CASP8 PTK2 TGFBR1 SUFU NOTCH2 MEF2C CDKL1 AKAP6 EPHB4 CLDN5 CTNNB1 PAM EXT1 DSP PI16 SRI TME…	0.00179122342464969	0.0151797305236248	0.45505986738723	-0.372198595992053	-1.44249512403594	245	ADIPOR2 JARID2 PRKDC STK3 CREB1 RBM15 PCSK5 MICAL2 ALPK3 AP2B1 RTN4 ZMIZ1 NOTCH2 IFT52 KDM6A MAP2K4 BMPR1A CITED2 PTCH1 EOMES BCOR FAT4 PDLIM5 ARID2 CTNNB1 MED1 ZFP36L1 TNFRSF1A SETD2 MIB1 PI16 TGFBR3 SH3PXD2B NOTCH1 SEMA3C RBPJ NF1 HNRNPU TGFBR1 TENM4 RGS2 DLL1 FHL2 MAP2K1 SUFU NDST1 ZMPSTE24 NOG SENP2 SEC24B NIPBL PSEN1 PTPN11 PCNA ATG5 SRF EFNB2 GALNT11 DUSP6 PAK1 AKAP6 SRI RB1 RAF1 PSKH1 CCNB…
GOBP_HEART_GROWTH	0.768707482993197	1	0.0502948063662358	-0.26615109484575	-0.817792590089296	36	JARID2 CCNB1 PAK1 RGS2 TGFBR1 MEF2C AKAP6 PI16 G6PD FGFR2 MTOR	0.00177419333379648	0.0150995714311584	0.45505986738723	-0.579764233583386	-1.72393995617653	36	JARID2 MAP2K4 BMPR1A PDLIM5 ARID2 PI16 TGFBR3 NOTCH1 RBPJ TGFBR1 TENM4 RGS2 NOG DUSP6 PAK1 AKAP6 CCNB1 MTOR MEF2C S1PR1 SMAD1
GOBP_HEART_MORPHOGENESIS	0.525285481239804	0.974319042770501	0.0662842187012672	-0.258480363361958	-0.969314073549515	105	FAT4 PTCH1 IFT52 SEMA3C CCDC40 MICAL2 PSEN1 PKP2 TEK SEC24B TBX21 SOX4 ZMIZ1 WNT11 SMARCD3 BBS7 TPM1 INSR GAA SFRP2 CITED2 PTK2 TGFBR1 SUFU NOTCH2 MEF2C EPHB4 CLDN5 CTNNB1 EXT1 DSP TMED2 PTCD2 ADAMTS1	0.00580190038169942	0.0342672951467992	0.407017918923954	-0.427013058277359	-1.51997936654716	105	RBM15 MICAL2 RTN4 ZMIZ1 NOTCH2 IFT52 BMPR1A CITED2 PTCH1 EOMES FAT4 ARID2 CTNNB1 MED1 MIB1 TGFBR3 NOTCH1 SEMA3C RBPJ TGFBR1 DLL1 FHL2 SUFU ZMPSTE24 NOG SEC24B NIPBL PSEN1 SRF DSP MTOR STIL ASXL1 MEF2C S1PR1 TEK TBX21 TMED2 FZD2
GOBP_HEART_PROCESS	0.460132890365449	0.964019236012989	0.0738052724171275	-0.263287834204559	-0.993623829515811	116	CORIN KCNH2 SGCD ATP2A1 CXCR4 KCND1 FYN NEDD4L ATP1B1 CACNA2D2 FGF13 MAP2K3 PDE4B PKP2 SLC9A1 ASPH KCNE1B GSTO1 ATP1B3 RGS2 KCNE3 TPM1 GNAO1 GAA GLRX3	0.397810218978102	0.550436403373242	0.0655321029282414	-0.288325090551339	-1.03804600054634	116	ASPH CORIN PIK3CG FGF13 PIK3CA PDE4B ATP1B3 ATP2B1 EPAS1 HDAC4 CXCR4 FYN CELF2 KCNJ2 ATP1A1 RGS2 ZMPSTE24 ATG5 SPX GNAO1 GCH1 ITPR1 SRI NUP155 MEF2A CALM1 DSP MTOR MAP2K3 KCNE1B ATP1B1 ADM SLC8A1 PKP2 SGCD KCNE3 CALM3 AHCYL1 SLC8A3 DNM1L
GOBP_HEART_TRABECULA_MORPHOGENESIS	0.988317757009346	1	0.053347785067549	0.197070640672491	0.527757841812736	17	ENG SOS1 SRF ADGRG6	0.00915960574719411	0.0469999324060569	0.380730400722792	-0.650620874153578	-1.65501552059783	17	BMPR1A MED1 TGFBR3 NOTCH1 RBPJ TGFBR1 FHL2 NOG SRF S1PR1 TEK ADAMTS1
GOBP_HEART_VALVE_DEVELOPMENT	0.947899159663866	1	0.0401660980049421	-0.223538154143999	-0.637571428804964	26	TNFRSF1A SOX4 PDE2A TIE1 NOTCH2 MEF2C RB1 MTOR	0.158959537572254	0.298244560104708	0.130105630751129	-0.449004103225245	-1.24895461907099	26	NOTCH2 BMPR1A TNFRSF1A NOTCH1 RBPJ RB1 MTOR MEF2C
GOBP_HEMATOPOIETIC_PROGENITOR_CELL_DIFFERENTIATION	0.996666666666667	1	0.0374584205912161	-0.17152691113553	-0.629622479670929	93	FLT1 PRKDC XRCC5 MLF1 PSMA5 PSEN1 PSMD12 GATA2 MYB SOX4	0.177749360613811	0.321777435568057	0.11378726182188	-0.334050945972792	-1.16904681856295	93	GATA2 PSME4 PRKDC PTPRC XRCC5 PLEK SIN3A YTHDF2 TCF12 NOTCH1 CBFB PSMC1 PSEN1 SRF AGPAT5 KIT
GOBP_HEMATOPOIETIC_STEM_CELL_DIFFERENTIATION	0.958263772954925	1	0.0393561959521291	-0.205068755045812	-0.686653991558555	55	PRKDC XRCC5 PSMA5 PSMD12 GATA2 MYB	0.211248285322359	0.360674676906561	0.107140237276725	-0.365945642526816	-1.18650881442485	55	GATA2 PSME4 PRKDC XRCC5 YTHDF2 TCF12 CBFB PSMC1 SRF
GOBP_HEME_METABOLIC_PROCESS	0.103565365025467	0.793178950969701	0.179782316298324	-0.479368048776274	-1.32914193656462	23	ALAS2 SLC6A9 FECH HMBS HMOX1	0.817236255572065	0.875987244239017	0.0413209506074822	-0.284230294246542	-0.766422209270545	23	FECH ALAS2 HMOX1 SLC6A9 ALAS1 PGRMC1 NFE2L1 ALAD SLC25A38
GOBP_HEPARAN_SULFATE_PROTEOGLYCAN_BIOSYNTHETIC_PROCESS	0.703703703703704	1	0.0560595875032335	-0.327673131009224	-0.83551281840282	16	EXTL2 NDST1 XYLT1 EXTL3 PXYLP1 CTNNB1 EXT1	0.712328767123288	0.806102329052134	0.048701086452153	-0.332167596441012	-0.827952811691722	16	HS3ST3B1 XYLT1 CTNNB1 NDST1
GOBP_HEPARAN_SULFATE_PROTEOGLYCAN_METABOLIC_PROCESS	0.616580310880829	0.989621977211828	0.0613026075396207	-0.339761438994763	-0.893694591829366	19	EXTL2 NDST1 SULF2 XYLT1 EXTL3 PXYLP1 CTNNB1 EXT1	0.73644578313253	0.823580396351762	0.0466948041282054	-0.30959307232003	-0.805986080819773	19	HS3ST3B1 XYLT1 CTNNB1 NDST1 EXTL3 SULF2 PXYLP1 HPSE
GOBP_HEPATICOBILIARY_SYSTEM_DEVELOPMENT	0.754950495049505	1	0.0689567351672811	0.234516724630532	0.876036770559284	78	KRT18 RB1CC1 PNPT1 SMAD3 HMGCS1 CCND1 ARID5B ALDH1A2 RPGRIP1L GNPNAT1 LIMS2 GFER	0.000529588610791318	0.00653304878013289	0.477270815362862	-0.495380586215807	-1.69269214533377	78	KRAS JARID2 E2F8 PIK3CA NOTCH2 CITED2 FBXW7 PTCH1 PHF2 AURKA MED1 TNFAIP3 TGFBR3 NOTCH1 NF1 ARF6 HMOX1 CSNK2A2 TYMS ZMPSTE24 MAN2A1 NIPBL PCNA SP3 QDPR
GOBP_HETEROCHROMATIN_ORGANIZATION	0.961871750433276	1	0.0409055783172035	-0.216547103151719	-0.627239007856941	29	SUV39H1 HDAC1 AICDA MPHOSPH8 SIRT1 ATF7IP	0.0613409415121255	0.156606808849432	0.216542836735348	-0.492445492368154	-1.40389793975916	29	SIRT1 ATF7IP BAZ2A SMARCA5 PHF2 HDAC2 ZNF304 HDAC1 UBE2B
GOBP_HETEROPHILIC_CELL_CELL_ADHESION_VIA_PLASMA_MEMBRANE_CELL_ADHESION_MOLECULES	0.704974271012007	1	0.0546808488785442	-0.313075163894123	-0.845074190507948	21	FAT4 ITGA5	0.323572474377745	0.480815980802721	0.0857844408075645	-0.417887672925898	-1.11128259541639	21	ALCAM FAT4 CADM1 ITGA5 TENM4 TENM1 AMIGO2 CRTAM NECTIN1 CD164
GOBP_HETEROTYPIC_CELL_CELL_ADHESION	0.775652173913044	1	0.0509082865515105	-0.2747994706777	-0.814003483813344	32	MYADM ITGA5 WNK1 PKP2 IL1B MADCAM1 CD44	0.112994350282486	0.235146155735692	0.155241966228839	-0.442616010301122	-1.28643339116194	32	WNK1 PTPRC IL1B MYADM ITGB1 ITGA5 CD200R1 CD44 MADCAM1 SIRPA
GOBP_HINDBRAIN_DEVELOPMENT	0.316953316953317	0.911287943296434	0.118815039412263	0.294843170097354	1.08512107462631	68	BCL2 ARL13B DLL1 HOXB2 LPAR1 EGR2 ALDH1A2 RPGRIP1L LDB1 PTBP2 HES1 MYO16 RBFOX2 SLC6A4	0.0281479358339195	0.0954838026873587	0.352487857583619	-0.43478187896824	-1.45933626159366	68	GATA2 NCOA1 HERC1 RERE WHRN DLL1 MAP2K1 NOG PLXNA2 SEC24B PSEN1 PTPN11 PAK1 NCSTN SERPINE2 PSMG1 KIF14 KNDC1 RBFOX2 SMAD1 GNPAT OTX1 AGTPBP1 MYO16 ATIC FCGR2B LEF1 LRP6 EGF HSPA5 MAFB
GOBP_HINDBRAIN_MORPHOGENESIS	0.873935264054514	1	0.0445070537769277	-0.252038758728031	-0.710118429841154	25	WNT7A WHRN KNDC1 KIF14 OPHN1 HERC1 SERPINE2 MAP2K1 HSPA5	0.354978354978355	0.510292046572681	0.0799858801499946	-0.390660670309937	-1.07997426839598	25	HERC1 WHRN DLL1 MAP2K1 PTPN11 SERPINE2 KIF14 KNDC1 GNPAT AGTPBP1 LRP6 HSPA5
GOBP_HIPPO_SIGNALING	0.292682926829268	0.905120512820513	0.12384217120105	0.387294268431214	1.12215300684892	24	VGLL4 TEAD3 NF2 SAV1 TEAD2 WWC1 NPHP4 LIMD1	0.0176951081616792	0.0721184142583969	0.352487857583619	-0.572291176546854	-1.56426079963749	24	STK3 PJA2 DLG5 FAT4 LATS2 WWC3 MOB1A
GOBP_HIPPOCAMPUS_DEVELOPMENT	0.795454545454545	1	0.0499913914024592	-0.272927251638111	-0.801717508590547	31	GSK3B FGF13 NCOA1 EZH2 HDAC1 KIF14	0.133903133903134	0.264742633397344	0.142056643575821	-0.434167328543841	-1.25554917166007	31	FGF13 NCOA1 BTG2 XRN2 GSK3B KIF5B HDAC1 SRF TSC1 KIF14 UBA6
GOBP_HISTONE_DEACETYLATION	0.987593052109181	1	0.0561766586307176	0.177883341140569	0.627059403161406	55	REST PHB HDAC11 SFPQ CAMK2D SIN3B SPHK2 TBL1XR1 HDAC9 PRMT6 MTA3 CTBP1 HDAC2 UCN ELK4 SMARCAD1	0.0438957475994513	0.125758559946408	0.252961123069611	-0.433694244450619	-1.40617070954268	55	SIRT1 RCOR1 TBL1X BAZ2A C6orf89 HDAC4 SIN3A SKI HDAC2 LRRK2 HDAC1 NIPBL TRERF1 BRMS1L ELK4 HDAC3 SUDS3 BRMS1 RCOR3
GOBP_HISTONE_DEUBIQUITINATION	0.959435626102293	1	0.0418238690062304	-0.231529277700308	-0.590361738719149	16	USP3 UIMC1 ATXN7L3 USP7 BAP1	0.171993911719939	0.315559513591044	0.128142916898415	-0.509558122926902	-1.2701120913599	16	USP7 USP22 BAP1 ASXL1 ENY2 UIMC1 MYSM1 BRCC3 USP51 ATXN7L3
GOBP_HISTONE_EXCHANGE	0.275563258232236	0.893237024862819	0.105125131597001	-0.387681698963193	-1.12293852322557	29	CENPO ZNHIT1 OIP5 HJURP SYCP3 CENPW MIS18A SPTY2D1	0.380884450784593	0.534530510140266	0.0756946307932749	-0.3747119963056	-1.06825508156584	29	PSME4 CENPO SMARCA5 SPTY2D1 NASP OIP5 HJURP CENPW CENPL RBBP4 ANP32E
GOBP_HISTONE_H2A_UBIQUITINATION	0.902946273830156	1	0.0438002031299891	-0.25334027273033	-0.676915995139262	20	UBE2A UBR2 PCGF1 TRIP12 RYBP PCGF5	0.0207288439538169	0.0800133376617331	0.352487857583619	-0.593397114097605	-1.5639126925733	20	RYBP TRIP12 UBR5 UBR2 BCOR RNF168 CUL4B UBE2B UBE2A
GOBP_HISTONE_H3_ACETYLATION	0.93127147766323	1	0.0419926218968594	-0.220874136849944	-0.693238346070894	40	YEATS2 BRCA2 TAF12 TADA3 BRPF3 WBP2 SIRT1 NAP1L2	0.427762039660057	0.577068835013781	0.0694481442003175	-0.345722181125598	-1.04854265538047	40	SIRT1 KAT6A SIN3A BRCA2 TAF12 BRPF3 YEATS2 BRD1 JADE2 BRPF1 LEF1 NAP1L2 WBP2 GATA3 JADE1 TAF5 DR1 ZNF451 IRF4 TADA1 TAF5L
GOBP_HISTONE_H3_K4_METHYLATION	0.695550351288056	1	0.0702812841717392	0.271232510875657	0.85465862770298	32	SETMAR WDR5 ARID4A PRMT6 KMT2E BEND3 RTF1 WDR5B	0.0211864406779661	0.0808692987960172	0.376039306993639	-0.535467008005509	-1.55629851368284	32	KDM6A SETD1B RLF BCOR SNW1 CTNNB1 TET2 PAXIP1 KMT2E SETD3 CTR9 KMT2C ARID4A GFI1
GOBP_HISTONE_H3_K9_METHYLATION	0.58147512864494	0.986377910683746	0.0637845390312975	-0.340633672041452	-0.919462026561551	21	JARID2 SUV39H1 MYB KDM3A ZNF274 SIRT1	0.16398243045388	0.304786232185636	0.128788713061714	-0.477931453637986	-1.27095614596923	21	SIRT1 KDM3A JARID2 ZNF304 SUV39H2 ARID4A SETD7
GOBP_HISTONE_H3_K9_MODIFICATION	0.724612736660929	1	0.0535669384770951	-0.293940409802101	-0.842347809232988	28	JARID2 SUV39H1 MYB KDM3A ZNF274 SIRT1 NAP1L2	0.259312320916905	0.413393449519277	0.0972150808846466	-0.406602201478881	-1.15027643684743	28	SIRT1 KDM3A JARID2 ZNF304 SUV39H2 ARID4A SETD7
GOBP_HISTONE_H4_ACETYLATION	0.987993138936535	1	0.0391956336118146	-0.18549328233371	-0.59690171476582	45	BRCA2 NCOA1 TADA3 KANSL1 NAA40 MSL2 MSL1 SIRT1 NAA50	0.0142903493575049	0.0622264957328296	0.380730400722792	-0.498015691617358	-1.55291630419346	45	SIRT1 NCOA1 IWS1 BRD8 TAF7 NAA50 KANSL1 EPC1 BRCA2 MSL1 MSL2 ZMPSTE24 USP22 ATG5
GOBP_HISTONE_H4_K16_ACETYLATION	0.801822323462415	1	0.0619762736001998	0.29358148654785	0.755610781856083	15	WDR5 HCFC1	0.151515151515152	0.287691257224739	0.137250779610133	-0.519832272403727	-1.28578469600419	15	SIRT1 KANSL1 MSL1 MSL2 ZMPSTE24 ATG5
GOBP_HISTONE_METHYLATION	0.634517766497462	0.99337489267002	0.0791316651768349	0.241833350630905	0.915101880758781	81	SETMAR NTMT1 PRMT2 WDR5 DOT1L MTHFR PWP1 ARID4A SUV39H2 MEN1 ATRX	0.00608121725056389	0.0352579266412379	0.407017918923954	-0.445518030045568	-1.53206562831226	81	SIRT1 KDM3A JARID2 IWS1 RNF20 KDM6A KMT5B SETD1B CREBBP RLF BCOR SNW1 CTCF CTNNB1 TET2 PAXIP1 NSD1 SETD2 KMT2E ZNF304 SETD3 CTR9 KMT2C SUV39H2 ARID4A SETD7 GFI1 SUZ12
GOBP_HISTONE_MONOUBIQUITINATION	0.941031941031941	1	0.0579754757571486	0.231496760852574	0.654111639609624	22	TRIM37 PCGF3 DDB2 PCGF6 UBE2E1 RING1	0.0311572700296736	0.1012019254004	0.315324831550005	-0.561621225816984	-1.50520464500639	22	WAC RYBP RNF20 BCOR RNF168 CDC73 CUL4B
GOBP_HISTONE_MRNA_METABOLIC_PROCESS	0.864197530864198	1	0.0466015072985992	-0.275172661949088	-0.701645220724602	16	SLBP ZNF473 UPF1 SNRPE DCP2 CPSF3 LSM11	0.678843226788432	0.784379881397294	0.0509082865515105	-0.346033568117251	-0.862514792930064	16	SLBP DCP2 UPF1 ATM SNRPF CPSF2
GOBP_HISTONE_PHOSPHORYLATION	0.402352941176471	0.942088668274292	0.100633389423036	0.37665695380968	1.04619294092247	20	INCENP NEK11 BAZ1B	0.153153153153153	0.28997320104915	0.135740943810425	-0.49336108150016	-1.30026526764146	20	INCENP IL1B AURKA UBE2B ZMPSTE24 FMR1 PRKAA1 CCNB1
GOBP_HISTONE_UBIQUITINATION	0.876306620209059	1	0.0454059226590179	-0.244909000876249	-0.731607680303726	33	UBE2A UBR2 PCGF1 TRIP12 PAF1 RYBP RNF20 PCGF5 RNF40 ATXN7L3 UBE2B	0.000336841024872717	0.00481499764208639	0.49849310876659	-0.62456716877351	-1.82503604301266	33	WAC RYBP TRIP12 UBR5 RNF20 UBR2 BCOR RNF168 CDC73 CUL4B UBE2B CTR9 UBE2A USP22
GOBP_HOMEOSTASIS_OF_NUMBER_OF_CELLS	0.0527156549520767	0.763265533930266	0.248911114434702	-0.325921880626878	-1.29154790736584	156	BPGM TSC22D3 BAK1 SLC4A1 ALAS2 FAM210B PRKDC SLC7A11 TRIM10 ADGRG1 DYRK3 HMOX1 F2R STAT3 CCNB2 POLB PDE4B DMTN CCR4 RCOR1 HCLS1 GATA2 RASSF2 ADD1 EZH2 SOX4 FOXO3	2.53428494580341e-09	7.98032991091675e-07	0.774939030136436	-0.538109779228647	-1.99014964773736	156	KRAS GATA2 BPGM RCOR1 PRKDC FOXO3 SMAP1 DYRK3 F2R PTBP3 RASSF2 PDE4B BCL2L11 TSPO2 PIK3CB FANCC EPAS1 STAT3 ALAS2 TMOD3 BAK1 VPS54 ZFX MED1 ZFP36L1 SLC4A1 KLF13 TNFAIP3 TSC22D3 KMT2E TGFBR3 NOTCH1 L3MBTL3 UBA5 DOCK11 HMOX1 FAM210B WDR48 SH2B3 BCL10 CCNB2 PTPN11 SP3 SRF KIT CCR4 LPCAT3 ADD1 ZFP36 BRD1 SPTA1 ARID4A NCSTN HIPK2 ALAS1 RB1 ETS1 BAP1 IKZF1 PIK3CD ADAR RC3H1 GLIS2 ASXL1 MEF2C ADAM17 ADG…
GOBP_HOMEOSTASIS_OF_NUMBER_OF_CELLS_WITHIN_A_TISSUE	0.759345794392523	1	0.0658311958368866	0.292228242430018	0.782591186669457	17	BCL2 RAC3 CSF1	0.0120916542571001	0.0557797172638719	0.380730400722792	-0.641868982377107	-1.63275291375556	17	KRAS GATA2 F2R VPS54 NOTCH1 PTPN11 ADD1
GOBP_HOMOLOGOUS_CHROMOSOME_PAIRING_AT_MEIOSIS	0.630979498861048	0.992816095622005	0.0738052724171275	0.341722531417879	0.879514686633414	15	ZCWPW1 FANCD2 CCNE1 MLH3 RNF212 P3H4 HORMAD1	0.254385964912281	0.407815111544195	0.148261500475107	0.404905943733667	1.14616458895428	15	P3H4 RNF212 HORMAD1 SYCP2 MLH3 CCNE1
GOBP_HOMOLOGOUS_CHROMOSOME_SEGREGATION	0.801680672268908	1	0.0478299633114229	-0.278189865823404	-0.768444128882717	22	SYCE1 MLH1 PTTG1	0.814024390243903	0.874382033542059	0.0756946307932749	0.254577655965903	0.785773142696463	22	P3H4 RNF212 HORMAD1 SYCP2 MLH3 CCNE1 ESPL1
GOBP_HOMOLOGOUS_RECOMBINATION	0.418886198547215	0.947951238724725	0.0999276973731092	0.35777778243214	1.02214860249838	23	RAD51AP1 FANCD2 ERCC4 NUCKS1 EME2 MLH3 RNF212	0.927191679049034	0.953598165113283	0.0354665010333725	-0.244028786431328	-0.658019519411532	23	UBR2 RMI1 UBE2B FANCM BRIP1 ATM EME1
GOBP_HOMOPHILIC_CELL_ADHESION_VIA_PLASMA_MEMBRANE_ADHESION_MOLECULES	0.436018957345972	0.952428412486655	0.096240602328129	0.308072032015129	1.00857578803083	39	CELSR1 PCDH12 NEXN DSC2 KIRREL3 SDK1 ROBO1 PCDH9	0.46065808297568	0.60642760905304	0.0662842187012672	-0.338625244752156	-1.0190286706388	39	SDK2 FAT4 NECTIN2 MPZL2 ITGB1 NPTN CADM1
GOBP_HOMOTYPIC_CELL_CELL_ADHESION	0.0661016949152542	0.769192252389411	0.227987202850442	-0.413146877970062	-1.36707933367528	51	CD9 ITGA2B SLC7A11 JAK1 MYL9 DMTN SYK PKP2 ACTG1 RAP2B PEAR1 MYH9 GATA1 FIBP VCL GP1BA PLEK ACTB DSP SERPINE2 UBASH3B TSPAN32	0.000926753530418558	0.00959302140569936	0.477270815362862	-0.53388142556086	-1.71124314329962	51	PIK3CG UBASH3B JAK1 PIK3CB CD9 PLEK RAP2B BLOC1S4 VCL ACTG1 RDX SYK SH2B3 SERPINE2 PRKCQ STXBP3 DSP ACTB METAP1 MYH9 PKP2
GOBP_HORMONE_BIOSYNTHETIC_PROCESS	0.0620525059665871	0.768702687686645	0.282013350011725	0.465242591859521	1.43084885753049	30	CHST8 REST EGR1 TSPO HSD17B8 SCARB1 DHCR7 DKK3 CACNA1H DGKQ	0.417503586800574	0.566422666627627	0.0713052987340038	-0.361056795772426	-1.03692055037793	30	EGR1 BMP6 MED1 ATP1A1 H6PD NFKB1 GFI1 STARD3NL ADM
GOBP_HORMONE_MEDIATED_SIGNALING_PATHWAY	0.342715231788079	0.923061712299	0.0894366833718621	-0.287626189708499	-1.06121213781748	96	ADIPOR2 KANK2 ADIPOR1 GTF2H1 PRCP DEFA1 PADI2 PAK1 RNF14 GPER1 NCOA4 APPL2 CARM1 NCOA1 CALCOCO1 TADA3 ZMIZ1 HDAC1 KDM3A WBP2	5.7436878257688e-06	0.000236246535144791	0.610526878385931	-0.532618919388149	-1.87208014669815	96	ADIPOR2 SIRT1 KDM3A ADIPOR1 UBR5 NCOA1 TRIP4 ZMIZ1 KANK2 TAF7 NR3C1 NCOA4 PRCP RNF14 ABHD2 DNAJA1 NR3C2 MED1 CNOT2 GTF2H1 LATS2 PADI2 CRY1 UBA5 HDAC1 CBFB ARID1A TSHR PIAS2 PTPN11 TRIM68 TRERF1 DEFA1 PAK1
GOBP_HORMONE_METABOLIC_PROCESS	0.512820512820513	0.97115520907158	0.0913924325943768	0.253349031972418	0.958535999251558	82	CHST8 LIPE CYP3A5 REST AKR1C2 EGR1 TSPO PLEKHA1 BACE2 ALDH1A2	0.0649350649350649	0.162124170775039	0.199915231309662	-0.385732080842476	-1.32668875777681	82	CYP26B1 CORIN EGR1 BMP6 PCSK5 TIPARP CPA3 SGPL1 CPQ MED1 SULT1B1 ATP1A1 ZMPSTE24 PTPN11 CTSG H6PD ATP6AP2 CYP2S1 DGAT2 NFKB1 GFI1 LEP
GOBP_HORMONE_TRANSPORT	0.841309823677582	1	0.0645031249656493	0.208721472382665	0.858979260691613	143	POMC REST HADH ADORA1 NMB CRHBP CLOCK TIAM1 SLC25A4 NR1D1 CNR1 TNF FAM3D	0.361144219308701	0.516672851296977	0.0692836467392548	-0.284799087701121	-1.04892187675984	143	BMP6 GPLD1 CREB1 PPP3CA GLUD1 IL1B INHBB SLC16A1 KIF5B CRY1 SLC7A8 PTPRN2 P2RY1 RAB8B PTPN11 KLF7 CACNA1E ITPR1 IRS2 ENHO SRI RAF1 SNAP23 LEP TMF1 STXBP3 CYB5R4 PFKFB2 RAB1A RFX3 MIDN MCU VAMP7 PPP3CB ADM ENY2 ADRA2A RAP1A UBE2Q1 STXBP4 EFNA5 GPR68 CAMK2N1 GNAS GPR27 FFAR3 RETN ARNTL GATA3 SMAD2 STX1A
GOBP_HUMORAL_IMMUNE_RESPONSE	0.735537190082645	1	0.051011413203915	-0.229210978136245	-0.884378895784834	134	PRTN3 IGHV2-26 VSIG4 GAPDH CD55 CTSG PGLYRP2 DEFA1 IGHV3-11 IGHV3-15 IGHV1-69-2 IGHE RGCC IL1B DEFA4 TFE3 KRT1 FCGR2B SFTPD IGHV2-70 C4BPA AZU1 IGLV1-47 PDZD11	0.979713603818616	0.989638104279382	0.0213630317196063	-0.192093433723143	-0.703556766226345	134	IGHV3-72 PTPRC IGHV2-26 IGHE NOTCH2 RGCC CD55 IL1B YTHDF2 PRTN3 NOTCH1 RBPJ IGHV3-13 CXCL5 CTSG IGHV4-4 IGHV3-15 DEFA1 CD46 SLPI C4BPA MEF2C IGHV3-11 PDCD1 GAPDH IGHV1-3 CXCL8 SERPING1 PROS1 FCGR2B TRAF3IP2 ST6GAL1 CFD
GOBP_HUMORAL_IMMUNE_RESPONSE_MEDIATED_BY_CIRCULATING_IMMUNOGLOBULIN	0.854545454545455	1	0.0441523058441465	-0.23210610064279	-0.783063208234443	58	IGHV2-26 CD55 IGHV3-11 IGHV3-15 IGHV1-69-2 IGHE FCGR2B IGHV2-70 C4BPA IGLV1-47 SUSD4 IGKV2D-28 IGKV2-28 IGHV4-28 IGKV5-2 C1QC CD46 EXO1	0.875507442489851	0.918975619020487	0.0337507376805299	-0.230003864708607	-0.755001492461727	58	IGHV3-72 PTPRC IGHV2-26 IGHE CD55 IGHV3-13 IGHV4-4 IGHV3-15 CD46
GOBP_HYALURONAN_METABOLIC_PROCESS	0.0644599303135889	0.769192252389411	0.234392647294686	-0.553096557750191	-1.42361482041122	17	HMMR ABCC5 HEXB SLC9A1 IL1B CD44	0.111111111111111	0.232439782439782	0.161978948883402	-0.532959516396882	-1.35571468197152	17	HMMR HEXB IL1B ABCC5 CD44 HGF NFKB1 PDGFB EGF SLC9A1
GOBP_HYDROGEN_PEROXIDE_METABOLIC_PROCESS	0.162162162162162	0.823584365433041	0.140406238523342	-0.442400533675149	-1.2427359464908	24	SNCA NNT FYN PRDX6 RAC2 RAC1 PRDX2 GPX1 PXDN	0.692419825072886	0.791774345918367	0.0480220415968251	-0.312708905076612	-0.85473671787225	24	NNT FYN SNCA PRDX3 MPO RAC2 PXDN GPX3
GOBP_HYPEROSMOTIC_RESPONSE	0.193379790940767	0.840178454923355	0.129442887745046	-0.470677591787224	-1.21147670495246	17	YBX3 XRCC5 RCSD1	0.190690690690691	0.336827527191659	0.119887845115423	-0.497593926245723	-1.26575353421183	17	PDPK1 RCSD1 XRCC5 YBX3
GOBP_I_KAPPAB_KINASE_NF_KAPPAB_SIGNALING	0.432717678100264	0.9514250764526	0.103197466945307	0.238871579714176	1.01323818087706	177	S100B EDA GPR89A TSPAN6 DHX36 MTDH DDX21 GPRC5B TLR7 ROCK1 BIRC3 PIM2 NR1D1 TIFA TNF LPAR1 IRF3 AZI2 HSPB1 NDFIP2 IFIT5 MALT1 MID2 MIB2 APOL3 TRIM68 PRDX4 ECT2 PPP5C TRAF5 NFKBIA SPHK2 NDFIP1 PRKCE CD36 DDRGK1 FAIM WLS TRAF2 TAB1 ANKRD17 DDX1 CD4	0.0544611819235226	0.144882726299883	0.206587922696891	-0.335882318922274	-1.26362014694772	177	PPM1A SIRT1 PDPK1 TLE1 TRAF6 F2R ATP2C1 PLK2 TAB3 PELI2 RIOK3 ANKRD17 TERF2IP IL1B TIFA FYN TRIM32 TNFRSF1A TNFAIP3 NKIRAS1 HDAC1 HMOX1 DAB2IP RIPK2 BCL10 TANK TRIM68 TRIM8 TRIM21 BIRC2 UBC SIRPA SNIP1 USP10 NDFIP1 MYD88 MUL1 HACD3 TFRC RELA TLR8 ZMYND11 OPTN SLC44A2 DDX1 OTUD7B TRIM52 CLEC6A TMEM9B IRAK4 PELI1 SLC20A1 VAPA CARD8 ZDHHC13 RIPK1 TRAF3IP2 TSPAN6 TGM2 FADD ALPK1 TFG CASP8 ROCK1 TNFSF…
GOBP_ICOSANOID_BIOSYNTHETIC_PROCESS	0.861486486486487	1	0.044774889329693	-0.258884131396391	-0.727224746746307	24	ALOX5AP SYK IL1B PTGS2 PTGES SIRT1	0.714285714285714	0.807248097576771	0.0466015072985992	-0.308133911753334	-0.84223175010848	24	SIRT1 PTGS2 IL1B SYK
GOBP_ICOSANOID_METABOLIC_PROCESS	0.290094339622642	0.904248303151878	0.122107920287081	0.315842178941254	1.09670920386952	49	DAGLA CBR1 CYP2J2 PLA2G4C AKR1C2 MGST2 LTA4H ALOX12 ALOX15 PIBF1 EDN1 EPHX1 CYP2U1	0.869888475836431	0.915325844342133	0.0826646449123753	0.220784119378722	0.800327805447384	49	AKR1C2 CYP2J2 GGT5 AKR1C1 ALOX15 MGST2 PLA2G4C LTA4H CBR1 EPHX1 MGST3 ALOX12 GSTP1 AKR1C3 CYP2U1 PIBF1 TBXAS1
GOBP_ICOSANOID_SECRETION	0.735632183908046	1	0.0665892104103933	0.310385174487417	0.813355751894713	16	NMB TNFRSF11A EDN1 PLA2G2D PROCA1	0.687975646879757	0.790201246934456	0.0502948063662358	-0.342207111879379	-0.852977061872291	16	ABCC4 IL1B SYK CYP4F2 LEP
GOBP_ICOSANOID_TRANSPORT	0.884705882352941	1	0.0588438169595807	0.252684234570733	0.701849414477757	20	NMB TNFRSF11A EDN1 PLA2G2D PROCA1	0.660660660660661	0.770212925318147	0.051530912208539	-0.327787188041843	-0.863891198091048	20	ABCC4 IL1B SYK CYP4F2 LEP SLCO3A1 ABCC1
GOBP_IMMUNE_RESPONSE_REGULATING_SIGNALING_PATHWAY	0.208841463414634	0.855235096242133	0.114750719227023	-0.258168127811641	-1.09818362971622	274	TRAF6 IGHV2-26 KLRD1 CD300A FOS FPR3 FPR2 NECTIN2 SLA2 SPPL3 ELMO1 PAK1 FYN IGHV3-11 CLEC4C RAF1 WASF2 PSMA5 FPR1 TRAV29DV5 IGHV3-15 WNK1 PSEN1 APPL2 VAV3 PDE4B LAPTM5 SYK JUN ACTG1 EIF2B2 IGHV1-69-2 IGHE ARPC5 PSMD12 CMKLR1 ERMAP ELMO2 PTPN22 FCGR2B IGHV2-70 BTNL9 RC3H1 RAC1 IGLV1-47 ELF1 RELA PTK2 KRAS MEF2C WAS GCSAM CUL1 PSMD1	0.0001383550642025	0.00264465926237558	0.518848077743792	-0.387968280808762	-1.51584991529934	274	GCSAML KRAS WNK1 FOS FCER1A ELMO1 PSME4 IGHV3-72 GPLD1 PAG1 PTPRC ELF1 IGHV2-26 JUN PDPK1 PIK3CA TRAF6 PDE4B VAV3 MS4A2 PIK3R1 IGHE TAB3 PIK3CB PPP3CA MAP2K4 CREBBP ACTR2 GCSAM WASF2 FPR3 FPR2 RFTN1 ABI1 NECTIN2 TRAV29DV5 FYN ELMO2 CD300A PRNP ACTG1 ARPC5 SLA2 PTPN22 EIF2B2 CD200R1 CBFB CLEC4C RIPK2 PSMC1 SYK IGHV3-13 BCL10 MAP3K1 PSEN1 IGHV4-4 IGHV3-15 FBXW11 KIT PAK1 BTNL9 KHDRBS1 RAF1 SPPL3 IT…
GOBP_IMMUNOGLOBULIN_PRODUCTION	0.174129353233831	0.823584365433041	0.133554954557592	-0.32097376582581	-1.1822360455494	95	TRAF6 PRKDC TP53BP1 MLH1 TMBIM6 TRDV1 IGKV1-27 TRAV38-1 HMCES POLB IGKV1D-8 POLL TBX21 POLQ FCGR2B SUPT6H UNG IGLV1-47 CD86 KMT5C AICDA MSH6 XCL1 MAD2L2 TRAV9-2 IGKV2D-28 PMS2 IGKV2-28 IGLV3-10 TNFSF4 TRAV2 BATF IGKV5-2 EXO1 FCRL3 IGLV4-69 BTK	0.396419437340153	0.549730179565714	0.0681513438679483	-0.295397156287973	-1.03676110425437	95	TRDV1 PRKDC PTPRC TRAF6 KMT5B TMBIM6 RNF168 TP53BP1 PAXIP1 MSH2 UNG TNFSF4 IGLV9-49 PMS2 POLQ NDFIP1 CD40LG TFRC HMCES NBN MSH6 TBX21 HSPD1 FCGR2B XCL1 IGKV1-27 LIG4 AICDA BCL6
GOBP_IMMUNOGLOBULIN_PRODUCTION_INVOLVED_IN_IMMUNOGLOBULIN_MEDIATED_IMMUNE_RESPONSE	0.431972789115646	0.9514250764526	0.0782955249944794	-0.327822381712346	-1.00728766411859	36	TP53BP1 MLH1 HMCES TBX21 SUPT6H UNG KMT5C MSH6 XCL1 MAD2L2 TNFSF4 BATF EXO1 BTK TFRC	0.0560224089635854	0.147722376742676	0.224966093540314	-0.464897775599129	-1.38238236246365	36	PTPRC KMT5B RNF168 TP53BP1 PAXIP1 MSH2 UNG TNFSF4 NDFIP1 CD40LG TFRC HMCES NBN MSH6 TBX21 HSPD1 XCL1 LIG4 BCL6
GOBP_IMPORT_ACROSS_PLASMA_MEMBRANE	0.0139312892185916	0.498175165712092	0.380730400722792	-0.433220598358612	-1.49624198172942	64	KCNH2 SLC6A9 SLC7A11 ISCU FYN ATP1B1 WNK1 PSEN1 SLC9A1 SLC12A6 ATP1B3 RGS2 SLC7A8 IRS2 SLC3A2 NTSR1 SLC6A6 TRPV3 ATP1A1 SLC31A1 TSPO2 SLC9A9	0.00209930651658354	0.0170654224031512	0.431707695803346	-0.497868408287804	-1.66678655907672	64	WNK1 SLC39A6 SLC39A14 TSPO2 ATP1B3 SLC6A6 SLC9A6 FYN ITGB1 SLC24A1 KCNJ2 SLC31A1 PRNP SLC7A8 ATP1A1 RGS2 SLC6A9 SLC1A5 PSEN1 IRS2 SLC30A1 SLC12A6 SLC36A1 SLC36A4 ATP1B1 SLC8A1 SLC9A9 TRPV3 SLC8A3 SLC9A1 SLC43A1 SLC12A2 ARL6IP5 DLG1 SLC3A2 PER2 SLC5A2 SLC7A1
GOBP_IMPORT_INTO_CELL	0.0151157724653122	0.512956985328132	0.380730400722792	-0.391254628542148	-1.44032579103908	98	KCNH2 SLC6A9 SLC7A11 SNCA SLC1A7 ISCU FYN ATP1B1 GLUL WNK1 PSEN1 SLC9A1 SLC12A6 ATP1B3 RGS2 SLC7A8 IRS2 SLC3A2 AP2B1 NTSR1 SLC6A6 TRPV3 OPHN1 ATP1A1 SLC31A1 TOR1A TSPO2 ACTB SLC9A9 SLC18A2 FLOT1 SLC9A6 ACSL3	0.00279282111475322	0.0211245198204815	0.431707695803346	-0.443931162569595	-1.56450196931475	98	SLC18A2 WNK1 SLC39A6 AP2B1 SLC39A14 TSPO2 ACSL3 ATP1B3 SLC6A6 GLUL SLC9A6 FYN ITGB1 SLC24A1 KCNJ2 SLC27A2 SNCA SLC31A1 NEURL1B PRNP SLC7A8 ATP1A1 EPS15 RGS2 SLC6A9 SLC1A5 PSEN1 SPX IRS2 USP46 SLC30A1 SLC12A6 ACTB TOR1A SLC36A1 SLC36A4 ATP1B1 SLC8A1 SLC9A9
GOBP_IMPORT_INTO_NUCLEUS	0.971722365038561	1	0.0585937568945671	0.188721626020445	0.742371352109194	104	SMAD3 NXT1 MDFIC DDX20 NXT2 GEMIN8 GEMIN2 KPNA5 SNRPF PKIA KPNA3 NOLC1 NUTF2 SNRPD1 MBTPS1 ELAVL1 ECT2 NFKBIA NUP88 CD36 HNRNPA1 SNRPG	0.000702979579710211	0.00795322088610951	0.477270815362862	-0.459322551568711	-1.63286250412502	104	E2F3 UBR5 NUP153 PIK3R1 PPP3CA RANBP2 STAT3 TXNIP NUP58 HTATIP2 TNPO1 MED1 TNPO3 POM121B KPNA3 LRRK2 RBM22 NUP54 IPO5 SUFU SYK NUP50 NUP107 IPO8 PSEN1 KPNA1 RANBP6 NUP155 KPNB1 RGPD8 LEP HDAC3 APPL1
GOBP_IN_UTERO_EMBRYONIC_DEVELOPMENT	0.100158982511924	0.793178950969701	0.176694268938498	-0.293586966737158	-1.19416676273019	190	TRAF6 GINS4 GCM1 SLC25A20 YBX3 CCM2 DAD1 PTCH1 KRT8 CCNB1 SENP2 BRCA2 TANC2 COPS3 TAF8 ADCY9 UBE2A MGAT1 CHST11 CCNB2 POLB ST8SIA6 NCOA1 WDTC1 APBA1 RUNDC1 GATA2 ADD1 OTUD7B INPP5K NDEL1 ZMIZ1 SUPT6H MYH9 ZNF830 TIE1 SMAD2 GATA1 CASP8 SEC24D TGFBR1 NOTCH2 CMIP	0.000267806792888507	0.00414027917791199	0.49849310876659	-0.41728276653122	-1.58444584121608	190	TANC2 GATA2 STK3 E2F8 NCOA1 TRAF6 BCL2L11 RTN4 ZMIZ1 NOTCH2 BMPR1A APBA1 COPS3 ZFAND5 PTCH1 EPAS1 EOMES CHST11 BCOR SIN3A RUNDC1 BRCA2 ADAM10 YBX3 NDEL1 FZD5 MED1 CNOT2 ZFP36L1 SETD2 MIB1 KIDINS220 NOTCH1 RBPJ FBXW8 NASP SEC24D TGFBR1 UBE2B MAP2K1 CTR9 UBE2A MSH2 MAN2A1 NOG CCNB2 SENP2 WDR19 SP3 SRF ST8SIA6 ADD1 CCNB1 PALB2 DAD1 SLC30A1 SOCS3 CCM2 WDTC1 PLK4 JUNB STIL NSDHL NBN OTUD7B NCAPG2 ADCY…
GOBP_INACTIVATION_OF_MAPK_ACTIVITY	0.181660899653979	0.828585107982558	0.133554954557592	-0.473914034682831	-1.23326761552318	18	DUSP1 DUSP2 DUSP10	0.697151424287856	0.795699536725342	0.0489954089862481	-0.321610731912477	-0.827365002189816	18	DUSP14 DUSP1 DUSP16 DUSP6
GOBP_INCLUSION_BODY_ASSEMBLY	0.927107061503417	1	0.0551351763385257	0.246427275841107	0.634246759761586	15	TRIM37 PSMC5 MAPT SACS	0.142424242424242	0.275056243519768	0.142056643575821	-0.525072469476816	-1.29874611752091	15	DNAJB6 SORL1 DNAJB1 SACS BAG5 MAPT VCP
GOBP_INFLAMMATORY_RESPONSE	0.0947368421052632	0.789429702389679	0.176694268938498	-0.268628974528325	-1.17018377182886	349	CYP26B1 CCL23 TPST1 EIF2AK1 METRNL FOS PRCP FPR3 FPR2 PNMA1 CXCR4 SNCA MAPKAPK2 NDST1 PGLYRP2 SCYL3 DUSP10 IL16 HMOX1 MEFV F2R FPR1 STAT3 TSPAN2 DAB2IP GPER1 MAP2K3 APPL2 POLB PXK SYK IL1R2 CCR4 F12 TEK PRKCZ TNFRSF1A TGM2 PROC IL1B CCRL2 ADAM8 CDK19 ECM1 CMKLR1 PTGS2 SIGLEC10 IL18 ADGRE5 CASP4 IL1R1 KRT1 CXCR2 PTGER4 APP FCGR2B MMP9 SELP STK39 RAC1 PTGES APOL2 AZU1 LEP PDE2A RELA AREL1 SPATA2 CD…	0.0120440086306467	0.0556872516515914	0.380730400722792	-0.328541204552652	-1.30659030495177	349	CYP26B1 PIK3CG FOS BMP6 PJA2 ENPP3 PTPRC F2R PTGER4 CCL23 MS4A2 NOTCH2 PNMA1 CDK19 EIF2AK1 TNFAIP6 CASP5 SYT11 HDAC4 STAT3 FPR3 FPR2 PTGS2 IL16 TSPAN2 PRCP CXCR4 SGMS1 IL1B APP ITGB1 TNFRSF1A CXCR2 TNFAIP3 SNCA ANO6 NOTCH1 LRRK2 RBPJ AFAP1L2 MEFV HMOX1 PIK3AP1 LXN CD200R1 HRH4 DAB2IP NDST1 CASP4 RIPK2 CD44 SYK CXCL5 F8 AREL1 TNFSF4 CCR1 S1PR3 PLGRKT KIT BIRC2 CCR4 PLAA LPCAT3 SIRPA RICTOR RB1 NDF…
GOBP_INFLAMMATORY_RESPONSE_TO_ANTIGENIC_STIMULUS	0.229116945107399	0.867623146819704	0.140406238523342	0.396689484704163	1.19205666853271	27	ZP3 CNR1 TNF IL2RA CD28 CD6 PLA2G2D HMGB1	0.290647482014389	0.445743572885688	0.0908241419007155	-0.401977504550073	-1.13056628966792	27	NOTCH2 PNMA1 NOTCH1 RBPJ
GOBP_INNATE_IMMUNE_RESPONSE	0.032258064516129	0.733840304182509	0.307750047666508	-0.272576157638452	-1.21552816054242	465	TRAF6 CCL23 KYNU IGHV2-26 PPP6C KLRD1 IL12A VSIG4 IP6K2 FPR2 PRKDC GAPDH CD244 CD55 TRIM10 SNCA XRCC5 NECTIN2 IFI27 RAB7B PGLYRP2 DAPK1 DEFA1 DUSP10 TRIM32 NCAM1 PAK1 TRDV1 ITGAM EREG JAK1 TRIM62 FYN IGHV3-11 MEFV CLEC4C RAF1 VPS26B PSMA5 IGHV3-15 VIM CALCOCO2 TUBB4B SH2D1B DAB2IP GPER1 ARG2 APPL2 ARRB2 SYK ARID5A TUBB F12 IGHV1-69-2 IGHE PSMD12 ADAM8 DEFA4 SERINC3 SIGLEC10 IL18 ISG20 CASP4 PIAS1…	0.0260145681581686	0.0913410570952597	0.287857117255149	-0.309947517491168	-1.24800942646493	465	EGR1 PIK3CG KRAS TRDV1 PSME4 SERINC3 IGHV3-72 PRKDC PJA2 PRDM1 IGHV2-26 PDPK1 TRAF6 CCL23 DDX3X JAK1 IGHE TAB3 RIOK3 IRF2 XRCC5 CREBBP YTHDF3 ACTR2 AKIRIN2 ANKRD17 MAP3K5 FPR2 CD244 SIN3A KYNU TOMM70 CD55 NECTIN2 AP1G1 OTUD4 YTHDF2 TIFA APP FYN MED1 TRIM32 SETD2 IP6K2 TNFAIP3 KIF5B POLR3B SNCA ELF4 CADM1 PIAS1 ZC3HAV1 MEFV PTPN22 PPP6C DAB2IP CLEC4C CASP4 RIPK2 CD44 PSMC1 SYK IGHV3-13 LYST ERAP1 …
GOBP_INNATE_IMMUNE_RESPONSE_ACTIVATING_SIGNAL_TRANSDUCTION	0.247933884297521	0.880343664956096	0.108820126769161	-0.326641989984911	-1.12814455328945	64	TRAF6 KLRD1 PAK1 FYN CLEC4C RAF1 PSMA5 SYK PSMD12 RELA KRAS CUL1 PSMD1 CREBBP PSMD8 PSMC4 TAB3 BCL10 HRAS PSMB7 PRKACA PRKCD PSME4 TYROBP CLEC6A MAP3K7 PSMC1 PSMB4 PSMD2	0.250985545335085	0.404320548664463	0.0940503465727813	-0.340116922836825	-1.13865894292944	64	KRAS PSME4 PDPK1 TRAF6 TAB3 CREBBP FYN CLEC4C PSMC1 SYK BCL10 FBXW11 PAK1 RAF1 NFKB1
GOBP_INNER_EAR_AUDITORY_RECEPTOR_CELL_DIFFERENTIATION	0.404205607476636	0.942088668274292	0.0999276973731092	0.397373462486292	1.06417150844882	17	PLS1 DLL1 MCOLN3 JAG1 HES1 PDZD7	0.438438438438438	0.587366139090277	0.0711327399327894	-0.403965561001175	-1.02758657123278	17	MYO6 WHRN NOTCH1 RBPJ DLL1 SEC24B SLC4A7
GOBP_INNER_EAR_MORPHOGENESIS	0.856643356643357	1	0.0466015072985992	-0.254886284958525	-0.748722584953896	31	MYO7A LHFPL5 HOXA1 GATA2 SEC24B WHRN ROR2 ATP8A2 OTX1	0.497150997150997	0.637201031695462	0.0623861492893626	-0.339504395597125	-0.981797649529677	31	GATA2 MYO6 WHRN LRIG1 SEC24B
GOBP_INNER_EAR_RECEPTOR_CELL_DEVELOPMENT	0.730103806228374	1	0.053457214108991	-0.312197161631837	-0.812431413550516	18	FAT4 MYO7A LHFPL5 SEC24B WHRN	0.935532233883059	0.95883080460571	0.0354665010333725	-0.256591900076159	-0.660099732076649	18	FAT4 WHRN SEC24B SLC4A7
GOBP_INNER_EAR_RECEPTOR_CELL_STEREOCILIUM_ORGANIZATION	0.650088809946714	0.998949484236889	0.0601186142531851	-0.343715090135979	-0.865326947626457	15	FAT4 MYO7A LHFPL5 SEC24B WHRN	0.878787878787879	0.921287520376359	0.038875878582578	-0.283907835168051	-0.702234872503737	15	FAT4 WHRN SEC24B
GOBP_INNER_MITOCHONDRIAL_MEMBRANE_ORGANIZATION	0.216216216216216	0.858978500412763	0.147331213699377	0.422016140220952	1.19243858274738	22	MTX2 TAZ SPG7 LETM1 CHCHD10 TMEM11 TIMM8B TIMM9 CHCHD6 APOOL ADCK1 ROMO1	0.0457317073170732	0.128758967001435	0.376039306993639	0.466121919960568	1.43872047425946	22	TAZ ADCK1 APOO SPG7 CHCHD10 DNAJC11 AFG3L2 TIMM8B ROMO1 MTX2 LETM1 TIMM9
GOBP_INORGANIC_ANION_TRANSMEMBRANE_TRANSPORT	0.74017094017094	1	0.0522693317499306	-0.261012838861489	-0.836050276037681	43	SLC4A1 SLC25A14 ANKH SLC4A8 SLC12A6 ANO10 CLIC4 XPR1 APOL1 ANO6 CLCN4 MTOR GABRR2 PCYOX1 SLC20A1	0.599721059972106	0.718632305590449	0.0525898950623616	-0.298428637902553	-0.924940546442638	43	XPR1 ANKH CLCN4 SLC4A1 ANO5 CLCN3 PRNP ANO6
GOBP_INORGANIC_ANION_TRANSPORT	0.683168316831683	1	0.0739901439101342	0.241056331791739	0.884290736403615	67	GPR89A SLC26A11 GPR89B CLIC5 ANO5 ABCB1 TSPO ANO9 TTYH2 ANO8	0.396574440052701	0.549730179565714	0.0696133438850965	-0.310240405634903	-1.04369266178577	67	XPR1 SLC39A14 ANKH CLCN4 SLC4A4 SLC4A1 ANO5 IP6K2 CLCN3 PRNP ANO6 LRRC8A
GOBP_INORGANIC_ION_IMPORT_ACROSS_PLASMA_MEMBRANE	0.0459183673469388	0.763265533930266	0.276500599254472	-0.490374146319596	-1.49312618681482	35	KCNH2 SLC6A9 ISCU FYN ATP1B1 WNK1 SLC9A1 SLC12A6 ATP1B3 TRPV3 ATP1A1 SLC31A1 SLC9A9	0.00201212238745334	0.0164911345810046	0.431707695803346	-0.582049501030726	-1.72207834815846	35	WNK1 SLC39A6 SLC39A14 ATP1B3 SLC9A6 FYN SLC24A1 KCNJ2 SLC31A1 PRNP ATP1A1 SLC6A9 SLC30A1 SLC12A6 ATP1B1 SLC8A1 SLC9A9 TRPV3 SLC8A3 SLC9A1 SLC12A2
GOBP_INORGANIC_ION_TRANSMEMBRANE_TRANSPORT	0.0646616541353384	0.769192252389411	0.216542836735348	-0.275310238643543	-1.20167863701402	360	KCNT1 SLC31A2 SLC6A8 SLC4A1 SLC25A14 KCNH2 ATP6V1E1 KCNK13 ATP7B RHCE CACHD1 ATP2A1 SLC6A9 TCN1 SNCA SLC17A5 ISCU DIAPH1 NNT KCND1 FYN ZDHHC13 F2R NEDD4L ATP1B1 CACNA2D2 ANKH FGF13 SLC4A8 WNK1 PSEN1 SLC24A4 GPER1 PDE4B SLC9A1 SLC12A6 MAGT1 ATP6V1D MICU3 KCNE1B ATP6V1H GSTO1 RGS9 ATP1B3 ATP6V1A ANXA9 HECW2 NIPAL4 CD63 SCN8A ATP2C1 ANO10 KCNE3 TMCO3 OXSR1 SLC3A2 STK39 VDAC1 NTSR1 NIPAL1 SLC6A6 TRPV…	0.0200845665961945	0.0783861460828648	0.332263053752429	-0.315520757789865	-1.25595174825981	360	PIK3CG NIPAL1 WNK1 ATP6V1A SLC39A6 KCNK13 XPR1 SLC40A1 FGF13 PTPRC PDPK1 UBASH3B F2R ATP2C1 CAB39 UBQLN1 PDE4B NNT SLC39A14 SLMAP ATP6V1C1 ATP6V1E1 MMGT1 PANX1 ANKH ATP6V1H ATP1B3 ATP2B1 SLC6A6 RHCE CLCN4 PPIF STIM2 SLC17A5 OXSR1 SLC9A6 ATP7B KCNH8 FYN ITGB1 MAGT1 SLC4A4 SLC4A1 ANO5 KIF5B SLC24A1 CLCN3 MCUR1 KCNJ2 SNCA SLC31A1 PRNP ANO6 ATP1A1 YME1L1 SLC6A8 SLC6A9 OPA1 TMCO3 SLC30A4 PSEN1 ATG5 CN…
GOBP_INOSITOL_LIPID_MEDIATED_SIGNALING	0.0141305591964307	0.498175165712092	0.380730400722792	-0.381785222738654	-1.43627073535337	111	PIP4K2A FLT1 PIP4K2C PDGFRB PLCL1 PRR5L STAMBP FYN SEMA4D F2R PPP2R5C PDGFD DAB2IP PPP2R5B GPER1 NF1 TEK HCLS1 ENTPD5 IL18 CEP55 PEAR1 IRS2 SELP LEP ROR2 INSR EXOC1 GAB1 PTK2 SIRT1 PITPNM2 PI4KA IER3 PI4KAP1 NCF1 SERPINE2 PIK3C3 FGR PIK3CD NYAP1 PIK3R5 FLT3	0.000970222768874391	0.00982206907982315	0.477270815362862	-0.453348450088588	-1.62364803193147	111	PPP2R5C PIK3CG SIRT1 CA8 PLCD4 GAB1 PIP4K2A PIK3CA F2R PIK3R1 PIK3CB PLCL1 PIK3C3 FYN ZFP36L1 PRR5L PIP5K1B EXOC1 NTRK1 NF1 STAMBP PIK3AP1 DAB2IP CBL KBTBD2 SEMA4D KIT IRS2 IGF1R SERPINE2 NCS1 HGF LEP PIK3CD PIP4K2C ENTPD5 FLT3 TEK
GOBP_INOSITOL_PHOSPHATE_MEDIATED_SIGNALING	0.175675675675676	0.824246063309368	0.134273452883202	-0.43707850091337	-1.22778596131216	24	GSK3B SPPL3 ADGRB2 INPP5A SLC9A1	0.131195335276968	0.260691361993391	0.14551614609036	-0.472110769467797	-1.29043465988979	24	PPP3CA GSK3B PRNP FHL2 ITPR1 AKAP6 SPPL3 INPP5A MTOR PPP3CB PPP3CC DYRK2
GOBP_INOSITOL_PHOSPHATE_METABOLIC_PROCESS	0.0652920962199313	0.769192252389411	0.231126709673834	-0.445171295967665	-1.39722023291718	40	IP6K2 CD244 SNCA P2RY1 ITPKC NUDT4 GPER1 INPP5A IP6K1 INPP5K ITPK1 MINPP1 NTSR1 MTMR2 SYNJ1	0.0170839031520757	0.0702494794219031	0.352487857583619	-0.50553964510388	-1.53325389811987	40	PLCD4 NUDT4 SYNJ1 PLEK CD244 MTMR2 IP6K2 SNCA INPP4A P2RY1 OCRL PPIP5K2 ITPK1 INPP5A CALM1 IP6K1 IPMK IPPK
GOBP_INSULIN_LIKE_GROWTH_FACTOR_RECEPTOR_SIGNALING_PATHWAY	0.967128027681661	1	0.0405756447890657	-0.2293408136437	-0.596814142830361	18	CILP IGFBP3	0.692653673163418	0.791774345918367	0.0492917662312669	-0.322416269296134	-0.829437300695622	18	PIK3R1 IGFBP3 IGF1R EIF2AK3 IGFBP6 PLCB1
GOBP_INSULIN_RECEPTOR_SIGNALING_PATHWAY	25	0.664457853626032	0.376039306993639	-0.383348562770827	-1.4071545454424	93	ADIPOR1 PIP4K2A EIF4EBP2 GSK3B PIP4K2C ATP6V1E1 PAK1 PRKCZ ATP6V1D IL1B PTPRE ATP6V1H INPP5K NDEL1 ATP6V1A IRS2 LEP INSR RELA GAB1 PDK4 SIRT1 ERFE FOXO4 SORL1 ENHO IGF2	4.36541396148729e-06	0.000196377982944199	0.610526878385931	-0.546353886792796	-1.91202354271028	93	SIRT1 ATP6V1A GAB1 ADIPOR1 GPLD1 PIP4K2A PIK3CA EIF4EBP2 SLC39A14 PIK3R1 ATP6V1C1 ATP6V1E1 ATP6V1H PTPRE GSK3B SMARCC1 IL1B NDEL1 NCOA5 SORL1 ZNF106 ERFE C2CD5 SESN3 PDK4 OPA1 PTPN11 IRS2 PRKAA1 PAK1 ENHO IGF1R TSC1 ATP6V1E2 PRKCQ LEP SOCS3 APPL1 RELA ATP6V1D PIP4K2C OSBPL8 GRB2
GOBP_INSULIN_SECRETION	0.894915254237288	1	0.0431901998334182	-0.212226442425741	-0.781235236140813	99	CPT1A BAIAP3 CDK16 INHBB KLF7 RAF1 CACNA2D2 PICK1 GPER1 IL1B PTPRN2 MPC2 SOX4 DYNLL1 IRS2 RAC1 LEP	0.336670838548185	0.492976413860449	0.0753093764172773	-0.303455699231295	-1.07315018142356	99	GPLD1 PPP3CA GLUD1 IL1B INHBB SLC16A1 KIF5B PTPRN2 PTPN11 KLF7 CACNA1E ITPR1 IRS2 ENHO SRI RAF1 LEP STXBP3 CYB5R4 PFKFB2 RFX3 MIDN MCU PPP3CB ENY2 ADRA2A RAP1A STXBP4 EFNA5 GPR68 CAMK2N1 GPR27 ARNTL SMAD2 STX1A TM7SF3 NR1D1 CCL5 PER2 CACNA1A OXCT1 RAB11FIP2
GOBP_INSULIN_SECRETION_INVOLVED_IN_CELLULAR_RESPONSE_TO_GLUCOSE_STIMULUS	0.346483704974271	0.923061712299	0.0908241419007155	-0.353683936418221	-1.06772501134268	34	BAIAP3 CDK16 KLF7 RAF1 PTPRN2 MPC2 DYNLL1 RAC1	0.316831683168317	0.473427562536473	0.0850427463764322	-0.377255630936975	-1.10939453891044	34	GPLD1 KIF5B PTPRN2 KLF7 SRI RAF1 PPP3CB ENY2 ADRA2A STXBP4 EFNA5 GPR68 CAMK2N1 GPR27 NR1D1 OXCT1 RAB11FIP2
GOBP_INTEGRATED_STRESS_RESPONSE_SIGNALING	0.132404181184669	0.820651902838047	0.159646701919906	-0.502830064139428	-1.29423392973008	17	EIF2AK1 BOK PPP1R15A TMEM33 IMPACT TMED2 HERPUD1 HSPA5 ATF3	0.106606606606607	0.226581643810773	0.165656695205483	-0.536225128840468	-1.36402157695921	17	EIF2AK1 HERPUD1 PPP1R15A TMEM33 NCK2 EIF2AK3 TMED2 CXCL8 IMPACT HSPA5
GOBP_INTEGRIN_MEDIATED_SIGNALING_PATHWAY	0.0996677740863787	0.793178950969701	0.181383128498408	-0.378319740384334	-1.28280794634948	59	CCM2 ITGA2B CTNNA1 ITGA5 ITGAM ITGB5 ITGA9 VAV3 DMTN SYK NEDD9 CD63 ITGB4 MADCAM1 MYH9 TIMP1 DST PTK2 PLEK FGR TSPAN32 ADAMTS1	0.105121293800539	0.224461349324991	0.157402899305283	-0.387365378238451	-1.2772398599994	59	ITGB8 ADAM9 VAV3 NEDD9 PLEK ADAM10 CTNNA1 ERBIN ITGB1 ZNF304 ITGA9 ITGA5 SYK PTPN11 MADCAM1
GOBP_INTERFERON_ALPHA_PRODUCTION	0.0191898042588457	0.597982285836843	0.352487857583619	0.617595284564286	1.65392852726879	17	DHX36 TLR7 IRF3 IFIH1 IRF7 HMGB1 IRF5 PTPRS	0.846846846846847	0.898985927019994	0.0401660980049421	-0.283393391578186	-0.72088136137182	17	DDX3X SETD2 RIPK2 NMI TLR8 HSPD1
GOBP_INTERFERON_BETA_PRODUCTION	0.113526570048309	0.804903585564156	0.206587922696891	0.408474302217457	1.30007585175282	35	TRIM56 TLR7 IRF3 IFIH1 DHX58 IRF7 HMGB1 IRF5 PTPRS CACTIN TRAIP RELB POLR3F	0.677053824362606	0.78291709144984	0.0477342401407188	-0.291251164285293	-0.861709052242909	35	DDX3X RIOK3 TOMM70 POLR3B RIPK2 PTPN11 SIRPA NMI TLR8 HSP90AA1 POLR3G IRF1 TBK1
GOBP_INTERFERON_GAMMA_MEDIATED_SIGNALING_PATHWAY	0.961016949152542	1	0.0399218624292714	-0.201757246301057	-0.667603161356565	51	NCAM1 JAK1 TRIM62 PIAS1 IRF1 IFNGR2 CD44 TRIM21 NR1H2 ARG1 TRIM26 IRF2 IRF6 TRIM8 PRKCD OASL SOCS1 TXK	0.679347826086957	0.784508404454403	0.0456790414930062	-0.273224541671768	-0.875763046121734	51	JAK1 IRF2 MED1 PIAS1 CD44 TRIM68 TRIM8 TRIM21 NMI SOCS3 FCGR1A FCGR1B IRGM IRF1 IFNGR1 NCAM1 IRF4 HLA-DRA SUMO1 NR1H2 PRKCD HSP90AB1 B2M ICAM1 STAT1 PARP9 IFNGR2 CAMK2D TRIM26 IRF6 OASL HLA-DQA2
GOBP_INTERFERON_GAMMA_PRODUCTION	0.297520661157025	0.905129022580554	0.09754492162472	-0.319899326420778	-1.08898191664006	60	IL12A LGALS9C LGALS9B CD244 IL12RB2 PGLYRP2 PDE4B LAPTM5 IL1B IL18 IL1R1 PTPN22	0.289719626168224	0.445033105644722	0.086794975677172	-0.336937311943664	-1.11500266736134	60	PDE4B CD244 IL1B FZD5 PDCD1LG2 PRNP PTPN22 RIPK2 TNFSF4 SIRPA CD274 LAPTM5 TLR8 SLAMF6 HSPD1 CRTAM LGALS9C RASGRP1 XCL1 FADD CEBPG IL12A GATA3 CD226
GOBP_INTERLEUKIN_1_BETA_PRODUCTION	0.808474576271187	1	0.0478299633114229	-0.244582819787117	-0.809310528850764	51	MEFV F2R STAT3 ARG2 ARRB2 TMEM106A APP AZU1 CASP8 NLRC4 PANX1 HK1 TNFAIP3 FZD5 LPL S1PR3 SIRPA AIM2 CLEC7A RIPK2 TYROBP TLR8 CARD8 SERPINB1 GSTP1 GBP5	0.135869565217391	0.267491809376654	0.137250779610133	-0.392121204574688	-1.25686096302357	51	EGR1 F2R PANX1 STAT3 FZD5 APP TNFAIP3 MEFV RIPK2 S1PR3 SIRPA NLRC4 TLR8 GBP5
GOBP_INTERLEUKIN_1_MEDIATED_SIGNALING_PATHWAY	0.273489932885906	0.89267979650489	0.103576326612592	-0.322362972464764	-1.11366153714478	66	TRAF6 UBC PSMA5 IL1R2 IL1B PSMD12 IL1R1 RELA CUL1 PSMD1 MYD88 IRAK4 PSMD8 PSMC4 PLCB1 TAB3 ZNF675 PELI2 PSMB7 RIPK2 SQSTM1 PSME4 PELI1 MAP3K7 PSMC1 PSMB4 PSMD2	0.122177954847278	0.248890263483576	0.143758989039275	-0.373225523553244	-1.25055623058503	66	EGR1 PSME4 TRAF6 TAB3 PELI2 OTUD4 IL1B RIPK2 PSMC1 FBXW11 UBC MYD88 NFKB1 RELA IRAK4 PELI1 PSMD6 PSMB7 PSMD10 PLCB1 BTRC PSMD1 PSMB3 SQSTM1 PSMD14 VRK2 PSMD2
GOBP_INTERLEUKIN_1_PRODUCTION	0.679338842975207	1	0.0546808488785442	-0.261547845186466	-0.882391691520936	58	IL16 MEFV F2R STAT3 ARG2 ARRB2 IL1R2 TMEM106A APP AZU1 CASP8 NLRC4 PANX1 HK1 TNFAIP3 FZD5 LPL S1PR3 SIRPA AIM2 ANXA1 CLEC7A RIPK2 TYROBP TLR8 CARD8 SERPINB1 GSTP1 GBP5	0.0771312584573748	0.182546012401295	0.186432558434075	-0.402603212580362	-1.32156921255717	58	EGR1 F2R PANX1 STAT3 IL16 FZD5 APP TNFAIP3 HDAC2 MEFV RIPK2 S1PR3 SIRPA NLRC4 TLR8 GBP5
GOBP_INTERLEUKIN_10_PRODUCTION	0.213953488372093	0.856916806740983	0.143758989039275	0.382182984964579	1.1919497894335	31	DLL1 PDCD1LG2 TNFRSF21 IL23A ISG15 CD83 CD28 CD40LG PIBF1 HMGB1	0.0797720797720798	0.186800921047496	0.188204146308491	-0.456267857954408	-1.31946070891864	31	TIGIT STAT3 PDCD1LG2 DLL1 SYK TNFSF4 CD46 CD274 HGF CD40LG HSPD1 TRIB2 FCGR2B XCL1
GOBP_INTERLEUKIN_12_PRODUCTION	0.272727272727273	0.89267979650489	0.105125131597001	-0.374608639256148	-1.13089392085331	34	TRAF6 TIGIT IL16 MEFV LAPTM5 ARRB2 SYK CMKLR1 IRF1 RELA	0.424328147100424	0.573217524368992	0.0697792517076235	-0.35485498033906	-1.04352101071513	34	TRAF6 TIGIT IL16 MEFV RIPK2 SYK TNFSF4 NFKB1 CD40LG LAPTM5 RELA TLR8 HSPD1
GOBP_INTERLEUKIN_17_PRODUCTION	0.746113989637306	1	0.0523759084097997	-0.305504983260208	-0.803587811861069	19	IL12A ARG2 IL18 MYD88 TNFSF4 SLAMF6	0.688253012048193	0.79026275923314	0.0497903187820785	-0.325045080258738	-0.846213412865633	19	RFTN1 PRNP TNFSF4 MYD88 PRKCQ SLAMF6
GOBP_INTERLEUKIN_2_PRODUCTION	0.142608695652174	0.823584365433041	0.153158808683073	-0.402299725344801	-1.2662160316394	41	TRAF6 VSIG4 PDE4B LAPTM5 IL1B TBX21 SFTPD CD86 NAV3 XCL1 TNFAIP3 GLMN PNP STOML2 ANXA1 TRIM27 CLEC7A RIPK2 PRKCQ	0.230551626591231	0.380416542166391	0.103576326612592	-0.379019630608442	-1.159894617293	41	PTPRC TRAF6 PDE4B IL1B TNFAIP3 PRNP RIPK2 ZFP36 PRKCQ LAPTM5 SPTBN1 TBX21 XCL1 PNP GATA3 LAG3 CD83 STOML2 IRF4 HOMER2 CLEC7A EZR CD3E ABL1
GOBP_INTERLEUKIN_4_PRODUCTION	0.326241134751773	0.91794374989041	0.114266502484433	0.405872546762777	1.10936844744643	19	ZP3 CLECL1 CD83 CD28 CD40LG NDFIP1	0.370481927710843	0.524885951573284	0.0799858801499946	-0.413379630781151	-1.07618114968547	19	SYK TNFSF4 NDFIP1 PRKCQ CD40LG LEF1 CEBPB GATA3 RARA CD83 IRF4 NLRP3
GOBP_INTERLEUKIN_6_MEDIATED_SIGNALING_PATHWAY	0.715808170515098	1	0.0555947097758869	-0.324378559860278	-0.816645870765564	15	JAK1 STAT3	0.122727272727273	0.24951247102668	0.154190966581424	-0.539140269595769	-1.33354226824037	15	JAK1 STAT3 CTR9 CBL PTPN11 GFI1 SOCS3 RIPK1 FER
GOBP_INTERLEUKIN_6_PRODUCTION	0.217462932454695	0.859035027369806	0.117249716749792	-0.329739337766192	-1.14468448195286	65	TRAF6 RAB7B MAPKAPK2 IL16 EREG F2R STAT3 ARRB2 SYK IL1B PTPN22 TMEM106A APP LEP	0.0303830911492735	0.099552045096442	0.30068212900741	-0.421167600100101	-1.409923458986	65	TRAF6 F2R AKIRIN2 SYT11 STAT3 IL16 IL1B APP TNFAIP3 AFAP1L2 PTPN22 CD200R1 RIPK2 SYK BCL10 PTPN11 TNFSF4 SIRPA MYD88 HGF LEP TLR8 MAPKAPK2 HSPD1
GOBP_INTERLEUKIN_8_PRODUCTION	0.373913043478261	0.92885960686484	0.0873098257637931	-0.329628987992558	-1.03748892379064	41	CD244 F2R STAT3 RAB1A SYK IL1B OTUD7B PTPN22 LEP RELA CD14	0.0353606789250354	0.110246452323339	0.287857117255149	-0.461412025477764	-1.41203589863347	41	PTPRC F2R STAT3 CD244 IL1B AFAP1L2 PTPN22 SYK BCL10 MYD88 LEP RELA TLR8 RAB1A OTUD7B
GOBP_INTERMEDIATE_FILAMENT_BASED_PROCESS	0.612349914236707	0.989022596416514	0.0613026075396207	-0.315690994379435	-0.904219082836346	27	RAF1 VIM PKP2 PPL NDEL1 DST ATP8A2 TOR1A DSP NEFM SYNM	0.083453237410072	0.191964905584183	0.184706471207739	-0.479529590715058	-1.34868241138893	27	DNAJB6 VPS54 ERBIN NDEL1 MTM1 RAF1 SYNM DSP TOR1A BFSP1 EPPK1 DST PKP2 VIM FAM83H
GOBP_INTERMEMBRANE_LIPID_TRANSFER	0.133445945945946	0.820651902838047	0.156312403073186	-0.45859286651075	-1.28822141167588	24	PITPNC1 PRELID1 ABCG1 PITPNA ABCA3 PITPNM2 OSBPL2 OSBP TRIAP1 STARD4 PLEKHA8P1 ATG2B	0.217201166180758	0.366066909918981	0.109250039480711	-0.438284399243986	-1.19797601802429	24	ABCA1 ABCG1 PRELID1 ATG2B OSBP PITPNB OSBPL2 PITPNA
GOBP_INTERSTRAND_CROSS_LINK_REPAIR	0.510588235294118	0.97115520907158	0.086794975677172	0.289899572584359	0.963976099709556	42	RPA2 RAD51AP1 FANCD2 ERCC4 NUCKS1	0.656903765690377	0.767178456007324	0.0484087618816951	-0.286109125278014	-0.882603726449209	42	FANCC RNF168 RPA1 USP1 WDR48 FANCM UBC EXO5 VCP FANCF FANCA MSH6 EME1
GOBP_INTESTINAL_ABSORPTION	0.885017421602787	1	0.0449543067640062	-0.27148712991756	-0.698780522651717	17	EPB41 VIL1 LIMA1 LEP	0.750750750750751	0.832574928960471	0.0456790414930062	-0.30895799735935	-0.78591127514585	17	EPB41 LIMA1 LPCAT3 LEP ADRA2A
GOBP_INTRA_GOLGI_VESICLE_MEDIATED_TRANSPORT	0.0463121783876501	0.763265533930266	0.276500599254472	-0.542315523406402	-1.46385566405883	21	RAB6B TRAPPC3 GABARAPL2 COG5 RAB6C CUX1 COPB2 COPA COG3	0.000696967326647456	0.00793750820811662	0.477270815362862	-0.678576388616342	-1.80452829596523	21	TRAPPC10 GOSR1 COPB2 GOLGA5 RAB6A GABARAPL2 COG3 RAB6C COG5 COPA NSF RAB33B COG6 RAB6B
GOBP_INTRACELLULAR_ESTROGEN_RECEPTOR_SIGNALING_PATHWAY	0.554421768707483	0.980257904273071	0.0656813601934011	-0.308815160510285	-0.940302433364444	35	KANK2 DEFA1 PADI2 PAK1 NCOA4 CARM1 TADA3	0.0212464589235127	0.0808692987960172	0.376039306993639	-0.529022430486172	-1.5651900252764	35	TRIP4 KANK2 TAF7 NCOA4 MED1 CNOT2 PADI2 UBA5 CBFB ARID1A DEFA1 PAK1 SAFB RBFOX2 CARM1 DDX17
GOBP_INTRACELLULAR_LIPID_TRANSPORT	0.00292684728088116	0.336171418722545	0.431707695803346	-0.615442654383753	-1.75535426605607	26	PIP4K2A SLC25A20 CPT1A NPC1 ABCG1 ARV1 ANXA2 CES1 OSBPL2 TSPO2 OSBP STARD4 MID1IP1 PLEKHA8P1 ACACA	0.0274566473988439	0.0939240259504192	0.332263053752429	-0.545363861589034	-1.51698995424174	26	ABCA1 PIP4K2A ABCG1 TSPO2 OSBP MID1IP1 OSBPL2 NPC1 ABCD3 SGPP1 CPT2 LRP6 ACACA SERAC1 STARD4 ANXA2
GOBP_INTRACELLULAR_RECEPTOR_SIGNALING_PATHWAY	0.78594249201278	1	0.0464154956843849	-0.220357673892701	-0.873223031361745	156	CYP26B1 TRAF6 KANK2 PRCP UBC DEFA1 PADI2 PAK1 RNF34 STAT3 RNF14 GPER1 NCOA4 CARM1 PDK3 NCOA1 CALCOCO1 TADA3 EZH2 ZMIZ1 PTPN22 HDAC1 KDM3A WBP2 LEP RELA CITED2 CASP8 SAFB2 SIRT1 NR1H2 DCBLD2 SLC46A2 RIOK3 ACTN4 TNFAIP3 PIAS2 RARA GPAM VPS11	1.15335579273476e-07	1.2096152933865e-05	0.704975715167238	-0.507965757750634	-1.87866474996827	156	CYP26B1 SIRT1 KDM3A PUM1 TRIM24 UBR5 PUM2 NCOA1 TRAF6 TRIP4 TAB3 ZMIZ1 KANK2 RIOK3 TAF7 VDR CITED2 ANKRD17 ASXL2 NR3C1 STAT3 NCOA4 SNW1 PRCP RNF14 ERBIN TIFA DNAJA1 NR3C2 MED1 CNOT2 TNFAIP3 PADI2 CRY1 UBA5 NR4A2 HDAC1 PTPN22 CREM CBFB NR2C2 RIPK2 ARID1A PIAS2 TRIM68 TRERF1 LSM14A RNF34 BIRC2 UBC DEFA1 PAK1 ACTN4 CTBP2 LEP TMF1 PDK3 SAFB
GOBP_INTRACELLULAR_STEROID_HORMONE_RECEPTOR_SIGNALING_PATHWAY	0.778523489932886	1	0.0490939668192139	-0.245092665762058	-0.846717204549044	66	KANK2 DEFA1 PADI2 PAK1 RNF14 GPER1 NCOA4 CARM1 CALCOCO1 TADA3 ZMIZ1 HDAC1 KDM3A WBP2	1.58981655712628e-05	0.000550249663078688	0.575610261071129	-0.575385513195142	-1.92792800359458	66	SIRT1 KDM3A UBR5 TRIP4 ZMIZ1 KANK2 TAF7 NR3C1 NCOA4 RNF14 DNAJA1 NR3C2 MED1 CNOT2 PADI2 CRY1 UBA5 HDAC1 CBFB ARID1A PIAS2 TRIM68 TRERF1 DEFA1 PAK1
GOBP_INTRACILIARY_TRANSPORT	0.86986301369863	1	0.0449543067640062	-0.238693905536284	-0.738730453117506	37	KIFAP3 IFT52 TTC30B RPGR DYNLL1 IFT81	0.451202263083451	0.598701073415012	0.0667426134241917	-0.3400744699074	-1.01629533714587	37	KIF3B TTC30A IFT52 TNPO1 PCM1 TTC26
GOBP_INTRACILIARY_TRANSPORT_INVOLVED_IN_CILIUM_ASSEMBLY	0.8578856152513	1	0.0461379160269737	-0.258857311020552	-0.749792542028552	29	KIFAP3 IFT52 TTC30B DYNLL1 IFT81	0.362339514978602	0.51776386866897	0.0782955249944794	-0.378674050274478	-1.07955038122911	29	KIF3B IFT52 TNPO1 PCM1 TTC26 WDR19
GOBP_INTRINSIC_APOPTOTIC_SIGNALING_PATHWAY	0.0244987236351274	0.661758796709612	0.352487857583619	-0.337082314938734	-1.35155799463444	169	BAK1 STK24 YBX3 BOK BCL2L1 PRKDC ATP2A1 E2F1 PPP1R15A BRCA2 MLH1 TMBIM6 IVNS1ABP TRIM32 HMOX1 ACKR3 CDIP1 DAB2IP POLB HTRA2 FBXW7 TNFRSF1A SERINC3 MLLT11 USP28 SFN CASP4 MAP3K5 UBE2K HDAC1 MMP9 E2F2 DDIT4 SFRP2 APAF1 DAPK2 CD44 MSH6 SIRT1 CUL1 PPIF NONO	2.02527423526937e-05	0.000634539574962358	0.575610261071129	-0.462847251376715	-1.72965445516193	169	SIRT1 TP53BP2 ERCC6 HIPK1 SERINC3 PRKDC STK24 UBQLN1 DDX3X BCL2L11 PIK3R1 IVNS1ABP FBXW7 TMBIM6 MAP3K5 SNW1 PPIF BRCA2 SGMS1 BAK1 YBX3 BCLAF1 DNAJA1 TRIM32 TNFRSF1A APAF1 USP47 LRRK2 MELK HDAC1 HMOX1 USP28 MOAP1 DAB2IP CASP4 CD44 MSH2 OPA1 HERPUD1 PPP1R15A PLAGL2 ITPR1 BCL2L1 HIPK2 NCK2 ZNF622 FNIP2
GOBP_INTRINSIC_APOPTOTIC_SIGNALING_PATHWAY_BY_P53_CLASS_MEDIATOR	0.927586206896552	1	0.042331839351853	-0.219108686425346	-0.707887564614366	46	BOK E2F1 BRCA2 CDIP1 USP28 E2F2 DDIT4 CD44 SIRT1 TRIAP1 HIPK1 CHEK2 HIPK2	0.0912921348314607	0.203578398321517	0.173747838999571	-0.419049279928885	-1.30646760026301	46	SIRT1 TP53BP2 HIPK1 SNW1 BRCA2 USP28 CD44 MSH2
GOBP_INTRINSIC_APOPTOTIC_SIGNALING_PATHWAY_IN_RESPONSE_TO_DNA_DAMAGE	0.0203786635916223	0.622069103411615	0.352487857583619	-0.439552962208657	-1.5070946440482	63	BAK1 BOK BCL2L1 PRKDC E2F1 BRCA2 MLH1 TRIM32 HMOX1 ACKR3 CDIP1 POLB HTRA2 TNFRSF1A USP28 SFN DDIT4 SFRP2 CD44 MSH6 SIRT1	0.000876995719839467	0.00932080388650441	0.477270815362862	-0.521345777661157	-1.7455962485566	63	SIRT1 ERCC6 HIPK1 PRKDC BCL2L11 PIK3R1 SNW1 BRCA2 BAK1 TRIM32 TNFRSF1A USP47 HMOX1 USP28 MOAP1 CD44 MSH2 BCL2L1 HIPK2 FNIP2 MSH6 ATM NACC2 ING2 DYRK2 CDKN2D
GOBP_INTRINSIC_APOPTOTIC_SIGNALING_PATHWAY_IN_RESPONSE_TO_DNA_DAMAGE_BY_P53_CLASS_MEDIATOR	0.748218527315915	1	0.0673623868166279	0.270051283752348	0.819841452864736	28	BCL2 AEN	0.0515759312320917	0.139313226438648	0.237793834423688	-0.50784737943086	-1.43669874867704	28	SIRT1 HIPK1 SNW1 BRCA2 USP28 CD44 MSH2 HIPK2
GOBP_INTRINSIC_APOPTOTIC_SIGNALING_PATHWAY_IN_RESPONSE_TO_ENDOPLASMIC_RETICULUM_STRESS	0.0208627376653045	0.623215060014323	0.352487857583619	-0.498715425138729	-1.55954350010653	39	BAK1 BOK BCL2L1 ATP2A1 PPP1R15A TMBIM6 DAB2IP SERINC3 CASP4 MAP3K5 UBE2K	0.000259443923673095	0.0040717286682096	0.49849310876659	-0.60507654536458	-1.82086349796181	39	SIRT1 SERINC3 BCL2L11 TMBIM6 MAP3K5 BAK1 APAF1 LRRK2 DAB2IP CASP4 OPA1 HERPUD1 PPP1R15A ITPR1 BCL2L1 NCK2
GOBP_INTRINSIC_APOPTOTIC_SIGNALING_PATHWAY_IN_RESPONSE_TO_OXIDATIVE_STRESS	0.850771869639794	1	0.0460457683018055	-0.258951969850968	-0.741704124748894	27	STK24 HTRA2 FBXW7 MAP3K5 SIRT1 NONO ZNF622 GPX1	0.0575539568345324	0.150106941473848	0.224966093540314	-0.499199132278866	-1.40400322007487	27	SIRT1 STK24 UBQLN1 FBXW7 MAP3K5 MELK ZNF622 BAG5 NONO
GOBP_ION_HOMEOSTASIS	0.0400593471810089	0.760804542413738	0.276500599254472	-0.281530667663854	-1.23342976934108	370	CORIN CCL23 MT1F SLC31A2 BAK1 SLC4A1 ALAS2 MT1E EIF2AK1 ABCB7 KCNH2 ATP6V1E1 ATP7B BOK FPR3 FPR2 ATP2A1 SLC6A9 CD55 SLC7A11 CXCR4 SNCA SLC10A7 FTH1 ISCU SPPL3 DIAPH1 TMBIM6 P2RY1 FYN HMOX1 F2R NEDD4L ATP1B1 FPR1 OPRL1 TSPOAP1 SLC4A8 WNK1 ACKR3 PSEN1 RAB7A SLC24A4 GPER1 NCOA4 HEXB SLC9A1 CCR4 SLC12A6 ATP6V1D TGM2 MICU3 CCRL2 ATP6V1H GATA2 MLLT11 CMKLR1 GSTO1 FTL ATP1B3 ATP6V1A CXCR1 CXCR2 PPT1 PTG…	3.01480791152046e-06	0.000144300765877015	0.627256739718528	-0.399899886262321	-1.59078064730856	370	CORIN PIK3CG WNK1 GATA2 VAPB ATP6V1A SLC39A6 BMP6 XPR1 SLC40A1 PTPRC TRIM24 PDPK1 UBASH3B F2R ATP2C1 PTGER4 CCL23 SLC39A14 HEXB SLMAP ATP6V1C1 ATP6V1E1 PDZD8 GNA13 ATP6V1H EIF2AK1 ATP1B3 TMBIM6 ATP2B1 EPAS1 NCOA4 FPR3 FPR2 PICALM RAB7A STIM2 ALAS2 CD55 CXCR4 BAK1 SLC9A6 ATP7B APP FYN CAND1 KLHL3 P2RY10 SLC4A4 CXCR2 SLC4A1 SLC24A1 CLCN3 NPTN MCUR1 KCNJ2 SNCA SLC31A1 OPRL1 PRNP GOT1 LRRK2 SLC7A8 CY…
GOBP_IRE1_MEDIATED_UNFOLDED_PROTEIN_RESPONSE	0.263431542461005	0.887525562372188	0.107972360317345	-0.360201860266833	-1.1425020220784	42	BAK1 HDGF EXTL2 DAB2IP PPP2R5B TMEM33 ADD1 SRPRA	0.520223152022315	0.658032794619347	0.059221919380382	-0.317765677505823	-0.980259440630462	42	VAPB BCL2L11 BAK1 GFPT1 EDEM1 DAB2IP DNAJC3 SRPRA TMEM33 ADD1 EXTL3 PDIA6
GOBP_IRON_ION_HOMEOSTASIS	0.228099173553719	0.867203907203907	0.114266502484433	-0.339287661297157	-1.14466480559509	58	ALAS2 EIF2AK1 ABCB7 SLC6A9 FTH1 ISCU HMOX1 NCOA4 FTL ATP6V1A GLRX3 PICALM FBXL5 SLC25A37 CUL1 SLC40A1 ERFE	0.000515645904514141	0.0064139489536551	0.477270815362862	-0.534774390540186	-1.75542903811495	58	ATP6V1A BMP6 SLC40A1 SLC39A14 EIF2AK1 EPAS1 NCOA4 PICALM ALAS2 CAND1 CYBRD1 ERFE HMOX1 SLC6A9 FBXL5 STEAP4 SLC25A37 SRI NDFIP1
GOBP_IRON_ION_TRANSPORT	0.121367521367521	0.817647594752187	0.165656695205483	-0.400660338873464	-1.28817613769391	44	ABCB7 ATP6V1E1 SLC6A9 FTH1 ISCU ATP6V1D ATP6V1H FTL ATP6V1A SLC25A37 SLC40A1 ATP6V0B ATP6V0D1 ATP6V1C1 RAB11B TFRC ATP6AP1 NECTIN1 SLC39A14 SLC11A1 MMGT1 MELTF LCN2	0.0207756232686981	0.0801422011712576	0.376039306993639	-0.48311103773244	-1.50406879716831	44	ATP6V1A SLC40A1 SLC39A14 ATP6V1C1 ATP6V1E1 MMGT1 ATP6V1H LMTK2 SLC6A9 SLC25A37 ATP6V1E2 SLC48A1 TFRC ATP6V1D
GOBP_ISOPRENOID_BIOSYNTHETIC_PROCESS	0.13785046728972	0.823584365433041	0.183023938384487	0.481474000351784	1.28939388661597	17	HMGCS1 ALDH1A2 IDI1 MVK PMVK NUS1	0.0442557637521824	0.126327401970089	0.321775918075361	0.527419510477113	1.53054106019579	17	DHDDS PMVK FDPS AKR1C3 MVD
GOBP_ISOPRENOID_METABOLIC_PROCESS	0.932758620689655	1	0.042077210988939	-0.216666964495402	-0.699998947240712	46	CYP26B1	0.16551724137931	0.306893582721161	0.204294756516886	0.331469001276544	1.19665995735028	46	DHDDS PMVK FDPS LPL AKR1C1 HSPG2 SDC4
GOBP_JNK_CASCADE	0.692307692307692	1	0.053347785067549	-0.23497614889564	-0.892595617116402	120	TRAF6 STRADB SH3RF3 UBC WNT7A DUSP10 ANKRD6 TRIB1 DAB2IP SDCBP SYK IL1B RASSF2 MAP3K5 PTPN22 PTGER4 MAP4K4 APP FCGR2B MLKL DUSP19 ROR2 SFRP2	0.000398641010675314	0.00541939721500964	0.49849310876659	-0.455612156080185	-1.64734494575459	120	ERCC6 STK3 PJA2 TRAF6 PTGER4 RASSF2 TAB3 MAP2K4 MAP3K5 ARHGEF6 MAP3K2 AIDA RAP2A SDCBP IL1B DNAJA1 APP SPAG9 TRIB1 PTPN22 MAP4K4 DAB2IP RIPK2 SYK HIPK3 STRADB UBC SIRPA MAP3K13 HIPK2 IGF1R ZNF622 MYD88 MUL1 RAPGEF1 MAPK9 CD40LG HACD3 HDAC3
GOBP_KERATINIZATION	0.138111888111888	0.823584365433041	0.156312403073186	-0.430920407272463	-1.2658187602951	31	CYP26B1 CNFN KRT8 LIPN KRT81 PKP2 KRT23 PPL SFN KRT1 PKP4 KAZN	0.752136752136752	0.83349401519433	0.0431901998334182	-0.28328579331135	-0.819221575994785	31	CYP26B1 PKP4 LIPN
GOBP_KERATINOCYTE_DIFFERENTIATION	0.291666666666667	0.904635389666494	0.0992333343771191	-0.310249141880806	-1.09668561983673	74	CYP26B1 TXNIP CNFN KRT8 LIPN EREG KRT81 ASAH1 PKP2 KRT23 BCR PPL SFN KRT1 PKP4 KDF1 KAZN	0.135593220338983	0.267035627810446	0.134273452883202	-0.365627043517047	-1.24428357015221	74	CYP26B1 PKP4 ADAM9 VDR LIPN TXNIP MED1 ZFP36L1 NOTCH1 RBPJ ASAH1 NCOA3 MAP2K1 CBFB FOSL2 KRT81 ZFP36 KRT23 CD109
GOBP_KERATINOCYTE_PROLIFERATION	0.928692699490662	1	0.0415717899246479	-0.232259473650401	-0.643984945140244	23	PTCH1 EREG SFN KDF1 NOTCH2	0.157503714710253	0.296241661462258	0.132846300606183	-0.466252238489013	-1.25724132132841	23	NOTCH2 VDR PTCH1 MED1 ZFP36L1 ZFP36 CD109 KDF1 CASK EPPK1
GOBP_KETONE_BIOSYNTHETIC_PROCESS	0.168292682926829	0.823584365433041	0.16823816568964	0.431725548713641	1.25088895476013	24	REST EGR1 COQ4 UBIAD1 DKK3 CACNA1H DGKQ	0.0306122448979592	0.100013630214843	0.315324831550005	-0.551195063654158	-1.5065981555585	24	EGR1 BMP6 PPTC7 COQ10B COQ6
GOBP_KIDNEY_EPITHELIUM_DEVELOPMENT	0.226700251889169	0.865569627985256	0.14551614609036	0.312376023019601	1.10793769457113	58	BCL2 WNT6 AQP11 PTPRO PODXL DLL1 SMAD3 MYC	0.121786197564276	0.248261267470891	0.14551614609036	-0.385521922779799	-1.26549885343979	58	IQGAP1 TACSTD2 NOTCH2 KANK2 PTCH1 FAT4 CTNNB1 EPHA4 KLHL3 NOTCH1 DLL1 NOG PBX1 CRLF1 PODXL ASXL1 MEF2C SMAD1
GOBP_KIDNEY_MORPHOGENESIS	0.681972789115646	1	0.055826471778749	-0.286892969547268	-0.873552182265555	35	FAT4 PTCH1 PDGFRB TACSTD2	0.38385269121813	0.537949565071931	0.0749278818393739	-0.360514175038503	-1.06663377245167	35	TACSTD2 PTCH1 FAT4 KLHL3 LRRK2 ZMPSTE24 NOG PBX1
GOBP_KILLING_OF_CELLS_OF_OTHER_ORGANISM	0.036144578313253	0.7370041882237	0.315324831550005	-0.523674189727555	-1.50069807266668	28	BCL2L1 GAPDH PRF1 CTSG DEFA1 SYK DEFA4 AZU1 CASP8 APOL1	0.901146131805158	0.936359379400878	0.035090109926935	-0.24951265221028	-0.70587056215853	28	BCL2L11 SYK CTSG DEFA1 BCL2L1
GOBP_KINETOCHORE_ORGANIZATION	0.926829268292683	1	0.042845050912155	-0.249991067149909	-0.643451822612438	17	NUF2 CENPW CENPF CDT1 DLGAP5	0.876876876876877	0.919606372367109	0.0385579101998489	-0.276813196072561	-0.704143002485711	17	DLGAP5 SMC4 CENPW NUF2 CENPF CDT1
GOBP_L_ALPHA_AMINO_ACID_TRANSMEMBRANE_TRANSPORT	0.102915951972556	0.793178950969701	0.181383128498408	-0.466285097884608	-1.33555879342797	27	SLC6A9 SLC7A11 SLC1A7 PSEN1 SLC7A7 RGS2 SLC7A8 SLC3A2 NTSR1 SLC25A22	0.0748201438848921	0.179059568345324	0.195789002148949	-0.489420678786623	-1.37650120874766	27	ITGB1 SLC25A13 SLC7A8 RGS2 SLC6A9 SLC1A5 PSEN1 SLC38A9 SLC36A4 SLC25A38 SLC43A1 ARL6IP5 SLC25A12 SLC3A2 PER2 SLC7A1
GOBP_L_AMINO_ACID_TRANSPORT	0.257289879931389	0.885228140511646	0.108820126769161	-0.387516908283481	-1.13643732975427	30	SLC7A11 SLC1A7 PSEN1 SLC7A7 SLC7A8 SLC3A2 NTSR1 SLC25A22 ARG1 SLC36A4 SFXN1 SLC38A5 SLC25A13 SLC11A1 SLC38A9 SLC43A1 SLC1A5	0.143472022955524	0.276277152669101	0.137250779610133	-0.432766189638403	-1.24286306420238	30	SLC38A2 ITGB1 SLC25A13 SLC7A8 SLC1A5 PSEN1 SLC38A9 SLC36A1 SLC36A4 SLC43A1 ARL6IP5 SFXN1 SLC25A12 SLC3A2 PER2 SLC7A1
GOBP_LABYRINTHINE_LAYER_DEVELOPMENT	0.494057724957555	0.970006485084306	0.0713052987340038	-0.356117842608264	-0.987406566161175	23	GCM1 SENP2 NCOA1 CASP8 TMED2 FZD5 FGFR2 MAP2K1 SPINT1	0.0199860264642559	0.0783735178197079	0.352487857583619	-0.580166779950286	-1.56440996697271	23	NCOA1 FZD5 ZFP36L1 RBPJ FBXW8 MAP2K1 SENP2 SOCS3 JUNB NSDHL ADM TMED2 GRB2 LEF1 CASP8
GOBP_LACTATION	0.12039312039312	0.817607309094256	0.20207170902116	0.444808951597709	1.31851502997616	26	SOCS2 PPAT CCND1 OAS2 NEURL1 DHODH	0.569364161849711	0.693789364632754	0.0566484183613995	-0.337620890798323	-0.939129883287269	26	CREB1 NCOA1 MED1 HK2 UPRT GOT2 STAT5A PPAT PAM
GOBP_LAMELLIPODIUM_ASSEMBLY	0.660377358490566	1	0.0732558655828455	0.255779868364069	0.888152864002323	49	PTPRO WHAMM VAV2 OCLN P2RY12 ABLIM2 SH2B1 CCDC88A	0.0368349249658936	0.112497884671231	0.276500599254472	-0.457369863827724	-1.45182660925808	49	PIK3CA VAV3 GOLPH3 PIK3R1 ACTR2 HDAC4 WASF2 ARHGEF6 AKIRIN1 ITGB1 VCL ARHGEF7 KIT NCK2 ABI2 MTOR ARPC2 S1PR1
GOBP_LAMELLIPODIUM_ORGANIZATION	0.859649122807018	1	0.0632191170859458	0.225645777208511	0.798716055171983	57	PTPRO WHAMM VAV2 OCLN SRC P2RY12 ABLIM2 SH2B1 CCDC88A RREB1	0.0298507462686567	0.0983463738575843	0.307750047666508	-0.441793107261921	-1.44391572988539	57	PIK3CA VAV3 GOLPH3 PIK3R1 ACTR2 HDAC4 WASF2 ARHGEF6 AKIRIN1 ITGB1 VCL ARPC5 CD44 ARHGEF7 KIT NCK2 ABI2 MTOR ARPC2 S1PR1
GOBP_LATE_ENDOSOME_TO_VACUOLE_TRANSPORT	0.957671957671958	1	0.0419081748591401	-0.231966374894953	-0.591476264978563	16	CHMP1B CHMP2A CHMP2B STAM VPS25	0.814307458143075	0.874529083121525	0.0425877779273254	-0.303099482935608	-0.755498344232409	16	PIK3R4 STAM CHMP2B
GOBP_LEARNING	0.167495854063018	0.823584365433041	0.136490437780413	-0.352050011004911	-1.2018448462133	61	FOS SLC7A11 FYN FGF13 NF1 JUN PIAS1 ARF4 APP VDAC1 NTSR1 SYNJ1 INSR RGS14 KRAS MAPK8IP2 SYT11 CLDN5 NPTN NRGN MTOR YTHDF1 CREB1 EIF4A3 AAAS NRXN1	0.00953214428391502	0.0479697816632277	0.380730400722792	-0.46296927433875	-1.53799035050269	61	KRAS FOS CREB1 FGF13 JUN BTG2 ATXN1 ACTR2 SYT11 SYNJ1 ARF4 APP FYN NPTN NF1 PIAS1 PRKAR2B SRF KIT
GOBP_LENS_DEVELOPMENT_IN_CAMERA_TYPE_EYE	0.93127147766323	1	0.0419926218968594	-0.219440021482344	-0.688737213526862	40	TMOD1 SLC7A11 WNT7A VIM	0.525495750708215	0.661990362350585	0.059476028695732	-0.319293812767453	-0.968387915394164	40	HIPK1 TMOD1 MED1 SKI TGFBR1 NHS HIPK2 ABI2 BFSP1 NECTIN1 VIM GATA3 DLG1 CRYBG3 MAF FRS2
GOBP_LENS_FIBER_CELL_DIFFERENTIATION	0.48013816925734	0.966750462419391	0.0736212741014394	-0.379015543021316	-0.996946981445537	19	TMOD1 SLC7A11 WNT7A VIM	0.849397590361446	0.90057518751241	0.0401660980049421	-0.276570761738304	-0.720016706615346	19	TMOD1 ABI2 BFSP1 VIM MAF FRS2 TDRD7
GOBP_LEUKOCYTE_ADHESION_TO_VASCULAR_ENDOTHELIAL_CELL	0.248722316865417	0.880343664956096	0.110564716336619	-0.409920157791854	-1.15494878756128	25	TRAF6 SELL PODXL2 GOLPH3 SELP MADCAM1 LEP RELA	0.0634920634920635	0.160131176860477	0.213927855492356	-0.50252979102559	-1.38923440381002	25	TRAF6 GOLPH3 ITGB1 SELL PODXL2 MADCAM1 ETS1 LEP RELA ROCK1 CX3CR1 KLF4 ITGB2 ELANE ADD2 ICAM1 ALOX5
GOBP_LEUKOCYTE_APOPTOTIC_PROCESS	0.44297520661157	0.953572833444108	0.0755015292281669	-0.29305559213504	-1.00344362698011	62	TSC22D3 BAK1 SLC7A11 PRELID1 ST3GAL1 ARG2 ADAM8 HCLS1 IRS2 MEF2C SIRT1 FASLG RIPK1 DOCK8 SLC46A2 PDCD1 PIK3CD GPAM ADAM17 FADD BTK ANXA1 BCL2L11 PIK3CB BCL10 RAPGEF2 PRKCQ CCL5	0.573509933774834	0.697073063313161	0.0522693317499306	-0.283863802330804	-0.943291672429443	62	SIRT1 RAPGEF2 BCL2L11 PIK3CB PRELID1 BAK1 TSC22D3 DOCK8 BCL10 IRS2 CD274 PRKCQ LGALS3 PIK3CD MEF2C ADAM17 PDCD1 ST3GAL1 RIPK1 TRAF3IP2 ADAM8 FADD BCL6
GOBP_LEUKOCYTE_CELL_CELL_ADHESION	0.153250773993808	0.823584365433041	0.138022242496643	-0.274000785459334	-1.13558425232088	219	TRAF6 IL12A CD300A LGALS9C LGALS9B VSIG4 SELL CD55 CERCAM TIGIT ITGA5 MIA3 DUSP10 PAK1 FYN SEMA4D WNK1 PODXL2 ARG2 LAPTM5 DLG5 SYK RAC2 PRKCZ IL1B ADAM8 GOLPH3 IL18 TBX21 MSN MYB SOX4 ZMIZ1 PTPN22 FCGR2B SFTPD RC3H1 SELP RAC1 MADCAM1 IRF1 LEP CD86 RELA	0.0668896321070234	0.165645972225298	0.181383128498408	-0.321735183412446	-1.24093907021982	219	WNK1 PAG1 HSPH1 PTPRC MIA3 PDPK1 PIK3CA TRAF6 GOLPH3 DLG5 PIK3R1 ZMIZ1 TIGIT CD55 MSN IL1B FYN TWSG1 PDCD1LG2 ITGB1 CD300A PRNP DOCK8 SELL ITGA5 PTPN22 CBFB RIPK2 CD44 SYK BCL10 PODXL2 SEMA4D PTPN11 TNFSF4 MADCAM1 SIRPA PAK1 CD46 CD274 SPTA1 NCK2 NDFIP1 FGL2 ETS1 PRKCQ CD40LG LEP TFRC LGALS3 RC3H1 LAPTM5 RELA PDCD1 TBX21 HSPD1 GRB2 CRTAM LGALS9C PELI1 AP3D1 CTLA4 FCGR2B XCL1 ADAM8 LEF1 FADD CBLB …
GOBP_LEUKOCYTE_CHEMOTAXIS	0.0364842454394693	0.7370041882237	0.307750047666508	-0.361333967879586	-1.35933339701265	111	CCL23 IL12A FLT1 DUSP1 FPR2 CXCR4 MPP1 DEFA1 PADI2 IL16 SRP54 WNK1 VAV3 PDE4B SYK RAC2 ADAM8 CMKLR1 CXCR1 CXCR2 SFTPD OXSR1 CSF3R STK39 RAC1 AZU1 DAPK2 PTK2 XCL1 CXCL16 NUP85 BSG ANO6 RIN3 CCL3L3 CORO1A	0.0367647058823529	0.112497884671231	0.261663521711573	-0.370521733627776	-1.32700769898964	111	PIK3CG WNK1 CCL23 PDE4B VAV3 FPR2 IL16 ADAM10 CXCR4 OXSR1 AKIRIN1 DUSP1 CXCR2 ANO6 PADI2 SYK LYST CXCR1 CXCL5 CCR1 KIT DEFA1 SRP54 STK39 MPP1 LGALS3 PIK3CD MOSPD2 ADAM17 MCU S1PR1 CXCL8 XCL1 ADAM8 DNM1L XCL2 CXCL16 PDGFB RAC2 PIKFYVE SLC12A2
GOBP_LEUKOCYTE_DIFFERENTIATION	0.631975867269985	0.992938974232227	0.05378728077603	-0.218156768022766	-0.941873503550842	312	CYP26B1 FBN1 TRAF6 PRTN3 BAK1 EIF2AK1 FOS PRKDC TCTA KLF10 CMTM7 RNF41 KLF6 PRELID1 PGLYRP2 DUSP10 SRP54 TRIB1 STAT3 TSPAN2 PSEN1 ST3GAL1 SYK JUN TOX FBXW7 PRKCZ IL1B ADAM8 HCLS1 GATA2 RASSF2 EZH2 TFE3 IL18 TBX21 MYB SOX4 ZMIZ1 PTPN22 FBXO7 PTGER4 APP FCGR2B MMP9 RC3H1 IRF1 ADGRG3 LEP ROR2 MYH9 CD86 DOCK2 ANXA2 AICDA GATA1	0.00525842716543295	0.0326114609393761	0.407017918923954	-0.346443840613631	-1.36574421669599	312	CYP26B1 EGR1 ITGB8 GATA2 SIRT1 FOS TOB2 PRKDC CREB1 PTPRC PRDM1 JUN UBASH3B TRAF6 PTGER4 RASSF2 PIK3R1 ZMIZ1 NOTCH2 EIF2AK1 FBXW7 EOMES HDAC4 STAT3 TSPAN2 PRELID1 BAK1 IL1B FZD5 APP MED1 ITGB1 ZFP36L1 NTRK1 PRTN3 L3MBTL3 RBPJ DOCK11 LRRC8A LBR TRIB1 DLL1 PTPN22 CBFB SNX10 RIPK2 SYK MSH2 PSEN1 TNFSF4 CCR1 ATG5 SP3 SRF DOCK2 KIT KLF6 RNF41 CD46 RB1 CD109 NDFIP1 TSC1 ITK FGL2 ITM2A CD8A IKZF1 SRP54 …
GOBP_LEUKOCYTE_HOMEOSTASIS	0.638698630136986	0.994621005754708	0.059221919380382	-0.274864008129104	-0.898258639403292	48	TSC22D3 BAK1 SLC7A11 CCNB2 PDE4B RC3H1 MEF2C SLC46A2 CORO1A TNFAIP3 PIK3CD GPAM FLT3 ADAM17 FADD ANXA1 BCL2L11 PIK3CB SPTA1 BCL10 BAP1 TNFSF14	0.0580110497237569	0.150970035014022	0.219250346703755	-0.436438348141725	-1.37370463701402	48	PDE4B BCL2L11 PIK3CB BAK1 TNFAIP3 TSC22D3 DOCK11 SH2B3 BCL10 CCNB2 SPTA1 BAP1 PIK3CD RC3H1 MEF2C ADAM17 FLT3 PPP3CB GPR174 FADD TNFSF14
[truncated: 5,151 more rows]

## Sheet: MMigVsMCon_C5_AGE
pathway	pval.x	padj.x	log2err.x	ES.x	NES.x	size.x	leadingEdge.x	pval.y	padj.y	log2err.y	ES.y	NES.y	size.y	leadingEdge.y
[truncated: 5,983 more rows]

[truncated: 14 more sheets: WMigVsWCon_C5_AGE, WMigVsMMig_C5_AGE, MigVsCon_C5_ALLERGY, MMigVsMCon_C5_ALLERGY, WMigVsWCon_C5_ALLERGY, WMigVsMMig_C5_ALLERGY, MigVsCon_C5_SMOKING, MMigVsMCon_C5_SMOKING, WMigVsWCon_C5_SMOKING, WMigVsMMig_C5_SMOKING, MigVsCon_C5_A+S, MMigVsMCon_C5_A+S, WMigVsWCon_C5_A+S, WMigVsMMig_C5_A+S]
