# Supplementary material for: The interictal transcriptomic map of migraine without aura
Source: J Headache Pain. 2025 May 12;26(1):109. doi: 10.1186/s10194-025-02033-z (PMC12067696; doi:10.1186/s10194-025-02033-z)
Supplement: Supplementary file 8 — Supplementary Material 8 [file 10194_2025_2033_MOESM8_ESM.xlsx]

## Sheet: summary
Gene_list_AGE_SEX_S		Average log2 fold change values and their variance between S1 and S2 using age, sex, smoking status correction
Gene_list_AGE_SEX_A+S		Average log2 fold change values and their variance between S1 and S2 using age, sex, smoking status and history of allergy correction
LEG69		LEG69 table shows values and names of the LEG69 genes in allergy-corrected analyses
LEG69_common		LEG69_common shows values and names of the overlapping LEG69 genes between allergy-uncorrected and -corrected analyses
LEG125		Table shows LEDGs from allergy uncorrected analyses and mean and variance of log2FC of the two time points
LEG69 and values in male and fe		Table shows LEG69 results in the different sex comparisons
			expr	avg_exp	p_value	fdr	Diff_expression	Sign concordance
			Log2FC	average log2FC calculated from S1 and S2	nominal p-vales	false discovery rate	difference between the average log2FC values of the two sexes	Shows if the signs of the average log2FC value is different between the sexes
LEGs_FMMvsMM		Table shows LEGs of the female and male migraineurs comparison
LEGs_with_likely_sex_and_allergy_independent effects		Table shows LEGs from LEG5 and LEG69 with likely allergy and sex independent effects

## Sheet: Gene_list_AGE_SEX_S
Gene symbol	Average log2 Fold Change	Variance of log2 Fold Change
CYP26B1	-6.75109	0.0023404
PLEKHD1	2.28549	0.104167
IGSF9B	0.697231	0.118457
PRSS22	4.98327	0.853162
SUSD1	-0.418086	0.00208068
SLC22A18	0.787361	0.00605459
MTCO1P40	2.14769	0.0309605
OR52N1	4.67657	1.7506
RP11-4O1.2	-0.43161	0.00992234
RP11-110J1.2	-0.356908	0.00014505
AC159540.1	0.649463	0.00343235
RIMBP2	5.78018	0.58233
CTC-756D1.3	-1.96433	5.86073
GSDMA	3.83809	0.0571253
PRTN3	-2.80591	0.169482
NUTM2B-AS1	-0.52303	0.0138497
RPS2P48	0.875936	0.0375217
RNASE2	-0.894684	0.0290468
TSPEAR-AS1	2.64415	1.37035
UBE2L3	-0.239635	0.000133187
CTD-2521M24.4	-3.38811	0.605686
GPR18	0.301051	0.0280907
CIDECP	-0.206326	0.0357801
AGPAT4-IT1	-0.403236	0.129135
RP11-734K23.9	0.604265	0.00619044
RASSF1-AS1	1.22604	0.576124
RP11-567F11.1	0.884226	0.048532
CTSG	-2.37693	0.011792
NEO1	0.538217	0.0390167
GOLGA4	0.304079	0.0120561
ACTA2-AS1	2.13901	0.525637
TPI1P1	-0.300609	0.00279617
PRSS30P	1.21493	0.000218363
RP11-440L14.4	0.682311	0.00157718
HOMER2	0.745791	0.017157
CORIN	-4.01976	0.903697
KLHDC2	0.296837	0.00784024
ME3	0.760882	0.0111933
ERCC6L	-1.99056	0.0171431
RP11-1H8.5	-1.67376	0.00947111
S100A4	-0.3498	0.00149816
PRSS21	1.10468	0.00892545
SPEF2	0.68499	0.0832093
SAPCD1-AS1	-1.03687	0.0232945
CFL2	0.675966	0.000152439
C1QTNF6	0.442897	0.000967871
CLEC1B	2.31646	0.698457
SLC25A1	-0.397007	0.000615208
TMEM81	-0.423712	0.00165352
C3orf18	0.390737	0.000474005
C4B	0.862074	0.0256663
SUCLG2	0.297526	0.00315237
STK24	-0.26226	5.21881e-06
TMEM41B	0.44758	1.60142e-05
LINC00649	0.499359	0.00264509
CTD-2302E22.5	1.38044	0.0358117
PIGL	0.564184	8.66524e-06
AKAP3	1.93541	0.0251984
TMEM69	-0.213116	2.76373e-05
CEMP1	-1.59113	1.81612
AC103563.8	0.583496	5.09624e-07
CH507-528H12.1	-0.769135	0.0281617
KRT79	4.76141	0.403613
DNM1P46	2.22745	0.0462883
GPR89A	0.270599	0.00578435
PPP1R7	-0.217526	0.00103679
NUDT12	1.88231	0.0688225
RP11-334L9.1	-0.491658	0.00170149
TMEM126B	0.45478	0.00268549
ZSWIM7	0.280442	0.000383726
CCR12P	1.03407	0.069937
RP11-95D17.1	0.344415	0.0413198
CTD-3162L10.1	-1.39513	0.00211486
DIRC3	3.09567	0.121743
ZNF786	0.312384	0.000674897
LCN8	2.87817	0.108228
SUV39H1	-0.285585	0.00600752
FAM46A	-0.295225	0.000123869
RP11-552M11.8	0.624423	0.0290238
SRI	-0.201473	0.000342859
DESI1	-0.133033	0.0034842
MAP7	-0.653491	0.00866034
RAC1	-0.312231	0.00153055
C12orf60	2.53029	0.00781098
CH507-513H4.1	-0.767593	0.0497836
FBXO36	1.00405	0.065712
PDCL3P4	0.458727	0.00575262
DGUOK	-0.149781	0.00693407
SMARCA1	3.61016	0.705623
BICDL1	0.292422	0.00396967
SIGLEC6	0.652651	0.00429185
AAMDC	-0.542763	0.0177341
FBN1	-1.50933	1.713
RP11-228M15.1	0.935336	0.0343217
ARMC10	0.231704	0.0131581
DNAJC7	-0.179412	0.000139144
MT1F	-0.273572	0.0803914
KATNA1	-0.259836	0.000266295
RP11-452K12.7	1.72417	1.12113
RTN4IP1	-0.374189	0.000106378
DPY19L2P2	0.770567	0.0170986
GAS8	0.29411	0.0208842
RPL21P1	-4.49774	0.183622
LINC01215	0.468932	0.0107471
ALDOC	-0.332166	0.00190715
RNASE3	-1.29283	0.000105249
TOM1L2	0.211099	0.000277935
TPM2	0.625396	0.0111909
DCST2	2.31519	0.0639348
CDK20	0.426117	0.000244977
CERCAM	-0.724445	0.0212336
TPI1	-0.259481	0.00114255
MST1R	1.93356	1.42348
WASH7P	0.376033	0.00397654
ZFAND1	0.598366	0.000374686
LINC01624	0.777601	0.0153074
FIBP	-0.25722	0.00142446
MTUS1	0.56966	0.0553348
TXNIP	-0.31415	2.36952e-05
ANXA2	-0.374138	0.000360559
SSU72	-0.170253	0.000602931
CHKA	-0.72566	0.000716051
UTP15	0.198029	0.0667159
CCDC149	-0.322648	0.0196619
GUSB	-0.14535	0.00536697
BDH1	0.363583	4.6734e-06
RP11-46C24.7	0.476534	0.078325
LINC00896	-0.820576	0.489096
WDR97	0.678391	0.00579081
RP11-673C5.1	0.509947	0.163206
PABPN1L	1.32442	0.117513
KCNT1	-2.00789	3.03278
EFCC1	-1.9466	2.97079
SNAP29	-0.259722	0.00211839
RPN2	-0.215615	0.000420027
ZFP14	0.316239	0.00320697
CMB9-22P13.1	-0.603117	0.00283164
CCDC116	2.56137	0.157918
RP11-863K10.4	-0.528601	0.0262271
HNRNPA1P53	1.89665	3.00382
MPO	-0.856442	0.0174949
RP11-872J21.3	0.690539	0.0568226
ACTR3C	0.454214	0.0504523
UBASH3A	0.368032	0.00117346
CTD-3220F14.1	-1.30757	1.13757e-07
MAPRE1	-0.253363	0.00334111
AZU1	-0.92325	0.0280585
ETV3L	4.15964	0.0251348
VEZT	0.329002	0.00911127
SAE1	-0.159879	0.00176982
RP11-902B17.1	0.332123	0.00401906
PKM	-0.286893	0.00199912
RP5-855D21.3	0.861348	0.00269709
PRELID3A	2.91433	0.148935
TMEM50B	0.370205	0.00199907
ATP6V1E1	-0.236438	8.92014e-05
TACC1	-0.280092	0.0020497
CHRM3-AS2	0.72894	0.00169669
PPIB	-0.261666	9.8858e-05
RP5-1159O4.2	2.46467	0.0669962
DST	-0.47826	8.27116e-08
DAD1	-0.203471	0.000993801
PAXIP1-AS1	0.301403	0.00572966
HEMK1	0.237059	7.69903e-06
CBR3	-0.756798	0.00248153
RP11-274B21.9	-0.542729	0.101076
NANP	0.445732	0.0439609
AP003774.1	0.549671	0.0747735
AGBL2	1.13476	0.0412884
ITGB3BP	0.955308	0.00675254
COCH	1.21374	0.0284887
CTD-3025N20.3	0.940654	0.0168764
HSPG2	1.12077	0.0791761
HOOK1	0.751501	0.00556229
CTD-2270P14.2	-0.33586	0.0512069
XRCC2	1.38587	0.302334
ZCCHC24	-0.404042	0.000117124
MINOS1P3	1.92065	0.205065
AMIGO2	0.299006	0.0205106
RINT1	0.253626	0.000764309
FAM179B	0.298006	0.0336626
PLAG1	0.512751	0.102029
IGHV2-70	-0.499019	0.00852047
MED18	-0.134778	0.00875841
MCF2L	0.44705	0.00108506
KLF10	-0.319619	0.0117437
USP53	0.570262	0.074431
APOL4	-0.924691	0.296342
ATP1B3	-0.246881	0.00177779
NTSR1	-1.2542	0.0387032
HS3ST3B1	0.205479	0.0456299
PKHD1L1	0.815468	0.071182
ALOX5AP	-0.470114	0.0183012
CALCOCO2	-0.230114	4.81881e-06
DCAF7	-0.238092	0.00106559
DCHS1	0.603124	0.000343825
RP11-635N19.2	1.23029	0.0112464
CH507-42P11.1	-0.461228	0.0113527
HIST1H2BK	-0.44783	0.000944234
TRAT1	0.422377	0.0106943
AC083843.1	0.445905	0.0187522
NUFIP1P	1.15202	0.00366017
EPB41L3	-0.4785	0.00118837
EIF4A1P2	-0.334158	0.00190886
HMOX1	-0.455628	0.000257774
STAMBPL1	0.327102	0.00947937
GSTP1	-0.265631	0.00638461
PRRG4	-0.556826	8.01939e-05
NXT2	0.509617	0.0212767
MMACHC	0.20456	0.0288511
INSR	-0.264264	0.0046539
TMSB10	-0.298376	1.16757e-06
EDN1	1.00735	0.0123876
NUDT15	0.444323	0.0024971
WDR12	0.288218	0.00259306
AHSA1	-0.216099	0.00161176
RP11-15A1.7	-2.14356	0.0231815
TSNARE1	0.316988	0.000806009
MYO16	2.62155	2.16683
SEC61A1	-0.169806	0.000280856
DNAJC15	0.394902	0.0144779
CD63	-0.302791	0.000630933
DUSP28	0.325903	0.00133468
LIPE	0.242618	0.00583728
MTIF2	0.171051	0.00280202
MFSD8	0.279294	0.0102089
LAP3	-0.559128	0.00293573
RP11-69M1.3	0.266684	0.193843
FMN1	1.42771	0.000485974
EPM2A	0.497091	0.0126008
CTD-2517M22.14	0.97657	0.0988777
PEF1	-0.214906	2.63006e-05
RP11-467L13.5	-0.857857	0.00230079
H2BFS	-0.439806	0.0119723
ERP29	-0.167114	7.47028e-05
SNX24	0.497611	0.00665966
SERPINB6	-0.233091	0.00681418
CDKN2AIP	0.254189	0.0201615
MRPL51	-0.291745	0.000310377
RUFY2	0.632119	0.00881374
TMX3	0.420658	0.0180003
CFD	-1.06281	0.00732969
OSGEPL1	0.370869	0.000991218
TFAP2E	0.376484	0.000567186
CRBN	0.342875	0.0108496
GNL3L	-0.239205	0.000569101
MANEA-AS1	0.743605	0.0295039
GNG8	2.46237	1.24771
MELK	2.5644	1.10907
POMP	-0.168707	0.00828811
COX6A1P2	-0.2772	0.012118
FIGNL1	0.450015	0.0463457
DDX12P	0.451567	0.00141741
CCDC66	0.440634	0.0023936
AEN	0.236735	0.00165015
RP4-635E18.7	0.525978	0.0306718
HMCES	-0.166765	0.000108791
SPOCK1	-0.397819	0.780233
CMTM7	-0.179035	0.0004971
CARF	0.428942	0.00650976
OR56B2P	2.72336	0.110042
ASH2L	-0.163583	0.00195967
CLEC17A	0.834954	0.0317022
ANKRD36B	0.368696	6.69979e-05
ZNF138	0.672526	0.00904956
HSD17B10	-0.248027	0.00209821
LAP3P2	-0.709349	0.00372934
RBM43	0.547062	0.00250834
RP11-672A2.4	1.68856	2.17506
REEP2	-0.491626	0.410594
SLC22A16	1.1777	0.000793067
FUT8	0.247219	0.0115745
KIF3B	-0.269434	0.009825
MYO18B	4.44025	0.399996
SCARB2	-0.280772	0.000159146
RELL2	0.356375	0.000503335
GTSE1-AS1	0.405017	0.0997629
PPIP5K1	0.238654	0.00929094
CCDC6	0.128578	0.0143535
SLC26A11	0.298867	0.00027312
PFN1P1	-0.270006	0.00244934
CTD-2371O3.3	0.437732	0.0299749
RB1CC1	0.247918	0.0222951
KPNA5	0.363595	0.0055945
GLMP	-0.311534	0.0200612
CD151	-0.422837	0.00828422
PSMA5	-0.12585	0.00321612
INPP4B	0.474279	0.0140616
RP11-407G23.5	0.553112	0.0169943
ETAA1	0.501902	0.00911104
PGM1	-0.286039	0.00396687
SPR	-0.404675	0.0537632
HIST2H2BF	-1.1225	2.79112e-05
SASH1	-0.663332	0.0012709
CYP2J2	2.69967	0.0799517
TDGP1	-0.557994	0.000158311
CLEC16A	-0.134187	0.0014638
CREBZF	0.390098	0.0270183
APEX2	-0.180906	0.00350252
QDPR	-0.29125	7.53627e-05
RALGPS2	0.421349	0.0162174
TMEM39B	-0.19193	0.00039664
CACNA1H	0.449059	0.0103814
RPL17P50	1.83145	0.123175
LINC00243	-0.455654	0.0343395
RP11-974F13.5	0.961472	0.00932572
RP11-552F3.9	-0.711922	0.420951
KBTBD3	0.975219	0.0203694
LINC00494	0.666872	0.00212088
RP11-120K24.3	0.798119	0.841283
BCL2L13	-0.240446	0.000261385
MPPED2	2.15164	0.0931159
C6orf3	0.448328	0.00374475
MGAT5	-0.227486	0.00219493
TTC14	0.422893	0.0031794
POLR2G	-0.0942997	0.0108655
BDP1	0.342581	0.00478403
TMEM147-AS1	0.419013	0.0046228
NT5DC3	-0.555017	0.00929506
DEFA4	-1.44848	0.0187069
KLF8	0.489881	0.00162814
CDK5	-0.297173	0.00317203
SARS	-0.184841	0.00186196
EIF4A1P4	-0.296959	0.00033084
FANCD2	0.222196	0.00152136
RP11-332H14.2	0.572654	0.00246018
HIST2H3C	-1.50291	0.0139855
ETFDH	-0.231764	0.000330398
CENPQ	1.49367	0.0043536
RP5-1057I20.4	-0.710982	0.00118401
RP11-4L24.4	0.689982	0.0211547
SPECC1	-0.294003	1.16237e-05
RP11-196B3.2	1.0633	0.0143043
MAGOH2P	1.16955	0.0341636
RP11-471B22.3	-0.68276	0.212789
AC243756.1	0.493735	0.0299188
CTD-2616J11.10	-0.556908	0.095981
PVALB	-1.69127	4.51583
GS1-257G1.1	-0.471279	0.00127979
JAZF1	-0.301295	3.61837e-05
TCTE3	0.338393	0.0567899
CENPC	0.269373	0.00179617
ZNF528-AS1	0.495721	5.98964e-05
PPP1CA	-0.234152	0.000754511
RP11-545I5.3	1.20968	0.450003
RNF20	-0.255619	0.00366327
DUSP22	0.329471	0.00833861
NT5C3B	0.547216	4.81926e-05
MTERF2	0.302657	0.00564882
NBPF11	0.175432	0.000188026
ELANE	-1.47582	0.0106608
CELSR1	0.496434	0.00944652
EMC7	-0.162687	0.000108111
RP11-366L20.2	-0.789514	0.293312
GTF2IP14	2.10398	0.0615838
EIF4EBP2	-0.199842	5.09695e-05
AC016734.2	-0.302404	0.00263923
LRRC20	-0.186496	0.0272016
ZNF14	0.348064	0.00503106
MAGI3	0.51448	0.0271042
SUCLG1	-0.127727	0.00105587
CDC7	0.450749	0.000288802
UBE2Q1	-0.127676	0.000320253
CDK6	0.267022	0.00711507
RP11-440L14.1	0.320921	0.0457948
CTD-2506J14.1	0.568977	0.000798983
KLHL31	1.67767	0.379445
ZMAT1	0.35304	0.0452611
FAM84B	0.402087	0.0218552
VDAC1	-0.208458	0.00235007
NUP210L	3.08284	0.185561
FAM229B	1.75685	0.0679047
CDC25A	-1.75135	0.0564383
GAPDH	-0.204151	0.00129566
MFSD5	-0.209664	0.00226127
GPN3	0.29222	0.00342294
BAK1	-0.265324	0.000852955
PTBP2	0.410974	0.00597623
HCLS1	-0.275698	0.000402901
HADHA	-0.168082	0.0001569
PRPF40B	0.604784	0.0387628
IDI1	0.278083	0.0199014
SSSCA1-AS1	0.275469	2.81412e-05
CAPG	-0.321837	0.000142069
AKAP9	0.145588	0.00305222
SCOC-AS1	1.30821	0.212587
FAM207BP	-0.277888	0.303181
USP45	0.473613	0.0308936
CAPNS1	-0.253526	0.0014503
AP1AR	0.481855	0.00902232
AC073063.10	-0.513522	0.0992057
ACTR1A	-0.206169	1.05652e-05
KCTD11	-0.249191	0.000967977
RAB15	-0.57694	9.61348e-05
KRT18	0.487937	0.0172295
GSR	-0.250239	3.02898e-05
RP11-98J23.1	0.851265	0.000508199
RP4-775C13.1	-0.293262	0.0268652
HNRNPA1P41	-2.84937	0.155473
LDHA	-0.184416	0.000206738
OLAH	-2.24383	1.3116e-06
RP3-368A4.6	0.417635	0.0169772
SOCS2	0.301349	0.000215604
LRRC43	-2.85716	0.0100996
CCDC138	0.544319	0.00505401
HSP90AB3P	-0.26229	0.000350695
RAB1C	-0.463753	0.0116094
ALPK3	-0.64631	4.07592e-05
PLEKHG4	0.327638	0.000246929
FAHD2CP	0.336887	0.00291867
PALB2	0.205595	0.0154609
PARP4P2	-0.279228	0.00279096
BDH2P1	0.6983	0.194038
HLTF	0.383775	0.0195062
BTK	-0.224838	7.29956e-06
RP11-799M12.2	-0.505718	0.160217
FIG4	-0.288103	0.00661696
TTC38	-0.288548	0.0083836
YWHAEP1	0.0708541	0.201737
METTL7A	-0.214803	3.6939e-05
PSME2P2	-0.369785	0.00661292
MTHFD2L	0.400537	0.0795579
LINC00205	0.137657	0.0734347
ADGRA3	0.621333	0.0714799
CRYZL1	0.204582	0.00028235
HIGD2A	-0.215504	3.64903e-05
CEBPZ	0.240809	0.0122691
FAM110B	-0.479879	0.0218692
CTC-232P5.3	2.06136	0.0491843
TIGD7	0.513646	0.0010078
PRCP	-0.268151	1.26638e-06
DCTN3	-0.137527	0.0018812
TMEM262	1.54494	0.796499
TMEM106A	-0.133206	0.00589017
NFXL1	-0.825534	0.00159441
ARRDC2	0.166141	2.0852e-05
LGALS9C	-0.43625	0.0176317
HMGCS1	0.223672	0.0116315
PAF1	-0.246513	0.00150859
GLE1	-0.168641	0.000906424
GPR89B	0.190069	0.00524968
SDPR	0.38034	0.098944
TADA3	-0.144262	0.00182714
RP11-65L3.3	1.03426	0.00511864
BST2	-0.288324	0.00293375
CFL1	-0.259204	7.62055e-05
STYK1	1.08426	0.0998651
CLPTM1L	-0.12528	1.57001e-05
COPS8	0.316976	0.00130879
ZMYM1	0.264643	0.010158
ANXA2P1	-0.463029	0.000992564
NUDT16	-0.191834	0.00170371
TMC8	0.239231	0.0013736
CFAP20	-0.182992	1.09272e-07
ANGEL2	0.298383	0.0119427
PHYKPL	0.201066	0.00206783
GCC1	-0.215928	2.23066e-05
FAM216A	0.446489	0.00776173
CTAG2	-2.55247	0.442998
EEF1A1P22	0.481124	0.0193881
PNN	0.191632	0.000391044
WDR43	0.23328	0.0198719
MZF1	0.189972	0.00107907
PRELID1	-0.264829	0.000418369
PEX11A	0.401041	0.00574547
RP11-819C21.1	0.385638	0.0314698
RP1-286D6.5	2.03351	0.0345198
RALY	-0.212575	0.000299295
ADIPOR2	-0.145854	5.23262e-06
AFMID	-0.187621	0.0255607
SCGB1C1	-3.107	0.315768
CTC-471F3.5	0.971849	0.138222
PRPF4B	0.216678	8.04996e-06
LINC00861	0.285428	1.56035e-05
MDFIC	0.313785	0.0105482
MSRB2	-0.380044	0.00888216
NIPSNAP3B	0.426328	0.0126547
PADI2	-0.762152	0.000602217
ALKBH8	0.202911	0.0517412
ZNF501	0.613252	0.000253452
SYAP1	-0.157205	0.000316133
POM121L6P	0.953443	0.0016077
ESPN	-0.818017	0.070366
BCAP31	-0.216899	4.62814e-06
FGFR1OP2	0.326516	0.010271
AC133644.2	1.04786	0.600026
HNRNPA1P70	0.817681	0.0599998
USP30-AS1	-0.259823	0.00797748
AC079767.4	0.826741	0.00401364
C6orf106	-0.183564	0.00155278
CCL23	-2.88115	0.00171407
MTCH2	-0.181921	1.32344e-05
ERGIC3	-0.146242	0.00337235
ARSD	-0.256741	0.00143579
LGALS1	-0.264456	0.0024127
SCML1	0.616119	0.036322
CCT2	0.198011	0.0136017
EIF4E2	-0.142794	0.000857221
RP11-817I4.1	0.729136	0.00987095
LRIF1	0.144753	0.0200327
HLA-DOA	0.299079	0.003472
RP11-214N9.1	0.768994	0.222852
CEP57	0.25089	0.0217329
RP5-1074L1.4	0.282674	0.000116693
CTD-2026K11.4	0.557038	5.42422e-06
SP4	0.195524	0.0539285
MLH3	0.269825	4.82457e-05
WWP1	0.202046	0.00920978
MDS2	0.545964	0.0149812
TFAM	0.279557	0.00730158
DFFBP1	-0.395162	0.0497469
TRIM33	-0.194185	0.000540237
RP11-70L8.5	0.916058	2.81693e-05
LCLAT1	0.302511	0.00968284
EMP3	-0.282111	4.96139e-06
TTK	-3.16322	0.0871769
SLC25A36	0.323778	0.0296328
LINC00954	0.340851	0.000776158
FKBP3	0.32919	3.78981e-05
CDC42BPG	0.345954	0.000478997
RP5-882C2.2	0.430539	0.0309328
RP11-730K11.1	0.492984	0.00241744
ECHDC1	0.2892	0.00766174
NKPD1	0.940537	0.0214293
TNNT3	-0.546509	0.00122695
DAP3P2	-0.733415	0.00112499
RPL21P44	-0.232831	0.011391
MRAS	-0.397303	0.000813113
LANCL1	0.25935	0.00737974
SYDE2	1.39433	0.809724
LGALS9B	-0.436792	0.0541176
FAM86B3P	0.619749	5.29595e-06
TYW1B	-0.360643	0.000609285
ZBTB37	0.550205	0.0159796
LA16c-329F2.2	0.566431	0.450666
SMIM19	0.280344	7.41769e-05
MRPL13	1.08828	0.000219682
EIF1	-0.144603	0.000532129
MCM5	-0.217759	0.000101685
YEATS2	-0.183413	0.000328138
PPP6C	-0.12114	0.000645713
C1QA	-0.640256	0.00849223
SUFU	-0.228896	0.00103732
BHLHE41	0.577094	0.0427811
DHX36	0.121092	0.0120348
RP11-289I10.2	-0.163791	6.62713e-05
MICU3	1.95691	0.0395403
L3MBTL4	-0.654658	0.0165497
TMEM230	0.147127	0.00188601
VPS26B	-0.120188	0.000852162
GRIP1	1.6907	0.000512449
SCAMP5	-0.300094	0.0396692
TRPC1	0.966298	0.0268362
C1QC	-1.2677	0.00089483
CTD-2521M24.13	0.750344	0.00776692
HIST2H3A	-1.26695	0.0318278
MOK	0.631967	3.72225e-06
TRAF5	0.308932	0.00181205
CCDC69	-0.133301	0.00015007
PKDCC	2.02967	0.0279817
MAP7D2	1.20544	0.00390703
POLB	-0.247288	0.00180922
GALNT12	0.302162	0.0045149
LRRC59	-0.241334	0.000839701
COPS2	0.529325	0.0291242
MCF2	-1.40952	2.88799
NOP10	-0.238358	2.28592e-05
FNBP1P1	0.845771	0.0648671
LYSMD1	-1.07226	0.0411599
COX20	0.570359	0.00478134
SIL1	-0.269006	0.00165032
TCN2	-0.505397	0.000458345
AP4S1	0.187327	0.00486098
CCDC152	0.574155	0.0240198
POLDIP3	-0.170573	2.39801e-05
GPRC5C	0.88059	0.000106613
MTX2	0.403362	0.00961816
PAXBP1-AS1	0.364534	0.0115475
P4HB	-0.165927	0.000349729
LMLN	0.341998	0.0036122
MRPS22	0.207657	0.00492737
CD101	-0.434686	0.00828424
HRK	-0.625921	0.114229
NME7	0.596196	0.000244235
SLITRK4	-0.460836	0.000470139
KIF20B	0.285712	0.0248175
ZNF839	0.226802	0.000843918
AGAP2-AS1	1.95515	0.0187581
CEP76	0.186776	0.0304009
LINC01006	0.407098	0.0422102
KLF6	-0.233438	0.000488195
ULK4	0.319101	0.0118044
SLC7A1	0.224579	0.00792054
PLIN2	-0.109893	0.0684623
SLC35D1	0.223597	0.00423946
NAB1	0.304985	0.01844
CBLN3	0.523883	0.00676794
RP11-348N5.7	0.298115	0.00265979
CTAGE7P	-0.70033	0.14399
SHANK1	1.81125	0.00164712
LZTFL1	0.326804	0.00237798
MLH1	-0.141149	0.00218306
RP11-378J18.8	0.53377	0.0768239
FLJ33360	1.39261	0.0103726
PDIA6	-0.177081	0.00057648
COX6B1	-0.237774	0.00015543
NDUFAF1	-0.0834044	0.0218148
RPS2P4	0.498233	0.0236744
MARCKSL1	-0.249133	0.000144463
ALG13	0.328751	0.00204869
MBIP	0.308966	1.63857e-06
TGM1	0.768288	0.0335522
TMEM9B-AS1	0.432558	0.000217598
PALD1	-0.706766	0.000187343
THAP9	0.753424	0.00149384
LINC01128	0.253259	5.49153e-05
PAAF1	-0.202664	0.000684274
RALGAPA1	0.330419	0.00630593
DIAPH1	-0.295729	0.000100911
NKX6-3	1.94163	0.00118826
PES1	-0.200408	0.000637503
AC091729.9	0.802005	0.00878956
ZC3H6	0.207937	0.00164153
BCL2	0.196397	0.00899284
SMIM20	0.423605	0.00232084
AP2S1	-0.224659	0.00178814
TTC32	0.472077	0.0520878
RP11-1102P22.3	-0.441652	0.569729
AC009948.7	-0.451511	0.0244248
EME2	0.585644	0.000170849
MAPK8IP3	0.20998	0.00309385
DLL1	0.263412	0.173748
TRMT61B	0.360052	0.000157111
CENPO	-0.355002	0.000449858
MSH2	0.272041	0.0161204
IDH3B	-0.116692	0.00486184
SLC9A7P1	-0.429522	0.00216081
PCOLCE-AS1	2.00661	0.0551602
CTD-2006K23.1	-0.522243	0.00172542
FBP1	-0.218915	0.0149599
RP11-796E2.4	0.387893	0.000887786
SMARCAD1	0.23842	0.00755252
NARS2	0.167697	0.0147123
LAMTOR2	-0.198473	0.000322216
GTF3C1	-0.183044	1.79086e-05
STAP2	1.63592	0.814422
DBF4B	-0.198274	0.0143519
EIF1B-AS1	0.444731	0.01055
CTD-2020K17.3	0.604024	0.0159234
PCGF1	-0.125221	0.00694189
ILK	-0.325885	0.000413352
AC009302.2	-0.277991	0.0761105
RP11-671J11.5	-0.211606	0.00156029
AIFM1	-0.208985	3.7981e-06
MCAT	-0.216231	0.000635935
RPL4P1	0.742046	0.00503203
MOSPD3	-0.18123	0.00430163
OXR1	0.367145	0.0206597
TBC1D22B	-0.192885	0.00186518
BCL2A1	0.484974	0.0471556
ENOSF1	0.35408	0.012312
LYRM2	0.343164	0.000644629
HPS4	0.231086	0.0023633
RP11-317N8.4	-0.779957	0.0500245
PLEKHA1	0.27044	0.0148617
TMEM38A	-0.328916	0.000412813
CNP	-0.226316	0.000146046
EEF1A1P4	0.373913	6.43331e-07
MIS18BP1	0.21978	0.00330463
IFT88	0.33436	0.00271479
HCST	-0.227306	0.000994143
FAM90A1	0.792333	2.14247
THOC1	0.224969	0.00178291
INTS2	0.254166	0.0117565
ACSS2	-0.223271	0.000601852
CRELD1	-0.0673111	0.0335031
ATP11C	0.211782	0.0478899
SMC6	0.246228	0.00775929
RAB27B	0.302736	0.0814687
PSMB6	-0.193116	0.000456067
BMS1P16	2.1229	0.101916
PAK1	-0.323384	0.000195016
AC010150.1	-0.495024	1.39883
C8orf31	-1.14827	0.114264
SNRNP35	-0.0989301	0.00553303
TFPT	-0.187053	0.00871683
SUMO3	-0.175966	0.00185506
HEBP1	-0.204851	0.00137946
PIGK	0.230756	0.0217098
DDX41	-0.155413	0.0023101
MCOLN2	0.291933	0.00874164
PSMD1	-0.190308	6.12905e-05
RP11-823P9.3	0.663405	0.00167625
RP11-351I24.3	0.492764	0.122403
TTC3P1	0.183105	0.0437599
PHTF2	0.455657	0.00550867
PDCD5P1	0.779747	2.98931e-05
PCGF6	0.364953	0.0116307
RP11-429E11.3	0.794682	0.00289809
SEPSECS	0.25831	0.026634
UGGT1	-0.145476	0.00159075
UNG	-0.243209	0.000662501
RPS4XP11	0.246495	0.0995876
DECR1	-0.160702	0.000352204
C19orf73	-0.630441	0.0860025
GP5	0.301391	0.0362758
RP11-324I22.4	0.435413	0.00127938
ATP5A1	-0.130626	1.18047e-05
KLHL29	0.880024	0.130173
SMAP1	-0.174708	0.00396935
RP11-325P15.2	0.533464	0.0631204
CLCN2	0.457858	1.73092e-05
ATG13	-0.162096	0.000666104
NRCAM	0.854468	0.00527043
CTC-550B14.7	0.596417	0.00553502
TRAV12-1	0.424236	0.00547723
PQBP1	-0.157946	0.00451304
CASP8AP2	0.254304	0.0132345
PDCD10	0.585875	0.0114677
LINC01597	2.01519	0.193458
KRT81	-1.91945	0.00223756
NDFIP1	0.10699	0.00601417
GEN1	0.369092	0.00281385
TMEM120B	0.18175	0.03818
AC022210.2	0.711231	0.0412533
GSKIP	0.341898	0.0250032
NUDCD1	0.588111	0.00250576
CIB2	0.500522	0.0448223
SPINT1	-0.291464	0.00303556
ANKRD36	0.352261	0.00119825
MAB21L3	-1.34419	0.0992005
C19orf54	-0.178971	0.011747
RP11-140I16.3	0.697854	0.000266259
OS9	-0.199759	0.00240142
ZNF517	0.286431	2.70931e-05
TFIP11	-0.259797	0.000274932
IFT57	0.350412	0.00471435
EMB	0.193301	0.00610319
ACTG1	-0.207565	0.000341311
DDHD2	0.290733	0.00138142
ZBTB26	0.349422	0.016321
CTD-2319I12.4	0.904785	0.00669814
POP7	-0.223005	0.000733644
EIF5A	-0.159574	0.000133708
TMEM229B	-0.224418	0.000685073
ZNF789	0.337205	0.0131304
GRN	-0.341513	0.000698004
PIGA	0.294916	0.0158062
LRRFIP2	-0.140288	0.00317341
TRAF3IP3	0.13452	7.97432e-05
IGLV3-10	-0.731591	0.109337
SMYD2	0.251968	0.00156341
AC026150.8	-0.31911	0.0225091
CTD-2020K17.4	1.53652	0.107838
RCSD1	-0.173124	0.000496558
RP11-408A13.4	0.493514	0.000913442
PSMC4	-0.208956	1.80038e-05
ZNF774	1.88392	0.380659
SNX25	0.266596	0.0375936
ITSN1	-0.348666	0.00200222
RAB19	0.979852	0.203998
SMIM4	0.432043	0.0125829
KCNH8	0.687745	0.100684
CTC-444N24.11	0.200764	0.0178943
SSPN	0.299051	0.117082
TOX4	-0.142368	0.00083416
CHRNA5	-1.06937	0.814543
CD300LD	-1.66164	0.00688532
SDHB	-0.145078	0.000581534
STS	-0.336099	7.34183e-05
FOXN3-AS1	-0.327349	0.0777444
ZFAND2A	0.327958	0.000129051
TRIP11	0.164631	0.00286773
SEC24D	-0.303386	0.00239702
AC093642.1	0.711566	0.00632022
METTL18	0.444747	0.000194916
TMEM218	0.174746	0.000245614
MAP4K3	0.382636	0.0502497
NUP93	-0.250567	0.00124377
HNRNPA1P52	-0.368918	0.00178793
PCID2	0.251115	0.000994826
POM121L14P	0.833827	0.00359463
PUM3	0.216611	0.0071524
HERC2P9	0.232316	0.00744409
UQCRC1	-0.197113	0.000776365
WNT16	1.47201	0.0299965
RP11-678G14.4	-0.916795	0.00204727
CASD1	0.236115	0.0297707
FAM101B	-0.361729	7.19508e-06
C1orf216	-0.183701	0.00511026
PKIA	0.283829	0.0233502
RP11-134E15.2	0.499481	0.00565002
RP11-890B15.3	0.249553	1.30023e-05
C11orf63	0.523304	0.0141097
NOL4L	0.164419	0.00112659
ZNF37BP	0.37183	0.000785194
GPRC5B	0.99205	0.00431199
RP11-347C12.3	0.41612	0.00210895
EIF4BP3	0.0997392	0.0116829
RP13-228J13.5	-0.566699	0.0435458
GTF2IRD2B	0.200283	0.0012408
NDRG3	-0.165738	6.12923e-08
EFCAB12	-0.414338	0.000131849
RPP25	-0.199709	0.0113786
MAPKAPK2	-0.19731	0.000892097
RP11-486O12.2	0.326282	0.00220471
LINC01237	0.344454	0.000149847
WDHD1	0.25937	0.0322172
RP11-6O2.2	0.529961	0.00125274
CAPZB	-0.223278	3.69203e-06
SRFBP1	0.247086	0.0252525
MDH2	-0.152275	0.000326365
TMPRSS3	0.602527	0.0126707
HMGN4	0.206971	3.23314e-07
GPAT2	0.859498	0.0500101
SLC27A4	-0.173153	0.00278905
DYNC2LI1	1.46726	0.00267951
ANKRD20A4	1.07969	0.0105969
RAC2	-0.228233	0.000433778
S100B	0.987462	0.0061643
OPRL1	-0.308122	0.000230377
FANCG	-0.145687	0.00315926
NDUFA5	0.420124	0.016818
WASF2	-0.211761	0.000663084
NPM1	0.204139	0.00105182
MRPL35	0.19347	0.00222485
ANXA2P2	-0.299739	8.46689e-05
RUNDC1	-0.1731	0.000787301
NAP1L4	0.114292	0.0041858
ARGLU1	0.387741	0.00588217
PRKAR2A	-0.162483	0.000394424
CRELD2	-0.227168	3.79213e-05
NTN4	0.97103	0.291578
ARL8A	-0.193544	0.000662677
MRPL3P1	0.897511	0.00120785
ORC2	0.151902	0.00303744
CEP72	0.318683	0.0215565
PRELID1P1	-0.240433	5.01592e-05
MAPKAP1	-0.137444	0.000388012
VSIG10	-0.601807	0.00371886
TTC39C	0.123223	0.00373727
PRMT2	0.135378	0.00199119
SNU13	-0.135117	0.000102876
RP11-420A23.1	0.956187	0.0604888
RP11-227G15.11	0.464687	0.0477283
IL7R	0.176913	0.020392
GALNT11	0.100968	0.0147409
QSOX2	0.277618	0.000470989
COL5A2	1.83105	0.0534796
MSTO2P	0.459142	0.0259678
FTLP2	-0.353901	0.00274705
RP5-1119A7.11	1.72635	0.539222
RN7SL2	-0.322238	0.0312807
DOC2GP	0.70226	0.0213985
CHAF1A	-0.173368	0.00688278
STAT3	-0.318796	0.00212526
ZNF204P	0.562163	0.0183795
UAP1L1	-0.2324	0.0114776
KYNU	-0.313538	0.00121175
SEC24A	0.266909	0.00361305
AGO1	-0.19096	0.00165858
RP11-758H9.2	0.585811	0.0931596
RABIF	-0.14064	3.08397e-05
TMEM18	0.19803	0.000195443
SLC2A9	0.324458	0.00325388
DRC1	2.59307	0.41196
CCDC53	0.261635	0.000197932
EMBP1	0.278528	0.00125123
RP5-837I24.1	-0.317786	2.93172e-05
RP11-432J22.2	0.484525	0.0377293
TARBP1	0.213989	0.00729529
AKAP1	0.132663	0.00645889
CPT1A	-0.341819	0.0181725
RFXAP	0.330144	0.00128881
S100A10	-0.201336	0.00126755
SPATC1	0.851747	0.119677
EIF2AK4	-0.243319	0.00309612
APH1B	-0.221256	0.000789302
MATN1-AS1	0.388021	0.00204141
POLR2L	-0.205473	0.0035435
ANKRD49	0.322225	0.0069213
ABHD4	-0.249578	6.73669e-05
GINS4	-0.233144	0.0381168
NGFR	-0.854545	0.00722287
SPTLC2	-0.253496	0.00410895
VIM	-0.243328	0.000600614
TAF1L	-0.350925	0.00931575
TMEM60	-0.20489	0.000382007
HIST1H1PS1	2.77217	0.0164983
FRG1FP	-1.50855	0.868757
HNMT	0.499885	2.68733e-05
TTC37	0.195607	0.00512182
LINC00665	-0.474022	6.10096e-05
NRAV	-0.42449	0.0264499
AC011330.13	-0.093959	0.426546
UBE2Q2	0.273639	0.00376699
IQCA1	1.1532	0.0710553
PLGRKT	0.151674	0.0133849
ODF2L	0.187039	0.0333097
OFD1	0.162571	0.0010457
AZI2	0.392439	0.00536056
ABI3	-0.337583	0.000354577
PITPNM3	0.991628	0.00774624
RP11-93O17.2	0.703215	0.00714658
TOP1MT	0.179256	0.000370145
FOXJ1	0.906125	0.0185505
DFNB59	0.535636	0.021408
ZNF584	-0.246702	0.0107719
STX8	-0.296253	0.00498492
AC104651.2	-0.465246	0.112986
CDKL5	-0.315388	3.49702e-05
RP5-1021I20.1	0.713553	0.0117001
PPM1D	-0.255539	0.000622776
THYN1	-0.171506	0.000598563
NCOA7	0.14083	0.0124866
MAD2L2	-0.150228	0.00409727
GIMAP2	0.342711	0.00117535
DOK2	-0.160848	0.00217065
HAUS1	0.429736	0.0117335
ATP8A1	0.325295	0.024621
HNRNPH1	0.204556	0.000156083
CLTA	-0.154406	5.37748e-05
CCDC12	-0.183461	0.000179558
PHC1	0.306767	0.00280405
FAM212B-AS1	0.187117	0.330176
ASB8	-0.126492	2.20477e-06
FAM45BP	-0.234282	0.00102011
ZNF829	0.296091	0.039004
SPATA2	-0.19535	0.000880623
ZC3H12D	0.271286	0.00121842
MS4A1	0.428839	0.00278648
LRRN1	-0.658647	0.00138834
HADH	0.105569	0.0121628
CDC42EP4	-0.363477	0.00549589
WDR45B	0.153455	0.000759924
EOGT	0.429756	0.000778679
CSNK2A1	-0.127645	4.85954e-05
ATP6V1F	-0.178252	0.000177095
SMIM3	-0.202561	0.00765867
LINC01013	2.38564	0.0936777
C22orf46	0.155393	0.00372831
MAP4K4	-0.255668	0.000807658
IQCB1	0.316263	0.000250952
CLIC5	0.235524	0.0471628
RP11-135N5.3	-0.278279	0.0493273
RP11-153M7.3	0.810759	0.0261964
MTX3	0.316796	0.00664131
RAB22A	0.144212	0.0167913
RP11-667F14.1	-0.212205	0.0868851
NKIRAS2	-0.135556	0.00330577
AF064858.8	1.22815	0.197347
STX18	0.16723	0.000552527
KIF18A	-1.77084	0.573529
HMOX2	-0.190584	9.93084e-08
CMAHP	0.16861	0.00532449
EMILIN2	-0.344272	0.00335791
XXbac-BPGBPG55C20.2	0.614519	0.00163728
RPL7AP64	-0.154995	0.00909117
OBSCN	0.312487	0.000667127
RP11-334A14.2	0.526346	0.152637
PSMC1	-0.190944	0.00174955
FAM49A	-0.235782	7.35226e-05
ZNF367	0.285427	0.0739838
KCNK13	-0.518912	0.00780068
FAM188A	0.289634	0.0170292
DOLK	-0.177714	0.00366542
COL6A2	0.404982	0.00291726
LMO4	-0.159305	0.00033287
UBE2MP1	-0.253426	0.0138951
DEFA1	-0.9873	0.00233755
TRIM45	1.75208	0.00215053
TUBB	-0.179319	9.25991e-05
PPP2R3B	0.249004	0.00269955
AIG1	0.154041	0.00235177
RTCB	-0.140139	0.000123105
MFAP1	-0.172576	0.00074025
PTAR1	0.380555	0.0316943
SMAD3	0.13919	0.0066416
KIF20A	-0.146177	6.94461
ANKRD13C	0.230471	0.0227349
TSPAN6	0.890459	1.42079
PCMTD2	0.271371	0.0250862
C1QB	-0.938638	0.0121492
FAR2	-0.329638	8.72063e-07
LIAS	0.229432	0.00420244
DPAGT1	-0.142156	0.00462164
MRPL50	0.305735	0.00485841
GNPDA1	-0.124744	0.00223441
LZTS3	0.480714	0.00854886
RP5-1056L3.3	0.237085	0.013625
AP000240.9	-0.30763	0.0271126
SAP18	-0.144913	0.000834547
LRRN2	0.048377	7.43146
SBDSP1	0.281762	0.00641152
SH2B1	0.201855	0.00277657
AKR1C2	1.90297	0.00928746
RPL23AP74	-0.408056	0.0109914
C12orf66	0.230005	0.00519272
ABCE1	0.164913	0.025786
PPWD1	0.201737	0.00736691
LIN52	0.209283	0.0308088
TMA16	0.294289	0.000435096
KLF11	-0.241795	0.00405306
GIMAP4	-0.155472	0.000509867
IP6K2	-0.101782	2.0884e-05
MITF	0.319385	0.0347376
DTWD1	0.290997	0.000513702
C2CD2L	-0.132413	0.00134003
GCFC2	0.293524	0.000486506
PREPL	0.213169	0.0103181
THAP3	-0.185968	0.00175719
EBAG9	0.217902	0.00247334
THEM4	0.300945	0.000332512
CFL1P1	1.50527	0.0831863
RYK	0.285479	0.00194343
CDIP1	-0.188353	0.00122246
LMNA	-0.489903	0.000668632
ZCCHC8	0.123639	1.42527e-07
CCDC18-AS1	0.282268	0.00247977
NKD1	0.457085	0.000123107
XRCC6	-0.206778	1.65001e-05
NOC3L	0.356441	0.00370344
CRIP1P4	0.983608	0.00654135
RP11-783K16.14	0.818853	0.341319
TMEM14DP	-1.02726	0.126191
VDAC2P2	0.425479	0.0224891
RFPL4A	3.7563	0.000372953
ANKS6	0.228886	0.000136811
GPATCH11	0.304146	0.00184801
ARIH2OS	0.238869	0.0349846
ZNF827	0.220862	0.0149352
PAQR4	-0.214127	0.00516016
RBM8B	-0.367615	0.00414123
FDXR	-0.145409	0.0260069
PSMD8	-0.131087	0.000663343
PGAM1	-0.209851	5.84206e-05
IGHV1-2	0.704077	0.0165489
LINC00667	0.462431	0.0534351
TPI1P3	-0.242332	0.0157637
RP11-867G23.8	0.692606	0.0173463
PPP2R5D	-0.161138	0.00108381
SLC6A4	1.30474	0.0799283
CTSA	-0.211205	0.00289276
BIRC3	0.288812	0.010486
PRDX1	-0.160921	7.75888e-06
ZNF331	0.207594	0.00641614
ASF1A	0.234823	0.00537981
C11orf68	-0.153201	0.00321691
CYB5D2	-0.148852	0.00198444
GSK3B	-0.324884	0.000246081
HNRNPLL	0.192729	0.00616519
DYNC1I2P1	-0.207238	0.000549504
SECISBP2L	0.13735	0.0213564
TCEAL9	0.850178	0.0586294
TUBB6	0.524613	0.0080093
SF3B2	-0.19622	0.00151414
AHSA2	0.211638	5.25038e-05
C6orf136	-0.0944605	0.0179477
TXN2	-0.113577	0.00737756
CNIH3	-0.237256	0.00583511
KIAA1429	-0.193831	0.00196478
CILP	-0.356883	0.0441869
SKIV2L	-0.117732	0.00447262
DNAJB14	0.381143	0.00455971
RCN2	0.327306	0.0185804
PRDX1P1	-0.604166	0.0124489
ITIH1	1.36123	0.831398
MEFV	-0.31505	0.000188101
RP11-345J4.3	0.456241	0.00347454
PIGP	0.269202	0.00181297
RP11-2C24.7	-0.59076	0.0163834
RP11-588H23.3	0.971653	0.0678238
HSPA5	-0.239695	0.00035093
PGAP2	0.214978	0.00262323
MAP9	0.421271	0.00105397
APOL1	-0.346196	0.000687763
RP11-158K1.3	-0.293594	0.00264251
ELK4	0.203646	0.018274
ZNF674	0.297534	0.00254152
NBEA	0.240927	0.106098
DOCK11P1	-0.319254	0.0490153
ZNF84	0.303664	0.0029895
RP11-110G21.1	0.875781	0.00469838
CASP7	-0.24118	0.000183566
RBM42	-0.219488	0.000480706
WDR36	0.231128	0.00279067
RN7SL1	-0.29935	0.0230063
IFT20	0.232019	0.000812118
RP11-599J14.2	1.77324	0.0354467
ZNF711	0.809781	0.0191058
JARID2	-0.263929	0.00332926
LRRC28	-0.17326	6.56218e-05
ACVR1C	0.680714	0.0129818
RBMS1P1	-0.33352	0.0113358
CTBP2P4	-0.472196	0.0242392
WHAMM	0.0945062	0.003557
ZNF485	0.429612	0.000426586
CPQ	-0.26604	0.00082225
RUSC1-AS1	-0.952379	0.0348496
LINC00865	0.492918	6.6481e-05
MRFAP1	-0.127745	2.89255e-05
LINC00998	0.388505	0.00224148
CABLES2	-0.240026	0.000820738
SESN1	0.240156	0.00707517
TTC7A	-0.192322	1.04635e-05
RP11-346C20.3	0.482067	4.51331e-05
LENG8	0.202166	0.0010448
TSC22D3	-0.272352	0.00312275
UBAP1	-0.234483	0.000120136
PATJ	0.223801	3.49416e-05
PEX11G	1.73845	0.931938
RP11-195F19.9	0.34094	0.0104637
CTA-384D8.35	-0.322253	0.305746
CAPN10-AS1	0.226601	7.16148e-05
CTD-2575K13.6	0.53923	0.0281915
ETNK1	0.296095	0.0257587
PDE4A	-0.364179	0.00137249
PLXDC2	-0.236667	0.00173743
PTER	0.281014	0.00555488
CTD-2540F13.2	0.465173	0.0153784
RBM4B	-0.126515	0.000236222
ARL14EP	0.293958	0.00386039
CTC-205M6.1	0.418523	0.234365
PRAMENP	1.25267	0.0168006
RPN1	-0.168554	0.000300708
IDH3G	-0.197348	1.52708e-05
CMPK1	0.270749	0.00477307
SHQ1	0.114081	0.0319361
PRKAB2	0.243606	0.00428702
PPP1R3G	0.611314	0.0541015
DEPDC1B	-0.86371	3.28075
LSG1	-0.171487	0.000772906
FMR1	0.202904	0.0149649
ACTG1P17	0.29149	0.000654483
KCNC4	0.300156	0.00104023
ARMC7	-0.175889	0.0025198
ALDH1A1	-0.247534	0.00709147
SPRYD4	0.170733	0.00303587
CHRAC1	-0.132151	3.62575e-07
GARS	-0.173596	0.000338402
ACADSB	0.255427	0.0124107
RP1-253P7.4	-2.19284	0.0239483
E2F6	-0.187546	0.0156105
TAS2R4	-0.480645	5.19724e-05
CTD-2554C21.1	-0.26897	8.43183e-08
RP11-544O24.2	0.154142	0.00056359
NCAPG2	-0.553117	0.0170761
RP11-815J4.7	-0.360416	0.0278881
SEMA6A	-1.02004	0.192878
RP11-335F8.2	-0.782416	0.00603454
DCAF16	0.166444	0.00326079
RP11-749I16.3	-0.373339	0.243334
SEC24B-AS1	0.31573	0.128059
OR2I1P	-1.56504	0.0663775
RPA2	0.299853	0.0658455
ZNF236	0.176842	0.00949076
DDR2	0.859054	0.0222942
RNF122	-0.184725	0.00222507
AATBC	-0.224438	0.00954689
SMARCAL1	-0.168204	2.38339e-07
AK8	2.9063	0.736318
RP11-819M15.1	0.416026	0.0486486
PLXNA3	0.238386	0.00146008
SLC17A5	-0.163243	0.000128804
CINP	-0.112769	0.00768903
LINC00900	-0.481168	0.308124
RPS4XP7	0.275706	0.0544028
RP11-278C7.5	0.410387	0.0683259
BTAF1	0.309813	0.0103238
HEXB	-0.217597	0.00220461
PSMB3	-0.270708	0.000326816
PAFAH2	-0.124337	0.00425991
GMDS	-0.222731	0.00124072
HSP90AA4P	-0.639582	0.00101771
RPA2P3	0.566826	0.0506544
RP11-326G21.1	-0.467262	0.00677425
TPRG1L	-0.203035	0.000592511
ZNF677	0.501013	0.000221109
RNF25	-0.103422	0.00725178
NDUFAF7	0.242448	0.00650615
GNS	-0.259936	0.000779891
MID2	0.512935	0.0786305
RP11-447D11.3	0.313129	0.0612889
RP11-680G24.4	-0.208758	0.00322883
POFUT2	0.178204	0.000727572
SLC35A4	-0.15924	3.32784e-06
TMBIM6	-0.160726	0.000467668
SLC7A8	-0.72893	0.017611
CTD-2270P14.1	0.333475	0.00301056
OSBPL10	0.38667	0.0104247
RP11-707G18.1	-0.38006	0.0610496
RNF207	0.559115	1.17169e-05
NDUFB10	-0.14654	0.00110396
MRRF	0.206237	0.000228846
KIAA0355	0.133842	3.19127e-05
WFS1	-0.349437	0.0040133
THOC3	0.202848	0.000826538
KDM5A	-0.228593	0.00055875
SUV39H2	0.338121	0.119121
SH3PXD2A	0.259015	0.00346763
CRYL1	-0.196647	0.00141966
RP11-893F2.18	0.35944	0.00060147
GPBAR1	-0.286237	4.3996e-05
AC007381.3	0.847987	0.00155758
AC011513.4	0.695468	0.36775
SGSM2	0.176677	0.00129631
ZNF131	0.145569	0.000533601
ARL5B	0.278625	0.0192935
KAZN	-0.770667	5.15442e-06
CCR4	-0.349984	0.000555803
HMGN2P6	-0.209747	0.00090719
SLC25A46	0.343497	0.00549982
HDLBP	-0.190648	0.000123318
SAPCD2	-0.699898	0.0100757
RP11-680H20.1	-0.195941	0.000691724
DENND5B	0.32756	0.00876534
ZNF12	0.230555	0.00385907
PSAP	-0.265115	1.29783e-05
TFG	-0.147146	0.000479806
SNX12	-0.139311	0.00167867
IBTK	0.201162	0.0101841
PIK3C2A	0.271075	0.00538078
PPIAP16	0.36044	0.0557593
AP000866.1	0.802543	0.0265149
LYPLA2	-0.186971	0.000281079
POLR3F	0.197864	0.0022823
COL5A3	1.09807	8.0009e-07
SMC3	0.0616216	0.0133532
PIGW	0.279146	0.010336
UBC	-0.179636	0.000582176
RP11-64P14.7	2.18357	0.278468
RBM26	0.123367	0.00499273
RABL2A	0.193224	0.002109
RP11-849H4.4	0.509182	0.0023666
ZNF860	0.50384	0.0750989
POMC	0.475062	0.00112619
UBQLNL	0.609476	0.0258495
GKAP1	0.424577	0.0280327
ZNF532	0.246311	0.00949108
CD9	-0.616688	0.000445754
CAPN12	0.512706	0.0187056
NAE1	0.197929	0.00491199
CTD-2026D20.3	0.207138	0.0147282
OLR1	0.926196	0.283642
RP11-526D8.11	0.27535	0.0958358
RBM12B	0.243111	0.028099
PPA1	0.207082	0.00107565
LINC01003	0.370369	0.000307098
RRAS	-0.250218	0.00155262
ZNF92	0.358194	0.0196842
OTUD3	0.234519	0.00188662
PQLC2	-0.0950018	0.0173855
ZNF233	1.98451	0.247135
DDA1	-0.122473	0.00010208
VRK3	-0.131566	0.00120877
ZDHHC21	0.360139	0.00808753
CTD-2026K11.5	0.252173	0.159208
AF131215.9	-0.323847	0.000696305
TFB2M	0.338329	0.000419795
MCMBP	-0.231384	0.00241382
BOK	-0.615171	0.155912
CCDC97	-0.167016	1.09249e-05
TRIM21	-0.298477	0.0013105
ELMO2	-0.185742	0.000896438
UPF3AP1	-0.194231	0.0870702
SAFB2	-0.103585	0.00065932
CRYZ	0.404564	0.00186077
ALG6	0.177844	0.0020099
JAM3	0.302171	0.000566025
CBLB	0.158831	0.00427378
HIST1H3E	0.778839	0.000375695
AC087294.2	1.26547	0.202498
CUEDC2	-0.136379	0.00291322
FCHO2	0.4186	0.00856618
SYNE3	0.158457	0.00352929
MXRA8	0.83403	0.00110059
UPF3AP3	-0.228581	0.0411815
DPY19L4	0.350661	0.00529205
MMP14	-0.544203	0.0408258
HS1BP3	-0.182529	0.000799682
PRR3	0.225455	0.00961491
SOX4	-0.183416	0.00866657
RBFOX2	0.567465	0.276032
ATP6V1H	-0.199366	0.0019536
CHMP2A	-0.258364	0.0012376
C1orf61	-0.378831	0.0324058
SMAP2	-0.279424	0.000640025
CKAP4	-0.279028	0.000720212
SOCS4	0.244219	0.0118174
CARD6	-0.346853	0.00554235
DNAJC9-AS1	0.871135	0.127913
CORO1A	-0.189293	0.000490155
C7orf31	-0.15293	0.00791447
TRUB1	0.393179	0.00299873
CSNK1G3	0.266223	0.0174732
RP11-426C22.1	0.619298	0.022209
PIBF1	0.315122	0.000559155
NDUFA12	-0.167435	0.00030246
RP11-353K11.1	0.874638	0.00807586
TOR1AIP2	-0.145648	2.43771e-05
GABPA	0.297345	0.0116496
KLF9	0.25411	0.0155131
ZNF385D	1.25833	0.14915
AC074117.10	0.232934	0.00055874
TMEM241	-0.319101	0.00168449
RP11-197M22.2	-0.648513	0.00315415
TMEM263	0.265597	0.0118346
RASGRF1	1.08538	0.00178161
AL354822.1	0.890298	0.0475632
LAMA2	1.99808	0.11694
SMCO4	-0.252476	0.00454874
YEATS4	0.442953	0.00102719
FOCAD	-0.242552	0.000112886
F8	0.234464	0.0459943
RP11-90M2.5	0.84164	0.0333942
KRBOX4	0.13471	0.0146079
KBTBD6	0.317041	4.76147e-05
SDHAF3	0.325696	0.00345461
TNS4	1.16811	0.0486127
AFF3	0.369119	0.000191104
RP11-126O1.6	1.07206	0.0293165
ZNF292	0.202452	0.0198776
APH1A	-0.087572	0.000472257
RP11-1086F11.1	0.661831	0.176481
GPRASP1	0.279141	0.000300226
RSBN1	0.0994261	0.0169334
ZNF594	0.264586	0.156854
MAPKAPK5-AS1	0.191171	0.0001695
PLXNA2	-0.400573	0.000885391
CERK	0.103071	0.00201218
RP11-797A18.3	0.433974	0.00719391
MDN1	0.10558	0.0155414
EXOC3	-0.096633	0.00262534
SNAPC2	-0.179753	0.0018493
PIGS	-0.112022	0.00212525
CTNNA1	-0.325214	0.000154979
ANKMY1	0.190763	0.00232322
TRPM4	-0.604829	0.0157874
RP11-190A12.9	-0.667875	0.522065
METRNL	-0.208102	0.0066032
TDG	0.0965512	0.00862245
TICRR	1.96103	3.10241e-06
NPM1P25	0.554823	0.00134669
RBM10	-0.15576	1.60128e-06
GAA	-0.216935	0.00404829
ZNF75D	0.131673	0.035795
PLOD1	-0.252863	0.00603357
SLC16A4	0.604723	0.343205
B4GALT1-AS1	-0.616583	0.000401884
MORN1	-0.202039	0.0150206
AC007041.2	-0.243797	0.113506
SENP8	0.458168	0.0186413
RP1-197B17.5	-0.511455	0.0137145
CST3	-0.264309	0.00177369
TLK2P1	-0.20386	0.000235238
SLC30A9	0.253697	0.00326171
PCTP	-0.269393	0.000367641
RANBP6	0.247656	0.0297349
PLS1	0.330918	0.180773
DARS-AS1	0.42591	0.00451419
FBXW11P1	-0.200408	0.929902
DAB2IP	-0.678701	0.000104082
U91328.19	-0.337442	0.00586671
PA2G4P1	-0.502962	0.0191603
RP11-181C21.4	0.217537	0.042102
CNKSR1	0.611675	0.000525655
RP11-383I23.2	1.06504	0.00379205
FKBP14	0.249556	0.0260877
SLC25A22	-0.131596	0.00525572
AK9	0.336756	0.00118466
DENND6A	0.226542	0.000271067
KCMF1	-0.118385	1.15226e-05
ENOPH1	0.210303	0.00231597
CD244	-0.196177	0.000175398
CCDC50	0.224547	0.0064629
NSMCE4A	0.223148	0.00133705
CYP3A5	1.2026	0.950618
XKR6	-0.459834	0.0120277
RNF34	-0.0993754	6.1002e-07
ZNF652	-0.151287	0.000338432
TMEM123	0.27779	0.00769733
ZNF678	0.385456	5.8995e-05
NDST1	-0.346684	0.00076667
D2HGDH	0.233209	0.00159035
PHF6	0.252547	0.0162658
CCNH	0.134904	0.000899302
SCYL1	-0.197152	2.54398e-06
LEMD3	0.191464	0.0245032
COMMD8	0.579282	0.00366455
EIF2A	0.213398	0.0002563
DHRS9	-0.482413	0.000448842
CISH	0.224859	0.0010137
SVIP	0.321305	0.0230352
APBA1	-0.568304	0.0172132
CD177P1	-1.37078	0.674883
LINC01094	0.328838	0.0419692
AC018442.1	0.500852	0.0210834
XRCC6P2	-0.119804	0.0216659
RAB7A	-0.245311	0.00140577
STIP1	-0.188013	5.5596e-05
MYSM1	0.313995	0.00642547
CTD-2517M22.17	-0.574688	0.00240158
AC062029.1	0.225231	0.115108
TMEM261	0.301325	0.00102035
MAP2K1	-0.137635	0.000868884
SNIP1	-0.145824	0.000438184
RAB11FIP2	0.295749	0.0160082
CARHSP1	-0.143966	0.00315069
C3orf14	-0.91725	0.00525528
ZNF121	0.220808	0.00103751
FHL2	0.759405	0.0351102
RP11-338K17.10	0.534806	4.16964
SIPA1L1	-0.294956	0.000546966
FES	-0.198992	0.0048368
TRAV38-1	-0.715702	0.122374
RPL7L1	0.130406	7.90359e-08
AASDH	0.210854	2.84771e-05
TRPC2	-0.662696	1.28157
KARS	-0.138212	0.000141951
OR13A1	1.25808	0.0358768
RP11-254F7.2	-0.199243	0.0174381
DIP2C	0.316615	0.0143731
TEK	-1.04606	0.0100145
MBNL1	0.237339	0.0213575
ZNF300	0.466503	0.0403863
AP003774.6	-0.244316	0.0312235
CRLF1	-1.59065	0.353184
ZBED5	0.224704	0.00288929
DPRXP4	-0.576167	0.0298331
MIER2	-0.14473	0.00268202
RP11-291L22.9	0.319937	0.00020763
DENND2C	0.78533	0.00118736
SUCLG2P2	0.512474	0.00863511
ZMYM2	0.218046	0.00319844
MTSS1L	0.677802	0.100502
BAG2	0.36919	0.00265366
ROBO1	1.16717	0.171775
MSR1	-0.828973	0.00446416
GAPDHP1	-0.288982	3.34156e-05
MYNN	0.403666	0.000246042
DBF4P1	-0.184127	0.113484
ZFYVE1	-0.216699	0.0042785
SYNJ2	0.214796	3.84448e-06
LAX1	0.22441	0.00127538
IFI35	-0.3495	0.000522543
TBL1XR1	0.202575	0.00561052
ZBTB5	0.144185	0.00848707
RAC3	1.18924	0.0693087
NSUN2	0.13038	0.000894966
ZNF644	0.273447	0.0134977
PADI6	-1.41208	1.47334
ZC2HC1A	0.491994	0.0287971
MORF4L2	0.21479	9.98257e-05
NAXE	-0.199333	0.000251743
FUT8-AS1	0.540054	0.0578002
SPINK2	1.06038	0.0276486
PPAT	0.13544	0.0605485
HK1	-0.237333	1.2731e-05
BICD1	0.289654	0.000523207
ZNF727	0.748948	0.279464
TRABD2A	0.25239	0.00173783
MTF1	-0.26385	0.00586058
CCDC57	0.19162	0.00238723
RBM20	0.606488	0.0201192
SETMAR	0.178669	0.0152955
DNAJC30	0.195499	0.000229353
HNRNPDL	0.122437	0.00138884
SLC39A10	0.316996	1.18132e-05
MRPL49	-0.0798987	0.00127359
RP11-345J4.6	-0.223837	0.00124214
MRPL3	0.237479	0.00655757
GNG7	0.162567	0.00258071
RP11-756A22.7	-0.113318	0.0252717
HSPE1P2	-0.337829	0.0328251
VCP	-0.238544	0.000291856
MEST	0.330041	0.00376207
ARCN1	-0.178551	3.04788e-05
KLHL3	0.147522	0.0376845
TMEM181	0.249409	0.00310121
AASS	0.644064	0.0246154
TARBP2	-0.147272	0.0005075
ARHGAP12	0.253099	0.0100701
MSN	-0.305247	0.00334469
UBE2I	-0.0922887	0.000111112
RPL3P2	0.281368	8.15333e-06
FAM122B	0.146193	0.00790265
TSSK6	0.299991	0.00190455
BTBD7P1	0.424	0.132804
G6PC3	-0.176394	0.000989892
FKRP	0.312535	0.00800381
CDKN2B	-0.54255	0.00591997
GLA	-0.228714	2.18133e-05
RGS16	-0.542876	0.0804627
CMTR2	0.310839	2.16975e-05
FAM135A	0.342293	0.00285708
HNRNPCP2	-0.138564	0.000421132
C14orf119	-0.106673	2.46372e-06
C3orf38	0.168257	0.014484
TSPYL5	0.378376	0.00245168
RCOR3	0.201033	0.00305683
FHAD1	0.83949	1.98327
REG4	0.81789	0.0324248
ANKRA2	0.201618	0.00624657
SZRD1	-0.108711	3.1103e-05
APEH	-0.117712	0.00039528
PRPF40A	0.0853158	0.0171769
RP11-700H6.1	0.926969	3.23962e-05
CCDC82	0.397174	0.00856483
SMIM10L1	0.188383	8.29965e-05
MEI1	-0.111476	0.00697846
NOP16	0.159127	0.00321996
RP11-196G18.22	0.320448	0.00106715
UFSP1	-0.219746	0.0889338
ELMO1	-0.264672	0.00541353
AC004453.8	0.334803	1.08916e-05
MAN2A1	0.121768	0.0164613
VAMP4	0.218148	0.00207236
CLK2P1	-0.227322	0.0287637
ZADH2	0.155729	0.00947651
SBDS	0.197444	3.17611e-05
FRA10AC1	0.213546	0.00754887
UNC50	0.1445	0.000601804
OFD1P17	0.470039	0.00813481
C3AR1	-0.359043	0.00333263
IPMK	0.325114	0.0313304
RP11-326C3.11	-0.387298	0.00025433
SUSD3	0.196676	0.000248448
PSMC1P9	-0.262691	0.00278201
FZD3	0.242864	0.0500598
MGAT1	-0.157626	0.000319904
ITFG1	-0.141747	0.000181469
NDUFB5	0.125145	0.00084973
CCL3	0.922213	0.015662
KLF12	0.193634	0.0290612
SCCPDH	-0.26657	0.00539102
TRIM26	-0.161734	5.0672e-05
ITPK1	-0.260452	0.000271128
URI1	0.132261	0.00494309
GEMIN2	0.389387	0.127502
PLD1	-0.166598	0.0122381
SLC3A2	-0.164819	0.000154079
EID1	0.182993	0.00176535
GTF3C3	0.120338	0.0123417
TRAV41	-0.472659	0.00781044
WAS	-0.256748	0.000473815
MKRN4P	-0.827232	0.0219375
ZNF26	0.270865	0.0227135
PAPD7	0.135324	0.000929238
TAX1BP1	0.184452	0.010849
SNX19	0.224294	0.00121842
RNF139-AS1	0.370252	0.0013831
PRSS57	-0.685125	0.0629163
UNC45A	-0.155308	0.000392287
LRRC40	0.374871	0.00344344
PTK6	-0.24831	0.0340515
RNF41	-0.107431	0.000201451
OASL	-0.551473	6.20534e-06
GPR84	-0.35606	0.041068
FBXO3	0.173495	0.00869273
IL1B	-0.462562	0.00746561
BTBD9	-0.182221	0.000852806
UBP1	0.137939	0.00313544
TPST1	-0.358315	0.0342264
RP4-758J18.13	0.285878	0.0035672
DYM	-0.0866718	0.000429123
RIC3	0.221792	0.0186146
PFN1	-0.178612	0.000819809
KLHL15	0.24739	0.00768047
CITED2	-0.227803	0.00427078
ORMDL2	-0.171957	0.00010717
RP11-30P6.1	0.388984	0.00390607
RASAL2	0.594448	3.84343e-07
H2AFX	-0.155021	0.00358791
CTD-3222D19.8	0.203143	0.000292576
TOP3A	-0.176336	5.20107e-05
CH507-513H4.3	0.227258	0.917803
ZNF276	0.161965	0.00204425
CCDC96	-0.27768	0.00291738
PCGF3	0.311257	0.00012739
SSX2IP	0.371215	0.00174134
EIF3E	0.236147	0.00184279
NEDD9	-0.272181	0.00402817
GATAD2B	-0.104616	0.000286648
GOLGA6L4	0.299363	6.43587e-05
SSRP1	-0.158863	5.52979e-05
HOXA1	-0.373198	0.150083
DXO	0.207477	0.0023947
GTPBP4	0.0945021	0.00289237
LPCAT4	-0.073217	0.00527521
APP	-0.26315	0.00263099
FAM208B	0.0854085	0.0278461
ATG7	-0.147537	0.00246832
PAIP1	0.289387	8.75298e-05
RP11-777J24.1	-0.457815	0.159941
MAP3K14-AS1	0.252494	0.00387895
MALT1	0.150103	0.00683479
WWP2	-0.243598	0.000174528
LRRC25	-0.268622	0.00046106
NKTR	0.141978	0.000994863
RUFY1	-0.122692	0.00248873
AC007036.4	-0.830142	0.00243385
METTL14	0.169278	0.00257958
CAMK4	0.203926	0.0229813
RP11-548H3.1	-0.189748	0.0659439
GDAP2	-0.26322	0.00411292
BTD	-0.14348	0.00047848
AC006946.16	0.646711	4.36635e-05
CLEC2B	0.167785	0.0112394
CCNC	0.246464	0.0249556
TOM1	-0.192462	0.00142103
BRD1	0.0939705	0.0103557
ARHGAP25	-0.239218	0.00248752
MICU1	-0.274172	0.0029096
PPP1R14A	0.569891	0.182008
RP11-81H14.1	0.666997	0.00439321
ANAPC4	0.149572	0.00301881
BRIX1	0.325723	0.0103227
TVP23B	0.276611	0.00385191
SMARCA5	0.0902839	0.0148331
RP11-77P6.2	0.604464	0.00702364
RP11-54H7.4	-0.48331	0.0796538
ZNF622	-0.135714	0.000379149
ATP7B	-0.49679	0.00034295
ASB6	-0.102418	0.00406486
IRF5	-0.192532	0.000526454
GAS1	-0.828639	0.000757903
GEMIN8	0.189521	0.00187502
RP5-1112D6.7	-0.553732	0.0327184
NUDC	-0.15714	0.00036723
FAM63B	0.181979	0.011598
ESCO1	0.223899	0.0132667
RP11-196G18.23	-0.49471	0.00692707
SLC25A45	0.165215	0.000693416
S100A11	-0.290108	0.00090899
EIF4A1P10	-0.166568	7.24029e-05
VHL	-0.0665473	0.00027819
XXbac-BPG181B23.7	-0.408277	0.0146144
TPM3P8	-0.305784	0.0114574
RNFT2	-0.367852	0.0109932
ASPHD2	-0.230773	2.77266e-06
RC3H1-IT1	-0.620445	0.0307613
ATP5SL	-0.133431	3.29533e-05
PCNP	0.244556	0.00444372
TMEM259	0.189771	0.00283439
SH3KBP1	-0.210583	0.00108756
BTLA	0.332684	0.000596464
SNX17	-0.128528	7.32806e-05
SDC3	-0.442374	0.000464286
FAM208A	0.141339	0.00928436
GRIK5	-0.379637	1.87665
NUB1	-0.176983	2.20878e-08
CNTROB	-0.0945416	0.00751298
HAUS6P3	0.18846	0.128293
CD28	0.175865	0.0103238
CLTCL1	-0.327768	0.000267817
RAE1	-0.0831675	0.000313903
AC004067.5	-0.303996	0.0920883
CRY1	0.0917844	0.028324
RP11-473O4.3	2.18793	0.104977
MLLT3	0.150751	0.0253418
MLF2	-0.205413	0.000338401
RP11-362F19.1	0.585842	6.80943e-05
POTEJ	-0.46701	0.018066
CCNT2	0.31113	0.00578301
TEAD2	0.972093	0.00541791
IP6K1	-0.177252	4.18456e-05
ZNF101	0.182409	0.00114074
RANBP20P	-0.317232	0.00978674
GTF2A2	-0.0809873	0.00459537
PPP3CC	0.123193	0.00209557
TUBB2B	0.653808	0.000648588
AKAP11	0.18612	0.0309203
SYK	-0.195206	0.000112691
NORAD	0.151039	0.0163221
HHAT	-0.288554	0.000409154
CCT5	-0.12327	0.000145584
CD69	0.669341	0.00711435
AP1S1	-0.134489	0.00173232
SPPL2A	-0.136229	0.00562981
STYX	0.17456	0.0206535
SESN2	-0.169175	0.0027615
CCDC14	0.256072	0.00129263
MYADM	-0.303201	0.000311293
ZNF792	-0.238384	0.00114632
LMAN1	0.13845	0.0149981
PEX2	0.254779	0.00608712
SNRPB2	-0.172941	0.00168488
BEND2	0.297485	0.212369
RP11-206L10.8	0.56779	0.000555501
MRPS33	0.214675	0.0470548
SCMH1	0.19117	0.000505203
ANKRD20A1	0.870635	0.0199198
LINC01187	2.40331	0.911103
RP11-390P2.4	-0.0991243	0.174215
ABHD17C	-0.63308	0.0868671
KPNA3	0.0792213	0.0212328
IQGAP2	-0.312136	0.0174966
TNS3	-0.263051	0.000234055
RP13-297E16.5	1.79562	0.498254
RALGAPA1P1	0.307956	0.00975246
HAVCR1	2.37397	1.29954
CUTA	-0.186953	0.000319463
TMEM87B	0.158993	0.0099299
TMEM117	0.540057	0.006597
RFXANK	-0.167711	5.91376e-05
HS3ST3A1	0.383682	0.0608102
FKTN	0.220869	0.0030982
KLK14	0.661136	1.68554
AP003774.4	-0.220758	0.0103788
EXT1	-0.206796	0.00297153
BET1	0.450802	0.000121948
RP13-977J11.2	-0.111536	0.0166456
CPA5	1.46376	0.0131532
RP11-640L9.2	-0.356914	0.00861713
ZNHIT1	-0.0856332	0.00815722
CCDC94	-0.121386	0.00170314
SAMD4A	-0.376842	0.00101057
CTD-2006H14.2	0.320325	0.000151226
MAP3K5	-0.212503	0.00218689
ANKRD35	0.87431	0.08382
ZFR	0.107382	0.010298
FGD6	-0.22277	0.00170799
SNX33	-0.187783	0.00416264
LINC00909	0.209701	0.00295041
LPAL2	0.828965	0.0514534
VGLL4	0.150296	0.0217628
SPRED3	1.24776	0.0718283
TRAV8-3	0.331153	0.00234205
E2F2	-0.185659	0.00906008
GPRIN3	0.753605	0.121194
RNF157	0.177881	0.000620989
TRIM37	0.143216	0.0463307
PDE7A	0.152746	0.00132194
PSORS1C3	0.941655	0.000161083
MCM3	-0.159448	0.00167579
RP11-326I11.3	0.294571	0.000612382
RP11-85K15.3	0.770094	0.0341431
RP11-15J10.1	0.231973	0.000596839
CCDC7	0.145461	0.0590228
CCR3	-0.427466	0.00147824
PSTK	0.400118	0.00478579
SUMF2	-0.103268	0.00119465
FUOM	0.198458	0.00698832
VTA1	0.115758	0.0152486
TOX4P1	-0.328962	0.000771577
FAM3C	0.232638	0.00614615
SNRNP48	0.170291	0.00222198
DYRK2	0.168899	0.00871632
RGS18	0.420251	0.00883969
ZBTB33	0.191429	0.00658184
RP11-340I6.6	0.171505	0.08204
DAAM1	-0.213538	0.00361347
RAB30-AS1	0.373918	0.00027665
RP11-259G18.3	0.186227	0.121632
RFESD	0.70922	0.0395172
KIAA1468	0.210508	0.0087586
GRK5	-0.14674	6.23527e-05
PTPN6	-0.216194	1.27109e-05
CES1	-0.393803	0.0128309
ABCD2	0.409632	0.000483741
BRI3BP	-0.195637	0.00475124
AC024560.3	0.311725	0.000324299
SEMG1	1.10184	0.064181
EFCAB2	0.387398	0.0016862
ZNF25	0.2331	0.00698698
SLC7A7	-0.171603	0.00136471
OSTF1	-0.176455	2.79903e-06
PCCA	-0.174088	0.00904691
TSPYL2	0.188268	0.000992088
ARL10	0.211949	0.00187054
ZNF507	0.193182	0.0505291
DOCK2	-0.201251	0.000577501
NBPF2P	0.259334	0.0158643
TEPP	0.266569	0.26488
RP3-525N10.2	-0.654734	0.0495762
RP6-218J18.2	-0.310001	0.00993987
IL23A	0.27047	0.0114375
ZNF823	-0.339475	0.000177815
ORMDL1	0.171123	0.00101906
CGN	1.43184	0.0352237
TMEM67	0.62952	0.0849983
CD2AP	0.24569	0.00651698
WIPI2	-0.106455	0.000241101
UBE2A	-0.141354	6.07069e-05
ABCC4	0.0919645	0.0593414
WRNIP1	0.146133	0.000187701
COL19A1	0.83522	0.000586343
TOR1B	-0.233226	0.000247736
FKBPL	-0.268497	0.000103857
VCAN	-0.157696	0.00787912
NFKBIB	-0.170055	0.000911618
HNRNPKP2	-0.238922	0.00403386
SUPT7L	0.150228	0.000226239
UBALD2	-0.147752	0.00127328
RP1-197B17.4	-0.47444	0.0308389
RP1-309F20.3	0.517456	0.287269
FAT4	-1.04554	0.00128883
OVCH1-AS1	0.249021	0.0126824
PSMG2	-0.0728236	0.00367332
BCORL1	-0.248601	9.82291e-05
NDUFB11	-0.243008	0.000734783
DNAJC3-AS1	0.256678	0.00853885
CDK2AP2	-0.192933	0.000270811
SCAPER	0.208323	0.000892742
FAM86JP	0.601833	0.0030203
HIPK2	-0.194002	0.00110586
NAGS	0.192314	0.0332737
FAM200A	0.135658	0.0176771
ZNF480	0.272202	0.00114079
CCDC86	0.24754	0.0215008
SESN3	0.162281	0.0125771
RP11-3K16.1	-0.43667	0.0203467
LAYN	0.117794	2.4942
HMGB1	0.206003	0.0117375
PPIAL4G	0.306426	0.00262101
ERMN	0.262509	0.00426011
MMRN1	0.414851	0.103152
RP11-13J8.1	1.66129	0.077503
CSTB	-0.184963	1.16317e-05
WNT6	0.363998	0.477316
HADHB	-0.101636	4.74967e-05
NFYB	0.376189	0.0126458
RPS12P26	0.303867	0.219489
UBAC1	-0.0978444	0.000574082
ZBTB1	0.236597	0.00771356
THRAP3	-0.186237	0.00355997
RP11-800A18.3	0.201072	0.178686
CCDC88A	0.141158	0.000400598
AAR2	-0.10501	0.00207582
ARHGAP30	-0.148116	0.000181605
TRAPPC3L	1.19911	0.0343747
IL6ST	0.258245	0.00877572
RP3-342P20.2	0.197244	1.09243e-05
RN7SL4P	-0.224965	0.0891108
G2E3	0.323782	0.00217804
IL12A	-1.13754	0.65169
MYOF	-0.360014	0.000731211
TMEM184C	0.0992266	0.00926953
VPS50	0.143927	0.0138484
RP11-16E23.5	0.323323	4.49387e-05
CAHM	0.369379	0.00104402
METTL4	0.148948	0.0180353
HDC	-0.939031	0.104705
PODXL2	-0.374329	0.00146919
CCDC84	0.158334	0.000278009
NADK2	0.258986	0.000190268
FAM173B	0.169852	0.0202914
STAG3L4	0.263549	0.00430205
FAM63A	-0.171043	0.00140268
TRAV8-2	0.275561	0.00284306
F12	-0.212349	0.0505378
AC141272.1	0.502481	0.0858992
EP400NL	0.222815	0.000673988
COPS6	-0.124625	1.62219e-05
PSMB7	-0.159958	0.000272786
ISCU	-0.0698944	0.00141752
RP11-392P7.6	1.09598	0.0094918
UBE2S	-0.231917	0.000754231
SERBP1P3	1.10226	0.0671861
ARL17B	-0.599683	0.000141599
ZNF202	0.145323	0.00621583
RP11-567O18.1	-0.505955	0.0794841
IDH2	-0.175257	2.00082e-05
TUBGCP6	0.182294	0.00262206
PTMS	-0.260669	0.0103302
PSMC1P4	-0.311666	0.000371661
DPYSL2	-0.277058	0.0024749
SAR1B	0.170173	0.00372245
WASH2P	0.174145	0.00414783
IRF1	-0.218764	3.88042e-05
SPIDR	-0.102557	0.0083128
GRB2	-0.211996	0.00181356
LAMTOR3	0.141848	0.035796
WDR78	1.52922	0.0327352
DNMT3A	0.121514	0.001332
EXOC5P1	0.152818	0.17107
UTP23	0.119596	0.0104023
COA7	0.142464	0.0127752
ABCG1	-0.386377	0.00759787
HSF5	0.463562	0.0408522
RP11-421E14.2	0.30234	0.00167649
ALAS1	-0.22223	0.00255887
POC5	0.207549	4.69295e-05
GZMK	0.369847	0.000195671
TCAF1P1	-0.219038	0.00423193
DRAP1	-0.17693	0.0010664
SRSF5	0.108447	7.46169e-06
LPAR3	1.28092	0.0101483
MT-TE	0.19364	0.0658119
TNFRSF8	-0.23332	1.59171e-06
FAM177A1	-0.204599	4.58438e-06
ZNF326	0.194177	0.0021869
CNOT9	0.0659428	0.00307429
EEA1	0.215737	0.0141101
LSM1	0.238649	0.000125748
OSBPL3	0.15971	0.00386037
RNF5P1	-0.337264	0.0150174
RARS2	0.171365	0.000818419
RP11-262H14.3	-1.12663	0.154066
RUFY4	0.394034	0.00282666
UPF1	-0.19605	7.05651e-06
DHCR7	0.190386	0.00335089
TMCO1	0.276301	0.00485267
G6PD	-0.25358	0.000395726
RP11-941H19.2	0.519632	0.000261933
ERCC6L2	0.159064	0.00565246
ZNF287	0.231315	0.0133563
HIST3H2BB	-0.585844	0.0129178
PHF24	0.789909	0.028022
PLPP2	-1.36401	0.000669208
DCAF13	0.159299	0.0144231
LINC00641	0.139303	0.038375
RECK	0.179202	0.00833736
ISCA1P1	-0.216649	0.0616701
ZNF385A	-0.217467	0.00176664
RP11-690I21.2	0.815501	0.00760013
PPM1L	-0.318588	0.00777478
EXOC5	0.194057	0.00932847
SIGLEC10	-0.281577	0.000732298
CITF22-49E9.3	0.486334	1.51782e-05
APLP2	-0.205688	6.60802e-06
RP11-16C1.2	-0.378305	0.00947223
RP11-588K22.2	-0.498399	0.0047086
CROCCP1	-0.619376	9.09505e-05
AC007228.11	1.21513	0.0687533
GMDS-AS1	0.177676	0.00096022
ZBTB41	0.407907	0.00457521
IMMP2L	0.408076	7.42471e-05
EIF3K	-0.129716	0.00071233
MFI2-AS1	1.32228	0.0833845
FGFR1	-0.293589	0.00139433
NCAPG	0.260671	5.26021
MYO1G	-0.119322	0.00149922
TUBE1	0.277128	0.00391454
U2AF1	-0.0750253	0.00311943
KDELR1	-0.118507	0.000332646
NAXD	0.173632	0.0045569
TDRD12	1.08487	0.0899506
HES6	-0.258981	0.0366314
STEAP3	0.3784	0.000414366
LINC01184	0.16282	0.00971362
PACS1	-0.155918	0.000187442
ZNF41	0.109536	0.0189453
RP13-941N14.1	0.376269	0.00842973
RP4-671O14.5	0.806478	0.55143
ACTR6	0.390943	0.00566614
GPM6A	1.50812	0.286819
PSMD10P1	0.679984	0.0139438
SH3BGRL2	0.273826	0.0245469
ANKRD26	0.180729	0.0165821
GAREM2	0.227014	0.0115379
DUSP10	-0.178532	0.00490272
CACNG6	-0.527503	7.17883e-05
RRBP1	-0.170172	0.00310897
SUPT3H	0.282332	0.00229137
ITGAM	-0.186907	0.00410142
COX5B	-0.138212	0.000323863
EXOC4	-0.178445	0.00170034
PAQR3	0.436941	0.0334669
RP11-363E7.4	0.313419	0.00830086
RP11-603J24.7	-0.260619	0.181626
AKAP17A	0.142665	4.23291e-06
RP11-802O23.3	-0.35779	1.68493e-05
VWCE	-0.54976	0.0167104
GDE1	-0.163191	0.00022007
FBXO42	-0.0662544	0.00172147
HDAC1	-0.105792	0.000253969
CHSY1	0.127807	0.160437
ANKS1A	-0.228119	0.000783339
RP4-758J24.6	-0.196308	0.0439773
FBXL4	0.136743	0.00939591
PGBD4	0.162141	0.0473683
TESPA1	0.148898	0.00280235
RP1-197B17.3	-0.288519	1.64984e-05
RP11-161M6.3	0.286434	0.00422443
CITF22-92A6.1	-0.631883	0.105412
PTPRK	0.391785	0.0363242
RTN1	-0.341249	0.00384869
ZEB2	-0.161927	0.000177969
GLTPP1	-0.350514	0.0874921
NONO	-0.0876317	5.97952e-05
KLF5	-0.354488	2.11294e-05
JAK1	-0.208035	0.00200143
WAC-AS1	0.175507	0.00052615
FAM3C2	0.233461	0.001877
WDR19	0.174984	0.0188318
CDC37L1	0.220176	0.00802909
CPVL	-0.244899	0.00165258
ZDHHC5	-0.182983	0.00343025
AC109826.1	0.517836	0.0332505
OXSM	0.322265	0.00667578
M6PR	-0.124888	0.000401904
ZCCHC9	0.105904	0.00507677
BANK1	0.281259	0.0016913
CAMK2D	0.154791	0.00823502
HMGB1P1	0.156128	0.0418423
EIF4BP6	0.0810543	0.0101468
C12orf4	0.210189	0.000551353
FAM169A	0.304588	0.0963739
[truncated: 11,055 more rows]

## Sheet: Gene_list_AGE_SEX_A+S
Gene symbol	Average log2 Fold Change	Variance of log2 Fold Change values
MTCO1P40	2.40419	0.0319181
PLEKHD1	2.06542	0.109934
RNASE2	-1.09089	0.0256695
CYP26B1	-5.86219	1.16972e-05
RP11-1H8.5	-2.01188	0.0238385
PRSS22	4.92484	0.824551
OR52N1	4.12217	3.39388
CIDECP	-0.24798	0.037205
IGSF9B	0.64816	0.116832
CTC-756D1.3	-2.20952	5.93413
SLC22A18	0.782865	0.0060462
GPR18	0.346033	0.028204
CTSG	-2.66866	0.027754
PRTN3	-3.05343	0.214064
TSPEAR-AS1	2.84968	1.46306
RIMBP2	5.75539	0.586109
GSDMA	3.92252	0.0601983
RP11-4O1.2	-0.414907	0.0100753
RNASE3	-1.66356	0.000100753
AGPAT4-IT1	-0.436635	0.129375
SUSD1	-0.375012	0.00209831
CEMP1	-2.09756	1.54488
CMB9-22P13.1	-0.768537	0.0037779
S100A4	-0.393182	0.00142083
TTK	-4.87792	0.189585
ERCC6L	-2.16972	0.0175992
LCN8	3.44243	0.136634
RPS2P48	0.860252	0.0380493
ZNF786	0.359802	0.000695161
CORIN	-4.16529	0.774764
NUTM2B-AS1	-0.499487	0.0143875
KLHDC2	0.319039	0.00772109
SAPCD1-AS1	-1.13464	0.0186319
TPI1P1	-0.305116	0.0027816
HLA-DOA	0.434894	0.00369604
RP11-110J1.2	-0.312099	0.000191439
NUDT12	2.0831	0.0813354
NEO1	0.520218	0.0388143
LINC00896	-1.04729	0.560678
HOMER2	0.756821	0.0170489
RP11-95D17.1	0.393644	0.0404471
DESI1	-0.15263	0.00353346
TMEM41B	0.477235	1.06561e-05
RP11-567F11.1	0.83705	0.0468982
PRSS21	1.13092	0.00934508
ZSWIM7	0.305109	0.000426217
SUCLG2	0.313553	0.00321246
TMEM126B	0.49629	0.00277857
C1QTNF6	0.451773	0.000973014
CFL2	0.693346	0.000176316
SRI	-0.219243	0.000334844
AC159540.1	0.543921	0.00370673
RASSF1-AS1	1.03358	0.633516
GOLGA4	0.282604	0.0119508
ME3	0.761716	0.0111959
GAS8	0.335423	0.0203526
TMEM69	-0.221293	2.85183e-05
LINC01215	0.524086	0.0113359
FAM179B	0.369023	0.033789
SMARCA1	3.921	0.617298
AMIGO2	0.364715	0.0212635
TMEM81	-0.421571	0.0016569
CFD	-1.30289	0.00557241
MST1R	2.14284	1.76315
C12orf60	2.66006	0.00509668
UBE2L3	-0.202879	0.000151047
ARMC10	0.252498	0.0131245
PRSS30P	1.11914	0.000359123
AAMDC	-0.58307	0.0175285
CCR12P	1.06848	0.0745791
PPP1R7	-0.219939	0.00103351
DEFA4	-1.79192	0.0283366
KATNA1	-0.272752	0.000265237
CLEC1B	2.16086	0.724988
ALOX5AP	-0.542762	0.0191744
RP11-334L9.1	-0.495962	0.00169371
SSU72	-0.183915	0.000589121
MCF2L	0.510033	0.000749557
LINC00494	0.794221	0.00227919
DGUOK	-0.156634	0.00693572
PAXIP1-AS1	0.339516	0.00570527
CTD-3162L10.1	-1.40003	0.00208975
HNRNPA1P53	2.08796	3.21163
PIGL	0.550993	8.76976e-06
ACTA2-AS1	1.83803	0.493714
GLMP	-0.388833	0.0190275
CTD-2517M22.14	1.09949	0.119415
SUV39H1	-0.287118	0.00600161
RP11-440L14.4	0.607784	0.00156782
GNG8	2.98203	1.08103
CHKA	-0.766025	0.000710277
WASH7P	0.392925	0.00397094
RP11-974F13.5	1.14481	0.0120425
PRELID3A	3.10601	0.176882
TXNIP	-0.330593	2.93667e-05
SLC22A16	1.38309	0.00099381
SPEF2	0.615138	0.0844185
DNM1P46	2.19445	0.0412207
EFCC1	-2.14297	3.01864
AZU1	-0.993849	0.0293864
REEP2	-0.63929	0.439319
RP11-552M11.8	0.619524	0.0290003
MED18	-0.153677	0.00879951
RAC1	-0.310382	0.00153296
DCST2	2.3397	0.066647
DAD1	-0.220431	0.000995348
LINC01624	0.802209	0.0149143
PPIB	-0.280565	9.88118e-05
CTD-3025N20.3	1.02332	0.0191449
MPO	-0.896371	0.0188544
AC103563.8	0.557768	1.46229e-06
ALDOC	-0.334952	0.00190039
LIPE	0.276749	0.00555693
SIGLEC6	0.644312	0.0043874
AKAP3	1.83649	0.0299706
PDCL3P4	0.454051	0.00575051
LINC00649	0.456448	0.00267875
RP11-228M15.1	0.928097	0.0345277
RALGPS2	0.502081	0.0169735
UTP15	0.209642	0.0668313
DIRC3	2.88971	0.148815
RP11-777J24.1	-0.887682	0.176521
EDN1	1.10975	0.00953619
CTD-3220F14.1	-1.35845	3.90171e-05
GPR89A	0.253333	0.00573422
DPY19L2P2	0.769383	0.0170485
MSH2	0.376813	0.0176377
RP11-734K23.9	0.495655	0.00678927
NUFIP1P	1.23683	0.00402543
NKX6-3	2.46583	1.14374e-05
CTD-2302E22.5	1.26254	0.0281708
CMTM7	-0.202986	0.000486795
CELSR1	0.59008	0.010087
TFAP2E	0.415629	0.000584535
MYO18B	4.98029	0.679057
MT1F	-0.265985	0.0802166
SPR	-0.485734	0.0483258
ACTR3C	0.475792	0.0522265
CDK6	0.321257	0.00767524
MTIF2	0.189931	0.00281227
AFF3	0.537002	0.000134132
BICDL1	0.280935	0.00400738
BDH1	0.367639	5.01786e-06
PALB2	0.260936	0.0163734
SLC9A7	0.364754	0.00265767
CH507-42P11.1	-0.490489	0.0112527
ARRDC2	0.199983	1.95045e-05
CTD-2270P14.2	-0.359986	0.0509935
LINC00954	0.416912	0.000892266
HIST1H2BK	-0.470481	0.000896976
UBASH3A	0.376853	0.0011708
AC083843.1	0.474601	0.0183819
CCDC6	0.153053	0.0144938
FBN1	-1.3855	1.71561
TPM2	0.613563	0.0110713
EPM2A	0.54326	0.0131043
PVALB	-2.05705	4.67531
TPI1	-0.254184	0.00114916
RP11-98J23.1	0.993572	0.000648645
C3orf18	0.34628	0.000554816
CLEC17A	0.906268	0.0341051
FAM46A	-0.276672	0.000112999
CERCAM	-0.706521	0.0212431
CDK20	0.417839	0.000234958
CH507-528H12.1	-0.703834	0.027431
OLAH	-2.58145	0.00116543
WDR97	0.671375	0.00582429
RP11-467L13.5	-0.931975	0.00213245
DNAJC7	-0.171188	0.000131625
ZFAND1	0.586988	0.000391403
CD63	-0.32223	0.000627548
RP11-545I5.3	1.41961	0.463077
RPL21P1	-4.598	0.150822
HIST2H2BF	-1.22306	8.35028e-06
BCL2	0.263403	0.00854957
CEP76	0.259406	0.0296351
ATP6V1E1	-0.237866	8.8406e-05
H2BFS	-0.46908	0.0118606
CDKN2AIP	0.278295	0.0207694
RP11-120K24.3	0.960239	0.81563
MTUS1	0.546893	0.0545745
RPL21P44	-0.295769	0.0112327
GUSB	-0.138934	0.00539179
EFCAB12	-0.532384	0.00047448
TMEM50B	0.370221	0.00199914
ULK4	0.408848	0.0123741
CCDC149	-0.308413	0.0195069
RP11-452K12.7	1.55189	1.1267
NT5C3B	0.607484	4.11141e-05
AP003774.1	0.545382	0.0745905
KRT79	3.96684	0.1833
C6orf3	0.493187	0.00388061
NTSR1	-1.2559	0.0385917
LCLAT1	0.373101	0.0103002
CH507-513H4.1	-0.714221	0.0492594
COX6A1P2	-0.299279	0.0118587
CBLN3	0.640153	0.00687921
TMEM9B-AS1	0.532344	0.000289444
SPOCK1	-0.46942	0.787355
STK24	-0.221236	5.49996e-06
CHRM3-AS2	0.727979	0.00170483
C4B	0.720537	0.0220148
MS4A1	0.567658	0.00315745
TAS2R4	-0.663634	7.4817e-05
FIBP	-0.240753	0.00149483
VEZT	0.321325	0.00906593
SPECC1	-0.324259	4.19632e-06
POM121L6P	1.10537	0.00282451
HEMK1	0.233688	7.51098e-06
MFSD8	0.291796	0.0103679
QDPR	-0.316488	4.7012e-05
NBPF11	0.195053	0.000178045
HSPG2	1.12064	0.0791611
RP11-799M12.2	-0.612034	0.157752
TCTE3	0.387243	0.0584534
DCTN3	-0.160828	0.00185688
SLC25A1	-0.32786	0.000692866
PHC1	0.388827	0.00288316
ALPK3	-0.728398	0.000239233
KLF8	0.534717	0.00138547
ITSN1	-0.447748	0.00159768
PLAG1	0.510846	0.101925
RP1-286D6.5	2.35718	0.0951075
LINC00243	-0.506879	0.0329513
CCDC116	2.41735	0.161617
IGHV2-70	-0.439816	0.00977558
NUDT16	-0.223359	0.00179519
PABPN1L	1.22941	0.110411
HLTF	0.444471	0.0197095
BDH2P1	0.811653	0.195562
RINT1	0.248929	0.000753501
AGBL2	1.10705	0.0411949
POLR2G	-0.106069	0.0108015
CTD-2521M24.13	0.900737	0.00465987
MPPED2	2.27444	0.0959769
HS3ST3B1	0.199761	0.0455476
POMP	-0.174008	0.00831231
MMACHC	0.199417	0.029022
IGHV1-2	0.931075	0.0302059
CARF	0.44479	0.00668613
CTD-2616J11.10	-0.608572	0.0938043
SYDE2	1.70752	0.842225
ETAA1	0.52874	0.0093489
EEF1A1P22	0.553497	0.0206848
FBXO36	0.861771	0.0628785
INTS2	0.321216	0.0126847
PFN1P1	-0.280564	0.00243234
SERPINB6	-0.235406	0.00680193
MSRB2	-0.439881	0.00918278
LRRC43	-3.0739	2.89648e-05
FAM84B	0.445409	0.0220945
USP53	0.546654	0.0732758
PIGW	0.405063	0.0110199
RP11-46C24.7	0.422036	0.0758589
ALKBH8	0.248905	0.0529639
TMX3	0.426577	0.0180722
DCHS1	0.58133	0.000329277
KCNH8	0.87196	0.113628
DNAJC15	0.395175	0.0144803
RP11-338K17.10	1.1814	5.27573
CBR3	-0.721078	0.00266713
CD83	0.288384	0.0173835
SUCLG1	-0.137962	0.001049
TACC1	-0.263828	0.00205098
MAD2L2	-0.20129	0.00381235
TDGP1	-0.579431	0.000148599
CRBN	0.345966	0.0109125
FUT8	0.251794	0.0115595
RTN4IP1	-0.330542	0.000134279
HSD17B10	-0.251496	0.00208893
HOOK1	0.729688	0.00513939
STAMBPL1	0.313103	0.0095636
RP5-855D21.3	0.799453	0.0022615
WDR12	0.281026	0.00259477
CYP2J2	2.7314	0.0882967
MYO16	2.44133	2.18204
NARS2	0.212498	0.0144529
NDUFAF1	-0.113224	0.0219337
ZMYM1	0.300444	0.00982974
ZFP14	0.282059	0.00330148
QSOX2	0.34611	0.000402098
HMGCS1	0.251344	0.0120339
CTD-2521M24.4	-2.76854	0.739519
RPL17P50	1.86301	0.12146
SAE1	-0.144491	0.0017541
GAPDH	-0.217633	0.00128206
MZF1	0.206996	0.00109917
TUBB6	0.658345	0.00904896
DDX12P	0.447769	0.00141669
SNAP29	-0.237284	0.00219945
RP11-408A13.4	0.602025	0.000239332
APOL4	-0.847392	0.295215
RP11-819C21.1	0.437179	0.0323371
WDR43	0.267425	0.019949
RP11-749I16.3	-0.595808	0.256263
AP4S1	0.219888	0.00501202
INPP4B	0.484083	0.0142653
AEN	0.233592	0.00165024
KRT18	0.527958	0.0176623
PSMA5	-0.127325	0.00321074
RP5-1159O4.2	2.2617	0.0638573
GALNT12	0.349388	0.00479216
MOK	0.714654	3.5215e-05
NUDT15	0.425921	0.00248055
DLL1	0.347914	0.174043
GPRC5B	1.19878	0.00418397
ETV3L	3.88254	0.000683689
PRRG4	-0.528371	4.69473e-05
EMC7	-0.168918	0.000114101
RP11-274B21.9	-0.473917	0.104225
TSNARE1	0.302863	0.000773255
AC079767.4	0.906843	0.00535921
GTF2IP14	2.1441	0.057023
ELANE	-1.52065	0.0098662
MELK	2.38143	1.18946
RP11-69M1.3	0.245117	0.192685
KCNT1	-1.5937	3.01577
AC091729.9	0.935027	0.0110716
FAM90A1	1.13438	2.05245
MRPL3P1	1.09372	0.000714312
CNIH3	-0.316235	0.00536367
CCDC50	0.326162	0.00608805
LANCL1	0.293439	0.00746435
SMIM19	0.310393	7.80812e-05
RP11-902B17.1	0.297574	0.00371408
RP4-635E18.7	0.503731	0.030989
RUFY2	0.612673	0.00892383
DFFBP1	-0.452984	0.0479191
DEFA1	-1.21279	0.00584398
CREBZF	0.392887	0.0270712
HIST2H3C	-1.52339	0.0132668
PKM	-0.250057	0.00212166
RP11-552F3.9	-0.707182	0.420217
SMAD3	0.185217	0.00648231
TOM1L2	0.181026	0.000293207
STAP2	1.92923	1.00272
ETFDH	-0.233776	0.000325908
ANXA2	-0.315469	0.000437461
TRAF5	0.346395	0.00196198
TBC1D22B	-0.22366	0.00200777
CTD-2371O3.3	0.428141	0.0299412
NOP10	-0.264428	3.68786e-05
LINC01013	2.78112	0.338997
RP11-673C5.1	0.390939	0.172719
GSR	-0.260076	2.93302e-05
MRPL51	-0.276941	0.000339974
PEF1	-0.202927	2.72541e-05
COCH	1.09782	0.0313232
MITF	0.435581	0.0296358
MINOS1P3	1.71296	0.203893
TOP1MT	0.220137	0.000330356
TMSB10	-0.277287	2.28481e-07
KLHL31	1.71364	0.37153
TMEM262	1.66309	0.780546
THOC3	0.267838	0.000940717
GTSE1-AS1	0.390491	0.0995596
HPS4	0.258235	0.00234958
RPN2	-0.187753	0.000404277
NANP	0.38185	0.0435993
WWP1	0.223194	0.00915585
TADA3	-0.153327	0.00182059
LINC00205	0.152687	0.074078
CALCOCO2	-0.208896	4.95196e-06
RP11-429E11.3	0.894651	0.00209213
CLCN2	0.525965	3.90998e-08
CILP	-0.469299	0.0479347
PLEKHG4	0.341202	0.000243481
LINC01597	2.27295	0.195071
HMOX1	-0.415902	0.000246401
ITGB3BP	0.844304	0.00607208
SLC26A11	0.290026	0.000275734
FAM216A	0.469697	0.00766667
CTC-232P5.3	2.13301	0.0456964
POLB	-0.274657	0.0017558
RP11-863K10.4	-0.421049	0.032353
RP11-65L3.3	1.08766	0.00549756
ZNF14	0.352019	0.00506767
ATP1B3	-0.225837	0.00183675
UBE2Q1	-0.128606	0.000321084
CACNA1H	0.433228	0.0103312
GEN1	0.429183	0.00267423
TMSB4XP4	-0.338592	0.00741065
AFMID	-0.205895	0.0258154
DBF4B	-0.229665	0.0145104
RP11-823P9.3	0.749089	0.00218926
POM121L14P	0.949962	0.0020359
KPNA5	0.350052	0.00559927
LINC01006	0.458063	0.0419194
PUM3	0.260801	0.00720146
SECISBP2L	0.193699	0.0216405
IGLV3-10	-0.878451	0.112318
KLF6	-0.256721	0.000502443
MAP7	-0.544407	0.0111725
TIGD7	0.534427	0.00121665
MAGI3	0.51107	0.0272165
HCLS1	-0.277751	0.000403871
MDS2	0.595674	0.014445
AC026150.8	-0.385229	0.0206994
RP11-347C12.3	0.475201	0.00217349
ZC3H12D	0.327469	0.00122786
CYP2U1	0.335405	0.000276074
CLEC16A	-0.128353	0.00146842
NUP210L	3.055	0.184095
TTC38	-0.296354	0.00844425
CTD-2506J14.1	0.570339	0.000801053
TRIM33	-0.207454	0.000546225
EIF4EBP2	-0.198309	5.15461e-05
OSBPL10	0.508093	0.00869273
SMC6	0.282972	0.00791356
FIGNL1	0.419175	0.0449782
HERC2P9	0.276636	0.00757975
ERP29	-0.153182	8.2797e-05
CDC42BPG	0.365222	0.000490513
TSC22D3	-0.347339	0.00344123
THYN1	-0.206402	0.000592682
ZCCHC24	-0.351874	3.25827e-05
PKDCC	2.1474	0.031652
DDHD2	0.326161	0.00142988
CENPC	0.264021	0.00177021
PGM1	-0.268675	0.00392562
CAPG	-0.320556	0.00014386
AKAP9	0.145663	0.00305213
CCDC138	0.552121	0.00510027
CCT2	0.211931	0.0135432
GRIP1	1.80308	0.00180132
SNX24	0.446993	0.00696511
GNL3L	-0.217915	0.000594828
ZFAND2A	0.371795	5.96559e-05
FAM110B	-0.491683	0.0217968
IDI1	0.2793	0.0199312
RP11-15A1.7	-1.87515	0.0392451
MAGOH2P	1.11291	0.0391163
PADI2	-0.788906	0.000545544
YWHAEP1	0.0744033	0.201954
RP11-16E12.1	-0.172631	0.0355178
FANCD2	0.214821	0.00149931
SYNJ2	0.281257	3.20817e-10
NPM1P25	0.69012	0.000430411
C22orf46	0.190209	0.00381507
MOSPD3	-0.202658	0.00428758
PPIP5K1	0.217345	0.00945952
PTBP2	0.407749	0.0059705
SCOC-AS1	1.3155	0.213846
APEX2	-0.168318	0.00354328
CD101	-0.471395	0.00802452
LAP3	-0.507648	0.00305537
CRIP1P4	1.18556	0.00634252
RPL23AP74	-0.503639	0.0104266
RP5-837I24.1	-0.365442	3.72289e-05
BHLHE41	0.610761	0.0407335
PCGF1	-0.141573	0.00690784
FMN1	1.31816	0.00040539
AKAP1	0.161768	0.00633317
CCDC66	0.401219	0.00246845
GSTP1	-0.224291	0.00661756
HIGD2A	-0.216609	3.6115e-05
KBTBD3	0.922588	0.0180294
TRAT1	0.366332	0.0101828
FAM229B	1.73303	0.0667753
PA2G4P1	-0.623112	0.0201355
BANK1	0.415705	0.00104546
ADGRA3	0.62718	0.0717216
SPRYD4	0.217863	0.00294477
MANEA-AS1	0.659117	0.0323502
WNT16	1.65762	0.0357587
FAM86B3P	0.650052	1.37084e-06
TNNT3	-0.568425	0.00111721
RP11-335F8.2	-0.94057	0.00255913
PLEKHA1	0.303475	0.0149939
PPP1CA	-0.223316	0.000755646
GPN3	0.287293	0.00340546
RP11-332H14.2	0.548565	0.00240599
C11orf63	0.578617	0.0124239
MAPRE1	-0.216767	0.00341802
SYAP1	-0.161086	0.000316917
VPS26B	-0.126792	0.000861114
WDHD1	0.307027	0.0328622
HAUS1	0.507496	0.0126491
C6orf106	-0.186968	0.00154899
SLC25A36	0.340718	0.0302017
ZNF517	0.315741	1.33558e-05
ANGEL2	0.30385	0.0120093
AC073063.10	-0.500364	0.0993787
NXT2	0.441703	0.0190558
SOCS2	0.298326	0.000214076
PCDH9	0.558692	0.0297846
RAB1C	-0.460173	0.0117201
GPAT2	0.986467	0.0534143
MDFIC	0.32048	0.010582
RP11-872J21.3	0.544118	0.0519808
IFT88	0.364699	0.00283134
RP11-817I4.1	0.749231	0.0100059
SRFBP1	0.289745	0.0268241
ASH2L	-0.14535	0.00195483
TTC32	0.516821	0.0519913
TRMT61B	0.384716	0.000197291
RP11-671J11.5	-0.229898	0.00155586
LAP3P2	-0.64667	0.0031876
RP11-153M7.3	0.959976	0.0260235
FKBP3	0.338898	4.08186e-05
RP11-345J4.3	0.534038	0.00363132
PPP6C	-0.126049	0.000651928
RP5-1074L1.4	0.289007	0.000119995
BIRC3	0.355726	0.0112398
USP45	0.460068	0.0302619
RP11-289I10.2	-0.169338	6.28089e-05
RP11-348N5.7	0.315429	0.00260921
RP5-882C2.2	0.438116	0.0308214
LMLN	0.35992	0.00358843
LAMTOR2	-0.213005	0.00030647
AHSA1	-0.191382	0.0015741
SLC7A1	0.238267	0.00790107
RP11-55K13.1	-0.520178	0.000384874
TMEM120B	0.210258	0.0387645
FTLP2	-0.400474	0.00293524
CRELD1	-0.0825631	0.0333224
EIF4BP3	0.120375	0.0117067
MAB21L3	-1.44583	0.106321
CCDC152	0.603883	0.0243769
DST	-0.386679	0.000103593
AC243756.1	0.45483	0.0300893
GLE1	-0.167077	0.000906429
LINC00865	0.58996	0.000163512
CDK5	-0.270781	0.00349785
SCGB1C1	-3.12689	0.309704
WHAMM	0.120194	0.0037139
PREPL	0.260341	0.0109351
TTC3P1	0.208427	0.0439904
LRRN2	0.404758	7.48231
PEX11A	0.400797	0.00574453
ZNF839	0.236204	0.00083813
EIF4A1P2	-0.287363	0.00200598
RP4-775C13.1	-0.279094	0.0268311
JAZF1	-0.282436	2.36078e-05
ZNF138	0.612138	0.00947506
TTC14	0.390601	0.0029698
RP11-93O17.2	0.794048	0.00858306
MICU3	2.00292	0.0373371
RALY	-0.211266	0.000299196
AC009302.2	-0.305396	0.074498
RP11-667F14.1	-0.272437	0.0852624
DTWD1	0.33975	0.000726439
RNF122	-0.22679	0.002309
PCID2	0.273322	0.000977645
RP5-1057I20.4	-0.656464	0.00072181
SMARCAD1	0.254849	0.00748171
PRCP	-0.260563	1.25726e-06
LAMA2	2.46751	0.162064
ZNF774	2.01817	0.420539
NUDCD1	0.640685	0.00234882
LGALS9C	-0.424704	0.0174327
SASH1	-0.592994	0.00119615
CRYZL1	0.199236	0.000286486
MFSD5	-0.195923	0.00230791
TMEM14DP	-1.14982	0.117367
ITIH1	1.7425	0.872819
NTN4	1.08198	0.314796
GS1-257G1.1	-0.435003	0.00123739
OXR1	0.394452	0.0211568
NFXL1	-0.794164	0.00167159
TBC1D3H	-0.248253	0.00653396
PAPD7	0.180171	0.000914201
COPS8	0.31028	0.00128641
DUSP28	0.284727	0.00149993
NIPSNAP3B	0.419823	0.0124822
STX8	-0.326278	0.00483819
SEC61A1	-0.142367	0.000294147
MRPS22	0.2144	0.00496336
RP11-440L14.1	0.286247	0.0465363
CCL23	-2.78778	0.00112686
OSGEPL1	0.32663	0.00114712
TGM1	0.788279	0.0329493
AP1AR	0.459411	0.00874647
COX6B1	-0.244165	0.000151976
CTAGE7P	-0.720247	0.143837
NME7	0.607289	0.000230806
LRRC20	-0.164776	0.0269257
RP3-525N10.2	-0.922696	0.0802813
SP4	0.193439	0.0538659
ABHD4	-0.275457	8.60426e-05
RP11-672A2.4	1.38654	1.95095
GAPDHP1	-0.36033	2.69986e-05
XRCC2	1.11338	0.25556
TMEM39B	-0.168978	0.00044055
RP11-438L7.3	-1.23467	0.222246
PTPRK	0.595465	0.0314991
EOGT	0.48202	0.00114078
RP11-214N9.1	0.751373	0.222144
C1orf216	-0.201785	0.00504666
SLC35D1	0.229188	0.00427608
WDR45B	0.173585	0.000773465
AC007381.3	0.995076	0.000289431
ZNF584	-0.283046	0.0106971
HNRNPA1P41	-2.61454	0.106591
SNRNP35	-0.105867	0.00554126
S100B	1.06467	0.00722298
RP11-378J18.8	0.537556	0.0764624
BCAP31	-0.211595	4.45455e-06
C1QA	-0.639892	0.00848839
RP11-196B3.2	0.982039	0.0162885
RP11-351I24.3	0.529613	0.123465
PKHD1L1	0.65878	0.0584811
RP11-366L20.2	-0.707029	0.282222
TFPT	-0.198516	0.00861244
FLJ33360	1.42281	0.010307
PBX3	0.121804	0.00986045
C1QC	-1.26328	0.000957095
LRIF1	0.140246	0.0199416
MRPL13	1.09288	0.000209268
CTD-2540F13.2	0.560061	0.0149478
RP11-1102P22.3	-0.461598	0.568772
CDC25A	-1.59595	0.0529483
CD151	-0.363853	0.00821433
ESPN	-0.793148	0.0705172
AC133644.2	0.977376	0.602831
PRPF4B	0.210651	8.28251e-06
MTX2	0.409462	0.00976306
RALGAPA1	0.338566	0.0063673
OR56B2P	2.24281	0.095806
NAB1	0.310242	0.0185801
RP11-471B22.3	-0.570594	0.220504
HSP90AB3P	-0.245851	0.000336818
RB1CC1	0.208828	0.02128
ZBTB37	0.544493	0.0157503
HIST2H3A	-1.2737	0.0319513
FBXL14	0.334585	0.0352976
ACTR1A	-0.191114	1.17633e-05
ALG13	0.334065	0.00208216
PARP4P2	-0.257989	0.0027932
SARS	-0.161157	0.00190217
ACSS2	-0.230226	0.000599566
DOCK11P1	-0.386306	0.04841
HSPE1P2	-0.45947	0.0303069
MAP9	0.477776	0.00104436
OR13A1	1.51574	0.042459
CCDC69	-0.132698	0.000149644
ZFR	0.160711	0.0106918
KLHL29	0.936597	0.124946
MBIP	0.312043	1.98914e-06
HNRNPDL	0.15801	0.00140654
SMARCA5	0.138493	0.0151373
TMEM147-AS1	0.377415	0.00464127
RP11-334A14.2	0.61193	0.146157
WDR36	0.270329	0.00272512
ILK	-0.330679	0.000424741
CAPNS1	-0.231365	0.00147129
CDC7	0.407745	0.000281191
ZNF532	0.306818	0.00913469
EIF4A1P4	-0.263759	0.000298985
GP5	0.319559	0.0366512
FRG1FP	-1.72448	0.740425
UBE2MP1	-0.289469	0.0136226
ECHDC1	0.282796	0.00755549
USP30-AS1	-0.245723	0.00798436
GRIK4	2.25993	0.0018516
TRAV12-1	0.440212	0.00546352
FAM3C	0.316754	0.00668056
RP11-317N8.4	-0.793099	0.049508
LDHA	-0.171195	0.00021205
ZMAT1	0.310329	0.0446605
CTD-2020K17.3	0.611353	0.0160087
AZI2	0.428241	0.00638428
HADH	0.122947	0.0121986
CRYL1	-0.225846	0.00140862
HCG27	-0.334017	0.0145304
SDHB	-0.153132	0.000590274
SEMG1	1.4542	0.101432
RBM43	0.463665	0.00199425
POLR2L	-0.225475	0.00340081
C19orf73	-0.653719	0.0869639
KAZN	-0.892593	7.59271e-05
SNX25	0.284593	0.0374118
GPER1	-0.650304	0.0405128
BMS1P16	2.16504	0.0995426
B4GALT1-AS1	-0.745608	0.000970227
SLC2A9	0.344968	0.00334648
AC093642.1	0.748559	0.00726212
CFL1	-0.241785	8.08045e-05
TMEM230	0.144334	0.0018723
LA16c-329F2.2	0.546336	0.445457
RP11-134E15.2	0.52969	0.00611281
TFAM	0.267258	0.00722023
MAP7D2	1.14785	0.00285864
RPS4XP11	0.259374	0.099383
SMAP2	-0.332525	0.000710787
INSR	-0.203571	0.00466941
TXN2	-0.135157	0.00736099
PTMS	-0.365826	0.00979148
GNG7	0.206154	0.00243989
IP6K2	-0.113118	2.29285e-05
PSMB6	-0.19584	0.000448843
THOC1	0.228183	0.00179197
PHYKPL	0.189828	0.0020381
NCOA7	0.157726	0.0124019
AC087294.2	1.42859	0.179857
WRNIP1	0.191955	0.000180595
DPRXP4	-0.72513	0.0255981
COL19A1	1.08067	0.00100698
RAB22A	0.163553	0.0172314
DECR1	-0.163546	0.000350219
ZC2HC1A	0.616503	0.0364425
TTC37	0.212927	0.00524699
HNRNPA1P52	-0.384562	0.00178993
RP11-278C7.5	0.498602	0.0715582
DIP2C	0.402425	0.0161334
HCST	-0.22901	0.000990243
CENPQ	1.33762	0.00926141
NDUFA5	0.447792	0.0173564
RP11-407G23.5	0.454253	0.0162994
RFXAP	0.351389	0.00138011
RASGRP3	0.362018	0.00110196
ARSD	-0.239738	0.00145343
NT5DC3	-0.490148	0.00857457
CIB2	0.514923	0.0441918
PRAMENP	1.4072	0.0270294
ZNF827	0.253623	0.0148722
SMIM3	-0.222274	0.00779741
DHX36	0.113795	0.0120554
RPS2P4	0.478423	0.0249423
ERGIC3	-0.135551	0.0033826
DNAJC9-AS1	1.07883	0.114439
ATP11C	0.213745	0.0478823
ZBTB5	0.187627	0.00873538
ADIPOR2	-0.136762	6.56718e-06
LZTFL1	0.319048	0.00235406
RAB19	1.01646	0.213711
CEP57	0.233882	0.0213989
PIGA	0.305302	0.0158
TMEM38A	-0.325425	0.000420495
PLXNA2	-0.465906	0.000665329
EBAG9	0.242193	0.00258353
GPM6A	1.84705	0.303867
AC011330.13	-0.124199	0.42253
RIOK1	0.163748	0.00031364
COL5A2	1.91387	0.0646211
PPIAL4G	0.38815	0.00344628
CTD-2319I12.4	0.922232	0.00667628
MRRF	0.233999	0.000237805
LZTS3	0.517048	0.00895888
UBALD2	-0.195239	0.00137509
MAPKAPK2	-0.204478	0.00090007
DDR2	0.998267	0.0120904
TMEM18	0.208303	0.000195763
COPS2	0.511906	0.0282076
EPB41L3	-0.363206	0.00125834
ABCG1	-0.477316	0.00630398
PRDX1P1	-0.675775	0.0114041
RP11-783K16.14	0.92476	0.35153
CEBPZ	0.212443	0.01214
FAM3C2	0.316476	0.00169728
DYNC1I2P1	-0.229799	0.000485948
YEATS2	-0.173007	0.000325996
DOK2	-0.171835	0.00214697
RN7SL2	-0.338252	0.0305415
IFT57	0.355801	0.00473723
HNRNPH1	0.217187	0.00015646
MCF2	-1.20363	3.10816
TMEM106A	-0.113873	0.00603268
PHTF2	0.456247	0.00551514
RP11-796E2.4	0.380872	0.00089198
RP5-1056L3.3	0.263172	0.0137723
SEC24A	0.278756	0.00362431
LPCAT4	-0.100856	0.0051607
SSSCA1-AS1	0.244478	4.66583e-05
CAMK2D	0.221738	0.00848433
FBP1	-0.211505	0.0150601
NSMCE4A	0.256601	0.00127346
RP11-426C22.1	0.703769	0.0254377
ELK4	0.232488	0.0186207
DCAF7	-0.18369	0.000929349
RBM26	0.148238	0.00502784
PDCD5P1	0.763337	8.27334e-06
RP11-486O12.2	0.334828	0.00217635
RP11-473O4.3	2.72278	0.0575859
AGAP2-AS1	1.84176	0.0218119
CTD-2026K11.4	0.514953	3.86007e-06
CGN	1.86449	0.0200796
CTD-2026D20.3	0.248666	0.0154286
FGFR1OP2	0.299324	0.00982346
C3orf14	-1.07093	0.00960352
GCFC2	0.318182	0.000511541
AF131215.9	-0.367859	0.00078821
PAXBP1-AS1	0.344727	0.0115945
PAK1	-0.318376	0.000189883
RP11-30P6.1	0.476944	0.00393721
TMC8	0.218398	0.00132947
CASD1	0.244287	0.0298754
STS	-0.340331	7.0972e-05
PRPF40B	0.546853	0.0389372
FAM208B	0.129101	0.0280853
RP11-680H20.1	-0.223851	0.000806012
BACH2	0.308644	9.51849e-06
KIF20B	0.267	0.0248595
FANCG	-0.149434	0.00314828
RN7SL4P	-0.346123	0.0825636
PODXL2	-0.467355	0.00184909
SLITRK4	-0.437601	0.000402534
TMEM218	0.176973	0.000244913
ZNF789	0.338795	0.0131162
PAQR4	-0.236332	0.00502822
RCN2	0.367281	0.0194238
SMAP1	-0.173402	0.00396908
SAP18	-0.153562	0.000831831
WDR86-AS1	-0.489481	0.00168705
DAP3P2	-0.686489	0.00103768
NBEA	0.285996	0.104868
CTBP2P4	-0.504869	0.0240476
SCAMP5	-0.275451	0.0397055
RP11-135N5.3	-0.298344	0.04776
ZNF236	0.205055	0.00945097
RP11-126O1.6	1.23407	0.0371001
CDKN2B	-0.66009	0.00761799
RP3-342P20.2	0.250043	2.15564e-05
AGPAT5	0.210665	0.0178743
TSPYL5	0.458665	0.00213759
ADAMTS5	-0.780643	0.00201543
RP5-828K20.1	0.251584	0.0607576
RP11-867G23.8	0.753338	0.0167449
LINC01128	0.242884	5.75461e-05
RP11-181C21.4	0.271228	0.0436884
GPATCH11	0.329857	0.00183577
RNF207	0.618661	2.07396e-05
SDHAF3	0.3679	0.00329147
XKR6	-0.522863	0.0127008
OTUD4P1	0.179101	0.483378
PAFAH2	-0.143118	0.00433423
DUSP22	0.268692	0.00848226
STYK1	0.95246	0.0949831
CCR4	-0.390362	0.000621452
ZC3H6	0.198694	0.00160823
MCM5	-0.202154	9.62079e-05
AC016734.2	-0.24918	0.00284222
GPR89B	0.16392	0.00517259
ASB8	-0.131377	1.94199e-06
RP11-568J23.8	0.634167	0.0195431
RN7SL1	-0.333115	0.0217723
CEP72	0.324684	0.0216376
CHRNA5	-1.0325	0.827356
HNRNPA1P70	0.715066	0.0611565
FAM101B	-0.363083	6.8961e-06
DAAM2	-0.564539	0.191825
PPP1R3G	0.685996	0.0506713
UGGT1	-0.141365	0.00158297
NOC3L	0.38338	0.0039596
VDAC1	-0.172785	0.00238491
GCC1	-0.193966	2.89978e-05
ZNF674	0.323841	0.00276592
EIF4E2	-0.131496	0.000851488
SENP8	0.54033	0.0183483
SLC9A3R2	0.414183	3.17788e-05
BRD1	0.127363	0.0106558
NDRG3	-0.166417	5.69373e-08
ZNF711	0.881964	0.0198883
PIK3C2A	0.308959	0.00559367
HADHA	-0.142897	0.000160624
VSIG10	-0.605112	0.00372327
OBSCN	0.327212	0.000697615
TSPAN6	1.00177	1.32904
AC022210.2	0.679928	0.0442703
HNMT	0.515296	1.11209e-05
TTC39C	0.124868	0.00373128
TCN2	-0.46928	0.000534888
PSME2P2	-0.315036	0.00669512
SMIM10L1	0.223431	7.54309e-05
BDP1	0.273467	0.00505829
EIF1B-AS1	0.417686	0.0107353
RELL2	0.28842	0.000514349
TPI1P3	-0.263923	0.0156816
RP11-64P14.7	2.40727	0.258677
SYNPO	0.322374	0.0294099
ARL8A	-0.194475	0.000661439
PCMTD2	0.293037	0.0256488
TLK2P1	-0.230023	0.000219802
FAM212B-AS1	0.202741	0.327465
EMBP1	0.282653	0.00126668
ROBO1	1.43202	0.184381
SBDSP1	0.299953	0.00666627
SCML1	0.55617	0.0345779
FIG4	-0.256659	0.00649663
NOP16	0.194399	0.00311384
ZNF233	2.21135	0.272007
PIM2	0.134963	0.00136381
COBLL1	0.335607	0.0415408
TSPAN13	0.435142	0.000778849
CYB5D2	-0.159922	0.00193109
MAN2A1	0.157838	0.0169453
C11orf68	-0.164193	0.00320346
MLH3	0.242807	5.02584e-05
CCDC18-AS1	0.295363	0.00257552
NSUN2	0.153752	0.000890629
LGALS1	-0.231947	0.00259026
LGALS9B	-0.38422	0.0527453
RP11-635N19.2	0.877138	0.00995585
NOC2LP2	0.463365	0.00517753
RAC2	-0.226422	0.000432032
PSMB3	-0.293649	0.000353006
LYRM2	0.328675	0.000617504
RP11-324I22.4	0.416414	0.00136574
CREB3L4	0.329727	0.00471276
TEAD2	1.17584	0.00811665
THAP9	0.712725	0.00169975
PKIA	0.282533	0.02331
ZBTB26	0.34262	0.0161261
RP11-2C24.7	-0.622355	0.0178017
PAF1	-0.209392	0.00156761
CTC-550B14.7	0.577161	0.00559459
RP11-890B15.3	0.246633	1.22666e-05
CAPZB	-0.220674	3.82288e-06
UBC	-0.199534	0.000602666
IQCB1	0.324164	0.000234729
TYW1B	-0.326306	0.000525586
RP11-140I16.3	0.671431	0.000256243
PNN	0.170116	0.000373479
GTF2IRD2B	0.197646	0.00123357
FDXR	-0.157958	0.0255895
ABCE1	0.1773	0.0257822
MIS18BP1	0.207508	0.00326054
RABIF	-0.14081	3.09097e-05
HIST1H3E	0.858813	0.000387788
RNF182	-1.65792	0.00418563
PSMC1	-0.195548	0.0017419
OPRL1	-0.303291	0.000228596
FKBP5	-0.386182	0.00123827
CRYZ	0.452672	0.00192429
MTCH2	-0.161378	1.19595e-05
FAR2	-0.342106	7.02619e-07
PRICKLE1	0.356933	0.0111443
SCARB2	-0.223746	7.8043e-05
ARL5B	0.315556	0.0199902
CTC-471F3.5	0.827524	0.139809
PDCD10	0.567602	0.0111262
HEXB	-0.232409	0.00213863
PHF6	0.298081	0.0168834
TMPRSS3	0.592084	0.0126518
VRK3	-0.146786	0.00122859
DEPDC1B	-0.992241	3.2932
AP000240.9	-0.320415	0.0267663
CTC-205M6.1	0.471073	0.226446
TFB2M	0.373445	0.000448091
CTD-2020K17.4	1.39318	0.159747
IDH3B	-0.104839	0.0049147
TRAV38-1	-0.859541	0.122214
CYP3A5	1.42255	1.0722
GAA	-0.247135	0.00409351
KLF10	-0.213547	0.0102063
FAM45BP	-0.237816	0.00103196
UBE2Q2	0.276373	0.00378729
IQCA1	1.15578	0.0710598
TCEAL9	0.893154	0.0523915
ARIH2OS	0.253455	0.0347528
ATP6V1F	-0.180442	0.000176854
BCL2A1	0.451724	0.0458212
RP11-227G15.11	0.455935	0.047864
RP11-96D1.3	-0.303149	0.121171
DENND5B	0.361147	0.00864676
STEAP3	0.467926	0.000632628
GPRASP1	0.313734	0.000238466
CLIC5	0.23941	0.0472572
CFAP20	-0.159325	1.26441e-06
ZNF367	0.296857	0.0739159
SH3PXD2A	0.287958	0.00352691
NCAPG2	-0.584716	0.0166978
PADI6	-1.72641	1.32459
TRPC1	0.876295	0.0240934
TNS4	1.2722	0.0491803
POP7	-0.21286	0.000759674
SPATA2	-0.196651	0.000881147
RBM20	0.715683	0.0204137
URI1	0.160927	0.0050936
BST2	-0.24204	0.00305442
RP11-819M15.1	0.458438	0.0487596
GTPBP4	0.116592	0.00293425
CBLB	0.178081	0.00438966
PCTP	-0.297931	0.000302683
TRIM37	0.201648	0.0477527
EEF1A1P4	0.354224	3.63805e-06
C1QB	-0.950063	0.0118172
SEPSECS	0.239449	0.02623
PLEKHH2	1.25672	0.139941
SIL1	-0.237343	0.00184218
RP13-228J13.5	-0.554418	0.0439253
DOLK	-0.181133	0.0036818
ZC3H7B	0.148495	0.000213266
MLLT3	0.199025	0.0259754
RP11-420A23.1	0.93097	0.0610438
CISH	0.254161	0.000998875
RP11-678G14.4	-0.875472	0.00262662
SYNGR3	-0.54925	0.0223116
RAB15	-0.489305	0.000175337
VAMP4	0.254451	0.00226321
RGS16	-0.653777	0.0725959
UBAP1	-0.245275	0.000107781
CMPK1	0.290056	0.00491845
HRK	-0.504643	0.136118
SUCLG2P2	0.564847	0.00789805
EIF5A	-0.152239	0.000131636
DDX41	-0.142296	0.00233522
BCL2L13	-0.191834	0.000274698
PTPRO	0.291035	0.0108866
RPL7L1	0.146591	1.64295e-07
HMGN2P6	-0.226691	0.000939186
ASF1A	0.245317	0.0053952
AC009948.7	-0.401325	0.0253374
PRKAR2A	-0.158249	0.00039048
MRAS	-0.348454	0.000729494
AHSA2	0.219119	5.70216e-05
RFPL4A	3.77716	0.000437484
ZCCHC8	0.126653	1.30313e-07
NPIPB15	-0.600916	0.00468911
SPATC1	0.827501	0.116251
ZNF528-AS1	0.396687	8.78765e-05
RSBN1	0.118202	0.0170682
F12	-0.294365	0.0483333
RP11-81H14.1	0.761789	0.00280449
TRAF3IP3	0.12803	7.76779e-05
SMC3	0.0729166	0.0133962
RANBP6	0.287945	0.0304553
SMYD2	0.239033	0.00154523
OS9	-0.185771	0.00241792
RNF20	-0.213202	0.00370826
UQCRFS1P1	0.245388	0.000534192
MSTO2P	0.448797	0.0259873
MCAT	-0.199024	0.000579965
GABPA	0.331862	0.0120835
MT-TE	0.275354	0.0644593
GNPDA1	-0.126624	0.00222996
ORMDL2	-0.198098	0.00010856
SUFU	-0.204412	0.00101729
CTD-2575K13.6	0.554775	0.0285255
LINC01127	-0.395608	0.0419908
AIFM1	-0.191305	5.1856e-06
ZNF677	0.5323	0.000205217
NOG	0.353158	0.0254513
AASS	0.716599	0.0282175
SMIM20	0.380252	0.00232121
UNG	-0.225301	0.000584046
TMEM60	-0.201318	0.000389809
PIGP	0.277671	0.00179777
HNRNPCP2	-0.154217	0.000405321
TOX4	-0.133466	0.000831191
CASP8AP2	0.234181	0.0130972
CSNK1G3	0.296658	0.0181279
PALD1	-0.630536	0.00031135
RAB11FIP2	0.338157	0.0169716
MAP4K3	0.357103	0.0506103
DFNB59	0.518218	0.0223329
ZNF12	0.250456	0.00394176
MAP4K4	-0.252769	0.000810343
MYO1B	0.641784	0.054694
RYK	0.291764	0.00198797
CD19	0.440165	0.00096148
EMP3	-0.243738	1.07434e-06
CLPTM1L	-0.104625	1.61336e-05
CMTR2	0.350324	6.55101e-05
MATN1-AS1	0.378117	0.00199487
DPY19L4	0.382156	0.0056078
NPM1	0.196126	0.00103947
POLDIP3	-0.150131	2.44758e-05
NRCAM	0.807945	0.00544247
RPL4P1	0.677547	0.00558529
TMX2P1	-0.230207	0.0120146
KIF20A	-0.271725	7.27873
CTSA	-0.214949	0.00289122
TRIP11	0.154294	0.00285434
NBPF2P	0.317878	0.0183754
CAHM	0.45076	0.000426724
ZBED5	0.253889	0.00305806
ZNF26	0.320721	0.0241408
AC007041.2	-0.289115	0.112331
CHSY1	0.213971	0.169405
EID2	0.165518	0.00307532
PSMD8	-0.132739	0.000661783
RP11-849H4.4	0.5421	0.00283346
RBBP4P2	0.292507	0.02224
FAHD2CP	0.281331	0.00270332
HSF5	0.589184	0.0413831
LRRFIP2	-0.128781	0.00316728
MGAT5	-0.181829	0.00212912
CTD-2026K11.5	0.288365	0.156705
FOXN3-AS1	-0.298691	0.0778832
LEMD3	0.220679	0.0249946
MID2	0.544832	0.0782469
ZNF860	0.548392	0.0766579
MARCKSL1	-0.218323	0.000184919
PAIP1	0.330404	0.000186469
EIF1	-0.123393	0.000535185
MLH1	-0.120835	0.00219639
RP11-110G21.1	0.89101	0.00456096
LINC01003	0.395734	0.00036301
ANKRD13C	0.22961	0.0227267
ATP5A1	-0.119738	1.00399e-05
PRDX5	-0.239237	0.00147261
C6orf136	-0.0965971	0.0179152
LRRN1	-0.636272	0.00150442
PRELID1	-0.224872	0.000398165
ARMC7	-0.18219	0.00249123
CDKL5	-0.306606	3.61864e-05
LYSMD1	-0.961741	0.0439659
PCOLCE-AS1	1.82546	0.0457206
KPNA3	0.107446	0.0214092
IBTK	0.217256	0.0102957
NFE2L3	0.295268	0.0286065
ENOPH1	0.231435	0.00239391
PSMD1	-0.171636	7.74466e-05
KCNG1	0.566668	0.00432388
ZCCHC18	0.452956	0.0221839
RP11-138I1.4	1.60667	0.0920784
TRIM45	1.70453	0.00235841
UBQLNL	0.645193	0.0237612
ATG13	-0.147048	0.00064471
BAK1	-0.205769	0.000945756
MAP3K14-AS1	0.293161	0.00374457
SNX19	0.254718	0.00122237
MXRA8	0.895636	0.00126049
CCDC88A	0.170214	0.000374282
MALT1	0.178091	0.00677536
RP6-218J18.2	-0.372074	0.0112904
RP11-245P10.4	-0.232027	0.00345854
LRRC28	-0.176566	6.5464e-05
P4HB	-0.143373	0.000345627
RP11-180C16.1	0.84866	0.915216
C10orf128	-0.32373	0.0088267
PGAM1	-0.209823	5.8401e-05
RP11-6O2.2	0.498858	0.00117095
RP11-810P12.7	-0.257431	0.0245853
PAAF1	-0.177357	0.000689957
SKIV2L	-0.118083	0.00447204
HAUS6P3	0.248468	0.132231
FOXJ1	0.879623	0.0179049
RP11-588H23.3	0.979106	0.0684864
POMC	0.500612	0.0011376
RP11-190A12.9	-0.754838	0.525807
PCM1	0.104442	0.00622086
KIF18A	-1.68337	0.556424
HMCES	-0.118818	0.000117242
BTK	-0.182513	9.63886e-06
ZNF84	0.308078	0.00300756
MDN1	0.119345	0.0155592
SUSD3	0.220141	0.000283279
TRUB1	0.421672	0.00313837
KCTD11	-0.203713	0.000990143
FUOM	0.239771	0.00693362
RP11-815J4.7	-0.37139	0.0276989
SHQ1	0.118364	0.0319303
SSPN	0.252395	0.11733
SLC22A31	1.0384	1.72691
KLK14	1.02894	1.23277
DYNC2LI1	1.40196	0.00146358
RP13-977J11.2	-0.141921	0.01673
MEFV	-0.315312	0.000187681
PITPNM3	0.955806	0.00870446
EMB	0.173612	0.00597052
RIOK3	0.120964	0.00393688
PPWD1	0.19882	0.00736545
ADO	0.165153	0.0015489
PLGRKT	0.140784	0.0134195
RP3-368A4.6	0.322926	0.0166713
OSTF1	-0.204113	5.36952e-06
CD2AP	0.296704	0.00659486
MTX3	0.308296	0.00652127
ZMYM2	0.240379	0.00336382
C8orf31	-1.02751	0.105853
RP11-325P15.2	0.463201	0.0635083
OTUD3	0.247948	0.00191607
GRN	-0.308177	0.000760991
CFL1P1	1.49295	0.0827515
PIGK	0.199421	0.0212466
PIBF1	0.33393	0.000651236
PLD1	-0.190445	0.0123282
SMIM4	0.401987	0.0125896
SLC25A46	0.360228	0.0056577
NRADDP	-0.308628	0.0696788
CENPO	-0.31399	0.000460898
ZNF496	0.190179	0.00178899
MRPL50	0.300408	0.00480143
KYNU	-0.2931	0.00120946
C2CD2L	-0.128981	0.00134625
HIST1H1PS1	2.60838	0.0214374
TSPYL2	0.213454	0.000966806
HCG4P5	1.42192	0.0344288
BTAF1	0.320136	0.0105576
AIG1	0.148384	0.00234916
SLC27A4	-0.157481	0.00281579
DBF4P1	-0.218645	0.117651
FAM86JP	0.698085	0.00365543
ZNF202	0.178087	0.00674725
FAM122B	0.165481	0.00798145
ORC2	0.138707	0.00306484
RAB30-AS1	0.434185	8.79015e-05
PPM1L	-0.365253	0.00788705
RP11-700H6.1	1.01013	6.54571e-05
LMO4	-0.154476	0.000329242
PATJ	0.224094	3.47071e-05
PQBP1	-0.136498	0.00461279
DIAPH1	-0.254987	9.94126e-05
CRY1	0.117971	0.028462
CH507-513H4.3	0.341881	0.896913
RPS4XP7	0.283851	0.0543705
ODF2L	0.170692	0.0333657
HMOX2	-0.183354	6.57263e-08
ATP5A1P7	-0.436351	0.0103807
ATP8A1	0.307489	0.0241481
RPN1	-0.169156	0.0003002
RP11-135F9.3	-0.229049	0.000661804
MIOS	0.140432	0.00898246
MTERF2	0.216732	0.00579638
METTL14	0.191772	0.00269233
GALNT11	0.087571	0.0147673
LINC00926	0.442472	0.0004041
RP11-640L9.2	-0.397815	0.00852543
RBM12B	0.257687	0.0285767
RP4-758J24.6	-0.261794	0.0440334
CINP	-0.115008	0.0076899
SDPR	0.270515	0.0939708
PRELID1P1	-0.221838	5.77093e-05
RASGEF1B	0.323945	0.00768662
ZNF485	0.426329	0.000415219
GPRC5C	0.763714	9.22136e-06
DSP	1.3715	0.00106366
AC007325.1	0.854986	0.00496193
ARGLU1	0.358881	0.00557257
CTD-3222D19.8	0.225389	0.000278538
XXbac-BPGBPG55C20.2	0.599102	0.00186702
LIN52	0.19794	0.0310533
RP11-326C3.11	-0.419549	0.000186727
AC010150.1	-0.296806	1.51057
CTC-444N24.11	0.172696	0.0179124
CROCCP1	-0.724777	0.00039144
FAM207BP	-0.107979	0.329847
MTO1	0.113464	0.00715192
THG1L	0.10733	0.00917691
RFESD	0.795221	0.0405242
DRC1	2.45154	0.456467
GIMAP4	-0.151615	0.000513197
RUSC1-AS1	-0.939721	0.0338661
SLC6A4	1.27279	0.0761125
ZNF331	0.202135	0.0064076
TSSK6	0.320718	0.00182495
FYCO1	0.153091	0.0152962
FAM177A1	-0.237141	1.08734e-06
SBDS	0.214707	3.85425e-05
HAUS5	0.239926	0.00150276
ANKRD20A4	0.996514	0.0122062
UQCRC1	-0.175633	0.00084396
UBP1	0.154444	0.00319296
CARHSP1	-0.154515	0.00314859
ANKMY1	0.19743	0.00233048
LRRC59	-0.207159	0.000940711
KDELC2	0.275828	0.00548107
UNK	0.18208	0.00101407
KIF3B	-0.208895	0.0094715
MRPL35	0.175166	0.00223832
FUT8-AS1	0.585706	0.0574006
LARGE2	0.361348	0.00292847
MACROD2	0.642495	0.0116793
ZNF37BP	0.342539	0.000935377
MTHFD2L	0.276042	0.0778288
PHC1P1	0.429386	0.00559631
ZNF121	0.235177	0.00107925
RP11-13J8.1	2.25464	0.039667
TRPM4	-0.627512	0.0152697
ETNK1	0.295787	0.0257449
NKPD1	0.739164	0.0251098
NOL4L	0.146713	0.00111152
DCAF16	0.166257	0.00325995
PGBD4	0.216776	0.0496072
RP11-158K1.3	-0.288712	0.00258258
PDIA6	-0.15298	0.000593545
ACTG1P17	0.288085	0.000662152
EXOC3	-0.101436	0.00262059
AGO1	-0.177609	0.00165332
SPIDR	-0.128042	0.00830705
RP11-222K16.1	0.194994	0.0190995
ADORA1	0.993988	0.0706436
TAF1	0.137123	0.0118516
SGSM2	0.178281	0.00129452
AC233755.2	0.977824	0.0306696
KBTBD6	0.329208	4.93482e-05
TICRR	2.00308	0.000357898
TARBP2	-0.158258	0.000493128
AP2S1	-0.186345	0.0018949
LGALS2	-0.582189	0.00283596
OFD1P17	0.511118	0.00767389
SLC9A7P1	-0.365932	0.00211101
FAM49A	-0.223081	6.49217e-05
NEMP1	0.179062	0.0175482
BOK	-0.635294	0.15611
GTF3C1	-0.155756	2.68345e-05
KB-1958F4.1	-0.642187	0.0204717
PPIAL4C	0.366984	0.00123223
CHAF1A	-0.15173	0.00701918
RP11-526D8.11	0.280498	0.09601
PPP1R14A	0.641016	0.191856
CLEC11A	0.496241	0.00519941
FHL2	0.806738	0.0396735
ZNF135	0.374149	0.000172493
LINC00861	0.232305	1.34171e-06
SGCD	-1.34626	0.266497
EME2	0.504961	0.000485967
COL6A2	0.381965	0.00292661
BTLA	0.368134	0.000719111
SHANK1	1.56798	8.54762e-06
FCRL5	0.614285	0.0045828
STAT3	-0.292081	0.00215318
AC011513.4	0.689712	0.368421
NMRAL1	-0.170068	0.00325164
RP5-832C2.5	-0.524319	0.0360381
MAPK8IP3	0.183812	0.00309012
PRKAB2	0.239427	0.00426396
ZNF727	0.796935	0.280396
KIAA0355	0.133792	3.19113e-05
SUV39H2	0.34385	0.119892
ZNF92	0.363404	0.0196945
RP11-1023L17.2	0.505166	0.0429415
KRBOX4	0.140204	0.0146269
WDR19	0.219269	0.0197553
RP11-353K11.1	0.887534	0.00811543
MCOLN2	0.240464	0.00887818
SLC16A4	0.622171	0.344269
S100A6	-0.24026	0.00153998
CHMP2A	-0.26135	0.00123285
RUNDC1	-0.157581	0.000782327
WASF2	-0.191689	0.000657807
ARL14EP	0.288125	0.00383734
DUSP1	-0.36355	0.00032838
ATP7B	-0.535076	0.000740623
SLC7A8	-0.722211	0.0175025
TPRG1L	-0.201151	0.000593814
L3MBTL4	-0.513234	0.0180699
LARP4	0.255752	0.00179061
CORO1A	-0.19156	0.000488077
FGFRL1	0.273399	0.000594338
AKAP11	0.217094	0.0314813
TMEM87B	0.182835	0.0101221
DDX20	0.122278	0.0048416
RP11-893F2.18	0.357859	0.000596505
CD55	-0.36503	6.05276e-05
AC004453.8	0.355889	1.07709e-05
WDR78	1.73689	0.0347656
ZNF75D	0.138753	0.0358629
RP1-197B17.5	-0.530411	0.014389
HMGN4	0.185579	1.45261e-06
OFD1	0.146479	0.00107043
RP11-197M22.2	-0.657259	0.00304253
DYRK2	0.195556	0.00891503
ANKRD36B	0.259791	0.00010307
TPST1	-0.393874	0.035175
ZNF501	0.501019	3.39134e-05
PLOD1	-0.258923	0.0060629
RP11-447D11.3	0.306466	0.0612639
RP11-340I6.6	0.212512	0.0836637
RP11-534L20.5	-0.493762	0.0564746
RP11-526I2.5	0.450886	0.00375903
DNAJB14	0.366323	0.00442903
NKIRAS2	-0.122363	0.00330845
ICOSLG	0.55679	0.00461379
OVCH1-AS1	0.288602	0.0133932
PPIAP16	0.357631	0.0558922
AF064858.8	1.1557	0.171328
NDUFB10	-0.145156	0.00110431
RP11-70L8.5	0.739022	0.000130418
RNF25	-0.100776	0.00725296
ZNHIT1	-0.100387	0.00810802
AKR1C2	1.79159	0.0105913
TAF8	-0.153309	0.000826898
RP11-430K21.2	-0.359058	0.0272904
C12orf66	0.214691	0.005125
EIF2AK4	-0.223581	0.00307417
AATBC	-0.217578	0.00954792
MPP5	0.272376	0.00309714
CLTB	-0.247962	0.00291302
MBNL1	0.251827	0.0216091
FAM188A	0.266158	0.0164886
ANKRD26	0.220705	0.0170438
SNU13	-0.119626	0.000112508
RP11-161M6.3	0.332518	0.0046712
TMA16	0.275995	0.000405854
LENG8	0.195433	0.00104549
AP1S1	-0.148287	0.00173139
EFEMP2	-0.144632	0.0262347
CPQ	-0.25484	0.000792684
RAB39A	0.78177	0.0164553
AC002056.3	-0.352771	0.00605327
RCSD1	-0.153026	0.000514621
ANKRD49	0.289956	0.00641002
FMR1	0.194533	0.0148542
FAM103A1	-0.164804	0.000281467
YEATS4	0.447205	0.00101851
ACTG1	-0.180637	0.000329884
HSP90AA4P	-0.63039	0.000983015
ZMYND11	0.198915	0.0129279
RP11-390P2.4	-0.136822	0.172936
PAWR	0.481177	0.00448472
RP11-432J22.2	0.451212	0.0389197
AC007036.4	-0.891537	0.00326746
SNX12	-0.138112	0.00168199
AC074117.10	0.23351	0.000557953
ZDHHC21	0.359072	0.00807368
NDFIP1	0.0851885	0.00594515
RP11-256L6.3	-0.341322	0.0115526
POLR3F	0.195727	0.00227552
PRDX1	-0.151655	6.98894e-06
RP11-259G18.3	0.22923	0.120884
HTATIP2	-0.200929	8.75604e-05
PAIP2B	0.250385	0.000771286
DHCR7	0.219187	0.0031844
DXO	0.217991	0.00237294
PRPF40A	0.0936867	0.0173113
CTD-2353F22.1	1.01348	0.0101022
AC062029.1	0.237007	0.116011
GCAT	-0.727163	0.0346481
ABI3	-0.307801	0.000442856
MSR1	-0.84856	0.00428604
FRG1BP	0.38914	1.2093e-05
POFUT2	0.174129	0.000737925
NELL2	0.293905	0.00358268
GINS4	-0.196007	0.0373285
MANSC1	-0.413365	1.06003e-06
CKAP4	-0.276772	0.000721291
C19orf54	-0.144029	0.0111974
TARBP1	0.18462	0.00724936
FES	-0.204396	0.0048199
MTSS1L	0.691787	0.100438
METTL7A	-0.161021	1.53795e-05
ZNF41	0.136893	0.0187037
PSMC4	-0.179697	1.74939e-05
RAB7A	-0.249021	0.00139492
CTAGE3P	-1.08737	0.148618
PHF24	0.881684	0.0291608
NDUFA12	-0.167622	0.000302534
CLK2P1	-0.240014	0.0287027
PPM1D	-0.232551	0.000661707
RP11-54H7.4	-0.526652	0.082325
ZNF829	0.254059	0.0384968
DAB2IP	-0.677951	0.000102911
URB1-AS1	0.436679	0.0224534
TMEM263	0.267453	0.0118551
RP11-6N17.4	1.01674	0.0346102
ZNF276	0.168671	0.00204274
SLC38A11	0.526586	0.0331485
LINC00665	-0.422164	6.71954e-05
LINC00909	0.230454	0.00307196
ESCO1	0.245354	0.0134768
PCDH12	0.388746	0.305363
FBXL4	0.164053	0.00946913
PQLC2	-0.0916774	0.0174069
ARHGAP11A	0.454467	0.000404891
TOR1AIP2	-0.14502	2.47752e-05
VPS50	0.167945	0.0142858
FAT4	-1.14722	0.00329595
SRPK2	-0.229535	0.000724514
CDA	-0.352951	0.00675035
TUBA4A	-0.167281	0.00871058
SRSF5	0.121119	7.04443e-06
JAM3	0.298942	0.000555111
FNDC11	0.487318	0.0010759
TAF1L	-0.303655	0.00982419
CARD6	-0.342943	0.00557696
DNAJC30	0.201363	0.000232206
RP11-392P7.6	1.22774	0.0132265
GDI1	-0.114745	0.00225846
ZNF25	0.257922	0.00737355
PPP1R13L	0.3471	0.00937842
FAM161A	0.585627	0.0019175
INPP5A	-0.185991	0.000113985
GMDS	-0.2152	0.00125053
CCDC86	0.281009	0.0218639
TEPP	0.321215	0.274399
CCDC53	0.232388	0.000211186
RP11-4L24.4	0.496254	0.0132346
NAA15	0.11283	0.0144282
MDH2	-0.129981	0.000335966
F8	0.228556	0.0459973
NAE1	0.193542	0.00488988
BICD1	0.296661	0.000504709
PEX11G	1.64421	0.88978
DOCK10	0.126853	0.00642218
STYX	0.194401	0.0210132
WNT6	0.440169	0.49307
RP11-15J10.1	0.25113	0.000698983
LINC00959	-0.179515	0.0254928
C8orf33	0.15339	0.00198846
ZNF131	0.141002	0.000533163
ZNF300	0.476446	0.0409793
NGFR	-0.741099	0.00743718
RP11-707G18.1	-0.355888	0.0624337
RBM8B	-0.335467	0.00411781
RP11-798G7.8	-0.761223	0.00106336
S100A11	-0.306172	0.000920123
TMEM261	0.304921	0.00102193
ANKS6	0.211583	0.000136587
C1orf61	-0.363911	0.0327456
IP6K1	-0.187585	4.46877e-05
BAG2	0.373992	0.00266184
CRELD2	-0.196279	2.25622e-05
ATAD1	0.295662	4.36366e-05
TDRD12	1.23844	0.0878438
LINC00900	-0.404563	0.333857
RNF41	-0.111576	0.000207724
CDIP1	-0.16987	0.00127003
ACVR1C	0.64001	0.0121373
ARFGEF2	0.217072	0.00394546
PLIN2	-0.0482147	0.0689616
HIST3H2BB	-0.658248	0.0165096
COL5A3	1.03297	1.18124e-05
ISCA2	-0.173306	0.000241473
DHRS9	-0.48351	0.000446798
SOCS4	0.237576	0.0117648
ALG6	0.172798	0.00199021
CTD-2006K23.1	-0.428389	0.00128502
RP5-1112D6.7	-0.591169	0.0336718
CIR1P2	-0.271456	0.00227246
PERP	0.352562	0.000289726
NAA25	0.150339	0.0124294
NAP1L4	0.0929856	0.00415116
PCGF6	0.293036	0.0111133
FAM208A	0.152749	0.00934704
LINC00667	0.404824	0.0577189
KDM5A	-0.21928	0.000550106
LPAR3	1.4144	0.00968409
RP11-195F19.9	0.312454	0.010815
HTRA2	-0.0895332	0.00591217
RFXANK	-0.178241	5.32827e-05
RP1-309F20.3	0.602286	0.309807
ZNF644	0.27699	0.0135154
COX5B	-0.15478	0.000314705
TRABD2A	0.257071	0.00173401
RBM42	-0.200312	0.000508017
SUPT7L	0.162927	0.000232404
ANKRD35	0.942636	0.0815284
RPL7P21	0.242666	0.00323386
HS1BP3	-0.175798	0.000798106
SOCS7	0.0890298	0.00414466
ZNF470	0.30095	0.0113625
USP12	0.178908	0.0185802
SOX4	-0.175181	0.0087306
TUBB	-0.160769	9.34277e-05
NDST1	-0.341286	0.000751974
TMEM241	-0.308854	0.00160639
SH2B1	0.185076	0.00275863
RP11-254F7.2	-0.196522	0.0174943
RNF139-AS1	0.378012	0.00132349
PPP2R5D	-0.144425	0.00106896
TEK	-1.06512	0.01055
LYPLA2	-0.178771	0.00027634
CORO2A	-0.305699	0.00695534
RPP25	-0.158559	0.0113107
C10orf91	0.822681	0.450453
JUP	0.674454	0.00141673
AC008746.12	0.415206	0.0029187
EFNA1	0.562725	0.00145172
TMBIM6	-0.152782	0.000475764
RUFY1	-0.127475	0.00248692
RP5-965G21.3	0.476329	0.0230771
ETV6	-0.20662	0.000761258
CD177P1	-1.35302	0.672536
STAG3L4	0.280436	0.00401573
ARID5A	-0.138905	0.00622747
SAXO2	-1.66201	0.03272
ACADSB	0.236465	0.0120755
PIP4K2C	-0.114044	0.00186832
MRFAP1	-0.117708	2.78631e-05
TOM1	-0.199425	0.00141804
FAM86HP	0.884448	0.110929
PTAR1	0.332282	0.0299326
LAYN	0.223219	2.51846
MLF2	-0.214063	0.000337777
RP11-90O23.1	-0.598302	0.0678531
ATP2A1	-0.590133	0.168241
ARL10	0.228243	0.00187927
RBMS1P1	-0.313917	0.0115424
EXOC5P1	0.190802	0.174549
RNF34	-0.0973688	6.06888e-07
SLC41A1	0.184577	0.00142692
HARBI1	-0.191538	4.18331e-05
PTER	0.256725	0.00555532
ZBTB1	0.260395	0.00795356
EIF4BP6	0.0976249	0.0102722
U91328.19	-0.331272	0.00589346
IFT20	0.214188	0.000794777
KCNK13	-0.462625	0.00690528
AP3B2	1.68655	0.00175383
SLC39A10	0.320221	1.405e-05
TMEM184C	0.112318	0.00923366
CTD-2517M22.17	-0.562837	0.00255008
MEI1	-0.112709	0.00697696
ZSCAN16	-0.192455	0.00117474
CAMK4	0.214859	0.0231597
EDA	0.276691	0.0541976
RP11-90M2.5	0.807523	0.0337019
RP1-253P7.4	-1.99241	0.00865268
DOC2GP	0.60913	0.0195684
TCTA	-0.0617189	0.0059037
FCHO2	0.402091	0.00823188
DHRS7	-0.217044	0.000136042
ANXA2P1	-0.337406	0.000681441
THAP3	-0.163205	0.00176073
PPA1	0.197216	0.00105067
ZBTB20-AS1	-1.01264	0.649288
SYNGR1	-0.320808	0.00104003
COX20	0.461523	0.00653636
RP11-1275H24.2	-0.30644	0.0629789
DIMT1	0.128776	0.0169387
PYCARD	-0.236502	0.000288484
RCOR3	0.201718	0.0030601
FKBP4P6	-0.390143	0.0148868
PFAS	0.173944	0.00051592
THEM4	0.271314	0.000343807
CABLES2	-0.221335	0.000864214
CTD-2270P14.1	0.311717	0.00291342
SUMO3	-0.148552	0.00191754
CD28	0.184553	0.0103579
ARHGDIB	-0.171397	3.94194e-07
USP14	0.0979115	0.00958225
APBA1	-0.563691	0.0173864
NKD1	0.411152	0.000109535
C4BPA	2.30613	0.00674058
PLEKHG1	0.332905	0.00756769
CDCA8	-0.28556	0.00393514
SYNE3	0.149185	0.00351747
ANAPC4	0.153928	0.00302573
MYNN	0.400143	0.00023836
RP4-671O14.5	0.936274	0.558001
SPINT1	-0.231263	0.00297719
ECHDC3	-0.426959	0.010092
TULP4	0.20005	9.02355e-05
MAP3K9	0.267977	4.18338e-05
TIGD2	0.231807	0.0396948
AC004067.5	-0.321362	0.0932811
MTIF3	-0.116234	0.00995479
SET	0.0560287	0.00688969
TRMT2B	-0.0816043	0.00224797
KLF12	0.196155	0.0291287
RP11-588K22.2	-0.54321	0.00513889
CECR7	0.560951	0.0156218
ANXA11	-0.186602	6.66061e-05
RPP38	0.156434	3.20835e-06
HS3ST3A1	0.400131	0.0609752
GPSM2	-0.372895	0.00111315
CCDC85C	0.171366	0.00596875
RP11-166B2.1	-0.389893	0.00195281
TLK1	0.13237	0.0243233
CEP170P1	0.263084	0.0112106
RP11-567O18.1	-0.555505	0.0778444
COPS6	-0.13239	1.56405e-05
ZNF652	-0.145522	0.00034117
RP11-603J24.7	-0.304499	0.184493
RP11-16E23.4	-0.567513	0.000110808
ISCA1P1	-0.246113	0.0618247
MLKL	-0.156409	0.00554725
ENC1	-0.536856	3.3509e-05
KRT8P46	0.617363	0.000379466
EBF1	0.314454	0.011031
ARHGAP25	-0.241696	0.00247688
RP11-297B17.3	0.452987	0.0421921
TRAPPC3L	1.25691	0.0322752
GSKIP	0.268222	0.0220257
SETMAR	0.17438	0.0153342
ANO10	-0.155393	0.00786715
LRRC40	0.3781	0.00344774
ARHGAP32	0.293682	0.000682697
MAPKAPK5-AS1	0.181651	0.000181178
PSMC1P4	-0.331711	0.000346987
GNPAT	0.096984	0.00081665
DNAJC21	0.105475	0.0127745
AC116366.6	0.482724	0.0445398
XRCC6P2	-0.111793	0.0217912
NAF1	0.10541	0.0291489
PIK3R1	0.0733866	0.0259589
Metazoa_SRP	-0.00405935	0.000393699
SDF2	-0.160586	1.3785e-05
AC008850.3	-0.434039	0.0317535
AGL	0.254208	0.0175886
RP11-599J14.2	1.5153	0.0608864
C3orf38	0.16606	0.0144566
ACOXL	-0.595708	0.132978
FCRLA	0.346373	0.00120154
SGTB	0.236637	0.00195506
CTD-3022L24.1	-0.3285	0.0747238
NAGS	0.208025	0.0338798
KCMF1	-0.113924	1.27431e-05
RAC3	1.16963	0.0661899
MYOM1	0.228667	0.00606903
FAM169A	0.350185	0.0974487
HEBP1	-0.155494	0.00153546
MATN2	1.125	0.196843
RN7SL558P	-0.523126	0.0529601
RP11-362F19.1	0.597335	7.71264e-05
CCNC	0.251866	0.0250656
SPTLC2	-0.222449	0.00424696
LCN12	1.22796	0.0266516
NOXA1	0.308807	0.00048117
RASAL2	0.593923	3.871e-07
NADK2	0.273168	0.00018642
RP11-373D23.3	-0.489577	0.012669
TTC3	0.126899	0.000959625
TMEM181	0.24428	0.00307102
STAP1	0.296248	0.00596094
PLXNA1	0.172274	0.00843987
NXT1	0.121209	0.0114342
ERAP1	0.23399	0.0226852
VWCE	-0.60588	0.0166439
LMNTD2	0.4545	0.00467414
MAFK	0.155991	8.11717e-09
CCDC91	0.153073	0.0128378
TRIM21	-0.28032	0.0013368
ZRANB3	0.815164	5.14166e-05
AC141272.1	0.532246	0.0866592
FBXW11P1	-0.161434	0.925518
LMAN1	0.143142	0.0150043
PICK1	-0.121091	0.00645945
HIP1R	0.250595	0.00227967
SEC24D	-0.252045	0.00235177
GKAP1	0.387329	0.0280115
MAP3K5	-0.216777	0.0021839
IMMP2L	0.43513	5.92842e-05
CDC40	0.0848319	0.00926082
RAB27B	0.208665	0.0760612
RN7SL5P	-0.286126	0.0457521
PTK6	-0.245126	0.0341007
ATP5SL	-0.134553	3.28712e-05
TRAV13-2	0.462392	0.00505332
ZNF385D	1.20172	0.140207
NUDT1	-0.243166	0.000387658
CERK	0.0956687	0.00199116
PLPP2	-1.44278	0.00122259
OASL	-0.54652	9.73055e-06
RUFY4	0.41718	0.00269832
PPP3CC	0.1247	0.00209098
RP11-680G24.4	-0.187016	0.0031402
NUDT13	0.367764	0.00495648
NAP1L1P3	-0.330825	0.030653
MKRN4P	-0.819298	0.0220572
CSNK2A1	-0.107376	4.85078e-05
HADHB	-0.106079	4.76305e-05
SF3B2	-0.16788	0.00157865
SESN2	-0.171334	0.00276415
FKRP	0.301638	0.00800311
S100A10	-0.163598	0.00130571
CNKSR1	0.565407	0.000942834
CDC23	0.150042	0.00166788
NDUFAF7	0.216342	0.0064767
RP11-536C12.1	0.788315	7.31135e-05
METTL18	0.36518	0.000133291
NORAD	0.15462	0.01637
VIM	-0.199399	0.000604057
FAM135A	0.333899	0.0028123
DOCK6	0.381158	0.00279051
APH1A	-0.0811273	0.000471451
EFCAB2	0.399045	0.00175002
AC012358.4	1.29502	0.00418852
AK9	0.320188	0.0010107
ELK3	0.138332	0.00896964
RNF157	0.182491	0.000607502
MORN1	-0.184252	0.0151802
RP11-77P6.2	0.600195	0.00697535
RRM1	0.0931994	0.015764
DNMT3A	0.1285	0.00136684
CAPN10-AS1	0.203702	0.000103146
GPR153	-0.291291	0.00927711
FOXK1	0.0934082	0.00764638
CACNA1A	0.311669	0.00484045
PPP1R3F	0.223737	0.00265694
CIAPIN1	-0.132084	0.000437062
SNRPB2	-0.174209	0.00168413
TMEM135	0.182757	0.0169536
OST4	-0.141999	0.00472686
CBWD1	0.170018	0.00819613
ALDH1A1	-0.213068	0.00726299
KLHDC10	0.0583401	0.00412351
GTF3C3	0.116872	0.0123008
RC3H1-IT1	-0.61974	0.030753
NPHP4	0.193267	0.000156139
TUBB2B	0.65428	0.00064869
NDUFB5	0.121529	0.000847294
C1orf52	0.253521	0.000787512
TFIP11	-0.208905	0.000318293
SLC25A45	0.163904	0.00068954
FRA10AC1	0.206163	0.00753061
CES1	-0.401622	0.0127617
RPA2P3	0.471597	0.0596427
GARS	-0.15622	0.00036013
HNRNPLL	0.161539	0.00585232
SMARCAL1	-0.149986	2.27692e-08
NIPAL4	0.717438	0.00960227
RP11-74J13.9	-0.494793	0.134925
TRAV41	-0.461866	0.00772825
CTB-31O20.2	0.215776	0.00857017
ZBTB33	0.196307	0.0066368
RPL3P2	0.271953	9.56581e-06
GLA	-0.219277	1.89472e-05
RP11-345J4.6	-0.211422	0.00133101
ZNF292	0.183041	0.0196468
FNBP1P1	0.585784	0.0667262
CD300LD	-1.33526	0.00513173
PSTK	0.404488	0.00474023
GOLM1	-0.38977	0.00341804
RP11-730K11.1	0.354187	0.00197545
RNF144A	0.1233	0.00581385
HINT1	0.303529	0.00220105
STK38	-0.094199	4.89683e-07
ZBTB14	0.207556	0.000799955
RP11-89H19.1	-0.226232	5.78114
RABL2A	0.179278	0.00212884
CTD-2123J17.2	-0.413036	0.0210505
HPCAL4	0.488434	0.000912893
GIMAP2	0.286577	0.000959887
DAAM1	-0.217242	0.00361424
ZADH2	0.147911	0.00945443
IL23A	0.27699	0.0114181
ZNF622	-0.133861	0.000379295
RP11-326G21.1	-0.409118	0.00749692
C14orf119	-0.102173	2.28725e-06
FPR1	-0.314891	0.000394273
RPL5P1	0.331786	0.00155134
RP11-553P9.1	0.558197	0.00546698
CCR3	-0.431319	0.00148118
RP11-363E7.4	0.329657	0.00811082
IPMK	0.31233	0.0306602
PLXNA3	0.214887	0.00148677
KRT18P61	-0.523531	0.00247405
ITGAM	-0.196791	0.00406906
YBX1P1	-0.252006	0.000149271
ELMO2	-0.171122	0.000912876
GSPT2	0.260228	0.00345652
CRTAP	-0.116458	0.000991126
GSK3B	-0.283769	9.80837e-05
WAS	-0.246381	0.000476919
KIAA0319	-0.486994	0.030221
RBM4B	-0.109261	0.00023993
SUPT3H	0.298976	0.00236537
ERGIC1	-0.185842	0.00209823
TMEM123	0.258699	0.00743957
IL1R2	-0.279333	0.0256609
APH1B	-0.185116	0.000830757
PNOC	0.287992	0.000941191
NDUFA1	-0.284551	0.00505185
CSGALNACT1	0.279809	0.0112957
SLED1	-0.506529	0.11318
TAS2R20	0.541102	0.0256854
PWP1	0.103664	0.00167814
SLC12A2	0.215905	0.0155854
RP11-1277A3.1	-0.624812	0.0464544
POLRMT	0.136838	0.00139235
NHLH1	-0.405585	0.0122462
BORA	0.406638	0.0113907
UPF3AP3	-0.193257	0.0417549
RP11-423P10.2	0.566472	0.00277386
GPR15	-0.567141	0.00482719
RALGAPA1P1	0.306024	0.00973575
RP11-756A22.7	-0.100273	0.0254298
ORMDL1	0.173266	0.00102352
CAPS2	-0.388865	0.0432512
TRAV8-3	0.331881	0.00234412
EIF2A	0.199465	0.000234658
MBTPS1	0.1235	0.000613587
PRKCZ	-0.105668	0.00462958
USPL1	0.184434	2.43687e-06
EXOC5	0.203523	0.0094401
MRPL3	0.224259	0.00643798
OLR1	0.77521	0.296995
BPGM	0.359852	0.00109197
AC111155.1	-0.300332	0.00194587
SLC35E4	0.34104	0.000638507
AC024560.3	0.315027	0.000323867
ABCC6	0.555827	0.00715969
PLEKHF2	0.245915	0.0150811
SEMA6A	-0.885061	0.168108
PES1	-0.141444	0.000781691
SLC17A5	-0.144224	0.000112764
FLT3	-0.613569	0.00313532
CNP	-0.172328	0.000130683
NAXE	-0.185824	0.000279011
UAP1L1	-0.169518	0.0120748
KCNE1B	-0.468278	0.000638231
TRBV7-2	-0.413778	0.00316323
VEZF1P1	0.424249	0.00420333
ISCU	-0.0717962	0.00141905
ABCB4	0.800408	0.0117778
RP11-16E23.5	0.331736	5.86288e-05
MEST	0.31214	0.00367112
RRAS	-0.221603	0.0016129
SEC22C	0.100653	0.0026443
IL1B	-0.4459	0.00761712
FAM63A	-0.174383	0.00140744
PYROXD1	0.28586	0.0120952
ZNF678	0.360352	0.000120863
ANP32E	0.15551	0.00663451
ADAM22	0.544023	0.00708011
TMCO1	0.287365	0.00498441
MAPKAP1	-0.111459	0.000361561
CLEC2B	0.160447	0.0111748
METRNL	-0.185927	0.00639994
CD1C	0.190829	0.000274159
ISG20L2	-0.120261	1.4215e-06
EIF2AK3	0.138675	0.01139
KBTBD8	0.444014	0.00372334
ANKRA2	0.188525	0.00616793
WWP2	-0.234126	0.00017876
IDH3G	-0.170217	1.47158e-05
MRPS33	0.208104	0.0471013
COPS3	-0.134116	0.000380921
CDC42EP4	-0.30674	0.00567408
NRAV	-0.324045	0.0262836
ABHD17C	-0.629335	0.0870186
RP1-197B17.4	-0.47437	0.0308386
SFPQ	0.0747839	0.00329131
BCL7A	0.280525	0.00148838
GPR84	-0.323383	0.0420613
ZC3H12C	0.533849	0.0043632
FBXW4P1	0.696307	0.140356
JAKMIP2	0.215705	0.112579
STON2	0.338915	0.00904573
TP53INP2	-0.286751	0.0105661
ARL17B	-0.598559	0.000139102
SCYL1	-0.180227	2.74284e-06
CCDC12	-0.144559	0.000253421
GNS	-0.230215	0.000799157
APOL1	-0.290444	0.000679542
FUBP1	0.0678678	0.0140694
TDG	0.0818212	0.00863839
GTDC1	-0.178758	0.000972407
NR2C1	0.244194	0.000126859
AF131217.1	1.5074	0.0101269
PFN1	-0.168943	0.000825323
CCDC96	-0.263631	0.00283598
EID1	0.173491	0.0017226
RP11-16C1.2	-0.386252	0.00945046
SETP14	0.237913	0.00740653
TALDO1	-0.256563	0.000497134
PIAS1	-0.151651	0.00033036
KRT81	-1.44357	0.00970571
KLHL15	0.23274	0.00774214
UPF1	-0.19854	7.08094e-06
H2AFY2	0.224803	0.00581423
RP11-797A18.3	0.396168	0.00728098
ANKRD20A1	0.848638	0.020786
RP11-88I18.2	0.618408	0.0364256
PEX2	0.2488	0.00605905
TSPAN14	-0.136768	0.0020862
RASA1	0.122664	0.0136595
SPINK2	1.00393	0.0240558
RP5-1119A7.11	1.33638	0.400446
TELO2	0.184391	0.0012384
RP4-758J18.13	0.273955	0.00355763
LLNLR-246C6.1	-0.464971	4.33701
RHOG	-0.220752	0.00212181
CLTA	-0.124584	4.14985e-05
LINC00563	1.22602	0.0573213
RP4-564F22.5	0.724014	0.0147337
SNAPC2	-0.157854	0.00192728
NME3	0.210374	6.61373e-06
HMGN2P28	-0.498675	0.00780153
KIFC2	0.249765	0.0046318
ARHGAP12	0.233891	0.00983902
LPAL2	0.816978	0.0521572
PPARGC1B	0.170946	0.0102999
IL17RE	0.437269	0.00148054
RTCB	-0.116158	0.000124266
SIKE1	0.259384	0.00038225
U2AF1	-0.076718	0.00311962
AC113404.1	0.17135	0.00683627
CREM	0.107797	0.0365254
JARID2	-0.230636	0.00341036
LINC01281	0.766551	0.693732
DEDD	-0.148585	0.000253784
EIF3E	0.22463	0.00180865
PSMB7	-0.160591	0.000272414
RCAN3	0.109553	0.0212328
PCNP	0.236243	0.00434602
PRMT2	0.100301	0.00193967
CYP7B1	1.18901	0.000424045
CYLD	0.120595	0.00314587
GATAD2B	-0.098264	0.000288842
GPR65	0.170573	0.00534735
NFYC	-0.0954971	0.00485876
SMCO4	-0.22212	0.0044961
RP11-305M3.2	-0.225611	0.000804817
POT1	0.229714	0.00608805
NCF1	-0.247263	0.00632964
SLC29A1	-0.313007	0.00904935
ZNF101	0.176803	0.00114259
MYSM1	0.284359	0.00611833
MIER3	0.433493	0.00613939
EP400NL	0.222672	0.000674087
ZNF204P	0.43993	0.0156334
ABCC5	-0.270381	0.000127864
NAA38	-0.224128	0.00342421
TBC1D9	0.118462	0.0208141
PACS1	-0.157762	0.000187578
UNC50	0.133942	0.000603324
NAA30	0.233754	0.000259802
XXbac-BPG299F13.14	0.830838	1.39731e-06
AMIGO1	0.2876	0.00750579
ABCC4	0.0879914	0.0593842
RP11-341G23.4	-1.08976	0.275544
CCDC97	-0.147201	1.18189e-05
MIR548P	-0.332477	0.0170255
RSAD1	0.113406	0.00010106
[truncated: 11,055 more rows]

## Sheet: LEG69
Gene name	Mean log2 fold change migraineurs vs controls	Log2 fold change at S1	nominal p-value at S1	FDR at S1	Log2 fold change at S2	nominal p-value at S2	FDR at S2
CYP26B1	-5.86219	-5.86461	0.000126456	0.200472	-5.85977	0.000133176	0.0584542
CORIN	-4.16529	-3.54289	0.00148467	0.527546	-4.78769	0.000415107	0.142582
PRTN3	-3.05343	-3.38059	0.000464376	0.299073	-2.72627	0.00287353	0.44838
CCL23	-2.78778	-2.76404	0.0386078	0.873533	-2.81152	0.0458052	0.829719
CTSG	-2.66866	-2.78646	0.00044163	0.293598	-2.55086	0.000860316	0.240995
DEFA4	-1.79192	-1.91095	0.00510016	0.761735	-1.67289	0.0136179	0.693034
KIF18A	-1.68337	-2.21083	0.074899	0.881275	-1.15592	0.299966	0.941722
RNASE3	-1.66356	-1.65646	0.00065694	0.338472	-1.67066	0.000605396	0.191948
ELANE	-1.52065	-1.45041	0.0218797	0.865457	-1.59088	0.0133725	0.692031
HPD	-1.39358	-1.45268	0.151515	0.881275	-1.33448	0.249191	0.9353
FBN1	-1.3855	-2.31168	0.0101061	0.806159	-0.459321	0.601551	0.9749
SGCD	-1.34626	-1.71129	0.0864058	0.881275	-0.981226	0.318087	0.941722
CFD	-1.30289	-1.2501	0.00401164	0.738177	-1.35567	0.00176778	0.348896
B3GNT3	-1.28036	-1.35336	0.141237	0.881275	-1.20737	0.165732	0.912697
C1QC	-1.26328	-1.2414	0.0409873	0.873533	-1.28515	0.0372841	0.809274
NTSR1	-1.2559	-1.39481	0.012872	0.832948	-1.11699	0.0374072	0.809274
AKR1E2	-1.21565	-1.1863	0.292693	0.898047	-1.24499	0.278343	0.93765
DEFA1	-1.21279	-1.26685	0.0228236	0.865457	-1.15874	0.0362626	0.809274
ERFE	-1.1802	-0.865721	0.347347	0.913113	-1.49468	0.126357	0.895977
RNASE2	-1.09089	-1.20419	0.000123214	0.200472	-0.977604	0.00152297	0.333903
EFNB2	-1.07344	-0.95206	0.159096	0.881275	-1.19482	0.116697	0.893239
TEK	-1.06512	-1.13775	0.103836	0.881275	-0.992495	0.164463	0.912697
AZU1	-0.993849	-1.11506	0.00671699	0.791261	-0.872633	0.0330633	0.809274
IL34	-0.977435	-0.963323	0.165	0.882173	-0.991547	0.167531	0.913854
C1QB	-0.950063	-0.873196	0.0648047	0.881275	-1.02693	0.0269807	0.803935
FGFR2	-0.935672	-0.917819	0.176865	0.882173	-0.953524	0.171117	0.916232
AKAP12	-0.913616	-0.457697	0.332474	0.907943	-1.36953	0.00677804	0.559714
MPO	-0.896371	-0.799277	0.00732684	0.795603	-0.993465	0.00112268	0.271832
LEP	-0.869851	-0.821235	0.138537	0.881275	-0.918467	0.102492	0.88787
KCNMA1	-0.856057	-0.727377	0.275198	0.892931	-0.984738	0.153138	0.910338
CYP46A1	-0.851476	-1.01953	0.217922	0.882173	-0.683417	0.440278	0.951847
MSR1	-0.84856	-0.802267	0.0940039	0.881275	-0.894853	0.0533209	0.836906
TSHR	-0.83161	-0.689534	0.298893	0.90086	-0.973686	0.161391	0.912697
HTR7	-0.815874	-0.750491	0.30276	0.902457	-0.881257	0.264853	0.935511
PADI2	-0.788906	-0.77239	0.0295428	0.868595	-0.805422	0.0223135	0.778848
GATA2	-0.779787	-0.491091	0.272618	0.891248	-1.06848	0.0233358	0.782874
HDC	-0.77873	-0.54739	0.236114	0.882173	-1.01007	0.0372179	0.809274
CHKA	-0.766025	-0.78487	0.00612877	0.784807	-0.74718	0.0100474	0.648733
CD177	-0.749866	-0.709267	0.396865	0.922604	-0.790465	0.352734	0.944685
NGFR	-0.741099	-0.802079	0.0986148	0.881275	-0.680119	0.176439	0.920254
SLC7A8	-0.722211	-0.628663	0.0882956	0.881275	-0.815759	0.0317659	0.809274
CBR3	-0.721078	-0.68456	0.0181079	0.864181	-0.757596	0.00737853	0.582621
SGCD	-0.70324	-0.719389	0.17749	0.882173	-0.687091	0.202976	0.927182
EGR1	-0.683126	-0.227755	0.526365	0.944958	-1.1385	0.00118811	0.27512
DAB2IP	-0.677951	-0.670778	0.0953321	0.881275	-0.685125	0.0905717	0.880302
MS4A2	-0.675536	-0.346789	0.466692	0.931487	-1.00428	0.0456384	0.829719
KIF4A	-0.665207	-0.638164	0.319822	0.90532	-0.69225	0.332747	0.944158
SERPING1	-0.665117	-0.618809	0.195492	0.882173	-0.711424	0.115388	0.893239
CDKN2B	-0.66009	-0.721807	0.054478	0.881211	-0.598373	0.112462	0.892472
GPER1	-0.650304	-0.792629	0.04495	0.873939	-0.507979	0.190918	0.926247
C1QA	-0.639892	-0.70504	0.0406406	0.873533	-0.574745	0.0919147	0.880302
BOK	-0.635294	-0.914678	0.0853493	0.881275	-0.355911	0.489362	0.960123
TRPM4	-0.627512	-0.71489	0.0837386	0.881275	-0.540135	0.189466	0.926247
FLT3	-0.613569	-0.573976	0.126254	0.881275	-0.653163	0.081125	0.870749
INHBB	-0.606248	-0.569998	0.13725	0.881275	-0.642498	0.0912013	0.880302
SASH1	-0.592994	-0.61745	0.0370357	0.873533	-0.568539	0.0509695	0.836906
ABO	-0.588753	-0.645976	0.300754	0.901898	-0.53153	0.390432	0.949279
GPR15	-0.567141	-0.518013	0.124699	0.881275	-0.616269	0.0786551	0.868895
IGHV2-26	-0.564208	-0.521807	0.337749	0.909452	-0.606608	0.265466	0.936072
ITGB4	-0.563217	-0.599798	0.256313	0.884548	-0.526635	0.348681	0.944676
HTR6	-0.550718	-0.496705	0.234155	0.882173	-0.604732	0.149732	0.904932
IGLV3-27	-0.549713	-0.391503	0.498	0.938047	-0.707923	0.274036	0.93765
OASL	-0.54652	-0.544314	0.115598	0.881275	-0.548726	0.100458	0.885438
LDHD	-0.53953	-0.635508	0.171497	0.882173	-0.443552	0.30838	0.941722
LANCL3	-0.538201	-0.41721	0.318816	0.90532	-0.659192	0.107764	0.889154
ATP7B	-0.535076	-0.554319	0.0882721	0.881275	-0.515832	0.103528	0.88787
XKR6	-0.522863	-0.443174	0.0551112	0.881211	-0.602553	0.00709274	0.570993
S100P	-0.511923	-0.378074	0.44301	0.931084	-0.645771	0.19222	0.926247
IGLV1-47	-0.500187	-0.535529	0.135772	0.881275	-0.464845	0.201383	0.927093
Bold marks genes that were no LEGs in the pathway level analyses between migraineurs and controls using age, sex and smoking corrections

## Sheet: LEG69_common
Gene name	Mean log2 fold change migraineurs vs controls	Log2 fold change at S1	nominal p-value at S1	FDR at S1	Log2 fold change at S2	nominal p-value at S2	FDR at S2
CYP26B1	-5.86219	-5.86461	0.000126456	0.200472	-5.85977	0.000133176	0.0584542
CORIN	-4.16529	-3.54289	0.00148467	0.527546	-4.78769	0.000415107	0.142582
PRTN3	-3.05343	-3.38059	0.000464376	0.299073	-2.72627	0.00287353	0.44838
CCL23	-2.78778	-2.76404	0.0386078	0.873533	-2.81152	0.0458052	0.829719
CTSG	-2.66866	-2.78646	0.00044163	0.293598	-2.55086	0.000860316	0.240995
DEFA4	-1.79192	-1.91095	0.00510016	0.761735	-1.67289	0.0136179	0.693034
KIF18A	-1.68337	-2.21083	0.074899	0.881275	-1.15592	0.299966	0.941722
RNASE3	-1.66356	-1.65646	0.00065694	0.338472	-1.67066	0.000605396	0.191948
ELANE	-1.52065	-1.45041	0.0218797	0.865457	-1.59088	0.0133725	0.692031
FBN1	-1.3855	-2.31168	0.0101061	0.806159	-0.459321	0.601551	0.9749
CFD	-1.30289	-1.2501	0.00401164	0.738177	-1.35567	0.00176778	0.348896
B3GNT3	-1.28036	-1.35336	0.141237	0.881275	-1.20737	0.165732	0.912697
C1QC	-1.26328	-1.2414	0.0409873	0.873533	-1.28515	0.0372841	0.809274
NTSR1	-1.2559	-1.39481	0.012872	0.832948	-1.11699	0.0374072	0.809274
AKR1E2	-1.21565	-1.1863	0.292693	0.898047	-1.24499	0.278343	0.93765
DEFA1	-1.21279	-1.26685	0.0228236	0.865457	-1.15874	0.0362626	0.809274
RNASE2	-1.09089	-1.20419	0.000123214	0.200472	-0.977604	0.00152297	0.333903
EFNB2	-1.07344	-0.95206	0.159096	0.881275	-1.19482	0.116697	0.893239
TEK	-1.06512	-1.13775	0.103836	0.881275	-0.992495	0.164463	0.912697
AZU1	-0.993849	-1.11506	0.00671699	0.791261	-0.872633	0.0330633	0.809274
IL34	-0.977435	-0.963323	0.165	0.882173	-0.991547	0.167531	0.913854
C1QB	-0.950063	-0.873196	0.0648047	0.881275	-1.02693	0.0269807	0.803935
FGFR2	-0.935672	-0.917819	0.176865	0.882173	-0.953524	0.171117	0.916232
AKAP12	-0.913616	-0.457697	0.332474	0.907943	-1.36953	0.00677804	0.559714
MPO	-0.896371	-0.799277	0.00732684	0.795603	-0.993465	0.00112268	0.271832
LEP	-0.869851	-0.821235	0.138537	0.881275	-0.918467	0.102492	0.88787
KCNMA1	-0.856057	-0.727377	0.275198	0.892931	-0.984738	0.153138	0.910338
MSR1	-0.84856	-0.802267	0.0940039	0.881275	-0.894853	0.0533209	0.836906
TSHR	-0.83161	-0.689534	0.298893	0.90086	-0.973686	0.161391	0.912697
HTR7	-0.815874	-0.750491	0.30276	0.902457	-0.881257	0.264853	0.935511
PADI2	-0.788906	-0.77239	0.0295428	0.868595	-0.805422	0.0223135	0.778848
GATA2	-0.779787	-0.491091	0.272618	0.891248	-1.06848	0.0233358	0.782874
HDC	-0.77873	-0.54739	0.236114	0.882173	-1.01007	0.0372179	0.809274
CHKA	-0.766025	-0.78487	0.00612877	0.784807	-0.74718	0.0100474	0.648733
CD177	-0.749866	-0.709267	0.396865	0.922604	-0.790465	0.352734	0.944685
NGFR	-0.741099	-0.802079	0.0986148	0.881275	-0.680119	0.176439	0.920254
SLC7A8	-0.722211	-0.628663	0.0882956	0.881275	-0.815759	0.0317659	0.809274
CBR3	-0.721078	-0.68456	0.0181079	0.864181	-0.757596	0.00737853	0.582621
EGR1	-0.683126	-0.227755	0.526365	0.944958	-1.1385	0.00118811	0.27512
DAB2IP	-0.677951	-0.670778	0.0953321	0.881275	-0.685125	0.0905717	0.880302
MS4A2	-0.675536	-0.346789	0.466692	0.931487	-1.00428	0.0456384	0.829719
KIF4A	-0.665207	-0.638164	0.319822	0.90532	-0.69225	0.332747	0.944158
SERPING1	-0.665117	-0.618809	0.195492	0.882173	-0.711424	0.115388	0.893239
CDKN2B	-0.66009	-0.721807	0.054478	0.881211	-0.598373	0.112462	0.892472
GPER1	-0.650304	-0.792629	0.04495	0.873939	-0.507979	0.190918	0.926247
C1QA	-0.639892	-0.70504	0.0406406	0.873533	-0.574745	0.0919147	0.880302
BOK	-0.635294	-0.914678	0.0853493	0.881275	-0.355911	0.489362	0.960123
TRPM4	-0.627512	-0.71489	0.0837386	0.881275	-0.540135	0.189466	0.926247
FLT3	-0.613569	-0.573976	0.126254	0.881275	-0.653163	0.081125	0.870749
INHBB	-0.606248	-0.569998	0.13725	0.881275	-0.642498	0.0912013	0.880302
SASH1	-0.592994	-0.61745	0.0370357	0.873533	-0.568539	0.0509695	0.836906
ABO	-0.588753	-0.645976	0.300754	0.901898	-0.53153	0.390432	0.949279
IGHV2-26	-0.564208	-0.521807	0.337749	0.909452	-0.606608	0.265466	0.936072
HTR6	-0.550718	-0.496705	0.234155	0.882173	-0.604732	0.149732	0.904932
OASL	-0.54652	-0.544314	0.115598	0.881275	-0.548726	0.100458	0.885438
LDHD	-0.53953	-0.635508	0.171497	0.882173	-0.443552	0.30838	0.941722
LANCL3	-0.538201	-0.41721	0.318816	0.90532	-0.659192	0.107764	0.889154

## Sheet: LEG125
Gene symbol	Average log2 fold change values	Absolute log2 fold change
DRC1	2.59307	2.59307
FOXJ1	0.906125	0.906125
SPEF2	0.68499	0.68499
ECM1	0.680608	0.680608
DNAH8	0.615275	0.615275
TTC25	0.515943	0.515943
CYP26B1	-6.75109	6.75109
CORIN	-4.01976	4.01976
TTK	-3.16322	3.16322
CCL23	-2.88115	2.88115
PRTN3	-2.80591	2.80591
CTSG	-2.37693	2.37693
OLAH	-2.24383	2.24383
LHX4	-2.12014	2.12014
NIPAL1	-2.00538	2.00538
KIF18A	-1.77084	1.77084
HMMR	-1.74429	1.74429
ZFP57	-1.70284	1.70284
CRLF1	-1.59065	1.59065
FBN1	-1.50933	1.50933
ELANE	-1.47582	1.47582
DEFA4	-1.44848	1.44848
RHCE	-1.40788	1.40788
CNGA4	-1.3693	1.3693
PLPP2	-1.36401	1.36401
MTRNR2L1	-1.32184	1.32184
RNASE3	-1.29283	1.29283
C1QC	-1.2677	1.2677
AKR1E2	-1.25428	1.25428
NTSR1	-1.2542	1.2542
LDB2	-1.20858	1.20858
FGF13	-1.20819	1.20819
B3GNT3	-1.20289	1.20289
POLQ	-1.17356	1.17356
AKAP12	-1.1087	1.1087
CHRNA2	-1.08063	1.08063
CFD	-1.06281	1.06281
TEK	-1.04606	1.04606
FAT4	-1.04554	1.04554
SEMA6A	-1.02004	1.02004
CDC20	-1.00326	1.00326
DEFA1	-0.9873	0.9873
DGKK	-0.954955	0.954955
FGFR2	-0.946161	0.946161
GATA2	-0.941084	0.941084
HDC	-0.939031	0.939031
C1QB	-0.938638	0.938638
APOL4	-0.924691	0.924691
AZU1	-0.92325	0.92325
PLK2	-0.906468	0.906468
RNASE2	-0.894684	0.894684
COL13A1	-0.870437	0.870437
MPO	-0.856442	0.856442
CPA3	-0.856042	0.856042
NGFR	-0.854545	0.854545
IGHE	-0.845204	0.845204
MSR1	-0.828973	0.828973
GAS1	-0.828639	0.828639
ESPN	-0.818017	0.818017
VWF	-0.811733	0.811733
SHC2	-0.79862	0.79862
EGR1	-0.794848	0.794848
HTR7	-0.786814	0.786814
DES	-0.782674	0.782674
CD177	-0.771272	0.771272
PADI2	-0.762152	0.762152
CBR3	-0.756798	0.756798
APBB2	-0.748537	0.748537
LEP	-0.746488	0.746488
EFNB2	-0.745323	0.745323
IGHV2-26	-0.743078	0.743078
SERPING1	-0.732466	0.732466
IGLV3-10	-0.731591	0.731591
SLC7A8	-0.72893	0.72893
CHKA	-0.72566	0.72566
IL34	-0.722689	0.722689
TRAV38-1	-0.715702	0.715702
MS4A2	-0.711202	0.711202
SAPCD2	-0.699898	0.699898
ABO	-0.691624	0.691624
TSHR	-0.687935	0.687935
KCNMA1	-0.685716	0.685716
DAB2IP	-0.678701	0.678701
SASH1	-0.663332	0.663332
KIF4A	-0.6567	0.6567
MAP7	-0.653491	0.653491
ALPK3	-0.64631	0.64631
C1QA	-0.640256	0.640256
HSP90AA4P	-0.639582	0.639582
IGHV1-3	-0.63485	0.63485
ABHD17C	-0.63308	0.63308
FBXL22	-0.626327	0.626327
HRK	-0.625921	0.625921
UNC13B	-0.625637	0.625637
CD9	-0.616688	0.616688
BOK	-0.615171	0.615171
LANCL3	-0.614834	0.614834
BNC2	-0.611307	0.611307
TRPM4	-0.604829	0.604829
VSIG10	-0.601807	0.601807
RAB15	-0.57694	0.57694
APBA1	-0.568304	0.568304
ALOX15B	-0.561839	0.561839
PRRG4	-0.556826	0.556826
NCAPG2	-0.553117	0.553117
OASL	-0.551473	0.551473
COL5A1	-0.550559	0.550559
VWCE	-0.54976	0.54976
SIGLEC1	-0.546825	0.546825
TNNT3	-0.546509	0.546509
MMP14	-0.544203	0.544203
CDKN2B	-0.54255	0.54255
ADAMTS5	-0.53927	0.53927
MX1	-0.538773	0.538773
FOSB	-0.537225	0.537225
RTN4RL1	-0.533468	0.533468
ITGA9	-0.531412	0.531412
INHBB	-0.528221	0.528221
CACNG6	-0.527503	0.527503
NUTM2B-AS1	-0.52303	0.52303
KCNK13	-0.518912	0.518912
EPAS1	-0.507111	0.507111
FFAR3	-0.506965	0.506965
TCN2	-0.505397	0.505397
ATF3	-0.502548	0.502548

## Sheet: LEGs_FMMvsMM
Gene symbol	Average log2 fold change values in female migraineur vs male migraineur comparison after correcting for sex-specific controls (only genes being leading edges in pathway level analysis and with an average log2 fold change over 0.5 are shown)
CCL23	4.53819
CLEC1B	3.44736
CD1B	3.07116
RSAD2	2.73104
IGHV4-4	2.57879
PDCD1LG2	2.52218
SERPING1	2.41646
EHD2	2.3545
MYL9	2.27683
PROS1	2.22422
ITGA2B	2.18534
TUBB8	2.14936
IGHV1-69-2	2.04771
IGF2	1.95268
CXCL5	1.91138
PEAR1	1.83736
CD177	1.83647
SYTL4	1.77469
IGHV2-26	1.74901
SEMG1	1.68477
IFIT3	1.6663
ATF3	1.65753
FCGR1A	1.6309
HERC5	1.61668
OASL	1.61436
ISG15	1.58272
EGF	1.58189
TREML1	1.56367
SPARC	1.52701
IFI6	1.51651
MX1	1.5051
IGLV4-60	1.44968
ECM1	1.43087
ITGB5	1.41731
EGR1	1.39712
GNAZ	1.37052
F2RL3	1.35031
IGHV1-69	1.34511
FCGR1B	1.33151
MMRN1	1.31574
PADI2	1.31265
GBP5	1.28081
CTTN	1.28018
PF4V1	1.26875
TUBB1	1.26823
GP9	1.26458
IGHV2-70	1.22361
PRKAR2B	1.22221
TUBB2B	1.20127
SIGLEC1	1.18218
IGHV4-39	1.18044
CD274	1.11469
LY6E	1.11422
PTPRN	1.06156
RHOBTB1	1.0198
GNG11	0.991822
OAS2	0.983677
DDX60	0.980827
IGHV3-72	0.976778
BMP6	0.971657
IGLV3-19	0.952091
FFAR3	0.938639
RGS6	0.890533
PLSCR1	0.874623
VWCE	0.842037
ZBP1	0.834865
IFITM3	0.827065
F13A1	0.820231
APOL1	0.813973
IFI35	0.801784
GBP4	0.79901
PARP14	0.798808
PARP9	0.791659
SELP	0.787506
LHFPL2	0.775027
GP1BA	0.770774
FOXJ1	0.767587
USP18	0.767484
AIM2	0.765404
TRAV26-2	0.750771
ALOX12	0.724301
IFIH1	0.723037
MFN2	0.698611
PML	0.694915
SOCS3	0.683925
BIRC5	0.682459
TRBV4-2	0.675769
CCR1	0.670336
OSM	0.669998
STAT1	0.669793
EHD3	0.653574
CDKN1A	0.653341
PLVAP	0.646033
IRF7	0.624869
DTX3L	0.619445
IL4R	0.604834
IFIT5	0.590108
DMTN	0.585466
P2RY12	0.570487
TAP1	0.565071
F2R	0.551395
IRS1	0.547333
GNA11	0.524479
GCH1	0.522072
SRC	0.519187
BAK1	0.506373
PRTN3	-3.10208
DEFA4	-2.92192
DEFA1	-2.51912
CTSG	-2.40035
LTF	-2.34976
ELANE	-2.00619
LCN2	-1.97712
AZU1	-1.67815
RNASE3	-1.64422
CAMP	-1.01037

## Sheet: independent_LEGS
Likely sex- and allergy-independent genes from LEG5	Likely sex- and allergy-independent genes from LEG69
CYP26B1	LANCL3
CORIN	RNASE2
	SASH1
	BOK
	TSHR
	SLC7A8
	EFNB2
	NTSR1
	C1QB
	MSR1
	AKAP12
	IL34
	HTR7
	C1QC
	CORIN
	GATA2
	FBN1
	FGFR2
	CHKA
	C1QA
	HDC
	KIF4A
	TEK
	CFD
	B3GNT3
	AKR1E2
	TRPM4
	ABO
	KCNMA1
	INHBB
	CDKN2B
	MPO
	MS4A2
	LEP
	DAB2IP
	NGFR
	CBR3
	CYP26B1
	KIF18A
