# Supplementary material for: The interictal transcriptomic map of migraine without aura
Source: J Headache Pain. 2025 May 12;26(1):109. doi: 10.1186/s10194-025-02033-z (PMC12067696; doi:10.1186/s10194-025-02033-z)
Supplement: Supplementary file 9 — Supplementary Material 9 [file 10194_2025_2033_MOESM9_ESM.xlsx]

## Sheet: summary
Explanation:
group pathway comparisons		Table shows remaining gene sets after subtracting common ones between age, sex and smoking status (S) controlled and age, sex, history of allergy and smoking controlled (AS) pathway analyses
		Bold marked groups are the ones compared and first line shows remainder from first group, second from second group
		Summary shows percentage overlaps and the number of remaining pathways in the given groups
		Notation of groups are consistent with Supplementary table 4
Summary of pathway-level compar		Table shows overlapping and different pathways in the compared groups and corrections.
		Notations correspond to Supplementary table 2 notations.
comparison of significance_FC		Table shows significantly replicated pathway’s p-value, FDR and NES values in other comparisons and time points
		Colors show pathways with the same (different) signs in migraineur vs controls comparisons of the individual sexes
independent pathways		Table shows likely sex- and allergy independent pathways in migraine
Retinol pathways_allergy uncorr		Retinol related pathways in age sex and smoking corrected analysis								All results are extracted from migraine vs control comparisons in pathway-level analyses
Retinol pathways_allergy correc		Retinol related pathways in age sex and smoking and history of allergy corrected analysis
Retinol LEGs_allergy uncorrecte		Leading edges of retinol related pathways in age sex and smoking corrected analysis
Retinol LEGs_allergy corrected		Leading edges of retinol related pathways in age sex and smoking and history of allergy corrected analysis

## Sheet: group pathway comparisons
WMig_vs_MMig_C5_A+S
WMig_vs_MMig_C5_SMOKING
'GOBP_COAGULATION'	'GOBP_COMPLEMENT_ACTIVATION'	'GOMF_GTPASE_ACTIVITY'	'GOBP_POSITIVE_REGULATION_OF_IMMUNE_RESPONSE'	'GOBP_REGULATION_OF_RESPONSE_TO_CYTOKINE_STIMULUS'	'GOBP_ADAPTIVE_IMMUNE_RESPONSE_BASED_ON_SOMATIC_RECOMBINATION_OF_IMMUNE_RECEPTORS_BUILT_FROM_IMMUNOGLOBULIN_SUPERFAMILY_DOMAINS'	'GOBP_POSITIVE_REGULATION_OF_RESPONSE_TO_CYTOKINE_STIMULUS'	'GOBP_ANTIMICROBIAL_HUMORAL_RESPONSE'	'GOBP_TYPE_I_INTERFERON_PRODUCTION'	'GOMF_DOUBLE_STRANDED_RNA_BINDING'	'GOMF_IMMUNOGLOBULIN_RECEPTOR_BINDING'	'GOBP_VIRAL_LIFE_CYCLE'	'GOBP_REGULATION_OF_VIRAL_LIFE_CYCLE'	'GOBP_ACTIVATION_OF_IMMUNE_RESPONSE'	'GOBP_B_CELL_MEDIATED_IMMUNITY'	'GOBP_EXTRINSIC_APOPTOTIC_SIGNALING_PATHWAY'	'GOBP_ADAPTIVE_IMMUNE_RESPONSE'	'GOBP_PLATELET_ACTIVATION'
'GOBP_VIRAL_GENOME_REPLICATION'
WMig_vs_WCon_C5_A+S
WMig_vs_WCon_C5_SMOKING
'GOBP_DEFENSE_RESPONSE_TO_BACTERIUM'	'GOBP_DEFENSE_RESPONSE_TO_GRAM_NEGATIVE_BACTERIUM'
'HP_ABNORMAL_LYMPHOCYTE_PHYSIOLOGY'	'GOBP_CELL_KILLING'	'GOBP_PROTEASOMAL_PROTEIN_CATABOLIC_PROCESS'	'HP_TREMOR'	'GOMF_PROTEIN_N_TERMINUS_BINDING'	'HP_ABNORMAL_CARDIAC_VENTRICLE_MORPHOLOGY'	'GOBP_CELLULAR_COMPONENT_DISASSEMBLY'	'GOBP_REGULATION_OF_CELLULAR_AMINE_METABOLIC_PROCESS'	'GOBP_MODULATION_OF_PROCESS_OF_OTHER_ORGANISM'	'GOBP_MRNA_PROCESSING'	'HP_ABNORMALITY_OF_THE_OPTIC_NERVE'	'GOMF_AMIDE_BINDING'	'GOBP_CELLULAR_PROTEIN_CATABOLIC_PROCESS'	'HP_ABNORMAL_CARDIAC_SEPTUM_MORPHOLOGY'	'GOBP_SMALL_MOLECULE_CATABOLIC_PROCESS'	'HP_DYSARTHRIA'	'HP_ABNORMAL_HAIR_QUANTITY'	'GOBP_FC_EPSILON_RECEPTOR_SIGNALING_PATHWAY'	'HP_ABNORMALITY_OF_ACID_BASE_HOMEOSTASIS'	'GOBP_FC_RECEPTOR_SIGNALING_PATHWAY'	'GOBP_REGULATION_OF_OXIDATIVE_STRESS_INDUCED_INTRINSIC_APOPTOTIC_SIGNALING_PATHWAY'	'HP_REDUCED_CONSCIOUSNESS_CONFUSION'	'GOMF_OXIDOREDUCTASE_ACTIVITY_ACTING_ON_THE_ALDEHYDE_OR_OXO_GROUP_OF_DONORS'	'HP_PRODUCTIVE_COUGH'	'HP_ABNORMAL_GLUCOSE_HOMEOSTASIS'	'GOBP_CELLULAR_OXIDANT_DETOXIFICATION'	'HP_ABNORMAL_BLOOD_GLUCOSE_CONCENTRATION'	'HP_ABNORMAL_CELLULAR_PHENOTYPE'	'GOBP_LEUKOCYTE_MEDIATED_CYTOTOXICITY'	'GOBP_NON_CANONICAL_WNT_SIGNALING_PATHWAY'	'HP_REDUNDANT_SKIN'	'GOBP_REGULATION_OF_CELLULAR_AMINO_ACID_METABOLIC_PROCESS'	'HP_SPASTICITY'	'HP_PERIPHERAL_NEUROPATHY'	'HP_ABNORMALITY_OF_URINE_HOMEOSTASIS'	'HP_CARIOUS_TEETH'	'HP_ABNORMAL_MYELOID_LEUKOCYTE_MORPHOLOGY'	'HP_ABNORMAL_VENTRICULAR_SEPTUM_MORPHOLOGY'	'GOBP_ACTIVATION_OF_INNATE_IMMUNE_RESPONSE'	'HP_ABNORMAL_SPERM_MOTILITY'	'GOBP_CELLULAR_HOMEOSTASIS'	'HP_CHRONIC_SINUSITIS'	'GOMF_PEPTIDE_BINDING'	'GOBP_REGULATION_OF_CELLULAR_LOCALIZATION'	'HP_ABNORMAL_CONJUNCTIVA_MORPHOLOGY'	'HP_ABNORMAL_URINE_METABOLITE_LEVEL'	'GOBP_GLIOGENESIS'	'GOBP_INNATE_IMMUNE_RESPONSE_ACTIVATING_SIGNAL_TRANSDUCTION'	'GOBP_SKELETAL_MUSCLE_TISSUE_REGENERATION'	'GOBP_MORPHOGENESIS_OF_A_POLARIZED_EPITHELIUM'
MMig_vs_MCon_C5_A+S
MMig_vs_MCon_C5_SMOKING
None
'GOBP_POSITIVE_REGULATION_OF_HYDROLASE_ACTIVITY'	'GOMF_CELL_ADHESION_MOLECULE_BINDING'	'GOBP_PLATELET_DEGRANULATION'	'HP_MENTAL_DETERIORATION'	'GOBP_POSITIVE_REGULATION_OF_LOCOMOTION'	'GOBP_RESPONSE_TO_TUMOR_NECROSIS_FACTOR'	'GOBP_IMMUNE_RESPONSE_REGULATING_SIGNALING_PATHWAY'	'GOBP_REGULATION_OF_BINDING'	'GOBP_CELLULAR_RESPONSE_TO_PEPTIDE'	'GOBP_FC_EPSILON_RECEPTOR_SIGNALING_PATHWAY'	'GOBP_FC_RECEPTOR_SIGNALING_PATHWAY'	'GOBP_PROTEIN_POLYUBIQUITINATION'	'GOBP_NEGATIVE_REGULATION_OF_IMMUNE_SYSTEM_PROCESS'	'GOBP_NEGATIVE_REGULATION_OF_MULTICELLULAR_ORGANISMAL_PROCESS'	'GOMF_IMMUNOGLOBULIN_RECEPTOR_BINDING'	'GOBP_NEGATIVE_REGULATION_OF_INNATE_IMMUNE_RESPONSE'	'GOBP_EXTRINSIC_APOPTOTIC_SIGNALING_PATHWAY'	'HP_ABNORMALITY_OF_URINE_HOMEOSTASIS'	'HP_ABNORMALITY_OF_URINE_CALCIUM_CONCENTRATION'	'GOBP_RESPONSE_TO_PEPTIDE_HORMONE'	'GOBP_INTERLEUKIN_6_PRODUCTION'	'GOBP_REGULATION_OF_REACTIVE_OXYGEN_SPECIES_METABOLIC_PROCESS'	'GOBP_POSITIVE_REGULATION_OF_IMMUNE_EFFECTOR_PROCESS'	'GOBP_AMINE_METABOLIC_PROCESS'	'GOBP_MEMBRANE_INVAGINATION'	'GOBP_MOVEMENT_IN_HOST_ENVIRONMENT'	'GOBP_POSITIVE_REGULATION_OF_CYTOKINE_PRODUCTION'	'GOBP_REGULATION_OF_SUPEROXIDE_ANION_GENERATION'	'GOBP_BIOLOGICAL_PROCESS_INVOLVED_IN_INTERACTION_WITH_HOST'	'GOBP_REGULATION_OF_APOPTOTIC_SIGNALING_PATHWAY'	'GOBP_LYMPHOCYTE_ACTIVATION'	'GOBP_INTERLEUKIN_1_PRODUCTION'	'GOBP_REGULATION_OF_SUPEROXIDE_METABOLIC_PROCESS'	'GOBP_REGULATION_OF_CELL_ACTIVATION'	'GOBP_REGULATION_OF_PROTEIN_BINDING'	'GOBP_RESPONSE_TO_PEPTIDE'	'GOBP_RESPONSE_TO_BACTERIUM'
Mig_vs_all_C5_A+S
Mig_vs_all_C5_SMOKING
'GOMF_ANTIOXIDANT_ACTIVITY'	'GOBP_DEFENSE_RESPONSE_TO_BACTERIUM'	'GOBP_CELLULAR_RESPONSE_TO_TOXIC_SUBSTANCE'	'GOBP_ANTIMICROBIAL_HUMORAL_IMMUNE_RESPONSE_MEDIATED_BY_ANTIMICROBIAL_PEPTIDE'	'GOBP_CELLULAR_OXIDANT_DETOXIFICATION'	'GOBP_REGULATION_OF_PROTEIN_TARGETING'
'HP_ABNORMAL_LYMPHOCYTE_PHYSIOLOGY'	'GOBP_ENTRY_INTO_HOST'	'GOBP_PHAGOSOME_MATURATION'	'GOBP_MACROAUTOPHAGY'	'GOBP_REGULATION_OF_DEFENSE_RESPONSE_TO_VIRUS_BY_VIRUS'	'GOBP_POSITIVE_REGULATION_OF_PROTEIN_CONTAINING_COMPLEX_ASSEMBLY'	'HP_IMPAIRMENT_IN_PERSONALITY_FUNCTIONING'	'GOBP_ESTABLISHMENT_OR_MAINTENANCE_OF_CELL_POLARITY'	'GOBP_CARBOHYDRATE_HOMEOSTASIS'	'HP_ABNORMAL_URINE_PROTEIN_LEVEL'	'GOBP_SMALL_MOLECULE_CATABOLIC_PROCESS'	'HP_NAUSEA_AND_VOMITING'	'HP_ABNORMALITY_OF_THE_HALLUX'	'GOBP_SCF_DEPENDENT_PROTEASOMAL_UBIQUITIN_DEPENDENT_PROTEIN_CATABOLIC_PROCESS'	'HP_HEPATOMEGALY'	'GOBP_MAINTENANCE_OF_LOCATION'	'GOBP_REGULATION_OF_PROTEOLYSIS'	'GOBP_PROTEIN_POLYUBIQUITINATION'	'GOBP_NEURON_DEATH'	'HP_ABNORMALITY_OF_THE_FONTANELLES_OR_CRANIAL_SUTURES'	'HP_HYPERCALCEMIA'	'HP_ABNORMAL_RENAL_PHYSIOLOGY'	'HP_ABNORMALITY_OF_PERIPHERAL_NERVOUS_SYSTEM_ELECTROPHYSIOLOGY'	'GOBP_REGULATION_OF_MAP_KINASE_ACTIVITY'	'GOMF_TRANSCRIPTION_FACTOR_BINDING'	'GOBP_CHEMOKINE_PRODUCTION'	'GOBP_METAL_ION_HOMEOSTASIS'	'GOBP_POSITIVE_REGULATION_OF_PROTEIN_BINDING'	'GOBP_REGULATION_OF_HEMATOPOIETIC_STEM_CELL_DIFFERENTIATION'	'HP_DISTAL_MUSCLE_WEAKNESS'	'GOBP_ERK1_AND_ERK2_CASCADE'	'GOBP_NEGATIVE_REGULATION_OF_DEFENSE_RESPONSE'	'GOBP_POSITIVE_REGULATION_OF_TRANSFERASE_ACTIVITY'	'HP_PAIN'	'GOBP_MEMBRANE_INVAGINATION'	'GOBP_ACTIVATION_OF_IMMUNE_RESPONSE'	'HP_FEMALE_INFERTILITY'	'GOBP_RESPONSE_TO_NUTRIENT'	'GOBP_GLIOGENESIS'	'HP_ABNORMAL_BLEEDING'	'GOBP_PRODUCTION_OF_MOLECULAR_MEDIATOR_OF_IMMUNE_RESPONSE'	'GOBP_PROTEIN_FOLDING'	'GOBP_AMEBOIDAL_TYPE_CELL_MIGRATION'	'GOBP_REGULATION_OF_VASCULATURE_DEVELOPMENT'	'GOBP_NEGATIVE_REGULATION_OF_TRANSPORT'	'GOBP_CATION_TRANSMEMBRANE_TRANSPORT'	'HP_FEVER'	'GOBP_POSITIVE_REGULATION_OF_PROTEIN_PHOSPHORYLATION'	'GOBP_LIPID_CATABOLIC_PROCESS'	'GOBP_MODIFICATION_DEPENDENT_MACROMOLECULE_CATABOLIC_PROCESS'
Summary
'WMig_vs_MMig_C5_A+S_vs_WMig_vs_MMig_C5_SMOKING': ['Overlaps vs AS: ', 0.47058823529411764, 'Overlap vs S: ', 0.9411764705882353, 'Remainder from AS: ', 18, 'Remainder from S:', 1]
'WMig_vs_WCon_C5_A+S_vs_WMig_vs_WCon_C5_SMOKING': ['Overlaps vs AS: ', 0.9, 'Overlap vs S: ', 0.2222222222222222, 'Remainder from AS: ', 2, 'Remainder from S:', 63]
'MMig_vs_MCon_C5_A+S_vs_MMig_vs_MCon_C5_SMOKING': ['Overlaps vs AS: ', 1.0, 'Overlap vs S: ', 0.6262626262626263, 'Remainder from AS: ', 0, 'Remainder from S:', 37]
'Mig_vs_all_C5_A+S_vs_Mig_vs_all_C5_SMOKING': ['Overlaps vs AS: ', 0.9318181818181818, 'Overlap vs S: ', 0.2751677852348993, 'Remainder from AS: ', 6, 'Remainder from S:', 216]
[truncated: 166 more columns]

## Sheet: summary of pathway level compar
Comparison	Number of common significant pathways between groups correcting for age, sex, history of allergy and smoking status	Percentage of overlaps with the set of the first group in comparison	Percentage of overlaps with the set of the second group in comparison	Gene sets
WMigvWCon vs WMigvMMig	1	0.05	0.0294118	GOBP_ANTIMICROBIAL_HUMORAL_RESPONSE																													1
MMigvMCon vs WMigvWCon	4	0.0645161	0.2	GOBP_MYELOID_LEUKOCYTE_ACTIVATION	GOBP_MYELOID_LEUKOCYTE_MEDIATED_IMMUNITY	GOBP_CELL_ACTIVATION_INVOLVED_IN_IMMUNE_RESPONSE	GOBP_REGULATION_OF_DNA_TEMPLATED_TRANSCRIPTION_IN_RESPONSE_TO_STRESS																										4
MMigvMCon vs WMigvMMig	19	0.306452	0.558824	GOBP_CYTOKINE_MEDIATED_SIGNALING_PATHWAY	GOBP_RESPONSE_TO_INTERFERON_GAMMA	GOBP_VIRAL_LIFE_CYCLE	GOBP_DEFENSE_RESPONSE_TO_VIRUS	GOBP_RESPONSE_TO_TYPE_I_INTERFERON	GOBP_POSITIVE_REGULATION_OF_IMMUNE_RESPONSE	GOBP_INNATE_IMMUNE_RESPONSE	GOBP_REGULATION_OF_INNATE_IMMUNE_RESPONSE	GOBP_ACTIVATION_OF_IMMUNE_RESPONSE	GOBP_RESPONSE_TO_VIRUS	GOBP_INTERFERON_GAMMA_MEDIATED_SIGNALING_PATHWAY	GOBP_NEGATIVE_REGULATION_OF_VIRAL_GENOME_REPLICATION	GOBP_REGULATION_OF_IMMUNE_EFFECTOR_PROCESS	GOBP_NEGATIVE_REGULATION_OF_VIRAL_PROCESS	GOBP_ADAPTIVE_IMMUNE_RESPONSE_BASED_ON_SOMATIC_RECOMBINATION_OF_IMMUNE_RECEPTORS_BUILT_FROM_IMMUNOGLOBULIN_SUPERFAMILY_DOMAINS	GOBP_POSITIVE_REGULATION_OF_RESPONSE_TO_BIOTIC_STIMULUS	GOBP_REGULATION_OF_BIOLOGICAL_PROCESS_INVOLVED_IN_SYMBIOTIC_INTERACTION	GOBP_REGULATION_OF_VIRAL_LIFE_CYCLE	GOBP_REGULATION_OF_RESPONSE_TO_BIOTIC_STIMULUS											19
MigvCon vs WMigvWCon	17	0.193182	0.85	GOBP_MYELOID_LEUKOCYTE_ACTIVATION	GOBP_BIOLOGICAL_PROCESS_INVOLVED_IN_INTERACTION_WITH_SYMBIONT	GOBP_DEFENSE_RESPONSE_TO_BACTERIUM	GOBP_REGULATION_OF_DNA_TEMPLATED_TRANSCRIPTION_IN_RESPONSE_TO_STRESS	GOBP_MYELOID_LEUKOCYTE_MEDIATED_IMMUNITY	GOBP_DEFENSE_RESPONSE_TO_GRAM_NEGATIVE_BACTERIUM	GOBP_RESPONSE_TO_FUNGUS	GOBP_ANTIMICROBIAL_HUMORAL_RESPONSE	GOBP_GENERATION_OF_PRECURSOR_METABOLITES_AND_ENERGY	GOBP_CELL_ACTIVATION_INVOLVED_IN_IMMUNE_RESPONSE	GOBP_AMINE_METABOLIC_PROCESS	GOBP_CELLULAR_RESPONSE_TO_TOXIC_SUBSTANCE	GOBP_DEFENSE_RESPONSE_TO_FUNGUS	GOBP_KILLING_OF_CELLS_OF_OTHER_ORGANISM	GOMF_OXIDOREDUCTASE_ACTIVITY	GOMF_ANTIOXIDANT_ACTIVITY	GOBP_ATP_METABOLIC_PROCESS													17
MigvCon vs WMigvMMig	7	0.0795455	0.205882	GOBP_CYTOKINE_MEDIATED_SIGNALING_PATHWAY	GOBP_ANTIMICROBIAL_HUMORAL_RESPONSE	GOBP_RESPONSE_TO_INTERFERON_GAMMA	GOBP_REGULATION_OF_RESPONSE_TO_BIOTIC_STIMULUS	GOBP_INNATE_IMMUNE_RESPONSE	GOBP_REGULATION_OF_INNATE_IMMUNE_RESPONSE	GOBP_POSITIVE_REGULATION_OF_RESPONSE_TO_BIOTIC_STIMULUS																							7
MigvCon vs MMigvMCon	29	0.329545	0.467742	GOBP_ANTIGEN_PROCESSING_AND_PRESENTATION	GOBP_POSITIVE_REGULATION_OF_CELL_DEATH	GOBP_CYTOKINE_MEDIATED_SIGNALING_PATHWAY	GOBP_REACTIVE_OXYGEN_SPECIES_METABOLIC_PROCESS	GOBP_POSITIVE_REGULATION_OF_RESPONSE_TO_EXTERNAL_STIMULUS	GOBP_RESPONSE_TO_INTERFERON_GAMMA	GOBP_MYELOID_CELL_DIFFERENTIATION	GOBP_MYELOID_LEUKOCYTE_ACTIVATION	GOBP_ANTIGEN_PROCESSING_AND_PRESENTATION_OF_EXOGENOUS_PEPTIDE_ANTIGEN_VIA_MHC_CLASS_I	GOBP_INTERLEUKIN_1_MEDIATED_SIGNALING_PATHWAY	GOBP_INFLAMMATORY_RESPONSE	GOBP_INNATE_IMMUNE_RESPONSE_ACTIVATING_SIGNAL_TRANSDUCTION	GOBP_REGULATION_OF_DNA_TEMPLATED_TRANSCRIPTION_IN_RESPONSE_TO_STRESS	GOBP_RESPONSE_TO_OXYGEN_LEVELS	GOBP_CELLULAR_KETONE_METABOLIC_PROCESS	GOBP_CELL_ACTIVATION_INVOLVED_IN_IMMUNE_RESPONSE	GOBP_RECEPTOR_MEDIATED_ENDOCYTOSIS	GOBP_INNATE_IMMUNE_RESPONSE	GOBP_ANTIGEN_PROCESSING_AND_PRESENTATION_OF_PEPTIDE_ANTIGEN	GOBP_REGULATION_OF_INNATE_IMMUNE_RESPONSE	GOBP_REGULATION_OF_TRANSCRIPTION_FROM_RNA_POLYMERASE_II_PROMOTER_IN_RESPONSE_TO_HYPOXIA	GOBP_PHAGOCYTOSIS	GOBP_LEUKOCYTE_MIGRATION	GOBP_ENDOCYTOSIS	GOBP_POSITIVE_REGULATION_OF_RESPONSE_TO_BIOTIC_STIMULUS	GOBP_ACTIVATION_OF_INNATE_IMMUNE_RESPONSE	GOBP_REGULATION_OF_DEFENSE_RESPONSE	GOBP_REGULATION_OF_RESPONSE_TO_BIOTIC_STIMULUS	GOBP_MYELOID_LEUKOCYTE_MEDIATED_IMMUNITY	29
Group name	Number of significantly replicated gene sets after correcting for age, sex, history of allergy and smoking status
MigvCon	88
MMigvMCon	62
WMigvWCon	20
WMigvMMig	34
Group names
Mig	Migraineurs (both males and females)
Con	Non-migraineur controls (both males and females)
WMig	Female migraineurs
WCon	Female controls
MMig	Male migraineurs
MCon	Male controls

## Sheet: comparison of significance_FC
Pathway name	Average NES in Migraineurs vs Controls	FDR in Migraineurs vs Controls at S1	FDR in Migraineurs vs Controls at S2	Average NES in Female Migraineurs vs Female Controls	FDR in Female Migraineurs vs Female Controls at S1	FDR in Female Migraineurs vs Female Controls at S2	Average NES in Male Migraineurs vs Male Controls	FDR in Male Migraineurs vs Male Controls at S1	FDR in Male Migraineurs vs Male Controls at S2	Average NES in Female Migraineurs vs Male Migraineurs	FDR in Female Migraineurs vs Male Migraineurs at S1	FDR in Female Migraineurs vs Male Migraineurs at S2	Different directions
GOBP_ACTIVATION_OF_IMMUNE_RESPONSE	-1.51382	0.0538213	0.00174366	-0.924013	0.914231	1	-1.81704	0.0026702	1.09739e-08	1.76102	0.0172983	1.37115e-08	1
GOBP_ANTIMICROBIAL_HUMORAL_RESPONSE	-2.188	0.000498117	0.00125264	-2.2935	1.84111e-06	0.00100684	-0.921628	0.907572	0.896999	-1.90956	5.28807e-05	0.0419158	1
GOBP_CYTOKINE_MEDIATED_SIGNALING_PATHWAY	-1.7028	0.00073774	4.34044e-08	-0.200132	0.192401	1	-2.05574	2.26242e-07	7.87237e-09	1.95274	0.000155557	7.87237e-09	1
GOBP_INNATE_IMMUNE_RESPONSE	-1.92443	5.43909e-08	4.34044e-08	-1.23513	0.050407	0.623857	-2.25396	2.26242e-07	7.87237e-09	2.05053	9.69297e-08	7.87237e-09	1
GOBP_POSITIVE_REGULATION_OF_IMMUNE_RESPONSE	-1.49191	0.0529147	0.000168682	-0.990635	0.870352	0.919814	-1.77667	0.000358589	7.87237e-09	1.77292	0.0020497	7.87237e-09	1
GOBP_POSITIVE_REGULATION_OF_RESPONSE_TO_BIOTIC_STIMULUS	-1.75999	0.0102533	0.000654185	-1.11932	0.797675	0.633028	-1.95366	0.000226158	5.16768e-06	1.88512	0.00199509	2.12255e-05	1
GOBP_REGULATION_OF_BIOLOGICAL_PROCESS_INVOLVED_IN_SYMBIOTIC_INTERACTION	-1.60265	0.203701	0.00173851	-1.14498	0.595229	0.780451	-1.91149	0.00596798	2.36924e-05	1.70605	0.0263184	0.00678258	1
GOBP_REGULATION_OF_IMMUNE_EFFECTOR_PROCESS	-1.38423	0.173616	0.0308102	-0.949587	0.791643	1	-1.71188	0.00123598	0.000124501	1.66486	0.0398035	3.38835e-05	1
GOBP_REGULATION_OF_INNATE_IMMUNE_RESPONSE	-1.74659	0.00662902	0.00035272	-1.07569	0.739389	0.802237	-1.9365	0.000226158	2.42556e-07	1.88831	0.00132597	9.29029e-07	1
GOBP_REGULATION_OF_RESPONSE_TO_BIOTIC_STIMULUS	-1.67399	0.0113392	0.000157527	-1.08533	0.739538	0.69474	-1.92897	0.000135588	7.87237e-09	1.88789	0.000155557	4.03592e-07	1
GOBP_REGULATION_OF_VIRAL_LIFE_CYCLE	-1.65939	0.346556	0.00035272	-1.00633	0.813988	0.922759	-2.04807	0.00343851	8.81367e-06	1.76436	0.0387417	0.00337141	1
GOBP_VIRAL_LIFE_CYCLE	-1.62269	0.110374	3.2896e-05	-1.02702	0.486073	1	-1.80809	0.00185266	2.48043e-06	1.62963	0.043467	0.000330261	1
GOBP_ADAPTIVE_IMMUNE_RESPONSE	-0.1207	1	0.696427	1.00543	0.729303	0.989986	-1.21765	0.425937	0.100876	1.42595	0.0481437	0.0162797	0
GOBP_ADAPTIVE_IMMUNE_RESPONSE_BASED_ON_SOMATIC_RECOMBINATION_OF_IMMUNE_RECEPTORS_BUILT_FROM_IMMUNOGLOBULIN_SUPERFAMILY_DOMAINS	-0.977089	0.984029	0.607607	1.07214	0.809229	0.761849	-1.49948	0.046215	0.027955	1.67581	0.0195966	0.000848594	0
GOBP_B_CELL_MEDIATED_IMMUNITY	-0.995366	0.919978	0.643246	1.17507	0.497588	0.802941	-1.48093	0.0935354	0.0953839	1.7415	0.0154145	0.00445458	0
GOBP_COAGULATION	-1.21079	0.834481	0.0573722	1.52584	0.45499	0.000382867	-1.84872	0.196279	7.87237e-09	2.08543	0.0438814	7.87237e-09	0
GOBP_COMPLEMENT_ACTIVATION	-1.38683	0.265635	0.262662	0.910726	0.919979	0.978603	-1.61791	0.0172614	0.149629	1.66558	0.0378161	0.0245948	0
GOBP_DEFENSE_RESPONSE_TO_VIRUS	-1.26364	0.919978	0.0322551	0.0380611	0.671776	0.90141	-1.98785	9.85478e-05	1.88828e-05	2.03801	4.75751e-06	1.47668e-05	0
GOBP_EXTRINSIC_APOPTOTIC_SIGNALING_PATHWAY	-1.1936	0.561716	0.292781	0.876567	0.966302	0.999058	-1.68299	0.0551969	0.00173876	1.70577	0.0386759	0.00127192	0
GOBP_HUMORAL_IMMUNE_RESPONSE_MEDIATED_BY_CIRCULATING_IMMUNOGLOBULIN	-1.07316	0.784023	0.577169	1.17748	0.692355	0.715537	-1.48921	0.138684	0.187076	1.78539	0.0152975	0.0134975	0
GOBP_INTERFERON_GAMMA_MEDIATED_SIGNALING_PATHWAY	-1.21978	0.778361	0.202564	1.43176	0.535744	0.214499	-2.02753	0.0097989	0.000118722	2.34942	2.5555e-05	1.3188e-08	0
GOBP_NEGATIVE_REGULATION_OF_VIRAL_GENOME_REPLICATION	-1.59244	0.382844	0.0481595	0.105821	0.906515	1	-2.03536	0.00241988	0.00413598	1.90767	0.00913042	0.00778507	0
GOBP_NEGATIVE_REGULATION_OF_VIRAL_PROCESS	-1.62578	0.29881	0.0111585	0.0281219	0.908071	1	-2.16974	0.000704276	3.35074e-05	2.00128	0.00052145	0.000822558	0
GOBP_PLATELET_ACTIVATION	-1.02739	1	0.119426	1.66691	0.207252	0.000921633	-1.88735	0.154706	5.9114e-08	2.1759	0.0151699	7.87237e-09	0
GOBP_PLATELET_DEGRANULATION	-1.46449	0.448937	0.0478136	1.26511	0.720709	0.416864	-1.93754	0.12783	2.10732e-06	2.15537	0.00427138	1.29412e-07	0
GOBP_POSITIVE_REGULATION_OF_RESPONSE_TO_CYTOKINE_STIMULUS	-0.927615	0.983168	0.643641	1.23097	0.579583	0.746965	-1.62581	0.296015	0.0237119	1.96175	0.0387417	0.000299838	0
GOBP_REGULATION_OF_RESPONSE_TO_CYTOKINE_STIMULUS	-1.09714	0.973012	0.211023	1.11258	0.845394	0.632359	-1.72686	0.208752	9.95399e-06	1.92674	0.0175442	7.12126e-06	0
GOBP_RESPONSE_TO_INTERFERON_GAMMA	-1.65705	0.0439903	0.0159531	1.25935	0.674107	0.34237	-2.35774	2.26242e-07	1.21903e-08	2.4632	9.69297e-08	7.87237e-09	0
GOBP_RESPONSE_TO_TYPE_I_INTERFERON	-1.85101	0.12306	0.000377022	0.932124	0.924027	0.94659	-2.40935	6.20009e-06	5.9114e-08	2.34655	3.68364e-05	1.94963e-08	0
GOBP_RESPONSE_TO_VIRUS	-1.21349	0.993049	0.0221466	0.133607	0.593471	1	-1.88823	9.85478e-05	1.70987e-05	2.01858	5.71345e-07	2.09882e-06	0
GOBP_TYPE_I_INTERFERON_PRODUCTION	-1.19438	0.835969	0.168538	0.862957	0.895616	1	-1.62951	0.207869	0.00228377	1.80663	0.0290056	0.00115371	0
GOMF_DOUBLE_STRANDED_RNA_BINDING	-1.44457	0.817853	0.009125	0.075042	0.645867	0.91818	-1.85655	0.206945	3.81122e-05	1.78826	0.0481437	0.005774	0
GOMF_GTPASE_ACTIVITY	-1.09752	0.935183	0.236927	1.0328	0.769771	0.91818	-1.44784	0.260423	0.00803729	1.56997	0.0387417	0.0105909	0
GOMF_IMMUNOGLOBULIN_RECEPTOR_BINDING	-0.924066	0.953379	0.755645	1.19417	0.704512	0.74047	-1.67682	0.125752	0.0664832	1.89896	0.0143416	0.00465572	0
Bold marking indicates replicated significant findings in migraine vs control comparison using age, sex, history of allergy and smoking status covariates

## Sheet: independent pathways
Pathways with likely sex- and allergy independent effects
GOBP_ACTIVATION_OF_INNATE_IMMUNE_RESPONSE
GOBP_AMINE_METABOLIC_PROCESS
GOBP_ANAPHASE_PROMOTING_COMPLEX_DEPENDENT_CATABOLIC_PROCESS
GOBP_ANTIGEN_PROCESSING_AND_PRESENTATION
GOBP_ANTIGEN_PROCESSING_AND_PRESENTATION_OF_EXOGENOUS_PEPTIDE_ANTIGEN_VIA_MHC_CLASS_I
GOBP_ANTIGEN_PROCESSING_AND_PRESENTATION_OF_PEPTIDE_ANTIGEN
GOBP_ATP_METABOLIC_PROCESS
GOBP_BIOLOGICAL_PROCESS_INVOLVED_IN_INTERACTION_WITH_HOST
GOBP_BIOLOGICAL_PROCESS_INVOLVED_IN_INTERACTION_WITH_SYMBIONT
GOBP_BONE_CELL_DEVELOPMENT
GOBP_CARBOHYDRATE_CATABOLIC_PROCESS
GOBP_CARBOHYDRATE_METABOLIC_PROCESS
GOBP_CELL_ACTIVATION_INVOLVED_IN_IMMUNE_RESPONSE
GOBP_CELL_KILLING
GOBP_CELLULAR_HOMEOSTASIS
GOBP_CELLULAR_KETONE_METABOLIC_PROCESS
GOBP_CELLULAR_RESPONSE_TO_EXTERNAL_STIMULUS
GOBP_CELLULAR_RESPONSE_TO_HORMONE_STIMULUS
GOBP_CELLULAR_RESPONSE_TO_INSULIN_STIMULUS
GOBP_CELLULAR_RESPONSE_TO_NITROGEN_COMPOUND
GOBP_CELLULAR_RESPONSE_TO_OXYGEN_LEVELS
GOBP_CELLULAR_RESPONSE_TO_PEPTIDE
GOBP_CELLULAR_RESPONSE_TO_PEPTIDE_HORMONE_STIMULUS
GOBP_DEFENSE_RESPONSE_TO_FUNGUS
GOBP_DEFENSE_RESPONSE_TO_GRAM_NEGATIVE_BACTERIUM
GOBP_ENDOCYTOSIS
GOBP_FC_EPSILON_RECEPTOR_SIGNALING_PATHWAY
GOBP_FC_RECEPTOR_SIGNALING_PATHWAY
GOBP_GENERATION_OF_PRECURSOR_METABOLITES_AND_ENERGY
GOBP_INFLAMMATORY_RESPONSE
GOBP_INNATE_IMMUNE_RESPONSE_ACTIVATING_SIGNAL_TRANSDUCTION
GOBP_INSULIN_RECEPTOR_SIGNALING_PATHWAY
GOBP_INTERLEUKIN_1_MEDIATED_SIGNALING_PATHWAY
GOBP_KILLING_OF_CELLS_OF_OTHER_ORGANISM
GOBP_LEUKOCYTE_MIGRATION
GOBP_MYELOID_CELL_DIFFERENTIATION
GOBP_MYELOID_LEUKOCYTE_ACTIVATION
GOBP_MYELOID_LEUKOCYTE_MEDIATED_IMMUNITY
GOBP_ORGANIC_HYDROXY_COMPOUND_METABOLIC_PROCESS
GOBP_PHAGOCYTOSIS
GOBP_POSITIVE_REGULATION_OF_CELL_DEATH
GOBP_POSITIVE_REGULATION_OF_RESPONSE_TO_EXTERNAL_STIMULUS
GOBP_POSITIVE_REGULATION_OF_TRANSPORT
GOBP_POST_TRANSLATIONAL_PROTEIN_MODIFICATION
GOBP_PROTEIN_PROCESSING
GOBP_PYRUVATE_METABOLIC_PROCESS
GOBP_REACTIVE_OXYGEN_SPECIES_METABOLIC_PROCESS
GOBP_RECEPTOR_MEDIATED_ENDOCYTOSIS
GOBP_REGULATION_OF_CELLULAR_AMINE_METABOLIC_PROCESS
GOBP_REGULATION_OF_CELLULAR_AMINO_ACID_METABOLIC_PROCESS
GOBP_REGULATION_OF_DEFENSE_RESPONSE
GOBP_REGULATION_OF_DNA_TEMPLATED_TRANSCRIPTION_IN_RESPONSE_TO_STRESS
GOBP_REGULATION_OF_SUPEROXIDE_ANION_GENERATION
GOBP_REGULATION_OF_SUPEROXIDE_METABOLIC_PROCESS
GOBP_REGULATION_OF_TRANSCRIPTION_FROM_RNA_POLYMERASE_II_PROMOTER_IN_RESPONSE_TO_HYPOXIA
GOBP_RESPIRATORY_BURST
GOBP_RESPONSE_TO_CARBOHYDRATE
GOBP_RESPONSE_TO_ESTROGEN
GOBP_RESPONSE_TO_FUNGUS
GOBP_RESPONSE_TO_HORMONE
GOBP_RESPONSE_TO_INSULIN
GOBP_RESPONSE_TO_LIPID
GOBP_RESPONSE_TO_MONOSACCHARIDE
GOBP_RESPONSE_TO_OXYGEN_LEVELS
GOBP_RESPONSE_TO_PEPTIDE
GOBP_RESPONSE_TO_PEPTIDE_HORMONE
GOBP_TRANSMEMBRANE_RECEPTOR_PROTEIN_TYROSINE_KINASE_SIGNALING_PATHWAY
GOMF_CELL_ADHESION_MOLECULE_BINDING
GOMF_GLYCOSAMINOGLYCAN_BINDING
GOMF_OXIDOREDUCTASE_ACTIVITY
HP_ABNORMAL_MYELOID_LEUKOCYTE_MORPHOLOGY
HP_ABNORMAL_URINE_METABOLITE_LEVEL
HP_ABNORMALITY_OF_URINE_HOMEOSTASIS
HP_INCREASED_SUSCEPTIBILITY_TO_FRACTURES
HP_SKIN_ULCER

## Sheet: summary_2
summary

## Sheet: Retinol pathways_allergy uncorr
pathway	pval.x	padj.x	log2err.x	ES.x	NES.x	size.x	leadingEdge.x	pval.y	padj.y	log2err.y	ES.y	NES.y	size.y	leadingEdge.y
GOBP_CELLULAR_RESPONSE_TO_RETINOIC_ACID	0.14532	0.419822	0.183024	-0.390649	-1.26296	31	CYP26B1 PTK6 HTRA2 FGFR2 LEP	0.168539	0.296318	0.145516	-0.404988	-1.22774	31	CYP26B1 LEP FGFR2 HDAC2 SNW1 WNT3 CREB1
GOBP_RESPONSE_TO_RETINOIC_ACID	0.0353756	0.204495	0.321776	-0.397065	-1.41706	52	CYP26B1 PTK6 GDAP2 HTRA2 IGFBP7 DUSP1 FGFR2 PDGFRB LEP NCOA1 RXRA RARA SERPINF1	0.0713012	0.162458	0.224966	-0.405792	-1.36645	52	CYP26B1 GDAP2 NCOA1 LEP FGFR2 DUSP1 HDAC2 SNW1 RARA RXRA WNT3 CREB1 BMP6 KLF4 IGFBP7 PTCH1 PDGFRB FZD7 SETX
GOBP_RETINOIC_ACID_RECEPTOR_SIGNALING_PATHWAY	0.0603865	0.263333	0.287857	-0.549702	-1.50393	17	CYP26B1 ACTN4 RXRA RARA NR1H2	0.00864169	0.0398637	0.38073	-0.640625	-1.66938	17	CYP26B1 ACTN4 CTBP2 PML SNW1 RARA RXRA KLF2 NR1H2

## Sheet: Retinol pathways_allergy correc
pathway	pval.x	padj.x	log2err.x	ES.x	NES.x	size.x	leadingEdge.x	pval.y	padj.y	log2err.y	ES.y	NES.y	size.y	leadingEdge.y
GOBP_CELLULAR_RESPONSE_TO_RETINOIC_ACID	0.347826	0.815338	0.11524	-0.329806	-1.08267	31	CYP26B1 HTRA2 PTK6 LEP FGFR2	0.665975	0.824824	0.0664364	-0.283007	-0.872474	31	CYP26B1 LEP FGFR2 SNW1 WNT3 CREB1 FZD7 HDAC2
GOBP_RESPONSE_TO_RETINOIC_ACID	0.0583333	0.408675	0.315325	-0.369509	-1.3556	52	CYP26B1 DUSP1 HTRA2 PTK6 GDAP2 LEP PDGFRB IGFBP7 FGFR2 NCOA1 RXRA SERPINF1 RARA	0.127237	0.320762	0.175204	-0.364707	-1.2485	52	CYP26B1 GDAP2 NCOA1 LEP DUSP1 FGFR2 RARA RXRA SNW1 PTCH1 PDGFRB WNT3 CREB1 IGFBP7 FZD7 HDAC2 BMP6
GOBP_RETINOIC_ACID_RECEPTOR_SIGNALING_PATHWAY	0.158392	0.61858	0.170932	-0.456761	-1.2951	17	CYP26B1 ACTN4 RXRA RARA	0.0418327	0.168538	0.315325	-0.554202	-1.48892	17	CYP26B1 ACTN4 CTBP2 RARA RXRA SNW1 PML

## Sheet: Retinol LEGs_allergy uncorrecte
S1	ID	logFC	logCPM	F	PValue	names	symbol	entrezid	FDR	S2	ID	logFC	logCPM	F	PValue	names	symbol	entrezid	FDR
	MSTRG.19310|ENSG00000130402	-0.237237	7.78443	2.27326	0.134894	ENSG00000130402	ACTN4	81	0.859511		MSTRG.19310|ENSG00000130402	-0.298238	7.78443	3.62864	0.0597745	ENSG00000130402	ACTN4	81	0.750051
	MSTRG.31007|ENSG00000153162	0.251261	1.65396	0.845489	0.360127	ENSG00000153162	BMP6	654	0.897769		MSTRG.31007|ENSG00000153162	-0.254806	1.65396	0.893616	0.346863	ENSG00000153162	BMP6	654	0.898356
	MSTRG.22490|ENSG00000118260	0.0185418	5.58459	0.0300869	0.862657	ENSG00000118260	CREB1	1385	0.989032		MSTRG.22490|ENSG00000118260	-0.12272	5.58459	1.3105	0.255138	ENSG00000118260	CREB1	1385	0.870402
	MSTRG.5213|ENSG00000175029	-0.0696165	5.07376	0.297826	0.586509	ENSG00000175029	CTBP2	1488	0.945162		MSTRG.5213|ENSG00000175029	-0.187104	5.07376	2.16238	0.144682	ENSG00000175029	CTBP2	1488	0.807984
	MSTRG.21081|ENSG00000003137	-6.7853	-1.05743	21.8131	1.09e-05	ENSG00000003137	CYP26B1	56603	0.0374388		MSTRG.21081|ENSG00000003137	-6.71688	-1.05743	20.6683	1.76031e-05	ENSG00000003137	CYP26B1	56603	0.00884833
	MSTRG.30678|ENSG00000120129	-0.309332	7.23842	2.13098	0.147607	ENSG00000120129	DUSP1	1843	0.859511		MSTRG.30678|ENSG00000120129	-0.289876	7.23842	1.89379	0.171972	ENSG00000120129	DUSP1	1843	0.823732
	ENSG00000066468	-0.928501	-0.684748	1.99862	0.16067	ENSG00000066468	FGFR2	2263	0.859511		ENSG00000066468	-0.963821	-0.684748	2.03736	0.156713	ENSG00000066468	FGFR2	2263	0.816655
	MSTRG.22362|ENSG00000155760	-0.340464	-1.65746	0.383266	0.537321	ENSG00000155760	FZD7	8324	0.934236		MSTRG.22362|ENSG00000155760	-0.476997	-1.65746	0.697971	0.405532	ENSG00000155760	FZD7	8324	0.907865
	MSTRG.2007|ENSG00000196505	-0.217872	3.63509	2.70408	0.10335	ENSG00000196505	GDAP2	54834	0.849669		MSTRG.2007|ENSG00000196505	-0.308568	3.63509	5.2984	0.0234976	ENSG00000196505	GDAP2	54834	0.657611
	MSTRG.32323|ENSG00000196591	0.0205502	4.58696	0.0548259	0.815366	ENSG00000196591	HDAC2	3066	0.983726		MSTRG.32323|ENSG00000196591	-0.118621	4.58696	1.82522	0.179856	ENSG00000196591	HDAC2	3066	0.828301
	MSTRG.21158|ENSG00000115317	-0.126688	4.30605	2.26257	0.135804	ENSG00000115317	HTRA2	27429	0.859511		MSTRG.21158|ENSG00000115317	-0.0185413	4.30605	0.0485162	0.826131	ENSG00000115317	HTRA2	27429	0.985099
	MSTRG.28154|ENSG00000163453	-0.280027	2.74629	2.15863	0.145027	ENSG00000163453	IGFBP7	3490	0.859511		MSTRG.28154|ENSG00000163453	-0.168071	2.74629	0.774585	0.380991	ENSG00000163453	IGFBP7	3490	0.903948
	MSTRG.18673|ENSG00000127528	-0.0897794	7.88851	0.566565	0.453462	ENSG00000127528	KLF2	10365	0.919019		MSTRG.18673|ENSG00000127528	-0.121353	7.88851	1.05398	0.307162	ENSG00000127528	KLF2	10365	0.890251
	MSTRG.37244|ENSG00000136826	-0.0283859	4.09373	0.0264213	0.871216	ENSG00000136826	KLF4	9314	0.989285		MSTRG.37244|ENSG00000136826	-0.160274	4.09373	0.847134	0.359662	ENSG00000136826	KLF4	9314	0.899399
	MSTRG.34258|ENSG00000174697	-0.694936	-0.84628	1.71949	0.192874	ENSG00000174697	LEP	3952	0.859675		MSTRG.34258|ENSG00000174697	-0.79804	-0.84628	2.18931	0.142233	ENSG00000174697	LEP	3952	0.807984
	MSTRG.20408|ENSG00000084676	-0.152691	6.62537	1.69651	0.195848	ENSG00000084676	NCOA1	8648	0.859675		MSTRG.20408|ENSG00000084676	-0.246322	6.62537	4.54486	0.0355601	ENSG00000084676	NCOA1	8648	0.697296
	MSTRG.19772|ENSG00000131408	-0.123153	6.40103	1.27229	0.262138	ENSG00000131408	NR1H2	7376	0.873274		MSTRG.19772|ENSG00000131408	-0.112098	6.40103	1.05282	0.307427	ENSG00000131408	NR1H2	7376	0.890251
	MSTRG.30483|ENSG00000113721	-0.514814	0.885976	1.96124	0.164592	ENSG00000113721	PDGFRB	5159	0.859511		MSTRG.30483|ENSG00000113721	-0.311657	0.885976	0.721225	0.397847	ENSG00000113721	PDGFRB	5159	0.905844
	MSTRG.12647|ENSG00000140464	-0.151671	6.06717	0.819699	0.367526	ENSG00000140464	PML	5371	0.899745		MSTRG.12647|ENSG00000140464	-0.241089	6.06717	2.12249	0.148401	ENSG00000140464	PML	5371	0.810458
	MSTRG.37108|ENSG00000185920	-0.128803	2.48489	0.463051	0.497833	ENSG00000185920	PTCH1	5727	0.926834		MSTRG.37108|ENSG00000185920	-0.168052	2.48489	0.761125	0.385145	ENSG00000185920	PTCH1	5727	0.903988
	MSTRG.23857|ENSG00000101213	-0.378793	0.639936	2.76138	0.0998138	ENSG00000101213	PTK6	5753	0.847361		MSTRG.23857|ENSG00000101213	-0.117827	0.639936	0.266587	0.606813	ENSG00000101213	PTK6	5753	0.9523
	MSTRG.16074|ENSG00000131759	-0.190653	7.33026	1.38992	0.241321	ENSG00000131759	RARA	5914	0.871111		MSTRG.16074|ENSG00000131759	-0.205091	7.33026	1.61199	0.207269	ENSG00000131759	RARA	5914	0.854963
	MSTRG.37718|ENSG00000186350	-0.18226	8.10365	1.60353	0.208455	ENSG00000186350	RXRA	6256	0.860966		MSTRG.37718|ENSG00000186350	-0.182127	8.10365	1.61131	0.207364	ENSG00000186350	RXRA	6256	0.854963
	MSTRG.15027|ENSG00000132386	-0.241153	1.79177	1.19781	0.276487	ENSG00000132386	SERPINF1	5176	0.87596		MSTRG.15027|ENSG00000132386	-0.0282823	1.79177	0.0156124	0.900824	ENSG00000132386	SERPINF1	5176	0.996248
	MSTRG.37667|ENSG00000107290	-0.0136591	6.92268	0.0179222	0.893781	ENSG00000107290	SETX	23064	0.991634		MSTRG.37667|ENSG00000107290	-0.081367	6.92268	0.638275	0.4263	ENSG00000107290	SETX	23064	0.913823
	MSTRG.11122|ENSG00000100603	-0.00263453	5.43183	0.00174956	0.966723	ENSG00000100603	SNW1	22938	0.999547		MSTRG.11122|ENSG00000100603	-0.0812633	5.43183	1.66401	0.20015	ENSG00000100603	SNW1	22938	0.850667
	MSTRG.16342|ENSG00000108379	0.555894	-1.77592	0.532326	0.467419	ENSG00000108379	WNT3	101929777	0.923943		MSTRG.16342|ENSG00000108379	-1.04842	-1.77592	1.3594	0.246548	ENSG00000108379	WNT3	101929777	0.8659

## Sheet: Retinol LEGs_allergy corrected
S1	ID	logFC	logCPM	F	PValue	names	symbol	entrezid	FDR	S2	ID	logFC	logCPM	F	PValue	names	symbol	entrezid	FDR
	MSTRG.19310|ENSG00000130402	-0.216776	7.78442	1.78508	0.184706	ENSG00000130402	ACTN4	81	0.882173		MSTRG.19310|ENSG00000130402	-0.27855	7.78442	2.98526	0.0872621	ENSG00000130402	ACTN4	81	0.877165
	MSTRG.31007|ENSG00000153162	0.296032	1.65395	1.11345	0.293999	ENSG00000153162	BMP6	654	0.898833		MSTRG.31007|ENSG00000153162	-0.214556	1.65395	0.606059	0.438203	ENSG00000153162	BMP6	654	0.951847
	MSTRG.22490|ENSG00000118260	0.0476483	5.58459	0.186038	0.667208	ENSG00000118260	CREB1	1385	0.9661		MSTRG.22490|ENSG00000118260	-0.0956421	5.58459	0.752056	0.388003	ENSG00000118260	CREB1	1385	0.949279
	MSTRG.5213|ENSG00000175029	-0.0797415	5.07376	0.367031	0.546066	ENSG00000175029	CTBP2	1488	0.950056		MSTRG.5213|ENSG00000175029	-0.197404	5.07376	2.25527	0.136463	ENSG00000175029	CTBP2	1488	0.89872
	MSTRG.21081|ENSG00000003137	-5.86461	-1.05748	16.1268	0.000126456	ENSG00000003137	CYP26B1	56603	0.200472		MSTRG.21081|ENSG00000003137	-5.85977	-1.05748	16.0103	0.000133176	ENSG00000003137	CYP26B1	56603	0.0584542
	MSTRG.30678|ENSG00000120129	-0.376364	7.23842	2.96696	0.0882289	ENSG00000120129	DUSP1	1843	0.881275		MSTRG.30678|ENSG00000120129	-0.350736	7.23842	2.63664	0.107731	ENSG00000120129	DUSP1	1843	0.889154
	ENSG00000066468	-0.917819	-0.684708	1.85113	0.176865	ENSG00000066468	FGFR2	2263	0.882173		ENSG00000066468	-0.953524	-0.684708	1.90172	0.171117	ENSG00000066468	FGFR2	2263	0.916232
	MSTRG.22362|ENSG00000155760	-0.339636	-1.65747	0.357544	0.551291	ENSG00000155760	FZD7	8324	0.950056		MSTRG.22362|ENSG00000155760	-0.476246	-1.65747	0.662732	0.417625	ENSG00000155760	FZD7	8324	0.949279
	MSTRG.2007|ENSG00000196505	-0.205788	3.6351	2.23797	0.137959	ENSG00000196505	GDAP2	54834	0.881275		MSTRG.2007|ENSG00000196505	-0.297248	3.6351	4.60431	0.0344301	ENSG00000196505	GDAP2	54834	0.809274
	MSTRG.32323|ENSG00000196591	0.0702709	4.58696	0.628241	0.429968	ENSG00000196591	HDAC2	3066	0.928536		MSTRG.32323|ENSG00000196591	-0.0702589	4.58696	0.629829	0.429388	ENSG00000196591	HDAC2	3066	0.949482
	MSTRG.21158|ENSG00000115317	-0.143903	4.30605	2.72452	0.102107	ENSG00000115317	HTRA2	27429	0.881275		MSTRG.21158|ENSG00000115317	-0.0351633	4.30605	0.163613	0.686757	ENSG00000115317	HTRA2	27429	0.983625
	MSTRG.28154|ENSG00000163453	-0.28389	2.74629	2.0451	0.155965	ENSG00000163453	IGFBP7	3490	0.881275		MSTRG.28154|ENSG00000163453	-0.171668	2.74629	0.75205	0.388004	ENSG00000163453	IGFBP7	3490	0.949279
	MSTRG.34258|ENSG00000174697	-0.821235	-0.84631	2.23134	0.138537	ENSG00000174697	LEP	3952	0.881275		MSTRG.34258|ENSG00000174697	-0.918467	-0.84631	2.71832	0.102492	ENSG00000174697	LEP	3952	0.88787
	MSTRG.20408|ENSG00000084676	-0.146763	6.62537	1.46758	0.228721	ENSG00000084676	NCOA1	8648	0.882173		MSTRG.20408|ENSG00000084676	-0.240539	6.62537	4.06079	0.0467044	ENSG00000084676	NCOA1	8648	0.831213
	MSTRG.30483|ENSG00000113721	-0.560303	0.885935	2.18997	0.142208	ENSG00000113721	PDGFRB	5159	0.881275		MSTRG.30483|ENSG00000113721	-0.347939	0.885935	0.863875	0.355003	ENSG00000113721	PDGFRB	5159	0.944685
	MSTRG.12647|ENSG00000140464	-0.0807157	6.06717	0.223378	0.637557	ENSG00000140464	PML	5371	0.960726		MSTRG.12647|ENSG00000140464	-0.175629	6.06717	1.09019	0.299068	ENSG00000140464	PML	5371	0.941722
	MSTRG.37108|ENSG00000185920	-0.159111	2.48489	0.665301	0.416727	ENSG00000185920	PTCH1	5727	0.925272		MSTRG.37108|ENSG00000185920	-0.198063	2.48489	0.997889	0.320349	ENSG00000185920	PTCH1	5727	0.941722
	MSTRG.23857|ENSG00000101213	-0.375703	0.639947	2.5278	0.115165	ENSG00000101213	PTK6	5753	0.881275		MSTRG.23857|ENSG00000101213	-0.11455	0.639947	0.232351	0.63089	ENSG00000101213	PTK6	5753	0.978918
	MSTRG.16074|ENSG00000131759	-0.188483	7.33026	1.26952	0.262684	ENSG00000131759	RARA	5914	0.887423		MSTRG.16074|ENSG00000131759	-0.203059	7.33026	1.48655	0.225758	ENSG00000131759	RARA	5914	0.930774
	MSTRG.37718|ENSG00000186350	-0.175659	8.10365	1.39915	0.239806	ENSG00000186350	RXRA	6256	0.882173		MSTRG.37718|ENSG00000186350	-0.17565	8.10365	1.41002	0.238002	ENSG00000186350	RXRA	6256	0.93369
	MSTRG.15027|ENSG00000132386	-0.266926	1.79176	1.36279	0.245965	ENSG00000132386	SERPINF1	5176	0.882173		MSTRG.15027|ENSG00000132386	-0.0541657	1.79176	0.0535677	0.817463	ENSG00000132386	SERPINF1	5176	0.992909
	MSTRG.11122|ENSG00000100603	0.00477718	5.43183	0.00536308	0.941774	ENSG00000100603	SNW1	22938	0.998452		MSTRG.11122|ENSG00000100603	-0.0740976	5.43183	1.29451	0.258069	ENSG00000100603	SNW1	22938	0.9353
	MSTRG.16342|ENSG00000108379	1.04949	-1.77583	1.78059	0.185287	ENSG00000108379	WNT3	101929777	0.882173		MSTRG.16342|ENSG00000108379	-0.779755	-1.77583	0.779956	0.379399	ENSG00000108379	WNT3	101929777	0.948296
