# Supplementary material for: The interictal transcriptomic map of migraine without aura
Source: J Headache Pain. 2025 May 12;26(1):109. doi: 10.1186/s10194-025-02033-z (PMC12067696; doi:10.1186/s10194-025-02033-z)
Supplement: Supplementary file 10 — Supplementary Material 10 [file 10194_2025_2033_MOESM10_ESM.xlsx]

## Sheet: Summary
Analyses	The table shows results of logistic regressions on migraine for LEG69 variants with different covariates using plink2 in the UK Biobank
Age+Sex	Correction for age and sex
Age+Sex+Smoking	Correction for age, sex, smoking
Age+Sex+Smoking+Allergy	Correction for age, sex, smoking, allergy status
Age+Sex+Smoking+Allergy+Retinol	Correction for age, sex, smoking, allergy and retinol equivalent intake
Age+Sex+Smoking+Allergy+vitamin A	Correction for age, sex, smoking, allergy and vitamin A intake

## Sheet: Age+Sex
ID	CHROM	POS	A1	A1_FREQ	OBS_CT	OR	LOG(OR)_SE	L95	U95	Z_STAT	P	gene
Affx-13108859	16	70696626	G	0.226828	169988	1.02488	0.0236294	0.978498	1.07346	1.04009	0.298299	IL34		P-value thr.	3.663e-06
Affx-14325180	17	73746427	A	0.126715	169988	0.9794	0.0300353	0.923409	1.03879	-0.693015	0.4883	ITGB4		Number of SNPs	13650
Affx-15995880	19	43866449	A	0.111555	169988	1.00695	0.0315956	0.94649	1.07128	0.219363	0.826367	CD177
Affx-16274354	19	830621	C	0.423653	169477	0.996694	0.0202389	0.957931	1.03703	-0.16362	0.87003	AZU1
Affx-16282956	19	867079	C	0.490885	169988	1.0167	0.0199406	0.977728	1.05722	0.830419	0.406302	CFD
Affx-25917390	5	155441300	T	0.294035	169988	0.956187	0.0220324	0.915775	0.998383	-2.03342	0.0420096	SGCD
Affx-25917390	5	155441300	T	0.294035	169988	0.956187	0.0220324	0.915775	0.998383	-2.03342	0.0420096	SGCD
Affx-25918962	5	155558909	A	0.0370521	169896	0.896879	0.0552782	0.804787	0.999509	-1.96886	0.0489695	SGCD
Affx-25918962	5	155558909	A	0.0370521	169896	0.896879	0.0552782	0.804787	0.999509	-1.96886	0.0489695	SGCD
Affx-2645603	10	123242721	G	0.036985	169988	0.927508	0.0544192	0.833674	1.0319	-1.38285	0.166709	FGFR2
Affx-31289294	8	10771013	G	0.254074	169988	1.01984	0.0249775	0.971116	1.07101	0.786532	0.431556	XKR6
Affx-31819434	8	16012594	A	0.0111596	169988	1.0204	0.0941638	0.848437	1.22723	0.214503	0.830154	MSR1
Affx-33203222	9	124425875	C	0.0229213	169733	1.01725	0.0657334	0.89428	1.15712	0.26013	0.794764	DAB2IP
Affx-33347130	9	136135238	T	0.244432	169988	0.994894	0.023155	0.950752	1.04109	-0.221067	0.82504	ABO
Affx-33601258	9	27157144	G	0.297374	169988	0.992633	0.0218301	0.951058	1.03603	-0.338697	0.734838	TEK
Affx-35818261	13	28649115	T	0.198828	169098	0.984325	0.0251155	0.937044	1.03399	-0.629058	0.529311	FLT3
Affx-36114417	17	34340325	T	0.0154452	169988	1.04698	0.078836	0.897084	1.22192	0.582345	0.560334	CCL23
Affx-3668171	10	79242093	A	0.0442914	169988	1.01064	0.0483311	0.919303	1.11106	0.219067	0.826598	KCNMA1
Affx-7011604	12	121454148	T	0.0573158	169988	1.06695	0.0417462	0.983124	1.15792	1.55226	0.1206	OASL
Affx-7597360	1	22987958	A	0.0241458	169988	1.07212	0.0632321	0.947153	1.21357	1.1013	0.270766	C1QB
rs10000405	4	47716881	T	0.103599	169925	0.998626	0.0326979	0.936634	1.06472	-0.0420638	0.966448	CORIN
rs10000636	4	47607296	A	0.456243	169449	1.01213	0.0199859	0.973253	1.05257	0.603432	0.546221	CORIN
rs10001009	4	47742314	G	0.102813	169269	0.99971	0.0328579	0.937358	1.06621	-0.00883182	0.992953	CORIN
rs10002415	4	47612677	G	0.265455	169750	0.984841	0.0226329	0.942109	1.02951	-0.674892	0.499745	CORIN
rs10004474	4	47605318	C	0.26678	169306	0.981705	0.0226414	0.939093	1.02625	-0.815523	0.414773	CORIN
rs10005066	4	47643179	G	0.265363	169916	0.984662	0.0226243	0.941953	1.02931	-0.683184	0.49449	CORIN
rs10005127	4	6708687	G	0.0658024	169743	0.951354	0.0410689	0.877777	1.0311	-1.21428	0.224641	S100P
rs10005710	4	47628701	T	0.265459	169872	0.984881	0.0226242	0.942163	1.02954	-0.673383	0.500704	CORIN
rs10007684	4	47649592	C	0.0909757	169974	1.04781	0.0340819	0.980102	1.12019	1.37024	0.170613	CORIN
rs10008014	4	47745012	C	0.102742	169235	0.998597	0.0328828	0.936268	1.06507	-0.0427055	0.965936	CORIN
rs10009447	4	47624255	T	0.265385	169806	0.983804	0.0226395	0.941104	1.02844	-0.72126	0.47075	CORIN
rs10009672	4	47624500	T	0.265385	169806	0.983804	0.0226395	0.941104	1.02844	-0.72126	0.47075	CORIN
rs10009857	4	47624650	T	0.265385	169806	0.983804	0.0226395	0.941104	1.02844	-0.72126	0.47075	CORIN
rs10013225	4	47643441	C	0.265366	169918	0.985141	0.0226212	0.942417	1.0298	-0.661797	0.508101	CORIN
rs10014808	4	47622367	G	0.265483	169866	0.98459	0.0226269	0.94188	1.02924	-0.686342	0.492497	CORIN
rs10017276	4	47622480	C	0.265459	169864	0.984411	0.0226259	0.941711	1.02905	-0.694396	0.487434	CORIN
rs10021442	4	47589896	G	0.0929007	169988	1.01705	0.0341331	0.951235	1.08742	0.495289	0.620396	CORIN
rs10023509	4	47624456	C	0.265385	169806	0.983804	0.0226395	0.941104	1.02844	-0.72126	0.47075	CORIN
rs10023715	4	47624686	C	0.265385	169806	0.983804	0.0226395	0.941104	1.02844	-0.72126	0.47075	CORIN
rs10023732	4	47630854	G	0.265463	169869	0.984853	0.0226244	0.942135	1.02951	-0.674641	0.499904	CORIN
rs10029017	4	47661798	C	0.264759	169766	0.984047	0.0226513	0.941315	1.02872	-0.709954	0.477732	CORIN
rs10029782	4	47611376	A	0.265465	169753	0.98481	0.0226329	0.942079	1.02948	-0.676277	0.498865	CORIN
rs10029881	4	47629051	A	0.265574	169806	0.984828	0.0226264	0.942109	1.02949	-0.675665	0.499254	CORIN
rs10029890	4	47629083	C	0.265458	169863	0.984892	0.0226243	0.942174	1.02955	-0.672857	0.501038	CORIN
rs1003016	9	124403320	C	0.355907	169120	1.03269	0.0207242	0.991582	1.0755	1.55205	0.120651	DAB2IP
rs10031014	4	47624268	A	0.265385	169806	0.983804	0.0226395	0.941104	1.02844	-0.72126	0.47075	CORIN
rs1003150	14	81445835	T	0.0926334	169523	1.03303	0.0340429	0.966356	1.10431	0.954682	0.339738	TSHR
rs10033447	4	47612991	A	0.263774	169014	0.984044	0.0227415	0.941146	1.0289	-0.707266	0.479401	CORIN
rs10036145	5	155126633	C	0.222188	168378	1.02582	0.0238579	0.97896	1.07493	1.06867	0.285218	SGCD
rs10036145	5	155126633	C	0.222188	168378	1.02582	0.0238579	0.97896	1.07493	1.06867	0.285218	SGCD
rs10036164	5	155819731	G	0.377723	168756	1.05565	0.0205199	1.01403	1.09897	2.63909	0.00831297	SGCD
rs10036164	5	155819731	G	0.377723	168756	1.05565	0.0205199	1.01403	1.09897	2.63909	0.00831297	SGCD
rs10036419	5	156116992	G	0.0133943	169849	0.889804	0.0914013	0.743863	1.06438	-1.27738	0.201467	SGCD
rs10036419	5	156116992	G	0.0133943	169849	0.889804	0.0914013	0.743863	1.06438	-1.27738	0.201467	SGCD
rs1003645	17	34340284	C	0.183375	169988	0.992695	0.0257913	0.943762	1.04417	-0.284258	0.776213	CCL23
rs10036928	5	155791220	T	0.291337	169575	1.03768	0.0218326	0.994217	1.08305	1.69431	0.0902061	SGCD
rs10036928	5	155791220	T	0.291337	169575	1.03768	0.0218326	0.994217	1.08305	1.69431	0.0902061	SGCD
rs10037772	5	155778744	C	0.376314	169389	1.05336	0.0205015	1.01187	1.09654	2.5355	0.0112287	SGCD
rs10037772	5	155778744	C	0.376314	169389	1.05336	0.0205015	1.01187	1.09654	2.5355	0.0112287	SGCD
rs10038124	5	155854866	C	0.367813	169824	1.05938	0.0205325	1.01759	1.10288	2.80921	0.00496638	SGCD
rs10038124	5	155854866	C	0.367813	169824	1.05938	0.0205325	1.01759	1.10288	2.80921	0.00496638	SGCD
rs10038418	5	155792943	C	0.0876415	169754	1.03595	0.03478	0.967685	1.10903	1.01549	0.309873	SGCD
rs10038418	5	155792943	C	0.0876415	169754	1.03595	0.03478	0.967685	1.10903	1.01549	0.309873	SGCD
rs10038955	5	155748904	C	0.281877	169292	1.04574	0.0220299	1.00155	1.09189	2.03037	0.0423187	SGCD
rs10038955	5	155748904	C	0.281877	169292	1.04574	0.0220299	1.00155	1.09189	2.03037	0.0423187	SGCD
rs10039835	5	155764666	A	0.0865771	169762	1.02835	0.0350878	0.96001	1.10156	0.796851	0.425537	SGCD
rs10039835	5	155764666	A	0.0865771	169762	1.02835	0.0350878	0.96001	1.10156	0.796851	0.425537	SGCD
rs10041876	5	156190796	T	0.0466169	169681	1.01028	0.0470321	0.921317	1.10784	0.217509	0.827812	SGCD
rs10041876	5	156190796	T	0.0466169	169681	1.01028	0.0470321	0.921317	1.10784	0.217509	0.827812	SGCD
rs10042069	5	155764895	A	0.0866188	169761	1.02907	0.035073	0.960709	1.1023	0.817096	0.413873	SGCD
rs10042069	5	155764895	A	0.0866188	169761	1.02907	0.035073	0.960709	1.1023	0.817096	0.413873	SGCD
rs10042085	5	155537356	A	0.324812	169581	0.997863	0.0212749	0.957109	1.04035	-0.100572	0.91989	SGCD
rs10042085	5	155537356	A	0.324812	169581	0.997863	0.0212749	0.957109	1.04035	-0.100572	0.91989	SGCD
rs10042626	5	155844110	A	0.448196	168586	0.984037	0.0201634	0.945907	1.0237	-0.798057	0.424838	SGCD
rs10042626	5	155844110	A	0.448196	168586	0.984037	0.0201634	0.945907	1.0237	-0.798057	0.424838	SGCD
rs10043401	5	155790030	C	0.087891	169898	1.0337	0.0347632	0.965616	1.10659	0.953456	0.340359	SGCD
rs10043401	5	155790030	C	0.087891	169898	1.0337	0.0347632	0.965616	1.10659	0.953456	0.340359	SGCD
rs10044520	5	155741900	A	0.270689	169048	1.03453	0.0223048	0.990281	1.08076	1.52212	0.127979	SGCD
rs10044520	5	155741900	A	0.270689	169048	1.03453	0.0223048	0.990281	1.08076	1.52212	0.127979	SGCD
rs10044599	5	155705587	C	0.0199211	169795	0.858819	0.0763957	0.73939	0.997539	-1.99222	0.0463474	SGCD
rs10044599	5	155705587	C	0.0199211	169795	0.858819	0.0763957	0.73939	0.997539	-1.99222	0.0463474	SGCD
rs10044891	5	155781866	A	0.0879364	169958	1.03286	0.0347635	0.964831	1.10569	0.930073	0.352333	SGCD
rs10044891	5	155781866	A	0.0879364	169958	1.03286	0.0347635	0.964831	1.10569	0.930073	0.352333	SGCD
rs10045825	5	155747446	T	0.195252	168813	1.03016	0.0250653	0.980777	1.08204	1.18559	0.235783	SGCD
rs10045825	5	155747446	T	0.195252	168813	1.03016	0.0250653	0.980777	1.08204	1.18559	0.235783	SGCD
rs1004585	10	78864757	G	0.029434	169685	0.978042	0.0592266	0.87085	1.09843	-0.374884	0.707747	KCNMA1
rs10049713	4	47822814	T	0.307187	169299	1.00242	0.0216285	0.960818	1.04583	0.111939	0.910872	CORIN
rs10050975	5	156179453	C	0.0340259	169621	1.04312	0.0538413	0.938653	1.15922	0.784106	0.432978	SGCD
rs10050975	5	156179453	C	0.0340259	169621	1.04312	0.0538413	0.938653	1.15922	0.784106	0.432978	SGCD
rs10052410	5	155714344	C	0.360389	169396	0.998486	0.0207603	0.958673	1.03995	-0.0729849	0.941818	SGCD
rs10052410	5	155714344	C	0.360389	169396	0.998486	0.0207603	0.958673	1.03995	-0.0729849	0.941818	SGCD
rs10052818	5	156000686	A	0.319953	169820	0.995985	0.0213608	0.955147	1.03857	-0.18835	0.850602	SGCD
rs10052818	5	156000686	A	0.319953	169820	0.995985	0.0213608	0.955147	1.03857	-0.18835	0.850602	SGCD
rs1005292	14	81501957	T	0.19604	169815	1.02967	0.0249133	0.980599	1.0812	1.17358	0.240562	TSHR
rs1005307	1	17449069	C	0.286781	168411	1.00858	0.0221055	0.96582	1.05324	0.386687	0.698988	PADI2
rs10053395	5	155454123	A	0.127418	169744	0.97593	0.0301275	0.919971	1.03529	-0.808705	0.418685	SGCD
rs10053395	5	155454123	A	0.127418	169744	0.97593	0.0301275	0.919971	1.03529	-0.808705	0.418685	SGCD
rs10053788	5	155568711	A	0.0314125	169280	0.869526	0.0609272	0.771651	0.979814	-2.29466	0.0217524	SGCD
rs10053788	5	155568711	A	0.0314125	169280	0.869526	0.0609272	0.771651	0.979814	-2.29466	0.0217524	SGCD
rs10053950	5	156082152	G	0.0128714	169950	0.902503	0.0925056	0.752849	1.08191	-1.10894	0.267455	SGCD
rs10053950	5	156082152	G	0.0128714	169950	0.902503	0.0925056	0.752849	1.08191	-1.10894	0.267455	SGCD
rs10054192	5	155720159	A	0.0248488	169807	0.846899	0.0688715	0.73996	0.969293	-2.41281	0.0158302	SGCD
rs10054192	5	155720159	A	0.0248488	169807	0.846899	0.0688715	0.73996	0.969293	-2.41281	0.0158302	SGCD
rs10054228	5	155870246	C	0.0575874	169386	0.94712	0.0436737	0.86942	1.03176	-1.24399	0.213503	SGCD
rs10054228	5	155870246	C	0.0575874	169386	0.94712	0.0436737	0.86942	1.03176	-1.24399	0.213503	SGCD
rs10054296	5	155582092	A	0.0133136	169976	1.01263	0.0861876	0.855239	1.19898	0.145616	0.884224	SGCD
rs10054296	5	155582092	A	0.0133136	169976	1.01263	0.0861876	0.855239	1.19898	0.145616	0.884224	SGCD
rs1005510	11	57367222	T	0.299898	169988	0.991304	0.0218783	0.949695	1.03474	-0.399201	0.689745	SERPING1
rs1005511	11	57366656	T	0.29866	169512	0.991298	0.0219349	0.949583	1.03484	-0.398463	0.690289	SERPING1
rs10055867	5	155576283	G	0.0350812	169806	0.933918	0.0557891	0.837184	1.04183	-1.22545	0.220406	SGCD
rs10055867	5	155576283	G	0.0350812	169806	0.933918	0.0557891	0.837184	1.04183	-1.22545	0.220406	SGCD
rs10056289	5	155776066	A	0.0876634	169723	1.03557	0.0348121	0.967267	1.10869	1.00396	0.315398	SGCD
rs10056289	5	155776066	A	0.0876634	169723	1.03557	0.0348121	0.967267	1.10869	1.00396	0.315398	SGCD
rs10056344	5	155295197	T	0.0124153	169912	1.17922	0.0835947	1.00101	1.38916	1.97206	0.0486022	SGCD
rs10056344	5	155295197	T	0.0124153	169912	1.17922	0.0835947	1.00101	1.38916	1.97206	0.0486022	SGCD
rs10056555	5	156102983	A	0.0141581	169867	0.888202	0.0889945	0.746036	1.05746	-1.33217	0.182804	SGCD
rs10056555	5	156102983	A	0.0141581	169867	0.888202	0.0889945	0.746036	1.05746	-1.33217	0.182804	SGCD
rs1005753	1	17444769	G	0.38826	169988	1.00799	0.0204665	0.968359	1.04925	0.388979	0.697291	PADI2
rs10057754	5	155382970	T	0.0597542	169988	1.00766	0.041735	0.928518	1.09355	0.182898	0.854878	SGCD
rs10057754	5	155382970	T	0.0597542	169988	1.00766	0.041735	0.928518	1.09355	0.182898	0.854878	SGCD
rs10057826	5	155752007	C	0.273235	168999	1.04747	0.0222386	1.0028	1.09414	2.08558	0.0370163	SGCD
rs10057826	5	155752007	C	0.273235	168999	1.04747	0.0222386	1.0028	1.09414	2.08558	0.0370163	SGCD
rs10057957	5	155624023	G	0.0253329	169819	0.901663	0.0662851	0.791812	1.02675	-1.56165	0.11837	SGCD
rs10057957	5	155624023	G	0.0253329	169819	0.901663	0.0662851	0.791812	1.02675	-1.56165	0.11837	SGCD
rs10058119	5	155753058	C	0.427842	169081	0.947577	0.0202789	0.910654	0.985998	-2.65531	0.0079235	SGCD
rs10058119	5	155753058	C	0.427842	169081	0.947577	0.0202789	0.910654	0.985998	-2.65531	0.0079235	SGCD
rs10058373	5	155296003	A	0.0857655	168920	0.960804	0.0362657	0.894881	1.03158	-1.10255	0.270224	SGCD
rs10058373	5	155296003	A	0.0857655	168920	0.960804	0.0362657	0.894881	1.03158	-1.10255	0.270224	SGCD
rs10058777	5	155683043	G	0.0923918	169344	0.936047	0.0353644	0.873365	1.00323	-1.86881	0.0616499	SGCD
rs10058777	5	155683043	G	0.0923918	169344	0.936047	0.0353644	0.873365	1.00323	-1.86881	0.0616499	SGCD
rs10059221	5	155587347	A	0.268711	169556	1.03931	0.0223214	0.994826	1.08579	1.72755	0.0840685	SGCD
rs10059221	5	155587347	A	0.268711	169556	1.03931	0.0223214	0.994826	1.08579	1.72755	0.0840685	SGCD
rs10059484	5	155703275	T	0.100196	169383	0.958893	0.0337784	0.897466	1.02452	-1.24268	0.213984	SGCD
rs10059484	5	155703275	T	0.100196	169383	0.958893	0.0337784	0.897466	1.02452	-1.24268	0.213984	SGCD
rs10059872	5	155779927	A	0.0879074	169963	1.03328	0.0347667	0.965218	1.10615	0.941713	0.346339	SGCD
rs10059872	5	155779927	A	0.0879074	169963	1.03328	0.0347667	0.965218	1.10615	0.941713	0.346339	SGCD
rs10061155	5	155424445	T	0.32493	169869	0.958319	0.0213977	0.91896	0.999364	-1.98968	0.0466267	SGCD
rs10061155	5	155424445	T	0.32493	169869	0.958319	0.0213977	0.91896	0.999364	-1.98968	0.0466267	SGCD
rs10061194	5	155763769	T	0.0866159	169761	1.02769	0.0350849	0.959398	1.10085	0.778566	0.436236	SGCD
rs10061194	5	155763769	T	0.0866159	169761	1.02769	0.0350849	0.959398	1.10085	0.778566	0.436236	SGCD
rs10061798	5	155395422	G	0.324886	169647	0.961691	0.021397	0.922194	1.00288	-1.8256	0.0679104	SGCD
rs10061798	5	155395422	G	0.324886	169647	0.961691	0.021397	0.922194	1.00288	-1.8256	0.0679104	SGCD
rs10062440	5	155832045	A	0.494916	168870	0.964699	0.0200507	0.927523	1.00337	-1.7924	0.0730695	SGCD
rs10062440	5	155832045	A	0.494916	168870	0.964699	0.0200507	0.927523	1.00337	-1.7924	0.0730695	SGCD
rs10062636	5	155804588	C	0.0859638	169519	1.04135	0.0350099	0.972292	1.11532	1.15736	0.247127	SGCD
rs10062636	5	155804588	C	0.0859638	169519	1.04135	0.0350099	0.972292	1.11532	1.15736	0.247127	SGCD
rs10062650	5	155379999	C	0.441434	169988	1.03639	0.0199996	0.996547	1.07782	1.78702	0.0739339	SGCD
rs10062650	5	155379999	C	0.441434	169988	1.03639	0.0199996	0.996547	1.07782	1.78702	0.0739339	SGCD
rs10062793	5	155684738	A	0.167072	168526	1.00796	0.0267053	0.956559	1.06212	0.296901	0.766542	SGCD
rs10062793	5	155684738	A	0.167072	168526	1.00796	0.0267053	0.956559	1.06212	0.296901	0.766542	SGCD
rs10063250	5	155854486	T	0.367741	169811	1.05992	0.0205357	1.0181	1.10345	2.83358	0.00460299	SGCD
rs10063250	5	155854486	T	0.367741	169811	1.05992	0.0205357	1.0181	1.10345	2.83358	0.00460299	SGCD
rs10063678	5	155585057	T	0.0344226	169961	0.946169	0.0559711	0.847863	1.05587	-0.988622	0.322848	SGCD
rs10063678	5	155585057	T	0.0344226	169961	0.946169	0.0559711	0.847863	1.05587	-0.988622	0.322848	SGCD
rs10063798	5	155262159	T	0.0160604	169890	0.954649	0.0809065	0.814659	1.11869	-0.573646	0.566208	SGCD
rs10063798	5	155262159	T	0.0160604	169890	0.954649	0.0809065	0.814659	1.11869	-0.573646	0.566208	SGCD
rs10064593	5	155756194	A	0.263657	169971	1.04044	0.0224285	0.995696	1.0872	1.76764	0.0771215	SGCD
rs10064593	5	155756194	A	0.263657	169971	1.04044	0.0224285	0.995696	1.0872	1.76764	0.0771215	SGCD
rs10064619	5	155254751	T	0.268444	169797	1.01337	0.022391	0.969856	1.05883	0.593002	0.55318	SGCD
rs10064619	5	155254751	T	0.268444	169797	1.01337	0.022391	0.969856	1.05883	0.593002	0.55318	SGCD
rs10064955	5	155600084	T	0.0132887	169919	1.00211	0.0867586	0.845408	1.18786	0.0242915	0.98062	SGCD
rs10064955	5	155600084	T	0.0132887	169919	1.00211	0.0867586	0.845408	1.18786	0.0242915	0.98062	SGCD
rs10064971	5	155710837	A	0.268764	168771	0.98615	0.0226032	0.943415	1.03082	-0.617044	0.537206	SGCD
rs10064971	5	155710837	A	0.268764	168771	0.98615	0.0226032	0.943415	1.03082	-0.617044	0.537206	SGCD
rs10065329	5	155295201	G	0.0124153	169912	1.179	0.083595	1.00082	1.3889	1.96983	0.0488582	SGCD
rs10065329	5	155295201	G	0.0124153	169912	1.179	0.083595	1.00082	1.3889	1.96983	0.0488582	SGCD
rs10065545	5	155703396	T	0.100198	169379	0.958863	0.0337785	0.897437	1.02449	-1.24362	0.21364	SGCD
rs10065545	5	155703396	T	0.100198	169379	0.958863	0.0337785	0.897437	1.02449	-1.24362	0.21364	SGCD
rs10065774	5	155766322	A	0.0865475	169716	1.02924	0.0350867	0.960838	1.10251	0.821385	0.411427	SGCD
rs10065774	5	155766322	A	0.0865475	169716	1.02924	0.0350867	0.960838	1.10251	0.821385	0.411427	SGCD
rs10066281	5	155702205	T	0.100269	169384	0.95922	0.033763	0.897799	1.02484	-1.23316	0.217517	SGCD
rs10066281	5	155702205	T	0.100269	169384	0.95922	0.033763	0.897799	1.02484	-1.23316	0.217517	SGCD
rs10066451	5	155395622	G	0.387816	169833	0.967879	0.0204957	0.929769	1.00755	-1.59292	0.111178	SGCD
rs10066451	5	155395622	G	0.387816	169833	0.967879	0.0204957	0.929769	1.00755	-1.59292	0.111178	SGCD
rs10068004	5	155526907	G	0.344791	169536	0.998351	0.020981	0.95813	1.04026	-0.0786397	0.937319	SGCD
rs10068004	5	155526907	G	0.344791	169536	0.998351	0.020981	0.95813	1.04026	-0.0786397	0.937319	SGCD
rs10068125	5	156063781	G	0.0714345	169792	0.97537	0.0390097	0.903575	1.05287	-0.639289	0.522635	SGCD
rs10068125	5	156063781	G	0.0714345	169792	0.97537	0.0390097	0.903575	1.05287	-0.639289	0.522635	SGCD
rs10068837	5	156028835	G	0.0122325	169875	0.870716	0.0959589	0.721434	1.05089	-1.44269	0.149108	SGCD
rs10068837	5	156028835	G	0.0122325	169875	0.870716	0.0959589	0.721434	1.05089	-1.44269	0.149108	SGCD
rs10069144	5	155999157	G	0.346233	169611	0.981352	0.0210005	0.941779	1.02259	-0.896386	0.370047	SGCD
rs10069144	5	155999157	G	0.346233	169611	0.981352	0.0210005	0.941779	1.02259	-0.896386	0.370047	SGCD
rs10069258	5	155295985	C	0.101332	168550	0.986656	0.0333349	0.924253	1.05327	-0.403002	0.686947	SGCD
rs10069258	5	155295985	C	0.101332	168550	0.986656	0.0333349	0.924253	1.05327	-0.403002	0.686947	SGCD
rs10071215	5	156012193	T	0.0101427	169925	0.869433	0.105599	0.706887	1.06936	-1.32496	0.185186	SGCD
rs10071215	5	156012193	T	0.0101427	169925	0.869433	0.105599	0.706887	1.06936	-1.32496	0.185186	SGCD
rs10071360	5	155989064	C	0.320672	169848	0.99607	0.0213513	0.955246	1.03864	-0.18445	0.853661	SGCD
rs10071360	5	155989064	C	0.320672	169848	0.99607	0.0213513	0.955246	1.03864	-0.18445	0.853661	SGCD
rs10071404	5	156109847	A	0.0128368	169980	0.904544	0.092507	0.754549	1.08436	-1.08451	0.278139	SGCD
rs10071404	5	156109847	A	0.0128368	169980	0.904544	0.092507	0.754549	1.08436	-1.08451	0.278139	SGCD
rs10071427	5	156109921	A	0.0129039	169988	0.90082	0.0925018	0.751451	1.07988	-1.12916	0.258829	SGCD
rs10071427	5	156109921	A	0.0129039	169988	0.90082	0.0925018	0.751451	1.07988	-1.12916	0.258829	SGCD
rs10071452	5	155971647	G	0.320289	169792	0.996021	0.0213653	0.955174	1.03862	-0.186594	0.851979	SGCD
rs10071452	5	155971647	G	0.320289	169792	0.996021	0.0213653	0.955174	1.03862	-0.186594	0.851979	SGCD
rs1007282	1	17390721	C	0.0254459	169988	0.990793	0.0634038	0.875011	1.1219	-0.145878	0.884018	PADI2
rs10073856	5	155262720	A	0.140436	169917	1.00798	0.0285982	0.953035	1.06609	0.277896	0.781092	SGCD
rs10073856	5	155262720	A	0.140436	169917	1.00798	0.0285982	0.953035	1.06609	0.277896	0.781092	SGCD
rs10074370	5	155765956	G	0.0865994	169701	1.02866	0.0350879	0.960295	1.10189	0.805313	0.420639	SGCD
rs10074370	5	155765956	G	0.0865994	169701	1.02866	0.0350879	0.960295	1.10189	0.805313	0.420639	SGCD
rs10074679	5	155706288	G	0.0239072	169614	0.832753	0.070832	0.724809	0.956772	-2.58384	0.00977066	SGCD
rs10074679	5	155706288	G	0.0239072	169614	0.832753	0.070832	0.724809	0.956772	-2.58384	0.00977066	SGCD
rs10075096	5	155537213	T	0.0452857	169888	1.01254	0.0474131	0.92269	1.11115	0.262926	0.792608	SGCD
rs10075096	5	155537213	T	0.0452857	169888	1.01254	0.0474131	0.92269	1.11115	0.262926	0.792608	SGCD
rs10075720	5	155600288	G	0.0133539	169876	0.996995	0.0867552	0.841098	1.18179	-0.0346943	0.972324	SGCD
rs10075720	5	155600288	G	0.0133539	169876	0.996995	0.0867552	0.841098	1.18179	-0.0346943	0.972324	SGCD
rs10076006	5	155270835	C	0.454182	169637	1.02609	0.0199847	0.986678	1.06708	1.28885	0.19745	SGCD
rs10076006	5	155270835	C	0.454182	169637	1.02609	0.0199847	0.986678	1.06708	1.28885	0.19745	SGCD
rs10076239	5	155971793	T	0.48931	169360	1.01023	0.0200014	0.971388	1.05061	0.508622	0.611017	SGCD
rs10076239	5	155971793	T	0.48931	169360	1.01023	0.0200014	0.971388	1.05061	0.508622	0.611017	SGCD
rs10077411	5	156015151	A	0.160875	169333	1.00171	0.0271583	0.949788	1.05648	0.0630694	0.949711	SGCD
rs10077411	5	156015151	A	0.160875	169333	1.00171	0.0271583	0.949788	1.05648	0.0630694	0.949711	SGCD
rs10077414	5	156077682	T	0.0129196	169897	0.900632	0.092544	0.751232	1.07974	-1.1309	0.258096	SGCD
rs10077414	5	156077682	T	0.0129196	169897	0.900632	0.092544	0.751232	1.07974	-1.1309	0.258096	SGCD
rs10077734	5	156009720	A	0.161052	169352	1.00312	0.027132	0.951166	1.0579	0.114674	0.908703	SGCD
rs10077734	5	156009720	A	0.161052	169352	1.00312	0.027132	0.951166	1.0579	0.114674	0.908703	SGCD
rs10077764	5	155717149	A	0.0248495	169943	0.84245	0.0690083	0.735875	0.96446	-2.48434	0.012979	SGCD
rs10077764	5	155717149	A	0.0248495	169943	0.84245	0.0690083	0.735875	0.96446	-2.48434	0.012979	SGCD
rs10078170	5	155573559	C	0.356068	169056	0.976944	0.0208968	0.93774	1.01779	-1.11623	0.264323	SGCD
rs10078170	5	155573559	C	0.356068	169056	0.976944	0.0208968	0.93774	1.01779	-1.11623	0.264323	SGCD
rs10079754	5	155747951	C	0.0723241	169494	1.04876	0.0378219	0.973826	1.12946	1.25872	0.20813	SGCD
rs10079754	5	155747951	C	0.0723241	169494	1.04876	0.0378219	0.973826	1.12946	1.25872	0.20813	SGCD
rs10085029	5	156121646	C	0.0133419	169691	0.893335	0.0914053	0.746809	1.06861	-1.234	0.217203	SGCD
rs10085029	5	156121646	C	0.0133419	169691	0.893335	0.0914053	0.746809	1.06861	-1.234	0.217203	SGCD
rs10086778	8	10814140	A	0.129319	169952	0.987408	0.0315474	0.928204	1.05039	-0.401665	0.68793	XKR6
rs10086872	8	10814210	G	0.129347	169930	0.987071	0.0315458	0.92789	1.05003	-0.412532	0.679949	XKR6
rs10087081	8	10974917	T	0.464418	169988	1.01225	0.0294553	0.955462	1.0724	0.4132	0.67946	XKR6
rs10087376	8	10814617	C	0.135919	169516	0.984697	0.0310447	0.926568	1.04647	-0.496754	0.619363	XKR6
rs10087882	8	10823994	T	0.035878	169672	0.98172	0.054794	0.881753	1.09302	-0.336692	0.736349	XKR6
rs10088393	8	6828435	A	0.11892	169988	1.0083	0.0306465	0.949519	1.07072	0.269725	0.787372	DEFA1
rs10088408	8	10817197	C	0.475156	169036	0.970369	0.0404906	0.896337	1.05052	-0.742862	0.457565	XKR6
rs10088853	8	10987967	A	0.373097	168503	0.970311	0.0274909	0.919413	1.02403	-1.09632	0.27294	XKR6
rs10090444	8	10745469	C	0.455938	169002	1.0211	0.0360719	0.951402	1.0959	0.57886	0.562684	XKR6
rs10091913	8	10853377	C	0.370391	168947	0.976396	0.025283	0.929191	1.026	-0.94479	0.344766	XKR6
rs10091993	8	10931829	G	0.203972	168773	0.994399	0.0267771	0.943557	1.04798	-0.209748	0.833864	XKR6
rs10092793	8	11015498	G	0.0865572	169079	1.00587	0.0367294	0.936004	1.08095	0.159347	0.873396	XKR6
rs10093053	8	11037187	T	0.485945	169335	1.03564	0.035053	0.966876	1.10929	0.999002	0.317794	XKR6
rs10093125	8	10925464	G	0.246469	169356	1.00428	0.023718	0.958665	1.05207	0.180156	0.85703	XKR6
rs10094007	8	10821395	A	0.0357883	169832	0.987227	0.0547516	0.886773	1.09906	-0.234788	0.814373	XKR6
rs10094337	8	10825368	G	0.0361273	169650	0.980097	0.0546673	0.880514	1.09094	-0.367749	0.71306	XKR6
rs10094684	8	10814888	C	0.135633	169343	0.984785	0.0310749	0.926596	1.04663	-0.493377	0.621746	XKR6
rs10095039	8	10815244	G	0.135649	169345	0.984624	0.0310717	0.92645	1.04645	-0.498698	0.617992	XKR6
rs10095261	8	10815377	G	0.135636	169321	0.983755	0.0310784	0.92562	1.04554	-0.527009	0.598188	XKR6
rs10095390	8	10815515	G	0.128974	169677	0.988797	0.0315711	0.929466	1.05191	-0.356868	0.72119	XKR6
rs10096624	8	10814063	A	0.129424	169988	0.986774	0.0315362	0.927628	1.04969	-0.422186	0.672889	XKR6
rs10096634	8	10824813	C	0.0360563	169707	0.979501	0.0547435	0.879847	1.09044	-0.378338	0.70518	XKR6
rs10096872	8	10814297	T	0.136275	169352	0.984408	0.0310462	0.926293	1.04617	-0.506183	0.612728	XKR6
rs10097626	8	10814860	C	0.135672	169368	0.984567	0.0310733	0.926393	1.04639	-0.500552	0.616686	XKR6
rs10098549	8	10815917	T	0.0362283	169798	0.995872	0.054216	0.895477	1.10752	-0.0763053	0.939176	XKR6
rs10099881	8	10936035	A	0.202721	169864	0.996915	0.026687	0.946111	1.05045	-0.115782	0.907825	XKR6
rs10100449	8	10899288	G	0.282505	169013	1.01587	0.0254268	0.96648	1.06777	0.619055	0.53588	XKR6
rs10100660	8	11038885	A	0.361129	169456	0.971631	0.0270035	0.921544	1.02444	-1.06576	0.28653	XKR6
rs10101049	8	16050979	A	0.0688846	169813	0.989613	0.0395749	0.915755	1.06943	-0.263827	0.791914	MSR1
rs10101329	8	10990672	T	0.373505	168595	0.974842	0.0274259	0.923824	1.02868	-0.929061	0.352858	XKR6
rs10101503	8	10815807	C	0.135366	169204	0.983367	0.0311228	0.925175	1.04522	-0.538926	0.589938	XKR6
rs10101901	8	10896099	T	0.281885	169220	1.01719	0.0254446	0.96771	1.06921	0.669979	0.502871	XKR6
rs10102241	8	10887592	T	0.0922943	169913	1.00333	0.0356456	0.935623	1.07593	0.0931672	0.925771	XKR6
rs1010235	9	124434519	T	0.0429609	169689	1.04886	0.0481051	0.954492	1.15257	0.991746	0.321321	DAB2IP
rs10102369	8	10823961	G	0.0364695	168634	0.993254	0.0542839	0.893005	1.10476	-0.124691	0.900768	XKR6
rs10102701	8	11027421	C	0.0318322	169074	1.03076	0.0570822	0.921656	1.15278	0.530748	0.595593	XKR6
rs10103091	8	6793006	T	0.128181	168711	1.05656	0.0293131	0.997568	1.11904	1.8769	0.0605315	DEFA4
rs10103747	8	16048476	C	0.0690351	169986	0.990469	0.0394888	0.916702	1.07017	-0.24252	0.808377	MSR1
rs10103856	8	16048551	C	0.0684539	169961	0.980712	0.0397791	0.907155	1.06023	-0.489621	0.624402	MSR1
rs10104571	8	10896697	A	0.0804146	169907	1.03108	0.0377225	0.957595	1.1102	0.811307	0.417189	XKR6
rs10105377	8	10975733	G	0.464463	169669	1.01111	0.0296012	0.954118	1.07151	0.373279	0.708941	XKR6
rs10106574	8	10817928	G	0.0364051	169619	0.982111	0.0543986	0.882788	1.09261	-0.33182	0.740025	XKR6
rs10107105	8	10824742	A	0.0432841	169323	0.982769	0.0498663	0.891262	1.08367	-0.348552	0.727426	XKR6
rs10107145	8	10758213	A	0.456979	169091	1.02043	0.0365711	0.949846	1.09626	0.55296	0.580291	XKR6
rs10107309	8	11067961	T	0.0424972	169270	1.03813	0.0496019	0.941957	1.14412	0.754445	0.450582	XKR6
rs10107384	8	10853450	G	0.3703	168921	0.976865	0.025286	0.929632	1.0265	-0.925687	0.354609	XKR6
rs10107544	8	10815026	T	0.0363419	169804	0.996002	0.0541543	0.895703	1.10753	-0.0739724	0.941032	XKR6
rs10107591	8	10812785	C	0.128192	168806	0.987202	0.0317742	0.927598	1.05064	-0.405363	0.685211	XKR6
rs10107658	8	10815146	A	0.135643	169312	0.98385	0.031089	0.92569	1.04566	-0.523719	0.600474	XKR6
rs10107853	8	11063150	C	0.0647826	168965	1.0296	0.0408103	0.950452	1.11534	0.714753	0.474762	XKR6
rs10108304	8	10938355	A	0.202556	169119	0.99368	0.0267432	0.942937	1.04715	-0.237069	0.812603	XKR6
rs10110684	8	11039159	C	0.361686	169466	0.971341	0.02702	0.921238	1.02417	-1.07617	0.28185	XKR6
rs10111178	8	10825941	T	0.0356286	169695	0.977921	0.0550887	0.877834	1.08942	-0.405279	0.685272	XKR6
rs10111872	8	10881408	A	0.0897797	169398	1.01067	0.0360366	0.941749	1.08464	0.294533	0.76835	XKR6
rs10111950	8	10815754	C	0.477242	168427	0.977958	0.040549	0.903244	1.05885	-0.549669	0.582547	XKR6
rs10112255	8	10823327	T	0.0357395	169756	0.982835	0.0548898	0.882588	1.09447	-0.31544	0.752427	XKR6
rs10113735	8	10934049	T	0.199936	169277	0.991538	0.0268812	0.94065	1.04518	-0.316124	0.751909	XKR6
rs10115251	9	27211613	T	0.233113	169304	1.00188	0.0235695	0.956655	1.04925	0.079877	0.936335	TEK
rs10116069	9	124527960	T	0.166424	168753	1.01104	0.0267661	0.959369	1.0655	0.410247	0.681625	DAB2IP
rs10118142	9	27199044	T	0.212972	169738	1.01125	0.024289	0.964233	1.06055	0.46043	0.645208	TEK
rs10119920	9	124432254	A	0.0418937	169763	1.03111	0.0490355	0.936621	1.13512	0.62468	0.532181	DAB2IP
rs10121367	9	27218715	A	0.223801	169644	0.987421	0.0240241	0.942005	1.03503	-0.526918	0.598251	TEK
rs10124701	9	124435532	T	0.0422348	169706	1.04663	0.0485351	0.951658	1.15108	0.939063	0.347698	DAB2IP
rs10129380	14	81564339	T	0.129446	169723	0.967744	0.0299996	0.912483	1.02635	-1.09293	0.274423	TSHR
rs10131167	14	21399577	T	0.275545	168680	0.97517	0.022565	0.932981	1.01927	-1.11428	0.265158	RNASE2
rs10131259	14	81580566	G	0.232247	169759	1.02029	0.0234671	0.974423	1.06831	0.855882	0.392063	TSHR
rs10131706	14	100183061	T	0.311851	168412	0.952915	0.02179	0.913075	0.994493	-2.21337	0.0268721	CYP46A1
rs10131847	14	81517478	T	0.245557	169535	0.993205	0.0232495	0.948962	1.03951	-0.293242	0.769337	TSHR
rs10132368	14	23645718	A	0.115211	169988	1.04982	0.0307027	0.988509	1.11493	1.58353	0.1133	SLC7A8
rs10133458	14	81565918	A	0.129495	169698	0.967388	0.0300005	0.912146	1.02598	-1.10517	0.269087	TSHR
rs10134487	14	81523886	C	0.277286	168858	0.983963	0.022427	0.941649	1.02818	-0.720878	0.470984	TSHR
rs10135774	14	81414913	C	0.441466	169918	1.03636	0.020008	0.99651	1.07781	1.78522	0.0742256	TSHR
rs10136213	14	81566362	A	0.129564	169615	0.968126	0.0299915	0.912857	1.02674	-1.08009	0.280102	TSHR
rs10137574	14	100162924	G	0.31292	169665	0.951975	0.0217054	0.912326	0.993348	-2.26745	0.0233626	CYP46A1
rs10138781	14	81519862	T	0.276689	169611	0.985968	0.0223759	0.943661	1.03017	-0.631566	0.52767	TSHR
rs10138784	14	23638083	G	0.184989	169237	1.00429	0.0256162	0.955112	1.056	0.167108	0.867285	SLC7A8
rs10139157	14	23631250	C	0.020645	169678	1.03288	0.0691369	0.901984	1.18276	0.467866	0.63988	SLC7A8
rs10139962	14	21392390	T	0.195047	169595	0.975393	0.025315	0.928178	1.02501	-0.984208	0.325013	RNASE2
rs10140322	14	81595928	C	0.362424	168481	1.02736	0.0207205	0.986472	1.06994	1.30265	0.192696	TSHR
rs1014049	9	27228503	T	0.388622	169988	1.00171	0.0204173	0.96242	1.04261	0.0838736	0.933157	TEK
rs10141582	14	81564185	C	0.127897	169676	0.967708	0.0301598	0.912162	1.02664	-1.08838	0.276426	TSHR
rs10141777	14	81564374	C	0.129446	169723	0.967744	0.0299996	0.912483	1.02635	-1.09293	0.274423	TSHR
rs10142959	14	81561643	G	0.13018	169923	0.968383	0.0299035	0.913258	1.02684	-1.07437	0.282658	TSHR
rs10142999	14	81561425	A	0.13018	169923	0.968383	0.0299035	0.913258	1.02684	-1.07437	0.282658	TSHR
rs10143087	14	81561557	C	0.13018	169923	0.968383	0.0299035	0.913258	1.02684	-1.07437	0.282658	TSHR
rs10143650	14	23636273	T	0.206576	169635	1.01905	0.024476	0.971319	1.06913	0.77103	0.440689	SLC7A8
rs10143800	14	81496342	G	0.249785	169616	0.990732	0.0231317	0.946818	1.03668	-0.402512	0.687307	TSHR
rs10143908	14	23650616	T	0.0156335	169284	0.941533	0.0828316	0.800441	1.1075	-0.727325	0.467027	SLC7A8
rs10144209	14	81577831	T	0.346219	169491	1.03157	0.020806	0.990349	1.07451	1.49386	0.135213	TSHR
rs10145099	14	81456694	T	0.39619	168525	0.958187	0.0205332	0.920391	0.997535	-2.08015	0.037512	TSHR
rs10145696	14	100177506	G	0.463572	169319	0.985636	0.0200637	0.947629	1.02517	-0.721134	0.470827	CYP46A1
rs10145863	14	23637039	A	0.108853	169486	0.996702	0.032015	0.936082	1.06125	-0.103197	0.917806	SLC7A8
rs10146192	14	81562581	T	0.130139	169945	0.968725	0.0299026	0.913582	1.0272	-1.0626	0.287963	TSHR
rs10146203	14	81562623	T	0.130139	169945	0.968725	0.0299026	0.913582	1.0272	-1.0626	0.287963	TSHR
rs10146348	14	81414819	G	0.441536	169917	1.03612	0.0200084	0.996271	1.07756	1.77326	0.076186	TSHR
rs10146516	14	81414747	A	0.441515	169907	1.03622	0.0200105	0.996362	1.07766	1.77785	0.075429	TSHR
rs10146801	14	81578212	T	0.344831	169506	1.0309	0.0208281	0.989664	1.07385	1.46111	0.143986	TSHR
rs10146811	14	81578238	T	0.346205	169437	1.03165	0.0208063	0.990429	1.07459	1.49772	0.134206	TSHR
rs10146960	14	23624929	C	0.0215499	169560	1.03398	0.0675686	0.905727	1.18039	0.494535	0.620929	SLC7A8
rs10147011	14	81557279	T	0.129054	169770	0.969158	0.0300104	0.913797	1.02787	-1.04391	0.296529	TSHR
rs10147243	14	81511178	A	0.280765	169738	0.98609	0.022278	0.94396	1.0301	-0.628756	0.529509	TSHR
rs10147921	14	81566059	G	0.129495	169698	0.967388	0.0300005	0.912146	1.02598	-1.10517	0.269087	TSHR
rs10148259	14	21379525	G	0.195156	169372	0.975328	0.0253312	0.928087	1.02497	-0.986203	0.324033	RNASE2
rs10148749	14	81536799	C	0.129181	168864	0.964141	0.0301505	0.908817	1.02283	-1.21116	0.225832	TSHR
rs10149689	14	81415800	G	0.441475	169859	1.03702	0.0200129	0.997128	1.0785	1.81626	0.0693304	TSHR
rs10149739	14	81563871	G	0.128497	169884	0.967854	0.0300821	0.912439	1.02663	-1.08616	0.277407	TSHR
rs10149740	14	81563831	T	0.127899	169677	0.967701	0.0301598	0.912156	1.02663	-1.08861	0.276324	TSHR
rs10149807	14	81563860	T	0.127897	169676	0.967708	0.0301598	0.912162	1.02664	-1.08838	0.276426	TSHR
rs10149992	14	81563900	A	0.127897	169675	0.967704	0.0301598	0.912159	1.02663	-1.0885	0.276373	TSHR
rs10150355	14	23625982	A	0.0215709	169534	1.03757	0.0674347	0.909115	1.18419	0.54699	0.584385	SLC7A8
rs10150381	14	81521033	A	0.245657	169517	0.992649	0.0232501	0.94843	1.03893	-0.317322	0.750999	TSHR
rs10150592	14	23631536	A	0.164715	169988	1.05379	0.0263897	1.00067	1.10973	1.98535	0.0471057	SLC7A8
rs1015089	14	23607246	A	0.383233	169988	1.00852	0.0204249	0.968943	1.04971	0.415291	0.677929	SLC7A8
rs10151660	14	81537484	C	0.1292	168882	0.96403	0.0301552	0.908704	1.02272	-1.21482	0.224436	TSHR
rs10155709	6	151619282	G	0.0582659	169679	1.01988	0.0421915	0.938931	1.1078	0.466454	0.640891	AKAP12
rs10156356	8	11046209	C	0.412219	169080	0.977865	0.0279968	0.925652	1.03302	-0.799509	0.423995	XKR6
rs10157387	1	17394623	C	0.0989575	169881	1.02672	0.0329704	0.96247	1.09526	0.799745	0.423859	PADI2
rs10157828	1	17394613	T	0.0989602	169836	1.02736	0.0329713	0.963067	1.09594	0.818602	0.413014	PADI2
rs10159394	1	20015955	A	0.337569	168890	1.0097	0.0210987	0.968796	1.05233	0.457438	0.647356	HTR6
rs10159939	10	78859449	G	0.468179	169039	0.983803	0.0200028	0.945979	1.02314	-0.816388	0.414278	KCNMA1
rs10164426	2	121098859	C	0.0356393	169055	1.05825	0.0524918	0.954789	1.17292	1.07858	0.280773	INHBB
rs10165000	2	121112796	T	0.037505	168644	1.04748	0.0515689	0.946786	1.15889	0.899583	0.368342	INHBB
rs1017141	14	81569678	G	0.184884	169988	1.06958	0.025171	1.0181	1.12367	2.67251	0.00752853	TSHR
rs10181341	2	72358275	A	0.0762339	168875	0.965674	0.0381173	0.896159	1.04058	-0.916363	0.359476	CYP26B1
rs1018148	15	48903126	A	0.0962125	169874	1.00963	0.0336975	0.945104	1.07857	0.284464	0.776055	FBN1
rs10183524	2	121109878	A	0.0356307	168731	1.02844	0.0532026	0.926603	1.14147	0.527144	0.598094	INHBB
rs10189288	2	242491366	T	0.160459	169392	0.987532	0.0273389	0.93601	1.04189	-0.458913	0.646296	BOK
rs10191556	2	242521405	T	0.140807	169914	0.992737	0.0287715	0.938305	1.05033	-0.253357	0.799992	BOK
rs1019921	5	155412309	T	0.0594836	169988	1.04853	0.0413681	0.966872	1.13709	1.14558	0.25197	SGCD
rs1019921	5	155412309	T	0.0594836	169988	1.04853	0.0413681	0.966872	1.13709	1.14558	0.25197	SGCD
rs1019928	5	155271502	G	0.140542	169750	1.00826	0.0285926	0.953309	1.06638	0.287655	0.773611	SGCD
rs1019928	5	155271502	G	0.140542	169750	1.00826	0.0285926	0.953309	1.06638	0.287655	0.773611	SGCD
rs10201535	2	242517966	A	0.282119	168725	0.978539	0.022317	0.93666	1.02229	-0.972124	0.330989	BOK
rs10201826	2	121096044	T	0.414956	169489	1.02658	0.0202145	0.986707	1.06807	1.29794	0.194308	INHBB
rs10209950	2	72347966	T	0.253494	168562	0.994746	0.0229504	0.950992	1.04051	-0.229531	0.818456	CYP26B1
rs10212843	4	47642832	G	0.265331	169805	0.983392	0.0226408	0.940708	1.02801	-0.739716	0.459472	CORIN
rs10212847	4	47643006	G	0.261641	168544	0.987064	0.0228255	0.943879	1.03222	-0.570441	0.568378	CORIN
rs10213076	4	47642773	A	0.265343	169805	0.983322	0.0226409	0.940641	1.02794	-0.742825	0.457588	CORIN
rs10213618	4	47642537	T	0.265319	169907	0.984522	0.0226266	0.941815	1.02917	-0.689391	0.490577	CORIN
rs10214042	5	156003549	T	0.0102572	169881	0.859485	0.105574	0.698833	1.05707	-1.43428	0.151492	SGCD
rs10214042	5	156003549	T	0.0102572	169881	0.859485	0.105574	0.698833	1.05707	-1.43428	0.151492	SGCD
rs10214374	5	156068128	C	0.0444316	169474	1.00224	0.0484164	0.911508	1.10201	0.0462668	0.963098	SGCD
rs10214374	5	156068128	C	0.0444316	169474	1.00224	0.0484164	0.911508	1.10201	0.0462668	0.963098	SGCD
rs10214783	6	148660070	G	0.477434	168332	0.994379	0.0200149	0.956126	1.03416	-0.28164	0.77822	SASH1
rs10217269	9	22016173	T	0.0754018	168630	0.947032	0.0385763	0.878068	1.02141	-1.41078	0.158309	CDKN2B
rs10217281	9	22016617	A	0.446436	169554	1.01352	0.0200559	0.974452	1.05415	0.669595	0.503116	CDKN2B
rs10217648	9	124380922	T	0.371597	168653	1.00543	0.0206618	0.965532	1.04699	0.262328	0.793069	DAB2IP
rs1021903	5	155803008	G	0.481544	168560	1.03415	0.0200092	0.994379	1.07551	1.67824	0.0933001	SGCD
rs1021903	5	155803008	G	0.481544	168560	1.03415	0.0200092	0.994379	1.07551	1.67824	0.0933001	SGCD
rs10220740	15	50565553	C	0.359786	169584	0.994179	0.0208074	0.954451	1.03556	-0.280561	0.779047	HDC
rs10220755	15	50565708	T	0.341981	169037	0.99783	0.0210706	0.957461	1.0399	-0.103088	0.917893	HDC
rs10223195	5	155603104	G	0.269694	169414	1.03386	0.022346	0.98956	1.08015	1.4903	0.136145	SGCD
rs10223195	5	155603104	G	0.269694	169414	1.03386	0.022346	0.98956	1.08015	1.4903	0.136145	SGCD
rs1022543	6	148758859	G	0.401495	169682	0.993477	0.0203772	0.954581	1.03396	-0.321175	0.748078	SASH1
rs1022579	1	17439195	A	0.142959	169262	0.996609	0.028467	0.942527	1.05379	-0.119315	0.905025	PADI2
rs10243710	7	127888250	A	0.0665016	169402	1.02256	0.0397514	0.945917	1.10542	0.561261	0.57462	LEP
rs10249476	7	127877026	T	0.365976	169988	0.976461	0.0207653	0.937517	1.01702	-1.14715	0.251319	LEP
rs10276311	7	127901609	A	0.0678371	169988	1.0283	0.0392193	0.952218	1.11046	0.711563	0.476735	LEP
rs10282848	8	10996667	G	0.0404246	169575	1.03955	0.0502263	0.942091	1.14709	0.772265	0.439957	XKR6
rs10283160	8	10994251	C	0.0868203	169534	1.00775	0.0365903	0.938006	1.08267	0.210906	0.83296	XKR6
rs1028378	6	148834018	G	0.472813	169988	0.994851	0.0199568	0.956689	1.03454	-0.258682	0.79588	SASH1
rs1028832	10	78824669	T	0.0854158	169553	0.971315	0.0361365	0.9049	1.0426	-0.80541	0.420583	KCNMA1
rs1030658	5	155532793	A	0.398701	169607	0.989522	0.0203698	0.950794	1.02983	-0.517098	0.605087	SGCD
rs1030658	5	155532793	A	0.398701	169607	0.989522	0.0203698	0.950794	1.02983	-0.517098	0.605087	SGCD
rs1030659	5	155532735	A	0.244507	169594	1.01365	0.0231389	0.968703	1.06067	0.585769	0.558031	SGCD
rs1030659	5	155532735	A	0.244507	169594	1.01365	0.0231389	0.968703	1.06067	0.585769	0.558031	SGCD
rs1035050	17	47564012	C	0.418941	169988	1.02405	0.0201345	0.98442	1.06526	1.18009	0.237964	NGFR
rs1035145	14	81445245	A	0.133741	168972	1.01358	0.0292257	0.957151	1.07333	0.461468	0.644463	TSHR
rs1036180	5	155988228	T	0.319541	169875	0.997362	0.0213595	0.95647	1.04	-0.123672	0.901575	SGCD
rs1036180	5	155988228	T	0.319541	169875	0.997362	0.0213595	0.95647	1.04	-0.123672	0.901575	SGCD
rs1036185	5	155394890	T	0.0557121	169308	1.00198	0.0433269	0.920408	1.09079	0.0457268	0.963528	SGCD
rs1036185	5	155394890	T	0.0557121	169308	1.00198	0.0433269	0.920408	1.09079	0.0457268	0.963528	SGCD
rs1036476	15	48914775	C	0.0964803	169988	1.01124	0.0336172	0.946755	1.08011	0.332364	0.739615	FBN1
rs1036477	15	48914926	G	0.100627	169795	1.01129	0.0329982	0.947954	1.07886	0.340193	0.733711	FBN1
rs10401546	19	49679928	T	0.307683	169829	1.02033	0.0215061	0.978218	1.06426	0.935953	0.349297	TRPM4
rs10402066	19	17921015	A	0.462453	169988	1.00799	0.0199335	0.969371	1.04815	0.399381	0.689612	B3GNT3
rs10402666	19	43868338	T	0.0664531	169029	1.00642	0.0399093	0.930695	1.0883	0.160299	0.872646	CD177
rs10404145	19	49682546	C	0.309656	169538	1.03081	0.0214274	0.988412	1.07502	1.41599	0.156779	TRPM4
rs10404184	19	49682601	C	0.309715	169572	1.032	0.0214209	0.989565	1.07625	1.47026	0.141492	TRPM4
rs10404729	19	49682574	A	0.309628	169531	1.03091	0.0214278	0.988507	1.07512	1.42051	0.155458	TRPM4
rs10405632	19	17921387	G	0.461657	169198	1.00847	0.0199931	0.96972	1.04878	0.422019	0.673011	B3GNT3
rs10406392	19	49682755	C	0.310135	169715	1.02964	0.0214174	0.987317	1.07379	1.36398	0.172575	TRPM4
rs10407076	19	17920758	T	0.46216	169752	1.01037	0.0199328	0.97166	1.05063	0.51767	0.604689	B3GNT3
rs10408260	19	49680873	G	0.321658	169940	1.02727	0.0212226	0.985414	1.0709	1.2676	0.204942	TRPM4
rs10410299	19	49682898	T	0.310115	169711	1.02935	0.0214192	0.987027	1.07348	1.35034	0.176908	TRPM4
rs10410857	19	49682991	A	0.310136	169711	1.02918	0.0214194	0.986865	1.0733	1.34268	0.179376	TRPM4
rs10411284	19	817977	G	0.0555378	169074	0.996517	0.0436357	0.914833	1.08549	-0.0799599	0.936269	AZU1
rs10413889	19	850299	A	0.0789556	169988	1.05228	0.0362908	0.980032	1.12985	1.40417	0.160267	PRTN3
rs10413889	19	850299	A	0.0789556	169988	1.05228	0.0362908	0.980032	1.12985	1.40417	0.160267	ELANE
rs10413889	19	850299	A	0.0789556	169988	1.05228	0.0362908	0.980032	1.12985	1.40417	0.160267	CFD
rs10414837	19	849618	T	0.268381	169988	1.00069	0.0225175	0.957486	1.04584	0.0305883	0.975598	PRTN3
rs10414837	19	849618	T	0.268381	169988	1.00069	0.0225175	0.957486	1.04584	0.0305883	0.975598	ELANE
rs10414959	19	49687278	A	0.309026	168308	1.02574	0.0215416	0.983337	1.06998	1.1799	0.238041	TRPM4
rs1042078	15	48702873	G	0.270648	168446	1.01739	0.0224552	0.973583	1.06317	0.767726	0.44265	FBN1
rs10420996	19	43867169	T	0.066739	169159	1.02015	0.0395875	0.943992	1.10246	0.504024	0.614245	CD177
rs10420998	19	43867171	G	0.0667337	169165	1.02023	0.0395874	0.944067	1.10255	0.506004	0.612854	CD177
rs10421317	19	49679657	G	0.321404	169536	1.02807	0.021242	0.986143	1.07177	1.30308	0.192546	TRPM4
rs1042167	6	151677359	A	0.0829496	169826	0.958686	0.0366585	0.892221	1.0301	-1.15095	0.249755	AKAP12
rs10421824	19	43867349	A	0.189884	169988	1.02455	0.0251808	0.975214	1.07639	0.963237	0.335429	CD177
rs10424211	19	865818	C	0.178762	168470	0.991703	0.0261554	0.942146	1.04387	-0.318529	0.750084	ELANE
rs10424211	19	865818	C	0.178762	168470	0.991703	0.0261554	0.942146	1.04387	-0.318529	0.750084	CFD
rs10426972	19	817970	G	0.0555378	169074	0.996517	0.0436357	0.914833	1.08549	-0.0799599	0.936269	AZU1
rs10427053	19	49679859	T	0.307676	169797	1.02065	0.0215052	0.978525	1.06459	0.950472	0.341872	TRPM4
rs10428646	5	156059013	C	0.158831	169838	0.967662	0.0275757	0.916751	1.0214	-1.19208	0.233228	SGCD
rs10428646	5	156059013	C	0.158831	169838	0.967662	0.0275757	0.916751	1.0214	-1.19208	0.233228	SGCD
rs10434895	6	151577739	T	0.439021	169672	0.999396	0.0200901	0.960809	1.03953	-0.0300593	0.97602	AKAP12
rs10434896	6	151577830	G	0.438592	169595	0.998603	0.0200973	0.960033	1.03872	-0.0695575	0.944546	AKAP12
rs1043509	16	75144408	T	0.0647291	169460	0.976261	0.0409997	0.90088	1.05795	-0.585975	0.557892	LDHD
rs10437395	10	78919750	C	0.0856185	169794	1.00819	0.0354303	0.940552	1.08069	0.230136	0.817986	KCNMA1
rs10438126	14	23594011	T	0.0644743	168695	0.964099	0.0414315	0.888905	1.04565	-0.88245	0.377533	SLC7A8
rs10447212	5	155756837	T	0.201148	168925	1.04164	0.0246722	0.992465	1.09324	1.6534	0.0982503	SGCD
rs10447212	5	155756837	T	0.201148	168925	1.04164	0.0246722	0.992465	1.09324	1.6534	0.0982503	SGCD
rs10450308	10	78783805	C	0.102306	169228	0.967162	0.0333182	0.906022	1.03243	-1.00213	0.316281	KCNMA1
rs10454961	5	155444535	G	0.294381	169515	0.959249	0.0220175	0.918734	1.00155	-1.88963	0.0588074	SGCD
rs10454961	5	155444535	G	0.294381	169515	0.959249	0.0220175	0.918734	1.00155	-1.88963	0.0588074	SGCD
rs10457067	6	148667650	A	0.15817	169324	1.02707	0.0270534	0.974026	1.083	0.98719	0.323549	SASH1
rs10457068	6	148667830	C	0.158174	169336	1.02706	0.0270533	0.974025	1.08299	0.987128	0.32358	SASH1
rs10457069	6	148667901	A	0.158183	169351	1.027	0.0270554	0.973959	1.08293	0.984709	0.324767	SASH1
rs10457071	6	148844802	T	0.073464	169988	0.999024	0.0383399	0.926704	1.07699	-0.0254565	0.979691	SASH1
rs10457831	6	148674449	A	0.158368	169330	1.0276	0.0270364	0.974563	1.08352	1.00694	0.313964	SASH1
rs10457832	6	148707493	T	0.391595	169582	1.00503	0.0203963	0.965641	1.04602	0.245794	0.805842	SASH1
rs10457871	6	151564453	C	0.41192	169290	1.00588	0.0202903	0.966664	1.04669	0.288995	0.772585	AKAP12
rs10457874	6	151613902	T	0.398069	169988	0.987281	0.0204246	0.94854	1.02761	-0.626704	0.530854	AKAP12
rs1045863	14	23594846	C	0.113533	169599	0.961936	0.0318469	0.903729	1.02389	-1.21856	0.22301	SLC7A8
rs10458896	11	28057957	C	0.290815	169988	0.98691	0.0219671	0.945321	1.03033	-0.599811	0.548632	KIF18A
rs1045949	10	92500724	T	0.486123	169780	1.00726	0.0199427	0.968644	1.04741	0.362497	0.71698	HTR7
rs10462927	5	155763040	A	0.440462	168354	0.944354	0.0202276	0.907647	0.982545	-2.83049	0.00464762	SGCD
rs10462927	5	155763040	A	0.440462	168354	0.944354	0.0202276	0.907647	0.982545	-2.83049	0.00464762	SGCD
rs10463088	5	155744163	G	0.426157	169867	0.95134	0.0202225	0.91437	0.989804	-2.46676	0.0136343	SGCD
rs10463088	5	155744163	G	0.426157	169867	0.95134	0.0202225	0.91437	0.989804	-2.46676	0.0136343	SGCD
rs10463128	5	155956125	A	0.489855	168514	1.01129	0.0200338	0.972355	1.05179	0.560631	0.575049	SGCD
rs10463128	5	155956125	A	0.489855	168514	1.01129	0.0200338	0.972355	1.05179	0.560631	0.575049	SGCD
rs10469327	19	858376	C	0.0583512	169988	0.891958	0.0443742	0.81766	0.973006	-2.57665	0.00997628	ELANE
rs10469327	19	858376	C	0.0583512	169988	0.891958	0.0443742	0.81766	0.973006	-2.57665	0.00997628	CFD
rs10470092	21	37526814	T	0.176764	169885	1.02478	0.0259453	0.973971	1.07824	0.943437	0.345458	CBR3
rs10470174	21	37516687	T	0.452	169908	0.941163	0.0201224	0.904767	0.979024	-3.01348	0.00258266	CBR3
rs1047100	10	123298158	T	0.221777	169089	0.989589	0.0241167	0.943901	1.03749	-0.433966	0.664313	FGFR2
rs10475581	5	155359603	A	0.248155	169692	0.969523	0.023229	0.926372	1.01468	-1.33242	0.182722	SGCD
rs10475581	5	155359603	A	0.248155	169692	0.969523	0.023229	0.926372	1.01468	-1.33242	0.182722	SGCD
rs10475595	5	155367633	A	0.202364	169855	0.987418	0.0248957	0.940394	1.03679	-0.508587	0.611042	SGCD
rs10475595	5	155367633	A	0.202364	169855	0.987418	0.0248957	0.940394	1.03679	-0.508587	0.611042	SGCD
rs10475679	5	155606955	T	0.249136	169935	1.05339	0.0227502	1.00745	1.10142	2.28612	0.0222469	SGCD
rs10475679	5	155606955	T	0.249136	169935	1.05339	0.0227502	1.00745	1.10142	2.28612	0.0222469	SGCD
rs10475703	5	155820716	C	0.377753	168757	1.05555	0.0205199	1.01394	1.09887	2.63455	0.00842496	SGCD
rs10475703	5	155820716	C	0.377753	168757	1.05555	0.0205199	1.01394	1.09887	2.63455	0.00842496	SGCD
rs10475732	5	156017968	C	0.0101708	169947	0.867336	0.105596	0.705187	1.06677	-1.34786	0.177703	SGCD
rs10475732	5	156017968	C	0.0101708	169947	0.867336	0.105596	0.705187	1.06677	-1.34786	0.177703	SGCD
rs10476268	5	155496499	G	0.196061	168988	1.02465	0.024956	0.975734	1.07601	0.975639	0.329244	SGCD
rs10476268	5	155496499	G	0.196061	168988	1.02465	0.024956	0.975734	1.07601	0.975639	0.329244	SGCD
rs10476271	5	155498915	T	0.187717	169817	1.02639	0.0252978	0.976742	1.07857	1.02974	0.303131	SGCD
rs10476271	5	155498915	T	0.187717	169817	1.02639	0.0252978	0.976742	1.07857	1.02974	0.303131	SGCD
rs10476273	5	155499280	G	0.195435	168903	1.02621	0.0249834	0.97717	1.07771	1.03556	0.300406	SGCD
rs10476273	5	155499280	G	0.195435	168903	1.02621	0.0249834	0.97717	1.07771	1.03556	0.300406	SGCD
rs10476276	5	155500647	G	0.191027	169740	1.02632	0.0251346	0.976983	1.07814	1.03349	0.301373	SGCD
rs10476276	5	155500647	G	0.191027	169740	1.02632	0.0251346	0.976983	1.07814	1.03349	0.301373	SGCD
rs10476284	5	155224592	C	0.139852	169125	1.01156	0.0286678	0.956288	1.07002	0.40085	0.688531	SGCD
rs10476284	5	155224592	C	0.139852	169125	1.01156	0.0286678	0.956288	1.07002	0.40085	0.688531	SGCD
rs10476319	5	155606914	A	0.249117	169958	1.05375	0.0227474	1.00781	1.1018	2.30177	0.0213482	SGCD
rs10476319	5	155606914	A	0.249117	169958	1.05375	0.0227474	1.00781	1.1018	2.30177	0.0213482	SGCD
rs10476374	5	155817679	T	0.37765	168713	1.05569	0.0205245	1.01407	1.09903	2.64065	0.00827484	SGCD
rs10476374	5	155817679	T	0.37765	168713	1.05569	0.0205245	1.01407	1.09903	2.64065	0.00827484	SGCD
rs10476390	5	155849190	C	0.448756	168712	0.983998	0.0201536	0.945887	1.02364	-0.80043	0.423462	SGCD
rs10476390	5	155849190	C	0.448756	168712	0.983998	0.0201536	0.945887	1.02364	-0.80043	0.423462	SGCD
rs10476477	5	156069710	A	0.0147422	169920	0.918472	0.0856117	0.776592	1.08627	-0.993372	0.320529	SGCD
rs10476477	5	156069710	A	0.0147422	169920	0.918472	0.0856117	0.776592	1.08627	-0.993372	0.320529	SGCD
rs10482161		69626739	T	0.0866524	169903	1.03742	0.0310899	0.976095	1.1026	1.18174	0.237309	KIF4A
rs10482553		37463086	G	0.0366427	168956	0.998786	0.0474867	0.910022	1.09621	-0.0255763	0.979595	LANCL3
rs10483032	21	37512565	A	0.106332	169892	1.00313	0.0322988	0.941599	1.06869	0.0968669	0.922832	CBR3
rs10491195	17	47598296	G	0.119264	169988	0.974375	0.0310259	0.916889	1.03547	-0.836682	0.402771	NGFR
rs10491464	5	156077104	A	0.0147706	169898	0.916329	0.0856114	0.774781	1.08374	-1.02066	0.307416	SGCD
rs10491464	5	156077104	A	0.0147706	169898	0.916329	0.0856114	0.774781	1.08374	-1.02066	0.307416	SGCD
rs10491465	5	156080965	T	0.0128427	169941	0.897971	0.0929079	0.748477	1.07732	-1.15833	0.24673	SGCD
rs10491465	5	156080965	T	0.0128427	169941	0.897971	0.0929079	0.748477	1.07732	-1.15833	0.24673	SGCD
rs10491466	5	156096690	A	0.0128496	169966	0.903964	0.0925059	0.754067	1.08366	-1.09145	0.275074	SGCD
rs10491466	5	156096690	A	0.0128496	169966	0.903964	0.0925059	0.754067	1.08366	-1.09145	0.275074	SGCD
rs10499266	6	151572523	A	0.0669898	168772	1.03228	0.0394384	0.955488	1.11523	0.805438	0.420567	AKAP12
rs1049959	1	19984346	G	0.114158	169204	1.00738	0.0313751	0.9473	1.07127	0.234422	0.814657	HTR6
rs10501094	11	28101046	A	0.159381	169810	1.04753	0.02682	0.993892	1.10407	1.73153	0.0833574	KIF18A
rs10501095	11	28101679	T	0.159267	169668	1.04463	0.026856	0.991062	1.10108	1.62565	0.104025	KIF18A
rs10503413	8	10960495	T	0.0111925	169846	1.01902	0.0948689	0.84612	1.22726	0.198652	0.842535	XKR6
rs10503415	8	10983921	G	0.387866	168366	0.97758	0.0280007	0.925376	1.03273	-0.8098	0.418055	XKR6
rs10503417	8	10996813	A	0.284658	168931	0.958524	0.0262227	0.910504	1.00908	-1.61544	0.106216	XKR6
rs10503573	8	16003484	C	0.0553504	168969	1.0609	0.0425736	0.97597	1.15322	1.38863	0.164946	MSR1
rs10508174	13	107154744	T	0.439579	168666	1.02976	0.020076	0.990029	1.07109	1.46083	0.144063	EFNB2
rs10508175	13	107167848	C	0.0161885	169874	1.04528	0.0772205	0.898468	1.21608	0.573484	0.566317	EFNB2
rs10509380	10	78855360	T	0.486192	169899	0.97367	0.0199327	0.936365	1.01246	-1.33866	0.180682	KCNMA1
rs10509382	10	78931855	G	0.321714	169988	1.00895	0.0212667	0.96776	1.05189	0.419016	0.675204	KCNMA1
rs10509383	10	78958693	A	0.343651	168760	0.997433	0.0210067	0.957201	1.03936	-0.122333	0.902635	KCNMA1
rs10509385	10	79086859	G	0.353888	169305	1.00679	0.0208447	0.966482	1.04877	0.324419	0.745621	KCNMA1
rs10509386	10	79086958	C	0.385091	169269	0.988308	0.0204944	0.949396	1.02881	-0.573854	0.566066	KCNMA1
rs10509387	10	79099120	T	0.385596	169465	0.988272	0.0204664	0.949413	1.02872	-0.576429	0.564325	KCNMA1
rs10509389	10	79322746	A	0.0101669	169865	1.05067	0.0976853	0.867592	1.27238	0.505974	0.612875	KCNMA1
rs10509608	10	92504054	G	0.1341	169765	0.980029	0.0294685	0.925029	1.0383	-0.684581	0.493608	HTR7
rs10509609	10	92505374	T	0.159196	169951	1.04277	0.0268656	0.989281	1.09915	1.55882	0.119039	HTR7
rs10511803	9	27154617	G	0.145092	169048	0.992504	0.0284099	0.93875	1.04934	-0.26484	0.791133	TEK
rs1051332	13	52507720	T	0.477481	169988	1.00285	0.0199294	0.964436	1.0428	0.142954	0.886327	ATP7B
rs10513376	9	124354826	C	0.330426	168437	0.992249	0.0212707	0.951732	1.03449	-0.365837	0.714487	DAB2IP
rs10515729	5	155237293	A	0.378847	169472	0.976692	0.0206238	0.938	1.01698	-1.14353	0.252817	SGCD
rs10515729	5	155237293	A	0.378847	169472	0.976692	0.0206238	0.938	1.01698	-1.14353	0.252817	SGCD
rs10515730	5	155237338	G	0.378885	169484	0.976521	0.0206235	0.937836	1.0168	-1.15204	0.249303	SGCD
rs10515730	5	155237338	G	0.378885	169484	0.976521	0.0206235	0.937836	1.0168	-1.15204	0.249303	SGCD
rs10515732	5	155361440	G	0.0778497	169352	0.974893	0.0377102	0.905437	1.04968	-0.674279	0.500134	SGCD
rs10515732	5	155361440	G	0.0778497	169352	0.974893	0.0377102	0.905437	1.04968	-0.674279	0.500134	SGCD
rs10515734	5	155694257	T	0.167183	168606	1.00833	0.0266924	0.956931	1.06248	0.31065	0.756067	SGCD
rs10515734	5	155694257	T	0.167183	168606	1.00833	0.0266924	0.956931	1.06248	0.31065	0.756067	SGCD
rs10515735	5	155631291	G	0.0142716	169988	0.980095	0.0846861	0.830201	1.15705	-0.237419	0.812332	SGCD
rs10515735	5	155631291	G	0.0142716	169988	0.980095	0.0846861	0.830201	1.15705	-0.237419	0.812332	SGCD
rs10515736	5	155833496	T	0.290768	168889	1.03949	0.0218777	0.995855	1.08503	1.77011	0.0767085	SGCD
rs10515736	5	155833496	T	0.290768	168889	1.03949	0.0218777	0.995855	1.08503	1.77011	0.0767085	SGCD
rs10515740	5	155962175	G	0.151524	169920	1.02244	0.0275897	0.968621	1.07925	0.804391	0.421171	SGCD
rs10515740	5	155962175	G	0.151524	169920	1.02244	0.0275897	0.968621	1.07925	0.804391	0.421171	SGCD
rs10515741	5	156141714	T	0.132746	169730	0.999894	0.0294045	0.943898	1.05921	-0.00359195	0.997134	SGCD
rs10515741	5	156141714	T	0.132746	169730	0.999894	0.0294045	0.943898	1.05921	-0.00359195	0.997134	SGCD
rs10515742	5	156155832	G	0.0475512	169554	1.00043	0.0468046	0.912742	1.09655	0.00924968	0.99262	SGCD
rs10515742	5	156155832	G	0.0475512	169554	1.00043	0.0468046	0.912742	1.09655	0.00924968	0.99262	SGCD
rs10515743	5	156156421	T	0.0337805	169595	1.04531	0.0540086	0.940312	1.16203	0.820456	0.411956	SGCD
rs10515743	5	156156421	T	0.0337805	169595	1.04531	0.0540086	0.940312	1.16203	0.820456	0.411956	SGCD
rs10515744	5	156166759	T	0.046495	169545	1.01063	0.0471264	0.921463	1.10842	0.22435	0.822485	SGCD
rs10515744	5	156166759	T	0.046495	169545	1.01063	0.0471264	0.921463	1.10842	0.22435	0.822485	SGCD
rs10515745	5	156170837	A	0.0465308	169608	1.00915	0.0471256	0.920116	1.1068	0.193296	0.846727	SGCD
rs10515745	5	156170837	A	0.0465308	169608	1.00915	0.0471256	0.920116	1.1068	0.193296	0.846727	SGCD
rs10517195	4	47682174	A	0.397257	169988	1.02554	0.0203417	0.985454	1.06725	1.23965	0.215105	CORIN
rs10517198	4	47705578	A	0.119347	169657	1.047	0.0303374	0.986564	1.11115	1.51409	0.130002	CORIN
rs10517200	4	47820959	A	0.117641	169078	1.04413	0.0305731	0.983402	1.10861	1.41253	0.157795	CORIN
rs10517201	4	47849766	A	0.443575	169906	0.997507	0.0200771	0.959017	1.03754	-0.124305	0.901074	CORIN
rs10518836	15	50551855	T	0.102408	169650	0.970249	0.0332979	0.90895	1.03568	-0.907039	0.364386	HDC
rs10519174	15	48734624	G	0.305346	168437	1.03683	0.0215506	0.993952	1.08157	1.67849	0.0932521	FBN1
rs10519177	15	48757195	G	0.250704	169499	1.02778	0.02286	0.982743	1.07487	1.19846	0.230736	FBN1
rs10519187	15	48896086	A	0.150464	169798	1.02667	0.0275824	0.97264	1.0837	0.954203	0.339981	FBN1
rs10519263	15	50524870	C	0.147348	169965	0.983746	0.028241	0.930774	1.03973	-0.580268	0.561734	HDC
rs10519264	15	50530481	G	0.0268134	169971	1.05392	0.0602153	0.936594	1.18594	0.872113	0.383147	HDC
rs1056892	21	37518706	A	0.357928	169988	1.06425	0.0206269	1.02208	1.10815	3.0188	0.0025378	CBR3
rs1057625	8	10962957	C	0.462187	168501	0.989305	0.0294138	0.933885	1.04801	-0.365554	0.714698	XKR6
rs1057626	8	10962800	T	0.481569	168518	1.03045	0.0358339	0.960559	1.10542	0.837005	0.40259	XKR6
rs1057793	6	148835416	T	0.224669	169988	1.01671	0.0237852	0.970397	1.06523	0.696566	0.486075	SASH1
rs1059020	5	155816963	T	0.160623	168329	0.970867	0.0275829	0.919774	1.0248	-1.0719	0.283763	SGCD
rs1059020	5	155816963	T	0.160623	168329	0.970867	0.0275829	0.919774	1.0248	-1.0719	0.283763	SGCD
rs1061472	13	52524488	T	0.420989	169988	0.990987	0.0201619	0.95259	1.03093	-0.449067	0.653384	ATP7B
rs1062858	4	47843628	C	0.313656	169960	1.0007	0.0214549	0.959488	1.04367	0.0324136	0.974142	CORIN
rs1063088		69640700	T	0.0861479	169592	1.03688	0.0312109	0.975353	1.10229	1.16037	0.2459	KIF4A
rs1063192	9	22003367	G	0.445858	169988	0.99337	0.0200746	0.955044	1.03323	-0.33137	0.740365	CDKN2B
rs10733906	10	78671629	A	0.168841	169988	1.02693	0.0263999	0.975149	1.08147	1.00673	0.314064	KCNMA1
rs10736303	10	123334457	G	0.465579	168982	1.02547	0.0200143	0.986019	1.06649	1.25647	0.208944	FGFR2
rs1073677	5	155333992	C	0.0277607	169610	0.999582	0.0605921	0.887652	1.12563	-0.00689347	0.9945	SGCD
rs1073677	5	155333992	C	0.0277607	169610	0.999582	0.0605921	0.887652	1.12563	-0.00689347	0.9945	SGCD
rs10736992	10	4896863	G	0.26758	169615	1.01296	0.0224848	0.969291	1.0586	0.572802	0.566779	AKR1E2
rs10738763	9	27115768	C	0.226336	168577	0.99549	0.0238639	0.95	1.04316	-0.189436	0.849751	TEK
rs10738764	9	27237695	T	0.143997	169445	1.01926	0.0281808	0.964489	1.07714	0.676917	0.498459	TEK
rs10740459	10	78621850	C	0.452476	168924	1.02088	0.0200568	0.981523	1.06181	1.03012	0.302956	KCNMA1
rs10740460	10	78649930	A	0.219302	169725	1.00217	0.0240232	0.956078	1.05049	0.0902982	0.92805	KCNMA1
rs10740462	10	78679922	G	0.166749	169191	0.945361	0.0271862	0.896307	0.9971	-2.0668	0.0387526	KCNMA1
rs10740463	10	78685477	T	0.176198	169576	0.946832	0.0265512	0.898819	0.997409	-2.05767	0.0396216	KCNMA1
rs10740465	10	79101195	G	0.404166	169308	0.971154	0.0203795	0.933128	1.01073	-1.43626	0.150928	KCNMA1
rs10740466	10	79176278	C	0.0678901	169988	1.03261	0.0389029	0.956798	1.11442	0.824749	0.409514	KCNMA1
rs10744953	15	48859966	T	0.0960403	169684	1.0098	0.0337444	0.945173	1.07884	0.288963	0.77261	FBN1
rs10748554	10	92603438	A	0.315115	168802	0.988623	0.0215717	0.947696	1.03132	-0.530416	0.595824	HTR7
rs10749418	10	123235061	T	0.225159	169682	0.993651	0.0238667	0.94824	1.04124	-0.266879	0.789563	FGFR2
rs10749419	10	123235123	A	0.225222	169697	0.993641	0.0238621	0.948239	1.04122	-0.267343	0.789205	FGFR2
rs10751502	9	136129079	G	0.302142	169753	1.0101	0.0216581	0.968115	1.0539	0.463805	0.642788	ABO
rs1075161	14	81506231	G	0.0253702	169963	0.982575	0.0639635	0.866802	1.11381	-0.274816	0.783457	TSHR
rs10757263	9	22013805	T	0.446777	169550	1.01528	0.0200485	0.97616	1.05597	0.756442	0.449384	CDKN2B
rs10757641	9	27212360	C	0.237902	169988	0.985375	0.0234858	0.941045	1.03179	-0.62732	0.53045	TEK
rs10757642	9	27228532	A	0.048717	169951	1.01634	0.0461083	0.928524	1.11247	0.351601	0.725138	TEK
rs10757643	9	27228802	G	0.0487156	169966	1.01622	0.0461086	0.92841	1.11233	0.348946	0.72713	TEK
rs10757644	9	27229099	A	0.048948	168679	1.01601	0.0462035	0.928044	1.11231	0.343729	0.73105	TEK
rs10757645	9	27234596	A	0.0857374	169675	1.01598	0.0354048	0.947872	1.08899	0.447873	0.654245	TEK
rs10762731	10	78627130	G	0.45733	169746	1.02432	0.0199894	0.984966	1.06525	1.20217	0.229297	KCNMA1
rs10762732	10	78630497	T	0.456195	169593	1.0257	0.0199904	0.986287	1.06668	1.26924	0.204357	KCNMA1
rs10762735	10	78679415	C	0.166848	169061	0.94616	0.0271742	0.897085	0.997919	-2.03664	0.0416866	KCNMA1
rs10762738	10	78695467	G	0.496947	169988	1.01849	0.0198947	0.97954	1.05899	0.920904	0.3571	KCNMA1
rs10762742	10	78720608	C	0.427051	168624	1.00229	0.0201836	0.963413	1.04273	0.11326	0.909824	KCNMA1
rs10762745	10	78792666	T	0.108479	169198	0.982045	0.0323755	0.921666	1.04638	-0.559613	0.575743	KCNMA1
rs10762746	10	78839719	C	0.254019	169369	0.997064	0.0228786	0.953342	1.04279	-0.128522	0.897736	KCNMA1
rs10762749	10	78926083	G	0.087012	169988	1.00004	0.0352657	0.933255	1.07161	0.00121835	0.999028	KCNMA1
rs10762751	10	78958771	C	0.344734	168736	0.99538	0.0210077	0.955229	1.03722	-0.220409	0.825553	KCNMA1
rs10762753	10	79018276	T	0.029765	168453	0.951918	0.0601051	0.846132	1.07093	-0.819836	0.412309	KCNMA1
rs10762754	10	79034227	T	0.18696	169047	0.974236	0.0258608	0.926086	1.02489	-1.00932	0.31282	KCNMA1
rs10762755	10	79050291	G	0.24236	169756	0.969698	0.0234114	0.926208	1.01523	-1.31434	0.188733	KCNMA1
rs10762756	10	79109206	A	0.141581	169154	0.996627	0.028668	0.942172	1.05423	-0.117872	0.906169	KCNMA1
rs10762757	10	79128571	T	0.152694	169604	0.998095	0.0277587	0.945243	1.0539	-0.0686999	0.945228	KCNMA1
rs10762758	10	79146231	G	0.306899	168629	0.98865	0.0216467	0.947583	1.0315	-0.527307	0.59798	KCNMA1
rs10762760	10	79201542	T	0.15927	169125	1.05226	0.0268625	0.998291	1.10914	1.8963	0.0579204	KCNMA1
rs10767687	11	28048213	A	0.0370747	169981	1.11455	0.0502509	1.01001	1.22991	2.15813	0.030918	KIF18A
rs10767690	11	28060957	G	0.0370747	169981	1.11455	0.0502509	1.01001	1.22991	2.15813	0.030918	KIF18A
rs10767693	11	28093926	C	0.291081	169939	0.986365	0.0219663	0.9448	1.02976	-0.624999	0.531972	KIF18A
rs10767694	11	28096043	C	0.0370728	169963	1.1148	0.0502509	1.01024	1.23019	2.16272	0.0305629	KIF18A
rs10774580	12	121476423	A	0.38561	169988	1.02105	0.0204344	0.98096	1.06277	1.01921	0.308104	OASL
rs1078063	10	4890547	T	0.222108	169645	0.987693	0.0240458	0.942224	1.03536	-0.514991	0.606559	AKR1E2
rs10785972	10	92593800	T	0.269693	169502	0.989029	0.0225113	0.94634	1.03364	-0.490064	0.624088	HTR7
rs1078806	10	123338975	G	0.403541	169030	1.02942	0.0203059	0.989252	1.07121	1.42779	0.153353	FGFR2
rs10788656	1	17437330	G	0.292971	168706	1.00926	0.0219155	0.966826	1.05356	0.420575	0.674066	PADI2
rs1079026	10	79146054	A	0.15455	168796	1.00598	0.0276089	0.952987	1.06191	0.215821	0.829127	KCNMA1
rs1079037	10	79276849	A	0.0732296	169624	0.935278	0.0393446	0.865866	1.01025	-1.70065	0.0890078	KCNMA1
rs10791956	11	67863400	G	0.435938	169797	1.00427	0.020094	0.965488	1.04461	0.212084	0.832042	CHKA
rs10791957	11	67867548	C	0.436217	169779	1.00317	0.0200945	0.964428	1.04347	0.157478	0.874868	CHKA
rs10791958	11	67897205	T	0.106004	169480	1.02747	0.0320497	0.964916	1.09409	0.845638	0.397755	CHKA
rs10793962	9	136129115	T	0.0597833	169947	1.04061	0.0413456	0.959607	1.12844	0.962714	0.335691	ABO
rs10795202	10	4893318	C	0.325956	168532	1.01835	0.0212336	0.976841	1.06163	0.856478	0.391733	AKR1E2
rs10795203	10	4897271	T	0.267708	169823	1.01237	0.0224547	0.968783	1.05792	0.547589	0.583974	AKR1E2
rs10795204	10	4897288	G	0.267726	169823	1.01282	0.0224527	0.96922	1.05839	0.567535	0.570351	AKR1E2
rs10795205	10	4899130	A	0.0301478	169747	1.10273	0.0558776	0.988343	1.23036	1.75012	0.0800976	AKR1E2
rs10799831	1	20008600	C	0.198504	169649	1.0043	0.0250031	0.956267	1.05474	0.171474	0.863851	HTR6
rs10799832	1	20012284	T	0.215823	169477	0.990999	0.0243503	0.944814	1.03944	-0.371312	0.710405	HTR6
rs10811640	9	22013411	T	0.446879	169566	1.01517	0.0200498	0.976048	1.05585	0.750791	0.452778	CDKN2B
rs10811641	9	22014137	G	0.352998	169355	1.03522	0.020792	0.993881	1.07828	1.66477	0.0959586	CDKN2B
rs10812529	9	27171373	T	0.176074	168858	0.984006	0.0263773	0.934427	1.03622	-0.611239	0.541041	TEK
rs10812531	9	27197056	A	0.101696	169206	1.00091	0.0329919	0.938238	1.06777	0.0276304	0.977957	TEK
rs10812532	9	27197282	G	0.103122	169169	1.00433	0.0327651	0.941858	1.07094	0.131765	0.89517	TEK
rs10812533	9	27212176	T	0.250831	168978	0.975504	0.0232102	0.932122	1.02091	-1.06854	0.285278	TEK
rs10812534	9	27212213	G	0.259162	169496	0.975359	0.022914	0.932524	1.02016	-1.08884	0.276226	TEK
rs10812535	9	27212239	A	0.258944	169407	0.97644	0.022918	0.93355	1.0213	-1.04034	0.298184	TEK
rs10812537	9	27224127	T	0.433589	169091	0.999452	0.0201736	0.960705	1.03976	-0.027162	0.978331	TEK
rs10812539	9	27225119	C	0.339599	169556	1.00091	0.0210416	0.960472	1.04305	0.043253	0.9655	TEK
rs10812540	9	27228564	A	0.0641696	169130	1.0321	0.0402037	0.953893	1.11672	0.78586	0.431949	TEK
rs10812541	9	27228679	G	0.048713	169965	1.01636	0.0461084	0.928541	1.11249	0.352005	0.724835	TEK
rs10818569	9	124364572	T	0.286517	169559	1.01754	0.0219881	0.974618	1.06235	0.790688	0.429126	DAB2IP
rs10818570	9	124364699	T	0.286473	169557	1.01679	0.0219935	0.973894	1.06158	0.757219	0.448918	DAB2IP
rs10818571	9	124364955	T	0.271604	169097	1.0185	0.0224023	0.974748	1.06422	0.818293	0.41319	DAB2IP
rs10818583	9	124422261	A	0.258837	169831	1.03536	0.0225706	0.990554	1.08219	1.53946	0.123692	DAB2IP
rs10824458	10	78620753	G	0.09188	169520	1.05506	0.0338357	0.987361	1.1274	1.58403	0.113187	KCNMA1
rs10824459	10	78628331	A	0.412005	169618	0.984054	0.0203082	0.945655	1.02401	-0.791509	0.428647	KCNMA1
rs10824460	10	78630781	T	0.412725	169413	0.98272	0.0203096	0.94437	1.02263	-0.858262	0.390748	KCNMA1
rs10824462	10	78631852	A	0.412686	169377	0.981925	0.0203184	0.94359	1.02182	-0.897702	0.369345	KCNMA1
rs10824463	10	78648544	G	0.224267	169530	0.99841	0.0238618	0.952791	1.04621	-0.0667031	0.946818	KCNMA1
rs10824466	10	78670913	C	0.440579	169444	0.998648	0.0200904	0.960089	1.03876	-0.0673628	0.946293	KCNMA1
rs10824467	10	78671612	G	0.137196	169732	1.00182	0.028931	0.946591	1.06027	0.0627519	0.949964	KCNMA1
rs10824473	10	78713115	C	0.329323	169988	0.998949	0.0211372	0.95841	1.0412	-0.0497271	0.96034	KCNMA1
rs10824474	10	78719661	T	0.0573894	169073	0.99361	0.0429507	0.91339	1.08088	-0.14925	0.881357	KCNMA1
rs10824475	10	78722657	G	0.0645551	168391	0.987576	0.0407893	0.911697	1.06977	-0.306505	0.75922	KCNMA1
rs10824477	10	78731833	C	0.23999	168582	0.9925	0.0234478	0.94792	1.03918	-0.321082	0.748148	KCNMA1
rs10824478	10	78734666	G	0.232981	169988	0.997271	0.0235874	0.952216	1.04446	-0.115854	0.907768	KCNMA1
rs10824481	10	78747216	C	0.45701	169212	0.996387	0.0200354	0.958019	1.03629	-0.180648	0.856644	KCNMA1
rs10824482	10	78751757	T	0.454632	169988	0.994669	0.0199947	0.956443	1.03442	-0.267348	0.789201	KCNMA1
rs10824484	10	78787885	G	0.0295143	169731	0.958511	0.0596895	0.852686	1.07747	-0.709918	0.477755	KCNMA1
rs10824487	10	78820569	G	0.252866	169252	0.995623	0.0229435	0.951843	1.04142	-0.191196	0.848372	KCNMA1
rs10824488	10	78830452	G	0.257427	169918	0.99173	0.0227795	0.948426	1.03701	-0.364566	0.715435	KCNMA1
rs10824489	10	78862435	A	0.258898	168920	0.995409	0.022786	0.951932	1.04087	-0.201943	0.839961	KCNMA1
rs10824490	10	78866173	T	0.173415	168538	0.992781	0.0264782	0.942574	1.04566	-0.273611	0.784384	KCNMA1
rs10824492	10	78907785	C	0.477315	169675	0.992565	0.0199867	0.954434	1.03222	-0.373409	0.708844	KCNMA1
rs10824494	10	78918297	A	0.0819783	169618	1.02284	0.0359753	0.953207	1.09757	0.627863	0.530093	KCNMA1
rs10824495	10	78948929	C	0.35371	169653	0.992161	0.0208552	0.952424	1.03356	-0.377352	0.705912	KCNMA1
rs10824508	10	79020591	G	0.0228722	168589	1.00743	0.0666757	0.884016	1.14807	0.111004	0.911613	KCNMA1
rs10824509	10	79030031	C	0.0900776	168638	0.986332	0.0350957	0.920767	1.05657	-0.392127	0.694965	KCNMA1
rs10824510	10	79031563	T	0.186878	168944	0.974292	0.0258664	0.926129	1.02496	-1.00688	0.31399	KCNMA1
rs10824512	10	79050216	T	0.0546872	169345	1.01688	0.0436562	0.933485	1.10771	0.383323	0.70148	KCNMA1
rs10824514	10	79051691	C	0.18546	169789	0.968908	0.0259092	0.920935	1.01938	-1.21907	0.222817	KCNMA1
rs10824515	10	79051776	C	0.364591	169317	1.00703	0.0207073	0.966981	1.04875	0.338489	0.734995	KCNMA1
rs10824516	10	79052066	A	0.364584	169312	1.00706	0.020707	0.967003	1.04877	0.339541	0.734202	KCNMA1
rs10824517	10	79063521	C	0.233358	169737	0.975458	0.0236882	0.931205	1.02181	-1.04897	0.29419	KCNMA1
rs10824518	10	79063542	A	0.373561	169343	1.00133	0.0206297	0.961648	1.04264	0.0642958	0.948735	KCNMA1
rs10824520	10	79068964	T	0.364693	169326	1.00748	0.0207143	0.967399	1.04923	0.359916	0.71891	KCNMA1
rs10824522	10	79071358	G	0.0622001	169654	1.01244	0.0411577	0.933972	1.09749	0.300287	0.763958	KCNMA1
rs10824523	10	79072453	C	0.386248	169483	0.989339	0.0204669	0.950438	1.02983	-0.523683	0.600499	KCNMA1
rs10824524	10	79076126	A	0.153706	169974	0.998945	0.027654	0.946242	1.05458	-0.0381873	0.969538	KCNMA1
rs10824525	10	79077271	T	0.386238	169551	0.989035	0.0204626	0.950153	1.02951	-0.538827	0.590006	KCNMA1
rs10824526	10	79083871	T	0.383281	168708	0.989385	0.0205416	0.950343	1.03003	-0.519499	0.603413	KCNMA1
rs10824527	10	79088004	C	0.385088	169277	0.98852	0.0204906	0.949606	1.02903	-0.563518	0.573082	KCNMA1
rs10824528	10	79092184	T	0.0665491	169822	0.979569	0.0403187	0.90514	1.06012	-0.51199	0.608658	KCNMA1
rs10824529	10	79097328	G	0.153092	169601	0.996533	0.0277577	0.943766	1.05225	-0.12512	0.900428	KCNMA1
rs10824530	10	79097666	G	0.337316	169442	0.974042	0.0211101	0.934563	1.01519	-1.24589	0.212803	KCNMA1
rs10824531	10	79099713	A	0.386235	169243	0.988545	0.0204779	0.949654	1.02903	-0.562632	0.573685	KCNMA1
rs10824532	10	79108731	T	0.0656352	169604	0.972086	0.0407337	0.897495	1.05288	-0.695021	0.487042	KCNMA1
rs10824533	10	79116549	T	0.15279	169677	0.998946	0.0277353	0.946093	1.05475	-0.0380253	0.969668	KCNMA1
rs10824534	10	79137838	C	0.357794	169247	1.00451	0.0207803	0.964418	1.04627	0.21647	0.828622	KCNMA1
rs10824536	10	79149896	T	0.0605749	169311	0.99056	0.0419339	0.912403	1.07541	-0.226175	0.821065	KCNMA1
rs10824538	10	79154293	T	0.0618216	168679	0.996272	0.0414889	0.918465	1.08067	-0.0900215	0.92827	KCNMA1
rs10824540	10	79158557	T	0.0681466	168651	0.988497	0.0398426	0.914242	1.06878	-0.290383	0.771524	KCNMA1
rs10824541	10	79186259	C	0.102739	169751	0.930861	0.0337258	0.871319	0.994471	-2.12436	0.0336397	KCNMA1
rs10824542	10	79195360	T	0.124397	169988	1.09887	0.029179	1.03779	1.16355	3.23124	0.00123254	KCNMA1
rs10824544	10	79200415	A	0.126176	169359	1.08842	0.0291496	1.02798	1.15241	2.90659	0.00365388	KCNMA1
rs10824545	10	79200530	A	0.126312	169359	1.08888	0.0291323	1.02845	1.15286	2.92289	0.00346796	KCNMA1
rs10824546	10	79201744	C	0.159266	169101	1.05135	0.0268744	0.997402	1.10821	1.86315	0.0624409	KCNMA1
rs10824547	10	79202450	T	0.112246	168599	1.09794	0.030617	1.03399	1.16584	3.05174	0.00227517	KCNMA1
rs10824549	10	79253759	A	0.216466	169800	0.963325	0.0244228	0.918299	1.01056	-1.52992	0.126038	KCNMA1
rs10824557	10	79390946	C	0.220501	169988	0.999015	0.0240421	0.953032	1.04722	-0.0409892	0.967305	KCNMA1
rs10835259	11	28037253	T	0.450802	169855	1.01383	0.0200096	0.974838	1.05438	0.686355	0.492489	KIF18A
rs10835263	11	28046681	G	0.0370747	169981	1.11455	0.0502509	1.01001	1.22991	2.15813	0.030918	KIF18A
rs10835264	11	28052822	A	0.450822	169872	1.01461	0.0200124	0.975581	1.05519	0.724603	0.468695	KIF18A
rs10835265	11	28067426	C	0.290667	169933	0.987211	0.021967	0.945609	1.03064	-0.585935	0.557919	KIF18A
rs10835271	11	28130618	G	0.0371415	169958	1.1177	0.0501396	1.01309	1.23312	2.21933	0.0264642	KIF18A
rs10840624	12	122301299	G	0.389591	168831	0.996258	0.0205206	0.956984	1.03714	-0.182699	0.855035	HPD
rs10840625	12	122304130	T	0.408868	169693	0.996122	0.0202559	0.95735	1.03646	-0.191838	0.847869	HPD
rs10840626	12	122307554	C	0.122988	168960	1.0154	0.0302202	0.957001	1.07736	0.505618	0.613125	HPD
rs10840627	12	122307580	A	0.125768	169840	1.01602	0.0298457	0.958287	1.07722	0.532343	0.594489	HPD
rs10840628	12	122308725	A	0.0682115	169121	0.99646	0.0395939	0.922056	1.07687	-0.0895787	0.928622	HPD
rs10840629	12	122318687	T	0.0666572	168834	1.00812	0.0398617	0.932355	1.09004	0.202863	0.839242	HPD
rs10849829	12	121470256	A	0.433651	169988	0.968955	0.0201379	0.931456	1.00796	-1.56604	0.11734	OASL
rs10849831	12	121475436	G	0.0367228	169908	1.0194	0.0523723	0.919956	1.1296	0.366952	0.713655	OASL
rs10849832	12	121476124	C	0.0926617	169536	1.04734	0.0337644	0.980275	1.119	1.36993	0.170709	OASL
rs10849833	12	121478030	A	0.0367674	169906	1.01793	0.0523716	0.918626	1.12797	0.339302	0.734382	OASL
rs10854375	21	37498899	T	0.128219	169608	0.994571	0.029914	0.937935	1.05463	-0.181997	0.855585	CBR3
rs10866706	5	155415607	C	0.323824	169305	0.954981	0.0214711	0.915627	0.996027	-2.14539	0.0319217	SGCD
rs10866706	5	155415607	C	0.323824	169305	0.954981	0.0214711	0.915627	0.996027	-2.14539	0.0319217	SGCD
rs10866716	5	155593908	C	0.395637	169188	0.967882	0.0204726	0.929814	1.00751	-1.59455	0.110812	SGCD
rs10866716	5	155593908	C	0.395637	169188	0.967882	0.0204726	0.929814	1.00751	-1.59455	0.110812	SGCD
rs10866739	5	155915825	T	0.261174	169988	1.03033	0.0225149	0.98585	1.07681	1.32701	0.184506	SGCD
rs10866739	5	155915825	T	0.261174	169988	1.03033	0.0225149	0.98585	1.07681	1.32701	0.184506	SGCD
rs10872670	6	151669875	A	0.21866	169988	0.991379	0.0241429	0.94556	1.03942	-0.35864	0.719864	AKAP12
rs10873088	14	23654474	A	0.0838775	169539	0.955839	0.036687	0.889522	1.0271	-1.23112	0.218277	SLC7A8
rs10873333	14	81500813	C	0.254704	169852	0.988309	0.0229791	0.944785	1.03384	-0.511778	0.608806	TSHR
rs10881829	10	92511821	A	0.0695004	169884	0.993341	0.0394105	0.9195	1.07311	-0.169538	0.865374	HTR7
rs10881830	10	92513249	G	0.0642608	169808	0.965172	0.0412005	0.890297	1.04634	-0.86039	0.389574	HTR7
rs10881832	10	92548763	T	0.486754	169142	1.00483	0.0199814	0.966242	1.04497	0.241311	0.809314	HTR7
rs10881833	10	92550793	T	0.0694963	169678	0.994991	0.0394185	0.921013	1.07491	-0.127399	0.898625	HTR7
rs10881834	10	92581244	A	0.163032	169491	1.00979	0.0269037	0.957921	1.06446	0.362059	0.717308	HTR7
rs10881835	10	92581377	T	0.0695051	169707	1.00056	0.0393154	0.926356	1.08071	0.0142522	0.988629	HTR7
rs10881836	10	92584772	A	0.486213	168929	1.00795	0.0200035	0.969193	1.04825	0.395655	0.692359	HTR7
rs10881838	10	92590233	G	0.273224	169480	0.986969	0.0224386	0.944504	1.03134	-0.584536	0.55886	HTR7
rs10881839	10	92601606	C	0.269569	169480	0.989732	0.0225057	0.947024	1.03437	-0.458597	0.646523	HTR7
rs10881840	10	92623753	T	0.157242	169878	1.00688	0.0272704	0.954471	1.06216	0.251242	0.801627	HTR7
rs10886945	10	123308533	A	0.422657	168509	0.970739	0.0202958	0.932882	1.01013	-1.46326	0.143396	FGFR2
rs10887996	1	17404981	G	0.0952484	169478	1.01909	0.0336438	0.954059	1.08855	0.562076	0.574064	PADI2
rs10896289	11	67811262	A	0.181953	169544	1.01689	0.0257423	0.966854	1.06951	0.650544	0.515341	CHKA
rs10896293	11	67869646	A	0.435909	169861	1.00372	0.0200911	0.964965	1.04403	0.184896	0.85331	CHKA
rs10896631	11	57381263	C	0.269898	169766	1.05291	0.0221958	1.00809	1.09973	2.32287	0.0201859	SERPING1
rs10901252	9	136128000	C	0.0596685	169855	1.04396	0.0413168	0.962752	1.13202	1.04122	0.297772	ABO
rs10901253	9	136128772	C	0.242124	169694	0.998419	0.023235	0.953971	1.04494	-0.0680975	0.945708	ABO
rs10903332	8	10771222	G	0.319089	169169	1.01185	0.024968	0.963526	1.0626	0.47181	0.637062	XKR6
rs10903333	8	10771237	G	0.319256	169292	1.0125	0.0249425	0.96419	1.06322	0.497911	0.618547	XKR6
rs10903334	8	10811415	C	0.0357078	169445	0.991787	0.0548174	0.890754	1.10428	-0.150435	0.880421	XKR6
rs10903335	8	10811447	T	0.128209	168596	0.988752	0.0317895	0.929027	1.05232	-0.355827	0.72197	XKR6
rs10904352	10	4895323	A	0.267448	169633	1.01136	0.0224837	0.967764	1.05693	0.502606	0.615241	AKR1E2
rs10904354	10	4899183	C	0.220439	169934	0.99582	0.0240319	0.950002	1.04385	-0.174311	0.861621	AKR1E2
rs10904355	10	4899223	C	0.220437	169935	0.995834	0.0240319	0.950017	1.04386	-0.173697	0.862104	AKR1E2
rs10904356	10	4899339	T	0.265701	169941	1.01919	0.0224681	0.975283	1.06508	0.84606	0.397519	AKR1E2
rs10917274	1	22966227	G	0.298371	169785	1.00234	0.0217475	0.960514	1.04599	0.107476	0.914411	C1QC
rs10917274	1	22966227	G	0.298371	169785	1.00234	0.0217475	0.960514	1.04599	0.107476	0.914411	C1QA
rs10917509	1	19992066	T	0.338533	169558	1.00951	0.0210471	0.968711	1.05202	0.449568	0.653022	HTR6
rs10917512	1	20006471	C	0.126765	169147	1.02218	0.0298277	0.964137	1.08372	0.735526	0.462019	HTR6
rs10917513	1	20006887	C	0.341655	169661	1.00749	0.0210265	0.966812	1.04988	0.354804	0.722737	HTR6
rs10917514	1	20009737	A	0.123229	169729	1.02676	0.0300881	0.967964	1.08913	0.877811	0.380046	HTR6
rs10917515	1	20012285	T	0.215823	169477	0.990999	0.0243503	0.944814	1.03944	-0.371312	0.710405	HTR6
rs10917516	1	20012714	A	0.341713	169780	1.00706	0.0210157	0.966425	1.04941	0.334909	0.737694	HTR6
rs10917517	1	20012762	C	0.34189	169796	1.00721	0.0210106	0.966572	1.04955	0.341782	0.732515	HTR6
rs10934854	3	128192653	A	0.237476	169988	0.958508	0.0236545	0.915084	1.00399	-1.79151	0.073212	GATA2
rs10934857	3	128199662	A	0.259649	168464	1.00552	0.0227981	0.961576	1.05147	0.241321	0.809307	GATA2
rs10938495	4	47616987	T	0.182347	169789	0.991136	0.0258454	0.942179	1.04264	-0.344502	0.730469	CORIN
rs10938497	4	47642049	T	0.265426	169906	0.984558	0.0226239	0.941854	1.0292	-0.687886	0.491525	CORIN
rs10938498	4	47823491	G	0.214415	168857	0.99986	0.0243255	0.953308	1.04869	-0.00574397	0.995417	CORIN
rs10938499	4	47848377	C	0.31364	169937	1.00019	0.0214626	0.95899	1.04316	0.00893018	0.992875	CORIN
rs10938500	4	47848578	T	0.313604	169939	1.00008	0.0214611	0.958886	1.04304	0.00372316	0.997029	CORIN
rs10954175	7	127905557	G	0.458788	169988	0.996315	0.0199572	0.958096	1.03606	-0.184981	0.853244	LEP
rs10954176	7	127907319	C	0.463444	169988	1.005	0.0199741	0.966413	1.04512	0.249565	0.802923	LEP
rs10967711	9	27099775	G	0.0489402	169615	1.00159	0.0463528	0.91461	1.09685	0.0343433	0.972603	TEK
rs10967717	9	27108433	G	0.0488139	169511	1.00273	0.0463901	0.91558	1.09817	0.0587431	0.953157	TEK
rs10967719	9	27108810	T	0.0487621	169558	1.00326	0.0463884	0.916071	1.09876	0.0702399	0.944003	TEK
rs10967722	9	27115325	G	0.21327	168638	0.985227	0.0244391	0.939148	1.03357	-0.608981	0.542537	TEK
rs10967724	9	27118323	A	0.0479612	169710	1.05143	0.0456793	0.961389	1.14991	1.09796	0.272222	TEK
rs10967731	9	27139817	A	0.327734	168449	1.02971	0.0212066	0.987787	1.07341	1.38049	0.167435	TEK
rs10967734	9	27144060	T	0.15914	169885	0.990671	0.0272792	0.939095	1.04508	-0.34358	0.731162	TEK
rs10967740	9	27155789	A	0.290428	168455	1.00208	0.022031	0.959727	1.04629	0.0941366	0.925001	TEK
rs10967741	9	27156079	A	0.290227	168582	1.00204	0.022027	0.959696	1.04624	0.0923059	0.926455	TEK
rs10967750	9	27166159	C	0.324223	169988	0.992593	0.0213115	0.951987	1.03493	-0.348854	0.727199	TEK
rs10967760	9	27182825	G	0.216638	169435	0.989596	0.0243145	0.943542	1.0379	-0.430141	0.667093	TEK
rs10967761	9	27184940	T	0.0540187	169867	1.02462	0.0438424	0.940251	1.11656	0.554731	0.579079	TEK
rs10967765	9	27193588	G	0.161258	168875	0.975743	0.0274113	0.924704	1.0296	-0.89585	0.370333	TEK
rs10967766	9	27199144	C	0.102885	169267	1.00409	0.0327809	0.941607	1.07072	0.124534	0.900893	TEK
rs10967767	9	27203799	T	0.213145	169910	1.01169	0.0242633	0.964706	1.06096	0.479032	0.631916	TEK
rs10967772	9	27211589	T	0.258934	169638	0.975769	0.0229063	0.93293	1.02057	-1.07087	0.28423	TEK
rs10967774	9	27217383	T	0.414656	169988	0.985135	0.0202813	0.946743	1.02508	-0.738462	0.460234	TEK
rs10967779	9	27224582	T	0.345103	168764	0.99818	0.0210096	0.957912	1.04014	-0.0867015	0.930909	TEK
rs10967780	9	27224664	C	0.339025	169340	1.00153	0.0210581	0.961039	1.04374	0.0728096	0.941958	TEK
rs10967781	9	27225258	C	0.339442	169527	1.00131	0.021046	0.960847	1.04348	0.0622147	0.950392	TEK
rs10967782	9	27225339	G	0.339449	169541	1.0009	0.0210446	0.960456	1.04305	0.0427703	0.965885	TEK
rs10967783	9	27225380	C	0.339503	169545	1.00159	0.0210424	0.961125	1.04376	0.0756413	0.939704	TEK
rs10967784	9	27225385	G	0.339503	169545	1.00159	0.0210424	0.961125	1.04376	0.0756413	0.939704	TEK
rs10967786	9	27226068	C	0.152616	169668	0.974478	0.0279145	0.922595	1.02928	-0.926166	0.35436	TEK
rs10967787	9	27227229	C	0.339601	169848	1.00193	0.0210086	0.961512	1.04405	0.0917522	0.926895	TEK
rs10967789	9	27229611	G	0.0134999	169964	1.04018	0.0845454	0.881342	1.22765	0.465985	0.641226	TEK
rs10967790	9	27231570	C	0.15224	169932	0.97342	0.0279257	0.921574	1.02818	-0.964677	0.334707	TEK
rs10967791	9	27232055	G	0.0487385	169958	1.01579	0.0461089	0.928021	1.11187	0.339858	0.733963	TEK
rs10967792	9	27232104	C	0.0135264	169964	1.0384	0.0845427	0.879833	1.22554	0.445668	0.655837	TEK
rs10967793	9	27233737	T	0.186468	169707	1.02804	0.0253832	0.978143	1.08048	1.08935	0.275998	TEK
rs10967794	9	27233792	C	0.0134547	169941	1.03629	0.0848454	0.877526	1.22377	0.42012	0.674398	TEK
rs10967795	9	27234132	C	0.186599	169714	1.0275	0.0253768	0.97764	1.07989	1.06886	0.285134	TEK
rs10967796	9	27234336	T	0.0134489	169939	1.03656	0.0848459	0.877758	1.2241	0.423242	0.672119	TEK
rs10967797	9	27235123	C	0.156131	169828	0.979116	0.0275894	0.927577	1.03352	-0.764967	0.444291	TEK
rs10967800	9	27239928	A	0.0350734	169901	1.00885	0.0542015	0.907171	1.12192	0.162522	0.870895	TEK
rs10967801	9	27240081	T	0.493134	169318	1.01344	0.0199985	0.974489	1.05396	0.667788	0.504269	TEK
rs10985317	9	124327357	A	0.162562	168314	1.0142	0.0270291	0.961869	1.06938	0.521623	0.601933	DAB2IP
rs10985320	9	124330970	C	0.166076	169988	1.04884	0.0263768	0.995995	1.10449	1.8078	0.0706373	DAB2IP
rs10985321	9	124332352	G	0.0164491	169979	1.12243	0.0744715	0.96999	1.29882	1.55082	0.120945	DAB2IP
rs10985322	9	124335416	A	0.0165991	169889	1.12848	0.0739232	0.976269	1.30442	1.63507	0.102035	DAB2IP
rs10985323	9	124336636	G	0.01934	169416	1.11915	0.0688454	0.97788	1.28082	1.63505	0.102038	DAB2IP
rs10985329	9	124364803	G	0.286563	169535	1.01757	0.02199	0.974645	1.06239	0.792073	0.428318	DAB2IP
rs10985334	9	124372312	T	0.0309257	169988	0.894126	0.0602093	0.7946	1.00612	-1.85865	0.0630762	DAB2IP
rs10985335	9	124379270	T	0.471225	169750	0.990804	0.0199829	0.952748	1.03038	-0.462344	0.643835	DAB2IP
rs10985349	9	124425243	T	0.178551	169988	1.01573	0.0259169	0.96542	1.06865	0.602093	0.547112	DAB2IP
rs11001911	10	78626446	G	0.0129803	169988	0.930081	0.0899665	0.779724	1.10943	-0.805673	0.420431	KCNMA1
rs11001912	10	78627436	G	0.457306	169754	1.02443	0.0199889	0.985075	1.06536	1.20766	0.227179	KCNMA1
rs11001919	10	78648972	A	0.201543	169128	0.982558	0.024989	0.935594	1.03188	-0.704142	0.481344	KCNMA1
rs11001921	10	78652328	T	0.201233	169008	0.981165	0.0250122	0.934225	1.03046	-0.760234	0.447115	KCNMA1
rs11001933	10	78682672	A	0.0417502	169688	0.970085	0.0504412	0.878768	1.07089	-0.602111	0.5471	KCNMA1
rs11001940	10	78715858	A	0.0572414	168890	0.99673	0.0429462	0.916266	1.08426	-0.0762755	0.9392	KCNMA1
rs11001944	10	78719425	A	0.0182483	169988	0.973431	0.0750158	0.840334	1.12761	-0.358965	0.719621	KCNMA1
rs11001945	10	78720031	T	0.0175476	169795	0.933087	0.0778234	0.801085	1.08684	-0.889924	0.373507	KCNMA1
rs11001947	10	78722086	G	0.160489	168641	0.998886	0.027231	0.946972	1.05365	-0.0409182	0.967361	KCNMA1
rs11001952	10	78732820	T	0.223103	168781	0.982574	0.0241147	0.937214	1.03013	-0.728985	0.466011	KCNMA1
rs11001960	10	78746062	G	0.0214181	169039	0.931375	0.0707765	0.810737	1.06997	-1.00447	0.315152	KCNMA1
rs11001961	10	78750738	C	0.477515	169112	1.00112	0.0199635	0.962706	1.04107	0.0561423	0.955228	KCNMA1
rs11001964	10	78762254	C	0.0659507	169005	0.990366	0.0405737	0.914659	1.07234	-0.238587	0.811426	KCNMA1
rs11001972	10	78777152	C	0.041569	168539	1.08464	0.0483255	0.986622	1.19239	1.68126	0.0927126	KCNMA1
rs11001975	10	78786740	G	0.0294754	169718	0.960258	0.0596968	0.854229	1.07945	-0.679314	0.496939	KCNMA1
rs11001980	10	78792829	G	0.0294818	169732	0.960142	0.0596966	0.854125	1.07932	-0.681347	0.495652	KCNMA1
rs11001981	10	78797959	A	0.120646	169194	1.0015	0.0306059	0.943187	1.06341	0.0488824	0.961013	KCNMA1
rs11001982	10	78798124	C	0.0298563	169964	0.965054	0.05913	0.859449	1.08363	-0.601582	0.547452	KCNMA1
rs11001983	10	78798492	C	0.0298779	169975	0.964304	0.0591304	0.85878	1.08279	-0.614722	0.538738	KCNMA1
rs11001985	10	78803681	C	0.0299157	169911	0.966736	0.0590485	0.861084	1.08535	-0.572918	0.5667	KCNMA1
rs11001986	10	78803751	C	0.120752	169210	1.00403	0.0305672	0.945649	1.06603	0.131738	0.895192	KCNMA1
rs11001987	10	78804809	G	0.0298065	169862	0.968125	0.0591384	0.862169	1.0871	-0.547776	0.583846	KCNMA1
rs11001988	10	78806633	C	0.0298193	169873	0.96771	0.0591384	0.8618	1.08664	-0.55502	0.578881	KCNMA1
rs11001992	10	78809912	A	0.120609	169216	1.00373	0.0305694	0.945354	1.0657	0.12168	0.903153	KCNMA1
rs11001993	10	78810018	T	0.120629	169201	1.0037	0.0305707	0.945327	1.06568	0.120814	0.903838	KCNMA1
rs11001996	10	78810231	A	0.120629	169201	1.0037	0.0305707	0.945327	1.06568	0.120814	0.903838	KCNMA1
rs11001997	10	78811235	C	0.120609	169216	1.00373	0.0305694	0.945354	1.0657	0.12168	0.903153	KCNMA1
rs11001998	10	78813009	C	0.120748	169196	1.0036	0.0305626	0.945244	1.06555	0.117459	0.906496	KCNMA1
rs11002002	10	78825848	T	0.0576923	169988	1.06102	0.0415795	0.977983	1.15111	1.42452	0.154295	KCNMA1
rs11002003	10	78828161	A	0.057685	169949	1.06127	0.0415795	0.97821	1.15138	1.43012	0.152682	KCNMA1
rs11002004	10	78829288	T	0.0295932	169887	0.969021	0.0593197	0.862661	1.08849	-0.530492	0.595771	KCNMA1
rs11002005	10	78832020	G	0.495608	168927	0.969305	0.0199772	0.932086	1.00801	-1.56055	0.11863	KCNMA1
rs11002007	10	78841130	C	0.0296579	169803	0.970363	0.0592238	0.864018	1.0898	-0.507991	0.61146	KCNMA1
rs11002008	10	78842050	G	0.12153	169678	1.00202	0.0304532	0.943965	1.06365	0.0663499	0.947099	KCNMA1
rs11002011	10	78850320	G	0.0296741	169879	0.969857	0.0592195	0.863575	1.08922	-0.516837	0.60527	KCNMA1
rs11002013	10	78856627	A	0.0188705	169444	0.846965	0.0790681	0.725375	0.988936	-2.10067	0.0356696	KCNMA1
rs11002014	10	78860564	C	0.122171	169672	0.999669	0.0304109	0.941825	1.06106	-0.0108971	0.991306	KCNMA1
rs11002020	10	78873760	G	0.403999	168378	0.987374	0.0204477	0.948585	1.02775	-0.621429	0.534318	KCNMA1
rs11002021	10	78877806	A	0.0213038	169477	0.854791	0.0741038	0.739235	0.98841	-2.11727	0.0342365	KCNMA1
rs11002022	10	78878445	T	0.0210944	169524	0.858622	0.0742986	0.742265	0.993219	-2.05154	0.0402146	KCNMA1
rs11002024	10	78882030	C	0.0296005	169693	0.986917	0.058854	0.879395	1.10759	-0.223769	0.822937	KCNMA1
rs11002026	10	78883948	C	0.0295153	169641	0.990403	0.0588519	0.882505	1.11149	-0.163859	0.869842	KCNMA1
rs11002029	10	78890615	C	0.0254884	169724	0.98052	0.0635862	0.865629	1.11066	-0.309379	0.757033	KCNMA1
rs11002042	10	78901555	C	0.0358901	169016	1.07868	0.0517788	0.974579	1.19389	1.46266	0.14356	KCNMA1
rs11002043	10	78902405	T	0.0257774	169916	0.977014	0.0633496	0.862934	1.10618	-0.367081	0.713558	KCNMA1
rs11002044	10	78904528	T	0.477268	169650	0.992714	0.0199926	0.954567	1.03239	-0.365762	0.714543	KCNMA1
rs11002048	10	78913820	T	0.0237859	169596	0.965067	0.0661394	0.847734	1.09864	-0.537622	0.590838	KCNMA1
rs11002049	10	78915578	A	0.0287667	169745	1.01183	0.059182	0.901013	1.13627	0.198689	0.842506	KCNMA1
rs11002050	10	78915740	T	0.0239976	169725	0.980004	0.0653735	0.862148	1.11397	-0.308972	0.757343	KCNMA1
rs11002051	10	78921392	T	0.0860855	169895	1.00345	0.0353902	0.93621	1.07553	0.0974294	0.922385	KCNMA1
rs11002053	10	78927720	T	0.0288574	169731	1.02042	0.0589028	0.909162	1.1453	0.343202	0.731447	KCNMA1
rs11002054	10	78928163	G	0.154181	169865	0.992734	0.0276877	0.940297	1.0481	-0.263387	0.792252	KCNMA1
rs11002056	10	78928768	C	0.154177	169870	0.993328	0.0276803	0.940873	1.04871	-0.241852	0.808895	KCNMA1
rs11002057	10	78929072	G	0.154004	169840	0.994582	0.0276786	0.942064	1.05003	-0.196293	0.844381	KCNMA1
rs11002058	10	78929073	A	0.154014	169842	0.994492	0.0276782	0.94198	1.04993	-0.199544	0.841837	KCNMA1
rs11002059	10	78929610	G	0.154279	169988	0.994824	0.0276435	0.942358	1.05021	-0.187741	0.85108	KCNMA1
rs11002066	10	78938337	T	0.0676992	169101	1.00461	0.0395966	0.929595	1.08568	0.116209	0.907487	KCNMA1
rs11002068	10	78938880	A	0.0677305	169045	1.00419	0.0395973	0.929205	1.08523	0.105642	0.915867	KCNMA1
rs11002069	10	78941290	A	0.0677493	169094	1.00635	0.0395465	0.931292	1.08745	0.159982	0.872895	KCNMA1
rs11002070	10	78941628	A	0.067752	169080	1.00648	0.0395468	0.931412	1.08759	0.163268	0.870308	KCNMA1
rs11002074	10	78957730	C	0.140209	169547	0.994488	0.0287009	0.940089	1.05203	-0.192593	0.847277	KCNMA1
rs11002076	10	78959881	A	0.0203255	168975	0.917275	0.073949	0.793513	1.06034	-1.16766	0.242943	KCNMA1
rs11002078	10	78962815	T	0.0671859	169939	1.01723	0.0393859	0.941663	1.09887	0.433846	0.6644	KCNMA1
rs11002079	10	78962910	T	0.0688607	169988	1.02066	0.0388994	0.945733	1.10152	0.52561	0.599159	KCNMA1
rs11002085	10	78971012	A	0.0672034	169865	1.01453	0.0394344	0.939071	1.09605	0.365811	0.714506	KCNMA1
rs11002087	10	78974872	G	0.0671833	169700	1.01087	0.0395306	0.935502	1.0923	0.27337	0.784569	KCNMA1
rs11002093	10	78987783	T	0.0266316	168634	1.02124	0.0613647	0.905509	1.15176	0.342449	0.732013	KCNMA1
rs11002099	10	79020416	A	0.0229147	168582	1.0033	0.0666799	0.880385	1.14338	0.0494055	0.960596	KCNMA1
rs11002100	10	79022505	T	0.103105	169797	1.03228	0.0323718	0.968818	1.0999	0.981384	0.326403	KCNMA1
rs11002101	10	79022584	T	0.103107	169800	1.03224	0.0323721	0.968778	1.09985	0.980101	0.327036	KCNMA1
rs11002108	10	79043417	G	0.364348	168925	1.00778	0.0207281	0.967659	1.04957	0.373936	0.708452	KCNMA1
rs11002109	10	79052563	G	0.373363	169259	1.00155	0.020633	0.961857	1.04288	0.0751217	0.940118	KCNMA1
rs11002110	10	79054216	G	0.243106	169578	0.970394	0.0233896	0.926913	1.01592	-1.28488	0.198836	KCNMA1
rs11002111	10	79054982	G	0.243087	169567	0.970564	0.0233901	0.927074	1.01609	-1.27736	0.201474	KCNMA1
rs11002116	10	79072876	A	0.153176	169929	0.998972	0.027698	0.946187	1.0547	-0.037116	0.970392	KCNMA1
rs11002117	10	79079748	T	0.386245	169474	0.989168	0.0204693	0.950269	1.02966	-0.532079	0.594671	KCNMA1
rs11002118	10	79080984	T	0.386324	169500	0.989696	0.0204658	0.950783	1.0302	-0.506067	0.61281	KCNMA1
rs11002120	10	79087031	T	0.385095	169271	0.988288	0.0204943	0.949377	1.02879	-0.57484	0.5654	KCNMA1
rs11002121	10	79087619	A	0.353946	169311	1.00716	0.0208416	0.966845	1.04915	0.342177	0.732217	KCNMA1
rs11002122	10	79088890	A	0.38503	169279	0.988807	0.0204914	0.949881	1.02933	-0.549314	0.58279	KCNMA1
rs11002123	10	79088922	C	0.38506	169297	0.988743	0.0204893	0.949824	1.02926	-0.552504	0.580603	KCNMA1
rs11002124	10	79090394	T	0.0521716	169412	1.03905	0.0442532	0.952723	1.13319	0.865554	0.386735	KCNMA1
rs11002125	10	79091401	T	0.385473	169056	0.988827	0.0204888	0.949905	1.02934	-0.548379	0.583432	KCNMA1
rs11002126	10	79095025	T	0.337182	169438	0.974004	0.0211143	0.934519	1.01516	-1.24751	0.212211	KCNMA1
rs11002127	10	79095616	T	0.337141	169429	0.974159	0.0211143	0.934668	1.01532	-1.23993	0.215001	KCNMA1
rs11002128	10	79097148	A	0.153093	169600	0.996523	0.0277577	0.943757	1.05224	-0.125471	0.90015	KCNMA1
rs11002130	10	79101769	G	0.0228163	169988	0.926	0.0689408	0.808963	1.05997	-1.11518	0.264774	KCNMA1
rs11002132	10	79107376	T	0.0655313	169644	0.97339	0.0407387	0.89869	1.0543	-0.662037	0.507947	KCNMA1
rs11002133	10	79111391	C	0.358145	169804	1.00399	0.0207524	0.963969	1.04566	0.191698	0.847978	KCNMA1
rs11002135	10	79115605	A	0.0664856	169909	0.976501	0.0403657	0.902222	1.0569	-0.589104	0.555791	KCNMA1
rs11002137	10	79124594	C	0.358434	169727	1.00374	0.020748	0.963742	1.0454	0.179953	0.857189	KCNMA1
rs11002139	10	79129757	A	0.30965	169640	0.990229	0.0215413	0.949291	1.03293	-0.455843	0.648503	KCNMA1
rs11002140	10	79141036	C	0.357848	169016	1.0029	0.0208004	0.962831	1.04463	0.138993	0.889455	KCNMA1
rs11002149	10	79148664	A	0.305625	168301	0.989821	0.0216912	0.948622	1.03281	-0.471673	0.63716	KCNMA1
rs11002153	10	79155045	C	0.0593831	169863	1.02213	0.0419377	0.941471	1.10969	0.521843	0.601779	KCNMA1
rs11002154	10	79156518	G	0.0588334	169640	1.0176	0.0422042	0.936809	1.10535	0.413287	0.679396	KCNMA1
rs11002157	10	79162008	T	0.0595538	169687	1.02012	0.0419454	0.939608	1.10753	0.47487	0.63488	KCNMA1
rs11002158	10	79163884	C	0.059696	169358	1.01652	0.0419787	0.93623	1.10369	0.390265	0.696341	KCNMA1
rs11002159	10	79165894	G	0.059245	168934	1.00502	0.0424045	0.924872	1.09212	0.118183	0.905923	KCNMA1
rs11002163	10	79183605	C	0.060679	169037	0.966003	0.0423756	0.889014	1.04966	-0.816229	0.414369	KCNMA1
rs11002166	10	79200279	A	0.118245	169415	1.09471	0.0298991	1.0324	1.16078	3.02649	0.00247411	KCNMA1
rs11002179	10	79247942	T	0.216436	169988	0.964601	0.0243981	0.91956	1.01185	-1.4772	0.139623	KCNMA1
rs11002181	10	79254152	G	0.226912	169744	0.967493	0.023994	0.923048	1.01408	-1.37729	0.168422	KCNMA1
rs11002184	10	79261699	C	0.0603916	169618	1.00251	0.0420938	0.923119	1.08873	0.0595237	0.952535	KCNMA1
rs11002194	10	79288806	G	0.183717	169176	0.966964	0.0260291	0.91887	1.01757	-1.29065	0.196827	KCNMA1
rs11002197	10	79295765	T	0.0600007	169598	0.997138	0.0422654	0.917865	1.08326	-0.0678108	0.945936	KCNMA1
rs11002199	10	79296996	G	0.079293	169933	0.956142	0.0374919	0.888401	1.02905	-1.19623	0.231608	KCNMA1
rs11002200	10	79298998	A	0.079232	169925	0.955762	0.0375129	0.888011	1.02868	-1.20616	0.227755	KCNMA1
rs11002208	10	79338059	A	0.239667	168457	1.03533	0.0232374	0.989231	1.08357	1.494	0.135176	KCNMA1
rs11002210	10	79340851	T	0.0785817	169556	0.950547	0.037774	0.882715	1.02359	-1.34265	0.179385	KCNMA1
rs11002213	10	79349378	G	0.0447501	169441	0.912491	0.0502725	0.826868	1.00698	-1.82162	0.0685128	KCNMA1
rs11002215	10	79350353	A	0.0446517	169400	0.916845	0.0502254	0.830891	1.01169	-1.72855	0.0838904	KCNMA1
rs11002222	10	79377541	G	0.271333	169734	1.01036	0.022363	0.967035	1.05563	0.461048	0.644764	KCNMA1
rs11002226	10	79399656	A	0.178896	169928	0.983491	0.0262073	0.934249	1.03533	-0.63518	0.525311	KCNMA1
rs1101329	9	22015997	T	0.412268	169511	0.983798	0.0203268	0.945374	1.02378	-0.803587	0.421636	CDKN2B
rs1101330	9	22015465	A	0.395145	169501	0.980297	0.0204853	0.941717	1.02046	-0.971427	0.331336	CDKN2B
rs1102963	20	61382247	C	0.116838	169525	0.939902	0.0317479	0.883199	1.00024	-1.95225	0.0509087	NTSR1
rs11030183	11	28039094	G	0.159621	169921	1.04704	0.0267999	0.993457	1.1035	1.71503	0.0863401	KIF18A
rs11030185	11	28041904	T	0.291012	169967	0.98703	0.0219597	0.94545	1.03044	-0.594469	0.552198	KIF18A
rs11030187	11	28044391	G	0.291014	169968	0.987027	0.0219597	0.945446	1.03044	-0.59463	0.552091	KIF18A
rs11030193	11	28054287	T	0.45096	169860	1.01478	0.0200118	0.975748	1.05537	0.733156	0.463463	KIF18A
rs11030194	11	28062833	A	0.160048	169896	1.04721	0.0267801	0.993663	1.10365	1.72259	0.0849622	KIF18A
rs11030195	11	28062968	C	0.160045	169896	1.04722	0.02678	0.993675	1.10366	1.72302	0.0848849	KIF18A
rs11030197	11	28070980	C	0.450825	169862	1.01421	0.0200107	0.975201	1.05478	0.705052	0.480778	KIF18A
rs11030199	11	28075746	A	0.160102	169851	1.04618	0.0267843	0.992677	1.10257	1.68553	0.0918858	KIF18A
rs11030201	11	28082889	C	0.450889	169872	1.01385	0.0200108	0.974852	1.0544	0.687166	0.491978	KIF18A
rs11030202	11	28083890	T	0.0370747	169981	1.11455	0.0502509	1.01001	1.22991	2.15813	0.030918	KIF18A
rs11030203	11	28090306	T	0.450839	169902	1.01371	0.0200109	0.974716	1.05425	0.680231	0.496358	KIF18A
rs11030204	11	28090681	T	0.446717	168751	1.01799	0.0200818	0.978697	1.05885	0.8877	0.374702	KIF18A
rs11030205	11	28094952	C	0.0464316	168915	1.016	0.0473504	0.925955	1.11481	0.335272	0.73742	KIF18A
rs11030206	11	28099747	T	0.290949	169932	0.986766	0.0219657	0.945185	1.03018	-0.606498	0.544184	KIF18A
rs11030207	11	28105405	C	0.160125	169870	1.04543	0.0267772	0.991978	1.10176	1.65916	0.0970838	KIF18A
rs11030215	11	28132824	C	0.160437	169683	1.04674	0.0267614	0.993253	1.10311	1.70701	0.0878207	KIF18A
rs11030216	11	28135355	T	0.160043	169817	1.04531	0.0267942	0.991834	1.10168	1.65396	0.0981363	KIF18A
rs11043216	12	122294895	G	0.389013	168587	0.997395	0.0205204	0.958077	1.03833	-0.127091	0.898869	HPD
rs11043217	12	122295078	T	0.37371	168521	1.00499	0.0206668	0.965092	1.04653	0.240682	0.809802	HPD
rs11043218	12	122297277	C	0.38917	168672	0.995489	0.0205304	0.956227	1.03636	-0.220201	0.825715	HPD
rs11043220	12	122298807	A	0.373803	168304	1.0036	0.0206976	0.963702	1.04515	0.173617	0.862166	HPD
rs11043222	12	122301275	T	0.125559	169821	1.01508	0.0298722	0.957356	1.07629	0.501084	0.616312	HPD
rs11043223	12	122301738	C	0.374168	168773	1.00193	0.0206696	0.962152	1.04335	0.0932929	0.925671	HPD
rs11043224	12	122304222	G	0.069328	169037	0.998141	0.0392846	0.924171	1.07803	-0.047378	0.962212	HPD
rs11043225	12	122306711	A	0.374216	168813	1.00173	0.0206551	0.961988	1.04312	0.0837517	0.933254	HPD
rs11043226	12	122307286	G	0.125871	169848	1.01557	0.0298342	0.957892	1.07673	0.517982	0.604471	HPD
rs11043227	12	122312324	A	0.465064	169913	0.996649	0.0199444	0.958441	1.03638	-0.168296	0.86635	HPD
rs11043229	12	122320400	A	0.0195597	169762	0.917768	0.0746414	0.792862	1.06235	-1.14965	0.25029	HPD
rs11043231	12	122324893	T	0.0222735	169731	1.06936	0.0658375	0.939903	1.21665	1.01858	0.308401	HPD
rs11043233	12	122330733	T	0.489983	168767	0.988244	0.0200085	0.950239	1.02777	-0.591035	0.554497	HPD
rs11065397	12	121451910	T	0.305658	169734	1.00028	0.0216821	0.958663	1.0437	0.0129255	0.989687	OASL
rs11065403	12	121467649	A	0.18408	169079	1.01574	0.0256337	0.965967	1.06807	0.609188	0.5424	OASL
rs11069646	13	107157120	G	0.442255	169988	1.02975	0.0199922	0.990183	1.0709	1.46648	0.142518	EFNB2
rs11070641	15	48701029	C	0.226391	168737	1.01815	0.0237907	0.971764	1.06675	0.756049	0.44962	FBN1
rs11070643	15	48767178	T	0.0175681	169711	1.01468	0.0750481	0.875884	1.17546	0.194135	0.84607	FBN1
rs11070644	15	48784497	C	0.247808	168433	1.03203	0.0230003	0.986543	1.07962	1.3709	0.170407	FBN1
rs11075772	16	70623713	G	0.415274	168591	0.992474	0.0203452	0.953677	1.03285	-0.371291	0.710421	IL34
rs11075773	16	70642437	T	0.408185	169988	0.978568	0.0202714	0.94045	1.01823	-1.06875	0.285183	IL34
rs1107688	10	92495336	T	0.134037	169603	0.980937	0.0294813	0.925862	1.03929	-0.652869	0.513841	HTR7
rs1107812	9	124325406	A	0.0147569	169446	1.09972	0.0794927	0.941062	1.28513	1.19579	0.231778	DAB2IP
rs11079342	17	56367633	C	0.160116	169818	1.02578	0.027004	0.972898	1.08153	0.942481	0.345947	MPO
rs11079872	17	47588761	T	0.0846177	169988	1.01935	0.0355114	0.950816	1.09283	0.539716	0.589393	NGFR
rs11083963	19	49665340	G	0.450211	169988	1.01544	0.0199918	0.976424	1.05602	0.76654	0.443355	TRPM4
rs11086124	20	61371659	A	0.0107448	169942	1.02587	0.0958312	0.850198	1.23784	0.266513	0.789844	NTSR1
rs11088340	21	37528844	T	0.176771	169827	1.02506	0.0259443	0.974242	1.07854	0.954145	0.34001	CBR3
rs111064118	10	79231649	G	0.411317	168657	0.990013	0.0203221	0.951355	1.03024	-0.49392	0.621362	KCNMA1
rs111068383	10	79231319	T	0.115835	169948	1.0042	0.031003	0.945001	1.06712	0.135341	0.892342	KCNMA1
rs1111781	9	27213061	A	0.303324	169334	1.00219	0.0217482	0.960365	1.04583	0.100393	0.920032	TEK
rs1111782	9	27212966	C	0.311748	169988	1.00255	0.02153	0.961127	1.04576	0.118412	0.905741	TEK
rs111212192	19	49669931	C	0.0135059	169926	1.13195	0.0826962	0.962577	1.33112	1.49875	0.13394	TRPM4
rs111215862	8	15960086	A	0.0537649	168437	0.964433	0.0449477	0.883106	1.05325	-0.80571	0.42041	MSR1
rs111229401	14	81499899	A	0.0253144	169943	0.98533	0.0639619	0.869235	1.11693	-0.231048	0.817278	TSHR
rs111229736	5	155227054	G	0.0401458	169557	1.03674	0.0498793	0.940182	1.14321	0.723332	0.469476	SGCD
rs111229736	5	155227054	G	0.0401458	169557	1.03674	0.0498793	0.940182	1.14321	0.723332	0.469476	SGCD
rs111234597	9	124551973	T	0.0132704	169890	1.04441	0.0853317	0.883563	1.23454	0.509235	0.610588	DAB2IP
rs111238309	9	124327744	G	0.0133393	168974	1.0958	0.0837234	0.929962	1.29121	1.09269	0.27453	DAB2IP
rs111252325	10	78880562	A	0.0106496	169396	0.854345	0.104055	0.696726	1.04762	-1.51285	0.130317	KCNMA1
rs111257252	1	22970790	T	0.0911547	168406	0.97808	0.0351284	0.913004	1.04779	-0.630946	0.528076	C1QB
rs111257252	1	22970790	T	0.0911547	168406	0.97808	0.0351284	0.913004	1.04779	-0.630946	0.528076	C1QA
rs111257252	1	22970790	T	0.0911547	168406	0.97808	0.0351284	0.913004	1.04779	-0.630946	0.528076	C1QC
rs111286392	5	156008772	A	0.0267886	169886	0.869507	0.0655579	0.764663	0.988726	-2.1329	0.0329326	SGCD
rs111286392	5	156008772	A	0.0267886	169886	0.869507	0.0655579	0.764663	0.988726	-2.1329	0.0329326	SGCD
rs111288635	9	27136223	C	0.158962	169855	0.99376	0.0272706	0.942039	1.04832	-0.229523	0.818462	TEK
rs111297611	15	48810941	A	0.0945946	169238	1.00852	0.0340167	0.943469	1.07805	0.24929	0.803136	FBN1
rs111298366	6	148841232	A	0.0202247	169199	1.00464	0.0711636	0.873849	1.15501	0.0650699	0.948118	SASH1
rs111321941	6	151611766	A	0.168598	169314	0.990992	0.0267037	0.940459	1.04424	-0.338859	0.734716	AKAP12
rs111329472	11	67876592	A	0.0339293	169912	1.11146	0.0525056	1.00276	1.23193	2.01255	0.0441623	CHKA
rs111337309	5	155323473	T	0.137237	169062	1.02652	0.0287549	0.970271	1.08604	0.910414	0.362604	SGCD
rs111337309	5	155323473	T	0.137237	169062	1.02652	0.0287549	0.970271	1.08604	0.910414	0.362604	SGCD
rs111342518	20	61363224	T	0.119369	169583	0.990322	0.0308952	0.932134	1.05214	-0.314772	0.752935	NTSR1
rs11134451	5	155201843	C	0.124281	169294	1.00363	0.0301934	0.945964	1.06482	0.120146	0.904368	SGCD
rs11134451	5	155201843	C	0.124281	169294	1.00363	0.0301934	0.945964	1.06482	0.120146	0.904368	SGCD
rs11135000	5	155400236	C	0.328582	169755	0.955287	0.0213541	0.916131	0.996118	-2.14212	0.0321837	SGCD
rs11135000	5	155400236	C	0.328582	169755	0.955287	0.0213541	0.916131	0.996118	-2.14212	0.0321837	SGCD
rs11135083	5	155230398	G	0.12764	169461	1.0159	0.0297003	0.958454	1.0768	0.531231	0.595259	SGCD
rs11135083	5	155230398	G	0.12764	169461	1.0159	0.0297003	0.958454	1.0768	0.531231	0.595259	SGCD
rs11135084	5	155230646	T	0.127305	169494	1.01734	0.0297179	0.959779	1.07836	0.578577	0.562874	SGCD
rs11135084	5	155230646	T	0.127305	169494	1.01734	0.0297179	0.959779	1.07836	0.578577	0.562874	SGCD
rs111351490	20	61366501	C	0.0590718	169040	1.03602	0.0417696	0.954587	1.12441	0.847268	0.396846	NTSR1
rs11135163	5	155785421	G	0.291513	169814	1.03714	0.0218089	0.993739	1.08243	1.67196	0.0945322	SGCD
rs11135163	5	155785421	G	0.291513	169814	1.03714	0.0218089	0.993739	1.08243	1.67196	0.0945322	SGCD
rs11135200	5	155851239	G	0.0198694	169960	0.829995	0.0771623	0.713502	0.965509	-2.41485	0.0157417	SGCD
rs11135200	5	155851239	G	0.0198694	169960	0.829995	0.0771623	0.713502	0.965509	-2.41485	0.0157417	SGCD
rs11135202	5	155851311	T	0.380654	169893	1.04394	0.0204309	1.00297	1.0866	2.10495	0.0352957	SGCD
rs11135202	5	155851311	T	0.380654	169893	1.04394	0.0204309	1.00297	1.0866	2.10495	0.0352957	SGCD
rs11135225	5	155259632	T	0.127988	169907	1.01538	0.0296424	0.958066	1.07612	0.514776	0.60671	SGCD
rs11135225	5	155259632	T	0.127988	169907	1.01538	0.0296424	0.958066	1.07612	0.514776	0.60671	SGCD
rs11135229	5	155261185	T	0.127954	169940	1.01349	0.0296599	0.956251	1.07415	0.45169	0.651492	SGCD
rs11135229	5	155261185	T	0.127954	169940	1.01349	0.0296599	0.956251	1.07415	0.45169	0.651492	SGCD
rs11135273	5	155991569	A	0.482143	169484	1.00413	0.0199722	0.965587	1.04422	0.206586	0.836334	SGCD
rs11135273	5	155991569	A	0.482143	169484	1.00413	0.0199722	0.965587	1.04422	0.206586	0.836334	SGCD
rs11135274	5	155991635	G	0.491775	169475	1.01173	0.01997	0.972897	1.05212	0.584026	0.559203	SGCD
rs11135274	5	155991635	G	0.491775	169475	1.01173	0.01997	0.972897	1.05212	0.584026	0.559203	SGCD
rs11135286	5	156007050	G	0.0553067	168578	1.00781	0.0435217	0.92541	1.09755	0.178825	0.858075	SGCD
rs11135286	5	156007050	G	0.0553067	168578	1.00781	0.0435217	0.92541	1.09755	0.178825	0.858075	SGCD
rs11135288	5	156007236	G	0.245173	169205	0.982495	0.0233157	0.938607	1.02843	-0.75743	0.448793	SGCD
rs11135288	5	156007236	G	0.245173	169205	0.982495	0.0233157	0.938607	1.02843	-0.75743	0.448793	SGCD
rs11135369	5	155286844	T	0.140536	169836	1.00918	0.0285851	0.954192	1.06733	0.319576	0.74929	SGCD
rs11135369	5	155286844	T	0.140536	169836	1.00918	0.0285851	0.954192	1.06733	0.319576	0.74929	SGCD
rs11135380	5	156182048	A	0.0337458	169562	1.0486	0.0539373	0.943407	1.16553	0.879866	0.378932	SGCD
rs11135380	5	156182048	A	0.0337458	169562	1.0486	0.0539373	0.943407	1.16553	0.879866	0.378932	SGCD
rs11135381	5	156182200	G	0.0466284	169682	1.01004	0.0470313	0.921099	1.10757	0.212458	0.83175	SGCD
rs11135381	5	156182200	G	0.0466284	169682	1.01004	0.0470313	0.921099	1.10757	0.212458	0.83175	SGCD
rs11135382	5	156182450	A	0.0462799	169674	1.01374	0.0471244	0.924304	1.11183	0.289619	0.772108	SGCD
rs11135382	5	156182450	A	0.0462799	169674	1.01374	0.0471244	0.924304	1.11183	0.289619	0.772108	SGCD
rs11135383	5	156182462	A	0.0337316	169663	1.04894	0.0539354	0.943713	1.1659	0.885844	0.375701	SGCD
rs11135383	5	156182462	A	0.0337316	169663	1.04894	0.0539354	0.943713	1.1659	0.885844	0.375701	SGCD
rs111367858	20	61330544	T	0.0428803	169845	1.04787	0.0483355	0.953154	1.15199	0.967348	0.33337	NTSR1
rs11137077	8	6784674	T	0.039691	169988	1.03446	0.0503105	0.937319	1.14166	0.673317	0.500746	DEFA4
rs111386413	10	92592039	G	0.0932617	169732	1.01483	0.0340567	0.949304	1.08488	0.432315	0.665513	HTR7
rs111391725	10	92567859	T	0.199428	169670	0.985506	0.0250503	0.938289	1.0351	-0.582824	0.560012	HTR7
rs111420253	9	124444384	T	0.0121285	168528	0.70943	0.10678	0.575464	0.874583	-3.21496	0.00130464	DAB2IP
rs111434731	10	79103567	C	0.0132048	169560	1.04943	0.0864182	0.88592	1.24312	0.558305	0.576636	KCNMA1
rs111471474	8	15996599	C	0.0246167	169580	0.8963	0.0676581	0.784988	1.0234	-1.61814	0.105633	MSR1
rs11148233	13	52594618	G	0.0116185	169988	1.00823	0.093263	0.839798	1.21045	0.0879073	0.92995	ATP7B
rs111483004	6	148857600	T	0.0378302	169957	0.913091	0.0541328	0.821176	1.01529	-1.67956	0.0930424	SASH1
rs11149513	13	28647741	T	0.189454	169052	1.01095	0.0254245	0.961805	1.0626	0.428238	0.668478	FLT3
rs111501197	9	124551924	A	0.015613	169954	0.966572	0.0813397	0.824134	1.13363	-0.417998	0.675948	DAB2IP
rs111501215	9	124492478	A	0.0168051	168967	0.89693	0.0813013	0.764812	1.05187	-1.33795	0.180913	DAB2IP
rs111502533	11	67852730	C	0.0255073	169265	0.993111	0.0637952	0.876385	1.12538	-0.108366	0.913706	CHKA
rs111506886	6	148656175	C	0.021568	169765	0.941823	0.0699883	0.821098	1.0803	-0.856404	0.391774	SASH1
rs111509978	8	10820294	G	0.0817412	168856	1.06358	0.0371463	0.988899	1.1439	1.65944	0.097027	XKR6
rs111515431	19	49678362	T	0.012034	169935	1.1495	0.0867505	0.969766	1.36255	1.60607	0.108258	TRPM4
rs111517725	6	151600011	T	0.193553	168812	0.995114	0.0252884	0.946995	1.04568	-0.193665	0.846438	AKAP12
rs111520998	4	47623953	C	0.0921996	169594	1.02594	0.0341729	0.959473	1.09701	0.749328	0.45366	CORIN
rs111523582	13	28595980	C	0.0239865	169783	0.999656	0.0651792	0.879771	1.13588	-0.00528601	0.995782	FLT3
rs111543390	13	52530198	T	0.0414653	169877	1.05227	0.048955	0.956001	1.15824	1.04083	0.297953	ATP7B
rs111549735	5	137798584	G	0.454882	169222	1.02093	0.0199899	0.981703	1.06172	1.03616	0.300129	EGR1
rs111554137	15	48792010	C	0.0102515	169049	1.07327	0.0957065	0.889701	1.29472	0.738839	0.460005	FBN1
rs11155561	6	148657654	A	0.246097	168596	1.02614	0.0230065	0.980894	1.07347	1.12149	0.262081	SASH1
rs11155563	6	148671148	C	0.289664	169526	1.01298	0.0219633	0.970299	1.05754	0.587157	0.557098	SASH1
rs11155569	6	148765346	G	0.191917	168591	0.987595	0.0255063	0.939438	1.03822	-0.489374	0.624577	SASH1
rs11155781	6	151616531	G	0.416354	168406	1.001	0.0203784	0.961808	1.04179	0.049079	0.960856	AKAP12
rs11155784	6	151658189	G	0.0919223	169306	0.94621	0.0352136	0.883108	1.01382	-1.57016	0.116378	AKAP12
rs11155786	6	151669103	G	0.342544	168927	0.977536	0.0211599	0.937824	1.01893	-1.07374	0.282939	AKAP12
rs11155787	6	151686905	C	0.359837	169988	0.972847	0.0209012	0.933799	1.01353	-1.31706	0.187819	AKAP12
rs111559257	10	79373728	A	0.0185909	168523	0.98702	0.0743445	0.853186	1.14185	-0.175737	0.860501	KCNMA1
rs111560962	13	28666162	A	0.166704	168589	0.990096	0.0268103	0.939412	1.04351	-0.371264	0.710441	FLT3
rs111565655	13	52501587	C	0.0411855	169647	1.05358	0.0491535	0.956813	1.16013	1.06182	0.288318	ATP7B
rs111573533	14	23617748	A	0.0282483	168488	1.02466	0.0597064	0.911504	1.15187	0.408046	0.68324	SLC7A8
rs111575538	19	49664550	C	0.0124595	168747	1.15754	0.0843436	0.981164	1.36562	1.73451	0.0828281	TRPM4
rs111587227	21	37502207	G	0.0127331	169205	0.93171	0.0920707	0.777876	1.11597	-0.768249	0.442339	CBR3
rs11158791	14	25034203	C	0.466453	169255	1.0141	0.0200254	0.975072	1.0547	0.699346	0.484336	CTSG
rs11159480	14	81466662	G	0.133356	169988	1.04399	0.0289247	0.986448	1.10488	1.48822	0.136694	TSHR
rs11159483	14	81501311	T	0.254699	169867	0.9878	0.0229816	0.944294	1.03331	-0.534111	0.593265	TSHR
rs11159484	14	81503553	T	0.254939	169988	0.988716	0.022966	0.945198	1.03424	-0.494133	0.621212	TSHR
rs11159485	14	81504119	G	0.251587	168701	0.990651	0.0231282	0.946747	1.03659	-0.406117	0.684656	TSHR
rs11159486	14	81504124	T	0.251756	168711	0.991231	0.0231188	0.947318	1.03718	-0.380989	0.703211	TSHR
rs11159487	14	81504156	G	0.253023	169119	0.990107	0.0230549	0.946363	1.03587	-0.431259	0.66628	TSHR
rs11159488	14	81504159	A	0.253023	169119	0.990107	0.0230549	0.946363	1.03587	-0.431259	0.66628	TSHR
rs11159491	14	81572939	T	0.349296	168798	1.02816	0.0208157	0.987058	1.07098	1.33416	0.182151	TSHR
rs111608911	10	79293197	C	0.0285961	169988	1.07208	0.0577703	0.957313	1.20061	1.20482	0.228272	KCNMA1
rs111611808	6	151615240	G	0.169313	169004	0.996403	0.0266355	0.945721	1.0498	-0.135282	0.892389	AKAP12
rs111628529	16	70688870	T	0.0108875	169966	1.00369	0.0966992	0.830404	1.21314	0.0380945	0.969612	IL34
rs111631884	10	92571019	G	0.199271	169538	0.985277	0.0250698	0.938034	1.0349	-0.591655	0.554081	HTR7
rs111637109	8	10998224	A	0.015736	169897	1.06425	0.0783883	0.912683	1.24099	0.794403	0.426961	XKR6
rs111647406	4	47797946	C	0.01276	169749	0.973227	0.0893079	0.816949	1.1594	-0.303874	0.761224	CORIN
rs111663076	9	124552225	C	0.0154102	169888	0.960789	0.0820743	0.818024	1.12847	-0.487372	0.625994	DAB2IP
rs111684181	8	10974012	T	0.0202069	169051	0.89849	0.0755894	0.774768	1.04197	-1.41607	0.156756	XKR6
rs111684689	10	78932672	A	0.0208775	169177	1.03093	0.0690552	0.900433	1.18035	0.441183	0.659081	KCNMA1
rs111685246	10	92556445	T	0.0933422	169875	1.01299	0.0340648	0.947562	1.08293	0.378759	0.704867	HTR7
rs111691636	10	79375541	A	0.0359378	169988	1.04325	0.0524752	0.941288	1.15626	0.806932	0.419706	KCNMA1
rs111694647	5	156138058	A	0.0386455	169334	1.00803	0.0515233	0.911202	1.11514	0.155142	0.87671	SGCD
rs111694647	5	156138058	A	0.0386455	169334	1.00803	0.0515233	0.911202	1.11514	0.155142	0.87671	SGCD
rs111699929	10	79301696	A	0.0222577	169402	1.07611	0.0653562	0.946731	1.22318	1.1224	0.261693	KCNMA1
rs111703271	14	25053557	T	0.0625203	169753	0.9803	0.0412677	0.904132	1.06288	-0.482144	0.629703	CTSG
rs111709442	9	124501885	C	0.0461856	169988	1.11735	0.0452862	1.02245	1.22106	2.45026	0.0142752	DAB2IP
rs111716728	13	28613036	T	0.0149966	169105	0.953718	0.083988	0.808964	1.12437	-0.564218	0.572606	FLT3
rs111737786	8	15982569	C	0.0168942	169585	0.949202	0.0788338	0.813308	1.1078	-0.661311	0.508413	MSR1
rs111738189	10	4887471	G	0.0452943	169889	1.08591	0.0461805	0.991938	1.18878	1.78468	0.0743125	AKR1E2
rs111739830	4	47590091	T	0.0205506	169727	0.979601	0.0710066	0.852331	1.12588	-0.290249	0.771626	CORIN
rs111751755	5	155980418	T	0.0170323	169061	0.981267	0.0774419	0.843079	1.1421	-0.244198	0.807077	SGCD
rs111751755	5	155980418	T	0.0170323	169061	0.981267	0.0774419	0.843079	1.1421	-0.244198	0.807077	SGCD
rs111758016		69577617	G	0.186595	169699	0.979035	0.0231668	0.935575	1.02451	-0.914569	0.360418	KIF4A
rs111762202	5	155475294	T	0.0128404	169543	1.04098	0.0861901	0.879183	1.23256	0.466029	0.641195	SGCD
rs111762202	5	155475294	T	0.0128404	169543	1.04098	0.0861901	0.879183	1.23256	0.466029	0.641195	SGCD
rs111781577	9	27139127	A	0.0939015	169912	1.02888	0.0338037	0.962921	1.09936	0.842217	0.399666	TEK
rs111783027	19	49671212	G	0.0121009	169987	1.13555	0.0870028	0.957525	1.34668	1.46109	0.143991	TRPM4
rs111789827	14	23658823	A	0.133588	169342	1.03103	0.0289963	0.974071	1.09133	1.05396	0.291899	SLC7A8
rs111791257	11	28044848	T	0.0182013	169988	0.924664	0.0772888	0.794686	1.0759	-1.01341	0.310866	KIF18A
rs111799544	6	151591845	G	0.0124744	169988	1.00902	0.0897814	0.84621	1.20316	0.100032	0.920319	AKAP12
rs111804058	13	28647199	T	0.176873	169359	1.02028	0.0259916	0.969607	1.0736	0.772498	0.439819	FLT3
rs111807634	10	4889025	T	0.0453922	169908	1.08853	0.0460931	0.994501	1.19145	1.84033	0.0657196	AKR1E2
rs111813503	9	27180534	T	0.0133672	169744	1.12529	0.0824483	0.957376	1.32264	1.43165	0.152244	TEK
rs111838685	16	70635479	A	0.0149798	169128	1.06076	0.0806843	0.905603	1.2425	0.731051	0.464748	IL34
rs111839265	16	75156797	A	0.011409	169340	1.16616	0.0879176	0.981569	1.38545	1.74837	0.0803998	LDHD
rs111850735	6	148827086	C	0.452831	168491	1.0298	0.0201118	0.989999	1.07121	1.46017	0.144244	SASH1
rs111855543	13	52506654	A	0.0414709	169842	1.05627	0.0488889	0.959758	1.16249	1.1198	0.262797	ATP7B
rs11186297	10	92504318	C	0.485936	169870	1.00658	0.0199408	0.967999	1.0467	0.328948	0.742195	HTR7
rs11186298	10	92511504	C	0.0694533	169884	0.993928	0.03941	0.920045	1.07374	-0.154545	0.87718	HTR7
rs11186299	10	92513343	A	0.0693713	169883	0.995285	0.0394154	0.921291	1.07522	-0.119914	0.904552	HTR7
rs11186300	10	92514739	C	0.485599	169572	1.00873	0.0199613	0.970024	1.04897	0.435268	0.663368	HTR7
rs11186305	10	92536962	A	0.0811543	168845	0.993506	0.0367422	0.924476	1.06769	-0.177316	0.85926	HTR7
rs11186306	10	92543486	T	0.0693684	169681	0.995155	0.0394384	0.92113	1.07513	-0.123147	0.901991	HTR7
rs11186309	10	92561557	C	0.203294	169914	0.983361	0.0248863	0.936547	1.03251	-0.674225	0.500168	HTR7
rs11186314	10	92565953	C	0.0489443	169938	0.983451	0.046465	0.897845	1.07722	-0.359147	0.719485	HTR7
rs11186315	10	92568345	G	0.0694548	169657	0.99733	0.0393925	0.923226	1.07738	-0.0678768	0.945884	HTR7
rs11186320	10	92576448	C	0.272808	169315	0.987715	0.0224593	0.945179	1.03216	-0.550396	0.582048	HTR7
rs11186323	10	92583074	G	0.166549	169476	1.00639	0.0267123	0.955055	1.06048	0.238406	0.811566	HTR7
rs11186324	10	92585041	T	0.273224	169478	0.986988	0.0224386	0.944522	1.03136	-0.583697	0.559424	HTR7
rs11186333	10	92605119	A	0.0695927	169831	1.00539	0.0391989	0.931038	1.08567	0.137066	0.890979	HTR7
rs11186336	10	92612195	C	0.209013	169700	1.01182	0.0244465	0.964481	1.06148	0.480596	0.630803	HTR7
rs11186338	10	92614402	A	0.157246	169912	1.00669	0.0272712	0.954296	1.06196	0.244544	0.806809	HTR7
rs11186339	10	92617609	C	0.0650796	169938	0.987579	0.0406206	0.912002	1.06942	-0.307686	0.758321	HTR7
rs11186341	10	92623448	C	0.157219	169897	1.00683	0.0272703	0.954432	1.06211	0.249708	0.802813	HTR7
rs111871296	13	52586752	A	0.0466003	169988	1.02777	0.0466766	0.937917	1.12623	0.586827	0.55732	ATP7B
rs111878603	3	128214736	T	0.0306226	169858	1.07593	0.0559009	0.964273	1.20051	1.30915	0.190483	GATA2
rs111882969	3	128210057	G	0.0230034	169779	0.872367	0.070605	0.759627	1.00184	-1.93393	0.0531221	GATA2
rs111883885	13	107165485	A	0.0160241	169744	1.04505	0.0776544	0.897506	1.21685	0.567445	0.570412	EFNB2
rs111894484	9	27119992	G	0.0480394	169767	1.0307	0.0460542	0.941742	1.12807	0.656627	0.511421	TEK
rs111912141	10	4886417	C	0.0454077	169916	1.08802	0.0460937	0.994032	1.19089	1.83009	0.0672362	AKR1E2
rs111912456	5	155909236	T	0.0412238	169150	1.0702	0.0488198	0.972541	1.17766	1.38965	0.164636	SGCD
rs111912456	5	155909236	T	0.0412238	169150	1.0702	0.0488198	0.972541	1.17766	1.38965	0.164636	SGCD
rs111921418	8	10833513	C	0.0682659	168664	1.04715	0.0403343	0.967557	1.13329	1.14227	0.253342	XKR6
rs111922060	10	92576260	T	0.0234575	169988	0.888888	0.0695011	0.775689	1.01861	-1.69471	0.0901302	HTR7
rs111930575	6	151596154	A	0.192329	168433	0.980168	0.0255149	0.932357	1.03043	-0.785071	0.432412	AKAP12
rs111930830	19	49671980	A	0.012129	169964	1.1327	0.0870006	0.955121	1.34329	1.43218	0.152091	TRPM4
rs111931548	3	128216356	C	0.03067	169889	1.07728	0.0558252	0.965628	1.20184	1.33342	0.182394	GATA2
rs111941207	9	27136142	T	0.158963	169857	0.993801	0.0272713	0.942076	1.04837	-0.22802	0.819631	TEK
rs111944365	6	151585498	T	0.0490569	169701	1.01266	0.0459615	0.925424	1.10812	0.273687	0.784325	AKAP12
rs111950101	10	92540016	T	0.0930422	169751	1.01132	0.0341417	0.94586	1.08131	0.32967	0.741649	HTR7
rs111956194	20	61391081	T	0.0489616	169827	0.955192	0.0470475	0.871051	1.04746	-0.974397	0.329859	NTSR1
rs111964955	9	27176625	G	0.0133481	169650	1.12734	0.0824573	0.959107	1.32508	1.45361	0.146056	TEK
rs111981873	11	28120992	C	0.018079	169755	0.884972	0.0790104	0.758012	1.0332	-1.54662	0.121956	KIF18A
rs111982775	3	128218539	G	0.0306638	169891	1.07759	0.0558206	0.965919	1.20218	1.33877	0.180647	GATA2
rs111994828	14	25053554	G	0.0625203	169753	0.9803	0.0412677	0.904132	1.06288	-0.482144	0.629703	CTSG
rs111996503	8	10944002	A	0.0156526	169461	0.923176	0.0837162	0.783475	1.08779	-0.954834	0.339662	XKR6
rs11199991	10	123270338	G	0.271538	168621	1.00339	0.0224417	0.960216	1.04851	0.150953	0.880013	FGFR2
rs11199993	10	123291264	C	0.0626831	169671	0.984547	0.0415485	0.907549	1.06808	-0.374838	0.707781	FGFR2
rs11200014	10	123334930	A	0.403756	169414	1.03104	0.0202825	0.990858	1.07285	1.50713	0.131776	FGFR2
rs11200028	10	123362141	T	0.0565313	168473	0.949611	0.044299	0.87064	1.03575	-1.16713	0.243156	FGFR2
rs11200029	10	123362151	T	0.0906691	169545	1.01519	0.0344195	0.948965	1.08604	0.438052	0.661348	FGFR2
rs11200030	10	123366026	G	0.142073	169174	1.02608	0.0283466	0.970625	1.0847	0.908175	0.363786	FGFR2
rs112022900	20	61393859	A	0.0546702	169800	0.958292	0.0445792	0.878116	1.04579	-0.955666	0.339241	NTSR1
rs11203291	1	17391667	A	0.205801	168675	1.01409	0.0246558	0.966247	1.0643	0.567372	0.570462	PADI2
rs11203292	1	17392286	G	0.0989233	169864	1.02715	0.0329717	0.96287	1.09572	0.812417	0.416552	PADI2
rs11203297	1	17419024	A	0.191266	169988	1.01968	0.025183	0.970571	1.07127	0.773832	0.43903	PADI2
rs11203298	1	17419066	T	0.372023	169945	0.991017	0.0206431	0.951721	1.03194	-0.437132	0.662016	PADI2
rs11203300	1	17431618	A	0.208714	168839	0.987676	0.0246718	0.941053	1.03661	-0.502608	0.61524	PADI2
rs11203301	1	17439358	T	0.158238	169280	0.996177	0.0272908	0.944293	1.05091	-0.14035	0.888383	PADI2
rs112034206	10	4878315	T	0.045446	169971	1.08823	0.0460549	0.994307	1.19104	1.83601	0.0663569	AKR1E2
rs112037480	6	148683867	T	0.0280805	169388	0.975545	0.0610641	0.865505	1.09958	-0.40546	0.685139	SASH1
rs112046882	5	156015450	A	0.0253024	169885	0.859693	0.0678189	0.752689	0.981908	-2.22917	0.0258027	SGCD
rs112046882	5	156015450	A	0.0253024	169885	0.859693	0.0678189	0.752689	0.981908	-2.22917	0.0258027	SGCD
rs112055915	8	16044767	G	0.0684521	169929	0.988647	0.0396611	0.914706	1.06856	-0.287887	0.773433	MSR1
rs112059885	5	155496320	A	0.195751	168834	1.02464	0.0249793	0.975687	1.07606	0.974592	0.329763	SGCD
rs112059885	5	155496320	A	0.195751	168834	1.02464	0.0249793	0.975687	1.07606	0.974592	0.329763	SGCD
rs112069648	14	81461632	G	0.27883	168676	1.02725	0.0221459	0.983618	1.07282	1.2141	0.224711	TSHR
rs112072005	8	15960008	C	0.0540466	169030	0.967775	0.0446836	0.886624	1.05635	-0.733067	0.463517	MSR1
rs112081741	10	92567718	G	0.199464	169690	0.985286	0.0250496	0.93808	1.03487	-0.591773	0.554003	HTR7
rs112082679	8	11001307	A	0.0157711	169899	1.06118	0.078382	0.910063	1.2374	0.757634	0.44867	XKR6
rs112084988	5	156199692	G	0.0340585	169708	1.05039	0.0536546	0.945539	1.16687	0.916245	0.359539	SGCD
rs112084988	5	156199692	G	0.0340585	169708	1.05039	0.0536546	0.945539	1.16687	0.916245	0.359539	SGCD
rs112085214	9	27128733	A	0.0897678	168869	1.03783	0.0345372	0.969899	1.11051	1.07504	0.282358	TEK
rs112095409	13	28594587	T	0.199152	169481	0.977047	0.0251002	0.930144	1.02632	-0.925095	0.354916	FLT3
rs112098563	16	70672490	C	0.0139778	169161	1.05591	0.0837783	0.896017	1.24435	0.649418	0.516068	IL34
rs112102411	11	28054528	G	0.0179844	169953	0.923707	0.0776859	0.793246	1.07562	-1.02155	0.306994	KIF18A
rs112146477	5	155993139	G	0.346685	169602	0.980296	0.0209999	0.940767	1.02149	-0.947651	0.343307	SGCD
rs112146477	5	155993139	G	0.346685	169602	0.980296	0.0209999	0.940767	1.02149	-0.947651	0.343307	SGCD
rs112160344	13	52576012	T	0.0112431	169927	0.934014	0.0981443	0.770571	1.13212	-0.695546	0.486713	ATP7B
rs112177429		37442275	G	0.0474412	169494	0.991942	0.0420598	0.91345	1.07718	-0.192362	0.847459	LANCL3
rs112179035	19	834751	G	0.0420944	168906	0.993527	0.0499254	0.900914	1.09566	-0.130073	0.896509	PRTN3
rs112179035	19	834751	G	0.0420944	168906	0.993527	0.0499254	0.900914	1.09566	-0.130073	0.896509	AZU1
rs1121852	5	155685940	G	0.0689864	169700	0.975315	0.0397673	0.902184	1.05437	-0.628526	0.52966	SGCD
rs1121852	5	155685940	G	0.0689864	169700	0.975315	0.0397673	0.902184	1.05437	-0.628526	0.52966	SGCD
rs1121853	5	155685912	G	0.0690708	169652	0.976016	0.0397449	0.902872	1.05509	-0.610807	0.541328	SGCD
rs1121853	5	155685912	G	0.0690708	169652	0.976016	0.0397449	0.902872	1.05509	-0.610807	0.541328	SGCD
rs1121854	5	155685816	G	0.25663	168400	1.01641	0.022785	0.972021	1.06283	0.714483	0.474928	SGCD
rs1121854	5	155685816	G	0.25663	168400	1.01641	0.022785	0.972021	1.06283	0.714483	0.474928	SGCD
rs112187140	10	4872263	C	0.0383953	169461	1.10242	0.0496965	1.00011	1.21521	1.96212	0.0497487	AKR1E2
rs112190713	4	6705441	T	0.0203888	169922	1.06629	0.0687018	0.931954	1.21998	0.934198	0.350202	S100P
rs112196454	5	155698038	A	0.0245191	169154	0.924391	0.0670484	0.810558	1.05421	-1.17258	0.240964	SGCD
rs112196454	5	155698038	A	0.0245191	169154	0.924391	0.0670484	0.810558	1.05421	-1.17258	0.240964	SGCD
rs112201927	8	10895200	T	0.28207	169208	1.01851	0.0254391	0.968971	1.07058	0.720889	0.470978	XKR6
rs112211079	5	155475003	T	0.0129802	169720	1.04523	0.0855857	0.883814	1.23612	0.51686	0.605254	SGCD
rs112211079	5	155475003	T	0.0129802	169720	1.04523	0.0855857	0.883814	1.23612	0.51686	0.605254	SGCD
rs112211864	8	15983268	A	0.0134897	169648	0.928826	0.0895107	0.779368	1.10694	-0.824863	0.40945	MSR1
rs112222682	5	155402935	T	0.0593588	169857	1.04267	0.0414926	0.961236	1.13101	1.00715	0.313865	SGCD
rs112222682	5	155402935	T	0.0593588	169857	1.04267	0.0414926	0.961236	1.13101	1.00715	0.313865	SGCD
rs112226107	10	79154976	T	0.0209677	169427	0.953182	0.0710697	0.829242	1.09565	-0.674688	0.499874	KCNMA1
rs112226720	10	78667500	C	0.0623842	168945	1.09007	0.0398849	1.0081	1.1787	2.16225	0.030599	KCNMA1
rs112244541	14	21394312	T	0.0314846	169194	1.02372	0.0566343	0.91617	1.14391	0.414019	0.67886	RNASE2
rs112244821	9	124365039	A	0.0130543	169752	0.992151	0.0883969	0.834323	1.17984	-0.0891451	0.928967	DAB2IP
rs112248647	6	148876269	T	0.0596446	168674	1.02084	0.0419695	0.940228	1.10836	0.491449	0.623109	SASH1
rs112279855	8	6794766	G	0.016811	168818	1.17893	0.0721994	1.02337	1.35814	2.27993	0.0226116	DEFA4
rs11228129	11	67860585	T	0.401162	169707	0.988942	0.0203721	0.950233	1.02923	-0.545811	0.585196	CHKA
rs11228131	11	67870321	G	0.401017	169792	0.988223	0.020369	0.949548	1.02847	-0.581615	0.560826	CHKA
rs11228133	11	67871129	C	0.435941	169930	1.00406	0.0200878	0.965297	1.04438	0.201718	0.840137	CHKA
rs11228136	11	67880302	C	0.435802	169934	1.00387	0.0200865	0.965118	1.04418	0.192348	0.847469	CHKA
rs11228138	11	67891233	C	0.434345	169095	1.00481	0.0201509	0.965896	1.04529	0.238008	0.811875	CHKA
rs112287617	9	124551942	G	0.0156444	169965	0.970279	0.0810999	0.827684	1.13744	-0.372025	0.709874	DAB2IP
rs1122877	10	79097893	G	0.0666007	169878	0.97976	0.0402883	0.905371	1.06026	-0.507529	0.611784	KCNMA1
rs11229061	11	57358374	T	0.0123182	169627	0.887822	0.0956205	0.736094	1.07082	-1.24434	0.213375	SERPING1
rs11229063	11	57369730	A	0.266512	169405	1.05309	0.0222992	1.00805	1.10013	2.31961	0.0203619	SERPING1
rs11229066	11	57374871	G	0.269369	169444	1.05167	0.0222203	1.00685	1.09848	2.2671	0.0233842	SERPING1
rs11229067	11	57374946	T	0.269406	169428	1.05236	0.0222221	1.00751	1.0992	2.29644	0.021651	SERPING1
rs1122934	13	52589536	T	0.0575732	169975	1.00477	0.0427008	0.924105	1.09248	0.111524	0.911201	ATP7B
rs112294431	8	10830255	G	0.0964017	169940	1.03392	0.0349225	0.965515	1.10716	0.955062	0.339547	XKR6
rs112296988	19	49680623	A	0.0141353	169964	1.09934	0.0818476	0.936406	1.29063	1.15718	0.247198	TRPM4
rs112297528	13	52555105	A	0.0112439	169915	0.93383	0.0981444	0.77042	1.1319	-0.697547	0.48546	ATP7B
rs112300475	11	67897749	C	0.0252886	169246	0.998409	0.0639492	0.880795	1.13173	-0.0248959	0.980138	CHKA
rs11230137	11	59851551	A	0.227073	169221	0.967632	0.0240291	0.923117	1.01429	-1.36932	0.170898	MS4A2
rs112301379		37442549	A	0.0473059	169482	0.993227	0.0420949	0.914571	1.07865	-0.161444	0.871744	LANCL3
rs11230141	11	59865147	T	0.0414863	168622	0.897942	0.0523031	0.810453	0.994876	-2.05819	0.0395718	MS4A2
rs112302377	10	79210065	T	0.068576	169469	1.06925	0.038323	0.991882	1.15266	1.74728	0.0805885	KCNMA1
rs112322383	19	818469	A	0.0556774	169126	0.997742	0.0435728	0.916071	1.08669	-0.0518785	0.958626	AZU1
rs112347969	19	49680053	T	0.0140752	169980	1.09657	0.0820925	0.933595	1.28799	1.12295	0.261458	TRPM4
rs112364365	6	148881214	T	0.0597972	168804	1.02567	0.0418178	0.944958	1.11328	0.606107	0.544443	SASH1
rs112369378	19	49680739	C	0.0140998	169967	1.10101	0.08185	0.937818	1.29259	1.17561	0.239749	TRPM4
rs112377043	10	78808586	C	0.0907915	169311	1.01603	0.034488	0.949623	1.08709	0.461169	0.644678	KCNMA1
rs112401085	10	78988366	C	0.0260121	168787	1.0253	0.0618618	0.908226	1.15746	0.40389	0.686294	KCNMA1
rs112409106	10	79171216	A	0.0158798	169146	0.881523	0.0846027	0.746826	1.04051	-1.49055	0.136079	KCNMA1
rs1124163	6	148801719	T	0.118093	169168	1.04304	0.0304859	0.982546	1.10727	1.38237	0.166857	SASH1
rs1124264	6	151615726	G	0.14846	168763	0.999343	0.0280676	0.945853	1.05586	-0.0234014	0.98133	AKAP12
rs1124265	6	151615682	G	0.0425915	169764	0.998764	0.0492594	0.906845	1.1	-0.025102	0.979974	AKAP12
rs112434503	9	27207125	C	0.0173976	169477	0.951835	0.0779961	0.816905	1.10905	-0.632892	0.526804	TEK
rs11244052	9	136129125	A	0.242181	169753	0.999058	0.0232285	0.954594	1.04559	-0.0405759	0.967634	ABO
rs11244053	9	136129360	G	0.242226	169773	0.998863	0.023227	0.95441	1.04539	-0.0489735	0.96094	ABO
rs11244061	9	136153981	T	0.115425	169335	1.05453	0.03064	0.993065	1.1198	1.73283	0.0831262	ABO
rs112469583	9	124496307	T	0.0175071	169160	0.895813	0.079833	0.766061	1.04754	-1.37817	0.16815	DAB2IP
rs112470075	11	67893641	T	0.0339254	169917	1.11165	0.0525054	1.00294	1.23214	2.01588	0.043813	CHKA
rs112476246	13	52499698	C	0.0408223	169552	1.06348	0.0491498	0.965812	1.17102	1.25222	0.210491	ATP7B
rs11250084	8	10753312	C	0.371559	168902	0.99523	0.0252801	0.94712	1.04578	-0.189139	0.849984	XKR6
rs11250085	8	10768998	G	0.171654	169032	0.986109	0.0286405	0.93228	1.04305	-0.488409	0.62526	XKR6
rs11250086	8	10769783	G	0.492445	169433	1.00736	0.0306756	0.948579	1.06978	0.239063	0.811057	XKR6
rs11250088	8	10771015	G	0.253784	169849	1.0218	0.0249884	0.972957	1.07308	0.862846	0.388222	XKR6
rs11250089	8	10771292	G	0.171638	169493	0.987327	0.0285854	0.933532	1.04422	-0.44617	0.655474	XKR6
rs11250096	8	10811574	C	0.128278	168606	0.98902	0.0317792	0.929297	1.05258	-0.347406	0.728286	XKR6
rs11250098	8	10818607	A	0.480393	169452	0.978813	0.0413577	0.902601	1.06146	-0.517799	0.604598	XKR6
rs11250099	8	10818657	A	0.472748	169988	0.974305	0.0399763	0.90088	1.05371	-0.651151	0.514949	XKR6
rs11250100	8	10823889	T	0.0357067	169730	0.981332	0.0549599	0.881118	1.09294	-0.342884	0.731686	XKR6
rs11250108	8	10868899	C	0.369772	168981	0.978446	0.025244	0.931213	1.02807	-0.86316	0.38805	XKR6
rs11250113	8	10907479	T	0.406007	169262	1.0226	0.0289066	0.966275	1.08221	0.773164	0.439425	XKR6
rs11250117	8	10972740	A	0.466192	168910	1.01537	0.0297041	0.957943	1.07624	0.513474	0.60762	XKR6
rs11250118	8	11021426	T	0.0478593	169476	1.00095	0.0470439	0.912783	1.09763	0.0201351	0.983936	XKR6
rs11250119	8	11037034	A	0.457454	169170	0.973766	0.0316115	0.915265	1.03601	-0.840952	0.400375	XKR6
rs11250120	8	11055020	C	0.127652	168533	1.00563	0.0312579	0.945873	1.06917	0.179726	0.857368	XKR6
rs112507989	8	16027848	C	0.052797	169309	1.04425	0.0438015	0.958344	1.13786	0.98856	0.322879	MSR1
rs112508908	12	121466422	A	0.191864	169279	1.01232	0.0253127	0.963325	1.06381	0.483869	0.628479	OASL
rs11252762	10	4858459	T	0.0370724	169479	1.00647	0.0529112	0.907324	1.11645	0.121866	0.903005	AKR1E2
rs11252766	10	4868303	A	0.0842459	169023	0.997247	0.0360071	0.929294	1.07017	-0.0765732	0.938963	AKR1E2
rs11252767	10	4874214	T	0.113986	169534	0.950841	0.0319502	0.893124	1.01229	-1.57772	0.11463	AKR1E2
rs11252769	10	4877459	C	0.0349155	168836	0.976231	0.0550157	0.876442	1.08738	-0.437256	0.661926	AKR1E2
rs11252770	10	4878972	A	0.194187	169185	0.963454	0.0255147	0.916458	1.01286	-1.45919	0.144512	AKR1E2
rs11252774	10	4884447	T	0.114429	169926	0.947709	0.0319153	0.890243	1.00888	-1.68282	0.0924097	AKR1E2
rs11252777	10	4896133	T	0.266518	169396	1.01197	0.0225248	0.968267	1.05765	0.528345	0.59726	AKR1E2
rs11252781	10	4899524	G	0.265549	169912	1.01948	0.022471	0.975557	1.06539	0.858708	0.390502	AKR1E2
rs11252782	10	4899670	G	0.265566	169924	1.01941	0.0224708	0.975491	1.06531	0.855688	0.39217	AKR1E2
rs112529967	5	137792058	A	0.116982	169923	0.974664	0.0312652	0.916731	1.03626	-0.820799	0.411761	EGR1
rs112532322	9	124343011	T	0.0104547	169350	1.08393	0.0949337	0.8999	1.3056	0.84896	0.395903	DAB2IP
rs112539509	14	21350018	A	0.0923065	169988	1.01783	0.034183	0.951874	1.08836	0.51705	0.605122	RNASE3
rs112544025	21	37502202	G	0.0127184	169204	0.932897	0.0920717	0.778865	1.11739	-0.754422	0.450596	CBR3
rs112546496	4	47847833	C	0.194914	169521	0.978009	0.0252341	0.930815	1.02759	-0.881224	0.378197	CORIN
rs112548722	14	81510856	G	0.254645	169846	0.988643	0.0229799	0.945103	1.03419	-0.497025	0.619171	TSHR
rs112571278	13	52575584	C	0.0112431	169927	0.934014	0.0981443	0.770571	1.13212	-0.695546	0.486713	ATP7B
rs112577104	13	52533466	C	0.0565089	169876	0.999992	0.0430526	0.919073	1.08804	-0.000187706	0.99985	ATP7B
rs112588959	17	34333721	A	0.0227722	169988	1.01349	0.0658938	0.8907	1.15321	0.203387	0.838833	CCL23
rs112590013	12	121462236	A	0.0572528	169887	1.07118	0.0417208	0.98707	1.16245	1.64803	0.0993462	OASL
rs112593106	10	4887460	A	0.0452806	169885	1.08403	0.0462203	0.990147	1.18682	1.74573	0.0808574	AKR1E2
rs112604543	6	151572806	G	0.0130553	168859	1.06617	0.0850678	0.902436	1.25961	0.753188	0.451337	AKAP12
rs112614676	13	28570797	T	0.0219985	169080	0.977138	0.0685557	0.854282	1.11766	-0.337354	0.73585	FLT3
rs112616329	8	10895600	T	0.026443	169988	0.968264	0.0637807	0.854484	1.0972	-0.505641	0.613109	XKR6
rs112619086	6	148856696	T	0.0377878	169843	0.912214	0.0541989	0.820281	1.01445	-1.69525	0.0900287	SASH1
rs112621122	5	155853010	A	0.0270731	169467	0.922753	0.063762	0.81435	1.04559	-1.26084	0.207368	SGCD
rs112621122	5	155853010	A	0.0270731	169467	0.922753	0.063762	0.81435	1.04559	-1.26084	0.207368	SGCD
rs112634311	10	4873944	G	0.044538	169709	1.08785	0.0465558	0.992981	1.19178	1.80867	0.0705017	AKR1E2
rs112653092	10	92539105	T	0.0354655	169418	0.904289	0.0563977	0.809657	1.00998	-1.78388	0.0744429	HTR7
rs112656381	5	155697022	C	0.0416615	169713	0.961172	0.0507535	0.870161	1.0617	-0.780271	0.435231	SGCD
rs112656381	5	155697022	C	0.0416615	169713	0.961172	0.0507535	0.870161	1.0617	-0.780271	0.435231	SGCD
rs112672700	10	92549330	G	0.0107419	169988	1.05384	0.0948855	0.874999	1.26923	0.552658	0.580498	HTR7
rs112674986	10	92575116	G	0.0930642	169727	1.01412	0.0340998	0.948557	1.08421	0.411169	0.680949	HTR7
rs112675582	10	79202103	C	0.037273	169238	0.947697	0.0541895	0.852203	1.05389	-0.991343	0.321518	KCNMA1
rs112688507	20	61372012	G	0.0413794	169988	0.965018	0.050912	0.873372	1.06628	-0.699408	0.484297	NTSR1
rs112692793	13	28580587	C	0.0301786	169988	0.938064	0.0596518	0.834559	1.05441	-1.07184	0.283793	FLT3
rs112698077	9	27235500	G	0.0351995	169960	1.00698	0.0541295	0.905616	1.11968	0.128438	0.897803	TEK
rs112708901	11	28090599	C	0.013087	169558	0.853855	0.0939845	0.710206	1.02656	-1.68106	0.0927517	KIF18A
rs112716327	4	47788419	C	0.181434	168728	0.962717	0.0261866	0.914553	1.01342	-1.45096	0.146792	CORIN
rs112728740	10	79332429	A	0.143294	169232	0.991234	0.0284546	0.937466	1.04809	-0.309433	0.756992	KCNMA1
rs112729157	6	148662462	G	0.0282135	168873	0.966848	0.0608654	0.858123	1.08935	-0.553914	0.579637	SASH1
rs112739409	5	155366667	T	0.0285497	168548	1.01687	0.0595617	0.904826	1.14278	0.280821	0.778848	SGCD
rs112739409	5	155366667	T	0.0285497	168548	1.01687	0.0595617	0.904826	1.14278	0.280821	0.778848	SGCD
rs112741201	6	148787103	T	0.0315831	169616	1.04088	0.0560064	0.932666	1.16164	0.715313	0.474416	SASH1
rs112744124	10	78629890	A	0.0768084	169988	0.960873	0.0380709	0.891784	1.03531	-1.04839	0.294459	KCNMA1
rs112749544	4	47594136	A	0.0133554	168920	0.977544	0.0878854	0.822864	1.1613	-0.258424	0.79608	CORIN
rs112751609	5	155603987	G	0.0212639	169936	0.898698	0.0724842	0.779677	1.03589	-1.47354	0.140604	SGCD
rs112751609	5	155603987	G	0.0212639	169936	0.898698	0.0724842	0.779677	1.03589	-1.47354	0.140604	SGCD
rs112752635	8	10957450	A	0.0218144	169269	0.921192	0.0720612	0.799855	1.06093	-1.13913	0.254648	XKR6
rs112754197	11	67816175	A	0.0696249	169652	1.05553	0.0383749	0.979052	1.13798	1.40828	0.15905	CHKA
rs112764194	11	57385856	T	0.272101	168873	1.04747	0.0222315	1.00281	1.09412	2.08622	0.0369585	SERPING1
rs112765066	10	4883859	T	0.0113849	169610	1.09527	0.0899239	0.918287	1.30637	1.012	0.31154	AKR1E2
rs112776908		69521057	T	0.0441009	169974	0.978954	0.043986	0.898093	1.0671	-0.483566	0.628694	KIF4A
rs112789834	13	52557418	A	0.119983	169162	1.01038	0.0306638	0.951442	1.07296	0.336648	0.736382	ATP7B
rs112812294	11	28120578	A	0.0170174	169650	0.90957	0.0804158	0.776937	1.06484	-1.17867	0.238531	KIF18A
rs112814002	13	107147840	G	0.0104558	169619	1.0626	0.0951947	0.881738	1.28056	0.637829	0.523585	EFNB2
rs112832795	5	137811794	T	0.116227	168652	0.961938	0.0316066	0.904157	1.02341	-1.22775	0.219541	EGR1
rs112846160	5	155649814	G	0.0267842	169988	1.05589	0.060245	0.93829	1.18822	0.902672	0.3667	SGCD
rs112846160	5	155649814	G	0.0267842	169988	1.05589	0.060245	0.93829	1.18822	0.902672	0.3667	SGCD
rs112849992	14	23655802	T	0.0172928	169868	0.960742	0.0779804	0.824575	1.1194	-0.513577	0.607548	SLC7A8
rs112863118	19	831402	A	0.0680136	169988	0.915527	0.0409415	0.844932	0.99202	-2.15566	0.0311103	PRTN3
rs112863118	19	831402	A	0.0680136	169988	0.915527	0.0409415	0.844932	0.99202	-2.15566	0.0311103	AZU1
rs112875067	10	92570857	C	0.203006	169549	0.985206	0.0249019	0.938276	1.03448	-0.598514	0.549497	HTR7
rs112888826	14	81600241	G	0.0340936	169988	1.01196	0.054521	0.909403	1.12609	0.218131	0.827327	TSHR
rs112892683	5	155389922	G	0.0273597	169172	0.963764	0.0620742	0.853362	1.08845	-0.594585	0.552121	SGCD
rs112892683	5	155389922	G	0.0273597	169172	0.963764	0.0620742	0.853362	1.08845	-0.594585	0.552121	SGCD
rs112898751	15	48741369	T	0.01732	169977	1.0311	0.0750913	0.889987	1.19459	0.407869	0.68337	FBN1
rs112903433	10	92558649	T	0.045107	169907	0.990575	0.048219	0.901246	1.08876	-0.196394	0.844302	HTR7
rs112916157	19	819827	G	0.0555605	169203	0.99273	0.0436786	0.91128	1.08146	-0.167053	0.867328	AZU1
rs112923279	14	23632259	A	0.0179954	169988	0.936154	0.0777849	0.803779	1.09033	-0.848179	0.396338	SLC7A8
rs112932551	14	23591623	T	0.0165065	169388	1.00727	0.0781305	0.864255	1.17396	0.0927423	0.926108	SLC7A8
rs112939226	12	121463392	G	0.0571326	169868	1.06308	0.041893	0.979283	1.15406	1.46025	0.144223	OASL
rs112940481	19	43857281	T	0.0114952	168809	1.05244	0.0919163	0.878938	1.26019	0.556073	0.578161	CD177
rs112943022	14	21428496	A	0.0519478	169988	0.953263	0.0458376	0.871357	1.04287	-1.04421	0.296388	RNASE2
rs112949277	12	121485884	A	0.0544249	168728	1.05416	0.0431495	0.968673	1.14719	1.22233	0.221582	OASL
rs112963796	8	10923198	C	0.0141266	168795	0.941566	0.0872749	0.793528	1.11722	-0.689898	0.490258	XKR6
rs112966592	10	79015540	A	0.0243884	168379	1.0412	0.0636289	0.919118	1.17949	0.634453	0.525785	KCNMA1
rs112971077	6	148850141	A	0.0370583	169476	0.917696	0.0546506	0.82448	1.02145	-1.57161	0.116041	SASH1
rs112988876	10	92611234	T	0.0420038	169794	0.992953	0.0499394	0.900368	1.09506	-0.141618	0.887381	HTR7
rs112997838	8	15980459	A	0.0325653	169429	1.01373	0.0556912	0.908903	1.13065	0.244854	0.806569	MSR1
rs113001408	13	107168620	C	0.0161628	169865	1.047	0.0772212	0.899948	1.21809	0.594816	0.551967	EFNB2
rs113005980	19	825680	T	0.0964656	169988	1.00281	0.0336679	0.93877	1.07121	0.0832471	0.933655	AZU1
rs113017155	12	121473054	T	0.0555519	169427	1.06088	0.0425113	0.976065	1.15305	1.39008	0.164504	OASL
rs113022713	14	21413442	C	0.0224828	169374	1.07525	0.0652694	0.946128	1.22198	1.11153	0.266341	RNASE2
rs113026707	6	148699653	A	0.0394989	169891	1.02234	0.0509206	0.925236	1.12964	0.433924	0.664343	SASH1
rs113033750	20	61334868	T	0.0427302	169716	1.0338	0.04872	0.939654	1.13739	0.682389	0.494993	NTSR1
rs113035196	6	151649651	C	0.0528797	169602	0.975399	0.0449429	0.893155	1.06522	-0.554226	0.579424	AKAP12
rs113045186	8	10810492	A	0.122247	168356	1.03133	0.0318863	0.96885	1.09784	0.967528	0.33328	XKR6
rs113056267	8	6785327	G	0.0200354	169700	1.04735	0.069832	0.913376	1.20097	0.662447	0.507685	DEFA4
rs113068515	5	155197365	C	0.0638604	169988	0.992978	0.0408964	0.916492	1.07585	-0.172307	0.863197	SGCD
rs113068515	5	155197365	C	0.0638604	169988	0.992978	0.0408964	0.916492	1.07585	-0.172307	0.863197	SGCD
rs113092628	5	155876503	G	0.0194581	169955	0.833735	0.0778173	0.715797	0.971105	-2.33676	0.0194518	SGCD
rs113092628	5	155876503	G	0.0194581	169955	0.833735	0.0778173	0.715797	0.971105	-2.33676	0.0194518	SGCD
rs113111085	5	155262078	T	0.0406966	169793	1.03401	0.0496116	0.938203	1.13961	0.674189	0.500191	SGCD
rs113111085	5	155262078	T	0.0406966	169793	1.03401	0.0496116	0.938203	1.13961	0.674189	0.500191	SGCD
rs113114665	6	151555778	G	0.0635566	168708	1.0476	0.0401528	0.96832	1.13338	1.15822	0.246775	AKAP12
rs113115720	13	52569451	C	0.0459159	169745	1.01695	0.0472243	0.927044	1.11557	0.355826	0.721971	ATP7B
rs113117314	16	70690795	T	0.0110817	169965	0.992034	0.0962787	0.821437	1.19806	-0.0830682	0.933797	IL34
rs113123159	11	28136825	A	0.160046	169817	1.04528	0.0267936	0.991809	1.10164	1.65298	0.0983346	KIF18A
rs113132229	5	155132768	A	0.03665	169427	1.02173	0.0524033	0.921998	1.13225	0.410214	0.681649	SGCD
rs113132229	5	155132768	A	0.03665	169427	1.02173	0.0524033	0.921998	1.13225	0.410214	0.681649	SGCD
rs113136004	19	49719070	G	0.472175	169238	0.978163	0.0199837	0.940592	1.01724	-1.10485	0.269226	TRPM4
rs113139530	14	100145224	G	0.0101821	168678	1.04935	0.0973314	0.867103	1.26989	0.494887	0.62068	CYP46A1
rs113159745	19	49671771	T	0.0119948	169949	1.13086	0.0876343	0.952387	1.34277	1.40328	0.160532	TRPM4
rs113165347	5	155288809	C	0.0389506	169407	1.06221	0.050202	0.962671	1.17204	1.20216	0.229301	SGCD
rs113165347	5	155288809	C	0.0389506	169407	1.06221	0.050202	0.962671	1.17204	1.20216	0.229301	SGCD
rs1131824	10	78944590	A	0.35426	169988	0.990889	0.020831	0.951248	1.03218	-0.439372	0.660392	KCNMA1
rs113202849	5	155736436	G	0.0181904	169128	0.953663	0.0764696	0.820926	1.10786	-0.620436	0.534971	SGCD
rs113202849	5	155736436	G	0.0181904	169128	0.953663	0.0764696	0.820926	1.10786	-0.620436	0.534971	SGCD
rs113203828	10	79098175	A	0.0142157	169461	1.07677	0.0823173	0.916338	1.2653	0.898588	0.368872	KCNMA1
rs113210215	5	155286982	A	0.0108233	169218	0.97241	0.0976097	0.803089	1.17743	-0.286629	0.774397	SGCD
rs113210215	5	155286982	A	0.0108233	169218	0.97241	0.0976097	0.803089	1.17743	-0.286629	0.774397	SGCD
rs113225536	8	10787838	T	0.0414563	168551	1.08376	0.0495864	0.983392	1.19438	1.62223	0.104754	XKR6
rs113242665	6	148692431	C	0.0314121	169807	0.996921	0.0572041	0.891186	1.1152	-0.0539103	0.957007	SASH1
rs113252693	8	10817742	G	0.0135062	169292	0.963791	0.0875708	0.811787	1.14426	-0.421158	0.67364	XKR6
rs113254198	8	16058470	T	0.0217971	169036	1.01843	0.0681149	0.891155	1.16389	0.268171	0.788568	MSR1
rs113255276	10	92620697	T	0.0563768	169857	0.926407	0.0445978	0.848868	1.01103	-1.71403	0.0865237	HTR7
rs113263434	8	10817722	G	0.0133246	168860	0.956523	0.0885383	0.80414	1.13778	-0.502044	0.615636	XKR6
rs113265549	9	124453442	A	0.0299669	168703	0.979527	0.0590071	0.872548	1.09962	-0.350565	0.725915	DAB2IP
rs113272996	6	148666328	T	0.044448	169569	0.997494	0.0484182	0.907187	1.09679	-0.0518147	0.958676	SASH1
rs113279335	8	15969474	G	0.0659092	168975	0.959713	0.0409056	0.885773	1.03982	-1.00527	0.314766	MSR1
rs113281451	5	155701190	A	0.0294758	168986	0.893873	0.0622283	0.791237	1.00982	-1.80291	0.0714021	SGCD
rs113281451	5	155701190	A	0.0294758	168986	0.893873	0.0622283	0.791237	1.00982	-1.80291	0.0714021	SGCD
rs113293648	8	10931491	T	0.0134488	168937	0.912579	0.0909458	0.763585	1.09065	-1.00588	0.314475	XKR6
rs113297216	17	34332894	T	0.0624683	169734	0.968324	0.0416858	0.892355	1.05076	-0.772168	0.440015	CCL23
rs113306889	11	28067530	G	0.0392216	169575	0.980642	0.0518135	0.885945	1.08546	-0.377281	0.705965	KIF18A
rs113315889	12	122302271	A	0.0147048	169775	0.886948	0.0878135	0.746708	1.05353	-1.36618	0.171882	HPD
rs113323172		69537674	A	0.177053	169898	0.979637	0.0236363	0.935289	1.02609	-0.870403	0.38408	KIF4A
rs113331719	5	155876610	G	0.0194581	169955	0.833735	0.0778173	0.715797	0.971105	-2.33676	0.0194518	SGCD
rs113331719	5	155876610	G	0.0194581	169955	0.833735	0.0778173	0.715797	0.971105	-2.33676	0.0194518	SGCD
rs113356936	6	148653906	A	0.0789284	169299	1.00013	0.0369726	0.930217	1.07529	0.00346586	0.997235	SASH1
rs113362660	6	151623281	A	0.189717	169792	0.982037	0.0255008	0.934161	1.03237	-0.710801	0.477208	AKAP12
rs113372544		69512570	T	0.177098	169988	0.978141	0.0236457	0.933844	1.02454	-0.93469	0.349948	KIF4A
rs113372883	10	79106822	C	0.0218939	169819	0.918387	0.0706401	0.799644	1.05476	-1.20521	0.228121	KCNMA1
rs113379066	5	156015359	C	0.150769	169352	1.01097	0.0277885	0.957381	1.06756	0.392622	0.694599	SGCD
rs113379066	5	156015359	C	0.150769	169352	1.01097	0.0277885	0.957381	1.06756	0.392622	0.694599	SGCD
rs113388072	5	156079906	G	0.0128254	169936	0.899056	0.0929093	0.74938	1.07863	-1.14531	0.252081	SGCD
rs113388072	5	156079906	G	0.0128254	169936	0.899056	0.0929093	0.74938	1.07863	-1.14531	0.252081	SGCD
rs113391942	12	121452130	A	0.0573139	169950	1.07274	0.0416597	0.98863	1.16401	1.68547	0.0918979	OASL
rs113419837	5	155905742	T	0.0414215	169127	1.0653	0.0487927	0.968139	1.1722	1.29634	0.194858	SGCD
rs113419837	5	155905742	T	0.0414215	169127	1.0653	0.0487927	0.968139	1.1722	1.29634	0.194858	SGCD
rs113424540	17	73747520	A	0.0361614	169988	0.95628	0.0542401	0.859836	1.06354	-0.824201	0.409826	ITGB4
rs113449211	5	155385906	G	0.0608702	168958	1.04156	0.0411326	0.960882	1.129	0.989854	0.322245	SGCD
rs113449211	5	155385906	G	0.0608702	168958	1.04156	0.0411326	0.960882	1.129	0.989854	0.322245	SGCD
rs113465676	5	155360323	A	0.025678	169347	1.00957	0.0629083	0.892457	1.14204	0.151357	0.879694	SGCD
rs113465676	5	155360323	A	0.025678	169347	1.00957	0.0629083	0.892457	1.14204	0.151357	0.879694	SGCD
rs113472609	5	155501582	C	0.188499	169935	1.02745	0.0252499	0.977843	1.07958	1.0726	0.28345	SGCD
rs113472609	5	155501582	C	0.188499	169935	1.02745	0.0252499	0.977843	1.07958	1.0726	0.28345	SGCD
rs113479334	6	148853067	A	0.0373305	169660	0.91476	0.0545031	0.82208	1.01789	-1.63465	0.102121	SASH1
rs113483918	20	61337239	A	0.0417643	168996	1.03542	0.049366	0.939935	1.14061	0.705165	0.480707	NTSR1
rs113485865	10	4889020	G	0.0453922	169908	1.08853	0.0460931	0.994501	1.19145	1.84033	0.0657196	AKR1E2
rs113491664	5	155526605	C	0.265573	169426	1.01719	0.022519	0.973273	1.06309	0.756939	0.449086	SGCD
rs113491664	5	155526605	C	0.265573	169426	1.01719	0.022519	0.973273	1.06309	0.756939	0.449086	SGCD
rs113496326	4	6701546	C	0.0203261	169929	1.06524	0.0688667	0.930743	1.21918	0.91778	0.358734	S100P
rs113505228	8	10895354	G	0.199633	168822	1.00424	0.0269093	0.952643	1.05862	0.157063	0.875195	XKR6
rs113514430	4	47673150	C	0.0135211	169439	0.852011	0.0921524	0.711222	1.02067	-1.73794	0.0822207	CORIN
rs113518207	14	25034684	C	0.0627526	169738	0.982276	0.0412261	0.906028	1.06494	-0.433781	0.664447	CTSG
rs113523053	10	92574993	T	0.163871	169280	1.03677	0.0266468	0.984012	1.09236	1.35512	0.175378	HTR7
rs113523304	13	28677412	C	0.0805877	168754	1.05493	0.0359346	0.983191	1.13191	1.48822	0.136693	FLT3
rs113535567	13	52514559	A	0.48062	169894	0.999573	0.0199353	0.96127	1.0394	-0.0214324	0.982901	ATP7B
rs113560651	13	107187479	C	0.305788	168535	1.07446	0.021469	1.03018	1.12063	3.34512	0.00082247	EFNB2
rs113566016	4	47624167	C	0.0331939	168344	0.999441	0.0559846	0.895577	1.11535	-0.00999627	0.992024	CORIN
rs113566341	5	137798496	C	0.454863	169206	1.02093	0.0199935	0.981702	1.06174	1.03627	0.300077	EGR1
rs113567725	10	79067780	C	0.0198558	168817	0.896815	0.0752392	0.773855	1.03931	-1.44745	0.14777	KCNMA1
rs113573137	12	121456434	A	0.0573421	169971	1.07243	0.0416644	0.988335	1.16368	1.67835	0.0932786	OASL
rs113578884	5	155783520	G	0.0186875	169953	0.961375	0.0748506	0.830195	1.11328	-0.526253	0.598712	SGCD
rs113578884	5	155783520	G	0.0186875	169953	0.961375	0.0748506	0.830195	1.11328	-0.526253	0.598712	SGCD
rs113581409	10	4895941	C	0.025126	169307	0.965654	0.0649413	0.850244	1.09673	-0.538167	0.590462	AKR1E2
rs113587618	11	67840369	A	0.0339828	169792	1.11666	0.0523655	1.00774	1.23736	2.10721	0.0350992	CHKA
rs113610603	6	148868314	A	0.059325	168445	1.01818	0.0421611	0.937425	1.10589	0.427315	0.66915	SASH1
rs113619141	5	137811793	A	0.116211	168646	0.960431	0.0316299	0.902698	1.02186	-1.27643	0.201804	EGR1
rs113619504	14	25053465	T	0.0624374	169610	0.9838	0.0412601	0.907374	1.06666	-0.395844	0.69222	CTSG
rs113636560	5	155890906	C	0.0277814	169304	0.869921	0.0644165	0.76674	0.986986	-2.16332	0.0305167	SGCD
rs113636560	5	155890906	C	0.0277814	169304	0.869921	0.0644165	0.76674	0.986986	-2.16332	0.0305167	SGCD
rs113637155	11	67845437	A	0.0254992	169260	0.993557	0.0637951	0.876779	1.12589	-0.101329	0.919289	CHKA
rs113639148	6	148684693	T	0.0390052	169580	1.02674	0.0511618	0.92878	1.13504	0.515853	0.605957	SASH1
rs113649307	5	137814741	T	0.020043	168987	1.1151	0.0681751	0.97563	1.27452	1.59807	0.110028	EGR1
rs113670512	15	50544307	C	0.0114482	168498	0.971493	0.0950407	0.806382	1.17041	-0.304302	0.760898	HDC
rs113692313	9	124392854	A	0.147645	169887	0.978282	0.0283146	0.92547	1.03411	-0.775488	0.438052	DAB2IP
rs113692685	5	156079168	A	0.0128246	169947	0.899111	0.0929093	0.749426	1.07869	-1.14466	0.252352	SGCD
rs113692685	5	156079168	A	0.0128246	169947	0.899111	0.0929093	0.749426	1.07869	-1.14466	0.252352	SGCD
rs113719912	10	4888545	A	0.0103912	169374	1.10926	0.0935337	0.923456	1.33244	1.10859	0.267608	AKR1E2
rs113737675	11	67828662	A	0.0339195	169755	1.11899	0.052365	1.00984	1.23994	2.14699	0.0317938	CHKA
rs113741266	15	48795436	C	0.0944891	169173	1.00815	0.034047	0.943071	1.07772	0.238429	0.811549	FBN1
rs113756497	10	92587963	G	0.0931418	169725	1.01378	0.0340834	0.948271	1.08382	0.401594	0.687983	HTR7
rs113760235	10	78989985	C	0.0258451	168736	1.0296	0.0619683	0.911842	1.16256	0.470673	0.637874	KCNMA1
rs113763935	11	67816945	T	0.0336729	169810	1.11961	0.0525686	1.01	1.24112	2.14925	0.0316144	CHKA
rs113767641	9	124521981	T	0.0173848	169113	0.891248	0.0800226	0.761874	1.04259	-1.43874	0.150223	DAB2IP
rs1137827	9	136129715	T	0.0598765	169975	1.04036	0.0413128	0.959443	1.12811	0.957798	0.338165	ABO
rs113783404	14	81423877	G	0.0270431	169988	1.02215	0.0607404	0.907432	1.15138	0.360757	0.718281	TSHR
rs113792361	5	155474358	C	0.0129773	169720	1.04548	0.0855861	0.884022	1.23642	0.519622	0.603327	SGCD
rs113792361	5	155474358	C	0.0129773	169720	1.04548	0.0855861	0.884022	1.23642	0.519622	0.603327	SGCD
rs113797354	10	79349990	T	0.12317	168941	1.00453	0.0302648	0.946681	1.06592	0.1495	0.881159	KCNMA1
rs113797987	10	92591332	A	0.0932617	169732	1.01483	0.0340567	0.949304	1.08488	0.432315	0.665513	HTR7
rs113812291	10	78911206	C	0.0239609	168608	0.970308	0.066612	0.851549	1.10563	-0.452496	0.650911	KCNMA1
rs113816536	8	10824115	T	0.0694631	168298	1.03633	0.0402025	0.957808	1.12129	0.887694	0.374705	XKR6
rs113826113	14	21391370	A	0.0788137	169723	0.972753	0.037356	0.904076	1.04665	-0.739514	0.459595	RNASE2
rs113831746	10	92521978	A	0.0191143	169454	1.0305	0.0719358	0.894986	1.18653	0.417658	0.676197	HTR7
rs113838440	10	79132297	A	0.0217925	169829	0.922365	0.0706352	0.803116	1.05932	-1.1441	0.252581	KCNMA1
rs113841326	5	155835476	A	0.126741	169918	0.958254	0.0304389	0.902757	1.01716	-1.40092	0.161239	SGCD
rs113841326	5	155835476	A	0.126741	169918	0.958254	0.0304389	0.902757	1.01716	-1.40092	0.161239	SGCD
rs113850939	14	81466495	T	0.0955993	169452	0.988855	0.034219	0.92471	1.05745	-0.327514	0.743279	TSHR
rs113865415	9	27176267	C	0.0133398	169643	1.12842	0.0824575	0.960025	1.32635	1.46522	0.142862	TEK
rs113866322	14	81588469	C	0.362502	169304	1.02666	0.0206747	0.985891	1.06912	1.27268	0.203131	TSHR
rs113866885	16	70690803	G	0.011117	169965	0.989633	0.0962749	0.819455	1.19515	-0.108239	0.913806	IL34
rs113882191	8	11005594	T	0.0158057	169907	1.05915	0.0783802	0.90832	1.23502	0.733147	0.463469	XKR6
rs113907020	16	70675630	T	0.0143719	169149	1.03119	0.0834092	0.875672	1.21433	0.368247	0.712689	IL34
rs113907575	5	155245643	G	0.0399886	168723	0.943082	0.0525018	0.850863	1.0453	-1.1162	0.264338	SGCD
rs113907575	5	155245643	G	0.0399886	168723	0.943082	0.0525018	0.850863	1.0453	-1.1162	0.264338	SGCD
rs113909311	19	49720216	T	0.012861	168338	1.12499	0.0842634	0.953727	1.32701	1.39771	0.162201	TRPM4
rs113913362	6	148849860	T	0.0242579	169388	1.1134	0.0623237	0.985374	1.25806	1.72355	0.0847886	SASH1
rs113913651	10	79346536	A	0.0131643	168790	0.900542	0.0917462	0.752332	1.07795	-1.14183	0.253526	KCNMA1
rs113915058	8	15975259	A	0.0173169	169719	0.95905	0.0774992	0.823899	1.11637	-0.539512	0.589534	MSR1
rs113930267	5	155136345	A	0.0632623	169706	0.996478	0.0410356	0.919472	1.07993	-0.0859709	0.93149	SGCD
rs113930267	5	155136345	A	0.0632623	169706	0.996478	0.0410356	0.919472	1.07993	-0.0859709	0.93149	SGCD
rs113935225	13	28646769	C	0.176875	169357	1.02003	0.0259909	0.969372	1.07334	0.763113	0.445396	FLT3
rs113941048		69599620	A	0.185912	169556	0.981261	0.0231958	0.937649	1.0269	-0.815514	0.414778	KIF4A
rs113951800	14	81609779	A	0.0229983	169491	1.03242	0.0655203	0.907999	1.17389	0.486951	0.626293	TSHR
rs113954092	5	156035367	C	0.220281	169579	0.996634	0.0240906	0.95067	1.04482	-0.139974	0.88868	SGCD
rs113954092	5	156035367	C	0.220281	169579	0.996634	0.0240906	0.95067	1.04482	-0.139974	0.88868	SGCD
rs113967415	9	27180967	A	0.0134107	169790	1.13667	0.0819583	0.967987	1.33474	1.56298	0.118058	TEK
rs113971945	2	242495859	T	0.0824876	169771	0.992416	0.0363612	0.924151	1.06572	-0.20938	0.834151	BOK
rs113979885	8	15981712	C	0.0159286	168941	0.984439	0.0802201	0.841211	1.15205	-0.195508	0.844995	MSR1
rs113980265	5	156003473	T	0.151128	169270	1.012	0.0277508	0.95843	1.06857	0.429948	0.667233	SGCD
rs113980265	5	156003473	T	0.151128	169270	1.012	0.0277508	0.95843	1.06857	0.429948	0.667233	SGCD
rs113984787	19	49671207	A	0.0121391	169988	1.13207	0.0869994	0.954597	1.34254	1.42587	0.153907	TRPM4
rs113985602	5	155959674	C	0.492632	168759	1.00945	0.0200037	0.97064	1.04981	0.470266	0.638165	SGCD
rs113985602	5	155959674	C	0.492632	168759	1.00945	0.0200037	0.97064	1.04981	0.470266	0.638165	SGCD
rs113991040		37499178	A	0.071853	169798	0.991624	0.0347849	0.926271	1.06159	-0.241806	0.808931	LANCL3
rs114019818	5	155291410	G	0.0450385	169988	1.01626	0.0478512	0.925279	1.11618	0.337024	0.736099	SGCD
rs114019818	5	155291410	G	0.0450385	169988	1.01626	0.0478512	0.925279	1.11618	0.337024	0.736099	SGCD
rs114021007	5	155373160	T	0.0211838	169988	1.00048	0.0693435	0.873336	1.14613	0.00686321	0.994524	SGCD
rs114021007	5	155373160	T	0.0211838	169988	1.00048	0.0693435	0.873336	1.14613	0.00686321	0.994524	SGCD
rs114040214	8	10861038	T	0.0429823	169779	0.942046	0.050469	0.853322	1.04	-1.18293	0.236836	XKR6
rs114054592	15	50544130	C	0.025342	169758	1.06237	0.0616919	0.941374	1.19891	0.980664	0.326759	HDC
rs114077209	5	155904850	G	0.0351465	169505	0.984689	0.0544855	0.884955	1.09566	-0.283175	0.777043	SGCD
rs114077209	5	155904850	G	0.0351465	169505	0.984689	0.0544855	0.884955	1.09566	-0.283175	0.777043	SGCD
rs114087267	5	155529831	T	0.0318838	169867	0.898933	0.0594828	0.80001	1.01009	-1.79122	0.0732585	SGCD
rs114087267	5	155529831	T	0.0318838	169867	0.898933	0.0594828	0.80001	1.01009	-1.79122	0.0732585	SGCD
rs114091710	20	61356755	A	0.0501315	169145	1.05559	0.0447215	0.967006	1.15229	1.20975	0.226375	NTSR1
rs114094648	10	78760489	A	0.0169836	169988	1.154	0.0728745	1.0004	1.33118	1.96549	0.049357	KCNMA1
rs114102084	5	155512243	A	0.0318883	169796	0.892918	0.059674	0.79436	1.00371	-1.89798	0.0576982	SGCD
rs114102084	5	155512243	A	0.0318883	169796	0.892918	0.059674	0.79436	1.00371	-1.89798	0.0576982	SGCD
rs114128937	5	155753749	A	0.0129603	169942	0.902569	0.0918314	0.753899	1.08056	-1.11629	0.264298	SGCD
rs114128937	5	155753749	A	0.0129603	169942	0.902569	0.0918314	0.753899	1.08056	-1.11629	0.264298	SGCD
rs114131384	5	155360998	C	0.0383851	169988	1.04842	0.051083	0.948532	1.15882	0.925579	0.354665	SGCD
rs114131384	5	155360998	C	0.0383851	169988	1.04842	0.051083	0.948532	1.15882	0.925579	0.354665	SGCD
rs114145189	5	155933150	A	0.0272115	169469	0.843432	0.0659045	0.741229	0.959728	-2.58368	0.00977537	SGCD
rs114145189	5	155933150	A	0.0272115	169469	0.843432	0.0659045	0.741229	0.959728	-2.58368	0.00977537	SGCD
rs114146801	5	156037834	T	0.020602	169013	1.07731	0.0684409	0.942075	1.23197	1.08811	0.276549	SGCD
rs114146801	5	156037834	T	0.020602	169013	1.07731	0.0684409	0.942075	1.23197	1.08811	0.276549	SGCD
rs114152620	4	47760714	A	0.0505557	168448	0.940943	0.046935	0.858247	1.03161	-1.29695	0.19465	CORIN
rs114154914	5	155565063	T	0.0107096	169988	0.90386	0.101163	0.741294	1.10208	-0.999189	0.317703	SGCD
rs114154914	5	155565063	T	0.0107096	169988	0.90386	0.101163	0.741294	1.10208	-0.999189	0.317703	SGCD
rs114158576	5	155994590	A	0.0200691	169988	0.920258	0.0736735	0.796524	1.06321	-1.12796	0.259336	SGCD
rs114158576	5	155994590	A	0.0200691	169988	0.920258	0.0736735	0.796524	1.06321	-1.12796	0.259336	SGCD
rs114162640	5	155639031	G	0.0125498	169485	1.33503	0.0790682	1.14337	1.55881	3.65445	0.00025773	SGCD
rs114162640	5	155639031	G	0.0125498	169485	1.33503	0.0790682	1.14337	1.55881	3.65445	0.00025773	SGCD
rs114164514	5	155885565	A	0.0276587	169350	0.872688	0.0644177	0.769178	0.990128	-2.11397	0.034518	SGCD
rs114164514	5	155885565	A	0.0276587	169350	0.872688	0.0644177	0.769178	0.990128	-2.11397	0.034518	SGCD
rs114168952	5	155843464	T	0.0184475	169915	0.822983	0.0803954	0.703004	0.963437	-2.42328	0.0153813	SGCD
rs114168952	5	155843464	T	0.0184475	169915	0.822983	0.0803954	0.703004	0.963437	-2.42328	0.0153813	SGCD
rs114171315	5	155896363	A	0.0189837	169988	0.996458	0.0730697	0.863499	1.14989	-0.0485583	0.961271	SGCD
rs114171315	5	155896363	A	0.0189837	169988	0.996458	0.0730697	0.863499	1.14989	-0.0485583	0.961271	SGCD
rs114194871	8	11026507	T	0.0314693	169181	1.03641	0.057244	0.926415	1.15947	0.624745	0.532139	XKR6
rs114199246	14	81550143	T	0.025842	168524	0.94735	0.0644021	0.83501	1.07481	-0.839822	0.401008	TSHR
rs114204032	21	37528350	A	0.0129213	169874	0.772793	0.0986207	0.636967	0.937582	-2.61349	0.00896227	CBR3
rs114213960	4	47645781	T	0.0140598	169526	1.16436	0.0792683	0.996813	1.36007	1.91969	0.0548965	CORIN
rs114216122	5	155895109	C	0.0474412	168440	0.945937	0.0480234	0.860963	1.0393	-1.15734	0.247133	SGCD
rs114216122	5	155895109	C	0.0474412	168440	0.945937	0.0480234	0.860963	1.0393	-1.15734	0.247133	SGCD
rs114227705	5	155660226	G	0.0228321	169936	0.892861	0.0701453	0.778173	1.02445	-1.61556	0.106189	SGCD
rs114227705	5	155660226	G	0.0228321	169936	0.892861	0.0701453	0.778173	1.02445	-1.61556	0.106189	SGCD
rs114236371	5	155928740	C	0.0343112	169988	0.996182	0.0550827	0.894236	1.10975	-0.0694474	0.944633	SGCD
rs114236371	5	155928740	C	0.0343112	169988	0.996182	0.0550827	0.894236	1.10975	-0.0694474	0.944633	SGCD
rs114238574	5	155737791	G	0.0102872	169968	0.838548	0.106639	0.680388	1.03347	-1.65121	0.0986956	SGCD
rs114238574	5	155737791	G	0.0102872	169968	0.838548	0.106639	0.680388	1.03347	-1.65121	0.0986956	SGCD
rs114277521	5	155784152	G	0.0125983	169943	0.919219	0.0925527	0.766722	1.10205	-0.910089	0.362776	SGCD
rs114277521	5	155784152	G	0.0125983	169943	0.919219	0.0925527	0.766722	1.10205	-0.910089	0.362776	SGCD
rs114278976	5	156104693	C	0.0128534	169955	0.903792	0.0925056	0.753924	1.08345	-1.09352	0.274167	SGCD
rs114278976	5	156104693	C	0.0128534	169955	0.903792	0.0925056	0.753924	1.08345	-1.09352	0.274167	SGCD
rs114291306	5	156032214	A	0.025166	169912	0.863192	0.0678366	0.755726	0.985938	-2.16872	0.0301038	SGCD
rs114291306	5	156032214	A	0.025166	169912	0.863192	0.0678366	0.755726	0.985938	-2.16872	0.0301038	SGCD
rs114298916	20	61347958	C	0.0126685	169988	1.12732	0.0849617	0.95439	1.33157	1.4105	0.158391	NTSR1
rs114301250	5	155858329	G	0.0195098	169940	0.836029	0.0776004	0.718072	0.973364	-2.30787	0.0210065	SGCD
rs114301250	5	155858329	G	0.0195098	169940	0.836029	0.0776004	0.718072	0.973364	-2.30787	0.0210065	SGCD
rs114306761	5	155208198	C	0.0401674	169528	1.03747	0.0498758	0.94085	1.14401	0.737492	0.460823	SGCD
rs114306761	5	155208198	C	0.0401674	169528	1.03747	0.0498758	0.94085	1.14401	0.737492	0.460823	SGCD
rs114318690	5	137793946	T	0.0135559	169262	0.94072	0.0886596	0.790666	1.11925	-0.689267	0.490655	EGR1
rs114319278	8	10887740	C	0.0902599	169865	1.00819	0.0359496	0.939599	1.08179	0.226921	0.820485	XKR6
rs114364659	1	20015752	G	0.0133728	169822	0.889524	0.091426	0.743594	1.06409	-1.28047	0.20038	HTR6
rs114377188	20	61358216	T	0.0374347	168854	0.948467	0.0539473	0.853301	1.05425	-0.980742	0.32672	NTSR1
rs114386607	6	151582718	T	0.0442645	168747	1.01997	0.0481774	0.928067	1.12098	0.410443	0.681481	AKAP12
rs114395809	5	155677397	G	0.0263077	169988	0.943385	0.0635121	0.832966	1.06844	-0.917627	0.358814	SGCD
rs114395809	5	155677397	G	0.0263077	169988	0.943385	0.0635121	0.832966	1.06844	-0.917627	0.358814	SGCD
rs114407863	8	10996431	T	0.0404318	169285	1.04273	0.0502224	0.944978	1.15059	0.833114	0.404781	XKR6
rs114409270	20	61357485	A	0.0501838	169218	1.05759	0.0446455	0.968984	1.15431	1.25424	0.209755	NTSR1
rs114412332	17	73740496	T	0.0107352	169163	0.926828	0.100355	0.761337	1.12829	-0.75718	0.448942	ITGB4
rs114425231	14	100199351	T	0.0254019	169200	1.0972	0.0609084	0.973732	1.23632	1.52292	0.127779	CYP46A1
rs114429649	4	47793615	T	0.0217798	169102	1.04321	0.0670623	0.914716	1.18974	0.630723	0.528222	CORIN
rs114443672	5	156184254	T	0.012798	169988	1.08045	0.0855196	0.913716	1.27762	0.904819	0.365561	SGCD
rs114443672	5	156184254	T	0.012798	169988	1.08045	0.0855196	0.913716	1.27762	0.904819	0.365561	SGCD
rs114445510	5	156095517	T	0.0251568	169914	0.862565	0.06783	0.755188	0.98521	-2.17964	0.0292844	SGCD
rs114445510	5	156095517	T	0.0251568	169914	0.862565	0.06783	0.755188	0.98521	-2.17964	0.0292844	SGCD
rs114464189	5	155945423	G	0.0163046	168357	0.988805	0.0790067	0.846955	1.15441	-0.14249	0.886693	SGCD
rs114464189	5	155945423	G	0.0163046	168357	0.988805	0.0790067	0.846955	1.15441	-0.14249	0.886693	SGCD
rs114466942	5	155134163	C	0.0295227	169988	0.992642	0.0590876	0.884092	1.11452	-0.124983	0.900537	SGCD
rs114466942	5	155134163	C	0.0295227	169988	0.992642	0.0590876	0.884092	1.11452	-0.124983	0.900537	SGCD
rs114467740	5	155358291	C	0.0381168	169925	1.04127	0.0514598	0.941368	1.15177	0.785813	0.431977	SGCD
rs114467740	5	155358291	C	0.0381168	169925	1.04127	0.0514598	0.941368	1.15177	0.785813	0.431977	SGCD
rs114468395	5	155590140	G	0.0230742	169778	1.00363	0.06677	0.880524	1.14396	0.0543406	0.956664	SGCD
rs114468395	5	155590140	G	0.0230742	169778	1.00363	0.06677	0.880524	1.14396	0.0543406	0.956664	SGCD
rs114494162	4	47675124	A	0.0180133	169208	1.07494	0.0728484	0.93191	1.23991	0.991944	0.321225	CORIN
rs114499886	9	124457111	A	0.0275319	169676	0.97529	0.0613911	0.864724	1.09999	-0.407565	0.683593	DAB2IP
rs114506640	8	15959970	A	0.0548912	169262	0.965408	0.0443742	0.884993	1.05313	-0.793344	0.427577	MSR1
rs114526884	5	155653987	T	0.022713	169837	0.897756	0.0701746	0.782394	1.03013	-1.53698	0.124298	SGCD
rs114526884	5	155653987	T	0.022713	169837	0.897756	0.0701746	0.782394	1.03013	-1.53698	0.124298	SGCD
rs114538134	5	155943823	A	0.0378496	168311	0.977658	0.0531002	0.881024	1.08489	-0.425528	0.670452	SGCD
rs114538134	5	155943823	A	0.0378496	168311	0.977658	0.0531002	0.881024	1.08489	-0.425528	0.670452	SGCD
rs114547858	4	6707841	G	0.0303168	169988	0.996431	0.0579425	0.889461	1.11627	-0.0616978	0.950803	S100P
rs114551177	5	155823911	A	0.0194396	169885	0.838831	0.0775985	0.720481	0.976622	-2.26481	0.0235246	SGCD
rs114551177	5	155823911	A	0.0194396	169885	0.838831	0.0775985	0.720481	0.976622	-2.26481	0.0235246	SGCD
rs114565156	8	15970053	C	0.0588369	169783	0.953576	0.0432605	0.876056	1.03796	-1.09883	0.271844	MSR1
rs114600345	5	156001645	T	0.0109499	169864	0.902596	0.0994986	0.742678	1.09695	-1.02996	0.303028	SGCD
rs114600345	5	156001645	T	0.0109499	169864	0.902596	0.0994986	0.742678	1.09695	-1.02996	0.303028	SGCD
rs114603152	5	155650877	T	0.0153128	169988	1.01523	0.0809396	0.866305	1.18977	0.186807	0.851812	SGCD
rs114603152	5	155650877	T	0.0153128	169988	1.01523	0.0809396	0.866305	1.18977	0.186807	0.851812	SGCD
rs114606940	2	242496904	T	0.237939	168707	0.986817	0.0236022	0.942207	1.03354	-0.562255	0.573942	BOK
rs114613611	20	61364362	T	0.0512845	169876	1.05549	0.0441257	0.968039	1.15083	1.22382	0.22102	NTSR1
rs114631375	5	155634095	C	0.0227999	169847	0.894251	0.0701529	0.779373	1.02606	-1.59321	0.111112	SGCD
rs114631375	5	155634095	C	0.0227999	169847	0.894251	0.0701529	0.779373	1.02606	-1.59321	0.111112	SGCD
rs114639555	4	47788193	C	0.027327	169539	1.01282	0.0607922	0.899056	1.14098	0.209583	0.833994	CORIN
rs114645617	5	156045809	A	0.0305433	169988	0.957823	0.0592598	0.852792	1.07579	-0.727174	0.467119	SGCD
rs114645617	5	156045809	A	0.0305433	169988	0.957823	0.0592598	0.852792	1.07579	-0.727174	0.467119	SGCD
rs114657834	8	15987008	G	0.0172021	169979	0.941759	0.0783527	0.807692	1.09808	-0.765838	0.443772	MSR1
rs11466118	17	47570986	G	0.0181276	169769	1.06654	0.0721523	0.925892	1.22855	0.892813	0.371957	NGFR
rs11466124	17	47572518	T	0.0179852	169834	1.04192	0.073151	0.902751	1.20254	0.561374	0.574543	NGFR
rs11466129	17	47578483	G	0.226474	169231	1.0029	0.023792	0.957208	1.05078	0.121765	0.903085	NGFR
rs11466134	17	47583018	A	0.0303385	168911	0.962503	0.0590235	0.857357	1.08055	-0.647498	0.517309	NGFR
rs11466173	17	47592201	C	0.0280308	169831	0.960889	0.061266	0.852165	1.08349	-0.6512	0.514917	NGFR
rs114668162	5	155725527	G	0.0198874	169731	0.860908	0.0764064	0.741172	0.999986	-1.96015	0.0499783	SGCD
rs114668162	5	155725527	G	0.0198874	169731	0.860908	0.0764064	0.741172	0.999986	-1.96015	0.0499783	SGCD
rs114672170	5	156159804	A	0.0123597	169907	0.925423	0.0929568	0.771286	1.11036	-0.833765	0.404413	SGCD
rs114672170	5	156159804	A	0.0123597	169907	0.925423	0.0929568	0.771286	1.11036	-0.833765	0.404413	SGCD
rs114675560	5	156078229	T	0.0144025	169103	0.991487	0.0845092	0.840142	1.1701	-0.10116	0.919423	SGCD
rs114675560	5	156078229	T	0.0144025	169103	0.991487	0.0845092	0.840142	1.1701	-0.10116	0.919423	SGCD
rs114676069	4	47753625	T	0.0156599	169988	1.07833	0.0773099	0.926711	1.25475	0.975436	0.329344	CORIN
rs114680992	5	156143721	T	0.0249488	169988	0.946755	0.0657481	0.832286	1.07697	-0.83219	0.405302	SGCD
rs114680992	5	156143721	T	0.0249488	169988	0.946755	0.0657481	0.832286	1.07697	-0.83219	0.405302	SGCD
rs114698895	5	155951061	A	0.0248733	169841	0.854653	0.0685785	0.747163	0.977606	-2.29022	0.0220083	SGCD
rs114698895	5	155951061	A	0.0248733	169841	0.854653	0.0685785	0.747163	0.977606	-2.29022	0.0220083	SGCD
rs114710102	15	48740002	G	0.0173229	169977	1.03087	0.0750911	0.889791	1.19433	0.404941	0.685521	FBN1
rs114726440	5	156145269	T	0.0239193	169988	0.924915	0.0672898	0.810634	1.05531	-1.15996	0.246066	SGCD
rs114726440	5	156145269	T	0.0239193	169988	0.924915	0.0672898	0.810634	1.05531	-1.15996	0.246066	SGCD
rs114729396	5	156107601	C	0.0122074	168914	0.965729	0.0924274	0.805714	1.15752	-0.377286	0.705961	SGCD
rs114729396	5	156107601	C	0.0122074	168914	0.965729	0.0924274	0.805714	1.15752	-0.377286	0.705961	SGCD
rs114731365	1	19997834	A	0.0145685	169784	0.936078	0.0853201	0.791931	1.10646	-0.774215	0.438803	HTR6
rs114737484	5	155968999	A	0.02509	169948	0.853205	0.0682542	0.746372	0.975329	-2.32595	0.0200211	SGCD
rs114737484	5	155968999	A	0.02509	169948	0.853205	0.0682542	0.746372	0.975329	-2.32595	0.0200211	SGCD
rs114758785	8	10947534	A	0.0290784	169662	1.09098	0.0581072	0.973542	1.22258	1.49851	0.134002	XKR6
rs114758991	10	78914855	T	0.0695024	168505	1.03656	0.0387076	0.960828	1.11826	0.92761	0.35361	KCNMA1
rs114776512	4	47846711	T	0.015001	169322	0.995378	0.0824392	0.846868	1.16993	-0.0561957	0.955186	CORIN
rs1147855	6	148844451	A	0.189016	169406	0.987069	0.0255935	0.938777	1.03785	-0.50855	0.611068	SASH1
rs114790340	10	78633056	T	0.0385086	169988	0.828796	0.056102	0.742495	0.925128	-3.34713	0.000816519	KCNMA1
rs114799538	8	10815827	A	0.127707	169278	0.991074	0.0317068	0.931359	1.05462	-0.282772	0.777352	XKR6
rs114811385	19	49722791	C	0.137204	169878	1.0074	0.0289716	0.951787	1.06625	0.254361	0.799217	TRPM4
rs114815444	8	10887295	G	0.0902208	169789	1.00459	0.0360118	0.936128	1.07806	0.127158	0.898815	XKR6
rs114817880	5	155759034	A	0.0126855	169958	0.910563	0.092555	0.759499	1.09167	-1.01229	0.311401	SGCD
rs114817880	5	155759034	A	0.0126855	169958	0.910563	0.092555	0.759499	1.09167	-1.01229	0.311401	SGCD
rs114818008	14	81494792	G	0.0252482	169933	0.983544	0.0640906	0.867441	1.11519	-0.258896	0.795716	TSHR
rs114831434	9	124458196	T	0.027535	169675	0.975197	0.0613911	0.864642	1.09989	-0.409113	0.682457	DAB2IP
rs114834447	19	835593	G	0.0466423	169492	1.00488	0.0472648	0.915969	1.10241	0.102927	0.918021	PRTN3
rs114834447	19	835593	G	0.0466423	169492	1.00488	0.0472648	0.915969	1.10241	0.102927	0.918021	AZU1
rs114874859	8	11009253	T	0.0385786	169913	1.02589	0.0516005	0.927208	1.13507	0.495294	0.620392	XKR6
rs114880222	5	155649155	A	0.0178715	169404	0.954862	0.0768012	0.821424	1.10998	-0.601406	0.54757	SGCD
rs114880222	5	155649155	A	0.0178715	169404	0.954862	0.0768012	0.821424	1.10998	-0.601406	0.54757	SGCD
rs114886461	8	10956724	A	0.0326769	169554	1.05212	0.0558283	0.943067	1.17377	0.909995	0.362825	XKR6
rs114890815	2	121114915	G	0.0401587	169988	0.990812	0.0510372	0.896496	1.09505	-0.180856	0.856481	INHBB
rs114901375	5	155709702	C	0.019939	169818	0.862543	0.0761965	0.742886	1.00147	-1.94064	0.0523022	SGCD
rs114901375	5	155709702	C	0.019939	169818	0.862543	0.0761965	0.742886	1.00147	-1.94064	0.0523022	SGCD
rs114925121	5	156204592	C	0.0126101	169904	0.92885	0.0918336	0.775848	1.11203	-0.803709	0.421565	SGCD
rs114925121	5	156204592	C	0.0126101	169904	0.92885	0.0918336	0.775848	1.11203	-0.803709	0.421565	SGCD
rs114939494	14	81503935	C	0.0255283	169988	0.975135	0.0639658	0.860235	1.10538	-0.393633	0.693852	TSHR
rs114952271	10	92586395	C	0.0932617	169732	1.01483	0.0340567	0.949304	1.08488	0.432315	0.665513	HTR7
rs114955282	5	155288526	A	0.0151593	169500	0.89218	0.086162	0.753549	1.05632	-1.3241	0.185469	SGCD
rs114955282	5	155288526	A	0.0151593	169500	0.89218	0.086162	0.753549	1.05632	-1.3241	0.185469	SGCD
rs114957592	6	148769037	T	0.0230163	169988	1.03249	0.0662054	0.906844	1.17555	0.48297	0.629117	SASH1
rs114961308	5	155884488	A	0.0276444	169347	0.873241	0.0644175	0.769665	0.990755	-2.10414	0.0353662	SGCD
rs114961308	5	155884488	A	0.0276444	169347	0.873241	0.0644175	0.769665	0.990755	-2.10414	0.0353662	SGCD
rs114969690	9	124328569	A	0.0130193	168865	1.12499	0.0837434	0.9547	1.32566	1.40639	0.159608	DAB2IP
rs114980758	5	155193973	T	0.0172277	169988	1.06296	0.0743352	0.918842	1.22967	0.821321	0.411463	SGCD
rs114980758	5	155193973	T	0.0172277	169988	1.06296	0.0743352	0.918842	1.22967	0.821321	0.411463	SGCD
rs114981380	6	151596886	G	0.0284851	169843	0.980745	0.0601589	0.871663	1.10348	-0.323195	0.746547	AKAP12
rs11498504	10	92524836	C	0.133571	169475	0.97894	0.0295634	0.923829	1.03734	-0.71998	0.471537	HTR7
rs11498506	10	92586105	A	0.163052	169501	1.00939	0.0269038	0.957541	1.06404	0.347283	0.728379	HTR7
rs11498507	10	92586219	G	0.0685798	169474	0.994708	0.0397	0.920244	1.0752	-0.133643	0.893685	HTR7
rs11498662	10	92586229	T	0.165729	169240	1.00442	0.0268054	0.953017	1.05861	0.164691	0.869188	HTR7
rs114993216	16	70690250	T	0.0109751	169976	1.00497	0.0962875	0.832134	1.21371	0.0514941	0.958932	IL34
rs114993688	5	155948557	G	0.0197635	169707	0.828092	0.0777503	0.711045	0.964405	-2.42612	0.0152613	SGCD
rs114993688	5	155948557	G	0.0197635	169707	0.828092	0.0777503	0.711045	0.964405	-2.42612	0.0152613	SGCD
rs115007994	4	47687343	T	0.0102374	169672	0.985309	0.0993585	0.810958	1.19714	-0.148956	0.881588	CORIN
rs115010552	5	155919116	A	0.0177115	169410	0.979733	0.0762935	0.843659	1.13776	-0.268369	0.788415	SGCD
rs115010552	5	155919116	A	0.0177115	169410	0.979733	0.0762935	0.843659	1.13776	-0.268369	0.788415	SGCD
rs115013689	17	56366664	T	0.0455752	169862	1.00155	0.0479167	0.911774	1.10017	0.0323999	0.974153	MPO
rs11502392	12	122307089	G	0.125779	169845	1.01589	0.0298465	0.958172	1.0771	0.528368	0.597244	HPD
rs115025702	5	155725887	G	0.0197899	169733	0.855394	0.0768236	0.735824	0.994394	-2.03314	0.0420386	SGCD
rs115025702	5	155725887	G	0.0197899	169733	0.855394	0.0768236	0.735824	0.994394	-2.03314	0.0420386	SGCD
rs115053756	5	155586964	A	0.0211648	169905	0.903709	0.0724884	0.784019	1.04167	-1.39674	0.162492	SGCD
rs115053756	5	155586964	A	0.0211648	169905	0.903709	0.0724884	0.784019	1.04167	-1.39674	0.162492	SGCD
rs115071869	9	136158862	A	0.0255162	169814	0.893896	0.0661544	0.785193	1.01765	-1.69551	0.0899785	ABO
rs115075127	5	155823249	T	0.019434	169883	0.839016	0.0775986	0.72064	0.976838	-2.26196	0.0237	SGCD
rs115075127	5	155823249	T	0.019434	169883	0.839016	0.0775986	0.72064	0.976838	-2.26196	0.0237	SGCD
rs115080567	5	137805829	A	0.0177201	169807	1.03609	0.0739259	0.89634	1.19764	0.479629	0.631492	EGR1
rs115090084	15	50543253	T	0.0253834	169717	1.06501	0.0615866	0.94391	1.20164	1.02267	0.306464	HDC
rs1151104	11	59847805	A	0.282966	168759	0.975286	0.0222742	0.933625	1.01881	-1.12346	0.26124	MS4A2
rs1151105	11	59848232	T	0.3073	168853	0.978492	0.0217147	0.937721	1.02104	-1.0013	0.316681	MS4A2
rs1151106	11	59849044	G	0.399547	169845	0.993685	0.0203515	0.954829	1.03412	-0.311256	0.755606	MS4A2
rs1151107	11	59849325	G	0.399566	169823	0.993556	0.0203518	0.954704	1.03399	-0.317657	0.750745	MS4A2
rs115124268	1	20005345	C	0.0135006	169807	0.895388	0.0906911	0.749575	1.06957	-1.2184	0.223074	HTR6
rs11512743	11	59874928	A	0.0206056	169080	0.927072	0.0723916	0.80444	1.0684	-1.04604	0.295544	MS4A2
rs115132068	5	155983718	C	0.0101401	168785	1.07215	0.0956759	0.888823	1.29328	0.728121	0.46654	SGCD
rs115132068	5	155983718	C	0.0101401	168785	1.07215	0.0956759	0.888823	1.29328	0.728121	0.46654	SGCD
rs11515104	9	27224618	A	0.189011	169403	1.02803	0.0252781	0.978336	1.08024	1.09353	0.274163	TEK
rs11515105	9	27224633	A	0.188936	169404	1.02863	0.025277	0.978909	1.08087	1.11663	0.264154	TEK
rs115166192	9	136133218	T	0.022414	169961	0.876897	0.0709936	0.76299	1.00781	-1.85039	0.0642577	ABO
rs115169161	5	155702451	A	0.0199741	169820	0.861254	0.0761969	0.741775	0.999977	-1.96027	0.0499645	SGCD
rs115169161	5	155702451	A	0.0199741	169820	0.861254	0.0761969	0.741775	0.999977	-1.96027	0.0499645	SGCD
rs115182502	9	124453950	T	0.0272546	169678	0.966611	0.0619155	0.856149	1.09133	-0.548477	0.583364	DAB2IP
rs115185933	10	79181252	C	0.0218817	169434	0.945517	0.0692291	0.825546	1.08292	-0.809254	0.418369	KCNMA1
rs115199241	8	15974785	C	0.0238801	169618	1.01619	0.0648574	0.894889	1.15394	0.247655	0.804401	MSR1
rs115200367	13	52569039	T	0.0112375	169922	0.934237	0.0981448	0.770755	1.1324	-0.693109	0.488241	ATP7B
rs115201447	4	47696261	A	0.0192808	169988	1.06784	0.0707278	0.929616	1.22662	0.928062	0.353375	CORIN
rs115206688	5	155834796	G	0.019583	169969	0.836859	0.0773881	0.719084	0.973924	-2.30138	0.0213701	SGCD
rs115206688	5	155834796	G	0.019583	169969	0.836859	0.0773881	0.719084	0.973924	-2.30138	0.0213701	SGCD
rs115211339	14	23626742	T	0.0171211	169586	1.03597	0.0757418	0.893046	1.20176	0.466509	0.640851	SLC7A8
rs115217719	5	155395984	A	0.0238002	168780	0.943645	0.0675258	0.826667	1.07718	-0.859012	0.390334	SGCD
rs115217719	5	155395984	A	0.0238002	168780	0.943645	0.0675258	0.826667	1.07718	-0.859012	0.390334	SGCD
rs115228570	5	155587385	G	0.0210802	169946	0.906824	0.0724893	0.78672	1.04526	-1.34926	0.177254	SGCD
rs115228570	5	155587385	G	0.0210802	169946	0.906824	0.0724893	0.78672	1.04526	-1.34926	0.177254	SGCD
rs115231915	5	155283193	T	0.0181605	168718	0.880523	0.078815	0.75449	1.02761	-1.6144	0.10644	SGCD
rs115231915	5	155283193	T	0.0181605	168718	0.880523	0.078815	0.75449	1.02761	-1.6144	0.10644	SGCD
rs115246025	5	155688551	T	0.0199612	169804	0.861205	0.0761974	0.741732	0.999921	-1.961	0.0498795	SGCD
rs115246025	5	155688551	T	0.0199612	169804	0.861205	0.0761974	0.741732	0.999921	-1.961	0.0498795	SGCD
rs115253258	5	155709704	T	0.0102545	169242	0.914612	0.102916	0.747541	1.11902	-0.867259	0.3858	SGCD
rs115253258	5	155709704	T	0.0102545	169242	0.914612	0.102916	0.747541	1.11902	-0.867259	0.3858	SGCD
rs115259373	5	155588708	G	0.01071	168768	1.0782	0.0943846	0.896105	1.2973	0.797724	0.425031	SGCD
rs115259373	5	155588708	G	0.01071	168768	1.0782	0.0943846	0.896105	1.2973	0.797724	0.425031	SGCD
rs115261144	11	28069558	A	0.036198	169954	1.10864	0.0509491	1.00328	1.22506	2.02428	0.0429417	KIF18A
rs115270919	5	156118250	G	0.0132962	169785	0.896085	0.0914075	0.749105	1.0719	-1.20034	0.230006	SGCD
rs115270919	5	156118250	G	0.0132962	169785	0.896085	0.0914075	0.749105	1.0719	-1.20034	0.230006	SGCD
rs115274930	19	49720501	T	0.137151	169879	1.00792	0.0289729	0.952278	1.06681	0.272254	0.785426	TRPM4
rs11527868	10	92570617	A	0.0694743	169667	0.998225	0.0393682	0.924098	1.0783	-0.0451262	0.964007	HTR7
rs11528590	10	4897910	A	0.26559	169918	1.01929	0.0224748	0.975367	1.0652	0.850213	0.395206	AKR1E2
rs11529234	11	28051724	G	0.0371086	169947	1.11313	0.0502523	1.00872	1.22834	2.13271	0.0329487	KIF18A
rs115301004	5	156007971	G	0.0266075	169896	0.875222	0.0655729	0.769667	0.995255	-2.03251	0.0421024	SGCD
rs115301004	5	156007971	G	0.0266075	169896	0.875222	0.0655729	0.769667	0.995255	-2.03251	0.0421024	SGCD
rs115303222	5	155721788	C	0.0177851	168765	0.926168	0.0778846	0.79505	1.07891	-0.98479	0.324727	SGCD
rs115303222	5	155721788	C	0.0177851	168765	0.926168	0.0778846	0.79505	1.07891	-0.98479	0.324727	SGCD
rs115307128	5	155956812	A	0.0108047	169741	0.909598	0.0999481	0.747779	1.10643	-0.948021	0.343119	SGCD
rs115307128	5	155956812	A	0.0108047	169741	0.909598	0.0999481	0.747779	1.10643	-0.948021	0.343119	SGCD
rs115314930	5	155517435	T	0.0321715	169964	0.895534	0.0593037	0.797265	1.00592	-1.86051	0.0628138	SGCD
rs115314930	5	155517435	T	0.0321715	169964	0.895534	0.0593037	0.797265	1.00592	-1.86051	0.0628138	SGCD
rs115321168	5	155947476	G	0.0107731	169729	0.911805	0.0999505	0.74959	1.10912	-0.923753	0.355615	SGCD
rs115321168	5	155947476	G	0.0107731	169729	0.911805	0.0999505	0.74959	1.10912	-0.923753	0.355615	SGCD
rs115330306	20	61370043	A	0.0422492	168382	1.01534	0.0494315	0.921587	1.11864	0.308014	0.758072	NTSR1
rs115344106	14	21378566	A	0.078222	169492	0.982621	0.0373386	0.913278	1.05723	-0.469543	0.638681	RNASE2
rs11535788	11	67879246	A	0.435741	169913	1.00337	0.0200886	0.96463	1.04366	0.167385	0.867067	CHKA
rs115359549	5	156165294	T	0.0123596	169908	0.925631	0.0929569	0.771459	1.11061	-0.831346	0.405778	SGCD
rs115359549	5	156165294	T	0.0123596	169908	0.925631	0.0929569	0.771459	1.11061	-0.831346	0.405778	SGCD
rs115369821	5	155783674	A	0.0126156	169948	0.918016	0.0925516	0.76572	1.1006	-0.924246	0.355358	SGCD
rs115369821	5	155783674	A	0.0126156	169948	0.918016	0.0925516	0.76572	1.1006	-0.924246	0.355358	SGCD
rs115386244	5	155905246	G	0.0276776	169451	0.871442	0.0644063	0.768096	0.988692	-2.13654	0.0326357	SGCD
rs115386244	5	155905246	G	0.0276776	169451	0.871442	0.0644063	0.768096	0.988692	-2.13654	0.0326357	SGCD
rs11538783	11	67821127	C	0.0671018	169988	1.02366	0.039462	0.947475	1.10598	0.592701	0.553381	CHKA
rs115440083	14	81450475	T	0.0203845	169933	1.16193	0.0661506	1.02064	1.32278	2.26881	0.0232799	TSHR
rs1154510	12	122295335	T	0.125703	169988	1.01413	0.0298459	0.956508	1.07522	0.470096	0.638287	HPD
rs1154515	12	122286736	C	0.125859	169913	1.01357	0.0298509	0.955975	1.07464	0.451672	0.651505	HPD
rs115453279	5	155677099	A	0.0156282	168349	1.16119	0.0757543	1.00097	1.34706	1.97277	0.0485217	SGCD
rs115453279	5	155677099	A	0.0156282	168349	1.16119	0.0757543	1.00097	1.34706	1.97277	0.0485217	SGCD
rs115478735	9	136149711	T	0.185523	169833	1.03255	0.0254756	0.982259	1.08541	1.25732	0.208637	ABO
rs115482506	5	156136959	C	0.0247065	169652	0.856248	0.0687007	0.748379	0.979666	-2.259	0.0238834	SGCD
rs115482506	5	156136959	C	0.0247065	169652	0.856248	0.0687007	0.748379	0.979666	-2.259	0.0238834	SGCD
rs115500576	5	155789692	A	0.0125983	169944	0.919273	0.0925528	0.766767	1.10211	-0.909454	0.36311	SGCD
rs115500576	5	155789692	A	0.0125983	169944	0.919273	0.0925528	0.766767	1.10211	-0.909454	0.36311	SGCD
rs115508314	13	52583019	T	0.0459665	169765	1.0069	0.0474	0.917571	1.10493	0.145085	0.884644	ATP7B
rs115510766	2	242521390	A	0.0203806	169622	0.992552	0.0707667	0.864006	1.14022	-0.105637	0.91587	BOK
rs115512042	4	47735258	C	0.0159806	169205	0.962922	0.0816432	0.820533	1.13002	-0.462786	0.643518	CORIN
rs115530474	5	156183197	T	0.0123908	169884	0.923722	0.0929556	0.76987	1.10832	-0.853564	0.393347	SGCD
rs115530474	5	156183197	T	0.0123908	169884	0.923722	0.0929556	0.76987	1.10832	-0.853564	0.393347	SGCD
rs115561319	5	155946275	G	0.0246638	169763	0.847502	0.0691454	0.740089	0.970504	-2.39296	0.0167129	SGCD
rs115561319	5	155946275	G	0.0246638	169763	0.847502	0.0691454	0.740089	0.970504	-2.39296	0.0167129	SGCD
rs115571313	2	242519807	G	0.0230474	169390	0.980435	0.0672957	0.859283	1.11867	-0.29362	0.769049	BOK
rs115592135	5	155321429	A	0.020472	169988	1.02584	0.0693318	0.895496	1.17515	0.367947	0.712913	SGCD
rs115592135	5	155321429	A	0.020472	169988	1.02584	0.0693318	0.895496	1.17515	0.367947	0.712913	SGCD
rs115599582	5	155893769	G	0.0276987	169358	0.875813	0.0643011	0.772108	0.993447	-2.06222	0.039187	SGCD
rs115599582	5	155893769	G	0.0276987	169358	0.875813	0.0643011	0.772108	0.993447	-2.06222	0.039187	SGCD
rs115601651	4	47819413	T	0.0124408	169362	0.817239	0.0977573	0.674742	0.989829	-2.06454	0.0389662	CORIN
rs115612267	10	78998826	G	0.0234139	169237	0.987622	0.0663269	0.867228	1.12473	-0.187784	0.851046	KCNMA1
rs115633466	5	155679682	T	0.0116227	169539	0.97728	0.0946053	0.811878	1.17638	-0.242925	0.808063	SGCD
rs115633466	5	155679682	T	0.0116227	169539	0.97728	0.0946053	0.811878	1.17638	-0.242925	0.808063	SGCD
rs115636284	5	155554075	G	0.0173218	169988	0.942539	0.0785886	0.807988	1.0995	-0.753005	0.451447	SGCD
rs115636284	5	155554075	G	0.0173218	169988	0.942539	0.0785886	0.807988	1.0995	-0.753005	0.451447	SGCD
rs115641149	5	155783139	T	0.0206087	168764	1.06848	0.0684995	0.934241	1.222	0.966949	0.33357	SGCD
rs115641149	5	155783139	T	0.0206087	168764	1.06848	0.0684995	0.934241	1.222	0.966949	0.33357	SGCD
rs115643740	8	10989359	T	0.0859783	169537	1.0139	0.0366774	0.943572	1.08947	0.376357	0.706651	XKR6
rs115644363	10	78911245	A	0.0253807	169696	0.982308	0.0636956	0.867022	1.11292	-0.280241	0.779293	KCNMA1
rs115666006	5	156180035	T	0.0260665	169988	0.911448	0.0650729	0.802309	1.03543	-1.42488	0.154191	SGCD
rs115666006	5	156180035	T	0.0260665	169988	0.911448	0.0650729	0.802309	1.03543	-1.42488	0.154191	SGCD
rs115672382	5	155948893	A	0.151642	169814	1.02079	0.0276057	0.967031	1.07755	0.745538	0.455947	SGCD
rs115672382	5	155948893	A	0.151642	169814	1.02079	0.0276057	0.967031	1.07755	0.745538	0.455947	SGCD
rs115727847	6	148851310	A	0.0372501	169543	0.915129	0.0545724	0.8223	1.01844	-1.62519	0.104123	SASH1
rs1157296	5	155325495	G	0.137118	168814	1.02817	0.0287757	0.971784	1.08782	0.965319	0.334385	SGCD
rs1157296	5	155325495	G	0.137118	168814	1.02817	0.0287757	0.971784	1.08782	0.965319	0.334385	SGCD
rs115734442	21	37525873	T	0.013001	169872	0.789861	0.0973387	0.652674	0.955885	-2.42347	0.0153729	CBR3
rs115735260	14	81414133	C	0.0146982	169851	0.916902	0.0861569	0.774437	1.08557	-1.00694	0.313964	TSHR
rs115744176	10	78751033	C	0.0599188	169738	1.01744	0.0417524	0.937495	1.1042	0.414087	0.67881	KCNMA1
rs115748949	5	155969006	A	0.0250872	169947	0.853416	0.068254	0.746557	0.975571	-2.32232	0.0202155	SGCD
rs115748949	5	155969006	A	0.0250872	169947	0.853416	0.068254	0.746557	0.975571	-2.32232	0.0202155	SGCD
rs115749968	3	128190404	G	0.0178994	169587	0.881782	0.0791133	0.755126	1.02968	-1.59026	0.111776	GATA2
rs115752662	15	48742790	G	0.0173146	169972	1.0372	0.0749062	0.895575	1.20122	0.487607	0.625828	FBN1
rs11575868	17	56352883	T	0.0750406	169988	0.963313	0.0383238	0.893606	1.03846	-0.975285	0.329419	MPO
rs115763073	5	155800940	T	0.0175823	168891	0.857077	0.0810256	0.731225	1.00459	-1.90344	0.0569831	SGCD
rs115763073	5	155800940	T	0.0175823	168891	0.857077	0.0810256	0.731225	1.00459	-1.90344	0.0569831	SGCD
rs115764191	5	155567684	A	0.0306302	169359	0.887273	0.0611615	0.78704	1.00027	-1.95551	0.0505228	SGCD
rs115764191	5	155567684	A	0.0306302	169359	0.887273	0.0611615	0.78704	1.00027	-1.95551	0.0505228	SGCD
rs11576552	1	17423310	C	0.372103	169632	0.99265	0.0206447	0.953286	1.03364	-0.357334	0.720842	PADI2
rs115777027	6	148769289	T	0.022941	169958	1.03563	0.066206	0.909602	1.17913	0.528853	0.596907	SASH1
rs11579200	1	22976527	C	0.457074	169910	0.982504	0.0200267	0.944686	1.02184	-0.881372	0.378117	C1QC
rs11579200	1	22976527	C	0.457074	169910	0.982504	0.0200267	0.944686	1.02184	-0.881372	0.378117	C1QB
rs11581590	1	17396592	A	0.0758171	169988	1.06312	0.036747	0.989248	1.14252	1.66577	0.0957588	PADI2
rs115821479	5	155733235	T	0.017732	169186	0.852889	0.0808518	0.727899	0.99934	-1.96812	0.0490538	SGCD
rs115821479	5	155733235	T	0.017732	169186	0.852889	0.0808518	0.727899	0.99934	-1.96812	0.0490538	SGCD
rs115822848	5	156175866	C	0.0125728	169891	0.924919	0.0922297	0.771965	1.10818	-0.846248	0.397414	SGCD
rs115822848	5	156175866	C	0.0125728	169891	0.924919	0.0922297	0.771965	1.10818	-0.846248	0.397414	SGCD
rs11583021	1	22977839	G	0.0427536	169775	0.996897	0.0494361	0.904837	1.09832	-0.0628557	0.949881	C1QC
rs11583021	1	22977839	G	0.0427536	169775	0.996897	0.0494361	0.904837	1.09832	-0.0628557	0.949881	C1QB
rs115832022	5	155566039	G	0.0306492	169368	0.886427	0.0611618	0.786288	0.999319	-1.97111	0.0487115	SGCD
rs115832022	5	155566039	G	0.0306492	169368	0.886427	0.0611618	0.786288	0.999319	-1.97111	0.0487115	SGCD
rs115833929	5	155607587	G	0.0209825	169880	0.900938	0.0728308	0.78109	1.03917	-1.43234	0.152045	SGCD
rs115833929	5	155607587	G	0.0209825	169880	0.900938	0.0728308	0.78109	1.03917	-1.43234	0.152045	SGCD
rs11585299	1	17403405	G	0.349493	169045	1.00178	0.0209811	0.961416	1.04383	0.0845635	0.932608	PADI2
rs115859006	5	155935836	G	0.034488	169233	1.04003	0.0536744	0.93618	1.15541	0.731302	0.464595	SGCD
rs115859006	5	155935836	G	0.034488	169233	1.04003	0.0536744	0.93618	1.15541	0.731302	0.464595	SGCD
rs11587313	1	17401694	G	0.0380027	169988	1.00896	0.0516955	0.911736	1.11654	0.172479	0.863061	PADI2
rs11587487	1	17403407	A	0.419762	168761	1.01031	0.0202861	0.970933	1.05129	0.50586	0.612955	PADI2
rs115879008	5	156109839	A	0.0249381	169961	0.854062	0.0684108	0.746892	0.976609	-2.30594	0.0211139	SGCD
rs115879008	5	156109839	A	0.0249381	169961	0.854062	0.0684108	0.746892	0.976609	-2.30594	0.0211139	SGCD
rs115879061	1	17445261	A	0.0241311	169988	1.03213	0.0637553	0.910889	1.16951	0.496027	0.619875	PADI2
rs11587943	1	17403329	T	0.348055	169226	1.00255	0.0209813	0.962156	1.04463	0.121233	0.903506	PADI2
rs115890347	5	156098851	A	0.0475368	169069	1.04046	0.0462542	0.950284	1.13919	0.857484	0.391177	SGCD
rs115890347	5	156098851	A	0.0475368	169069	1.04046	0.0462542	0.950284	1.13919	0.857484	0.391177	SGCD
rs115898632	5	155291743	C	0.0169675	168764	0.93716	0.0796031	0.80178	1.0954	-0.815312	0.414894	SGCD
rs115898632	5	155291743	C	0.0169675	168764	0.93716	0.0796031	0.80178	1.0954	-0.815312	0.414894	SGCD
rs11591238	10	92577907	C	0.106305	169888	0.964078	0.032737	0.904162	1.02796	-1.1175	0.263782	HTR7
rs11591258	10	92534129	C	0.052931	169513	0.930116	0.0459035	0.850088	1.01768	-1.57823	0.114513	HTR7
rs11592512	10	92509829	T	0.159123	169887	1.04188	0.0268857	0.988398	1.09825	1.52591	0.127032	HTR7
rs115928862	5	155774448	G	0.0125895	169943	0.919588	0.0925588	0.767021	1.1025	-0.905691	0.365099	SGCD
rs115928862	5	155774448	G	0.0125895	169943	0.919588	0.0925588	0.767021	1.1025	-0.905691	0.365099	SGCD
rs11592934	10	78948476	C	0.037685	169988	0.963327	0.0529558	0.868356	1.06869	-0.705537	0.480476	KCNMA1
rs11593384	10	79204260	T	0.0229134	169988	1.09334	0.0638634	0.964709	1.23913	1.39737	0.162302	KCNMA1
rs11593652	10	79375438	A	0.270945	169649	1.01114	0.0223753	0.967759	1.05647	0.49532	0.620374	KCNMA1
rs11593685	10	79366723	C	0.271592	169716	1.01112	0.0223404	0.967801	1.05638	0.494967	0.620623	KCNMA1
rs11593691	10	79375687	C	0.280816	169716	1.01138	0.0221293	0.96845	1.05621	0.511287	0.60915	KCNMA1
rs11593851	10	79004725	T	0.069451	168385	0.98246	0.0396704	0.908965	1.0619	-0.446073	0.655545	KCNMA1
rs11594126	10	92579365	C	0.106351	169923	0.96347	0.0327359	0.903594	1.02731	-1.13681	0.255618	HTR7
rs11594152	10	79341029	A	0.0157458	168807	0.978482	0.0812492	0.834437	1.14739	-0.267732	0.788906	KCNMA1
rs11594156	10	79351768	A	0.0102929	168952	0.999928	0.0989071	0.823719	1.21383	-0.000724646	0.999422	KCNMA1
rs11594350	10	78975080	A	0.0727107	169198	0.965558	0.0389677	0.89456	1.04219	-0.899428	0.368425	KCNMA1
rs11594548	10	92564191	A	0.199769	169916	0.98579	0.0250223	0.938611	1.03534	-0.571961	0.567349	HTR7
rs11594764	10	79251904	C	0.0106133	169128	1.02137	0.0967971	0.844871	1.23475	0.218469	0.827064	KCNMA1
rs11594783	10	79106441	T	0.0362924	169278	1.04763	0.0522709	0.945619	1.16065	0.890232	0.373341	KCNMA1
rs115947896	5	155571856	A	0.0295921	168761	0.906015	0.0616753	0.802855	1.02243	-1.60031	0.109529	SGCD
rs115947896	5	155571856	A	0.0295921	168761	0.906015	0.0616753	0.802855	1.02243	-1.60031	0.109529	SGCD
rs11594940	10	78948669	C	0.0734717	169800	0.969695	0.0386274	0.898991	1.04596	-0.796681	0.425636	KCNMA1
rs11595437	10	78982431	C	0.0727998	169238	0.965392	0.0389464	0.894442	1.04197	-0.90435	0.36581	KCNMA1
rs11595443	10	79077645	T	0.0716536	168519	1.0504	0.0381094	0.974804	1.13187	1.29034	0.196932	KCNMA1
rs11595837	10	78782794	T	0.0335406	169988	1.02541	0.0548967	0.920808	1.14189	0.457066	0.647624	KCNMA1
rs11596489	10	79054560	T	0.364595	169318	1.00703	0.0207074	0.966973	1.04874	0.338075	0.735307	KCNMA1
rs11596612	10	79044316	A	0.243383	169593	0.96913	0.0233864	0.925711	1.01458	-1.34082	0.179979	KCNMA1
rs11596739	10	92573054	T	0.163923	169275	1.03696	0.0266422	0.984197	1.09254	1.36207	0.173175	HTR7
rs11596769	10	78972002	C	0.0728311	169282	0.966609	0.0388935	0.895663	1.04318	-0.873173	0.382569	KCNMA1
rs11596838	10	79236335	A	0.014688	168845	0.974742	0.0841941	0.826464	1.14962	-0.303846	0.761245	KCNMA1
rs11596872	10	79141376	A	0.153527	169097	1.00022	0.0277244	0.947324	1.05608	0.0081041	0.993534	KCNMA1
rs11596909	10	78944763	A	0.0251665	169988	0.975415	0.0644461	0.859672	1.10674	-0.386242	0.699318	KCNMA1
rs11596991	10	92598458	T	0.0537361	169988	0.930757	0.0454933	0.851359	1.01756	-1.5773	0.114726	HTR7
rs11597359	10	78860791	T	0.0789615	169988	1.08104	0.0358972	1.0076	1.15984	2.17074	0.0299505	KCNMA1
rs11597471	10	92598767	G	0.272953	169480	0.987361	0.0224425	0.944872	1.03176	-0.566769	0.570871	HTR7
rs11597825	10	78685250	T	0.495198	168584	1.01678	0.0199506	0.977792	1.05733	0.834263	0.404133	KCNMA1
rs11597938	10	78685670	A	0.0346206	169841	0.966392	0.0551764	0.867335	1.07676	-0.61958	0.535535	KCNMA1
rs115980883	14	100154760	A	0.0303156	168527	1.00782	0.0580404	0.899454	1.12924	0.134217	0.893231	CYP46A1
rs11598153	10	123241361	A	0.139526	168979	0.980231	0.0290391	0.925998	1.03764	-0.6876	0.491705	FGFR2
rs115981946	5	155136370	A	0.0366218	169530	1.02203	0.0523996	0.922278	1.13258	0.415906	0.677479	SGCD
rs115981946	5	155136370	A	0.0366218	169530	1.02203	0.0523996	0.922278	1.13258	0.415906	0.677479	SGCD
rs11598241	10	79393454	A	0.0457562	169988	0.979977	0.047919	0.892128	1.07648	-0.422091	0.672958	KCNMA1
rs11598246	10	79113771	T	0.201996	169347	0.975584	0.0250693	0.928807	1.02472	-0.98603	0.324118	KCNMA1
rs11598583	10	79399067	A	0.0202573	169840	0.934405	0.0729379	0.809936	1.078	-0.930175	0.352281	KCNMA1
rs11598926	10	79364564	A	0.271813	169635	1.01021	0.0223433	0.966926	1.05543	0.454681	0.649339	KCNMA1
rs115990456	5	155667056	A	0.0141422	169988	0.905162	0.0877706	0.762107	1.07507	-1.13525	0.256272	SGCD
rs115990456	5	155667056	A	0.0141422	169988	0.905162	0.0877706	0.762107	1.07507	-1.13525	0.256272	SGCD
rs115993669	11	67855486	G	0.0214867	168453	1.01533	0.0684761	0.887811	1.16117	0.222182	0.824173	CHKA
rs11599902	10	92598823	C	0.272946	169398	0.987418	0.0224412	0.944929	1.03182	-0.564234	0.572595	HTR7
rs116005553	5	155487992	T	0.0242257	169572	1.03808	0.0643703	0.915037	1.17767	0.580588	0.561518	SGCD
rs116005553	5	155487992	T	0.0242257	169572	1.03808	0.0643703	0.915037	1.17767	0.580588	0.561518	SGCD
rs116017563	5	155777771	T	0.0125979	169949	0.918718	0.0925593	0.766295	1.10146	-0.915909	0.359715	SGCD
rs116017563	5	155777771	T	0.0125979	169949	0.918718	0.0925593	0.766295	1.10146	-0.915909	0.359715	SGCD
rs116018093	8	10949381	T	0.0293528	169694	1.08954	0.0578522	0.972747	1.22036	1.48234	0.138251	XKR6
rs116020183	5	155606603	T	0.0476063	169988	0.905072	0.0488691	0.822405	0.996049	-2.04097	0.0412533	SGCD
rs116020183	5	155606603	T	0.0476063	169988	0.905072	0.0488691	0.822405	0.996049	-2.04097	0.0412533	SGCD
rs116024920	5	155656918	T	0.0228209	169932	0.893127	0.0701523	0.778394	1.02477	-1.61117	0.107144	SGCD
rs116024920	5	155656918	T	0.0228209	169932	0.893127	0.0701523	0.778394	1.02477	-1.61117	0.107144	SGCD
rs11603020	11	57374332	C	0.269369	169433	1.05141	0.0222228	1.00659	1.09821	2.25568	0.0240908	SERPING1
rs116033560	3	128189650	T	0.0181268	169666	0.911915	0.0773799	0.783589	1.06126	-1.19163	0.233405	GATA2
rs116035415	14	100200135	A	0.0369602	168952	1.06595	0.0515294	0.963554	1.17923	1.23947	0.21517	CYP46A1
rs116035917	5	155982341	C	0.0251618	169960	0.854892	0.0681135	0.748054	0.976989	-2.30175	0.0213493	SGCD
rs116035917	5	155982341	C	0.0251618	169960	0.854892	0.0681135	0.748054	0.976989	-2.30175	0.0213493	SGCD
rs116045827	19	49682014	A	0.308549	168928	1.02094	0.021565	0.978691	1.06502	0.961154	0.336475	TRPM4
rs116046681	5	155566715	A	0.0306492	169368	0.886427	0.0611618	0.786288	0.999319	-1.97111	0.0487115	SGCD
rs116046681	5	155566715	A	0.0306492	169368	0.886427	0.0611618	0.786288	0.999319	-1.97111	0.0487115	SGCD
rs11604971	11	67874054	G	0.0175196	169781	1.08622	0.0733064	0.940849	1.25406	1.12822	0.259227	CHKA
rs116052603	5	156103464	T	0.0810322	169988	1.04059	0.0359812	0.969734	1.11662	1.10582	0.268805	SGCD
rs116052603	5	156103464	T	0.0810322	169988	1.04059	0.0359812	0.969734	1.11662	1.10582	0.268805	SGCD
rs116056529	19	837022	A	0.0455496	168377	1.02272	0.0476945	0.931449	1.12293	0.471037	0.637614	PRTN3
rs116056529	19	837022	A	0.0455496	168377	1.02272	0.0476945	0.931449	1.12293	0.471037	0.637614	AZU1
rs11606190	11	28033473	A	0.148379	169465	1.04768	0.0276263	0.99246	1.10597	1.68598	0.0917988	KIF18A
rs116064669	5	155858951	C	0.0197785	169907	0.829696	0.0773728	0.71295	0.965559	-2.41294	0.0158245	SGCD
rs116064669	5	155858951	C	0.0197785	169907	0.829696	0.0773728	0.71295	0.965559	-2.41294	0.0158245	SGCD
rs116066768	5	155891893	G	0.027658	169354	0.866161	0.0646546	0.76307	0.983179	-2.22234	0.0262605	SGCD
rs116066768	5	155891893	G	0.027658	169354	0.866161	0.0646546	0.76307	0.983179	-2.22234	0.0262605	SGCD
rs11606677	11	57383377	A	0.270019	169860	1.05301	0.0221898	1.0082	1.09982	2.32782	0.0199215	SERPING1
rs11606706	11	57383575	T	0.270016	169860	1.05303	0.0221897	1.00821	1.09983	2.32845	0.0198883	SERPING1
rs11607351	11	28116352	A	0.0396785	169626	0.977356	0.0516116	0.883326	1.0814	-0.443788	0.657196	KIF18A
rs116087767	14	21386594	C	0.0135439	169708	0.941081	0.0880716	0.791882	1.11839	-0.689509	0.490503	RNASE2
rs116091965	2	242507433	T	0.0171289	169275	0.945762	0.0791493	0.80986	1.10447	-0.704547	0.481092	BOK
rs116093798	5	137810842	T	0.0282442	168831	0.970387	0.0610898	0.860885	1.09382	-0.492075	0.622666	EGR1
rs11611673	12	121451150	G	0.0250547	169988	1.02697	0.0626706	0.908263	1.16119	0.424609	0.671122	OASL
rs11614623	12	122302586	T	0.125636	169856	1.01501	0.0298583	0.957318	1.07619	0.499087	0.617718	HPD
rs116149060	5	155705734	C	0.0199212	169794	0.858858	0.0763958	0.739424	0.997585	-1.99162	0.046413	SGCD
rs116149060	5	155705734	C	0.0199212	169794	0.858858	0.0763958	0.739424	0.997585	-1.99162	0.046413	SGCD
rs11616501	13	28647135	C	0.375419	169187	0.998831	0.0206169	0.959275	1.04002	-0.0567222	0.954766	FLT3
rs11616964	13	52581641	G	0.472456	169055	1.00708	0.0200552	0.968263	1.04746	0.351847	0.724953	ATP7B
rs116174051	5	156133329	C	0.0169659	169988	0.941565	0.0791188	0.806314	1.0995	-0.761029	0.44664	SGCD
rs116174051	5	156133329	C	0.0169659	169988	0.941565	0.0791188	0.806314	1.0995	-0.761029	0.44664	SGCD
rs11617968	13	28650823	G	0.198579	169872	0.980182	0.0251022	0.933124	1.02961	-0.797438	0.425196	FLT3
rs116183633	5	155691277	T	0.0199788	169805	0.860728	0.076197	0.741322	0.999367	-1.96827	0.0490367	SGCD
rs116183633	5	155691277	T	0.0199788	169805	0.860728	0.076197	0.741322	0.999367	-1.96827	0.0490367	SGCD
rs116183795	5	155910924	A	0.0280774	169407	0.872706	0.0639449	0.769906	0.989231	-2.12929	0.0332306	SGCD
rs116183795	5	155910924	A	0.0280774	169407	0.872706	0.0639449	0.769906	0.989231	-2.12929	0.0332306	SGCD
rs116184701	1	20004755	T	0.0134672	169783	0.896901	0.0906934	0.750837	1.07138	-1.19976	0.230233	HTR6
rs116194715	9	124494956	G	0.0277041	169957	0.975678	0.0611712	0.865441	1.09996	-0.402515	0.687305	DAB2IP
rs116203998	9	27139308	G	0.159101	169974	0.99088	0.0272742	0.939302	1.04529	-0.335909	0.73694	TEK
rs11620583	13	52568093	C	0.466951	168736	1.00722	0.0200748	0.96836	1.04764	0.35838	0.720059	ATP7B
rs11620837	14	81622342	T	0.461807	169861	0.966182	0.0200101	0.929022	1.00483	-1.7193	0.085559	TSHR
rs11621463	14	81580514	C	0.0433959	169636	1.01837	0.0484011	0.926206	1.11971	0.376136	0.706816	TSHR
rs116221952	5	156174114	C	0.0334828	169490	1.03934	0.0544194	0.93419	1.15632	0.709018	0.478313	SGCD
rs116221952	5	156174114	C	0.0334828	169490	1.03934	0.0544194	0.93419	1.15632	0.709018	0.478313	SGCD
rs11622435	14	81617996	A	0.0358629	169702	1.07749	0.0520529	0.972984	1.19322	1.43382	0.151625	TSHR
rs116227844	5	155213742	A	0.0401778	169559	1.03921	0.0498233	0.942527	1.14581	0.771949	0.440145	SGCD
rs116227844	5	155213742	A	0.0401778	169559	1.03921	0.0498233	0.942527	1.14581	0.771949	0.440145	SGCD
rs116228916	5	155246389	G	0.0405252	169635	1.03014	0.0498239	0.934295	1.13581	0.595896	0.551245	SGCD
rs116228916	5	155246389	G	0.0405252	169635	1.03014	0.0498239	0.934295	1.13581	0.595896	0.551245	SGCD
rs11622908	14	25052504	C	0.0894592	168764	0.977511	0.03543	0.911934	1.0478	-0.642002	0.520872	CTSG
rs116229180	5	156060479	A	0.0181162	169820	1.12024	0.0712872	0.974163	1.28822	1.59276	0.111213	SGCD
rs116229180	5	156060479	A	0.0181162	169820	1.12024	0.0712872	0.974163	1.28822	1.59276	0.111213	SGCD
rs116233326	5	156053134	T	0.0106002	169336	0.826867	0.106386	0.671244	1.01857	-1.787	0.0739373	SGCD
rs116233326	5	156053134	T	0.0106002	169336	0.826867	0.106386	0.671244	1.01857	-1.787	0.0739373	SGCD
rs116239456	5	155415107	A	0.0124104	168770	1.04865	0.0884961	0.88166	1.24726	0.536748	0.591442	SGCD
rs116239456	5	155415107	A	0.0124104	168770	1.04865	0.0884961	0.88166	1.24726	0.536748	0.591442	SGCD
rs11624386	14	21419654	C	0.235674	169374	0.98866	0.0235459	0.944071	1.03535	-0.484368	0.628125	RNASE2
rs11624387	14	25050392	A	0.0897559	168741	0.981993	0.0353033	0.916343	1.05235	-0.514722	0.606747	CTSG
rs116245491	4	6690489	C	0.0563814	169533	1.01994	0.043009	0.937489	1.10965	0.459101	0.646161	S100P
rs11625193	14	81604362	C	0.0444241	169615	1.01044	0.0480649	0.919596	1.11026	0.216051	0.828948	TSHR
rs11625902	14	81568441	G	0.3601	168442	1.0297	0.0206859	0.988791	1.07231	1.41504	0.157057	TSHR
rs11626635	14	100152269	T	0.0759289	169988	1.05727	0.0368479	0.983605	1.13645	1.51134	0.130702	CYP46A1
rs116267957	5	155905242	G	0.0276581	169426	0.868492	0.064524	0.76532	0.985573	-2.18518	0.0288756	SGCD
rs116267957	5	155905242	G	0.0276581	169426	0.868492	0.064524	0.76532	0.985573	-2.18518	0.0288756	SGCD
rs116270181	10	79183763	A	0.0215512	169434	0.938659	0.07004	0.818257	1.07678	-0.903817	0.366092	KCNMA1
rs11627296	14	25046971	T	0.0926368	168988	0.983807	0.0347447	0.919042	1.05314	-0.469857	0.638457	CTSG
rs116273472	5	155202876	G	0.0401271	169499	1.03581	0.0499274	0.939251	1.14229	0.704689	0.481004	SGCD
rs116273472	5	155202876	G	0.0401271	169499	1.03581	0.0499274	0.939251	1.14229	0.704689	0.481004	SGCD
rs11628052	14	100181563	G	0.46291	168670	0.982085	0.0201042	0.94414	1.02156	-0.899161	0.368567	CYP46A1
rs11628270	14	100171452	T	0.0732553	169469	1.03977	0.0377051	0.965703	1.11952	1.03439	0.300953	CYP46A1
rs11628362	14	100178900	G	0.0143854	169443	1.07608	0.0805159	0.918988	1.26003	0.910701	0.362453	CYP46A1
rs116285362	4	47624721	G	0.011558	169493	1.16216	0.0868024	0.980347	1.37769	1.7313	0.0833975	CORIN
rs116288623	4	6703862	A	0.0478828	169988	1.03339	0.045724	0.944812	1.13028	0.718395	0.472514	S100P
rs116289726	1	22991383	T	0.0128843	168927	1.18791	0.0825038	1.01055	1.3964	2.08713	0.0368762	C1QB
rs116299362	8	10964051	C	0.0457728	169511	1.01399	0.0476101	0.923654	1.11317	0.291868	0.770388	XKR6
rs116302240	5	156141962	T	0.0194602	169988	0.93939	0.0740039	0.812556	1.08602	-0.844885	0.398175	SGCD
rs116302240	5	156141962	T	0.0194602	169988	0.93939	0.0740039	0.812556	1.08602	-0.844885	0.398175	SGCD
rs116304476	1	19984236	C	0.0144725	169736	0.942714	0.0853227	0.797541	1.11431	-0.691404	0.489312	HTR6
rs116309260	6	151603214	G	0.0120283	169891	1.03099	0.090349	0.863675	1.23072	0.337819	0.7355	AKAP12
rs116309626	19	49717796	T	0.137306	169759	1.00632	0.0289814	0.950755	1.06514	0.217508	0.827812	TRPM4
rs116321836	12	121478160	A	0.0132224	169901	1.05125	0.0849875	0.889947	1.24179	0.588082	0.556477	OASL
rs116324036	5	155260530	G	0.0143598	169988	0.962692	0.0857096	0.813825	1.13879	-0.443612	0.657323	SGCD
rs116324036	5	155260530	G	0.0143598	169988	0.962692	0.0857096	0.813825	1.13879	-0.443612	0.657323	SGCD
rs116326070	5	137805399	T	0.0177202	169806	1.03609	0.0739259	0.896333	1.19763	0.479524	0.631566	EGR1
rs11634611	15	48814297	A	0.0946332	169264	1.00579	0.0340451	0.940862	1.07519	0.169442	0.865449	FBN1
rs11634866	15	48774288	G	0.247467	168449	1.03009	0.0230087	0.984668	1.07761	1.28847	0.197583	FBN1
rs11635605	15	48786917	T	0.0944651	169163	1.00837	0.0340472	0.943274	1.07795	0.244736	0.806661	FBN1
rs116356591	5	155738415	T	0.0112472	169954	0.877283	0.0999623	0.721193	1.06716	-1.30975	0.190281	SGCD
rs116356591	5	155738415	T	0.0112472	169954	0.877283	0.0999623	0.721193	1.06716	-1.30975	0.190281	SGCD
rs116357315	8	11051300	A	0.0451846	169228	1.01435	0.0484155	0.922525	1.11532	0.294365	0.768479	XKR6
rs116357544	5	155695672	A	0.0225101	169657	0.842773	0.0725804	0.731021	0.971608	-2.35681	0.0184328	SGCD
rs116357544	5	155695672	A	0.0225101	169657	0.842773	0.0725804	0.731021	0.971608	-2.35681	0.0184328	SGCD
rs11636344	15	48715237	G	0.0955652	169769	1.00394	0.0338833	0.939432	1.07287	0.115997	0.907655	FBN1
rs116366740	5	155606688	A	0.0119036	169528	1.14942	0.0862647	0.970624	1.36116	1.61433	0.106455	SGCD
rs116366740	5	155606688	A	0.0119036	169528	1.14942	0.0862647	0.970624	1.36116	1.61433	0.106455	SGCD
rs116370727	1	20010625	G	0.013389	169841	0.895764	0.0910832	0.749313	1.07084	-1.20855	0.226836	HTR6
rs11638586	15	48772843	C	0.0944883	169132	1.00724	0.0340612	0.942196	1.07678	0.211891	0.832192	FBN1
rs11640374	16	70615983	C	0.42171	168814	0.991702	0.0202772	0.953062	1.03191	-0.410956	0.681105	IL34
rs116407489	5	155947311	C	0.0318974	168619	1.0435	0.0557546	0.935479	1.16399	0.763706	0.445042	SGCD
rs116407489	5	155947311	C	0.0318974	168619	1.0435	0.0557546	0.935479	1.16399	0.763706	0.445042	SGCD
rs11641905	16	70639943	C	0.0728913	169835	0.955029	0.0390367	0.884685	1.03097	-1.17872	0.23851	IL34
rs11643138	16	70626835	T	0.0837065	168368	1.02686	0.0358133	0.957255	1.10153	0.740168	0.459198	IL34
rs11643373	16	70618290	C	0.42301	168828	0.992291	0.0202671	0.953647	1.0325	-0.381828	0.702589	IL34
rs11643823	16	70615095	T	0.421521	168777	0.991648	0.0202819	0.953002	1.03186	-0.41351	0.679233	IL34
rs116441047	3	128193653	G	0.0166126	168637	0.856529	0.0836824	0.726962	1.00919	-1.85066	0.0642191	GATA2
rs11645092	16	70615923	G	0.421628	168816	0.991261	0.0202791	0.952635	1.03145	-0.432816	0.665148	IL34
rs11645214	16	70608987	G	0.421354	168743	0.992083	0.020287	0.95341	1.03232	-0.39182	0.695191	IL34
rs11645287	16	70616298	T	0.42148	168689	0.992052	0.0202843	0.953385	1.03229	-0.393393	0.69403	IL34
rs11646648	16	70646972	C	0.0696864	169366	0.96121	0.0398215	0.889041	1.03924	-0.993503	0.320465	IL34
rs11646851	16	70647375	A	0.071467	168987	0.962555	0.0393997	0.891022	1.03983	-0.968638	0.332726	IL34
rs116478477	5	155517876	A	0.0243351	169714	0.873465	0.0690043	0.762973	0.999959	-1.96056	0.0499304	SGCD
rs116478477	5	155517876	A	0.0243351	169714	0.873465	0.0690043	0.762973	0.999959	-1.96056	0.0499304	SGCD
rs116483383	8	15960015	T	0.0540466	169030	0.967775	0.0446836	0.886624	1.05635	-0.733067	0.463517	MSR1
rs116487397	5	156067567	C	0.0298639	169569	0.952609	0.0601465	0.846677	1.07179	-0.807215	0.419543	SGCD
rs116487397	5	156067567	C	0.0298639	169569	0.952609	0.0601465	0.846677	1.07179	-0.807215	0.419543	SGCD
rs116490371	5	155999589	T	0.0139409	169430	0.854632	0.0913621	0.714515	1.02222	-1.71937	0.0855479	SGCD
rs116490371	5	155999589	T	0.0139409	169430	0.854632	0.0913621	0.714515	1.02222	-1.71937	0.0855479	SGCD
rs116490389	5	155954953	T	0.0174064	169306	0.976832	0.0768734	0.840205	1.13568	-0.304925	0.760423	SGCD
rs116490389	5	155954953	T	0.0174064	169306	0.976832	0.0768734	0.840205	1.13568	-0.304925	0.760423	SGCD
rs116492681	5	155901176	C	0.0276489	169410	0.873142	0.0644188	0.769576	0.990645	-2.10586	0.0352163	SGCD
rs116492681	5	155901176	C	0.0276489	169410	0.873142	0.0644188	0.769576	0.990645	-2.10586	0.0352163	SGCD
rs116496762	4	47609207	G	0.267613	168964	0.979345	0.0226592	0.936802	1.02382	-0.921117	0.356989	CORIN
rs116506800	5	155944330	C	0.0247426	169667	0.837232	0.0694378	0.730702	0.959293	-2.55847	0.0105134	SGCD
[truncated: 14,297 more rows]

## Sheet: Age+Sex+Smoking
ID	CHROM	POS	A1	A1_FREQ	OBS_CT	OR	LOG(OR)_SE	L95	U95	Z_STAT	P	gene
Affx-13108859	16	70696626	G	0.226873	169379	1.02372	0.0236585	0.977338	1.07231	0.991055	0.321659	IL34		P-value thr.	3.663e-06
Affx-14325180	17	73746427	A	0.126784	169379	0.977833	0.0300799	0.921851	1.03722	-0.745225	0.456136	ITGB4		Number of SNPs	13650
Affx-15995880	19	43866449	A	0.111519	169379	1.00573	0.0316487	0.945239	1.07009	0.180496	0.856763	CD177
Affx-16274354	19	830621	C	0.42365	168874	0.996833	0.0202593	0.958027	1.03721	-0.156559	0.875592	AZU1
Affx-16282956	19	867079	C	0.49087	169379	1.01634	0.0199625	0.977345	1.0569	0.812015	0.416783	CFD
Affx-25917390	5	155441300	T	0.29398	169379	0.955957	0.022057	0.91551	0.99819	-2.04212	0.04114	SGCD
Affx-25917390	5	155441300	T	0.29398	169379	0.955957	0.022057	0.91551	0.99819	-2.04212	0.04114	SGCD
Affx-25918962	5	155558909	A	0.0370318	169287	0.893501	0.0554307	0.801517	0.996043	-2.0315	0.0422045	SGCD
Affx-25918962	5	155558909	A	0.0370318	169287	0.893501	0.0554307	0.801517	0.996043	-2.0315	0.0422045	SGCD
Affx-2645603	10	123242721	G	0.0369644	169379	0.924147	0.0545684	0.83041	1.02847	-1.44559	0.148291	FGFR2
Affx-31289294	8	10771013	G	0.254099	169379	1.02152	0.0249932	0.972686	1.07281	0.851906	0.394266	XKR6
Affx-31819434	8	16012594	A	0.0111614	169379	1.02124	0.0941758	0.849114	1.22826	0.223192	0.823386	MSR1
Affx-33203222	9	124425875	C	0.0229357	169125	1.01837	0.0657385	0.895256	1.15841	0.276854	0.781892	DAB2IP
Affx-33347130	9	136135238	T	0.244446	169379	0.99411	0.023181	0.949954	1.04032	-0.254855	0.798835	ABO
Affx-33601258	9	27157144	G	0.297522	169379	0.990471	0.0218581	0.948934	1.03383	-0.43804	0.661357	TEK
Affx-35818261	13	28649115	T	0.198878	168490	0.984419	0.0251457	0.937078	1.03415	-0.624514	0.53229	FLT3
Affx-36114417	17	34340325	T	0.0154358	169379	1.05073	0.0788437	0.900279	1.22631	0.627578	0.53028	CCL23
Affx-3668171	10	79242093	A	0.0442676	169379	1.01333	0.0483401	0.921733	1.11404	0.274006	0.78408	KCNMA1
Affx-7011604	12	121454148	T	0.05733	169379	1.06917	0.0417494	0.985167	1.16034	1.60201	0.109154	OASL
Affx-7597360	1	22987958	A	0.0241677	169379	1.06837	0.0633441	0.943637	1.2096	1.04412	0.296431	C1QB
rs10000405	4	47716881	T	0.103652	169316	0.996701	0.0327407	0.934751	1.06276	-0.100932	0.919605	CORIN
rs10000636	4	47607296	A	0.456279	168844	1.01206	0.0200066	0.973144	1.05253	0.599248	0.549007	CORIN
rs10001009	4	47742314	G	0.102863	168661	0.997798	0.0329015	0.935485	1.06426	-0.0669907	0.946589	CORIN
rs10002415	4	47612677	G	0.265428	169142	0.985309	0.0226545	0.942516	1.03004	-0.6533	0.513563	CORIN
rs10004474	4	47605318	C	0.266752	168700	0.982256	0.0226632	0.93958	1.02687	-0.78996	0.429551	CORIN
rs10005066	4	47643179	G	0.265332	169307	0.985161	0.0226456	0.942391	1.02987	-0.660179	0.509139	CORIN
rs10005127	4	6708687	G	0.0658143	169135	0.94836	0.0411606	0.874857	1.02804	-1.28815	0.197692	S100P
rs10005710	4	47628701	T	0.265424	169263	0.985378	0.0226458	0.942599	1.0301	-0.650447	0.515403	CORIN
rs10007684	4	47649592	C	0.0909899	169365	1.04896	0.0341041	0.981138	1.12147	1.40162	0.161028	CORIN
rs10008014	4	47745012	C	0.102792	168627	0.996668	0.0329264	0.93438	1.06311	-0.101369	0.919258	CORIN
rs10009447	4	47624255	T	0.265352	169198	0.98429	0.0226611	0.941529	1.02899	-0.698764	0.4847	CORIN
rs10009672	4	47624500	T	0.265352	169198	0.98429	0.0226611	0.941529	1.02899	-0.698764	0.4847	CORIN
rs10009857	4	47624650	T	0.265352	169198	0.98429	0.0226611	0.941529	1.02899	-0.698764	0.4847	CORIN
rs10013225	4	47643441	C	0.265334	169309	0.98564	0.0226425	0.942855	1.03037	-0.638826	0.522936	CORIN
rs10014808	4	47622367	G	0.265451	169257	0.985065	0.0226486	0.942293	1.02978	-0.664417	0.506423	CORIN
rs10017276	4	47622480	C	0.265428	169255	0.984887	0.0226475	0.942125	1.02959	-0.672423	0.501314	CORIN
rs10021442	4	47589896	G	0.0928687	169379	1.0164	0.0341901	0.950519	1.08684	0.475708	0.634282	CORIN
rs10023509	4	47624456	C	0.265352	169198	0.98429	0.0226611	0.941529	1.02899	-0.698764	0.4847	CORIN
rs10023715	4	47624686	C	0.265352	169198	0.98429	0.0226611	0.941529	1.02899	-0.698764	0.4847	CORIN
rs10023732	4	47630854	G	0.265429	169260	0.98535	0.0226459	0.942571	1.03007	-0.651719	0.514582	CORIN
rs10029017	4	47661798	C	0.264724	169157	0.98456	0.0226729	0.941765	1.0293	-0.686321	0.492511	CORIN
rs10029782	4	47611376	A	0.265438	169145	0.985277	0.0226545	0.942486	1.03001	-0.654714	0.512652	CORIN
rs10029881	4	47629051	A	0.26554	169197	0.985326	0.0226479	0.942545	1.03005	-0.652721	0.513936	CORIN
rs10029890	4	47629083	C	0.265424	169254	0.985388	0.0226458	0.942608	1.03011	-0.650008	0.515687	CORIN
rs1003016	9	124403320	C	0.355987	168513	1.03293	0.0207471	0.991766	1.07579	1.56144	0.11842	DAB2IP
rs10031014	4	47624268	A	0.265352	169198	0.98429	0.0226611	0.941529	1.02899	-0.698764	0.4847	CORIN
rs1003150	14	81445835	T	0.0926372	168917	1.03158	0.0340942	0.964898	1.10287	0.911897	0.361823	TSHR
rs10033447	4	47612991	A	0.263748	168409	0.984507	0.0227629	0.941549	1.02942	-0.685968	0.492733	CORIN
rs10036145	5	155126633	C	0.22215	167774	1.02676	0.0238829	0.979805	1.07596	1.10572	0.268849	SGCD
rs10036145	5	155126633	C	0.22215	167774	1.02676	0.0238829	0.979805	1.07596	1.10572	0.268849	SGCD
rs10036164	5	155819731	G	0.377766	168149	1.05781	0.020538	1.01607	1.10126	2.73634	0.00621274	SGCD
rs10036164	5	155819731	G	0.377766	168149	1.05781	0.020538	1.01607	1.10126	2.73634	0.00621274	SGCD
rs10036419	5	156116992	G	0.0133922	169240	0.893205	0.0914088	0.746696	1.06846	-1.23554	0.216629	SGCD
rs10036419	5	156116992	G	0.0133922	169240	0.893205	0.0914088	0.746696	1.06846	-1.23554	0.216629	SGCD
rs1003645	17	34340284	C	0.183355	169379	0.994776	0.0258065	0.945712	1.04639	-0.202947	0.839176	CCL23
rs10036928	5	155791220	T	0.291387	168968	1.03889	0.0218502	0.995338	1.08435	1.74611	0.0807923	SGCD
rs10036928	5	155791220	T	0.291387	168968	1.03889	0.0218502	0.995338	1.08435	1.74611	0.0807923	SGCD
rs10037772	5	155778744	C	0.376354	168780	1.0555	0.020519	1.01389	1.09881	2.63223	0.00848266	SGCD
rs10037772	5	155778744	C	0.376354	168780	1.0555	0.020519	1.01389	1.09881	2.63223	0.00848266	SGCD
rs10038124	5	155854866	C	0.367849	169215	1.06142	0.0205502	1.01952	1.10504	2.90047	0.003726	SGCD
rs10038124	5	155854866	C	0.367849	169215	1.06142	0.0205502	1.01952	1.10504	2.90047	0.003726	SGCD
rs10038418	5	155792943	C	0.0876201	169145	1.03191	0.0348795	0.963722	1.10492	0.900526	0.367841	SGCD
rs10038418	5	155792943	C	0.0876201	169145	1.03191	0.0348795	0.963722	1.10492	0.900526	0.367841	SGCD
rs10038955	5	155748904	C	0.281842	168683	1.04525	0.0220574	1.00103	1.09143	2.00647	0.0448062	SGCD
rs10038955	5	155748904	C	0.281842	168683	1.04525	0.0220574	1.00103	1.09143	2.00647	0.0448062	SGCD
rs10039835	5	155764666	A	0.0865755	169153	1.02394	0.03519	0.955698	1.09706	0.672297	0.501394	SGCD
rs10039835	5	155764666	A	0.0865755	169153	1.02394	0.03519	0.955698	1.09706	0.672297	0.501394	SGCD
rs10041876	5	156190796	T	0.0466074	169072	1.00885	0.0471241	0.919845	1.10647	0.186971	0.851683	SGCD
rs10041876	5	156190796	T	0.0466074	169072	1.00885	0.0471241	0.919845	1.10647	0.186971	0.851683	SGCD
rs10042069	5	155764895	A	0.0866174	169152	1.02466	0.0351751	0.956401	1.0978	0.692635	0.488539	SGCD
rs10042069	5	155764895	A	0.0866174	169152	1.02466	0.0351751	0.956401	1.0978	0.692635	0.488539	SGCD
rs10042085	5	155537356	A	0.324787	168974	0.998972	0.0212946	0.958137	1.04155	-0.0482768	0.961496	SGCD
rs10042085	5	155537356	A	0.324787	168974	0.998972	0.0212946	0.958137	1.04155	-0.0482768	0.961496	SGCD
rs10042626	5	155844110	A	0.448127	167978	0.982671	0.0201846	0.944555	1.02233	-0.866042	0.386467	SGCD
rs10042626	5	155844110	A	0.448127	167978	0.982671	0.0201846	0.944555	1.02233	-0.866042	0.386467	SGCD
rs10043401	5	155790030	C	0.0878704	169289	1.02967	0.0348626	0.961665	1.10249	0.838725	0.401624	SGCD
rs10043401	5	155790030	C	0.0878704	169289	1.02967	0.0348626	0.961665	1.10249	0.838725	0.401624	SGCD
rs10044520	5	155741900	A	0.27073	168441	1.03557	0.0223222	0.991239	1.08188	1.56577	0.117403	SGCD
rs10044520	5	155741900	A	0.27073	168441	1.03557	0.0223222	0.991239	1.08188	1.56577	0.117403	SGCD
rs10044599	5	155705587	C	0.0199012	169186	0.855716	0.0766059	0.736415	0.994344	-2.03401	0.0419508	SGCD
rs10044599	5	155705587	C	0.0199012	169186	0.855716	0.0766059	0.736415	0.994344	-2.03401	0.0419508	SGCD
rs10044891	5	155781866	A	0.0879161	169349	1.02885	0.0348629	0.960894	1.10161	0.815728	0.414656	SGCD
rs10044891	5	155781866	A	0.0879161	169349	1.02885	0.0348629	0.960894	1.10161	0.815728	0.414656	SGCD
rs10045825	5	155747446	T	0.195215	168207	1.02806	0.0251093	0.978688	1.07992	1.10204	0.270445	SGCD
rs10045825	5	155747446	T	0.195215	168207	1.02806	0.0251093	0.978688	1.07992	1.10204	0.270445	SGCD
rs1004585	10	78864757	G	0.0294453	169076	0.980582	0.0592338	0.873101	1.1013	-0.331037	0.740616	KCNMA1
rs10049713	4	47822814	T	0.307199	168692	1.0016	0.0216569	0.959971	1.04503	0.0736268	0.941307	CORIN
rs10050975	5	156179453	C	0.0340005	169012	1.0406	0.0539805	0.936128	1.15673	0.737236	0.460979	SGCD
rs10050975	5	156179453	C	0.0340005	169012	1.0406	0.0539805	0.936128	1.15673	0.737236	0.460979	SGCD
rs10052410	5	155714344	C	0.360389	168787	1.00021	0.0207778	0.960295	1.04178	0.0100732	0.991963	SGCD
rs10052410	5	155714344	C	0.360389	168787	1.00021	0.0207778	0.960295	1.04178	0.0100732	0.991963	SGCD
rs10052818	5	156000686	A	0.319982	169211	0.998	0.0213744	0.957054	1.0407	-0.093666	0.925375	SGCD
rs10052818	5	156000686	A	0.319982	169211	0.998	0.0213744	0.957054	1.0407	-0.093666	0.925375	SGCD
rs1005292	14	81501957	T	0.195955	169207	1.0307	0.0249373	0.981539	1.08233	1.21274	0.225228	TSHR
rs1005307	1	17449069	C	0.2868	167807	1.00984	0.0221235	0.966983	1.05459	0.442389	0.658208	PADI2
rs10053395	5	155454123	A	0.127434	169135	0.977209	0.0301469	0.921142	1.03669	-0.764742	0.444425	SGCD
rs10053395	5	155454123	A	0.127434	169135	0.977209	0.0301469	0.921142	1.03669	-0.764742	0.444425	SGCD
rs10053788	5	155568711	A	0.0313977	168675	0.868224	0.0610334	0.770336	0.978551	-2.31522	0.0206011	SGCD
rs10053788	5	155568711	A	0.0313977	168675	0.868224	0.0610334	0.770336	0.978551	-2.31522	0.0206011	SGCD
rs10053950	5	156082152	G	0.0128675	169341	0.906188	0.0925141	0.75591	1.08634	-1.0648	0.286966	SGCD
rs10053950	5	156082152	G	0.0128675	169341	0.906188	0.0925141	0.75591	1.08634	-1.0648	0.286966	SGCD
rs10054192	5	155720159	A	0.0248348	169198	0.844343	0.0690238	0.737506	0.966656	-2.45128	0.0142348	SGCD
rs10054192	5	155720159	A	0.0248348	169198	0.844343	0.0690238	0.737506	0.966656	-2.45128	0.0142348	SGCD
rs10054228	5	155870246	C	0.057569	168780	0.949531	0.043678	0.871626	1.0344	-1.18566	0.235756	SGCD
rs10054228	5	155870246	C	0.057569	168780	0.949531	0.043678	0.871626	1.0344	-1.18566	0.235756	SGCD
rs10054296	5	155582092	A	0.0133202	169367	1.01369	0.0861994	0.856117	1.20027	0.157764	0.874643	SGCD
rs10054296	5	155582092	A	0.0133202	169367	1.01369	0.0861994	0.856117	1.20027	0.157764	0.874643	SGCD
rs1005510	11	57367222	T	0.299795	169379	0.992091	0.0219007	0.950407	1.0356	-0.362574	0.716923	SERPING1
rs1005511	11	57366656	T	0.298557	168904	0.992065	0.0219572	0.950277	1.03569	-0.362811	0.716746	SERPING1
rs10055867	5	155576283	G	0.0350627	169197	0.9329	0.0558699	0.83614	1.04086	-1.24319	0.213799	SGCD
rs10055867	5	155576283	G	0.0350627	169197	0.9329	0.0558699	0.83614	1.04086	-1.24319	0.213799	SGCD
rs10056289	5	155776066	A	0.0876445	169115	1.03154	0.034912	0.963316	1.1046	0.889462	0.373755	SGCD
rs10056289	5	155776066	A	0.0876445	169115	1.03154	0.034912	0.963316	1.1046	0.889462	0.373755	SGCD
rs10056344	5	155295197	T	0.0124096	169304	1.18417	0.0836178	1.00516	1.39504	2.02156	0.0432217	SGCD
rs10056344	5	155295197	T	0.0124096	169304	1.18417	0.0836178	1.00516	1.39504	2.02156	0.0432217	SGCD
rs10056555	5	156102983	A	0.01415	169258	0.891956	0.0890037	0.749175	1.06195	-1.28465	0.198915	SGCD
rs10056555	5	156102983	A	0.01415	169258	0.891956	0.0890037	0.749175	1.06195	-1.28465	0.198915	SGCD
rs1005753	1	17444769	G	0.388262	169379	1.00871	0.0204868	0.969007	1.05003	0.423194	0.672154	PADI2
rs10057754	5	155382970	T	0.0597742	169379	1.00642	0.0418032	0.927253	1.09236	0.153203	0.878238	SGCD
rs10057754	5	155382970	T	0.0597742	169379	1.00642	0.0418032	0.927253	1.09236	0.153203	0.878238	SGCD
rs10057826	5	155752007	C	0.2732	168391	1.04687	0.0222645	1.00217	1.09356	2.05711	0.0396759	SGCD
rs10057826	5	155752007	C	0.2732	168391	1.04687	0.0222645	1.00217	1.09356	2.05711	0.0396759	SGCD
rs10057957	5	155624023	G	0.0253088	169210	0.900033	0.0664197	0.790172	1.02517	-1.58573	0.1128	SGCD
rs10057957	5	155624023	G	0.0253088	169210	0.900033	0.0664197	0.790172	1.02517	-1.58573	0.1128	SGCD
rs10058119	5	155753058	C	0.427843	168472	0.947079	0.0203014	0.910134	0.985523	-2.6783	0.00739967	SGCD
rs10058119	5	155753058	C	0.427843	168472	0.947079	0.0203014	0.910134	0.985523	-2.6783	0.00739967	SGCD
rs10058373	5	155296003	A	0.085745	168313	0.961001	0.0363061	0.894994	1.03188	-1.09568	0.273219	SGCD
rs10058373	5	155296003	A	0.085745	168313	0.961001	0.0363061	0.894994	1.03188	-1.09568	0.273219	SGCD
rs10058777	5	155683043	G	0.0923697	168735	0.937261	0.0353872	0.874458	1.00457	-1.83099	0.0671028	SGCD
rs10058777	5	155683043	G	0.0923697	168735	0.937261	0.0353872	0.874458	1.00457	-1.83099	0.0671028	SGCD
rs10059221	5	155587347	A	0.268734	168948	1.03629	0.0223563	0.991867	1.08271	1.5947	0.11078	SGCD
rs10059221	5	155587347	A	0.268734	168948	1.03629	0.0223563	0.991867	1.08271	1.5947	0.11078	SGCD
rs10059484	5	155703275	T	0.100178	168775	0.960357	0.0337983	0.898801	1.02613	-1.1968	0.231386	SGCD
rs10059484	5	155703275	T	0.100178	168775	0.960357	0.0337983	0.898801	1.02613	-1.1968	0.231386	SGCD
rs10059872	5	155779927	A	0.0878869	169354	1.02926	0.0348661	0.961273	1.10205	0.827136	0.40816	SGCD
rs10059872	5	155779927	A	0.0878869	169354	1.02926	0.0348661	0.961273	1.10205	0.827136	0.40816	SGCD
rs10061155	5	155424445	T	0.324877	169261	0.959084	0.0214216	0.919649	1.00021	-1.95023	0.0511484	SGCD
rs10061155	5	155424445	T	0.324877	169261	0.959084	0.0214216	0.919649	1.00021	-1.95023	0.0511484	SGCD
rs10061194	5	155763769	T	0.0866144	169152	1.02329	0.0351873	0.955095	1.09635	0.654244	0.512955	SGCD
rs10061194	5	155763769	T	0.0866144	169152	1.02329	0.0351873	0.955095	1.09635	0.654244	0.512955	SGCD
rs10061798	5	155395422	G	0.324835	169038	0.962075	0.021422	0.922517	1.00333	-1.80482	0.0711031	SGCD
rs10061798	5	155395422	G	0.324835	169038	0.962075	0.021422	0.922517	1.00333	-1.80482	0.0711031	SGCD
rs10062440	5	155832045	A	0.494838	168262	0.963688	0.0200704	0.926515	1.00235	-1.84288	0.0653462	SGCD
rs10062440	5	155832045	A	0.494838	168262	0.963688	0.0200704	0.926515	1.00235	-1.84288	0.0653462	SGCD
rs10062636	5	155804588	C	0.0859481	168910	1.03709	0.0351117	0.968116	1.11097	1.03711	0.299685	SGCD
rs10062636	5	155804588	C	0.0859481	168910	1.03709	0.0351117	0.968116	1.11097	1.03711	0.299685	SGCD
rs10062650	5	155379999	C	0.441451	169379	1.03496	0.0200218	0.995131	1.07638	1.7162	0.0861246	SGCD
rs10062650	5	155379999	C	0.441451	169379	1.03496	0.0200218	0.995131	1.07638	1.7162	0.0861246	SGCD
rs10062793	5	155684738	A	0.167081	167925	1.00814	0.0267307	0.956681	1.06236	0.303241	0.761706	SGCD
rs10062793	5	155684738	A	0.167081	167925	1.00814	0.0267307	0.956681	1.06236	0.303241	0.761706	SGCD
rs10063250	5	155854486	T	0.367776	169202	1.06197	0.0205535	1.02004	1.10562	2.92515	0.00344293	SGCD
rs10063250	5	155854486	T	0.367776	169202	1.06197	0.0205535	1.02004	1.10562	2.92515	0.00344293	SGCD
rs10063678	5	155585057	T	0.0344076	169352	0.945072	0.0560534	0.846744	1.05482	-1.00787	0.313518	SGCD
rs10063678	5	155585057	T	0.0344076	169352	0.945072	0.0560534	0.846744	1.05482	-1.00787	0.313518	SGCD
rs10063798	5	155262159	T	0.0160679	169282	0.950329	0.0811524	0.810582	1.11417	-0.627794	0.530139	SGCD
rs10063798	5	155262159	T	0.0160679	169282	0.950329	0.0811524	0.810582	1.11417	-0.627794	0.530139	SGCD
rs10064593	5	155756194	A	0.26369	169362	1.04136	0.0224455	0.996539	1.08819	1.80551	0.0709944	SGCD
rs10064593	5	155756194	A	0.26369	169362	1.04136	0.0224455	0.996539	1.08819	1.80551	0.0709944	SGCD
rs10064619	5	155254751	T	0.2684	169188	1.01258	0.0224199	0.969049	1.05807	0.557652	0.577082	SGCD
rs10064619	5	155254751	T	0.2684	169188	1.01258	0.0224199	0.969049	1.05807	0.557652	0.577082	SGCD
rs10064955	5	155600084	T	0.0132951	169310	1.00304	0.0867706	0.846174	1.18899	0.0349959	0.972083	SGCD
rs10064955	5	155600084	T	0.0132951	169310	1.00304	0.0867706	0.846174	1.18899	0.0349959	0.972083	SGCD
rs10064971	5	155710837	A	0.268763	168165	0.986951	0.0226227	0.944146	1.0317	-0.580607	0.561505	SGCD
rs10064971	5	155710837	A	0.268763	168165	0.986951	0.0226227	0.944146	1.0317	-0.580607	0.561505	SGCD
rs10065329	5	155295201	G	0.0124096	169304	1.18395	0.0836182	1.00498	1.39479	2.0194	0.0434454	SGCD
rs10065329	5	155295201	G	0.0124096	169304	1.18395	0.0836182	1.00498	1.39479	2.0194	0.0434454	SGCD
rs10065545	5	155703396	T	0.10018	168771	0.960327	0.0337984	0.898773	1.0261	-1.19773	0.231023	SGCD
rs10065545	5	155703396	T	0.10018	168771	0.960327	0.0337984	0.898773	1.0261	-1.19773	0.231023	SGCD
rs10065774	5	155766322	A	0.0865458	169107	1.02484	0.035189	0.956539	1.09802	0.697242	0.485652	SGCD
rs10065774	5	155766322	A	0.0865458	169107	1.02484	0.035189	0.956539	1.09802	0.697242	0.485652	SGCD
rs10066281	5	155702205	T	0.100251	168776	0.960683	0.0337827	0.899134	1.02645	-1.18731	0.235105	SGCD
rs10066281	5	155702205	T	0.100251	168776	0.960683	0.0337827	0.899134	1.02645	-1.18731	0.235105	SGCD
rs10066451	5	155395622	G	0.387783	169225	0.968431	0.0205192	0.930257	1.00817	-1.56332	0.117978	SGCD
rs10066451	5	155395622	G	0.387783	169225	0.968431	0.0205192	0.930257	1.00817	-1.56332	0.117978	SGCD
rs10068004	5	155526907	G	0.344746	168930	0.9993	0.0210022	0.959	1.04129	-0.0333454	0.973399	SGCD
rs10068004	5	155526907	G	0.344746	168930	0.9993	0.0210022	0.959	1.04129	-0.0333454	0.973399	SGCD
rs10068125	5	156063781	G	0.0713956	169184	0.974211	0.0390872	0.902365	1.05178	-0.668425	0.503862	SGCD
rs10068125	5	156063781	G	0.0713956	169184	0.974211	0.0390872	0.902365	1.05178	-0.668425	0.503862	SGCD
rs10068837	5	156028835	G	0.0122204	169266	0.873854	0.0959772	0.724008	1.05471	-1.40493	0.160041	SGCD
rs10068837	5	156028835	G	0.0122204	169266	0.873854	0.0959772	0.724008	1.05471	-1.40493	0.160041	SGCD
rs10069144	5	155999157	G	0.346248	169003	0.983467	0.0210142	0.943783	1.02482	-0.793356	0.427571	SGCD
rs10069144	5	155999157	G	0.346248	169003	0.983467	0.0210142	0.943783	1.02482	-0.793356	0.427571	SGCD
rs10069258	5	155295985	C	0.101309	167946	0.987412	0.0333677	0.924902	1.05415	-0.379646	0.704208	SGCD
rs10069258	5	155295985	C	0.101309	167946	0.987412	0.0333677	0.924902	1.05415	-0.379646	0.704208	SGCD
rs10071215	5	156012193	T	0.0101378	169316	0.8727	0.105615	0.709521	1.07341	-1.28925	0.197311	SGCD
rs10071215	5	156012193	T	0.0101378	169316	0.8727	0.105615	0.709521	1.07341	-1.28925	0.197311	SGCD
rs10071360	5	155989064	C	0.320697	169239	0.998093	0.021365	0.957161	1.04078	-0.0893387	0.928813	SGCD
rs10071360	5	155989064	C	0.320697	169239	0.998093	0.021365	0.957161	1.04078	-0.0893387	0.928813	SGCD
rs10071404	5	156109847	A	0.0128328	169371	0.908198	0.0925156	0.757585	1.08875	-1.04083	0.297956	SGCD
rs10071404	5	156109847	A	0.0128328	169371	0.908198	0.0925156	0.757585	1.08875	-1.04083	0.297956	SGCD
rs10071427	5	156109921	A	0.0129001	169379	0.904405	0.0925103	0.754429	1.0842	-1.08612	0.277424	SGCD
rs10071427	5	156109921	A	0.0129001	169379	0.904405	0.0925103	0.754429	1.0842	-1.08612	0.277424	SGCD
rs10071452	5	155971647	G	0.320316	169183	0.998071	0.021379	0.957114	1.04078	-0.0903015	0.928048	SGCD
rs10071452	5	155971647	G	0.320316	169183	0.998071	0.021379	0.957114	1.04078	-0.0903015	0.928048	SGCD
rs1007282	1	17390721	C	0.0254429	169379	0.994379	0.0634064	0.878173	1.12596	-0.0889049	0.929158	PADI2
rs10073856	5	155262720	A	0.140425	169308	1.00693	0.0286424	0.951956	1.06507	0.240956	0.809589	SGCD
rs10073856	5	155262720	A	0.140425	169308	1.00693	0.0286424	0.951956	1.06507	0.240956	0.809589	SGCD
rs10074370	5	155765956	G	0.0865978	169092	1.02425	0.0351902	0.95599	1.09739	0.680979	0.495885	SGCD
rs10074370	5	155765956	G	0.0865978	169092	1.02425	0.0351902	0.95599	1.09739	0.680979	0.495885	SGCD
rs10074679	5	155706288	G	0.0238897	169006	0.830188	0.0709969	0.722344	0.954134	-2.62128	0.00875996	SGCD
rs10074679	5	155706288	G	0.0238897	169006	0.830188	0.0709969	0.722344	0.954134	-2.62128	0.00875996	SGCD
rs10075096	5	155537213	T	0.0452972	169282	1.01187	0.0474634	0.921983	1.11052	0.248578	0.803687	SGCD
rs10075096	5	155537213	T	0.0452972	169282	1.01187	0.0474634	0.921983	1.11052	0.248578	0.803687	SGCD
rs10075720	5	155600288	G	0.0133605	169267	0.99795	0.0867671	0.841885	1.18295	-0.0236459	0.981135	SGCD
rs10075720	5	155600288	G	0.0133605	169267	0.99795	0.0867671	0.841885	1.18295	-0.0236459	0.981135	SGCD
rs10076006	5	155270835	C	0.454124	169030	1.0268	0.0200068	0.987313	1.06786	1.32177	0.186246	SGCD
rs10076006	5	155270835	C	0.454124	169030	1.0268	0.0200068	0.987313	1.06786	1.32177	0.186246	SGCD
rs10076239	5	155971793	T	0.48928	168752	1.00788	0.0200214	0.969099	1.04822	0.392199	0.694911	SGCD
rs10076239	5	155971793	T	0.48928	168752	1.00788	0.0200214	0.969099	1.04822	0.392199	0.694911	SGCD
rs10077411	5	156015151	A	0.160898	168725	1.00307	0.027178	0.951037	1.05795	0.112805	0.910185	SGCD
rs10077411	5	156015151	A	0.160898	168725	1.00307	0.027178	0.951037	1.05795	0.112805	0.910185	SGCD
rs10077414	5	156077682	T	0.0129159	169288	0.90431	0.0925515	0.754288	1.08417	-1.08678	0.277134	SGCD
rs10077414	5	156077682	T	0.0129159	169288	0.90431	0.0925515	0.754288	1.08417	-1.08678	0.277134	SGCD
rs10077734	5	156009720	A	0.161075	168744	1.00447	0.0271518	0.952409	1.05937	0.164104	0.86965	SGCD
rs10077734	5	156009720	A	0.161075	168744	1.00447	0.0271518	0.952409	1.05937	0.164104	0.86965	SGCD
rs10077764	5	155717149	A	0.0248355	169334	0.839927	0.0691611	0.733451	0.961859	-2.52223	0.0116613	SGCD
rs10077764	5	155717149	A	0.0248355	169334	0.839927	0.0691611	0.733451	0.961859	-2.52223	0.0116613	SGCD
rs10078170	5	155573559	C	0.356072	168449	0.979496	0.0209141	0.940157	1.02048	-0.990589	0.321886	SGCD
rs10078170	5	155573559	C	0.356072	168449	0.979496	0.0209141	0.940157	1.02048	-0.990589	0.321886	SGCD
rs10079754	5	155747951	C	0.0723091	168886	1.04321	0.0379551	0.968425	1.12378	1.11466	0.264998	SGCD
rs10079754	5	155747951	C	0.0723091	168886	1.04321	0.0379551	0.968425	1.12378	1.11466	0.264998	SGCD
rs10085029	5	156121646	C	0.0133397	169082	0.896832	0.0914128	0.749723	1.07281	-1.19115	0.233595	SGCD
rs10085029	5	156121646	C	0.0133397	169082	0.896832	0.0914128	0.749723	1.07281	-1.19115	0.233595	SGCD
rs10086778	8	10814140	A	0.129323	169343	0.988401	0.031567	0.929102	1.05149	-0.369588	0.71169	XKR6
rs10086872	8	10814210	G	0.129352	169321	0.98807	0.0315656	0.928793	1.05113	-0.380222	0.70378	XKR6
rs10087081	8	10974917	T	0.464388	169379	1.0123	0.0294815	0.955467	1.07252	0.414757	0.67832	XKR6
rs10087376	8	10814617	C	0.135931	168909	0.985768	0.0310636	0.927542	1.04765	-0.461434	0.644487	XKR6
rs10087882	8	10823994	T	0.035874	169064	0.984354	0.0548092	0.884092	1.09599	-0.287718	0.773563	XKR6
rs10088393	8	6828435	A	0.118881	169379	1.00603	0.0307203	0.947244	1.06846	0.195701	0.844844	DEFA1
rs10088408	8	10817197	C	0.475129	168431	0.970655	0.0405208	0.896548	1.05089	-0.735038	0.462316	XKR6
rs10088853	8	10987967	A	0.373126	167899	0.968985	0.0275124	0.918118	1.02267	-1.14515	0.252147	XKR6
rs10090444	8	10745469	C	0.455944	168398	1.0204	0.0361097	0.950675	1.09523	0.559137	0.576069	XKR6
rs10091913	8	10853377	C	0.370453	168341	0.976282	0.0253025	0.929047	1.02592	-0.948669	0.342789	XKR6
rs10091993	8	10931829	G	0.203997	168169	0.994159	0.0268002	0.943286	1.04778	-0.218591	0.826968	XKR6
rs10092793	8	11015498	G	0.0865688	168473	1.00621	0.0367507	0.936279	1.08136	0.168398	0.86627	XKR6
rs10093053	8	11037187	T	0.485927	168730	1.03584	0.0350791	0.967014	1.10956	1.00378	0.315486	XKR6
rs10093125	8	10925464	G	0.246513	168748	1.004	0.0237431	0.958345	1.05182	0.167993	0.866589	XKR6
rs10094007	8	10821395	A	0.0357839	169224	0.989774	0.054767	0.889034	1.10193	-0.187682	0.851126	XKR6
rs10094337	8	10825368	G	0.0361242	169042	0.982639	0.0546833	0.882769	1.09381	-0.320278	0.748758	XKR6
rs10094684	8	10814888	C	0.135646	168737	0.985874	0.0310939	0.927586	1.04783	-0.457525	0.647294	XKR6
rs10095039	8	10815244	G	0.135661	168740	0.985726	0.0310907	0.927453	1.04766	-0.462403	0.643793	XKR6
rs10095261	8	10815377	G	0.135648	168716	0.984857	0.0310974	0.926623	1.04675	-0.490665	0.623663	XKR6
rs10095390	8	10815515	G	0.128979	169070	0.98982	0.0315912	0.930392	1.05304	-0.32389	0.746021	XKR6
rs10096624	8	10814063	A	0.129429	169379	0.987755	0.0315561	0.928515	1.05078	-0.39042	0.696226	XKR6
rs10096634	8	10824813	C	0.0360528	169099	0.982041	0.0547593	0.882101	1.0933	-0.330945	0.740686	XKR6
rs10096872	8	10814297	T	0.136288	168746	0.985475	0.0310653	0.927263	1.04734	-0.470979	0.637656	XKR6
rs10097626	8	10814860	C	0.135685	168762	0.985656	0.0310923	0.927384	1.04759	-0.46467	0.642168	XKR6
rs10098549	8	10815917	T	0.0362228	169189	0.998423	0.0542332	0.897741	1.1104	-0.0291018	0.976783	XKR6
rs10099881	8	10936035	A	0.20273	169257	0.995999	0.0267202	0.94518	1.04955	-0.150047	0.880727	XKR6
rs10100449	8	10899288	G	0.282473	168407	1.01604	0.0254463	0.966611	1.068	0.625411	0.531701	XKR6
rs10100660	8	11038885	A	0.361121	168849	0.971114	0.0270258	0.921013	1.02394	-1.08458	0.278108	XKR6
rs10101049	8	16050979	A	0.0688754	169204	0.992706	0.0395824	0.918604	1.07279	-0.184937	0.853278	MSR1
rs10101329	8	10990672	T	0.37353	167992	0.972815	0.0274461	0.921867	1.02658	-1.0042	0.315285	XKR6
rs10101503	8	10815807	C	0.135377	168599	0.984486	0.031142	0.926193	1.04645	-0.50208	0.615611	XKR6
rs10101901	8	10896099	T	0.281854	168614	1.01734	0.0254643	0.967815	1.06941	0.675238	0.499525	XKR6
rs10102241	8	10887592	T	0.0922802	169305	1.00399	0.0356706	0.936191	1.07669	0.111509	0.911213	XKR6
rs1010235	9	124434519	T	0.0429708	169080	1.04885	0.0481647	0.954366	1.15269	0.990205	0.322074	DAB2IP
rs10102369	8	10823961	G	0.0364695	168031	0.995787	0.0542981	0.895257	1.10761	-0.0777521	0.938025	XKR6
rs10102701	8	11027421	C	0.0318427	168469	1.03266	0.0570857	0.923345	1.15491	0.562901	0.573502	XKR6
rs10103091	8	6793006	T	0.128221	168112	1.05779	0.0293298	0.998698	1.12038	1.91554	0.0554242	DEFA4
rs10103747	8	16048476	C	0.0690324	169377	0.993494	0.0394966	0.919488	1.07346	-0.165249	0.868748	MSR1
rs10103856	8	16048551	C	0.0684521	169352	0.983676	0.0397867	0.909883	1.06345	-0.41367	0.679115	MSR1
rs10104571	8	10896697	A	0.0803997	169298	1.03285	0.0377526	0.959182	1.11217	0.856085	0.391951	XKR6
rs10105377	8	10975733	G	0.46443	169061	1.01115	0.0296279	0.954106	1.07161	0.374288	0.70819	XKR6
rs10106574	8	10817928	G	0.0364	169011	0.984606	0.0544142	0.885004	1.09542	-0.285102	0.775566	XKR6
rs10107105	8	10824742	A	0.0432885	168717	0.985154	0.0498789	0.893402	1.08633	-0.299881	0.764268	XKR6
rs10107145	8	10758213	A	0.456963	168483	1.01981	0.0366046	0.949212	1.09567	0.536019	0.591945	XKR6
rs10107309	8	11067961	T	0.0425103	168665	1.03805	0.0496537	0.941787	1.14415	0.752067	0.452011	XKR6
rs10107384	8	10853450	G	0.370362	168315	0.976758	0.0253055	0.929495	1.02642	-0.929284	0.352742	XKR6
rs10107544	8	10815026	T	0.0363368	169195	0.998535	0.0541716	0.897951	1.11039	-0.0270545	0.978416	XKR6
rs10107591	8	10812785	C	0.128197	168202	0.988205	0.0317947	0.928503	1.05175	-0.373182	0.709013	XKR6
rs10107658	8	10815146	A	0.135656	168706	0.984944	0.0311081	0.926685	1.04687	-0.487671	0.625783	XKR6
rs10107853	8	11063150	C	0.0648042	168361	1.0301	0.0408401	0.950862	1.11595	0.726225	0.467701	XKR6
rs10108304	8	10938355	A	0.202572	168518	0.993161	0.0267647	0.942404	1.04665	-0.256414	0.797631	XKR6
rs10110684	8	11039159	C	0.361675	168859	0.970838	0.0270423	0.920722	1.02368	-1.09441	0.273773	XKR6
rs10111178	8	10825941	T	0.0356264	169088	0.980494	0.0551042	0.880116	1.09232	-0.357488	0.720726	XKR6
rs10111872	8	10881408	A	0.0897781	168794	1.01124	0.0360619	0.942236	1.0853	0.31005	0.756523	XKR6
rs10111950	8	10815754	C	0.477208	167823	0.978518	0.0405807	0.903705	1.05953	-0.53513	0.59256	XKR6
rs10112255	8	10823327	T	0.035735	169148	0.985439	0.0549052	0.8849	1.0974	-0.267159	0.789347	XKR6
rs10113735	8	10934049	T	0.19995	168672	0.991357	0.0269051	0.940434	1.04504	-0.322629	0.746976	XKR6
rs10115251	9	27211613	T	0.233082	168700	1.00182	0.0236018	0.95653	1.04925	0.0769071	0.938697	TEK
rs10116069	9	124527960	T	0.166434	168151	1.01071	0.0267986	0.958997	1.06522	0.397661	0.69088	DAB2IP
rs10118142	9	27199044	T	0.212941	169131	1.0115	0.0243183	0.964419	1.06088	0.470169	0.638234	TEK
rs10119920	9	124432254	A	0.0419083	169155	1.03073	0.0490985	0.936168	1.13485	0.616534	0.537542	DAB2IP
rs10121367	9	27218715	A	0.223791	169037	0.985853	0.0240666	0.94043	1.03347	-0.592028	0.553832	TEK
rs10124701	9	124435532	T	0.0422479	169097	1.04642	0.0485969	0.951346	1.15099	0.933615	0.350502	DAB2IP
rs10129380	14	81564339	T	0.129495	169114	0.968525	0.030018	0.913186	1.02722	-1.0654	0.286694	TSHR
rs10131167	14	21399577	T	0.275543	168077	0.976287	0.0225844	0.934014	1.02047	-1.06264	0.287944	RNASE2
rs10131259	14	81580566	G	0.232252	169150	1.01903	0.0235074	0.973147	1.06708	0.802014	0.422545	TSHR
rs10131706	14	100183061	T	0.311812	167808	0.952466	0.0218174	0.912596	0.994078	-2.2322	0.0256016	CYP46A1
rs10131847	14	81517478	T	0.245627	168927	0.993062	0.0232726	0.948783	1.03941	-0.299141	0.764832	TSHR
rs10132368	14	23645718	A	0.115233	169379	1.0491	0.0307365	0.987769	1.11425	1.55959	0.118858	SLC7A8
rs10133458	14	81565918	A	0.129544	169089	0.968164	0.0300189	0.912845	1.02684	-1.07778	0.281133	TSHR
rs10134487	14	81523886	C	0.27736	168254	0.983497	0.022451	0.941158	1.02774	-0.741217	0.458562	TSHR
rs10135774	14	81414913	C	0.441557	169309	1.03587	0.0200283	0.995994	1.07734	1.75957	0.0784808	TSHR
rs10136213	14	81566362	A	0.129614	169006	0.968914	0.0300099	0.913567	1.02761	-1.05231	0.292658	TSHR
rs10137574	14	100162924	G	0.312887	169058	0.951778	0.0217336	0.912086	0.993196	-2.27408	0.022961	CYP46A1
rs10138781	14	81519862	T	0.276767	169005	0.985518	0.0223999	0.943187	1.02975	-0.651229	0.514898	TSHR
rs10138784	14	23638083	G	0.185004	168629	1.00479	0.0256408	0.95554	1.05657	0.186268	0.852234	SLC7A8
rs10139157	14	23631250	C	0.0206363	169071	1.03521	0.0691415	0.904014	1.18545	0.500492	0.616729	SLC7A8
rs10139962	14	21392390	T	0.195032	168988	0.976549	0.0253354	0.929241	1.02627	-0.936648	0.34894	RNASE2
rs10140322	14	81595928	C	0.362425	167872	1.02678	0.0207492	0.985859	1.0694	1.2736	0.202805	TSHR
rs1014049	9	27228503	T	0.388537	169379	1.00131	0.0204414	0.961987	1.04224	0.0640969	0.948893	TEK
rs10141582	14	81564185	C	0.127943	169067	0.968461	0.0301786	0.912839	1.02747	-1.06192	0.288272	TSHR
rs10141777	14	81564374	C	0.129495	169114	0.968525	0.030018	0.913186	1.02722	-1.0654	0.286694	TSHR
rs10142959	14	81561643	G	0.130231	169314	0.969134	0.0299216	0.913933	1.02767	-1.04783	0.294716	TSHR
rs10142999	14	81561425	A	0.130231	169314	0.969134	0.0299216	0.913933	1.02767	-1.04783	0.294716	TSHR
rs10143087	14	81561557	C	0.130231	169314	0.969134	0.0299216	0.913933	1.02767	-1.04783	0.294716	TSHR
rs10143650	14	23636273	T	0.206607	169026	1.01985	0.0244984	0.972036	1.07001	0.802254	0.422406	SLC7A8
rs10143800	14	81496342	G	0.249851	169009	0.990612	0.0231544	0.946661	1.0366	-0.407349	0.683752	TSHR
rs10143908	14	23650616	T	0.0156275	168677	0.944658	0.0828343	0.803093	1.11118	-0.687306	0.49189	SLC7A8
rs10144209	14	81577831	T	0.34624	168883	1.03197	0.0208266	0.990691	1.07496	1.5109	0.130814	TSHR
rs10145099	14	81456694	T	0.39613	167922	0.958735	0.0205569	0.920875	0.998152	-2.04996	0.0403681	TSHR
rs10145696	14	100177506	G	0.463521	168712	0.984591	0.0200882	0.946579	1.02413	-0.77303	0.439504	CYP46A1
rs10145863	14	23637039	A	0.108883	168878	0.997989	0.0320377	0.93725	1.06267	-0.0628217	0.949909	SLC7A8
rs10146192	14	81562581	T	0.130191	169336	0.969482	0.0299206	0.914264	1.02804	-1.03585	0.300274	TSHR
rs10146203	14	81562623	T	0.130191	169336	0.969482	0.0299206	0.914264	1.02804	-1.03585	0.300274	TSHR
rs10146348	14	81414819	G	0.441627	169308	1.03562	0.0200286	0.995757	1.07709	1.74767	0.0805218	TSHR
rs10146516	14	81414747	A	0.441606	169298	1.03573	0.0200308	0.995852	1.0772	1.75247	0.0796938	TSHR
rs10146801	14	81578212	T	0.34485	168898	1.03127	0.0208488	0.989982	1.07429	1.47704	0.139666	TSHR
rs10146811	14	81578238	T	0.346226	168829	1.03205	0.0208269	0.990774	1.07505	1.5149	0.129798	TSHR
rs10146960	14	23624929	C	0.0215414	168954	1.03627	0.0675735	0.907726	1.18302	0.527259	0.598014	SLC7A8
rs10147011	14	81557279	T	0.129105	169161	0.96987	0.0300288	0.914435	1.02867	-1.01879	0.308302	TSHR
rs10147243	14	81511178	A	0.280843	169132	0.985659	0.0223017	0.943503	1.0297	-0.647691	0.517185	TSHR
rs10147921	14	81566059	G	0.129544	169089	0.968164	0.0300189	0.912845	1.02684	-1.07778	0.281133	TSHR
rs10148259	14	21379525	G	0.195133	168764	0.976545	0.0253515	0.929209	1.02629	-0.936199	0.349171	RNASE2
rs10148749	14	81536799	C	0.129234	168257	0.964834	0.0301683	0.909438	1.0236	-1.18667	0.235359	TSHR
rs10149689	14	81415800	G	0.441566	169250	1.03652	0.0200333	0.996613	1.07803	1.79061	0.0733558	TSHR
rs10149739	14	81563871	G	0.128545	169275	0.968584	0.0301006	0.913094	1.02745	-1.06045	0.288941	TSHR
rs10149740	14	81563831	T	0.127946	169068	0.968454	0.0301786	0.912832	1.02746	-1.06217	0.288161	TSHR
rs10149807	14	81563860	T	0.127943	169067	0.968461	0.0301786	0.912839	1.02747	-1.06192	0.288272	TSHR
rs10149992	14	81563900	A	0.127944	169066	0.968457	0.0301786	0.912835	1.02747	-1.06205	0.288214	TSHR
rs10150355	14	23625982	A	0.0215624	168928	1.03984	0.0674397	0.91109	1.18678	0.579264	0.562411	SLC7A8
rs10150381	14	81521033	A	0.245727	168909	0.992507	0.0232732	0.948251	1.03883	-0.323192	0.74655	TSHR
rs10150592	14	23631536	A	0.164675	169379	1.05437	0.0264177	1.00117	1.1104	2.0041	0.0450598	SLC7A8
rs1015089	14	23607246	A	0.383203	169379	1.00765	0.0204472	0.96807	1.04886	0.372904	0.70922	SLC7A8
rs10151660	14	81537484	C	0.129253	168275	0.964733	0.030173	0.909335	1.02351	-1.18994	0.234071	TSHR
rs10155709	6	151619282	G	0.0582385	169072	1.02138	0.042233	0.940236	1.10952	0.500815	0.616501	AKAP12
rs10156356	8	11046209	C	0.412237	168477	0.977269	0.0280183	0.925049	1.03244	-0.820656	0.411842	XKR6
rs10157387	1	17394623	C	0.0989797	169272	1.02493	0.0330297	0.96068	1.09348	0.7455	0.45597	PADI2
rs10157828	1	17394613	T	0.0989824	169227	1.02557	0.0330306	0.961275	1.09416	0.764257	0.444714	PADI2
rs10159394	1	20015955	A	0.33756	168284	1.00864	0.0211287	0.967729	1.05129	0.407397	0.683716	HTR6
rs10159939	10	78859449	G	0.46812	168430	0.984028	0.0200239	0.946157	1.02341	-0.804101	0.421339	KCNMA1
rs10164426	2	121098859	C	0.0356462	168447	1.0571	0.0525583	0.953628	1.1718	1.05655	0.290715	INHBB
rs10165000	2	121112796	T	0.0375096	168037	1.04672	0.0516331	0.945977	1.15819	0.884357	0.376504	INHBB
rs1017141	14	81569678	G	0.184843	169379	1.07015	0.0251979	1.01859	1.12433	2.69084	0.00712723	TSHR
rs10181341	2	72358275	A	0.0762184	168273	0.962475	0.0382125	0.893024	1.03733	-1.0009	0.316874	CYP26B1
rs1018148	15	48903126	A	0.0962514	169265	1.00803	0.0337471	0.943508	1.07695	0.236855	0.812769	FBN1
rs10183524	2	121109878	A	0.0356344	168124	1.02746	0.0532719	0.925595	1.14054	0.50857	0.611054	INHBB
rs10189288	2	242491366	T	0.160423	168785	0.989292	0.0273503	0.937657	1.04377	-0.393619	0.693862	BOK
rs10191556	2	242521405	T	0.140811	169305	0.994929	0.028784	0.940354	1.05267	-0.176616	0.85981	BOK
rs1019921	5	155412309	T	0.0594938	169379	1.04952	0.0414055	0.96771	1.13824	1.16725	0.24311	SGCD
rs1019921	5	155412309	T	0.0594938	169379	1.04952	0.0414055	0.96771	1.13824	1.16725	0.24311	SGCD
rs1019928	5	155271502	G	0.140531	169141	1.00723	0.0286369	0.952257	1.06538	0.251682	0.801287	SGCD
rs1019928	5	155271502	G	0.140531	169141	1.00723	0.0286369	0.952257	1.06538	0.251682	0.801287	SGCD
rs10201535	2	242517966	A	0.282124	168123	0.979825	0.0223344	0.937859	1.02367	-0.912567	0.36147	BOK
rs10201826	2	121096044	T	0.414937	168881	1.02608	0.0202377	0.986177	1.0676	1.27215	0.20332	INHBB
rs10209950	2	72347966	T	0.253496	167957	0.992445	0.0229911	0.948717	1.03819	-0.329834	0.741526	CYP26B1
rs10212843	4	47642832	G	0.265304	169200	0.983861	0.0226624	0.941117	1.02855	-0.717962	0.472781	CORIN
rs10212847	4	47643006	G	0.261614	167942	0.987701	0.0228436	0.944455	1.03293	-0.541723	0.588009	CORIN
rs10213076	4	47642773	A	0.265315	169199	0.983809	0.0226624	0.941067	1.02849	-0.720293	0.471345	CORIN
rs10213618	4	47642537	T	0.265288	169299	0.985021	0.0226481	0.942253	1.02973	-0.66639	0.505162	CORIN
rs10214042	5	156003549	T	0.0102527	169272	0.862413	0.10559	0.701192	1.0607	-1.40185	0.16096	SGCD
rs10214042	5	156003549	T	0.0102527	169272	0.862413	0.10559	0.701192	1.0607	-1.40185	0.16096	SGCD
rs10214374	5	156068128	C	0.0444169	168866	1.0008	0.0485172	0.910015	1.10064	0.0164517	0.986874	SGCD
rs10214374	5	156068128	C	0.0444169	168866	1.0008	0.0485172	0.910015	1.10064	0.0164517	0.986874	SGCD
rs10214783	6	148660070	G	0.477353	167727	0.994233	0.0200371	0.955944	1.03406	-0.288643	0.772855	SASH1
rs10217269	9	22016173	T	0.0753711	168022	0.947024	0.0386274	0.877973	1.02151	-1.40912	0.158798	CDKN2B
rs10217281	9	22016617	A	0.446403	168945	1.01429	0.0200728	0.975165	1.05499	0.707111	0.479498	CDKN2B
rs10217648	9	124380922	T	0.371628	168051	1.0055	0.0206825	0.965551	1.04709	0.265004	0.791007	DAB2IP
rs1021903	5	155803008	G	0.481534	167955	1.03625	0.0200282	0.99636	1.07774	1.77791	0.0754187	SGCD
rs1021903	5	155803008	G	0.481534	167955	1.03625	0.0200282	0.99636	1.07774	1.77791	0.0754187	SGCD
rs10220740	15	50565553	C	0.359712	168977	0.997466	0.0208261	0.957571	1.03902	-0.121833	0.903031	HDC
rs10220755	15	50565708	T	0.341909	168431	1.00091	0.0210892	0.960385	1.04315	0.0433134	0.965452	HDC
rs10223195	5	155603104	G	0.269713	168807	1.03082	0.0223804	0.986577	1.07704	1.35615	0.17505	SGCD
rs10223195	5	155603104	G	0.269713	168807	1.03082	0.0223804	0.986577	1.07704	1.35615	0.17505	SGCD
rs1022543	6	148758859	G	0.401587	169074	0.992191	0.0204038	0.953296	1.03267	-0.384214	0.70082	SASH1
rs1022579	1	17439195	A	0.142979	168654	0.997879	0.0284889	0.943687	1.05518	-0.0745303	0.940588	PADI2
rs10243710	7	127888250	A	0.0665063	168796	1.02002	0.0398342	0.943414	1.10285	0.497649	0.618732	LEP
rs10249476	7	127877026	T	0.366016	169379	0.977262	0.0207879	0.938245	1.0179	-1.10643	0.268538	LEP
rs10276311	7	127901609	A	0.067839	169379	1.02592	0.0393006	0.949866	1.10807	0.651216	0.514907	LEP
rs10282848	8	10996667	G	0.0404401	168966	1.04108	0.0502272	0.943479	1.14879	0.801614	0.422776	XKR6
rs10283160	8	10994251	C	0.086825	168926	1.00805	0.0366123	0.938251	1.08305	0.219085	0.826584	XKR6
rs1028378	6	148834018	G	0.472824	169379	0.995217	0.0199773	0.957003	1.03496	-0.239991	0.810337	SASH1
rs1028832	10	78824669	T	0.085404	168944	0.97171	0.0361825	0.905187	1.04312	-0.793145	0.427694	KCNMA1
rs1030658	5	155532793	A	0.398666	169000	0.9904	0.0203933	0.951595	1.03079	-0.472996	0.636216	SGCD
rs1030658	5	155532793	A	0.398666	169000	0.9904	0.0203933	0.951595	1.03079	-0.472996	0.636216	SGCD
rs1030659	5	155532735	A	0.244488	168988	1.01525	0.0231572	0.970197	1.06239	0.65343	0.513479	SGCD
rs1030659	5	155532735	A	0.244488	168988	1.01525	0.0231572	0.970197	1.06239	0.65343	0.513479	SGCD
rs1035050	17	47564012	C	0.418933	169379	1.02341	0.0201605	0.983757	1.06466	1.14764	0.251115	NGFR
rs1035145	14	81445245	A	0.133719	168364	1.01306	0.0292657	0.956583	1.07286	0.443238	0.657594	TSHR
rs1036180	5	155988228	T	0.319571	169266	0.999372	0.0213733	0.958372	1.04213	-0.0294099	0.976538	SGCD
rs1036180	5	155988228	T	0.319571	169266	0.999372	0.0213733	0.958372	1.04213	-0.0294099	0.976538	SGCD
rs1036185	5	155394890	T	0.0557393	168705	1.00234	0.0433686	0.920663	1.09127	0.0539458	0.956978	SGCD
rs1036185	5	155394890	T	0.0557393	168705	1.00234	0.0433686	0.920663	1.09127	0.0539458	0.956978	SGCD
rs1036476	15	48914775	C	0.0965202	169379	1.00967	0.0336665	0.945198	1.07854	0.285866	0.774981	FBN1
rs1036477	15	48914926	G	0.100673	169187	1.00872	0.0330584	0.945437	1.07624	0.262715	0.792771	FBN1
rs10401546	19	49679928	T	0.307698	169221	1.02127	0.0215249	0.97908	1.06528	0.977775	0.328186	TRPM4
rs10402066	19	17921015	A	0.462481	169379	1.00938	0.0199516	0.970666	1.04963	0.467718	0.639987	B3GNT3
rs10402666	19	43868338	T	0.066425	168423	1.00876	0.0399225	0.932835	1.09086	0.218421	0.827101	CD177
rs10404145	19	49682546	C	0.309672	168929	1.03144	0.0214475	0.988979	1.07572	1.44325	0.14895	TRPM4
rs10404184	19	49682601	C	0.309731	168963	1.03264	0.0214409	0.99014	1.07696	1.49781	0.134182	TRPM4
rs10404729	19	49682574	A	0.309643	168922	1.03154	0.0214479	0.989073	1.07582	1.44767	0.147709	TRPM4
rs10405632	19	17921387	G	0.46168	168593	1.00989	0.0200111	0.971049	1.05029	0.491853	0.622823	B3GNT3
rs10406392	19	49682755	C	0.310146	169106	1.03028	0.0214374	0.987891	1.07449	1.39167	0.164023	TRPM4
rs10407076	19	17920758	T	0.462195	169145	1.01173	0.0199509	0.972935	1.05208	0.584707	0.558745	B3GNT3
rs10408260	19	49680873	G	0.321664	169332	1.02792	0.0212422	0.985998	1.07161	1.29614	0.194927	TRPM4
rs10410299	19	49682898	T	0.310126	169102	1.02999	0.0214391	0.987602	1.07419	1.37806	0.168185	TRPM4
rs10410857	19	49682991	A	0.310147	169102	1.02982	0.0214393	0.987442	1.07401	1.37052	0.170524	TRPM4
rs10411284	19	817977	G	0.0555678	168470	0.99719	0.0436763	0.915378	1.08631	-0.0644237	0.948633	AZU1
rs10413889	19	850299	A	0.0789354	169379	1.05265	0.0363296	0.980302	1.13034	1.41236	0.157844	PRTN3
rs10413889	19	850299	A	0.0789354	169379	1.05265	0.0363296	0.980302	1.13034	1.41236	0.157844	ELANE
rs10413889	19	850299	A	0.0789354	169379	1.05265	0.0363296	0.980302	1.13034	1.41236	0.157844	CFD
rs10414837	19	849618	T	0.268339	169379	1.00044	0.0225435	0.957199	1.04564	0.0195371	0.984413	PRTN3
rs10414837	19	849618	T	0.268339	169379	1.00044	0.0225435	0.957199	1.04564	0.0195371	0.984413	ELANE
rs10414959	19	49687278	A	0.309045	167707	1.02637	0.0215615	0.983895	1.07067	1.20696	0.227448	TRPM4
rs1042078	15	48702873	G	0.270672	167847	1.01673	0.0224803	0.972902	1.06253	0.73792	0.460563	FBN1
rs10420996	19	43867169	T	0.0667123	168552	1.02236	0.0395996	0.946016	1.10487	0.558531	0.576482	CD177
rs10420998	19	43867171	G	0.066707	168558	1.02244	0.0395994	0.946089	1.10496	0.560486	0.575148	CD177
rs10421317	19	49679657	G	0.321411	168930	1.0287	0.0212618	0.986716	1.07248	1.33097	0.183198	TRPM4
rs1042167	6	151677359	A	0.0829315	169218	0.956682	0.0367238	0.890242	1.02808	-1.20587	0.227868	AKAP12
rs10421824	19	43867349	A	0.189879	169379	1.02504	0.0252009	0.975645	1.07695	0.981564	0.326315	CD177
rs10424211	19	865818	C	0.178787	167867	0.989678	0.0261944	0.94015	1.04181	-0.396113	0.692022	ELANE
rs10424211	19	865818	C	0.178787	167867	0.989678	0.0261944	0.94015	1.04181	-0.396113	0.692022	CFD
rs10426972	19	817970	G	0.0555678	168470	0.99719	0.0436763	0.915378	1.08631	-0.0644237	0.948633	AZU1
rs10427053	19	49679859	T	0.307691	169189	1.02158	0.021524	0.979381	1.0656	0.992006	0.321195	TRPM4
rs10428646	5	156059013	C	0.158859	169229	0.968724	0.0275952	0.917722	1.02256	-1.15149	0.24953	SGCD
rs10428646	5	156059013	C	0.158859	169229	0.968724	0.0275952	0.917722	1.02256	-1.15149	0.24953	SGCD
rs10434895	6	151577739	T	0.43902	169065	0.999432	0.0201153	0.960795	1.03962	-0.0282655	0.97745	AKAP12
rs10434896	6	151577830	G	0.438593	168987	0.998639	0.0201225	0.96002	1.03881	-0.0676861	0.946036	AKAP12
rs1043509	16	75144408	T	0.0647486	168853	0.97797	0.0410077	0.902443	1.05982	-0.543218	0.58698	LDHD
rs10437395	10	78919750	C	0.0855956	169185	1.01077	0.0354413	0.942941	1.08348	0.302238	0.762471	KCNMA1
rs10438126	14	23594011	T	0.064448	168089	0.964144	0.0415002	0.888827	1.04584	-0.879856	0.378938	SLC7A8
rs10447212	5	155756837	T	0.201123	168317	1.04335	0.0246864	0.994068	1.09507	1.71895	0.0856235	SGCD
rs10447212	5	155756837	T	0.201123	168317	1.04335	0.0246864	0.994068	1.09507	1.71895	0.0856235	SGCD
rs10450308	10	78783805	C	0.102343	168620	0.967125	0.0333482	0.905934	1.03245	-1.00239	0.316154	KCNMA1
rs10454961	5	155444535	G	0.294339	168907	0.959386	0.0220425	0.918821	1.00174	-1.881	0.0599724	SGCD
rs10454961	5	155444535	G	0.294339	168907	0.959386	0.0220425	0.918821	1.00174	-1.881	0.0599724	SGCD
rs10457067	6	148667650	A	0.158146	168718	1.02685	0.0270858	0.973756	1.08283	0.97812	0.328015	SASH1
rs10457068	6	148667830	C	0.158149	168730	1.02684	0.0270857	0.973754	1.08283	0.978003	0.328073	SASH1
rs10457069	6	148667901	A	0.158159	168745	1.02678	0.0270877	0.973686	1.08276	0.975529	0.329298	SASH1
rs10457071	6	148844802	T	0.0734566	169379	0.998935	0.0383913	0.926528	1.077	-0.0277643	0.97785	SASH1
rs10457831	6	148674449	A	0.158344	168724	1.02737	0.0270687	0.974283	1.08335	0.997469	0.318537	SASH1
rs10457832	6	148707493	T	0.391496	168975	1.00503	0.0204185	0.965604	1.04607	0.245765	0.805864	SASH1
rs10457871	6	151564453	C	0.411977	168683	1.00532	0.0203104	0.966091	1.04615	0.261449	0.793747	AKAP12
rs10457874	6	151613902	T	0.398134	169379	0.987742	0.0204445	0.948945	1.02812	-0.6033	0.546309	AKAP12
rs1045863	14	23594846	C	0.113518	168991	0.962349	0.0318781	0.904062	1.02439	-1.2039	0.228629	SLC7A8
rs10458896	11	28057957	C	0.290744	169379	0.988884	0.021987	0.947174	1.03243	-0.508401	0.611172	KIF18A
rs1045949	10	92500724	T	0.486088	169171	1.00785	0.0199675	0.96917	1.04808	0.391637	0.695327	HTR7
rs10462927	5	155763040	A	0.440455	167748	0.943894	0.0202492	0.907167	0.982109	-2.85152	0.00435104	SGCD
rs10462927	5	155763040	A	0.440455	167748	0.943894	0.0202492	0.907167	0.982109	-2.85152	0.00435104	SGCD
rs10463088	5	155744163	G	0.426152	169259	0.950837	0.0202446	0.913848	0.989324	-2.49017	0.0127681	SGCD
rs10463088	5	155744163	G	0.426152	169259	0.950837	0.0202446	0.913848	0.989324	-2.49017	0.0127681	SGCD
rs10463128	5	155956125	A	0.489822	167912	1.00897	0.0200524	0.970087	1.04942	0.445446	0.655997	SGCD
rs10463128	5	155956125	A	0.489822	167912	1.00897	0.0200524	0.970087	1.04942	0.445446	0.655997	SGCD
rs10469327	19	858376	C	0.0583042	169379	0.892179	0.044462	0.817722	0.973415	-2.56598	0.0102886	ELANE
rs10469327	19	858376	C	0.0583042	169379	0.892179	0.044462	0.817722	0.973415	-2.56598	0.0102886	CFD
rs10470092	21	37526814	T	0.176735	169276	1.02337	0.0259916	0.97254	1.07685	0.888677	0.374177	CBR3
rs10470174	21	37516687	T	0.451967	169299	0.941944	0.0201449	0.905477	0.979879	-2.96897	0.00298804	CBR3
rs1047100	10	123298158	T	0.221771	168487	0.989593	0.0241442	0.943854	1.03755	-0.43331	0.66479	FGFR2
rs10475581	5	155359603	A	0.24817	169086	0.970099	0.0232548	0.926876	1.01534	-1.3054	0.191758	SGCD
rs10475581	5	155359603	A	0.24817	169086	0.970099	0.0232548	0.926876	1.01534	-1.3054	0.191758	SGCD
rs10475595	5	155367633	A	0.202346	169247	0.987737	0.0249249	0.940644	1.03719	-0.495027	0.620581	SGCD
rs10475595	5	155367633	A	0.202346	169247	0.987737	0.0249249	0.940644	1.03719	-0.495027	0.620581	SGCD
rs10475679	5	155606955	T	0.249179	169326	1.05049	0.0227848	1.00461	1.09846	2.16163	0.0306464	SGCD
rs10475679	5	155606955	T	0.249179	169326	1.05049	0.0227848	1.00461	1.09846	2.16163	0.0306464	SGCD
rs10475703	5	155820716	C	0.377797	168150	1.05771	0.020538	1.01598	1.10115	2.73174	0.0063	SGCD
rs10475703	5	155820716	C	0.377797	168150	1.05771	0.020538	1.01598	1.10115	2.73174	0.0063	SGCD
rs10475732	5	156017968	C	0.0101661	169338	0.870567	0.105611	0.707792	1.07078	-1.31247	0.189363	SGCD
rs10475732	5	156017968	C	0.0101661	169338	0.870567	0.105611	0.707792	1.07078	-1.31247	0.189363	SGCD
rs10476268	5	155496499	G	0.196067	168384	1.02568	0.0249772	0.976674	1.07714	1.01501	0.310103	SGCD
rs10476268	5	155496499	G	0.196067	168384	1.02568	0.0249772	0.976674	1.07714	1.01501	0.310103	SGCD
rs10476271	5	155498915	T	0.187723	169209	1.02733	0.0253194	0.977589	1.07959	1.06475	0.286988	SGCD
rs10476271	5	155498915	T	0.187723	169209	1.02733	0.0253194	0.977589	1.07959	1.06475	0.286988	SGCD
rs10476273	5	155499280	G	0.195437	168300	1.02726	0.0250047	0.978131	1.07886	1.07566	0.282077	SGCD
rs10476273	5	155499280	G	0.195437	168300	1.02726	0.0250047	0.978131	1.07886	1.07566	0.282077	SGCD
rs10476276	5	155500647	G	0.191032	169131	1.02735	0.0251558	0.977926	1.07927	1.07265	0.28343	SGCD
rs10476276	5	155500647	G	0.191032	169131	1.02735	0.0251558	0.977926	1.07927	1.07265	0.28343	SGCD
rs10476284	5	155224592	C	0.13984	168517	1.01047	0.0287121	0.955176	1.06896	0.362746	0.716795	SGCD
rs10476284	5	155224592	C	0.13984	168517	1.01047	0.0287121	0.955176	1.06896	0.362746	0.716795	SGCD
rs10476319	5	155606914	A	0.24916	169349	1.05085	0.0227819	1.00496	1.09883	2.17705	0.0294771	SGCD
rs10476319	5	155606914	A	0.24916	169349	1.05085	0.0227819	1.00496	1.09883	2.17705	0.0294771	SGCD
rs10476374	5	155817679	T	0.377695	168108	1.05785	0.0205427	1.0161	1.10131	2.73768	0.00618737	SGCD
rs10476374	5	155817679	T	0.377695	168108	1.05785	0.0205427	1.0161	1.10131	2.73768	0.00618737	SGCD
rs10476390	5	155849190	C	0.448686	168103	0.982637	0.0201746	0.94454	1.02227	-0.868203	0.385283	SGCD
rs10476390	5	155849190	C	0.448686	168103	0.982637	0.0201746	0.94454	1.02227	-0.868203	0.385283	SGCD
rs10476477	5	156069710	A	0.0147332	169311	0.922057	0.085623	0.779607	1.09054	-0.947735	0.343264	SGCD
rs10476477	5	156069710	A	0.0147332	169311	0.922057	0.085623	0.779607	1.09054	-0.947735	0.343264	SGCD
rs10482161		69626739	T	0.0867042	169294	1.03905	0.0310972	0.977615	1.10435	1.23196	0.217965	KIF4A
rs10482553		37463086	G	0.0366466	168351	0.999545	0.0474852	0.910716	1.09704	-0.0095748	0.992361	LANCL3
rs10483032	21	37512565	A	0.106322	169283	1.00291	0.0323444	0.9413	1.06854	0.0896886	0.928535	CBR3
rs10491195	17	47598296	G	0.119215	169379	0.976283	0.0310443	0.918651	1.03753	-0.773182	0.439414	NGFR
rs10491464	5	156077104	A	0.0147617	169289	0.919902	0.0856226	0.777785	1.08799	-0.975075	0.329523	SGCD
rs10491464	5	156077104	A	0.0147617	169289	0.919902	0.0856226	0.777785	1.08799	-0.975075	0.329523	SGCD
rs10491465	5	156080965	T	0.0128387	169332	0.901579	0.0929155	0.751474	1.08167	-1.11507	0.264818	SGCD
rs10491465	5	156080965	T	0.0128387	169332	0.901579	0.0929155	0.751474	1.08167	-1.11507	0.264818	SGCD
rs10491466	5	156096690	A	0.0128456	169357	0.907604	0.0925145	0.757091	1.08804	-1.04791	0.29468	SGCD
rs10491466	5	156096690	A	0.0128456	169357	0.907604	0.0925145	0.757091	1.08804	-1.04791	0.29468	SGCD
rs10499266	6	151572523	A	0.0669888	168170	1.03367	0.0394746	0.956709	1.11682	0.838837	0.401561	AKAP12
rs1049959	1	19984346	G	0.114098	168597	1.00858	0.031408	0.948369	1.07262	0.272125	0.785526	HTR6
rs10501094	11	28101046	A	0.159429	169201	1.04644	0.0268537	0.992787	1.10299	1.69039	0.0909541	KIF18A
rs10501095	11	28101679	T	0.159314	169059	1.04353	0.02689	0.98996	1.10001	1.5847	0.113034	KIF18A
rs10503413	8	10960495	T	0.0111737	169237	1.02296	0.0948824	0.849369	1.23204	0.239288	0.810882	XKR6
rs10503415	8	10983921	G	0.387888	167761	0.97648	0.0280223	0.924295	1.03161	-0.849356	0.395683	XKR6
rs10503417	8	10996813	A	0.284701	168326	0.957953	0.0262468	0.909919	1.00852	-1.63664	0.101707	XKR6
rs10503573	8	16003484	C	0.0553652	168364	1.06328	0.042581	0.978143	1.15583	1.44096	0.149596	MSR1
rs10508174	13	107154744	T	0.439554	168058	1.03003	0.0200947	0.99025	1.07141	1.47236	0.140923	EFNB2
rs10508175	13	107167848	C	0.0161757	169266	1.04819	0.0772295	0.900957	1.21949	0.60947	0.542213	EFNB2
rs10509380	10	78855360	T	0.486139	169290	0.974051	0.0199527	0.936694	1.0129	-1.3177	0.187603	KCNMA1
rs10509382	10	78931855	G	0.321681	169379	1.00906	0.0212901	0.967819	1.05206	0.423582	0.67187	KCNMA1
rs10509383	10	78958693	A	0.343648	168162	0.996835	0.0210325	0.956578	1.03879	-0.150719	0.880197	KCNMA1
rs10509385	10	79086859	G	0.353947	168696	1.00631	0.020872	0.965971	1.04833	0.301219	0.763247	KCNMA1
rs10509386	10	79086958	C	0.385186	168660	0.98786	0.0205212	0.948916	1.0284	-0.595186	0.551719	KCNMA1
rs10509387	10	79099120	T	0.38569	168856	0.987799	0.0204931	0.94891	1.02828	-0.599027	0.549155	KCNMA1
rs10509389	10	79322746	A	0.0101533	169256	1.05596	0.0976937	0.871951	1.27881	0.5574	0.577254	KCNMA1
rs10509608	10	92504054	G	0.134086	169156	0.979766	0.0295003	0.924723	1.03809	-0.692931	0.488353	HTR7
rs10509609	10	92505374	T	0.159231	169342	1.04227	0.0268994	0.988744	1.0987	1.53914	0.12377	HTR7
rs10511803	9	27154617	G	0.145049	168443	0.993726	0.0284336	0.939862	1.05068	-0.22134	0.824828	TEK
rs1051332	13	52507720	T	0.477491	169379	1.00414	0.0199499	0.965639	1.04418	0.20729	0.835783	ATP7B
rs10513376	9	124354826	C	0.330443	167837	0.994658	0.0212868	0.954013	1.03703	-0.251627	0.801329	DAB2IP
rs10515729	5	155237293	A	0.378919	168866	0.977039	0.0206482	0.938288	1.01739	-1.12498	0.260596	SGCD
rs10515729	5	155237293	A	0.378919	168866	0.977039	0.0206482	0.938288	1.01739	-1.12498	0.260596	SGCD
rs10515730	5	155237338	G	0.378957	168878	0.976866	0.0206479	0.938123	1.01721	-1.13355	0.256985	SGCD
rs10515730	5	155237338	G	0.378957	168878	0.976866	0.0206479	0.938123	1.01721	-1.13355	0.256985	SGCD
rs10515732	5	155361440	G	0.0778494	168749	0.976412	0.0377358	0.906802	1.05137	-0.632581	0.527007	SGCD
rs10515732	5	155361440	G	0.0778494	168749	0.976412	0.0377358	0.906802	1.05137	-0.632581	0.527007	SGCD
rs10515734	5	155694257	T	0.167191	168005	1.00849	0.0267177	0.95704	1.06271	0.316464	0.75165	SGCD
rs10515734	5	155694257	T	0.167191	168005	1.00849	0.0267177	0.95704	1.06271	0.316464	0.75165	SGCD
rs10515735	5	155631291	G	0.0142816	169379	0.980519	0.0846993	0.830539	1.15758	-0.23227	0.816329	SGCD
rs10515735	5	155631291	G	0.0142816	169379	0.980519	0.0846993	0.830539	1.15758	-0.23227	0.816329	SGCD
rs10515736	5	155833496	T	0.290815	168284	1.04073	0.0218958	0.997013	1.08637	1.82334	0.0682515	SGCD
rs10515736	5	155833496	T	0.290815	168284	1.04073	0.0218958	0.997013	1.08637	1.82334	0.0682515	SGCD
rs10515740	5	155962175	G	0.15155	169311	1.02279	0.0276184	0.968894	1.07968	0.815791	0.41462	SGCD
rs10515740	5	155962175	G	0.15155	169311	1.02279	0.0276184	0.968894	1.07968	0.815791	0.41462	SGCD
rs10515741	5	156141714	T	0.132779	169123	1.00079	0.0294282	0.944696	1.06021	0.0267026	0.978697	SGCD
rs10515741	5	156141714	T	0.132779	169123	1.00079	0.0294282	0.944696	1.06021	0.0267026	0.978697	SGCD
rs10515742	5	156155832	G	0.047548	168945	0.998912	0.0468954	0.911192	1.09508	-0.0232211	0.981474	SGCD
rs10515742	5	156155832	G	0.047548	168945	0.998912	0.0468954	0.911192	1.09508	-0.0232211	0.981474	SGCD
rs10515743	5	156156421	T	0.0337543	168986	1.04277	0.0541491	0.937769	1.15952	0.773399	0.439286	SGCD
rs10515743	5	156156421	T	0.0337543	168986	1.04277	0.0541491	0.937769	1.15952	0.773399	0.439286	SGCD
rs10515744	5	156166759	T	0.0464851	168936	1.0092	0.0472189	0.919988	1.10705	0.193842	0.846299	SGCD
rs10515744	5	156166759	T	0.0464851	168936	1.0092	0.0472189	0.919988	1.10705	0.193842	0.846299	SGCD
rs10515745	5	156170837	A	0.046521	168999	1.0077	0.0472181	0.918628	1.10541	0.162463	0.870941	SGCD
rs10515745	5	156170837	A	0.046521	168999	1.0077	0.0472181	0.918628	1.10541	0.162463	0.870941	SGCD
rs10517195	4	47682174	A	0.397251	169379	1.02446	0.020366	0.984373	1.06618	1.18661	0.235383	CORIN
rs10517198	4	47705578	A	0.119368	169048	1.04647	0.0303708	0.985993	1.11065	1.49552	0.134779	CORIN
rs10517200	4	47820959	A	0.117681	168472	1.0431	0.0306085	0.982366	1.1076	1.37873	0.167979	CORIN
rs10517201	4	47849766	A	0.443555	169298	0.999067	0.0201023	0.96047	1.03922	-0.0464294	0.962968	CORIN
rs10518836	15	50551855	T	0.102407	169041	0.971612	0.0333135	0.910199	1.03717	-0.864472	0.387329	HDC
rs10519174	15	48734624	G	0.30533	167830	1.03665	0.0215725	0.993731	1.08142	1.66846	0.0952239	FBN1
rs10519177	15	48757195	G	0.250727	168891	1.02733	0.0228846	0.982269	1.07446	1.1782	0.238718	FBN1
rs10519187	15	48896086	A	0.150436	169191	1.02713	0.0276072	0.973033	1.08424	0.96974	0.332176	FBN1
rs10519263	15	50524870	C	0.147361	169356	0.984315	0.028258	0.931281	1.04037	-0.559473	0.575839	HDC
rs10519264	15	50530481	G	0.0268153	169362	1.05111	0.0603127	0.933925	1.18301	0.826547	0.408494	HDC
rs1056892	21	37518706	A	0.357999	169379	1.06452	0.0206486	1.0223	1.10849	3.02814	0.00246061	CBR3
rs1057625	8	10962957	C	0.462143	167897	0.989588	0.0294407	0.934102	1.04837	-0.355509	0.722208	XKR6
rs1057626	8	10962800	T	0.481538	167915	1.03064	0.0358649	0.96068	1.1057	0.841499	0.400068	XKR6
rs1057793	6	148835416	T	0.224685	169379	1.01805	0.0238003	0.971649	1.06666	0.751536	0.45233	SASH1
rs1059020	5	155816963	T	0.160672	167721	0.969684	0.0276202	0.918586	1.02362	-1.11456	0.265037	SGCD
rs1059020	5	155816963	T	0.160672	167721	0.969684	0.0276202	0.918586	1.02362	-1.11456	0.265037	SGCD
rs1061472	13	52524488	T	0.420982	169379	0.991326	0.0201802	0.952882	1.03132	-0.431701	0.665959	ATP7B
rs1062858	4	47843628	C	0.313647	169351	1.00004	0.0214834	0.958809	1.04305	0.00203425	0.998377	CORIN
rs1063088		69640700	T	0.0862034	168984	1.0385	0.031218	0.97686	1.10402	1.21002	0.226272	KIF4A
rs1063192	9	22003367	G	0.445837	169379	0.993066	0.0200931	0.954717	1.03295	-0.346299	0.729118	CDKN2B
rs10733906	10	78671629	A	0.168858	169379	1.0269	0.0264285	0.975059	1.08149	1.00426	0.315252	KCNMA1
rs10736303	10	123334457	G	0.4655	168379	1.02702	0.020036	0.987471	1.06815	1.33067	0.183298	FGFR2
rs1073677	5	155333992	C	0.0277774	169004	0.997393	0.0606953	0.885528	1.12339	-0.0430153	0.965689	SGCD
rs1073677	5	155333992	C	0.0277774	169004	0.997393	0.0606953	0.885528	1.12339	-0.0430153	0.965689	SGCD
rs10736992	10	4896863	G	0.267592	169007	1.01295	0.0225071	0.969233	1.05863	0.571493	0.567666	AKR1E2
rs10738763	9	27115768	C	0.226447	167969	0.993488	0.0239002	0.948023	1.04113	-0.273361	0.784575	TEK
rs10738764	9	27237695	T	0.144015	168837	1.01835	0.0282204	0.963553	1.07626	0.644332	0.51936	TEK
rs10740459	10	78621850	C	0.452525	168319	1.01987	0.0200798	0.980515	1.06081	0.980009	0.327082	KCNMA1
rs10740460	10	78649930	A	0.219305	169116	1.00423	0.0240383	0.95801	1.05267	0.175451	0.860725	KCNMA1
rs10740462	10	78679922	G	0.166741	168585	0.945229	0.0272189	0.896125	0.997025	-2.06943	0.0385055	KCNMA1
rs10740463	10	78685477	T	0.176143	168968	0.947033	0.026581	0.898958	0.997679	-2.04738	0.0406204	KCNMA1
rs10740465	10	79101195	G	0.404218	168700	0.970762	0.0204043	0.932706	1.01037	-1.45428	0.145869	KCNMA1
rs10740466	10	79176278	C	0.0678656	169379	1.0336	0.0389392	0.957654	1.11558	0.848775	0.396006	KCNMA1
rs10744953	15	48859966	T	0.0960787	169075	1.0082	0.0337943	0.943587	1.07724	0.24172	0.808997	FBN1
rs10748554	10	92603438	A	0.315039	168198	0.989545	0.0215954	0.948535	1.03233	-0.486693	0.626476	HTR7
rs10749418	10	123235061	T	0.225104	169073	0.992534	0.0239012	0.947111	1.04014	-0.313523	0.753883	FGFR2
rs10749419	10	123235123	A	0.225164	169088	0.992544	0.023897	0.947128	1.04014	-0.313165	0.754155	FGFR2
rs10751502	9	136129079	G	0.302183	169144	1.00962	0.0216822	0.967613	1.05345	0.441509	0.658844	ABO
rs1075161	14	81506231	G	0.025364	169354	0.979871	0.0640822	0.864215	1.111	-0.317321	0.751	TSHR
rs10757263	9	22013805	T	0.446748	168943	1.01604	0.0200654	0.976853	1.05679	0.792824	0.427881	CDKN2B
rs10757641	9	27212360	C	0.237893	169379	0.984853	0.0235163	0.94049	1.03131	-0.649043	0.51631	TEK
rs10757642	9	27228532	A	0.0486855	169342	1.02004	0.0461101	0.931901	1.11652	0.4304	0.666905	TEK
rs10757643	9	27228802	G	0.0486841	169357	1.01991	0.0461103	0.931778	1.11638	0.427536	0.668989	TEK
rs10757644	9	27229099	A	0.0489189	168074	1.01947	0.0462054	0.931204	1.11611	0.417357	0.676417	TEK
rs10757645	9	27234596	A	0.0857559	169067	1.01397	0.0354632	0.94589	1.08696	0.391319	0.695561	TEK
rs10762731	10	78627130	G	0.457375	169137	1.02345	0.0200112	0.984083	1.06438	1.15815	0.246802	KCNMA1
rs10762732	10	78630497	T	0.456236	168986	1.02484	0.0200134	0.98542	1.06584	1.2261	0.22016	KCNMA1
rs10762735	10	78679415	C	0.166842	168456	0.94601	0.0272069	0.896886	0.997825	-2.03999	0.0413509	KCNMA1
rs10762738	10	78695467	G	0.496992	169379	1.01838	0.019918	0.97939	1.05892	0.914388	0.360513	KCNMA1
rs10762742	10	78720608	C	0.427035	168019	1.00285	0.0202043	0.963911	1.04336	0.140717	0.888093	KCNMA1
rs10762745	10	78792666	T	0.108488	168594	0.982039	0.0324124	0.921594	1.04645	-0.559167	0.576048	KCNMA1
rs10762746	10	78839719	C	0.253986	168761	0.997033	0.0229024	0.953268	1.04281	-0.129725	0.896784	KCNMA1
rs10762749	10	78926083	G	0.0869943	169379	1.00249	0.0352772	0.935519	1.07426	0.0705446	0.94376	KCNMA1
rs10762751	10	78958771	C	0.34473	168136	0.994815	0.0210338	0.954638	1.03668	-0.247126	0.804811	KCNMA1
rs10762753	10	79018276	T	0.0297769	167848	0.95362	0.0601158	0.847627	1.07287	-0.789983	0.429538	KCNMA1
rs10762754	10	79034227	T	0.186915	168443	0.974635	0.0258792	0.926432	1.02535	-0.992783	0.320816	KCNMA1
rs10762755	10	79050291	G	0.242282	169148	0.969548	0.0234365	0.926019	1.01512	-1.31955	0.186984	KCNMA1
rs10762756	10	79109206	A	0.14152	168549	0.996111	0.0287027	0.94162	1.05375	-0.135771	0.892003	KCNMA1
rs10762757	10	79128571	T	0.152618	168997	0.997927	0.0277895	0.945027	1.05379	-0.0746662	0.94048	KCNMA1
rs10762758	10	79146231	G	0.30695	168024	0.988179	0.0216746	0.947079	1.03106	-0.548621	0.583266	KCNMA1
rs10762760	10	79201542	T	0.159363	168518	1.05314	0.0268827	0.99909	1.11012	1.92609	0.0540934	KCNMA1
rs10767687	11	28048213	A	0.0371047	169372	1.11596	0.0502594	1.01127	1.23148	2.18293	0.0290411	KIF18A
rs10767690	11	28060957	G	0.0371047	169372	1.11596	0.0502594	1.01127	1.23148	2.18293	0.0290411	KIF18A
rs10767693	11	28093926	C	0.291012	169330	0.988339	0.0219861	0.946655	1.03186	-0.533475	0.593705	KIF18A
rs10767694	11	28096043	C	0.0371028	169354	1.11622	0.0502593	1.01151	1.23177	2.18759	0.0286991	KIF18A
rs10774580	12	121476423	A	0.385606	169379	1.02219	0.0204539	0.982025	1.064	1.07315	0.283206	OASL
rs1078063	10	4890547	T	0.222121	169036	0.989401	0.0240595	0.943828	1.03717	-0.442895	0.657842	AKR1E2
rs10785972	10	92593800	T	0.269682	168895	0.990182	0.0225305	0.947408	1.03489	-0.437908	0.661453	HTR7
rs1078806	10	123338975	G	0.403469	168427	1.0304	0.020325	0.99016	1.07228	1.47343	0.140635	FGFR2
rs10788656	1	17437330	G	0.292986	168100	1.01058	0.0219336	0.968058	1.05497	0.479888	0.631307	PADI2
rs1079026	10	79146054	A	0.154478	168192	1.00506	0.0276462	0.952049	1.06102	0.182538	0.855161	KCNMA1
rs1079037	10	79276849	A	0.0732475	169016	0.931691	0.0394421	0.86238	1.00657	-1.79387	0.0728336	KCNMA1
rs10791956	11	67863400	G	0.435885	169188	1.00436	0.0201102	0.965545	1.04474	0.216465	0.828625	CHKA
rs10791957	11	67867548	C	0.436165	169171	1.00326	0.0201108	0.964486	1.0436	0.161942	0.871351	CHKA
rs10791958	11	67897205	T	0.106006	168873	1.02691	0.0320911	0.964306	1.09357	0.827348	0.40804	CHKA
rs10793962	9	136129115	T	0.0598153	169338	1.04129	0.0413527	0.960222	1.1292	0.978398	0.327878	ABO
rs10795202	10	4893318	C	0.325965	167926	1.0185	0.0212554	0.976936	1.06182	0.862186	0.388585	AKR1E2
rs10795203	10	4897271	T	0.267722	169215	1.01236	0.022477	0.968731	1.05796	0.546597	0.584656	AKR1E2
rs10795204	10	4897288	G	0.267739	169215	1.01282	0.0224751	0.969169	1.05843	0.566586	0.570995	AKR1E2
rs10795205	10	4899130	A	0.0301588	169138	1.10466	0.0558893	0.990046	1.23254	1.78098	0.0749163	AKR1E2
rs10799831	1	20008600	C	0.198544	169043	1.0036	0.0250355	0.95554	1.05407	0.143388	0.885984	HTR6
rs10799832	1	20012284	T	0.215869	168873	0.989946	0.0243842	0.943747	1.03841	-0.414407	0.678576	HTR6
rs10811640	9	22013411	T	0.446845	168958	1.01593	0.0200667	0.976753	1.05669	0.787777	0.430827	CDKN2B
rs10811641	9	22014137	G	0.352966	168747	1.03606	0.0208091	0.994651	1.07919	1.7022	0.0887172	CDKN2B
rs10812529	9	27171373	T	0.176093	168252	0.981424	0.0264279	0.931882	1.0336	-0.709517	0.478003	TEK
rs10812531	9	27197056	A	0.101737	168602	1.00171	0.0330139	0.938946	1.06867	0.0517533	0.958725	TEK
rs10812532	9	27197282	G	0.10317	168566	1.00503	0.0327869	0.942478	1.07174	0.15306	0.878351	TEK
rs10812533	9	27212176	T	0.250808	168376	0.976655	0.0232364	0.933173	1.02216	-1.0166	0.309344	TEK
rs10812534	9	27212213	G	0.259146	168891	0.976546	0.0229386	0.933614	1.02145	-1.03463	0.300841	TEK
rs10812535	9	27212239	A	0.258923	168801	0.977658	0.0229429	0.934669	1.02262	-0.984851	0.324697	TEK
rs10812537	9	27224127	T	0.433564	168486	0.997794	0.020198	0.959065	1.03809	-0.109345	0.912929	TEK
rs10812539	9	27225119	C	0.33954	168949	0.999765	0.0210707	0.959318	1.04192	-0.011152	0.991102	TEK
rs10812540	9	27228564	A	0.0641192	168522	1.0322	0.0402604	0.95388	1.11695	0.787151	0.431194	TEK
rs10812541	9	27228679	G	0.0486815	169356	1.02005	0.0461101	0.931911	1.11654	0.430629	0.666738	TEK
rs10818569	9	124364572	T	0.286558	168952	1.01603	0.0220191	0.973117	1.06084	0.722358	0.470075	DAB2IP
rs10818570	9	124364699	T	0.286514	168950	1.01529	0.0220243	0.972398	1.06008	0.689082	0.490771	DAB2IP
rs10818571	9	124364955	T	0.271655	168495	1.01692	0.0224316	0.97318	1.06263	0.748016	0.45445	DAB2IP
rs10818583	9	124422261	A	0.258858	169222	1.03429	0.0226016	0.989469	1.08113	1.49154	0.135819	DAB2IP
rs10824458	10	78620753	G	0.0918313	168913	1.05704	0.0338571	0.989173	1.12956	1.63843	0.101332	KCNMA1
rs10824459	10	78628331	A	0.412021	169011	0.984375	0.020329	0.945924	1.02439	-0.774696	0.438519	KCNMA1
rs10824460	10	78630781	T	0.412747	168807	0.983011	0.0203302	0.944612	1.02297	-0.842828	0.399325	KCNMA1
rs10824462	10	78631852	A	0.412711	168772	0.982202	0.0203396	0.943817	1.02215	-0.882898	0.377291	KCNMA1
rs10824463	10	78648544	G	0.224266	168922	1.00047	0.0238766	0.954727	1.0484	0.0195569	0.984397	KCNMA1
rs10824466	10	78670913	C	0.440611	168836	0.998025	0.0201114	0.959451	1.03815	-0.0982889	0.921703	KCNMA1
rs10824467	10	78671612	G	0.137155	169123	1.00344	0.0289511	0.948091	1.06203	0.118752	0.905472	KCNMA1
rs10824473	10	78713115	C	0.329421	169379	0.998875	0.0211601	0.958296	1.04117	-0.0531848	0.957585	KCNMA1
rs10824474	10	78719661	T	0.0574092	168466	0.995841	0.042958	0.915428	1.08332	-0.0970196	0.922711	KCNMA1
rs10824475	10	78722657	G	0.0645729	167787	0.989793	0.0407995	0.913725	1.07219	-0.251463	0.801456	KCNMA1
rs10824477	10	78731833	C	0.239969	167976	0.992665	0.0234738	0.948029	1.0394	-0.313638	0.753796	KCNMA1
rs10824478	10	78734666	G	0.232963	169379	0.997327	0.0236126	0.952223	1.04457	-0.113345	0.909757	KCNMA1
rs10824481	10	78747216	C	0.456988	168603	0.996728	0.0200553	0.958309	1.03669	-0.163441	0.870171	KCNMA1
rs10824482	10	78751757	T	0.454605	169379	0.995013	0.0200142	0.956737	1.03482	-0.249806	0.802737	KCNMA1
rs10824484	10	78787885	G	0.029526	169122	0.960997	0.0596961	0.854887	1.08028	-0.666444	0.505127	KCNMA1
rs10824487	10	78820569	G	0.252845	168645	0.995605	0.0229673	0.951782	1.04145	-0.191771	0.847921	KCNMA1
rs10824488	10	78830452	G	0.257384	169309	0.991874	0.0228029	0.948521	1.03721	-0.357804	0.72049	KCNMA1
rs10824489	10	78862435	A	0.258862	168312	0.995549	0.02281	0.952021	1.04107	-0.195574	0.844943	KCNMA1
rs10824490	10	78866173	T	0.173348	167931	0.993197	0.0265044	0.94292	1.04615	-0.257568	0.79674	KCNMA1
rs10824492	10	78907785	C	0.477243	169067	0.991561	0.0200086	0.953429	1.03122	-0.42354	0.671901	KCNMA1
rs10824494	10	78918297	A	0.0819572	169009	1.02543	0.0359879	0.955593	1.10037	0.697774	0.485319	KCNMA1
rs10824495	10	78948929	C	0.353694	169046	0.991775	0.0208815	0.952004	1.03321	-0.395501	0.692473	KCNMA1
rs10824508	10	79020591	G	0.0228714	167983	1.00998	0.0666928	0.886227	1.15102	0.148937	0.881603	KCNMA1
rs10824509	10	79030031	C	0.0900621	168034	0.985983	0.0351285	0.920382	1.05626	-0.401851	0.687794	KCNMA1
rs10824510	10	79031563	T	0.186833	168340	0.974696	0.0258847	0.92648	1.02542	-0.99016	0.322096	KCNMA1
rs10824512	10	79050216	T	0.0546347	168739	1.01808	0.043694	0.934519	1.10911	0.41002	0.681791	KCNMA1
rs10824514	10	79051691	C	0.185412	169180	0.968889	0.0259336	0.920872	1.01941	-1.21869	0.222961	KCNMA1
rs10824515	10	79051776	C	0.364657	168709	1.00667	0.0207331	0.96658	1.04842	0.320474	0.748609	KCNMA1
rs10824516	10	79052066	A	0.364651	168704	1.00669	0.0207328	0.966601	1.04844	0.321505	0.747828	KCNMA1
rs10824517	10	79063521	C	0.233288	169128	0.975165	0.023714	0.930878	1.02156	-1.06051	0.288915	KCNMA1
rs10824518	10	79063542	A	0.373615	168734	1.00108	0.020656	0.961362	1.04244	0.0523192	0.958274	KCNMA1
rs10824520	10	79068964	T	0.364754	168719	1.00712	0.0207401	0.967004	1.04891	0.342224	0.732182	KCNMA1
rs10824522	10	79071358	G	0.0621399	169046	1.014	0.0411895	0.935357	1.09925	0.337529	0.735718	KCNMA1
rs10824523	10	79072453	C	0.386345	168875	0.988889	0.0204933	0.949956	1.02942	-0.545204	0.585614	KCNMA1
rs10824524	10	79076126	A	0.15363	169365	0.998775	0.0276849	0.946025	1.05447	-0.0442589	0.964698	KCNMA1
rs10824525	10	79077271	T	0.386337	168942	0.988574	0.0204891	0.949662	1.02908	-0.560867	0.574888	KCNMA1
rs10824526	10	79083871	T	0.383389	168101	0.988894	0.0205684	0.949821	1.02957	-0.542964	0.587154	KCNMA1
rs10824527	10	79088004	C	0.385183	168668	0.988074	0.0205173	0.949129	1.02862	-0.584743	0.558721	KCNMA1
rs10824528	10	79092184	T	0.0665138	169213	0.979573	0.0403803	0.905034	1.06025	-0.511114	0.609271	KCNMA1
rs10824529	10	79097328	G	0.153014	168994	0.996396	0.0277888	0.943579	1.05217	-0.12993	0.896622	KCNMA1
rs10824530	10	79097666	G	0.337404	168833	0.973588	0.0211363	0.93408	1.01477	-1.26638	0.205377	KCNMA1
rs10824531	10	79099713	A	0.386329	168636	0.988104	0.0205046	0.949181	1.02862	-0.58365	0.559456	KCNMA1
rs10824532	10	79108731	T	0.0656014	168998	0.971966	0.0407983	0.897271	1.05288	-0.696955	0.485831	KCNMA1
rs10824533	10	79116549	T	0.152717	169071	0.998772	0.0277661	0.945871	1.05463	-0.0442483	0.964707	KCNMA1
rs10824534	10	79137838	C	0.357851	168640	1.00404	0.0208074	0.963915	1.04583	0.193676	0.846429	KCNMA1
rs10824536	10	79149896	T	0.0605354	168703	0.990608	0.042005	0.91232	1.07561	-0.224654	0.822248	KCNMA1
rs10824538	10	79154293	T	0.0617879	168075	0.99619	0.0415599	0.918261	1.08073	-0.0918559	0.926813	KCNMA1
rs10824540	10	79158557	T	0.0681119	168047	0.988666	0.0399051	0.914286	1.0691	-0.285654	0.775143	KCNMA1
rs10824541	10	79186259	C	0.102739	169142	0.932874	0.0337347	0.873188	0.996639	-2.05976	0.0394211	KCNMA1
rs10824542	10	79195360	T	0.124481	169379	1.09926	0.0292019	1.03811	1.16401	3.24089	0.00119156	KCNMA1
rs10824544	10	79200415	A	0.126254	168751	1.08879	0.0291715	1.02828	1.15285	2.91602	0.00354525	KCNMA1
rs10824545	10	79200530	A	0.126387	168751	1.08926	0.029154	1.02877	1.15332	2.93277	0.00335949	KCNMA1
rs10824546	10	79201744	C	0.159359	168494	1.05222	0.0268947	0.998194	1.10918	1.89275	0.0583905	KCNMA1
rs10824547	10	79202450	T	0.112334	167994	1.09784	0.0306426	1.03385	1.1658	3.04634	0.0023165	KCNMA1
rs10824549	10	79253759	A	0.216522	169191	0.961677	0.0244574	0.916666	1.0089	-1.59774	0.1101	KCNMA1
rs10824557	10	79390946	C	0.220514	169379	0.999214	0.0240644	0.95318	1.04747	-0.0326895	0.973922	KCNMA1
rs10835259	11	28037253	T	0.450782	169246	1.01495	0.0200323	0.975868	1.05559	0.740553	0.458965	KIF18A
rs10835263	11	28046681	G	0.0371047	169372	1.11596	0.0502594	1.01127	1.23148	2.18293	0.0290411	KIF18A
rs10835264	11	28052822	A	0.450801	169263	1.01572	0.0200351	0.97661	1.0564	0.778653	0.436184	KIF18A
rs10835265	11	28067426	C	0.290597	169324	0.989189	0.0219868	0.947467	1.03275	-0.494404	0.621021	KIF18A
rs10835271	11	28130618	G	0.0371718	169349	1.11908	0.0501479	1.01432	1.23466	2.24344	0.0248685	KIF18A
rs10840624	12	122301299	G	0.389559	168226	0.997518	0.0205399	0.958158	1.0385	-0.120975	0.903711	HPD
rs10840625	12	122304130	T	0.408895	169085	0.995354	0.0202807	0.956566	1.03572	-0.229599	0.818404	HPD
rs10840626	12	122307554	C	0.123012	168354	1.01429	0.0302625	0.955875	1.07627	0.468736	0.639258	HPD
rs10840627	12	122307580	A	0.125796	169231	1.01494	0.0298866	0.957197	1.07617	0.49622	0.619739	HPD
rs10840628	12	122308725	A	0.0681834	168516	0.996237	0.0396546	0.921741	1.07675	-0.0950671	0.924262	HPD
rs10840629	12	122318687	T	0.0666209	168228	1.00791	0.0399242	0.932049	1.08995	0.197373	0.843536	HPD
rs10849829	12	121470256	A	0.433675	169379	0.968202	0.020163	0.930686	1.00723	-1.60269	0.109004	OASL
rs10849831	12	121475436	G	0.0367013	169299	1.01987	0.0524358	0.920265	1.13026	0.375287	0.707447	OASL
rs10849832	12	121476124	C	0.0926489	168928	1.04894	0.0337804	0.981743	1.12074	1.41452	0.157209	OASL
rs10849833	12	121478030	A	0.0367461	169297	1.01839	0.0524355	0.918929	1.12862	0.347567	0.728166	OASL
rs10854375	21	37498899	T	0.128211	168999	0.99353	0.0299589	0.936871	1.05362	-0.216655	0.828477	CBR3
rs10866706	5	155415607	C	0.323782	168697	0.95569	0.0214947	0.916264	0.996812	-2.10852	0.0349858	SGCD
rs10866706	5	155415607	C	0.323782	168697	0.95569	0.0214947	0.916264	0.996812	-2.10852	0.0349858	SGCD
rs10866716	5	155593908	C	0.395629	168582	0.970248	0.0204903	0.932055	1.01001	-1.47403	0.140474	SGCD
rs10866716	5	155593908	C	0.395629	168582	0.970248	0.0204903	0.932055	1.01001	-1.47403	0.140474	SGCD
rs10866739	5	155915825	T	0.261207	169379	1.03136	0.0225352	0.986802	1.07794	1.37039	0.170566	SGCD
rs10866739	5	155915825	T	0.261207	169379	1.03136	0.0225352	0.986802	1.07794	1.37039	0.170566	SGCD
rs10872670	6	151669875	A	0.218634	169379	0.990556	0.0241773	0.944712	1.03863	-0.392453	0.694724	AKAP12
rs10873088	14	23654474	A	0.0839135	168930	0.956632	0.0367204	0.890201	1.02802	-1.20742	0.227271	SLC7A8
rs10873333	14	81500813	C	0.254782	169245	0.988219	0.0230014	0.944657	1.03379	-0.515239	0.606386	TSHR
rs10881829	10	92511821	A	0.0695023	169275	0.993954	0.0394426	0.92001	1.07384	-0.153748	0.877808	HTR7
rs10881830	10	92513249	G	0.0642439	169199	0.963954	0.0412628	0.889065	1.04515	-0.889701	0.373626	HTR7
rs10881832	10	92548763	T	0.486724	168534	1.00538	0.0200064	0.966724	1.04559	0.268395	0.788395	HTR7
rs10881833	10	92550793	T	0.0694983	169069	0.995682	0.0394507	0.921595	1.07572	-0.109687	0.912658	HTR7
rs10881834	10	92581244	A	0.16305	168884	1.01059	0.0269278	0.958636	1.06536	0.391175	0.695668	HTR7
rs10881835	10	92581377	T	0.0695066	169099	1.00126	0.0393471	0.926947	1.08153	0.0320282	0.97445	HTR7
rs10881836	10	92584772	A	0.486184	168323	1.00851	0.0200282	0.969691	1.04889	0.423244	0.672117	HTR7
rs10881838	10	92590233	G	0.273201	168874	0.988259	0.0224578	0.945702	1.03273	-0.525918	0.598945	HTR7
rs10881839	10	92601606	C	0.269559	168874	0.990858	0.0225249	0.948065	1.03558	-0.407749	0.683458	HTR7
rs10881840	10	92623753	T	0.157263	169271	1.0075	0.0272955	0.955022	1.06287	0.273924	0.784143	HTR7
rs10886945	10	123308533	A	0.422623	167905	0.970664	0.0203208	0.932764	1.0101	-1.46523	0.142859	FGFR2
rs10887996	1	17404981	G	0.0952787	168873	1.01689	0.033706	0.95188	1.08633	0.496845	0.619298	PADI2
rs10896289	11	67811262	A	0.181948	168936	1.01666	0.0257716	0.966587	1.06934	0.641308	0.521322	CHKA
rs10896293	11	67869646	A	0.435856	169252	1.00381	0.0201074	0.965015	1.04415	0.188883	0.850185	CHKA
rs10896631	11	57381263	C	0.269863	169160	1.05256	0.0222254	1.00769	1.09942	2.30463	0.0211871	SERPING1
rs10901252	9	136128000	C	0.0597001	169246	1.04469	0.041324	0.96341	1.13282	1.05791	0.290098	ABO
rs10901253	9	136128772	C	0.242133	169085	0.997647	0.0232614	0.953184	1.04418	-0.101283	0.919326	ABO
rs10903332	8	10771222	G	0.319117	168565	1.01272	0.0249932	0.964306	1.06356	0.5057	0.613067	XKR6
rs10903333	8	10771237	G	0.319285	168688	1.01335	0.0249675	0.964957	1.06417	0.53123	0.595259	XKR6
rs10903334	8	10811415	C	0.0357027	168839	0.994212	0.0548359	0.892899	1.10702	-0.10586	0.915694	XKR6
rs10903335	8	10811447	T	0.128214	167992	0.989758	0.0318098	0.929934	1.05343	-0.323646	0.746206	XKR6
rs10904352	10	4895323	A	0.267456	169024	1.01136	0.0225064	0.96772	1.05698	0.502063	0.615623	AKR1E2
rs10904354	10	4899183	C	0.220462	169326	0.9975	0.0240459	0.95158	1.04564	-0.104082	0.917104	AKR1E2
rs10904355	10	4899223	C	0.220461	169327	0.997515	0.0240458	0.951593	1.04565	-0.103486	0.917577	AKR1E2
rs10904356	10	4899339	T	0.265722	169333	1.01914	0.0224908	0.975194	1.06507	0.843091	0.399177	AKR1E2
rs10917274	1	22966227	G	0.298396	169176	1.00373	0.0217674	0.961804	1.04747	0.170833	0.864355	C1QC
rs10917274	1	22966227	G	0.298396	169176	1.00373	0.0217674	0.961804	1.04747	0.170833	0.864355	C1QA
rs10917509	1	19992066	T	0.338522	168949	1.00889	0.0210749	0.968069	1.05144	0.420146	0.674379	HTR6
rs10917512	1	20006471	C	0.126718	168544	1.02258	0.0298677	0.964441	1.08423	0.747741	0.454616	HTR6
rs10917513	1	20006887	C	0.341657	169054	1.00687	0.0210542	0.966169	1.04929	0.325316	0.744942	HTR6
rs10917514	1	20009737	A	0.123185	169124	1.02716	0.030129	0.968263	1.08964	0.889514	0.373727	HTR6
rs10917515	1	20012285	T	0.215869	168873	0.989946	0.0243842	0.943747	1.03841	-0.414407	0.678576	HTR6
rs10917516	1	20012714	A	0.341708	169171	1.00649	0.0210439	0.965817	1.04887	0.3072	0.758691	HTR6
rs10917517	1	20012762	C	0.341885	169187	1.00662	0.0210388	0.965959	1.049	0.313784	0.753685	HTR6
rs10934854	3	128192653	A	0.237479	169379	0.957593	0.0236872	0.914152	1.0031	-1.82937	0.0673444	GATA2
rs10934857	3	128199662	A	0.259728	167860	1.0044	0.0228288	0.960455	1.05037	0.19252	0.847335	GATA2
rs10938495	4	47616987	T	0.182378	169182	0.990901	0.0258735	0.941904	1.04245	-0.353283	0.723877	CORIN
rs10938497	4	47642049	T	0.265396	169298	0.985052	0.0226453	0.942287	1.02976	-0.665087	0.505995	CORIN
rs10938498	4	47823491	G	0.214427	168258	0.998141	0.0243679	0.95159	1.04697	-0.0763782	0.939118	CORIN
rs10938499	4	47848377	C	0.313631	169328	0.999539	0.0214911	0.958311	1.04254	-0.0214469	0.982889	CORIN
rs10938500	4	47848578	T	0.313595	169330	0.999426	0.0214896	0.958205	1.04242	-0.0267172	0.978685	CORIN
rs10954175	7	127905557	G	0.458808	169379	0.996677	0.01998	0.958402	1.03648	-0.166581	0.8677	LEP
rs10954176	7	127907319	C	0.46341	169379	1.00434	0.0199967	0.965742	1.04449	0.216772	0.828386	LEP
rs10967711	9	27099775	G	0.0489299	169007	0.999783	0.0464403	0.9128	1.09505	-0.00468254	0.996264	TEK
rs10967717	9	27108433	G	0.0488002	168903	1.00109	0.0464817	0.913923	1.09658	0.0235172	0.981238	TEK
rs10967719	9	27108810	T	0.0487484	168949	1.00161	0.04648	0.9144	1.09714	0.034671	0.972342	TEK
rs10967722	9	27115325	G	0.213371	168029	0.983658	0.0244751	0.937585	1.03199	-0.673224	0.500805	TEK
rs10967724	9	27118323	A	0.0479891	169101	1.0543	0.0456811	0.964006	1.15305	1.1575	0.247066	TEK
rs10967731	9	27139817	A	0.327846	167844	1.02716	0.0212347	0.985291	1.07081	1.26211	0.20691	TEK
rs10967734	9	27144060	T	0.159104	169276	0.991966	0.0272993	0.940286	1.04649	-0.295468	0.767636	TEK
rs10967740	9	27155789	A	0.29057	167851	0.999762	0.0220609	0.957454	1.04394	-0.0108074	0.991377	TEK
rs10967741	9	27156079	A	0.290376	167979	0.999696	0.0220568	0.957399	1.04386	-0.0138029	0.988987	TEK
rs10967750	9	27166159	C	0.32414	169379	0.992402	0.0213383	0.951753	1.03479	-0.357433	0.720768	TEK
rs10967760	9	27182825	G	0.21663	168829	0.987603	0.0243516	0.941574	1.03588	-0.512246	0.608479	TEK
rs10967761	9	27184940	T	0.0540004	169258	1.02528	0.043883	0.940787	1.11737	0.569019	0.569344	TEK
rs10967765	9	27193588	G	0.161231	168271	0.974863	0.0274511	0.923798	1.02875	-0.927409	0.353714	TEK
rs10967766	9	27199144	C	0.10293	168663	1.00484	0.0328025	0.94227	1.07157	0.147207	0.882969	TEK
rs10967767	9	27203799	T	0.213115	169301	1.01195	0.0242923	0.964903	1.0613	0.489202	0.624699	TEK
rs10967772	9	27211589	T	0.258913	169032	0.976988	0.0229312	0.93405	1.0219	-1.01526	0.309983	TEK
rs10967774	9	27217383	T	0.414635	169379	0.986961	0.0202991	0.948465	1.02702	-0.646552	0.517922	TEK
rs10967779	9	27224582	T	0.345056	168157	0.997027	0.0210386	0.95675	1.039	-0.141538	0.887445	TEK
rs10967780	9	27224664	C	0.338967	168733	1.00038	0.0210873	0.959874	1.04259	0.0178945	0.985723	TEK
rs10967781	9	27225258	C	0.339386	168920	1.00015	0.0210751	0.95968	1.04233	0.00715171	0.994294	TEK
rs10967782	9	27225339	G	0.339396	168934	0.999724	0.021074	0.959272	1.04188	-0.0130949	0.989552	TEK
rs10967783	9	27225380	C	0.33945	168938	1.00041	0.0210717	0.959939	1.0426	0.0196555	0.984318	TEK
rs10967784	9	27225385	G	0.33945	168938	1.00041	0.0210717	0.959939	1.0426	0.0196555	0.984318	TEK
rs10967786	9	27226068	C	0.152546	169060	0.972268	0.0279794	0.920385	1.02707	-1.00517	0.314814	TEK
rs10967787	9	27227229	C	0.339549	169239	1.00076	0.0210376	0.960336	1.04289	0.0361566	0.971157	TEK
rs10967789	9	27229611	G	0.0134806	169355	1.04348	0.0845603	0.884111	1.23158	0.503337	0.614727	TEK
rs10967790	9	27231570	C	0.152171	169323	0.971197	0.0279907	0.919352	1.02597	-1.04412	0.296432	TEK
rs10967791	9	27232055	G	0.0487042	169349	1.01956	0.0461105	0.931459	1.116	0.420119	0.674398	TEK
rs10967792	9	27232104	C	0.0135071	169355	1.04169	0.0845576	0.882596	1.22946	0.483015	0.629085	TEK
rs10967793	9	27233737	T	0.186485	169099	1.02819	0.0254088	0.978244	1.08069	1.09427	0.273838	TEK
rs10967794	9	27233792	C	0.0134351	169332	1.03958	0.0848619	0.880288	1.2277	0.457451	0.647347	TEK
rs10967795	9	27234132	C	0.186617	169106	1.02766	0.0254023	0.977744	1.08012	1.07392	0.282859	TEK
rs10967796	9	27234336	T	0.0134294	169330	1.03985	0.0848624	0.880515	1.22802	0.460496	0.64516	TEK
rs10967797	9	27235123	C	0.15606	169220	0.977033	0.0276518	0.925491	1.03145	-0.840251	0.400767	TEK
rs10967800	9	27239928	A	0.0350605	169293	1.01262	0.0542043	0.910562	1.12613	0.231447	0.816967	TEK
rs10967801	9	27240081	T	0.493107	168711	1.01166	0.0200197	0.972729	1.05214	0.57882	0.562711	TEK
rs10985317	9	124327357	A	0.162497	167714	1.017	0.0270407	0.964506	1.07236	0.623474	0.532973	DAB2IP
rs10985320	9	124330970	C	0.166101	169379	1.04805	0.0264134	0.995174	1.10374	1.77681	0.0755997	DAB2IP
rs10985321	9	124332352	G	0.0164581	169370	1.12521	0.0745021	0.972342	1.30212	1.5835	0.113308	DAB2IP
rs10985322	9	124335416	A	0.0166056	169280	1.13127	0.073953	0.978631	1.30773	1.66788	0.0953405	DAB2IP
rs10985323	9	124336636	G	0.0193505	168807	1.12195	0.0688709	0.980282	1.28409	1.6708	0.0947603	DAB2IP
rs10985329	9	124364803	G	0.286604	168928	1.01606	0.0220207	0.973142	1.06087	0.723603	0.46931	DAB2IP
rs10985334	9	124372312	T	0.0309306	169379	0.890456	0.060414	0.791021	1.00239	-1.92044	0.0548026	DAB2IP
rs10985335	9	124379270	T	0.471175	169141	0.991617	0.0200021	0.953494	1.03126	-0.420871	0.673849	DAB2IP
rs10985349	9	124425243	T	0.178537	169379	1.01392	0.0259623	0.963618	1.06685	0.532491	0.594386	DAB2IP
rs11001911	10	78626446	G	0.0129827	169379	0.931506	0.0899716	0.780911	1.11114	-0.788609	0.43034	KCNMA1
rs11001912	10	78627436	G	0.45735	169145	1.02356	0.0200114	0.98419	1.0645	1.16361	0.244583	KCNMA1
rs11001919	10	78648972	A	0.201552	168522	0.980812	0.0250263	0.933863	1.03012	-0.774175	0.438827	KCNMA1
rs11001921	10	78652328	T	0.20124	168403	0.979406	0.0250496	0.932482	1.02869	-0.830704	0.406141	KCNMA1
rs11001933	10	78682672	A	0.0417431	169082	0.967148	0.0505514	0.875918	1.06788	-0.660784	0.508751	KCNMA1
rs11001940	10	78715858	A	0.0572607	168283	0.999009	0.0429533	0.918349	1.08675	-0.0230759	0.98159	KCNMA1
rs11001944	10	78719425	A	0.018252	169379	0.975074	0.0750303	0.841727	1.12954	-0.336429	0.736548	KCNMA1
rs11001945	10	78720031	T	0.0175487	169186	0.934736	0.0778375	0.802479	1.08879	-0.867072	0.385903	KCNMA1
rs11001947	10	78722086	G	0.160453	168034	0.997899	0.0272693	0.945965	1.05268	-0.0771268	0.938523	KCNMA1
rs11001952	10	78732820	T	0.223092	168175	0.98248	0.0241421	0.937074	1.03009	-0.732149	0.464078	KCNMA1
rs11001960	10	78746062	G	0.0214298	168434	0.934229	0.070789	0.8132	1.07327	-0.961081	0.336511	KCNMA1
rs11001961	10	78750738	C	0.477496	168506	1.00125	0.0199851	0.962785	1.04124	0.0622964	0.950327	KCNMA1
rs11001964	10	78762254	C	0.0659561	168400	0.986814	0.0406835	0.911183	1.06872	-0.326268	0.744222	KCNMA1
rs11001972	10	78777152	C	0.0415369	167935	1.08491	0.0483914	0.986742	1.19285	1.68415	0.0921525	KCNMA1
rs11001975	10	78786740	G	0.0294869	169109	0.962766	0.0597039	0.856447	1.08228	-0.635553	0.525068	KCNMA1
rs11001980	10	78792829	G	0.0294933	169123	0.962647	0.0597036	0.856342	1.08215	-0.637624	0.523719	KCNMA1
rs11001981	10	78797959	A	0.12063	168586	1.00161	0.0306441	0.943227	1.06362	0.0526556	0.958006	KCNMA1
rs11001982	10	78798124	C	0.0298692	169355	0.967551	0.059137	0.86166	1.08645	-0.557817	0.576969	KCNMA1
rs11001983	10	78798492	C	0.0298909	169366	0.96679	0.0591374	0.860982	1.0856	-0.571117	0.567921	KCNMA1
rs11001985	10	78803681	C	0.0299288	169302	0.969251	0.0590552	0.863313	1.08819	-0.528862	0.596901	KCNMA1
rs11001986	10	78803751	C	0.120737	168602	1.00417	0.0306052	0.945709	1.06625	0.136072	0.891764	KCNMA1
rs11001987	10	78804809	G	0.0298193	169253	0.970654	0.0591449	0.86441	1.08995	-0.503605	0.614539	KCNMA1
rs11001988	10	78806633	C	0.0298321	169264	0.970229	0.0591449	0.864032	1.08948	-0.511001	0.60935	KCNMA1
rs11001992	10	78809912	A	0.120593	168608	1.00385	0.0306075	0.945397	1.06591	0.125419	0.900192	KCNMA1
rs11001993	10	78810018	T	0.120613	168593	1.00382	0.0306087	0.945371	1.06589	0.124604	0.900837	KCNMA1
rs11001996	10	78810231	A	0.120613	168593	1.00382	0.0306087	0.945371	1.06589	0.124604	0.900837	KCNMA1
rs11001997	10	78811235	C	0.120593	168608	1.00385	0.0306075	0.945397	1.06591	0.125419	0.900192	KCNMA1
rs11001998	10	78813009	C	0.120732	168588	1.00372	0.0306006	0.945293	1.06576	0.121424	0.903355	KCNMA1
rs11002002	10	78825848	T	0.0576488	169379	1.05901	0.0416797	0.975935	1.14915	1.37552	0.168971	KCNMA1
rs11002003	10	78828161	A	0.0576414	169340	1.05925	0.0416798	0.976161	1.14942	1.38109	0.167251	KCNMA1
rs11002004	10	78829288	T	0.0296051	169278	0.971537	0.0593266	0.864889	1.09133	-0.486736	0.626446	KCNMA1
rs11002005	10	78832020	G	0.495553	168318	0.969776	0.0199976	0.932502	1.00854	-1.53468	0.124862	KCNMA1
rs11002007	10	78841130	C	0.0296701	169194	0.972876	0.0592304	0.866245	1.09263	-0.464263	0.642459	KCNMA1
rs11002008	10	78842050	G	0.121518	169070	1.00213	0.03049	0.943998	1.06384	0.069797	0.944355	KCNMA1
rs11002011	10	78850320	G	0.0296863	169270	0.972396	0.0592261	0.865825	1.09209	-0.472628	0.636479	KCNMA1
rs11002013	10	78856627	A	0.0188764	168835	0.848635	0.0790794	0.72679	0.990909	-2.07545	0.0379444	KCNMA1
rs11002014	10	78860564	C	0.122159	169063	0.99978	0.0304481	0.941861	1.06126	-0.00723153	0.99423	KCNMA1
rs11002020	10	78873760	G	0.404052	167774	0.986305	0.020472	0.947514	1.02668	-0.673572	0.500583	KCNMA1
rs11002021	10	78877806	A	0.0213063	168870	0.856496	0.0741102	0.740701	0.990395	-2.0902	0.0365998	KCNMA1
rs11002022	10	78878445	T	0.0210962	168917	0.860387	0.0743047	0.743782	0.995273	-2.02373	0.0429975	KCNMA1
rs11002024	10	78882030	C	0.0296123	169085	0.989445	0.0588598	0.881638	1.11044	-0.180275	0.856937	KCNMA1
rs11002026	10	78883948	C	0.0295268	169033	0.992903	0.0588578	0.884722	1.11431	-0.121006	0.903686	KCNMA1
rs11002029	10	78890615	C	0.0255002	169116	0.982954	0.0635961	0.867761	1.11344	-0.270344	0.786895	KCNMA1
rs11002042	10	78901555	C	0.0358767	168410	1.08113	0.05178	0.976789	1.19661	1.50642	0.13196	KCNMA1
rs11002043	10	78902405	T	0.0257875	169307	0.979452	0.0633595	0.86507	1.10896	-0.327686	0.743149	KCNMA1
rs11002044	10	78904528	T	0.477195	169042	0.991709	0.0200143	0.95356	1.03138	-0.415995	0.677414	KCNMA1
rs11002048	10	78913820	T	0.0237973	168990	0.967574	0.0661492	0.84992	1.10152	-0.498318	0.61826	KCNMA1
rs11002049	10	78915578	A	0.0287727	169136	1.0138	0.0591955	0.902746	1.13852	0.231564	0.816877	KCNMA1
rs11002050	10	78915740	T	0.0240042	169116	0.982622	0.0653835	0.864434	1.11697	-0.268116	0.78861	KCNMA1
rs11002051	10	78921392	T	0.0860644	169286	1.00596	0.0354015	0.938525	1.07823	0.167773	0.866762	KCNMA1
rs11002053	10	78927720	T	0.0288636	169123	1.02243	0.0589158	0.910933	1.14758	0.37658	0.706486	KCNMA1
rs11002054	10	78928163	G	0.154113	169256	0.991201	0.0277358	0.938757	1.04658	-0.318638	0.750001	KCNMA1
rs11002056	10	78928768	C	0.154108	169261	0.991797	0.0277284	0.939334	1.04719	-0.297068	0.766415	KCNMA1
rs11002057	10	78929072	G	0.153935	169231	0.993048	0.0277267	0.940523	1.04851	-0.251608	0.801344	KCNMA1
rs11002058	10	78929073	A	0.153945	169233	0.992961	0.0277263	0.940441	1.04841	-0.254784	0.79889	KCNMA1
rs11002059	10	78929610	G	0.15421	169379	0.993299	0.0276914	0.940826	1.0487	-0.242791	0.808168	KCNMA1
rs11002066	10	78938337	T	0.067709	168493	1.00565	0.0396363	0.930481	1.08689	0.142094	0.887006	KCNMA1
rs11002068	10	78938880	A	0.0677405	168437	1.00522	0.039637	0.930085	1.08643	0.131399	0.89546	KCNMA1
rs11002069	10	78941290	A	0.0677593	168486	1.00738	0.0395863	0.932177	1.08866	0.185808	0.852595	KCNMA1
rs11002070	10	78941628	A	0.067762	168472	1.00752	0.0395865	0.932305	1.0888	0.189268	0.849883	KCNMA1
rs11002074	10	78957730	C	0.140177	168940	0.994877	0.0287356	0.940394	1.05252	-0.178723	0.858155	KCNMA1
rs11002076	10	78959881	A	0.0203217	168367	0.919816	0.0739671	0.795683	1.06331	-1.12999	0.258482	KCNMA1
rs11002078	10	78962815	T	0.0672031	169330	1.01834	0.039426	0.942612	1.10015	0.460941	0.644841	KCNMA1
rs11002079	10	78962910	T	0.068884	169379	1.02165	0.0389387	0.946582	1.10267	0.550105	0.582247	KCNMA1
rs11002085	10	78971012	A	0.0672207	169256	1.01562	0.0394746	0.940002	1.09731	0.392559	0.694645	KCNMA1
rs11002087	10	78974872	G	0.0672115	169093	1.01182	0.0395703	0.936309	1.09341	0.296859	0.766574	KCNMA1
rs11002093	10	78987783	T	0.0266346	168033	1.0198	0.0614726	0.904039	1.15037	0.318869	0.749825	KCNMA1
rs11002099	10	79020416	A	0.022914	167976	1.0059	0.0666975	0.882638	1.14638	0.0882261	0.929697	KCNMA1
rs11002100	10	79022505	T	0.103098	169189	1.03264	0.0324101	0.969084	1.10036	0.990999	0.321686	KCNMA1
rs11002101	10	79022584	T	0.103099	169192	1.0326	0.0324105	0.969044	1.10032	0.98976	0.322291	KCNMA1
rs11002108	10	79043417	G	0.364411	168318	1.00745	0.020754	0.967293	1.04928	0.357697	0.72057	KCNMA1
rs11002109	10	79052563	G	0.373419	168651	1.0013	0.0206592	0.961563	1.04267	0.0627322	0.94998	KCNMA1
rs11002110	10	79054216	G	0.243028	168970	0.970262	0.0234146	0.926741	1.01583	-1.28933	0.197282	KCNMA1
rs11002111	10	79054982	G	0.243009	168959	0.970432	0.0234151	0.926903	1.01601	-1.28181	0.19991	KCNMA1
rs11002116	10	79072876	A	0.153101	169320	0.998794	0.0277294	0.94596	1.05458	-0.0435169	0.965289	KCNMA1
rs11002117	10	79079748	T	0.386344	168865	0.988699	0.0204958	0.949769	1.02922	-0.554509	0.579231	KCNMA1
rs11002118	10	79080984	T	0.386424	168891	0.989226	0.0204924	0.950281	1.02977	-0.528626	0.597065	KCNMA1
rs11002120	10	79087031	T	0.38519	168662	0.987841	0.0205211	0.948898	1.02838	-0.596148	0.551076	KCNMA1
rs11002121	10	79087619	A	0.354006	168702	1.00668	0.0208689	0.966334	1.04871	0.318961	0.749756	KCNMA1
rs11002122	10	79088890	A	0.385125	168670	0.988362	0.0205182	0.949404	1.02892	-0.570528	0.56832	KCNMA1
rs11002123	10	79088922	C	0.385155	168688	0.988293	0.0205161	0.949342	1.02884	-0.573977	0.565983	KCNMA1
rs11002124	10	79090394	T	0.0521255	168804	1.04029	0.0442914	0.953794	1.13464	0.891873	0.372461	KCNMA1
rs11002125	10	79091401	T	0.385566	168447	0.988376	0.0205154	0.949422	1.02893	-0.569907	0.568741	KCNMA1
rs11002126	10	79095025	T	0.33727	168829	0.973559	0.0211405	0.934044	1.01475	-1.26755	0.204959	KCNMA1
rs11002127	10	79095616	T	0.337229	168820	0.973721	0.0211405	0.9342	1.01491	-1.2597	0.207778	KCNMA1
rs11002128	10	79097148	A	0.153015	168993	0.996386	0.0277888	0.94357	1.05216	-0.130272	0.896352	KCNMA1
rs11002130	10	79101769	G	0.0228127	169379	0.929187	0.068958	0.81172	1.06365	-1.06507	0.286844	KCNMA1
rs11002132	10	79107376	T	0.0655001	169038	0.973269	0.0408033	0.898465	1.0543	-0.664027	0.506673	KCNMA1
rs11002133	10	79111391	C	0.358208	169195	1.00349	0.0207794	0.963442	1.0452	0.167661	0.86685	KCNMA1
rs11002135	10	79115605	A	0.0664497	169301	0.976479	0.0404276	0.902092	1.057	-0.588759	0.556023	KCNMA1
rs11002137	10	79124594	C	0.358498	169118	1.00325	0.0207749	0.963217	1.04494	0.156012	0.876024	KCNMA1
rs11002139	10	79129757	A	0.309707	169031	0.989742	0.021568	0.948775	1.03248	-0.478059	0.632608	KCNMA1
rs11002140	10	79141036	C	0.357905	168409	1.00243	0.0208275	0.962335	1.0442	0.116614	0.907166	KCNMA1
rs11002149	10	79148664	A	0.305671	167695	0.989362	0.0217191	0.94813	1.03239	-0.492404	0.622434	KCNMA1
rs11002153	10	79155045	C	0.0593221	169254	1.02197	0.0419988	0.941218	1.10966	0.51754	0.604779	KCNMA1
rs11002154	10	79156518	G	0.0587759	169032	1.01721	0.0422669	0.936341	1.10507	0.403782	0.686373	KCNMA1
rs11002157	10	79162008	T	0.0594959	169079	1.01982	0.0420071	0.93922	1.10734	0.467229	0.640336	KCNMA1
rs11002158	10	79163884	C	0.0596296	168750	1.01639	0.0420399	0.935996	1.10368	0.386591	0.699059	KCNMA1
rs11002159	10	79165894	G	0.0591761	168328	1.0049	0.0424687	0.924644	1.09213	0.115165	0.908314	KCNMA1
rs11002163	10	79183605	C	0.060655	168428	0.967552	0.0423809	0.89043	1.05135	-0.778321	0.43638	KCNMA1
rs11002166	10	79200279	A	0.118319	168806	1.09495	0.029923	1.03258	1.16109	3.03138	0.00243441	KCNMA1
rs11002179	10	79247942	T	0.216491	169379	0.96295	0.0244326	0.917924	1.01019	-1.54521	0.122296	KCNMA1
rs11002181	10	79254152	G	0.226955	169135	0.96616	0.0240289	0.921713	1.01275	-1.43269	0.151948	KCNMA1
rs11002184	10	79261699	C	0.0603485	169010	1.00285	0.0421553	0.923321	1.08923	0.0674884	0.946193	KCNMA1
rs11002194	10	79288806	G	0.183779	168569	0.965877	0.0260644	0.917774	1.0165	-1.33204	0.182848	KCNMA1
rs11002197	10	79295765	T	0.0599559	168991	0.997358	0.0423269	0.917957	1.08363	-0.0624992	0.950165	KCNMA1
rs11002199	10	79296996	G	0.0793272	169324	0.953006	0.0375745	0.885345	1.02584	-1.28102	0.200187	KCNMA1
rs11002200	10	79298998	A	0.079266	169316	0.952624	0.0375957	0.884953	1.02547	-1.29097	0.196714	KCNMA1
rs11002208	10	79338059	A	0.239675	167850	1.03335	0.0232755	0.987269	1.08158	1.40949	0.15869	KCNMA1
rs11002210	10	79340851	T	0.0786184	168949	0.948524	0.0378381	0.880725	1.02154	-1.39669	0.162506	KCNMA1
rs11002213	10	79349378	G	0.0447772	168836	0.909751	0.0503815	0.82421	1.00417	-1.87735	0.0604697	KCNMA1
rs11002215	10	79350353	A	0.0446785	168795	0.91412	0.050334	0.828246	1.0089	-1.78394	0.0744329	KCNMA1
rs11002222	10	79377541	G	0.271304	169126	1.01144	0.0223855	0.968018	1.0568	0.507928	0.611504	KCNMA1
rs11002226	10	79399656	A	0.17889	169319	0.981782	0.0262528	0.932542	1.03362	-0.700354	0.483706	KCNMA1
rs1101329	9	22015997	T	0.412272	168903	0.983478	0.0203474	0.945029	1.02349	-0.818763	0.412922	CDKN2B
rs1101330	9	22015465	A	0.395138	168894	0.979838	0.0205063	0.941237	1.02002	-0.993261	0.320583	CDKN2B
rs1102963	20	61382247	C	0.116873	168918	0.939396	0.0317839	0.882661	0.999777	-1.96699	0.0491848	NTSR1
rs11030183	11	28039094	G	0.159672	169313	1.04593	0.0268338	0.992344	1.10241	1.67357	0.0942158	KIF18A
rs11030185	11	28041904	T	0.290943	169358	0.989009	0.0219795	0.947308	1.03255	-0.502834	0.615081	KIF18A
rs11030187	11	28044391	G	0.290944	169359	0.989005	0.0219795	0.947304	1.03254	-0.503003	0.614962	KIF18A
rs11030193	11	28054287	T	0.45094	169251	1.0159	0.0200345	0.976783	1.05659	0.787468	0.431008	KIF18A
rs11030194	11	28062833	A	0.160098	169287	1.04613	0.0268138	0.992573	1.10258	1.68194	0.0925813	KIF18A
rs11030195	11	28062968	C	0.160095	169287	1.04614	0.0268138	0.992585	1.10259	1.68239	0.0924938	KIF18A
rs11030197	11	28070980	C	0.450804	169253	1.01533	0.0200333	0.976235	1.05599	0.759376	0.447628	KIF18A
rs11030199	11	28075746	A	0.160152	169242	1.0451	0.026818	0.991584	1.1015	1.64481	0.100009	KIF18A
rs11030201	11	28082889	C	0.450869	169263	1.01496	0.0200334	0.975884	1.05561	0.741446	0.458423	KIF18A
rs11030202	11	28083890	T	0.0371047	169372	1.11596	0.0502594	1.01127	1.23148	2.18293	0.0290411	KIF18A
rs11030203	11	28090306	T	0.450819	169293	1.01482	0.0200336	0.975747	1.05546	0.73441	0.462699	KIF18A
rs11030204	11	28090681	T	0.446692	168146	1.0191	0.0201045	0.97972	1.06005	0.940871	0.346771	KIF18A
rs11030205	11	28094952	C	0.0464052	168311	1.01558	0.0473979	0.925484	1.11445	0.326168	0.744298	KIF18A
rs11030206	11	28099747	T	0.290879	169323	0.988739	0.0219855	0.947039	1.03228	-0.5151	0.606483	KIF18A
rs11030207	11	28105405	C	0.160173	169261	1.04437	0.0268108	0.990904	1.10071	1.61913	0.105419	KIF18A
rs11030215	11	28132824	C	0.160489	169074	1.04567	0.0267949	0.992175	1.10206	1.66677	0.0955602	KIF18A
rs11030216	11	28135355	T	0.160093	169208	1.04422	0.026828	0.990731	1.1006	1.61286	0.106776	KIF18A
rs11043216	12	122294895	G	0.388983	167983	0.998655	0.0205398	0.95925	1.03968	-0.0655396	0.947744	HPD
rs11043217	12	122295078	T	0.373697	167918	1.00687	0.0206844	0.966871	1.04853	0.331182	0.740507	HPD
rs11043218	12	122297277	C	0.389139	168067	0.996751	0.0205499	0.957402	1.03772	-0.158367	0.874168	HPD
rs11043220	12	122298807	A	0.373787	167701	1.0055	0.0207151	0.965492	1.04716	0.264713	0.791231	HPD
rs11043222	12	122301275	T	0.125588	169212	1.014	0.0299128	0.956263	1.07523	0.464861	0.642031	HPD
rs11043223	12	122301738	C	0.374153	168168	1.00382	0.0206872	0.96393	1.04535	0.184134	0.853908	HPD
rs11043224	12	122304222	G	0.069295	168432	0.997938	0.039344	0.923877	1.07794	-0.0524515	0.958169	HPD
rs11043225	12	122306711	A	0.374198	168209	1.00362	0.0206728	0.963769	1.04512	0.174818	0.861222	HPD
rs11043226	12	122307286	G	0.125899	169239	1.01451	0.029875	0.956809	1.07568	0.482082	0.629748	HPD
rs11043227	12	122312324	A	0.46501	169305	0.99786	0.0199652	0.959567	1.03768	-0.107295	0.914555	HPD
rs11043229	12	122320400	A	0.0195502	169154	0.910814	0.0750215	0.786269	1.05509	-1.2452	0.213057	HPD
rs11043231	12	122324893	T	0.0222856	169123	1.07058	0.0658502	0.940952	1.21807	1.03569	0.300347	HPD
rs11043233	12	122330733	T	0.490036	168162	0.988059	0.0200277	0.950026	1.02762	-0.599793	0.548644	HPD
rs11065397	12	121451910	T	0.305673	169125	0.998931	0.0217105	0.957316	1.04235	-0.049283	0.960694	OASL
rs11065403	12	121467649	A	0.184058	168474	1.01692	0.025656	0.967052	1.06937	0.654097	0.513049	OASL
rs11069646	13	107157120	G	0.442233	169379	1.03001	0.0200105	0.990396	1.07121	1.47769	0.13949	EFNB2
rs11070641	15	48701029	C	0.226452	168133	1.01716	0.023818	0.970764	1.06577	0.714183	0.475114	FBN1
rs11070643	15	48767178	T	0.0175337	169103	1.01894	0.0750778	0.879514	1.18047	0.249924	0.802646	FBN1
rs11070644	15	48784497	C	0.24783	167829	1.03156	0.0230253	0.986041	1.07918	1.34943	0.1772	FBN1
rs11075772	16	70623713	G	0.415204	167986	0.992493	0.0203687	0.953651	1.03292	-0.369953	0.711418	IL34
rs11075773	16	70642437	T	0.408117	169379	0.979142	0.0202932	0.940962	1.01887	-1.03869	0.298947	IL34
rs1107688	10	92495336	T	0.134022	168995	0.98068	0.0295129	0.925563	1.03908	-0.661035	0.50859	HTR7
rs1107812	9	124325406	A	0.0147712	168842	1.09407	0.079721	0.935806	1.2791	1.12772	0.259438	DAB2IP
rs11079342	17	56367633	C	0.160178	169209	1.02435	0.0270399	0.971471	1.0801	0.889555	0.373705	MPO
rs11079872	17	47588761	T	0.0846179	169379	1.02011	0.0355303	0.951491	1.09368	0.560449	0.575173	NGFR
rs11083963	19	49665340	G	0.450262	169379	1.01624	0.0200142	0.977145	1.05689	0.804758	0.420959	TRPM4
rs11086124	20	61371659	A	0.010751	169333	1.01849	0.0962281	0.843423	1.22988	0.190347	0.849037	NTSR1
rs11088340	21	37528844	T	0.176742	169218	1.02364	0.0259906	0.9728	1.07714	0.898952	0.368678	CBR3
rs111064118	10	79231649	G	0.411459	168053	0.98949	0.0203418	0.950816	1.02974	-0.519387	0.603491	KCNMA1
rs111068383	10	79231319	T	0.115809	169339	1.00468	0.0310312	0.945398	1.06768	0.150501	0.880369	KCNMA1
rs1111781	9	27213061	A	0.303266	168730	1.00193	0.0217746	0.960066	1.04561	0.0883457	0.929602	TEK
rs1111782	9	27212966	C	0.311694	169379	1.00236	0.021555	0.960897	1.04562	0.109431	0.91286	TEK
rs111212192	19	49669931	C	0.0134954	169317	1.12775	0.0829566	0.958517	1.32686	1.44924	0.14727	TRPM4
rs111215862	8	15960086	A	0.0537668	167836	0.96422	0.044989	0.882839	1.0531	-0.809886	0.418005	MSR1
rs111229401	14	81499899	A	0.025308	169334	0.982624	0.0640807	0.866646	1.11412	-0.27354	0.784438	TSHR
rs111229736	5	155227054	G	0.0401391	168950	1.03508	0.0499929	0.938472	1.14164	0.689745	0.490354	SGCD
rs111229736	5	155227054	G	0.0401391	168950	1.03508	0.0499929	0.938472	1.14164	0.689745	0.490354	SGCD
rs111234597	9	124551973	T	0.0132767	169281	1.03914	0.0856158	0.878615	1.229	0.448459	0.653822	DAB2IP
rs111238309	9	124327744	G	0.0133514	168372	1.08975	0.0839909	0.924348	1.28476	1.02335	0.306141	DAB2IP
rs111252325	10	78880562	A	0.0106701	168789	0.855446	0.104083	0.697584	1.04903	-1.50007	0.133595	KCNMA1
rs111257252	1	22970790	T	0.0911748	167804	0.980762	0.0351337	0.915499	1.05068	-0.552893	0.580337	C1QB
rs111257252	1	22970790	T	0.0911748	167804	0.980762	0.0351337	0.915499	1.05068	-0.552893	0.580337	C1QA
rs111257252	1	22970790	T	0.0911748	167804	0.980762	0.0351337	0.915499	1.05068	-0.552893	0.580337	C1QC
rs111286392	5	156008772	A	0.0267727	169277	0.87131	0.0655672	0.766235	0.990794	-2.10101	0.0356397	SGCD
rs111286392	5	156008772	A	0.0267727	169277	0.87131	0.0655672	0.766235	0.990794	-2.10101	0.0356397	SGCD
rs111288635	9	27136223	C	0.158928	169246	0.995072	0.0272908	0.943245	1.04975	-0.181008	0.856361	TEK
rs111297611	15	48810941	A	0.0946273	168630	1.007	0.0340682	0.941956	1.07654	0.204767	0.837754	FBN1
rs111298366	6	148841232	A	0.0202231	168594	1.00545	0.0711731	0.87454	1.15597	0.0764279	0.939079	SASH1
rs111321941	6	151611766	A	0.168513	168708	0.988626	0.0267604	0.93811	1.04186	-0.427449	0.669052	AKAP12
rs111329472	11	67876592	A	0.0339273	169303	1.11006	0.0525753	1.00137	1.23055	1.986	0.0470328	CHKA
rs111337309	5	155323473	T	0.137226	168456	1.02598	0.0287943	0.969685	1.08555	0.890866	0.373001	SGCD
rs111337309	5	155323473	T	0.137226	168456	1.02598	0.0287943	0.969685	1.08555	0.890866	0.373001	SGCD
rs111342518	20	61363224	T	0.119386	168977	0.989716	0.0309266	0.931506	1.05156	-0.334266	0.738179	NTSR1
rs11134451	5	155201843	C	0.124243	168686	1.00335	0.0302303	0.945628	1.0646	0.110633	0.911907	SGCD
rs11134451	5	155201843	C	0.124243	168686	1.00335	0.0302303	0.945628	1.0646	0.110633	0.911907	SGCD
rs11135000	5	155400236	C	0.328542	169146	0.955628	0.0213788	0.916413	0.996521	-2.12297	0.0337566	SGCD
rs11135000	5	155400236	C	0.328542	169146	0.955628	0.0213788	0.916413	0.996521	-2.12297	0.0337566	SGCD
rs11135083	5	155230398	G	0.127605	168853	1.01568	0.0297351	0.958178	1.07663	0.523229	0.600815	SGCD
rs11135083	5	155230398	G	0.127605	168853	1.01568	0.0297351	0.958178	1.07663	0.523229	0.600815	SGCD
rs11135084	5	155230646	T	0.12727	168885	1.01714	0.0297526	0.959518	1.07821	0.571048	0.567967	SGCD
rs11135084	5	155230646	T	0.12727	168885	1.01714	0.0297526	0.959518	1.07821	0.571048	0.567967	SGCD
rs111351490	20	61366501	C	0.0590558	168434	1.03663	0.0418042	0.955082	1.12514	0.860594	0.389462	NTSR1
rs11135163	5	155785421	G	0.291565	169206	1.03833	0.0218264	0.99485	1.08371	1.72338	0.0848194	SGCD
rs11135163	5	155785421	G	0.291565	169206	1.03833	0.0218264	0.99485	1.08371	1.72338	0.0848194	SGCD
rs11135200	5	155851239	G	0.0198552	169351	0.831641	0.0771703	0.714905	0.967438	-2.38893	0.0168975	SGCD
rs11135200	5	155851239	G	0.0198552	169351	0.831641	0.0771703	0.714905	0.967438	-2.38893	0.0168975	SGCD
rs11135202	5	155851311	T	0.380677	169284	1.046	0.0204475	1.0049	1.08877	2.19922	0.0278622	SGCD
rs11135202	5	155851311	T	0.380677	169284	1.046	0.0204475	1.0049	1.08877	2.19922	0.0278622	SGCD
rs11135225	5	155259632	T	0.127955	169298	1.0151	0.0296773	0.957737	1.07589	0.504902	0.613628	SGCD
rs11135225	5	155259632	T	0.127955	169298	1.0151	0.0296773	0.957737	1.07589	0.504902	0.613628	SGCD
rs11135229	5	155261185	T	0.127921	169331	1.01322	0.0296947	0.955929	1.07394	0.442135	0.658391	SGCD
rs11135229	5	155261185	T	0.127921	169331	1.01322	0.0296947	0.955929	1.07394	0.442135	0.658391	SGCD
rs11135273	5	155991569	A	0.482185	168876	1.00625	0.0199915	0.967584	1.04646	0.311594	0.755349	SGCD
rs11135273	5	155991569	A	0.482185	168876	1.00625	0.0199915	0.967584	1.04646	0.311594	0.755349	SGCD
rs11135274	5	155991635	G	0.491736	168867	1.00944	0.0199896	0.970654	1.04977	0.469921	0.638411	SGCD
rs11135274	5	155991635	G	0.491736	168867	1.00944	0.0199896	0.970654	1.04977	0.469921	0.638411	SGCD
rs11135286	5	156007050	G	0.0552804	167971	1.0053	0.0436341	0.922896	1.09505	0.121069	0.903636	SGCD
rs11135286	5	156007050	G	0.0552804	167971	1.0053	0.0436341	0.922896	1.09505	0.121069	0.903636	SGCD
rs11135288	5	156007236	G	0.245162	168597	0.982971	0.0233403	0.939017	1.02898	-0.735861	0.461815	SGCD
rs11135288	5	156007236	G	0.245162	168597	0.982971	0.0233403	0.939017	1.02898	-0.735861	0.461815	SGCD
rs11135369	5	155286844	T	0.140524	169227	1.00813	0.0286295	0.953118	1.06632	0.282793	0.777335	SGCD
rs11135369	5	155286844	T	0.140524	169227	1.00813	0.0286295	0.953118	1.06632	0.282793	0.777335	SGCD
rs11135380	5	156182048	A	0.0337194	168953	1.04606	0.0540778	0.940859	1.16302	0.832659	0.405037	SGCD
rs11135380	5	156182048	A	0.0337194	168953	1.04606	0.0540778	0.940859	1.16302	0.832659	0.405037	SGCD
rs11135381	5	156182200	G	0.0466189	169073	1.00861	0.0471233	0.919631	1.10621	0.182014	0.855571	SGCD
rs11135381	5	156182200	G	0.0466189	169073	1.00861	0.0471233	0.919631	1.10621	0.182014	0.855571	SGCD
rs11135382	5	156182450	A	0.0462721	169065	1.01225	0.0472175	0.922779	1.1104	0.257939	0.796454	SGCD
rs11135382	5	156182450	A	0.0462721	169065	1.01225	0.0472175	0.922779	1.1104	0.257939	0.796454	SGCD
rs11135383	5	156182462	A	0.0337052	169054	1.04639	0.0540759	0.941159	1.16338	0.838509	0.401745	SGCD
rs11135383	5	156182462	A	0.0337052	169054	1.04639	0.0540759	0.941159	1.16338	0.838509	0.401745	SGCD
rs111367858	20	61330544	T	0.0428772	169239	1.04722	0.0483921	0.952463	1.15141	0.953526	0.340323	NTSR1
rs11137077	8	6784674	T	0.0396743	169379	1.03662	0.0503257	0.939257	1.14409	0.714744	0.474767	DEFA4
rs111386413	10	92592039	G	0.0932748	169124	1.01562	0.0340771	0.950003	1.08577	0.454845	0.649221	HTR7
rs111391725	10	92567859	T	0.199407	169061	0.986679	0.0250659	0.939376	1.03636	-0.535021	0.592636	HTR7
rs111420253	9	124444384	T	0.0121335	167923	0.710457	0.106792	0.576284	0.87587	-3.20105	0.0013693	DAB2IP
rs111434731	10	79103567	C	0.0131784	168951	1.04648	0.0867132	0.882917	1.24034	0.523913	0.600339	KCNMA1
rs111471474	8	15996599	C	0.0245986	168973	0.898634	0.0676653	0.78702	1.02608	-1.57954	0.114213	MSR1
rs11148233	13	52594618	G	0.0116337	169379	1.00021	0.0936316	0.832519	1.20169	0.00229481	0.998169	ATP7B
rs111483004	6	148857600	T	0.0378215	169348	0.909698	0.0542716	0.817902	1.0118	-1.74387	0.0811809	SASH1
rs11149513	13	28647741	T	0.189478	168444	1.01067	0.0254519	0.96149	1.06237	0.416994	0.676683	FLT3
rs111501197	9	124551924	A	0.015622	169345	0.956191	0.0818337	0.814494	1.12254	-0.547421	0.584089	DAB2IP
rs111501215	9	124492478	A	0.0167791	168364	0.894509	0.0815514	0.762374	1.04955	-1.36699	0.171627	DAB2IP
rs111502533	11	67852730	C	0.0255074	168657	0.994135	0.0638037	0.877275	1.12656	-0.092189	0.926548	CHKA
rs111506886	6	148656175	C	0.0215688	169156	0.944121	0.0699926	0.823095	1.08294	-0.821527	0.411346	SASH1
rs111509978	8	10820294	G	0.0817192	168253	1.0625	0.0372088	0.987775	1.14289	1.6294	0.103229	XKR6
rs111515431	19	49678362	T	0.0120212	169326	1.14388	0.0870493	0.96446	1.35668	1.54426	0.122527	TRPM4
rs111517725	6	151600011	T	0.1935	168212	0.994047	0.025325	0.945911	1.04463	-0.235749	0.813628	AKAP12
rs111520998	4	47623953	C	0.0921741	168990	1.02524	0.0342303	0.958714	1.09638	0.728232	0.466471	CORIN
rs111523582	13	28595980	C	0.0239842	169174	0.997341	0.0653151	0.877501	1.13355	-0.0407609	0.967487	FLT3
rs111543390	13	52530198	T	0.0414638	169268	1.0465	0.0491122	0.950461	1.15224	0.925434	0.35474	ATP7B
rs111549735	5	137798584	G	0.454814	168614	1.0201	0.0200138	0.980858	1.06091	0.994268	0.320092	EGR1
rs111554137	15	48792010	C	0.0102319	168444	1.0595	0.0965499	0.876832	1.28022	0.598597	0.549441	FBN1
rs11155561	6	148657654	A	0.24611	167992	1.0265	0.023029	0.981203	1.0739	1.13595	0.255979	SASH1
rs11155563	6	148671148	C	0.289616	168917	1.01383	0.0219842	0.971074	1.05847	0.624808	0.532097	SASH1
rs11155569	6	148765346	G	0.191783	167984	0.988155	0.0255351	0.939917	1.03887	-0.466656	0.640746	SASH1
rs11155781	6	151616531	G	0.416406	167805	1.0017	0.0203984	0.962441	1.04256	0.0832202	0.933676	AKAP12
rs11155784	6	151658189	G	0.0919095	168704	0.945345	0.035256	0.882227	1.01298	-1.59421	0.11089	AKAP12
rs11155786	6	151669103	G	0.342521	168324	0.976759	0.0211877	0.937028	1.01818	-1.10985	0.267066	AKAP12
rs11155787	6	151686905	C	0.359782	169379	0.971671	0.0209308	0.932616	1.01236	-1.37299	0.169756	AKAP12
rs111559257	10	79373728	A	0.0186043	167918	0.988794	0.0743479	0.854714	1.14391	-0.151576	0.879521	KCNMA1
rs111560962	13	28666162	A	0.166715	167981	0.989103	0.0268451	0.938407	1.04254	-0.408135	0.683174	FLT3
rs111565655	13	52501587	C	0.0411828	169039	1.04773	0.0493131	0.951203	1.15405	0.945466	0.344421	ATP7B
rs111573533	14	23617748	A	0.0282341	167882	1.02732	0.0597119	0.913862	1.15487	0.451456	0.651661	SLC7A8
rs111575538	19	49664550	C	0.0124478	168142	1.16099	0.0843571	0.984061	1.36972	1.7695	0.0768106	TRPM4
rs111587227	21	37502207	G	0.0127313	168600	0.926402	0.0924317	0.772897	1.1104	-0.827064	0.408201	CBR3
rs11158791	14	25034203	C	0.466481	168650	1.01473	0.0200486	0.975634	1.0554	0.729562	0.465658	CTSG
rs11159480	14	81466662	G	0.133364	169379	1.043	0.0289656	0.985439	1.10393	1.45356	0.146069	TSHR
rs11159483	14	81501311	T	0.254777	169260	0.987713	0.0230039	0.944169	1.03326	-0.537448	0.590958	TSHR
rs11159484	14	81503553	T	0.255017	169379	0.988632	0.0229882	0.945077	1.03419	-0.497331	0.618956	TSHR
rs11159485	14	81504119	G	0.251664	168097	0.990808	0.0231473	0.946862	1.03679	-0.398934	0.689942	TSHR
rs11159486	14	81504124	T	0.251834	168107	0.991389	0.023138	0.947434	1.03738	-0.373773	0.708573	TSHR
rs11159487	14	81504156	G	0.253098	168512	0.990264	0.0230738	0.946478	1.03608	-0.42404	0.671537	TSHR
rs11159488	14	81504159	A	0.253098	168512	0.990264	0.0230738	0.946478	1.03608	-0.42404	0.671537	TSHR
rs11159491	14	81572939	T	0.349323	168194	1.0285	0.0208368	0.987343	1.07137	1.34866	0.177447	TSHR
rs111608911	10	79293197	C	0.0285986	169379	1.06416	0.0580269	0.949762	1.19234	1.07168	0.283863	KCNMA1
rs111611808	6	151615240	G	0.169239	168401	0.993993	0.0266924	0.943328	1.04738	-0.225741	0.821403	AKAP12
rs111628529	16	70688870	T	0.0108971	169357	1.00516	0.0967055	0.831611	1.21493	0.0532484	0.957534	IL34
rs111631884	10	92571019	G	0.199251	168930	0.986457	0.0250855	0.939129	1.03617	-0.543574	0.586735	HTR7
rs111637109	8	10998224	A	0.0157306	169288	1.06654	0.0784041	0.914618	1.2437	0.82164	0.411282	XKR6
rs111647406	4	47797946	C	0.0127408	169141	0.976536	0.0893532	0.819655	1.16345	-0.265722	0.790453	CORIN
rs111663076	9	124552225	C	0.0154183	169279	0.950162	0.0825829	0.808171	1.1171	-0.619046	0.535886	DAB2IP
rs111684181	8	10974012	T	0.0201817	168445	0.896229	0.0757855	0.772521	1.03975	-1.44566	0.148274	XKR6
rs111684689	10	78932672	A	0.0208815	168570	1.02854	0.0692049	0.898081	1.17796	0.406684	0.68424	KCNMA1
rs111685246	10	92556445	T	0.093356	169266	1.01377	0.0340849	0.948253	1.0838	0.401105	0.688343	HTR7
rs111691636	10	79375541	A	0.0359401	169379	1.04523	0.0524954	0.943035	1.1585	0.842686	0.399404	KCNMA1
rs111694647	5	156138058	A	0.038648	168728	1.00741	0.0515936	0.91052	1.11461	0.143073	0.886232	SGCD
rs111694647	5	156138058	A	0.038648	168728	1.00741	0.0515936	0.91052	1.11461	0.143073	0.886232	SGCD
rs111699929	10	79301696	A	0.0222699	168793	1.06954	0.065606	0.940486	1.2163	1.0247	0.305503	KCNMA1
rs111703271	14	25053557	T	0.062503	169144	0.982809	0.041272	0.906438	1.06561	-0.420158	0.67437	CTSG
rs111709442	9	124501885	C	0.0461627	169379	1.12057	0.0452969	1.02538	1.22461	2.51323	0.011963	DAB2IP
rs111716728	13	28613036	T	0.0149969	168502	0.955604	0.0840137	0.810523	1.12665	-0.540529	0.588832	FLT3
rs111737786	8	15982569	C	0.0169166	168976	0.949304	0.0788548	0.813362	1.10797	-0.659768	0.509403	MSR1
rs111738189	10	4887471	G	0.0452859	169280	1.07904	0.0463563	0.985322	1.18167	1.64099	0.1008	AKR1E2
rs111739830	4	47590091	T	0.0205389	169118	0.972732	0.0713334	0.845813	1.1187	-0.38757	0.698334	CORIN
rs111751755	5	155980418	T	0.0170368	168459	0.98295	0.0774457	0.844519	1.14407	-0.222053	0.824273	SGCD
rs111751755	5	155980418	T	0.0170368	168459	0.98295	0.0774457	0.844519	1.14407	-0.222053	0.824273	SGCD
rs111758016		69577617	G	0.186596	169090	0.978656	0.0231983	0.935155	1.02418	-0.930016	0.352363	KIF4A
rs111762202	5	155475294	T	0.0128482	168934	1.04302	0.0862006	0.880883	1.235	0.488629	0.625104	SGCD
rs111762202	5	155475294	T	0.0128482	168934	1.04302	0.0862006	0.880883	1.235	0.488629	0.625104	SGCD
rs111781577	9	27139127	A	0.093941	169303	1.02965	0.0338237	0.963609	1.10023	0.863983	0.387597	TEK
rs111783027	19	49671212	G	0.0120883	169378	1.1303	0.0873058	0.952532	1.34125	1.40294	0.160635	TRPM4
rs111789827	14	23658823	A	0.13355	168734	1.03313	0.0290143	0.976018	1.09358	1.12333	0.261297	SLC7A8
rs111791257	11	28044848	T	0.0182284	169379	0.919872	0.0775	0.790241	1.07077	-1.07768	0.281176	KIF18A
rs111799544	6	151591845	G	0.0124602	169379	1.01215	0.0897914	0.848816	1.20691	0.134481	0.893022	AKAP12
rs111804058	13	28647199	T	0.176894	168751	1.02043	0.0260158	0.969698	1.07381	0.777211	0.437034	FLT3
rs111807634	10	4889025	T	0.0453842	169299	1.08168	0.0462681	0.987903	1.18435	1.69691	0.0897137	AKR1E2
rs111813503	9	27180534	T	0.0133769	169135	1.12707	0.0824587	0.958875	1.32477	1.45069	0.146867	TEK
rs111838685	16	70635479	A	0.0149773	168522	1.06564	0.0806908	0.909756	1.24823	0.787851	0.430784	IL34
rs111839265	16	75156797	A	0.0114145	168733	1.16979	0.0879267	0.98461	1.3898	1.78357	0.0744939	LDHD
rs111850735	6	148827086	C	0.452787	167887	1.02941	0.0201361	0.989576	1.07085	1.43959	0.149985	SASH1
rs111855543	13	52506654	A	0.0414695	169233	1.05049	0.0490453	0.954208	1.15648	1.00425	0.31526	ATP7B
rs11186297	10	92504318	C	0.485903	169261	1.00716	0.0199654	0.968513	1.04736	0.357547	0.720682	HTR7
rs11186298	10	92511504	C	0.069455	169275	0.994561	0.0394421	0.920573	1.0745	-0.138265	0.890031	HTR7
rs11186299	10	92513343	A	0.0693727	169274	0.9959	0.0394472	0.921803	1.07595	-0.104158	0.917044	HTR7
rs11186300	10	92514739	C	0.485565	168963	1.00931	0.0199861	0.970539	1.04963	0.463725	0.642845	HTR7
rs11186305	10	92536962	A	0.0811678	168238	0.992791	0.0367908	0.923722	1.06702	-0.196655	0.844097	HTR7
rs11186306	10	92543486	T	0.0693699	169072	0.995809	0.0394708	0.921676	1.0759	-0.106406	0.91526	HTR7
rs11186309	10	92561557	C	0.203262	169306	0.984698	0.024902	0.937792	1.03395	-0.619221	0.535771	HTR7
rs11186314	10	92565953	C	0.0488989	169329	0.982089	0.0465574	0.89644	1.07592	-0.388188	0.697877	HTR7
rs11186315	10	92568345	G	0.0694562	169049	0.998031	0.0394247	0.923816	1.07821	-0.0499947	0.960127	HTR7
rs11186320	10	92576448	C	0.27278	168709	0.989008	0.0224783	0.946381	1.03355	-0.491714	0.622922	HTR7
rs11186323	10	92583074	G	0.166554	168870	1.00738	0.0267356	0.955956	1.06158	0.275177	0.78318	HTR7
rs11186324	10	92585041	T	0.273201	168872	0.988277	0.0224578	0.94572	1.03275	-0.52507	0.599534	HTR7
rs11186333	10	92605119	A	0.0695946	169223	1.00604	0.0392306	0.931581	1.08644	0.1534	0.878083	HTR7
rs11186336	10	92612195	C	0.208978	169092	1.01217	0.0244756	0.964762	1.06191	0.494274	0.621113	HTR7
rs11186338	10	92614402	A	0.157264	169305	1.00732	0.0272965	0.954847	1.06268	0.267289	0.789247	HTR7
rs11186339	10	92617609	C	0.0650771	169330	0.987922	0.0406564	0.912254	1.06987	-0.298886	0.765027	HTR7
rs11186341	10	92623448	C	0.157239	169290	1.00746	0.0272955	0.954975	1.06282	0.272125	0.785526	HTR7
rs111871296	13	52586752	A	0.0466114	169379	1.02508	0.0467666	0.935302	1.12349	0.529756	0.596281	ATP7B
rs111878603	3	128214736	T	0.0306412	169249	1.0745	0.0559811	0.96284	1.1991	1.28352	0.199308	GATA2
rs111882969	3	128210057	G	0.0230183	169170	0.873561	0.0706063	0.760664	1.00321	-1.91453	0.0555528	GATA2
rs111883885	13	107165485	A	0.0160108	169136	1.04806	0.0776628	0.900073	1.22037	0.604369	0.545599	EFNB2
rs111894484	9	27119992	G	0.0480666	169161	1.03356	0.0460562	0.944346	1.13119	0.716641	0.473595	TEK
rs111912141	10	4886417	C	0.0453998	169307	1.08116	0.0462687	0.987432	1.18379	1.68662	0.0916762	AKR1E2
rs111912456	5	155909236	T	0.0412501	168545	1.07254	0.0488252	0.974665	1.18025	1.43438	0.151464	SGCD
rs111912456	5	155909236	T	0.0412501	168545	1.07254	0.0488252	0.974665	1.18025	1.43438	0.151464	SGCD
rs111921418	8	10833513	C	0.0682643	168060	1.04869	0.0403687	0.96891	1.13503	1.17759	0.238961	XKR6
rs111922060	10	92576260	T	0.0234327	169379	0.887799	0.0696589	0.774499	1.01767	-1.70847	0.0875485	HTR7
rs111930575	6	151596154	A	0.19229	167830	0.977901	0.0255639	0.930111	1.02815	-0.874152	0.382035	AKAP12
rs111930830	19	49671980	A	0.0121165	169356	1.12742	0.0873035	0.950111	1.33783	1.37377	0.169512	TRPM4
rs111931548	3	128216356	C	0.0306888	169280	1.07585	0.0559051	0.964195	1.20043	1.30775	0.190958	GATA2
rs111941207	9	27136142	T	0.158929	169248	0.995109	0.0272915	0.943279	1.04979	-0.179638	0.857437	TEK
rs111944365	6	151585498	T	0.0490224	169096	1.0125	0.046007	0.925192	1.10804	0.269913	0.787227	AKAP12
rs111950101	10	92540016	T	0.0930549	169142	1.0121	0.0341616	0.946554	1.08219	0.352089	0.724771	HTR7
rs111956194	20	61391081	T	0.048972	169219	0.953476	0.0471373	0.869334	1.04576	-1.01068	0.312168	NTSR1
rs111964955	9	27176625	G	0.0133577	169041	1.12917	0.0824675	0.960641	1.32725	1.47305	0.140737	TEK
rs111981873	11	28120992	C	0.0180791	169146	0.887116	0.0790116	0.759846	1.0357	-1.51597	0.129527	KIF18A
rs111982775	3	128218539	G	0.0306825	169282	1.07618	0.0559003	0.964497	1.20079	1.31329	0.189084	GATA2
rs111994828	14	25053554	G	0.062503	169144	0.982809	0.041272	0.906438	1.06561	-0.420158	0.67437	CTSG
rs111996503	8	10944002	A	0.0156616	168853	0.924739	0.0837272	0.784785	1.08965	-0.934507	0.350042	XKR6
rs11199991	10	123270338	G	0.271485	168015	1.00162	0.0224805	0.958449	1.04674	0.0721675	0.942469	FGFR2
rs11199993	10	123291264	C	0.0626693	169062	0.984265	0.0416197	0.907163	1.06792	-0.381083	0.703142	FGFR2
rs11200014	10	123334930	A	0.403691	168810	1.03236	0.0203029	0.992082	1.07427	1.56844	0.116779	FGFR2
rs11200028	10	123362141	T	0.0565199	167870	0.952106	0.0443015	0.872923	1.03847	-1.10783	0.267933	FGFR2
rs11200029	10	123362151	T	0.0906392	168939	1.01421	0.0344689	0.947953	1.08509	0.409273	0.682339	FGFR2
rs11200030	10	123366026	G	0.142044	168567	1.02564	0.0283804	0.970145	1.08431	0.891984	0.372402	FGFR2
rs112022900	20	61393859	A	0.0546713	169193	0.958948	0.0446208	0.878646	1.04659	-0.939436	0.347507	NTSR1
rs11203291	1	17391667	A	0.205774	168068	1.01572	0.0246712	0.967776	1.06604	0.632309	0.527185	PADI2
rs11203292	1	17392286	G	0.0989454	169255	1.02536	0.033031	0.961083	1.09394	0.758218	0.448321	PADI2
rs11203297	1	17419024	A	0.191263	169379	1.02123	0.0251967	0.972021	1.07293	0.833693	0.404454	PADI2
rs11203298	1	17419066	T	0.372097	169336	0.992792	0.0206621	0.95339	1.03382	-0.350117	0.726251	PADI2
rs11203300	1	17431618	A	0.208742	168234	0.987939	0.0246966	0.941257	1.03694	-0.491341	0.623185	PADI2
rs11203301	1	17439358	T	0.15827	168671	0.997623	0.0273102	0.945627	1.05248	-0.0871415	0.930559	PADI2
rs112034206	10	4878315	T	0.0454382	169362	1.0814	0.0462293	0.987722	1.18396	1.69274	0.0905054	AKR1E2
rs112037480	6	148683867	T	0.0280599	168782	0.977711	0.061075	0.867408	1.10204	-0.369079	0.712069	SASH1
rs112046882	5	156015450	A	0.025293	169276	0.861396	0.0678255	0.754171	0.983866	-2.19978	0.0278228	SGCD
rs112046882	5	156015450	A	0.025293	169276	0.861396	0.0678255	0.754171	0.983866	-2.19978	0.0278228	SGCD
rs112055915	8	16044767	G	0.0684473	169320	0.991654	0.0396689	0.917475	1.07183	-0.211263	0.832682	MSR1
rs112059885	5	155496320	A	0.195758	168231	1.02567	0.0250007	0.976626	1.07718	1.01392	0.31062	SGCD
rs112059885	5	155496320	A	0.195758	168231	1.02567	0.0250007	0.976626	1.07718	1.01392	0.31062	SGCD
rs112069648	14	81461632	G	0.278892	168072	1.02729	0.0221682	0.983616	1.07291	1.21475	0.224463	TSHR
rs112072005	8	15960008	C	0.0540498	168428	0.967549	0.0447244	0.886346	1.05619	-0.737615	0.460748	MSR1
rs112081741	10	92567718	G	0.199443	169081	0.98646	0.0250652	0.93917	1.03613	-0.543873	0.586529	HTR7
rs112082679	8	11001307	A	0.0157658	169290	1.06346	0.0783977	0.911987	1.24009	0.784804	0.432569	XKR6
rs112084988	5	156199692	G	0.0340304	169099	1.04795	0.0537918	0.943085	1.16446	0.870604	0.38397	SGCD
rs112084988	5	156199692	G	0.0340304	169099	1.04795	0.0537918	0.943085	1.16446	0.870604	0.38397	SGCD
rs112085214	9	27128733	A	0.0898004	168262	1.03861	0.0345577	0.970597	1.1114	1.09637	0.272916	TEK
rs112095409	13	28594587	T	0.199177	168875	0.977197	0.0251302	0.930232	1.02653	-0.91789	0.358677	FLT3
rs112098563	16	70672490	C	0.0139747	168554	1.06031	0.083785	0.899733	1.24954	0.698913	0.484606	IL34
rs112102411	11	28054528	G	0.0180135	169345	0.918616	0.0778999	0.788543	1.07014	-1.0897	0.275845	KIF18A
rs112146477	5	155993139	G	0.346699	168994	0.982422	0.0210136	0.942782	1.02373	-0.843959	0.398692	SGCD
rs112146477	5	155993139	G	0.346699	168994	0.982422	0.0210136	0.942782	1.02373	-0.843959	0.398692	SGCD
rs112160344	13	52576012	T	0.0112481	169318	0.935202	0.0981559	0.771534	1.13359	-0.68251	0.494916	ATP7B
rs112177429		37442275	G	0.0474492	168886	0.990775	0.0421059	0.912293	1.07601	-0.220102	0.825791	LANCL3
rs112179035	19	834751	G	0.0421064	168300	0.995058	0.0499359	0.902283	1.09737	-0.0992206	0.920963	PRTN3
rs112179035	19	834751	G	0.0421064	168300	0.995058	0.0499359	0.902283	1.09737	-0.0992206	0.920963	AZU1
rs1121852	5	155685940	G	0.0689836	169091	0.977946	0.0397742	0.904605	1.05723	-0.560679	0.575017	SGCD
rs1121852	5	155685940	G	0.0689836	169091	0.977946	0.0397742	0.904605	1.05723	-0.560679	0.575017	SGCD
rs1121853	5	155685912	G	0.0690682	169043	0.978657	0.0397517	0.905303	1.05796	-0.542709	0.58733	SGCD
rs1121853	5	155685912	G	0.0690682	169043	0.978657	0.0397517	0.905303	1.05796	-0.542709	0.58733	SGCD
rs1121854	5	155685816	G	0.256642	167800	1.01782	0.0228063	0.973329	1.06435	0.774621	0.438564	SGCD
rs1121854	5	155685816	G	0.256642	167800	1.01782	0.0228063	0.973329	1.06435	0.774621	0.438564	SGCD
rs112187140	10	4872263	C	0.0383998	168855	1.09652	0.0498598	0.994432	1.20908	1.84798	0.0646057	AKR1E2
rs112190713	4	6705441	T	0.020403	169313	1.06228	0.068851	0.92818	1.21575	0.87749	0.38022	S100P
rs112196454	5	155698038	A	0.0245028	168552	0.927408	0.0670492	0.813202	1.05765	-1.12397	0.261026	SGCD
rs112196454	5	155698038	A	0.0245028	168552	0.927408	0.0670492	0.813202	1.05765	-1.12397	0.261026	SGCD
rs112201927	8	10895200	T	0.28204	168602	1.01865	0.0254589	0.969067	1.07077	0.725746	0.467995	XKR6
rs112211079	5	155475003	T	0.0129885	169111	1.04742	0.0855965	0.885651	1.23875	0.5413	0.588301	SGCD
rs112211079	5	155475003	T	0.0129885	169111	1.04742	0.0855965	0.885651	1.23875	0.5413	0.588301	SGCD
rs112211864	8	15983268	A	0.0135116	169040	0.928817	0.0895335	0.779326	1.10698	-0.824757	0.40951	MSR1
rs112222682	5	155402935	T	0.0593685	169248	1.0436	0.0415301	0.962019	1.1321	1.02761	0.304132	SGCD
rs112222682	5	155402935	T	0.0593685	169248	1.0436	0.0415301	0.962019	1.1321	1.02761	0.304132	SGCD
rs112226107	10	79154976	T	0.020978	168820	0.955563	0.0710876	0.831284	1.09842	-0.639417	0.522551	KCNMA1
rs112226720	10	78667500	C	0.062324	168338	1.09344	0.0398996	1.01119	1.18239	2.23893	0.0251606	KCNMA1
rs112244541	14	21394312	T	0.0314791	168588	1.01567	0.0568857	0.908518	1.13547	0.273411	0.784537	RNASE2
rs112244821	9	124365039	A	0.0130391	169145	0.987673	0.0887215	0.830029	1.17526	-0.139809	0.888811	DAB2IP
rs112248647	6	148876269	T	0.0596537	168070	1.02066	0.0420039	0.94	1.10824	0.486887	0.626338	SASH1
rs112279855	8	6794766	G	0.016812	168213	1.18246	0.0722043	1.02643	1.36222	2.32121	0.0202757	DEFA4
rs11228129	11	67860585	T	0.401111	169098	0.98923	0.0203892	0.950478	1.02956	-0.531089	0.595357	CHKA
rs11228131	11	67870321	G	0.400965	169183	0.988499	0.0203861	0.949782	1.0288	-0.567407	0.570437	CHKA
rs11228133	11	67871129	C	0.435888	169321	1.00415	0.020104	0.96535	1.0445	0.205858	0.836902	CHKA
rs11228136	11	67880302	C	0.435748	169325	1.00396	0.0201027	0.965172	1.04431	0.196566	0.844167	CHKA
rs11228138	11	67891233	C	0.434295	168489	1.00488	0.0201673	0.965931	1.04539	0.241199	0.809401	CHKA
rs112287617	9	124551942	G	0.0156534	169356	0.959913	0.0815893	0.818056	1.12637	-0.501441	0.616061	DAB2IP
rs1122877	10	79097893	G	0.0665656	169269	0.979789	0.0403499	0.905288	1.06042	-0.506026	0.612838	KCNMA1
rs11229061	11	57358374	T	0.0123151	169020	0.890149	0.0956284	0.738013	1.07365	-1.21686	0.223659	SERPING1
rs11229063	11	57369730	A	0.266468	168797	1.0528	0.0223297	1.00772	1.0999	2.30428	0.0212071	SERPING1
rs11229066	11	57374871	G	0.269332	168836	1.05133	0.0222507	1.00647	1.09819	2.24963	0.0244725	SERPING1
rs11229067	11	57374946	T	0.26937	168820	1.05202	0.0222525	1.00712	1.09892	2.27892	0.022672	SERPING1
rs1122934	13	52589536	T	0.0575913	169366	1.00258	0.0427749	0.921956	1.09026	0.0602996	0.951917	ATP7B
rs112294431	8	10830255	G	0.0963911	169331	1.03329	0.034971	0.964835	1.10659	0.936297	0.34912	XKR6
rs112296988	19	49680623	A	0.0141271	169355	1.09485	0.0820983	0.932123	1.28599	1.10379	0.269686	TRPM4
rs112297528	13	52555105	A	0.0112489	169306	0.935015	0.0981561	0.77138	1.13336	-0.684547	0.49363	ATP7B
rs112300475	11	67897749	C	0.0252879	168638	0.999434	0.0639582	0.881684	1.13291	-0.00885379	0.992936	CHKA
rs11230137	11	59851551	A	0.227099	168616	0.968133	0.0240514	0.923554	1.01486	-1.34654	0.178129	MS4A2
rs112301379		37442549	A	0.0473134	168874	0.99209	0.0421406	0.913442	1.07751	-0.188459	0.850517	LANCL3
rs11230141	11	59865147	T	0.0414807	168018	0.895132	0.0524342	0.807709	0.992017	-2.11283	0.0346154	MS4A2
rs112302377	10	79210065	T	0.0685822	168863	1.06838	0.0383724	0.990976	1.15183	1.72374	0.0847556	KCNMA1
rs112322383	19	818469	A	0.0557079	168522	0.998387	0.043613	0.916591	1.08748	-0.037015	0.970473	AZU1
rs112347969	19	49680053	T	0.0140668	169371	1.0921	0.0823456	0.929331	1.28338	1.06993	0.284649	TRPM4
rs112364365	6	148881214	T	0.0598071	168199	1.02543	0.0418518	0.944677	1.11309	0.600106	0.548436	SASH1
rs112369378	19	49680739	C	0.0140914	169359	1.0966	0.0821007	0.933611	1.28805	1.12324	0.261335	TRPM4
rs112377043	10	78808586	C	0.0907631	168703	1.0153	0.0345411	0.948837	1.08641	0.439508	0.660294	KCNMA1
rs112401085	10	78988366	C	0.026016	168185	1.02368	0.0619726	0.906592	1.15588	0.377599	0.705728	KCNMA1
rs112409106	10	79171216	A	0.0158923	168541	0.883767	0.0846307	0.748687	1.04322	-1.46001	0.144287	KCNMA1
rs1124163	6	148801719	T	0.118097	168561	1.0449	0.0305034	0.984265	1.10928	1.44002	0.149862	SASH1
rs1124264	6	151615726	G	0.148561	168163	0.99883	0.028096	0.945315	1.05538	-0.0416518	0.966776	AKAP12
rs1124265	6	151615682	G	0.0425909	169156	1.00164	0.0492658	0.909444	1.10318	0.0332444	0.97348	AKAP12
rs112434503	9	27207125	C	0.0173921	168870	0.955433	0.0780004	0.819985	1.11325	-0.584496	0.558886	TEK
rs11244052	9	136129125	A	0.24219	169144	0.998295	0.0232549	0.953816	1.04485	-0.0733622	0.941518	ABO
rs11244053	9	136129360	G	0.242235	169164	0.998104	0.0232533	0.953635	1.04465	-0.0816312	0.93494	ABO
rs11244061	9	136153981	T	0.115414	168728	1.05674	0.0306614	0.995106	1.12219	1.79997	0.071865	ABO
rs112469583	9	124496307	T	0.0174837	168557	0.893754	0.0800704	0.763945	1.04562	-1.40282	0.16067	DAB2IP
rs112470075	11	67893641	T	0.0339234	169308	1.11028	0.052575	1.00157	1.23079	1.98971	0.0466229	CHKA
rs112476246	13	52499698	C	0.040818	168945	1.05761	0.0493093	0.960179	1.16492	1.13588	0.256008	ATP7B
rs11250084	8	10753312	C	0.371592	168295	0.995475	0.025311	0.947296	1.0461	-0.179183	0.857794	XKR6
rs11250085	8	10768998	G	0.171628	168425	0.986085	0.028668	0.932206	1.04308	-0.488802	0.624982	XKR6
rs11250086	8	10769783	G	0.492439	168827	1.00888	0.0307092	0.949945	1.07146	0.287787	0.77351	XKR6
rs11250088	8	10771015	G	0.25381	169241	1.02349	0.0250041	0.974545	1.0749	0.928771	0.353008	XKR6
rs11250089	8	10771292	G	0.171613	168886	0.987308	0.0286129	0.933464	1.04426	-0.446401	0.655307	XKR6
rs11250096	8	10811574	C	0.128284	168002	0.990022	0.0317997	0.930202	1.05369	-0.315341	0.752503	XKR6
rs11250098	8	10818607	A	0.480364	168844	0.979181	0.0413907	0.902883	1.06193	-0.508286	0.611253	XKR6
rs11250099	8	10818657	A	0.472715	169379	0.974468	0.0400075	0.900976	1.05396	-0.646458	0.517983	XKR6
rs11250100	8	10823889	T	0.035702	169122	0.983945	0.0549753	0.883438	1.09589	-0.294405	0.768448	XKR6
rs11250108	8	10868899	C	0.369828	168374	0.978399	0.0252632	0.931134	1.02806	-0.864404	0.387366	XKR6
rs11250113	8	10907479	T	0.40598	168655	1.02306	0.0289366	0.966649	1.08276	0.787747	0.430845	XKR6
rs11250117	8	10972740	A	0.466148	168306	1.01545	0.0297327	0.957966	1.07638	0.515667	0.606087	XKR6
rs11250118	8	11021426	T	0.0478243	168868	1.00046	0.0471439	0.91216	1.09731	0.00976997	0.992205	XKR6
rs11250119	8	11037034	A	0.457444	168567	0.973619	0.0316402	0.915076	1.03591	-0.844967	0.398129	XKR6
rs11250120	8	11055020	C	0.12768	167928	1.00562	0.0312806	0.945817	1.0692	0.179122	0.857842	XKR6
rs112507989	8	16027848	C	0.0528005	168701	1.04676	0.0438084	0.960636	1.14061	1.04324	0.296835	MSR1
rs112508908	12	121466422	A	0.191882	168674	1.01229	0.0253389	0.963249	1.06384	0.482244	0.629633	OASL
rs11252762	10	4858459	T	0.0370727	168871	1.00261	0.0530388	0.903621	1.11245	0.0491837	0.960773	AKR1E2
rs11252766	10	4868303	A	0.0842438	168416	0.997141	0.036049	0.92912	1.07014	-0.0794209	0.936698	AKR1E2
rs11252767	10	4874214	T	0.11397	168926	0.951427	0.0319815	0.89362	1.01297	-1.55691	0.119491	AKR1E2
rs11252769	10	4877459	C	0.0349163	168231	0.976509	0.0550984	0.876549	1.08787	-0.431437	0.666151	AKR1E2
rs11252770	10	4878972	A	0.194185	168579	0.963609	0.0255406	0.91656	1.01307	-1.4514	0.146668	AKR1E2
rs11252774	10	4884447	T	0.114415	169318	0.948266	0.0319467	0.890711	1.00954	-1.66279	0.096355	AKR1E2
rs11252777	10	4896133	T	0.266531	168789	1.01193	0.0225474	0.968181	1.05765	0.525838	0.599001	AKR1E2
rs11252781	10	4899524	G	0.26557	169304	1.01944	0.0224937	0.975477	1.06539	0.856152	0.391914	AKR1E2
rs11252782	10	4899670	G	0.265586	169316	1.01937	0.0224935	0.97541	1.06532	0.853105	0.393601	AKR1E2
rs112529967	5	137792058	A	0.117016	169314	0.974624	0.0312934	0.916643	1.03627	-0.821371	0.411435	EGR1
rs112532322	9	124343011	T	0.0104537	168744	1.07654	0.0953269	0.893074	1.29769	0.773665	0.439129	DAB2IP
rs112539509	14	21350018	A	0.0922989	169379	1.01776	0.0342182	0.951744	1.08836	0.514553	0.606866	RNASE3
rs112544025	21	37502202	G	0.0127166	168599	0.927579	0.0924326	0.773878	1.11181	-0.813317	0.416037	CBR3
rs112546496	4	47847833	C	0.19486	168914	0.977766	0.0252666	0.930524	1.02741	-0.889924	0.373506	CORIN
rs112548722	14	81510856	G	0.254724	169238	0.988546	0.0230023	0.944969	1.03413	-0.500811	0.616504	TSHR
rs112571278	13	52575584	C	0.0112481	169318	0.935202	0.0981559	0.771534	1.13359	-0.68251	0.494916	ATP7B
rs112577104	13	52533466	C	0.0565084	169267	0.99672	0.0431536	0.915885	1.08469	-0.076122	0.939322	ATP7B
rs112588959	17	34333721	A	0.0227596	169379	1.0171	0.0659017	0.893857	1.15734	0.25728	0.796962	CCL23
rs112590013	12	121462236	A	0.0572667	169278	1.07342	0.041724	0.989132	1.16489	1.69806	0.0894967	OASL
rs112593106	10	4887460	A	0.0452722	169276	1.07716	0.0463966	0.983533	1.17971	1.60208	0.109137	AKR1E2
rs112604543	6	151572806	G	0.0130515	168256	1.06112	0.0853524	0.897659	1.25434	0.695027	0.487038	AKAP12
rs112614676	13	28570797	T	0.0219914	168475	0.978691	0.0685615	0.85563	1.11945	-0.314154	0.753404	FLT3
rs112616329	8	10895600	T	0.0264023	169379	0.96747	0.0638987	0.853585	1.09655	-0.517551	0.604771	XKR6
rs112619086	6	148856696	T	0.0377791	169234	0.908802	0.0543379	0.81699	1.01093	-1.75988	0.0784282	SASH1
rs112621122	5	155853010	A	0.0270642	168858	0.922203	0.0638816	0.813674	1.04521	-1.26782	0.204862	SGCD
rs112621122	5	155853010	A	0.0270642	168858	0.922203	0.0638816	0.813674	1.04521	-1.26782	0.204862	SGCD
rs112634311	10	4873944	G	0.0445296	169101	1.08079	0.046736	0.986183	1.18446	1.66227	0.0964585	AKR1E2
rs112653092	10	92539105	T	0.0354215	168810	0.904717	0.0564867	0.8099	1.01063	-1.77269	0.0762803	HTR7
rs112656381	5	155697022	C	0.0416608	169104	0.963379	0.0507682	0.872134	1.06417	-0.734883	0.462411	SGCD
rs112656381	5	155697022	C	0.0416608	169104	0.963379	0.0507682	0.872134	1.06417	-0.734883	0.462411	SGCD
rs112672700	10	92549330	G	0.0107392	169379	1.05676	0.0948948	0.877409	1.27277	0.581787	0.56071	HTR7
rs112674986	10	92575116	G	0.0930794	169119	1.01488	0.0341202	0.949226	1.08507	0.432757	0.665191	HTR7
rs112675582	10	79202103	C	0.037289	168629	0.950059	0.0541926	0.854323	1.05652	-0.945346	0.344482	KCNMA1
rs112688507	20	61372012	G	0.0413835	169379	0.966619	0.0509156	0.874814	1.06806	-0.666801	0.504899	NTSR1
rs112692793	13	28580587	C	0.0301897	169379	0.939112	0.0596595	0.835478	1.0556	-1.05298	0.29235	FLT3
rs112698077	9	27235500	G	0.0351843	169351	1.01084	0.0541325	0.909082	1.12398	0.199092	0.842191	TEK
rs112708901	11	28090599	C	0.0130956	168950	0.85609	0.0939855	0.712064	1.02925	-1.65323	0.0982833	KIF18A
rs112716327	4	47788419	C	0.181415	168120	0.962005	0.0262228	0.913811	1.01274	-1.47719	0.139626	CORIN
rs112728740	10	79332429	A	0.143322	168624	0.990336	0.028496	0.936541	1.04722	-0.340792	0.73326	KCNMA1
rs112729157	6	148662462	G	0.0282171	168267	0.968329	0.0608688	0.859431	1.09102	-0.52874	0.596986	SASH1
rs112739409	5	155366667	T	0.0285662	167943	1.01477	0.0596587	0.90279	1.14064	0.245792	0.805843	SGCD
rs112739409	5	155366667	T	0.0285662	167943	1.01477	0.0596587	0.90279	1.14064	0.245792	0.805843	SGCD
rs112741201	6	148787103	T	0.0315874	169007	1.04225	0.0560131	0.933883	1.16319	0.738751	0.460058	SASH1
rs112744124	10	78629890	A	0.07681	169379	0.960022	0.0381176	0.890913	1.03449	-1.07035	0.284461	KCNMA1
rs112749544	4	47594136	A	0.0133587	168317	0.979318	0.0878956	0.824341	1.16343	-0.237772	0.812058	CORIN
rs112751609	5	155603987	G	0.02124	169327	0.896212	0.0726607	0.777252	1.03338	-1.50807	0.131535	SGCD
rs112751609	5	155603987	G	0.02124	169327	0.896212	0.0726607	0.777252	1.03338	-1.50807	0.131535	SGCD
rs112752635	8	10957450	A	0.0217891	168662	0.919099	0.0722289	0.797776	1.05887	-1.16798	0.242816	XKR6
rs112754197	11	67816175	A	0.0695918	169043	1.05396	0.0384441	0.977462	1.13644	1.367	0.171625	CHKA
rs112764194	11	57385856	T	0.272067	168271	1.04713	0.0222611	1.00242	1.09382	2.06858	0.0385852	SERPING1
rs112765066	10	4883859	T	0.0113726	169003	1.10001	0.0899259	0.922259	1.31203	1.06001	0.289139	AKR1E2
rs112776908		69521057	T	0.0440794	169365	0.982162	0.0439846	0.901038	1.07059	-0.409219	0.682379	KIF4A
rs112789834	13	52557418	A	0.119942	168557	1.00717	0.0307327	0.948294	1.0697	0.232471	0.816172	ATP7B
rs112812294	11	28120578	A	0.0170459	169044	0.909944	0.0804227	0.777247	1.0653	-1.17345	0.240617	KIF18A
rs112814002	13	107147840	G	0.010452	169010	1.06392	0.0952037	0.88282	1.28217	0.650829	0.515157	EFNB2
rs112832795	5	137811794	T	0.116264	168048	0.961857	0.0316356	0.904029	1.02338	-1.2293	0.218959	EGR1
rs112846160	5	155649814	G	0.0267861	169379	1.05031	0.060447	0.932963	1.18241	0.812014	0.416784	SGCD
rs112846160	5	155649814	G	0.0267861	169379	1.05031	0.060447	0.932963	1.18241	0.812014	0.416784	SGCD
rs112849992	14	23655802	T	0.0172871	169259	0.963382	0.0779864	0.826831	1.12249	-0.47835	0.632401	SLC7A8
rs112863118	19	831402	A	0.0679925	169379	0.915112	0.0410017	0.844449	0.991688	-2.16353	0.0305003	PRTN3
rs112863118	19	831402	A	0.0679925	169379	0.915112	0.0410017	0.844449	0.991688	-2.16353	0.0305003	AZU1
rs112875067	10	92570857	C	0.202972	168942	0.986555	0.0249174	0.939532	1.03593	-0.543232	0.58697	HTR7
rs112888826	14	81600241	G	0.0340922	169379	1.01549	0.0545233	0.912566	1.13002	0.281882	0.778034	TSHR
rs112892683	5	155389922	G	0.0273869	168566	0.964438	0.0620845	0.853941	1.08923	-0.583239	0.559733	SGCD
rs112892683	5	155389922	G	0.0273869	168566	0.964438	0.0620845	0.853941	1.08923	-0.583239	0.559733	SGCD
rs112898751	15	48741369	T	0.0172848	169368	1.03561	0.0751218	0.893828	1.19989	0.465825	0.641341	FBN1
rs112903433	10	92558649	T	0.0450626	169298	0.989065	0.0483219	0.899691	1.08732	-0.227537	0.820006	HTR7
rs112916157	19	819827	G	0.0555908	168598	0.993359	0.043719	0.911785	1.08223	-0.15241	0.878864	AZU1
rs112923279	14	23632259	A	0.0179892	169379	0.932186	0.0780021	0.800031	1.08617	-0.90027	0.367977	SLC7A8
rs112932551	14	23591623	T	0.0165275	168779	0.995684	0.0785917	0.85354	1.1615	-0.0550388	0.956108	SLC7A8
rs112939226	12	121463392	G	0.0571461	169259	1.06531	0.0418962	0.981331	1.15649	1.51016	0.131002	OASL
rs112940481	19	43857281	T	0.0114978	168206	1.05469	0.0919202	0.880806	1.26289	0.57923	0.562434	CD177
rs112943022	14	21428496	A	0.0519545	169379	0.951202	0.045926	0.869322	1.04079	-1.08933	0.276008	RNASE2
rs112949277	12	121485884	A	0.0544301	168124	1.05641	0.0431541	0.970734	1.14965	1.27166	0.203494	OASL
rs112963796	8	10923198	C	0.0141445	168192	0.935554	0.0875722	0.788002	1.11073	-0.760705	0.446833	XKR6
rs112966592	10	79015540	A	0.024395	167780	1.04265	0.0636369	0.920391	1.18116	0.656376	0.511582	KCNMA1
rs112971077	6	148850141	A	0.0370524	168869	0.914175	0.0547931	0.821088	1.01782	-1.63767	0.101491	SASH1
rs112988876	10	92611234	T	0.0419504	169188	0.991541	0.0500538	0.898886	1.09375	-0.16972	0.86523	HTR7
rs112997838	8	15980459	A	0.0325878	168821	1.01484	0.0557024	0.909874	1.1319	0.26437	0.791495	MSR1
rs113001408	13	107168620	C	0.01615	169257	1.04994	0.0772302	0.902452	1.22152	0.630956	0.528069	EFNB2
rs113005980	19	825680	T	0.0964996	169379	1.00249	0.0337014	0.938414	1.07095	0.0738613	0.941121	AZU1
rs113017155	12	121473054	T	0.0555592	168820	1.06311	0.0425151	0.978109	1.15549	1.43935	0.150052	OASL
rs113022713	14	21413442	C	0.0224924	168768	1.07169	0.0654048	0.942746	1.21826	1.05853	0.289814	RNASE2
rs113026707	6	148699653	A	0.0394696	169282	1.02238	0.050982	0.925157	1.12981	0.434089	0.664223	SASH1
rs113033750	20	61334868	T	0.0427328	169109	1.03309	0.0487761	0.938903	1.13673	0.667465	0.504475	NTSR1
rs113035196	6	151649651	C	0.0528474	168996	0.974293	0.0450274	0.891995	1.06418	-0.578383	0.563005	AKAP12
rs113045186	8	10810492	A	0.122236	167754	1.03038	0.0319306	0.967876	1.09693	0.937391	0.348557	XKR6
rs113056267	8	6785327	G	0.0200365	169091	1.04887	0.0698382	0.914692	1.20273	0.683193	0.494485	DEFA4
rs113068515	5	155197365	C	0.0638597	169379	0.993461	0.0409363	0.916866	1.07646	-0.160259	0.872677	SGCD
rs113068515	5	155197365	C	0.0638597	169379	0.993461	0.0409363	0.916866	1.07646	-0.160259	0.872677	SGCD
rs113092628	5	155876503	G	0.0194454	169346	0.835282	0.0778267	0.717112	0.972924	-2.31266	0.0207416	SGCD
rs113092628	5	155876503	G	0.0194454	169346	0.835282	0.0778267	0.717112	0.972924	-2.31266	0.0207416	SGCD
rs113111085	5	155262078	T	0.0406889	169186	1.03243	0.0497226	0.936565	1.13811	0.641934	0.520916	SGCD
rs113111085	5	155262078	T	0.0406889	169186	1.03243	0.0497226	0.936565	1.13811	0.641934	0.520916	SGCD
rs113114665	6	151555778	G	0.0635704	168105	1.0499	0.0401676	0.970415	1.1359	1.21231	0.225395	AKAP12
rs113115720	13	52569451	C	0.04593	169138	1.01396	0.0473178	0.92415	1.11249	0.29292	0.769583	ATP7B
rs113117314	16	70690795	T	0.011092	169356	0.993607	0.0962848	0.822729	1.19998	-0.0666135	0.946889	IL34
rs113123159	11	28136825	A	0.160096	169208	1.04419	0.0268275	0.990706	1.10057	1.61192	0.10698	KIF18A
rs113132229	5	155132768	A	0.036657	168822	1.02241	0.0524759	0.922485	1.13317	0.422427	0.672714	SGCD
rs113132229	5	155132768	A	0.036657	168822	1.02241	0.0524759	0.922485	1.13317	0.422427	0.672714	SGCD
rs113136004	19	49719070	G	0.47219	168629	0.976934	0.0200076	0.939366	1.016	-1.16637	0.243465	TRPM4
rs113139530	14	100145224	G	0.0101623	168072	1.05308	0.0973523	0.870154	1.27447	0.531282	0.595223	CYP46A1
rs113159745	19	49671771	T	0.0119818	169340	1.12563	0.0879453	0.947403	1.33737	1.34559	0.178434	TRPM4
rs113165347	5	155288809	C	0.0389336	168800	1.06067	0.0503167	0.961061	1.1706	1.17062	0.241753	SGCD
rs113165347	5	155288809	C	0.0389336	168800	1.06067	0.0503167	0.961061	1.1706	1.17062	0.241753	SGCD
rs1131824	10	78944590	A	0.354256	169379	0.990468	0.0208574	0.950795	1.0318	-0.459184	0.646102	KCNMA1
rs113202849	5	155736436	G	0.0181815	168523	0.954839	0.0764786	0.821924	1.10925	-0.604255	0.545674	SGCD
rs113202849	5	155736436	G	0.0181815	168523	0.954839	0.0764786	0.821924	1.10925	-0.604255	0.545674	SGCD
rs113203828	10	79098175	A	0.0141899	168852	1.07355	0.0825708	0.91314	1.26214	0.859505	0.390062	KCNMA1
rs113210215	5	155286982	A	0.0108206	168614	0.974759	0.0976204	0.805012	1.1803	-0.261882	0.793413	SGCD
rs113210215	5	155286982	A	0.0108206	168614	0.974759	0.0976204	0.805012	1.1803	-0.261882	0.793413	SGCD
rs113225536	8	10787838	T	0.0414474	167948	1.08682	0.0496064	0.986125	1.19779	1.67831	0.0932868	XKR6
rs113242665	6	148692431	C	0.0313889	169200	0.999123	0.0572135	0.893138	1.11768	-0.0153393	0.987761	SASH1
rs113252693	8	10817742	G	0.0135221	168687	0.96525	0.0875784	0.813004	1.14601	-0.40385	0.686323	XKR6
rs113254198	8	16058470	T	0.0217893	168431	1.02035	0.0681225	0.892818	1.1661	0.295717	0.767446	MSR1
rs113255276	10	92620697	T	0.056325	169250	0.927669	0.0446434	0.849949	1.0125	-1.68178	0.0926123	HTR7
rs113263434	8	10817722	G	0.0133397	168257	0.9579	0.0885451	0.805287	1.13944	-0.485761	0.627137	XKR6
rs113265549	9	124453442	A	0.029955	168102	0.978463	0.0591021	0.871438	1.09863	-0.368389	0.712583	DAB2IP
rs113272996	6	148666328	T	0.04446	168961	0.997077	0.0484766	0.906704	1.09646	-0.0603812	0.951852	SASH1
rs113279335	8	15969474	G	0.0659296	168369	0.959512	0.0409397	0.885528	1.03968	-1.00956	0.312708	MSR1
rs113281451	5	155701190	A	0.0294422	168381	0.896763	0.0622295	0.793794	1.01309	-1.751	0.0799466	SGCD
rs113281451	5	155701190	A	0.0294422	168381	0.896763	0.0622295	0.793794	1.01309	-1.751	0.0799466	SGCD
rs113293648	8	10931491	T	0.0134614	168333	0.914206	0.0909652	0.764917	1.09263	-0.986087	0.324091	XKR6
rs113297216	17	34332894	T	0.0624682	169126	0.970486	0.0416926	0.894336	1.05312	-0.718545	0.472422	CCL23
rs113306889	11	28067530	G	0.0392412	168968	0.979791	0.0518853	0.885051	1.08467	-0.393492	0.693956	KIF18A
rs113315889	12	122302271	A	0.0146926	169167	0.87703	0.08843	0.737467	1.043	-1.48382	0.137857	HPD
rs113323172		69537674	A	0.177025	169290	0.97929	0.0236702	0.934896	1.02579	-0.884125	0.376629	KIF4A
rs113331719	5	155876610	G	0.0194454	169346	0.835282	0.0778267	0.717112	0.972924	-2.31266	0.0207416	SGCD
rs113331719	5	155876610	G	0.0194454	169346	0.835282	0.0778267	0.717112	0.972924	-2.31266	0.0207416	SGCD
rs113356936	6	148653906	A	0.078958	168691	0.999642	0.0370242	0.929672	1.07488	-0.00966381	0.99229	SASH1
rs113362660	6	151623281	A	0.189682	169183	0.979475	0.0255497	0.931634	1.02977	-0.811681	0.416974	AKAP12
rs113372544		69512570	T	0.177067	169379	0.977799	0.0236795	0.933455	1.02425	-0.948125	0.343066	KIF4A
rs113372883	10	79106822	C	0.0218956	169212	0.921055	0.0706584	0.801938	1.05786	-1.16385	0.244486	KCNMA1
rs113379066	5	156015359	C	0.150791	168743	1.01213	0.0278102	0.958434	1.06882	0.433392	0.66473	SGCD
rs113379066	5	156015359	C	0.150791	168743	1.01213	0.0278102	0.958434	1.06882	0.433392	0.66473	SGCD
rs113388072	5	156079906	G	0.0128213	169327	0.902676	0.0929168	0.752387	1.08299	-1.10197	0.270476	SGCD
rs113388072	5	156079906	G	0.0128213	169327	0.902676	0.0929168	0.752387	1.08299	-1.10197	0.270476	SGCD
rs113391942	12	121452130	A	0.0573281	169341	1.075	0.0416629	0.99071	1.16647	1.73594	0.0825744	OASL
rs113419837	5	155905742	T	0.0414459	168521	1.06767	0.0487981	0.970291	1.17483	1.34191	0.179624	SGCD
rs113419837	5	155905742	T	0.0414459	168521	1.06767	0.0487981	0.970291	1.17483	1.34191	0.179624	SGCD
rs113424540	17	73747520	A	0.0361497	169379	0.955756	0.054316	0.859237	1.06312	-0.833135	0.404769	ITGB4
rs113449211	5	155385906	G	0.0608843	168352	1.04257	0.0411662	0.961753	1.13017	1.01264	0.311232	SGCD
rs113449211	5	155385906	G	0.0608843	168352	1.04257	0.0411662	0.961753	1.13017	1.01264	0.311232	SGCD
rs113465676	5	155360323	A	0.025678	168744	1.01186	0.0629197	0.894469	1.14467	0.187461	0.851299	SGCD
rs113465676	5	155360323	A	0.025678	168744	1.01186	0.0629197	0.894469	1.14467	0.187461	0.851299	SGCD
rs113472609	5	155501582	C	0.1885	169326	1.02842	0.0252711	0.978719	1.08064	1.10876	0.267533	SGCD
rs113472609	5	155501582	C	0.1885	169326	1.02842	0.0252711	0.978719	1.08064	1.10876	0.267533	SGCD
rs113479334	6	148853067	A	0.0373228	169052	0.911264	0.0546446	0.818711	1.01428	-1.70049	0.0890396	SASH1
rs113483918	20	61337239	A	0.0417632	168390	1.03468	0.0494243	0.939149	1.13992	0.689725	0.490367	NTSR1
rs113485865	10	4889020	G	0.0453842	169299	1.08168	0.0462681	0.987903	1.18435	1.69691	0.0897137	AKR1E2
rs113491664	5	155526605	C	0.265537	168822	1.01861	0.0225396	0.974587	1.06461	0.817893	0.413419	SGCD
rs113491664	5	155526605	C	0.265537	168822	1.01861	0.0225396	0.974587	1.06461	0.817893	0.413419	SGCD
rs113496326	4	6701546	C	0.0203402	169320	1.06126	0.0690177	0.926983	1.21498	0.86141	0.389012	S100P
rs113505228	8	10895354	G	0.199616	168218	1.00351	0.0269331	0.951907	1.0579	0.129953	0.896604	XKR6
rs113514430	4	47673150	C	0.0135075	168832	0.854621	0.0921897	0.713348	1.02387	-1.70407	0.0883683	CORIN
rs113518207	14	25034684	C	0.0627568	169129	0.984641	0.0412304	0.908202	1.06751	-0.375415	0.707352	CTSG
rs113523053	10	92574993	T	0.163913	168672	1.03631	0.0266803	0.983514	1.09195	1.33691	0.181252	HTR7
rs113523304	13	28677412	C	0.0805481	168148	1.05751	0.0359381	0.985583	1.13468	1.55587	0.119739	FLT3
rs113535567	13	52514559	A	0.480633	169286	1.00086	0.0199556	0.962473	1.04078	0.0432358	0.965514	ATP7B
rs113560651	13	107187479	C	0.305791	167930	1.07607	0.0214911	1.03169	1.12237	3.41147	0.00064613	EFNB2
rs113566016	4	47624167	C	0.0331825	167739	0.999128	0.0560633	0.895159	1.11517	-0.0155567	0.987588	CORIN
rs113566341	5	137798496	C	0.454795	168598	1.02011	0.0200174	0.980858	1.06092	0.994445	0.320006	EGR1
rs113567725	10	79067780	C	0.0198382	168211	0.899645	0.0752592	0.776265	1.04263	-1.40522	0.159957	KCNMA1
rs113573137	12	121456434	A	0.0573564	169362	1.07468	0.0416675	0.990403	1.16613	1.72854	0.0838917	OASL
rs113578884	5	155783520	G	0.0186809	169344	0.962647	0.0748571	0.831283	1.11477	-0.508542	0.611073	SGCD
rs113578884	5	155783520	G	0.0186809	169344	0.962647	0.0748571	0.831283	1.11477	-0.508542	0.611073	SGCD
rs113581409	10	4895941	C	0.0251157	168699	0.963978	0.0650626	0.848566	1.09509	-0.563871	0.572842	AKR1E2
rs113587618	11	67840369	A	0.0339808	169184	1.11529	0.0524338	1.00637	1.236	2.08099	0.0374344	CHKA
rs113610603	6	148868314	A	0.0593356	167842	1.01791	0.0421963	0.93711	1.10567	0.42063	0.674025	SASH1
rs113619141	5	137811793	A	0.116248	168042	0.960341	0.0316589	0.902563	1.02182	-1.2782	0.20118	EGR1
rs113619504	14	25053465	T	0.0624223	169002	0.986341	0.0412645	0.909709	1.06943	-0.333303	0.738906	CTSG
rs113636560	5	155890906	C	0.0277804	168698	0.871686	0.0644257	0.768282	0.989007	-2.13154	0.0330445	SGCD
rs113636560	5	155890906	C	0.0277804	168698	0.871686	0.0644257	0.768282	0.989007	-2.13154	0.0330445	SGCD
rs113637155	11	67845437	A	0.0254993	168652	0.994575	0.0638036	0.877663	1.12706	-0.0852511	0.932062	CHKA
rs113639148	6	148684693	T	0.0389766	168973	1.02675	0.0512243	0.928672	1.13518	0.515339	0.606316	SASH1
rs113649307	5	137814741	T	0.0200318	168382	1.11279	0.0683191	0.97333	1.27223	1.5643	0.117748	EGR1
rs113670512	15	50544307	C	0.0114715	167895	0.972032	0.0950458	0.806821	1.17107	-0.298454	0.765356	HDC
rs113692313	9	124392854	A	0.147651	169278	0.979731	0.0283274	0.926818	1.03566	-0.722893	0.469746	DAB2IP
rs113692685	5	156079168	A	0.0128205	169338	0.902731	0.0929168	0.752432	1.08305	-1.10131	0.27076	SGCD
rs113692685	5	156079168	A	0.0128205	169338	0.902731	0.0929168	0.752432	1.08305	-1.10131	0.27076	SGCD
rs113719912	10	4888545	A	0.0103811	168768	1.11325	0.0935401	0.926765	1.33725	1.14689	0.251426	AKR1E2
rs113737675	11	67828662	A	0.0339172	169147	1.11759	0.0524335	1.00845	1.23856	2.12038	0.0339741	CHKA
rs113741266	15	48795436	C	0.0945214	168565	1.00663	0.0340988	0.941552	1.0762	0.193764	0.84636	FBN1
rs113756497	10	92587963	G	0.0931568	169118	1.01454	0.0341039	0.948945	1.08468	0.423354	0.672037	HTR7
rs113760235	10	78989985	C	0.0258484	168134	1.02801	0.0620793	0.910239	1.16102	0.444991	0.656327	KCNMA1
rs113763935	11	67816945	T	0.0336671	169201	1.11843	0.0526384	1.00879	1.23998	2.12627	0.0334806	CHKA
rs113767641	9	124521981	T	0.0173611	168509	0.889226	0.080261	0.759791	1.04071	-1.46277	0.143529	DAB2IP
rs1137827	9	136129715	T	0.0599087	169366	1.04105	0.0413199	0.960063	1.12887	0.973601	0.330255	ABO
rs113783404	14	81423877	G	0.0270636	169379	1.02325	0.060754	0.908381	1.15265	0.378319	0.705194	TSHR
rs113792361	5	155474358	C	0.0129856	169111	1.04769	0.0855969	0.885871	1.23906	0.544215	0.586294	SGCD
rs113792361	5	155474358	C	0.0129856	169111	1.04769	0.0855969	0.885871	1.23906	0.544215	0.586294	SGCD
rs113797354	10	79349990	T	0.123175	168333	1.00328	0.0303114	0.945409	1.06469	0.107932	0.91405	KCNMA1
rs113797987	10	92591332	A	0.0932748	169124	1.01562	0.0340771	0.950003	1.08577	0.454845	0.649221	HTR7
rs113812291	10	78911206	C	0.0239459	168004	0.968374	0.0667499	0.849621	1.10372	-0.481457	0.630192	KCNMA1
rs113816536	8	10824115	T	0.069462	167696	1.03784	0.0402356	0.959138	1.123	0.92305	0.355981	XKR6
rs113826113	14	21391370	A	0.0788137	169114	0.973451	0.0373846	0.904675	1.04746	-0.719745	0.471682	RNASE2
rs113831746	10	92521978	A	0.0191001	168847	1.0278	0.0721327	0.892299	1.18388	0.380183	0.70381	HTR7
rs113838440	10	79132297	A	0.021794	169221	0.925069	0.0706542	0.80544	1.06247	-1.10237	0.270299	KCNMA1
rs113841326	5	155835476	A	0.126768	169309	0.956358	0.0304889	0.900882	1.01525	-1.46359	0.143305	SGCD
rs113841326	5	155835476	A	0.126768	169309	0.956358	0.0304889	0.900882	1.01525	-1.46359	0.143305	SGCD
rs113850939	14	81466495	T	0.0956238	168844	0.986547	0.0342859	0.92243	1.05512	-0.395034	0.692818	TSHR
rs113865415	9	27176267	C	0.0133494	169034	1.13029	0.0824676	0.961598	1.32858	1.48512	0.137511	TEK
rs113866322	14	81588469	C	0.362504	168696	1.02607	0.0207033	0.985263	1.06856	1.24287	0.213918	TSHR
rs113866885	16	70690803	G	0.0111274	169356	0.991104	0.096281	0.820663	1.19694	-0.0928069	0.926057	IL34
rs113882191	8	11005594	T	0.0158005	169298	1.06147	0.0783958	0.910283	1.23776	0.76093	0.446699	XKR6
rs113907020	16	70675630	T	0.0143702	168543	1.03531	0.0834161	0.879154	1.21919	0.415954	0.677444	IL34
rs113907575	5	155245643	G	0.0399742	168121	0.942335	0.0525729	0.850071	1.04461	-1.12975	0.258583	SGCD
rs113907575	5	155245643	G	0.0399742	168121	0.942335	0.0525729	0.850071	1.04461	-1.12975	0.258583	SGCD
rs113909311	19	49720216	T	0.0128534	167738	1.12779	0.0842731	0.956083	1.33034	1.42705	0.153565	TRPM4
rs113913362	6	148849860	T	0.0242767	168783	1.11456	0.0623358	0.986377	1.2594	1.73993	0.0818722	SASH1
rs113913651	10	79346536	A	0.013164	168186	0.896273	0.0921059	0.748237	1.0736	-1.18897	0.234453	KCNMA1
rs113915058	8	15975259	A	0.0173408	169110	0.95909	0.077521	0.823898	1.11647	-0.538822	0.59001	MSR1
rs113930267	5	155136345	A	0.0632703	169100	0.996718	0.0410766	0.919619	1.08028	-0.0800335	0.936211	SGCD
rs113930267	5	155136345	A	0.0632703	169100	0.996718	0.0410766	0.919619	1.08028	-0.0800335	0.936211	SGCD
rs113935225	13	28646769	C	0.176896	168749	1.02018	0.0260151	0.969468	1.07355	0.768034	0.442467	FLT3
rs113941048		69599620	A	0.185909	168948	0.980894	0.0232273	0.937241	1.02658	-0.830506	0.406253	KIF4A
rs113951800	14	81609779	A	0.0229832	168884	1.03659	0.0655272	0.91165	1.17864	0.548358	0.583446	TSHR
rs113954092	5	156035367	C	0.22027	168970	0.996957	0.0241173	0.950928	1.04521	-0.126371	0.899439	SGCD
rs113954092	5	156035367	C	0.22027	168970	0.996957	0.0241173	0.950928	1.04521	-0.126371	0.899439	SGCD
rs113967415	9	27180967	A	0.0134205	169181	1.13844	0.0819687	0.969479	1.33685	1.58182	0.113691	TEK
rs113971945	2	242495859	T	0.0825097	169162	0.99172	0.0364029	0.923427	1.06506	-0.228406	0.81933	BOK
rs113979885	8	15981712	C	0.0159262	168339	0.986902	0.080223	0.843311	1.15494	-0.164351	0.869455	MSR1
rs113980265	5	156003473	T	0.151154	168662	1.01315	0.0277726	0.959471	1.06982	0.470259	0.63817	SGCD
rs113980265	5	156003473	T	0.151154	168662	1.01315	0.0277726	0.959471	1.06982	0.470259	0.63817	SGCD
rs113984787	19	49671207	A	0.0121267	169379	1.1268	0.0873023	0.949588	1.33708	1.36746	0.171481	TRPM4
rs113985602	5	155959674	C	0.492587	168157	1.00716	0.0200222	0.968405	1.04747	0.356522	0.72145	SGCD
rs113985602	5	155959674	C	0.492587	168157	1.00716	0.0200222	0.968405	1.04747	0.356522	0.72145	SGCD
rs113991040		37499178	A	0.0718427	169189	0.990781	0.0348412	0.925382	1.0608	-0.265813	0.790383	LANCL3
rs114019818	5	155291410	G	0.0450292	169379	1.01619	0.0479104	0.92511	1.11624	0.335201	0.737473	SGCD
rs114019818	5	155291410	G	0.0450292	169379	1.01619	0.0479104	0.92511	1.11624	0.335201	0.737473	SGCD
rs114021007	5	155373160	T	0.0211449	169379	0.999567	0.0695133	0.872252	1.14546	-0.00623566	0.995025	SGCD
rs114021007	5	155373160	T	0.0211449	169379	0.999567	0.0695133	0.872252	1.14546	-0.00623566	0.995025	SGCD
rs114040214	8	10861038	T	0.0429893	169170	0.944164	0.0504727	0.855234	1.04234	-1.13834	0.254978	XKR6
rs114054592	15	50544130	C	0.0253445	169149	1.05967	0.0617952	0.938793	1.19611	0.937874	0.348309	HDC
rs114077209	5	155904850	G	0.0351425	168898	0.987361	0.0544927	0.887343	1.09865	-0.233421	0.815435	SGCD
rs114077209	5	155904850	G	0.0351425	168898	0.987361	0.0544927	0.887343	1.09865	-0.233421	0.815435	SGCD
rs114087267	5	155529831	T	0.0318626	169258	0.897878	0.0595832	0.798914	1.0091	-1.80792	0.0706196	SGCD
rs114087267	5	155529831	T	0.0318626	169258	0.897878	0.0595832	0.798914	1.0091	-1.80792	0.0706196	SGCD
rs114091710	20	61356755	A	0.0501181	168542	1.05758	0.0447309	0.968809	1.15448	1.25156	0.210732	NTSR1
rs114094648	10	78760489	A	0.0169856	169379	1.1446	0.0732213	0.991578	1.32123	1.84445	0.0651171	KCNMA1
rs114102084	5	155512243	A	0.0318697	169189	0.891599	0.059776	0.793028	1.00242	-1.91947	0.0549244	SGCD
rs114102084	5	155512243	A	0.0318697	169189	0.891599	0.059776	0.793028	1.00242	-1.91947	0.0549244	SGCD
rs114128937	5	155753749	A	0.0129685	169333	0.904838	0.0918424	0.755778	1.0833	-1.08882	0.276235	SGCD
rs114128937	5	155753749	A	0.0129685	169333	0.904838	0.0918424	0.755778	1.0833	-1.08882	0.276235	SGCD
rs114131384	5	155360998	C	0.0384139	169379	1.04967	0.0510885	0.949659	1.16022	0.948919	0.342662	SGCD
rs114131384	5	155360998	C	0.0384139	169379	1.04967	0.0510885	0.949659	1.16022	0.948919	0.342662	SGCD
rs114145189	5	155933150	A	0.0272086	168862	0.845183	0.0659138	0.742753	0.961738	-2.55185	0.0107152	SGCD
rs114145189	5	155933150	A	0.0272086	168862	0.845183	0.0659138	0.742753	0.961738	-2.55185	0.0107152	SGCD
rs114146801	5	156037834	T	0.0206228	168406	1.07302	0.0685935	0.938037	1.22742	1.02743	0.304218	SGCD
rs114146801	5	156037834	T	0.0206228	168406	1.07302	0.0685935	0.938037	1.22742	1.02743	0.304218	SGCD
rs114152620	4	47760714	A	0.0505335	167849	0.943769	0.0469381	0.860819	1.03471	-1.23299	0.217581	CORIN
rs114154914	5	155565063	T	0.0107068	169379	0.905968	0.101176	0.743005	1.10468	-0.976026	0.329051	SGCD
rs114154914	5	155565063	T	0.0107068	169379	0.905968	0.101176	0.743005	1.10468	-0.976026	0.329051	SGCD
rs114158576	5	155994590	A	0.0200822	169379	0.921596	0.0736852	0.797663	1.06478	-1.10807	0.26783	SGCD
rs114158576	5	155994590	A	0.0200822	169379	0.921596	0.0736852	0.797663	1.06478	-1.10807	0.26783	SGCD
rs114162640	5	155639031	G	0.0125477	168876	1.33251	0.0792944	1.14071	1.55656	3.62026	0.000294307	SGCD
rs114162640	5	155639031	G	0.0125477	168876	1.33251	0.0792944	1.14071	1.55656	3.62026	0.000294307	SGCD
rs114164514	5	155885565	A	0.0276573	168744	0.874438	0.0644268	0.770706	0.992131	-2.08258	0.0372891	SGCD
rs114164514	5	155885565	A	0.0276573	168744	0.874438	0.0644268	0.770706	0.992131	-2.08258	0.0372891	SGCD
rs114168952	5	155843464	T	0.0184399	169307	0.824545	0.0804057	0.704325	0.965286	-2.39937	0.0164233	SGCD
rs114168952	5	155843464	T	0.0184399	169307	0.824545	0.0804057	0.704325	0.965286	-2.39937	0.0164233	SGCD
rs114171315	5	155896363	A	0.0189841	169379	0.9881	0.0734318	0.855649	1.14105	-0.163023	0.8705	SGCD
rs114171315	5	155896363	A	0.0189841	169379	0.9881	0.0734318	0.855649	1.14105	-0.163023	0.8705	SGCD
rs114194871	8	11026507	T	0.0314812	168577	1.03825	0.0572461	0.928053	1.16153	0.655661	0.512042	XKR6
rs114199246	14	81550143	T	0.0258546	167920	0.947802	0.0644079	0.835398	1.07533	-0.832343	0.405216	TSHR
rs114204032	21	37528350	A	0.0129117	169265	0.767943	0.0990674	0.632416	0.932514	-2.66525	0.00769313	CBR3
rs114213960	4	47645781	T	0.0140749	168918	1.16663	0.0792739	0.998747	1.36274	1.94415	0.0518771	CORIN
rs114216122	5	155895109	C	0.0474616	167841	0.942624	0.0481279	0.857772	1.03587	-1.22774	0.219546	SGCD
rs114216122	5	155895109	C	0.0474616	167841	0.942624	0.0481279	0.857772	1.03587	-1.22774	0.219546	SGCD
rs114227705	5	155660226	G	0.0228108	169328	0.890358	0.0703074	0.775745	1.02191	-1.65176	0.0985828	SGCD
rs114227705	5	155660226	G	0.0228108	169328	0.890358	0.0703074	0.775745	1.02191	-1.65176	0.0985828	SGCD
rs114236371	5	155928740	C	0.034287	169379	0.999109	0.0550987	0.896835	1.11305	-0.0161787	0.987092	SGCD
rs114236371	5	155928740	C	0.034287	169379	0.999109	0.0550987	0.896835	1.11305	-0.0161787	0.987092	SGCD
rs114238574	5	155737791	G	0.0102917	169359	0.840657	0.106654	0.682079	1.0361	-1.62741	0.103649	SGCD
rs114238574	5	155737791	G	0.0102917	169359	0.840657	0.106654	0.682079	1.0361	-1.62741	0.103649	SGCD
rs114277521	5	155784152	G	0.0126053	169334	0.921733	0.0925633	0.768803	1.10508	-0.880474	0.378602	SGCD
rs114277521	5	155784152	G	0.0126053	169334	0.921733	0.0925633	0.768803	1.10508	-0.880474	0.378602	SGCD
rs114278976	5	156104693	C	0.0128494	169346	0.907434	0.0925142	0.756949	1.08784	-1.04994	0.293745	SGCD
rs114278976	5	156104693	C	0.0128494	169346	0.907434	0.0925142	0.756949	1.08784	-1.04994	0.293745	SGCD
rs114291306	5	156032214	A	0.025159	169303	0.864954	0.0678427	0.75726	0.987963	-2.13847	0.0324788	SGCD
rs114291306	5	156032214	A	0.025159	169303	0.864954	0.0678427	0.75726	0.987963	-2.13847	0.0324788	SGCD
rs114298916	20	61347958	C	0.0126639	169379	1.13157	0.0849662	0.957984	1.33661	1.45477	0.145733	NTSR1
rs114301250	5	155858329	G	0.0194944	169331	0.837815	0.0776092	0.719593	0.97546	-2.28011	0.022601	SGCD
rs114301250	5	155858329	G	0.0194944	169331	0.837815	0.0776092	0.719593	0.97546	-2.28011	0.022601	SGCD
rs114306761	5	155208198	C	0.0401605	168922	1.03582	0.0499892	0.939144	1.14244	0.703957	0.481459	SGCD
rs114306761	5	155208198	C	0.0401605	168922	1.03582	0.0499892	0.939144	1.14244	0.703957	0.481459	SGCD
rs114318690	5	137793946	T	0.0135513	168655	0.943008	0.0886733	0.792568	1.122	-0.661765	0.508122	EGR1
rs114319278	8	10887740	C	0.0902474	169257	1.00882	0.0359748	0.940139	1.08252	0.244116	0.807141	XKR6
rs114364659	1	20015752	G	0.0133853	169215	0.883918	0.0917842	0.738389	1.05813	-1.34436	0.178831	HTR6
rs114377188	20	61358216	T	0.0374415	168249	0.950048	0.0539552	0.85471	1.05602	-0.949729	0.34225	NTSR1
rs114386607	6	151582718	T	0.0442307	168141	1.01947	0.0482281	0.92752	1.12054	0.399853	0.689265	AKAP12
rs114395809	5	155677397	G	0.0263256	169379	0.940068	0.0636318	0.829842	1.06493	-0.971268	0.331415	SGCD
rs114395809	5	155677397	G	0.0263256	169379	0.940068	0.0636318	0.829842	1.06493	-0.971268	0.331415	SGCD
rs114407863	8	10996431	T	0.0404474	168676	1.04445	0.0502241	0.946539	1.1525	0.866008	0.386486	XKR6
rs114409270	20	61357485	A	0.0501708	168614	1.05959	0.0446545	0.970796	1.15651	1.29622	0.194899	NTSR1
rs114412332	17	73740496	T	0.0107382	168557	0.928298	0.100358	0.76254	1.13009	-0.741375	0.458466	ITGB4
rs114425231	14	100199351	T	0.025425	168594	1.09402	0.0610144	0.970712	1.233	1.47277	0.140813	CYP46A1
rs114429649	4	47793615	T	0.0217542	168496	1.04675	0.0670766	0.917796	1.19382	0.681122	0.495794	CORIN
rs114443672	5	156184254	T	0.0128115	169379	1.08041	0.0855269	0.913665	1.27758	0.904255	0.36586	SGCD
rs114443672	5	156184254	T	0.0128115	169379	1.08041	0.0855269	0.913665	1.27758	0.904255	0.36586	SGCD
rs114445510	5	156095517	T	0.0251499	169305	0.864174	0.0678363	0.756587	0.98706	-2.15197	0.0314001	SGCD
rs114445510	5	156095517	T	0.0251499	169305	0.864174	0.0678363	0.756587	0.98706	-2.15197	0.0314001	SGCD
rs114464189	5	155945423	G	0.0162976	167755	0.993598	0.0790141	0.851048	1.16003	-0.0812801	0.935219	SGCD
rs114464189	5	155945423	G	0.0162976	167755	0.993598	0.0790141	0.851048	1.16003	-0.0812801	0.935219	SGCD
rs114466942	5	155134163	C	0.0295285	169379	0.991996	0.0591852	0.883347	1.11401	-0.13578	0.891995	SGCD
rs114466942	5	155134163	C	0.0295285	169379	0.991996	0.0591852	0.883347	1.11401	-0.13578	0.891995	SGCD
rs114467740	5	155358291	C	0.0381476	169316	1.0425	0.0514654	0.942475	1.15315	0.80878	0.418642	SGCD
rs114467740	5	155358291	C	0.0381476	169316	1.0425	0.0514654	0.942475	1.15315	0.80878	0.418642	SGCD
rs114468395	5	155590140	G	0.0230981	169170	1.00463	0.0667768	0.881382	1.1451	0.069128	0.944888	SGCD
rs114468395	5	155590140	G	0.0230981	169170	1.00463	0.0667768	0.881382	1.1451	0.069128	0.944888	SGCD
rs114494162	4	47675124	A	0.0180394	168603	1.05889	0.0733737	0.917053	1.22266	0.77984	0.435485	CORIN
rs114499886	9	124457111	A	0.0275124	169069	0.969296	0.0616098	0.859041	1.0937	-0.506175	0.612734	DAB2IP
rs114506640	8	15959970	A	0.0548948	168659	0.965132	0.0444137	0.884671	1.05291	-0.799092	0.424237	MSR1
rs114526884	5	155653987	T	0.022691	169230	0.895324	0.0703366	0.780027	1.02766	-1.572	0.11595	SGCD
rs114526884	5	155653987	T	0.022691	169230	0.895324	0.0703366	0.780027	1.02766	-1.572	0.11595	SGCD
rs114538134	5	155943823	A	0.0378091	167711	0.980891	0.0531149	0.883913	1.08851	-0.363247	0.71642	SGCD
rs114538134	5	155943823	A	0.0378091	167711	0.980891	0.0531149	0.883913	1.08851	-0.363247	0.71642	SGCD
rs114547858	4	6707841	G	0.0303255	169379	0.995388	0.0580298	0.888377	1.11529	-0.079661	0.936507	S100P
rs114551177	5	155823911	A	0.0194239	169276	0.84065	0.0776074	0.722031	0.978757	-2.23664	0.0253099	SGCD
rs114551177	5	155823911	A	0.0194239	169276	0.84065	0.0776074	0.722031	0.978757	-2.23664	0.0253099	SGCD
rs114565156	8	15970053	C	0.0588388	169174	0.953607	0.0433002	0.876016	1.03807	-1.09709	0.272603	MSR1
rs114600345	5	156001645	T	0.0109362	169255	0.906641	0.0995192	0.745976	1.10191	-0.984817	0.324714	SGCD
rs114600345	5	156001645	T	0.0109362	169255	0.906641	0.0995192	0.745976	1.10191	-0.984817	0.324714	SGCD
rs114603152	5	155650877	T	0.0153177	169379	1.0113	0.081173	0.86255	1.1857	0.138398	0.889926	SGCD
rs114603152	5	155650877	T	0.0153177	169379	1.0113	0.081173	0.86255	1.1857	0.138398	0.889926	SGCD
rs114606940	2	242496904	T	0.237971	168100	0.98453	0.0236437	0.939947	1.03123	-0.659418	0.509627	BOK
rs114613611	20	61364362	T	0.0512652	169267	1.05777	0.0441337	0.970122	1.15335	1.27266	0.203138	NTSR1
rs114631375	5	155634095	C	0.0227783	169240	0.891789	0.0703147	0.776981	1.02356	-1.62875	0.103365	SGCD
rs114631375	5	155634095	C	0.0227783	169240	0.891789	0.0703147	0.776981	1.02356	-1.62875	0.103365	SGCD
rs114639555	4	47788193	C	0.0273363	168933	1.01484	0.0607952	0.900845	1.14327	0.242367	0.808496	CORIN
rs114645617	5	156045809	A	0.0305498	169379	0.958891	0.0592729	0.853722	1.07702	-0.708205	0.478818	SGCD
rs114645617	5	156045809	A	0.0305498	169379	0.958891	0.0592729	0.853722	1.07702	-0.708205	0.478818	SGCD
rs114657834	8	15987008	G	0.0172256	169370	0.941895	0.0783739	0.807776	1.09828	-0.763787	0.444994	MSR1
rs11466118	17	47570986	G	0.018116	169160	1.07068	0.0721549	0.92948	1.23332	0.94645	0.343919	NGFR
rs11466124	17	47572518	T	0.0179731	169225	1.04589	0.073153	0.906184	1.20713	0.613301	0.539677	NGFR
rs11466129	17	47578483	G	0.226425	168623	1.00397	0.0238139	0.958185	1.05194	0.166277	0.867939	NGFR
rs11466134	17	47583018	A	0.030338	168304	0.96415	0.0590362	0.858802	1.08242	-0.6184	0.536312	NGFR
rs11466173	17	47592201	C	0.0280076	169222	0.964008	0.0612889	0.854892	1.08705	-0.598088	0.549781	NGFR
rs114668162	5	155725527	G	0.0198699	169125	0.857861	0.0766162	0.738246	0.996857	-2.00105	0.0453871	SGCD
rs114668162	5	155725527	G	0.0198699	169125	0.857861	0.0766162	0.738246	0.996857	-2.00105	0.0453871	SGCD
rs114672170	5	156159804	A	0.0123776	169298	0.926984	0.0929669	0.772571	1.11226	-0.815549	0.414758	SGCD
rs114672170	5	156159804	A	0.0123776	169298	0.926984	0.0929669	0.772571	1.11226	-0.815549	0.414758	SGCD
rs114675560	5	156078229	T	0.0143831	168496	0.989382	0.0847803	0.837913	1.16823	-0.125911	0.899802	SGCD
rs114675560	5	156078229	T	0.0143831	168496	0.989382	0.0847803	0.837913	1.16823	-0.125911	0.899802	SGCD
rs114676069	4	47753625	T	0.0156631	169379	1.07491	0.0775131	0.923406	1.25127	0.931931	0.351372	CORIN
rs114680992	5	156143721	T	0.02495	169379	0.947834	0.0657629	0.833211	1.07823	-0.814681	0.415255	SGCD
rs114680992	5	156143721	T	0.02495	169379	0.947834	0.0657629	0.833211	1.07823	-0.814681	0.415255	SGCD
rs114698895	5	155951061	A	0.0248653	169232	0.856485	0.068584	0.748757	0.979713	-2.25881	0.0238954	SGCD
rs114698895	5	155951061	A	0.0248653	169232	0.856485	0.068584	0.748757	0.979713	-2.25881	0.0238954	SGCD
rs114710102	15	48740002	G	0.0172878	169368	1.03539	0.0751217	0.893636	1.19963	0.462974	0.643383	FBN1
rs114726440	5	156145269	T	0.023905	169379	0.928475	0.0673099	0.813722	1.05941	-1.10253	0.27023	SGCD
rs114726440	5	156145269	T	0.023905	169379	0.928475	0.0673099	0.813722	1.05941	-1.10253	0.27023	SGCD
rs114729396	5	156107601	C	0.0122187	168308	0.959381	0.0927935	0.799844	1.15074	-0.446873	0.654967	SGCD
rs114729396	5	156107601	C	0.0122187	168308	0.959381	0.0927935	0.799844	1.15074	-0.446873	0.654967	SGCD
rs114731365	1	19997834	A	0.0145796	169175	0.931014	0.0856089	0.787201	1.1011	-0.834976	0.403731	HTR6
rs114737484	5	155968999	A	0.0250828	169339	0.85497	0.0682601	0.747907	0.977358	-2.29547	0.021706	SGCD
rs114737484	5	155968999	A	0.0250828	169339	0.85497	0.0682601	0.747907	0.977358	-2.29547	0.021706	SGCD
rs114758785	8	10947534	A	0.0290793	169055	1.09438	0.0581127	0.976568	1.2264	1.55195	0.120674	XKR6
rs114758991	10	78914855	T	0.0694751	167902	1.03897	0.0387151	0.963047	1.12087	0.987399	0.323447	KCNMA1
rs114776512	4	47846711	T	0.0150017	168714	0.998118	0.0824425	0.849193	1.17316	-0.0228514	0.981769	CORIN
rs1147855	6	148844451	A	0.189033	168799	0.986966	0.0256226	0.938625	1.0378	-0.512028	0.608632	SASH1
rs114790340	10	78633056	T	0.0384965	169379	0.827946	0.0561831	0.741615	0.924326	-3.36058	0.000777792	KCNMA1
rs114799538	8	10815827	A	0.127708	168670	0.992114	0.0317274	0.932299	1.05577	-0.249548	0.802937	XKR6
rs114811385	19	49722791	C	0.137199	169269	1.00663	0.0290123	0.950987	1.06553	0.227787	0.819812	TRPM4
rs114815444	8	10887295	G	0.0902081	169181	1.00521	0.036037	0.936658	1.07877	0.144127	0.8854	XKR6
rs114817880	5	155759034	A	0.0126927	169349	0.912959	0.0925658	0.761481	1.09457	-0.983784	0.325221	SGCD
rs114817880	5	155759034	A	0.0126927	169349	0.912959	0.0925658	0.761481	1.09457	-0.983784	0.325221	SGCD
rs114818008	14	81494792	G	0.0252415	169324	0.980842	0.0642105	0.864854	1.11239	-0.301256	0.763219	TSHR
rs114831434	9	124458196	T	0.0275156	169068	0.969215	0.0616097	0.85897	1.09361	-0.507524	0.611787	DAB2IP
rs114834447	19	835593	G	0.0466652	168884	1.00593	0.047274	0.916915	1.10359	0.125119	0.900429	PRTN3
rs114834447	19	835593	G	0.0466652	168884	1.00593	0.047274	0.916915	1.10359	0.125119	0.900429	AZU1
rs114874859	8	11009253	T	0.0385992	169304	1.02752	0.0516031	0.92868	1.13688	0.526112	0.59881	XKR6
rs114880222	5	155649155	A	0.0178528	168797	0.952209	0.0770318	0.818772	1.10739	-0.635716	0.524961	SGCD
rs114880222	5	155649155	A	0.0178528	168797	0.952209	0.0770318	0.818772	1.10739	-0.635716	0.524961	SGCD
rs114886461	8	10956724	A	0.0326872	168950	1.05435	0.0558312	0.94506	1.17627	0.947854	0.343204	XKR6
rs114890815	2	121114915	G	0.040185	169379	0.992076	0.0510425	0.89763	1.09646	-0.155859	0.876144	INHBB
rs114901375	5	155709702	C	0.0199192	169209	0.859445	0.076405	0.739916	0.998284	-1.98244	0.0474303	SGCD
rs114901375	5	155709702	C	0.0199192	169209	0.859445	0.076405	0.739916	0.998284	-1.98244	0.0474303	SGCD
rs114925121	5	156204592	C	0.0126288	169295	0.930595	0.0918447	0.777289	1.11414	-0.783182	0.43352	SGCD
rs114925121	5	156204592	C	0.0126288	169295	0.930595	0.0918447	0.777289	1.11414	-0.783182	0.43352	SGCD
rs114939494	14	81503935	C	0.0255226	169379	0.972435	0.0640845	0.857653	1.10258	-0.436181	0.662706	TSHR
rs114952271	10	92586395	C	0.0932748	169124	1.01562	0.0340771	0.950003	1.08577	0.454845	0.649221	HTR7
rs114955282	5	155288526	A	0.0151516	168893	0.887676	0.0864638	0.749301	1.0516	-1.37802	0.168198	SGCD
rs114955282	5	155288526	A	0.0151516	168893	0.887676	0.0864638	0.749301	1.0516	-1.37802	0.168198	SGCD
rs114957592	6	148769037	T	0.0230135	169379	1.03074	0.0663366	0.905076	1.17386	0.456478	0.648046	SASH1
rs114961308	5	155884488	A	0.0276458	168742	0.874901	0.0644266	0.771115	0.992657	-2.07436	0.0380458	SGCD
rs114961308	5	155884488	A	0.0276458	168742	0.874901	0.0644266	0.771115	0.992657	-2.07436	0.0380458	SGCD
rs114969690	9	124328569	A	0.0130302	168263	1.11913	0.0840106	0.949227	1.31944	1.33972	0.180336	DAB2IP
rs114980758	5	155193973	T	0.0172247	169379	1.05995	0.0745234	0.915907	1.22665	0.781273	0.434642	SGCD
rs114980758	5	155193973	T	0.0172247	169379	1.05995	0.0745234	0.915907	1.22665	0.781273	0.434642	SGCD
rs114981380	6	151596886	G	0.0284959	169235	0.97811	0.0602608	0.869148	1.10073	-0.367289	0.713403	AKAP12
rs11498504	10	92524836	C	0.133556	168866	0.978675	0.0295956	0.923521	1.03712	-0.728339	0.466406	HTR7
rs11498506	10	92586105	A	0.16307	168894	1.01019	0.0269278	0.958257	1.06494	0.376505	0.706541	HTR7
rs11498507	10	92586219	G	0.0685857	168869	0.99537	0.0397328	0.920797	1.07598	-0.116795	0.907022	HTR7
rs11498662	10	92586229	T	0.165738	168637	1.00542	0.026829	0.953916	1.0597	0.201419	0.840371	HTR7
rs114993216	16	70690250	T	0.010985	169367	1.00645	0.0962938	0.833348	1.21551	0.0667592	0.946773	IL34
rs114993688	5	155948557	G	0.0197577	169099	0.829879	0.0777633	0.712562	0.966512	-2.39798	0.0164858	SGCD
rs114993688	5	155948557	G	0.0197577	169099	0.829879	0.0777633	0.712562	0.966512	-2.39798	0.0164858	SGCD
rs115007994	4	47687343	T	0.0102535	169064	0.987342	0.0993698	0.812613	1.19964	-0.128194	0.897995	CORIN
rs115010552	5	155919116	A	0.0177099	168804	0.970508	0.0767069	0.835038	1.12796	-0.390258	0.696346	SGCD
rs115010552	5	155919116	A	0.0177099	168804	0.970508	0.0767069	0.835038	1.12796	-0.390258	0.696346	SGCD
rs115013689	17	56366664	T	0.0455676	169254	1.0021	0.0479667	0.912186	1.10089	0.0438123	0.965054	MPO
rs11502392	12	122307089	G	0.125807	169236	1.01483	0.0298873	0.957088	1.07605	0.492452	0.6224	HPD
rs115025702	5	155725887	G	0.0197722	169126	0.852298	0.0770373	0.732853	0.99121	-2.07457	0.0380262	SGCD
rs115025702	5	155725887	G	0.0197722	169126	0.852298	0.0770373	0.732853	0.99121	-2.07457	0.0380262	SGCD
rs115053756	5	155586964	A	0.0211432	169298	0.901194	0.072665	0.781566	1.03913	-1.4317	0.152229	SGCD
rs115053756	5	155586964	A	0.0211432	169298	0.901194	0.072665	0.781566	1.03913	-1.4317	0.152229	SGCD
rs115071869	9	136158862	A	0.0255074	169206	0.892812	0.0662862	0.784038	1.01668	-1.71045	0.087182	ABO
rs115075127	5	155823249	T	0.0194182	169274	0.840831	0.0776076	0.722186	0.978967	-2.23387	0.0254918	SGCD
rs115075127	5	155823249	T	0.0194182	169274	0.840831	0.0776076	0.722186	0.978967	-2.23387	0.0254918	SGCD
rs115080567	5	137805829	A	0.0177218	169198	1.03778	0.0739324	0.897791	1.1996	0.501629	0.615928	EGR1
rs115090084	15	50543253	T	0.025386	169109	1.06233	0.0616895	0.941342	1.19886	0.980072	0.327051	HDC
rs1151104	11	59847805	A	0.283011	168154	0.976135	0.0222961	0.934397	1.01974	-1.08336	0.27865	MS4A2
rs1151105	11	59848232	T	0.307369	168249	0.979454	0.0217369	0.938603	1.02208	-0.955042	0.339556	MS4A2
rs1151106	11	59849044	G	0.399489	169236	0.993007	0.0203754	0.954132	1.03347	-0.344421	0.73053	MS4A2
rs1151107	11	59849325	G	0.399509	169214	0.992877	0.0203757	0.954007	1.03333	-0.350823	0.725721	MS4A2
rs115124268	1	20005345	C	0.0135136	169200	0.889757	0.0910427	0.744347	1.06357	-1.28299	0.199494	HTR6
rs11512743	11	59874928	A	0.0205874	168477	0.924098	0.0725868	0.801552	1.06538	-1.08749	0.27682	MS4A2
rs115132068	5	155983718	C	0.010144	168178	1.07435	0.0956821	0.890639	1.29596	0.749533	0.453536	SGCD
rs115132068	5	155983718	C	0.010144	168178	1.07435	0.0956821	0.890639	1.29596	0.749533	0.453536	SGCD
rs11515104	9	27224618	A	0.189031	168795	1.02816	0.0253027	0.978419	1.08044	1.09771	0.27233	TEK
rs11515105	9	27224633	A	0.188956	168796	1.02877	0.0253016	0.978995	1.08107	1.12095	0.262307	TEK
rs115166192	9	136133218	T	0.0223971	169352	0.875803	0.0711568	0.761795	1.00687	-1.86368	0.0623663	ABO
rs115169161	5	155702451	A	0.0199544	169211	0.858185	0.0764053	0.73883	0.996821	-2.00163	0.0453242	SGCD
rs115169161	5	155702451	A	0.0199544	169211	0.858185	0.0764053	0.73883	0.996821	-2.00163	0.0453242	SGCD
rs115182502	9	124453950	T	0.0272341	169071	0.96058	0.0621406	0.850431	1.08499	-0.647213	0.517494	DAB2IP
rs115185933	10	79181252	C	0.0218566	168828	0.944035	0.0693851	0.824	1.08156	-0.830036	0.406518	KCNMA1
rs115199241	8	15974785	C	0.0238893	169009	1.01818	0.0648753	0.896611	1.15624	0.277768	0.78119	MSR1
rs115200367	13	52569039	T	0.0112425	169313	0.93542	0.0981563	0.771713	1.13385	-0.680138	0.496417	ATP7B
rs115201447	4	47696261	A	0.0192999	169379	1.05349	0.0712031	0.916267	1.21126	0.731815	0.464281	CORIN
rs115206688	5	155834796	G	0.0195678	169360	0.838618	0.077397	0.720582	0.975988	-2.274	0.0229663	SGCD
rs115206688	5	155834796	G	0.0195678	169360	0.838618	0.077397	0.720582	0.975988	-2.274	0.0229663	SGCD
rs115211339	14	23626742	T	0.0171057	168979	1.03191	0.0759378	0.889211	1.19752	0.413694	0.679098	SLC7A8
rs115217719	5	155395984	A	0.0237965	168176	0.945203	0.0675365	0.828015	1.07898	-0.834443	0.404032	SGCD
rs115217719	5	155395984	A	0.0237965	168176	0.945203	0.0675365	0.828015	1.07898	-0.834443	0.404032	SGCD
rs115228570	5	155587385	G	0.0210586	169337	0.904369	0.0726657	0.784318	1.04279	-1.3833	0.166574	SGCD
rs115228570	5	155587385	G	0.0210586	169337	0.904369	0.0726657	0.784318	1.04279	-1.3833	0.166574	SGCD
rs115231915	5	155283193	T	0.0181576	168111	0.881921	0.0788209	0.755679	1.02925	-1.59416	0.110901	SGCD
rs115231915	5	155283193	T	0.0181576	168111	0.881921	0.0788209	0.755679	1.02925	-1.59416	0.110901	SGCD
rs115246025	5	155688551	T	0.0199415	169195	0.858093	0.0764059	0.73875	0.996715	-2.00303	0.0451739	SGCD
rs115246025	5	155688551	T	0.0199415	169195	0.858093	0.0764059	0.73875	0.996715	-2.00303	0.0451739	SGCD
rs115253258	5	155709704	T	0.010244	168636	0.918082	0.102927	0.75036	1.12329	-0.830384	0.406322	SGCD
rs115253258	5	155709704	T	0.010244	168636	0.918082	0.102927	0.75036	1.12329	-0.830384	0.406322	SGCD
rs115259373	5	155588708	G	0.0107099	168162	1.0822	0.0943924	0.899414	1.30213	0.83687	0.402665	SGCD
rs115259373	5	155588708	G	0.0107099	168162	1.0822	0.0943924	0.899414	1.30213	0.83687	0.402665	SGCD
rs115261144	11	28069558	A	0.0362249	169345	1.11006	0.0509572	1.00455	1.22665	2.04903	0.0404588	KIF18A
rs115270919	5	156118250	G	0.0132938	169176	0.899565	0.0914149	0.752004	1.07608	-1.15784	0.246929	SGCD
rs115270919	5	156118250	G	0.0132938	169176	0.899565	0.0914149	0.752004	1.07608	-1.15784	0.246929	SGCD
rs115274930	19	49720501	T	0.137145	169270	1.00714	0.0290136	0.951469	1.06607	0.245316	0.806212	TRPM4
rs11527868	10	92570617	A	0.0694757	169059	0.998925	0.0394004	0.924688	1.07912	-0.0272883	0.97823	HTR7
rs11528590	10	4897910	A	0.26561	169310	1.01925	0.0224975	0.975282	1.0652	0.847434	0.396754	AKR1E2
rs11529234	11	28051724	G	0.0371387	169338	1.11453	0.0502607	1.00997	1.22991	2.15742	0.0309727	KIF18A
rs115301004	5	156007971	G	0.0265939	169287	0.877021	0.0655819	0.771235	0.997318	-2.00092	0.045401	SGCD
rs115301004	5	156007971	G	0.0265939	169287	0.877021	0.0655819	0.771235	0.997318	-2.00092	0.045401	SGCD
rs115303222	5	155721788	C	0.0178016	168159	0.920578	0.0781071	0.789907	1.07287	-1.05949	0.289379	SGCD
rs115303222	5	155721788	C	0.0178016	168159	0.920578	0.0781071	0.789907	1.07287	-1.05949	0.289379	SGCD
rs115307128	5	155956812	A	0.0107933	169133	0.913161	0.0999694	0.750677	1.11081	-0.908709	0.363504	SGCD
rs115307128	5	155956812	A	0.0107933	169133	0.913161	0.0999694	0.750677	1.11081	-0.908709	0.363504	SGCD
rs115314930	5	155517435	T	0.0321514	169355	0.894468	0.0594031	0.796161	1.00491	-1.87745	0.0604564	SGCD
rs115314930	5	155517435	T	0.0321514	169355	0.894468	0.0594031	0.796161	1.00491	-1.87745	0.0604564	SGCD
rs115321168	5	155947476	G	0.0107615	169121	0.915394	0.0999718	0.752509	1.11354	-0.884259	0.376556	SGCD
rs115321168	5	155947476	G	0.0107615	169121	0.915394	0.0999718	0.752509	1.11354	-0.884259	0.376556	SGCD
rs115330306	20	61370043	A	0.0422227	167777	1.0185	0.0494386	0.924441	1.12213	0.370791	0.710793	NTSR1
rs115344106	14	21378566	A	0.0782198	168883	0.983376	0.0373674	0.913929	1.0581	-0.448617	0.653708	RNASE2
rs11535788	11	67879246	A	0.435687	169304	1.00346	0.0201055	0.96469	1.0438	0.171968	0.863463	CHKA
rs115359549	5	156165294	T	0.0123775	169299	0.927198	0.092967	0.77275	1.11252	-0.81306	0.416183	SGCD
rs115359549	5	156165294	T	0.0123775	169299	0.927198	0.092967	0.77275	1.11252	-0.81306	0.416183	SGCD
rs115369821	5	155783674	A	0.0126226	169339	0.920548	0.0925622	0.767817	1.10366	-0.894382	0.371118	SGCD
rs115369821	5	155783674	A	0.0126226	169339	0.920548	0.0925622	0.767817	1.10366	-0.894382	0.371118	SGCD
rs115386244	5	155905246	G	0.0276763	168845	0.873198	0.0644148	0.769632	0.990702	-2.10499	0.0352924	SGCD
rs115386244	5	155905246	G	0.0276763	168845	0.873198	0.0644148	0.769632	0.990702	-2.10499	0.0352924	SGCD
rs11538783	11	67821127	C	0.0670626	169379	1.02303	0.0395335	0.946751	1.10545	0.575853	0.564714	CHKA
rs115440083	14	81450475	T	0.0203604	169324	1.16757	0.0661659	1.02556	1.32924	2.34143	0.0192101	TSHR
rs1154510	12	122295335	T	0.125733	169379	1.01305	0.0298865	0.955411	1.07416	0.433733	0.664482	HPD
rs1154515	12	122286736	C	0.125889	169304	1.01251	0.0298915	0.954894	1.0736	0.415899	0.677484	HPD
rs115453279	5	155677099	A	0.0156336	167748	1.1555	0.0759503	0.995687	1.34098	1.90305	0.0570338	SGCD
rs115453279	5	155677099	A	0.0156336	167748	1.1555	0.0759503	0.995687	1.34098	1.90305	0.0570338	SGCD
rs115478735	9	136149711	T	0.185538	169224	1.03412	0.0254956	0.983717	1.08711	1.31604	0.188162	ABO
rs115482506	5	156136959	C	0.0247064	169045	0.857975	0.0687034	0.749884	0.981646	-2.2296	0.0257742	SGCD
rs115482506	5	156136959	C	0.0247064	169045	0.857975	0.0687034	0.749884	0.981646	-2.2296	0.0257742	SGCD
rs115500576	5	155789692	A	0.0126052	169335	0.921785	0.0925634	0.768847	1.10515	-0.87986	0.378935	SGCD
rs115500576	5	155789692	A	0.0126052	169335	0.921785	0.0925634	0.768847	1.10515	-0.87986	0.378935	SGCD
rs115508314	13	52583019	T	0.045975	169157	1.00394	0.0474955	0.914697	1.10188	0.0826914	0.934097	ATP7B
rs115510766	2	242521390	A	0.0203622	169014	0.986355	0.0710839	0.858077	1.13381	-0.19328	0.846739	BOK
rs115512042	4	47735258	C	0.015967	168598	0.967096	0.0816714	0.824045	1.13498	-0.409655	0.682059	CORIN
rs115530474	5	156183197	T	0.0124088	169275	0.925327	0.0929657	0.771192	1.11027	-0.834805	0.403827	SGCD
rs115530474	5	156183197	T	0.0124088	169275	0.925327	0.0929657	0.771192	1.11027	-0.834805	0.403827	SGCD
rs115561319	5	155946275	G	0.024655	169154	0.849359	0.069151	0.741702	0.972641	-2.36112	0.0182199	SGCD
rs115561319	5	155946275	G	0.024655	169154	0.849359	0.069151	0.741702	0.972641	-2.36112	0.0182199	SGCD
rs115571313	2	242519807	G	0.0230444	168783	0.977557	0.06744	0.856519	1.1157	-0.336577	0.736436	BOK
rs115592135	5	155321429	A	0.02046	169379	1.0202	0.0696459	0.890029	1.16942	0.287195	0.773963	SGCD
rs115592135	5	155321429	A	0.02046	169379	1.0202	0.0696459	0.890029	1.16942	0.287195	0.773963	SGCD
rs115599582	5	155893769	G	0.0276974	168752	0.877581	0.0643102	0.773654	0.99547	-2.03056	0.0422999	SGCD
rs115599582	5	155893769	G	0.0276974	168752	0.877581	0.0643102	0.773654	0.99547	-2.03056	0.0422999	SGCD
rs115601651	4	47819413	T	0.0124559	168756	0.818362	0.0977639	0.675661	0.991202	-2.05035	0.04033	CORIN
rs115612267	10	78998826	G	0.0234153	168629	0.990104	0.0663436	0.869379	1.12759	-0.149898	0.880845	KCNMA1
rs115633466	5	155679682	T	0.0116349	168931	0.978968	0.0946038	0.813283	1.17841	-0.224686	0.822224	SGCD
rs115633466	5	155679682	T	0.0116349	168931	0.978968	0.0946038	0.813283	1.17841	-0.224686	0.822224	SGCD
rs115636284	5	155554075	G	0.0173398	169379	0.943845	0.0786132	0.809068	1.10107	-0.735154	0.462246	SGCD
rs115636284	5	155554075	G	0.0173398	169379	0.943845	0.0786132	0.809068	1.10107	-0.735154	0.462246	SGCD
rs115641149	5	155783139	T	0.0206207	168156	1.06537	0.0686489	0.931248	1.2188	0.922365	0.356338	SGCD
rs115641149	5	155783139	T	0.0206207	168156	1.06537	0.0686489	0.931248	1.2188	0.922365	0.356338	SGCD
rs115643740	8	10989359	T	0.0859804	168928	1.01429	0.0367004	0.943893	1.08994	0.386612	0.699043	XKR6
rs115644363	10	78911245	A	0.0253946	169091	0.984691	0.0637053	0.869108	1.11564	-0.242175	0.808644	KCNMA1
rs115666006	5	156180035	T	0.0260599	169379	0.913914	0.0650813	0.804466	1.03825	-1.38318	0.166611	SGCD
rs115666006	5	156180035	T	0.0260599	169379	0.913914	0.0650813	0.804466	1.03825	-1.38318	0.166611	SGCD
rs115672382	5	155948893	A	0.151668	169205	1.02115	0.0276345	0.967309	1.07798	0.757218	0.448919	SGCD
rs115672382	5	155948893	A	0.151668	169205	1.02115	0.0276345	0.967309	1.07798	0.757218	0.448919	SGCD
rs115727847	6	148851310	A	0.0372449	168936	0.911611	0.0547146	0.818911	1.01481	-1.69135	0.0907703	SASH1
rs1157296	5	155325495	G	0.137108	168207	1.02764	0.0288147	0.971215	1.08735	0.946322	0.343985	SGCD
rs1157296	5	155325495	G	0.137108	168207	1.02764	0.0288147	0.971215	1.08735	0.946322	0.343985	SGCD
rs115734442	21	37525873	T	0.0129887	169263	0.785107	0.0977679	0.648199	0.950931	-2.47459	0.0133388	CBR3
rs115735260	14	81414133	C	0.0147156	169242	0.918488	0.0861585	0.775774	1.08746	-0.986859	0.323712	TSHR
rs115744176	10	78751033	C	0.0599598	169130	1.01521	0.0418174	0.935322	1.10192	0.36101	0.718092	KCNMA1
rs115748949	5	155969006	A	0.02508	169338	0.855175	0.0682599	0.748087	0.977592	-2.29197	0.0219075	SGCD
rs115748949	5	155969006	A	0.02508	169338	0.855175	0.0682599	0.748087	0.977592	-2.29197	0.0219075	SGCD
rs115749968	3	128190404	G	0.0179013	168982	0.878091	0.0793547	0.75161	1.02586	-1.63828	0.101363	GATA2
rs115752662	15	48742790	G	0.0172795	169363	1.04176	0.0749369	0.899456	1.20657	0.545908	0.585129	FBN1
rs11575868	17	56352883	T	0.0750211	169379	0.964411	0.038357	0.894566	1.03971	-0.944759	0.344782	MPO
rs115763073	5	155800940	T	0.0175982	168284	0.858431	0.0810312	0.732372	1.00619	-1.88382	0.0595889	SGCD
rs115763073	5	155800940	T	0.0175982	168284	0.858431	0.0810312	0.732372	1.00619	-1.88382	0.0595889	SGCD
rs115764191	5	155567684	A	0.0306128	168753	0.886025	0.06127	0.785765	0.999077	-1.97503	0.0482643	SGCD
rs115764191	5	155567684	A	0.0306128	168753	0.886025	0.06127	0.785765	0.999077	-1.97503	0.0482643	SGCD
rs11576552	1	17423310	C	0.372182	169025	0.994405	0.0206629	0.954937	1.0355	-0.27154	0.785976	PADI2
rs115777027	6	148769289	T	0.0229378	169349	1.03389	0.0663371	0.907836	1.17744	0.50238	0.6154	SASH1
rs11579200	1	22976527	C	0.457127	169301	0.982679	0.0200519	0.944808	1.02207	-0.871372	0.383551	C1QC
rs11579200	1	22976527	C	0.457127	169301	0.982679	0.0200519	0.944808	1.02207	-0.871372	0.383551	C1QB
rs11581590	1	17396592	A	0.075768	169379	1.06548	0.0367554	0.991425	1.14507	1.72565	0.0844103	PADI2
rs115821479	5	155733235	T	0.0177216	168580	0.854645	0.0808628	0.729382	1.00142	-1.94242	0.0520868	SGCD
rs115821479	5	155733235	T	0.0177216	168580	0.854645	0.0808628	0.729382	1.00142	-1.94242	0.0520868	SGCD
rs115822848	5	156175866	C	0.0125885	169282	0.926645	0.0922397	0.773391	1.11027	-0.825939	0.408839	SGCD
rs115822848	5	156175866	C	0.0125885	169282	0.926645	0.0922397	0.773391	1.11027	-0.825939	0.408839	SGCD
rs11583021	1	22977839	G	0.0427361	169166	0.995304	0.0495392	0.903209	1.09679	-0.09501	0.924307	C1QC
rs11583021	1	22977839	G	0.0427361	169166	0.995304	0.0495392	0.903209	1.09679	-0.09501	0.924307	C1QB
rs115832022	5	155566039	G	0.0306319	168762	0.885188	0.0612703	0.785022	0.998134	-1.99045	0.0465414	SGCD
rs115832022	5	155566039	G	0.0306319	168762	0.885188	0.0612703	0.785022	0.998134	-1.99045	0.0465414	SGCD
rs115833929	5	155607587	G	0.0209605	169271	0.898373	0.0730101	0.778593	1.03658	-1.46788	0.142137	SGCD
rs115833929	5	155607587	G	0.0209605	169271	0.898373	0.0730101	0.778593	1.03658	-1.46788	0.142137	SGCD
rs11585299	1	17403405	G	0.349517	168441	1.00393	0.0210005	0.96345	1.04612	0.186927	0.851718	PADI2
rs115859006	5	155935836	G	0.0344816	168626	1.04254	0.0536807	0.938424	1.15821	0.776055	0.437716	SGCD
rs115859006	5	155935836	G	0.0344816	168626	1.04254	0.0536807	0.938424	1.15821	0.776055	0.437716	SGCD
rs11587313	1	17401694	G	0.037974	169379	1.01133	0.0517014	0.913871	1.11918	0.217934	0.82748	PADI2
rs11587487	1	17403407	A	0.419817	168159	1.01119	0.0203092	0.971728	1.05225	0.54781	0.583823	PADI2
rs115879008	5	156109839	A	0.0249333	169352	0.855757	0.0684169	0.748366	0.97856	-2.27675	0.022801	SGCD
rs115879008	5	156109839	A	0.0249333	169352	0.855757	0.0684169	0.748366	0.97856	-2.27675	0.022801	SGCD
rs115879061	1	17445261	A	0.0241205	169379	1.03476	0.0637625	0.913201	1.17251	0.53594	0.592	PADI2
rs11587943	1	17403329	T	0.348087	168620	1.00466	0.0210007	0.964148	1.04688	0.221405	0.824777	PADI2
rs115890347	5	156098851	A	0.0475443	168464	1.04139	0.0463014	0.951043	1.14031	0.875843	0.381115	SGCD
rs115890347	5	156098851	A	0.0475443	168464	1.04139	0.0463014	0.951043	1.14031	0.875843	0.381115	SGCD
rs115898632	5	155291743	C	0.016972	168159	0.937972	0.0796129	0.80246	1.09637	-0.804329	0.421207	SGCD
rs115898632	5	155291743	C	0.016972	168159	0.937972	0.0796129	0.80246	1.09637	-0.804329	0.421207	SGCD
rs11591238	10	92577907	C	0.106277	169279	0.965325	0.0327531	0.905303	1.02933	-1.07746	0.281273	HTR7
rs11591258	10	92534129	C	0.0528703	168904	0.931489	0.0459525	0.851261	1.01928	-1.54444	0.122481	HTR7
rs11592512	10	92509829	T	0.159158	169278	1.04139	0.0269195	0.987866	1.09781	1.50646	0.13195	HTR7
rs115928862	5	155774448	G	0.0125964	169334	0.92209	0.0925694	0.769092	1.10553	-0.876232	0.380904	SGCD
rs115928862	5	155774448	G	0.0125964	169334	0.92209	0.0925694	0.769092	1.10553	-0.876232	0.380904	SGCD
rs11592934	10	78948476	C	0.0376611	169379	0.960645	0.0530931	0.865705	1.066	-0.756223	0.449516	KCNMA1
rs11593384	10	79204260	T	0.0229249	169379	1.09547	0.0638777	0.966555	1.24157	1.42743	0.153456	KCNMA1
rs11593652	10	79375438	A	0.270914	169041	1.01222	0.0223979	0.968748	1.05765	0.5424	0.587543	KCNMA1
rs11593685	10	79366723	C	0.271568	169107	1.01215	0.0223626	0.968745	1.0575	0.539991	0.589203	KCNMA1
rs11593691	10	79375687	C	0.280798	169109	1.01249	0.0221509	0.969471	1.05741	0.560253	0.575307	KCNMA1
rs11593851	10	79004725	T	0.0694238	167781	0.981786	0.0397241	0.908246	1.06128	-0.462736	0.643554	KCNMA1
rs11594126	10	92579365	C	0.106323	169314	0.964715	0.032752	0.904733	1.02867	-1.0968	0.27273	HTR7
rs11594152	10	79341029	A	0.0157696	168203	0.980393	0.0812586	0.836051	1.14966	-0.243687	0.807473	KCNMA1
rs11594156	10	79351768	A	0.010312	168347	1.00097	0.098913	0.824568	1.21511	0.00980845	0.992174	KCNMA1
rs11594350	10	78975080	A	0.0726577	168592	0.965246	0.039021	0.894177	1.04196	-0.906483	0.36468	KCNMA1
rs11594548	10	92564191	A	0.19975	169307	0.986961	0.025038	0.939696	1.0366	-0.524212	0.600131	HTR7
rs11594764	10	79251904	C	0.0106278	168521	1.02316	0.096804	0.846341	1.23693	0.236551	0.813005	KCNMA1
rs11594783	10	79106441	T	0.0362752	168669	1.0501	0.0522794	0.947826	1.1634	0.934994	0.349791	KCNMA1
rs115947896	5	155571856	A	0.0295709	168155	0.904803	0.0617864	0.801607	1.02128	-1.6191	0.105426	SGCD
rs115947896	5	155571856	A	0.0295709	168155	0.904803	0.0617864	0.801607	1.02128	-1.6191	0.105426	SGCD
rs11594940	10	78948669	C	0.0734221	169193	0.969401	0.0386792	0.898628	1.04575	-0.803442	0.421719	KCNMA1
rs11595437	10	78982431	C	0.0727476	168631	0.965078	0.0389996	0.894059	1.04174	-0.911445	0.362061	KCNMA1
rs11595443	10	79077645	T	0.071614	167914	1.05062	0.0381559	0.974921	1.13221	1.2943	0.195563	KCNMA1
rs11595837	10	78782794	T	0.0335579	169379	1.02637	0.0549046	0.921652	1.14298	0.473981	0.635514	KCNMA1
rs11596489	10	79054560	T	0.364661	168710	1.00666	0.0207332	0.96657	1.04841	0.319994	0.748973	KCNMA1
rs11596612	10	79044316	A	0.243306	168985	0.968998	0.0234114	0.92554	1.0145	-1.34518	0.178566	KCNMA1
rs11596739	10	92573054	T	0.163965	168667	1.0365	0.0266756	0.983702	1.09214	1.34397	0.178957	HTR7
rs11596769	10	78972002	C	0.072779	168675	0.966295	0.0389466	0.895279	1.04294	-0.880327	0.378682	KCNMA1
rs11596838	10	79236335	A	0.0147142	168239	0.975733	0.0842021	0.82729	1.15081	-0.291755	0.770474	KCNMA1
rs11596872	10	79141376	A	0.153453	168491	0.999329	0.027762	0.946406	1.05521	-0.0241648	0.980721	KCNMA1
rs11596909	10	78944763	A	0.0251536	169379	0.969604	0.0646884	0.854145	1.10067	-0.477174	0.633238	KCNMA1
rs11596991	10	92598458	T	0.0536814	169379	0.932126	0.0455421	0.852528	1.01915	-1.54336	0.122744	HTR7
rs11597359	10	78860791	T	0.0789915	169379	1.08186	0.0359191	1.00832	1.16077	2.19059	0.0284813	KCNMA1
rs11597471	10	92598767	G	0.272928	168874	0.988644	0.0224617	0.946064	1.03314	-0.508482	0.611115	HTR7
rs11597825	10	78685250	T	0.495237	167975	1.01669	0.0199736	0.97766	1.05728	0.828821	0.407206	KCNMA1
rs11597938	10	78685670	A	0.03463	169232	0.968103	0.0551871	0.868853	1.07869	-0.587395	0.556939	KCNMA1
rs115980883	14	100154760	A	0.0303149	167921	1.00696	0.0581313	0.898522	1.12847	0.119237	0.905088	CYP46A1
rs11598153	10	123241361	A	0.139558	168375	0.981518	0.0290518	0.927192	1.03903	-0.642114	0.520799	FGFR2
rs115981946	5	155136370	A	0.0366287	168925	1.02272	0.052472	0.922766	1.1335	0.428107	0.668573	SGCD
rs115981946	5	155136370	A	0.0366287	168925	1.02272	0.052472	0.922766	1.1335	0.428107	0.668573	SGCD
rs11598241	10	79393454	A	0.0457642	169379	0.980261	0.0479738	0.892291	1.0769	-0.415572	0.677723	KCNMA1
rs11598246	10	79113771	T	0.202009	168740	0.975194	0.0251025	0.928376	1.02437	-1.00065	0.316997	KCNMA1
rs11598583	10	79399067	A	0.0202682	169231	0.936899	0.0729609	0.812061	1.08093	-0.893346	0.371672	KCNMA1
rs11598926	10	79364564	A	0.271786	169028	1.01125	0.0223656	0.967883	1.05657	0.500374	0.616812	KCNMA1
rs115990456	5	155667056	A	0.0141517	169379	0.905195	0.0877803	0.76212	1.07513	-1.1347	0.2565	SGCD
rs115990456	5	155667056	A	0.0141517	169379	0.905195	0.0877803	0.76212	1.07513	-1.1347	0.2565	SGCD
rs115993669	11	67855486	G	0.0214538	167849	1.00982	0.0687784	0.882468	1.15555	0.142053	0.887038	CHKA
rs11599902	10	92598823	C	0.272922	168792	0.988703	0.0224603	0.946123	1.0332	-0.505858	0.612957	HTR7
rs116005553	5	155487992	T	0.0242062	168965	1.03325	0.064622	0.910329	1.17277	0.506143	0.612756	SGCD
rs116005553	5	155487992	T	0.0242062	168965	1.03325	0.064622	0.910329	1.17277	0.506143	0.612756	SGCD
rs116017563	5	155777771	T	0.0126048	169340	0.921235	0.0925697	0.768378	1.1045	-0.886248	0.375484	SGCD
rs116017563	5	155777771	T	0.0126048	169340	0.921235	0.0925697	0.768378	1.1045	-0.886248	0.375484	SGCD
rs116018093	8	10949381	T	0.0293519	169086	1.09283	0.0578582	0.975674	1.22406	1.53433	0.124949	XKR6
rs116020183	5	155606603	T	0.0475797	169379	0.906027	0.0489181	0.823193	0.997195	-2.01738	0.0436557	SGCD
rs116020183	5	155606603	T	0.0475797	169379	0.906027	0.0489181	0.823193	0.997195	-2.01738	0.0436557	SGCD
rs116024920	5	155656918	T	0.0227995	169324	0.89062	0.0703142	0.775963	1.02222	-1.64743	0.0994698	SGCD
rs116024920	5	155656918	T	0.0227995	169324	0.89062	0.0703142	0.775963	1.02222	-1.64743	0.0994698	SGCD
rs11603020	11	57374332	C	0.269332	168825	1.05107	0.0222531	1.00621	1.09793	2.23825	0.0252047	SERPING1
rs116033560	3	128189650	T	0.0181296	169061	0.908345	0.0776055	0.780177	1.05757	-1.23871	0.215452	GATA2
rs116035415	14	100200135	A	0.036977	168348	1.06508	0.0515955	0.962643	1.17842	1.22205	0.221689	CYP46A1
rs116035917	5	155982341	C	0.0251549	169351	0.856615	0.0681195	0.749553	0.978969	-2.27199	0.023087	SGCD
rs116035917	5	155982341	C	0.0251549	169351	0.856615	0.0681195	0.749553	0.978969	-2.27199	0.023087	SGCD
rs116045827	19	49682014	A	0.308562	168326	1.02156	0.0215853	0.97924	1.0657	0.988059	0.323124	TRPM4
rs116046681	5	155566715	A	0.0306319	168762	0.885188	0.0612703	0.785022	0.998134	-1.99045	0.0465414	SGCD
rs116046681	5	155566715	A	0.0306319	168762	0.885188	0.0612703	0.785022	0.998134	-1.99045	0.0465414	SGCD
rs11604971	11	67874054	G	0.0175027	169174	1.08352	0.0734844	0.938183	1.25138	1.09161	0.275005	CHKA
rs116052603	5	156103464	T	0.0810549	169379	1.04241	0.0360026	0.971388	1.11862	1.15364	0.248646	SGCD
rs116052603	5	156103464	T	0.0810549	169379	1.04241	0.0360026	0.971388	1.11862	1.15364	0.248646	SGCD
rs116056529	19	837022	A	0.0455683	167770	1.02398	0.0477051	0.932576	1.12434	0.496714	0.619391	PRTN3
rs116056529	19	837022	A	0.0455683	167770	1.02398	0.0477051	0.932576	1.12434	0.496714	0.619391	AZU1
rs11606190	11	28033473	A	0.148413	168857	1.04651	0.0276637	0.991277	1.10482	1.64325	0.100331	KIF18A
rs116064669	5	155858951	C	0.019764	169298	0.831364	0.0773807	0.714373	0.967516	-2.38673	0.0169989	SGCD
rs116064669	5	155858951	C	0.019764	169298	0.831364	0.0773807	0.714373	0.967516	-2.38673	0.0169989	SGCD
rs116066768	5	155891893	G	0.0276566	168748	0.867912	0.0646637	0.7646	0.985185	-2.19079	0.0284671	SGCD
rs116066768	5	155891893	G	0.0276566	168748	0.867912	0.0646637	0.7646	0.985185	-2.19079	0.0284671	SGCD
rs11606677	11	57383377	A	0.269985	169254	1.05267	0.0222193	1.00781	1.09952	2.30994	0.0208916	SERPING1
rs11606706	11	57383575	T	0.269982	169254	1.05268	0.0222192	1.00782	1.09954	2.31057	0.0208565	SERPING1
rs11607351	11	28116352	A	0.0396997	169019	0.976414	0.0516831	0.882351	1.0805	-0.461825	0.644207	KIF18A
rs116087767	14	21386594	C	0.0135542	169099	0.934913	0.088384	0.78621	1.11174	-0.761474	0.446374	RNASE2
rs116091965	2	242507433	T	0.0170899	168667	0.950161	0.0791571	0.813614	1.10962	-0.645853	0.518375	BOK
rs116093798	5	137810842	T	0.0282178	168227	0.970067	0.0612107	0.860398	1.09372	-0.496481	0.619555	EGR1
rs11611673	12	121451150	G	0.0250385	169379	1.03101	0.0626797	0.911821	1.16578	0.487219	0.626103	OASL
rs11614623	12	122302586	T	0.125665	169247	1.01393	0.029899	0.956221	1.07512	0.462716	0.643568	HPD
rs116149060	5	155705734	C	0.0199013	169185	0.855738	0.0766059	0.736434	0.99437	-2.03367	0.0419852	SGCD
rs116149060	5	155705734	C	0.0199013	169185	0.855738	0.0766059	0.736434	0.99437	-2.03367	0.0419852	SGCD
rs11616501	13	28647135	C	0.375489	168580	0.998957	0.0206378	0.959357	1.04019	-0.0505428	0.95969	FLT3
rs11616964	13	52581641	G	0.47244	168450	1.00594	0.0200785	0.967122	1.04632	0.294983	0.768007	ATP7B
rs116174051	5	156133329	C	0.016959	169379	0.944236	0.0791426	0.808564	1.10267	-0.725007	0.468448	SGCD
rs116174051	5	156133329	C	0.016959	169379	0.944236	0.0791426	0.808564	1.10267	-0.725007	0.468448	SGCD
rs11617968	13	28650823	G	0.198629	169263	0.98026	0.0251323	0.933144	1.02975	-0.793307	0.427599	FLT3
rs116183633	5	155691277	T	0.0199591	169196	0.857626	0.0764054	0.738348	0.996172	-2.01017	0.0444137	SGCD
rs116183633	5	155691277	T	0.0199591	169196	0.857626	0.0764054	0.738348	0.996172	-2.01017	0.0444137	SGCD
rs116183795	5	155910924	A	0.0280774	168801	0.874467	0.0639553	0.771445	0.991248	-2.09741	0.0359575	SGCD
rs116183795	5	155910924	A	0.0280774	168801	0.874467	0.0639553	0.771445	0.991248	-2.09741	0.0359575	SGCD
rs116184701	1	20004755	T	0.01348	169176	0.891336	0.0910448	0.745665	1.06546	-1.26349	0.206414	HTR6
rs116194715	9	124494956	G	0.0276826	169348	0.969807	0.0613866	0.85987	1.0938	-0.499424	0.617481	DAB2IP
rs116203998	9	27139308	G	0.159068	169365	0.992184	0.0272944	0.940501	1.04671	-0.287492	0.773736	TEK
rs11620583	13	52568093	C	0.466943	168132	1.00609	0.0200981	0.967231	1.04652	0.302223	0.762482	ATP7B
rs11620837	14	81622342	T	0.461829	169252	0.96673	0.0200345	0.929505	1.00545	-1.68889	0.0912402	TSHR
rs11621463	14	81580514	C	0.0433949	169029	1.01859	0.0484659	0.926288	1.12009	0.38009	0.703878	TSHR
rs116221952	5	156174114	C	0.0334583	168882	1.03634	0.0545625	0.931234	1.15331	0.654216	0.512973	SGCD
rs116221952	5	156174114	C	0.0334583	168882	1.03634	0.0545625	0.931234	1.15331	0.654216	0.512973	SGCD
rs11622435	14	81617996	A	0.0358556	169095	1.08059	0.0520554	0.975779	1.19666	1.48895	0.1365	TSHR
rs116227844	5	155213742	A	0.0401709	168953	1.03757	0.0499363	0.940828	1.14425	0.7385	0.46021	SGCD
rs116227844	5	155213742	A	0.0401709	168953	1.03757	0.0499363	0.940828	1.14425	0.7385	0.46021	SGCD
rs116228916	5	155246389	G	0.0405197	169029	1.02841	0.0499369	0.932521	1.13415	0.56092	0.574852	SGCD
rs116228916	5	155246389	G	0.0405197	169029	1.02841	0.0499369	0.932521	1.13415	0.56092	0.574852	SGCD
rs11622908	14	25052504	C	0.0894635	168158	0.976867	0.0354943	0.911219	1.04725	-0.659392	0.509644	CTSG
rs116229180	5	156060479	A	0.0181104	169212	1.12259	0.0712997	0.976179	1.29095	1.62183	0.104841	SGCD
rs116229180	5	156060479	A	0.0181104	169212	1.12259	0.0712997	0.976179	1.29095	1.62183	0.104841	SGCD
rs116233326	5	156053134	T	0.010594	168727	0.820716	0.106955	0.665507	1.01212	-1.84731	0.064702	SGCD
rs116233326	5	156053134	T	0.010594	168727	0.820716	0.106955	0.665507	1.01212	-1.84731	0.064702	SGCD
rs116239456	5	155415107	A	0.0124103	168167	1.04309	0.0888242	0.876425	1.24145	0.474967	0.63481	SGCD
rs116239456	5	155415107	A	0.0124103	168167	1.04309	0.0888242	0.876425	1.24145	0.474967	0.63481	SGCD
[truncated: 14,364 more rows]

## Sheet: Age+Sex+Smoking+Allergy
ID	CHROM	POS	A1	A1_FREQ	OBS_CT	OR	LOG(OR)_SE	L95	U95	Z_STAT	P	gene
[truncated: 16,296 more rows]
