# Supplementary material for: The interictal transcriptomic map of migraine without aura
Source: J Headache Pain. 2025 May 12;26(1):109. doi: 10.1186/s10194-025-02033-z (PMC12067696; doi:10.1186/s10194-025-02033-z)
Supplement: Supplementary file 11 — Supplementary Material 11 [file 10194_2025_2033_MOESM11_ESM.xlsx]

## Sheet: Summary
Analyses	The table shows results of logistic regressions on migraine for vitamin A pathway related variants with different covariates using plink2 in the UK Biobank and migraine cohort
Age+Sex_UKB	Correction for age and sex in UKB
Age+Sex+Smoking_UKB	Correction for age, sex, smoking in UKB
Age+Sex+Smoking+Allergy_UKB	Correction for age, sex, smoking, allergy status in UKB
Age+Sex+Smoking+Allergy+Retinol_UKB	Correction for age, sex, smoking, allergy and retinol equivalent intake in UKB
Age+Sex+Smoking+Allergy+vitamin A_UKB	Correction for age, sex, smoking, allergy and vitamin A intake in UKB
Age+Sex_migraine_cohort	Correction for age and sex in migraine cohort
Age+Sex+Smoking_migraine_cohort	Correction for age, sex, smoking in migraine cohort
Age+Sex+Smoking+Allergy_migraine_cohort	Correction for age, sex, smoking, allergy status in migraine cohort

## Sheet: Age+Sex_UKB
ID	CHROM	POS	A1	A1_FREQ	OBS_CT	OR	LOG(OR)_SE	L95	U95	Z_STAT	P	gene
rs11172113	12	57527283	C	0.41245	169988	0.872561	0.0204845	0.838223	0.908306	-6.65492	2.83459e-11	LRP1
rs4759276	12	57526646	A	0.390522	168440	0.874469	0.0207995	0.839537	0.910855	-6.44911	1.12509e-10	LRP1
rs1385526	12	57532749	C	0.354707	169069	0.872067	0.0212797	0.836443	0.909207	-6.43288	1.25211e-10	LRP1
rs1466535	12	57534470	A	0.355296	169988	0.872391	0.0212231	0.836847	0.909445	-6.43248	1.25536e-10	LRP1
rs1799737	12	57534912	A	0.355171	169762	0.873032	0.0212311	0.837449	0.910127	-6.39547	1.60053e-10	LRP1
rs4759045	12	57534641	A	0.355252	169850	0.873644	0.0212189	0.838056	0.910743	-6.36613	1.93858e-10	LRP1
rs10876964	12	57530814	C	0.355096	168650	0.874272	0.0212725	0.838571	0.911494	-6.3163	2.67892e-10	LRP1
rs10876965	12	57531450	G	0.355063	168746	0.874564	0.0212637	0.838865	0.911783	-6.30322	2.91532e-10	LRP1
rs4759277	12	57533690	A	0.359437	169988	0.875433	0.0211402	0.839901	0.912467	-6.29308	3.11224e-10	LRP1
rs4367982	12	57531632	G	0.359068	168776	0.8759	0.0211988	0.840253	0.913059	-6.25052	4.09089e-10	LRP1
rs4759275	12	57525756	A	0.424854	169988	0.880828	0.020356	0.846377	0.91668	-6.23371	4.55524e-10	LRP1
rs7968719	12	57540751	C	0.471784	169709	1.09606	0.0199775	1.05398	1.13983	4.59141	4.40253e-06	LRP1
rs193138059	X	132802275	C	0.0164129	169988	1.26488	0.0606393	1.12314	1.42451	3.87498	0.000106633	GPC3
rs75186174	11	46909498	T	0.13438	168388	1.10193	0.0294344	1.04016	1.16737	3.29758	0.000975208	LRP4
rs9921399	16	55866378	C	0.236761	169988	0.924783	0.0239164	0.882433	0.969164	-3.26957	0.00107711	CES1
rs10838627	11	46905983	C	0.13444	168517	1.09939	0.029441	1.03775	1.1647	3.21853	0.0012885	LRP4
rs11039017	11	46905838	G	0.134466	168537	1.09917	0.0294413	1.03754	1.16446	3.21155	0.00132022	LRP4
rs72712129	1	156678877	A	0.0518272	169988	0.857904	0.0480175	0.780847	0.942565	-3.19181	0.00141383	CRABP2
rs10838628	11	46906706	T	0.134521	168516	1.09814	0.02944	1.03657	1.16337	3.18008	0.00147233	LRP4
rs2892675	13	94599255	T	0.193449	168626	0.922127	0.0258912	0.8765	0.970128	-3.13129	0.00174041	GPC6
rs72635436	13	92710170	G	0.054645	169988	1.1362	0.0415935	1.04725	1.2327	3.06985	0.00214163	GPC5
rs2389078	13	94598974	C	0.194612	168718	0.924534	0.0257928	0.878958	0.972473	-3.04215	0.00234893	GPC6
rs8000417	13	94598156	C	0.194594	168697	0.924535	0.0257989	0.878948	0.972486	-3.04139	0.00235488	GPC6
rs11039024	11	46923168	T	0.143363	168380	1.09088	0.0289445	1.03072	1.15456	3.00532	0.00265305	LRP4
rs113362246	11	46917042	C	0.143478	168482	1.09055	0.0289326	1.03043	1.15418	2.99608	0.00273476	LRP4
rs11039018	11	46909524	C	0.146269	168351	1.08857	0.0283822	1.02967	1.15084	2.99018	0.00278813	LRP4
rs4319546	12	57346828	T	0.254621	169988	0.932988	0.0232155	0.891487	0.976421	-2.98777	0.00281024	RDH16
rs11606992	11	46931941	T	0.143361	168400	1.08962	0.0289489	1.02952	1.15323	2.96487	0.00302815	LRP4
rs7119247	11	46906009	C	0.146293	168378	1.08774	0.0283809	1.02888	1.14996	2.96325	0.00304408	LRP4
rs2306037	11	46911781	C	0.14354	168361	1.08951	0.0289392	1.02943	1.15309	2.96219	0.00305459	LRP4
rs34878901	19	45402477	T	0.392745	169046	1.0621	0.0203524	1.02057	1.10532	2.96026	0.00307378	APOE
rs4771885	13	94602044	G	0.194541	168743	0.927002	0.0257696	0.881345	0.975025	-2.94142	0.00326709	GPC6
rs885765	19	11216700	G	0.0827999	169348	0.894877	0.0378528	0.830889	0.963793	-2.93424	0.00334363	LDLR
rs78744550	11	46949601	C	0.145294	169911	1.08761	0.0288105	1.02789	1.15079	2.91484	0.00355866	LRP4
rs10198527	2	170007886	A	0.0342558	169796	1.16078	0.0514477	1.04944	1.28394	2.89801	0.00375539	LRP2
rs7112060	11	46891901	T	0.0868658	169900	0.897986	0.037177	0.83488	0.965861	-2.8943	0.0038001	LRP4
rs6492569	13	92703338	T	0.443063	169310	1.05953	0.0200286	1.01875	1.10195	2.88736	0.00388494	GPC5
rs10177799	2	170008721	T	0.0342662	169803	1.16	0.051445	1.04874	1.28306	2.885	0.00391415	LRP2
rs1305062	19	45405521	C	0.392816	169241	1.06043	0.0203567	1.01895	1.10359	2.88216	0.00394963	APOE
rs56331152	11	46885016	T	0.0868892	169906	0.898678	0.037158	0.835555	0.966569	-2.87504	0.00403978	LRP4
rs114694170	5	88180196	C	0.0576243	168592	1.12475	0.0409062	1.03809	1.21864	2.87382	0.00405536	MEF2C
rs60940896	11	46870593	C	0.0869151	169890	0.898736	0.0371606	0.835605	0.966637	-2.87308	0.00406492	LRP4
rs4432561	22	35454822	T	0.381736	168360	1.06059	0.0204932	1.01883	1.10406	2.87043	0.0040991	ISX
rs12277006	11	46870322	A	0.0869082	169892	0.898836	0.0371604	0.835698	0.966744	-2.87011	0.00410325	LRP4
rs16938534	11	46887384	C	0.086872	169911	0.898894	0.0371576	0.835757	0.966801	-2.86858	0.00412317	LRP4
rs12273360	11	46889719	C	0.0868725	169910	0.898899	0.0371576	0.835762	0.966807	-2.86844	0.00412507	LRP4
rs116337926	2	170091101	A	0.0164373	169188	0.778788	0.0871716	0.656475	0.923889	-2.8681	0.00412945	LRP2
rs148835005	2	170027964	A	0.0358379	169541	1.15573	0.0505504	1.04671	1.2761	2.86305	0.00419584	LRP2
rs769450	19	45410444	A	0.396496	169988	1.05976	0.0202867	1.01845	1.10274	2.86102	0.00422286	APOE
rs1972588	2	170052059	T	0.0193946	169712	0.796479	0.0795954	0.681433	0.93095	-2.85888	0.00425134	LRP2
rs7938960	11	46877082	C	0.0869348	169909	0.899275	0.037141	0.836138	0.967179	-2.85848	0.00425679	LRP4
rs1038025	19	45404972	C	0.431779	169449	1.05905	0.0201007	1.01813	1.1016	2.85405	0.00431654	APOE
rs11165300	1	92177663	G	0.240945	169248	1.06772	0.0230048	1.02065	1.11696	2.84831	0.00439524	TGFBR3
rs7134373	12	57343877	C	0.0933986	169676	1.09875	0.0331147	1.0297	1.17243	2.84379	0.00445803	RDH16
rs78290568	13	92689449	A	0.0242583	168932	1.1864	0.0601435	1.05447	1.33482	2.84188	0.00448477	GPC5
rs11039012	11	46883318	A	0.086908	169967	0.900045	0.0371199	0.836889	0.967968	-2.83702	0.00455362	LRP4
rs6492570	13	92709613	C	0.445033	169474	1.05838	0.0200177	1.01766	1.10073	2.83467	0.0045873	GPC5
rs7983229	13	92715242	G	0.447121	169596	1.05831	0.0200062	1.01762	1.10064	2.83299	0.00461147	GPC5
rs6485700	11	46875933	G	0.0869885	169965	0.900222	0.0371034	0.83708	0.968127	-2.83299	0.0046115	LRP4
rs7984492	13	92715228	C	0.447125	169599	1.05831	0.0200063	1.01761	1.10063	2.8326	0.00461712	GPC5
rs72641468	13	92256076	A	0.103905	168929	1.09413	0.0318057	1.028	1.1645	2.82828	0.00467981	GPC5
rs7128102	11	46928455	A	0.0855677	169322	0.899461	0.0374692	0.835773	0.968002	-2.82791	0.00468527	LRP4
rs61898463	11	46873406	G	0.0870393	169906	0.900452	0.0371048	0.837292	0.968376	-2.82602	0.00471304	LRP4
rs1160985	19	45403412	T	0.431828	169988	1.05828	0.0200611	1.01748	1.10072	2.82379	0.00474588	APOE
rs57558191	11	46919140	T	0.0856136	168840	0.899636	0.0374981	0.835888	0.968245	-2.82055	0.00479417	LRP4
rs62172581	2	170019491	T	0.0340964	169842	1.15672	0.0516307	1.04539	1.2799	2.81979	0.00480557	LRP2
rs4284921	22	35454772	G	0.382404	168594	1.05937	0.0204597	1.01773	1.10271	2.81886	0.0048194	ISX
rs7102325	11	46929777	A	0.0856426	169320	0.899821	0.0374487	0.836142	0.968351	-2.81877	0.00482087	LRP4
rs62172582	2	170020098	A	0.0340939	169840	1.15665	0.051631	1.04533	1.27983	2.81869	0.00482196	LRP2
rs11825434	11	46901574	C	0.0870326	169919	0.900709	0.0371097	0.837523	0.968662	-2.81794	0.00483328	LRP4
rs7945548	11	46900280	G	0.0870566	169901	0.900725	0.0371101	0.837537	0.96868	-2.81743	0.00484104	LRP4
rs116358158	2	170019834	T	0.0340964	169842	1.15656	0.0516309	1.04525	1.27973	2.81717	0.00484485	LRP2
rs2015249	13	92704592	C	0.446503	169924	1.05786	0.0199807	1.01724	1.10011	2.81525	0.00487387	GPC5
rs7105172	11	46906231	C	0.0858086	169307	0.900184	0.0373948	0.836567	0.968639	-2.81206	0.0049226	LRP4
rs6485706	11	46927877	T	0.085945	169114	0.90019	0.037416	0.836538	0.968686	-2.81027	0.00495003	LRP4
rs62172584	2	170025581	T	0.0340162	169816	1.15631	0.0516948	1.0449	1.27961	2.8095	0.0049618	LRP2
rs3826810	19	11242133	A	0.0436063	169769	0.86384	0.0521137	0.779963	0.956737	-2.80863	0.00497531	LDLR
rs75944310	2	170025532	A	0.0340186	169819	1.15622	0.0516948	1.04481	1.27951	2.80793	0.00498613	LRP2
rs72641471	13	92262519	T	0.103356	168825	1.09354	0.0319144	1.02724	1.16413	2.80198	0.00507897	GPC5
rs12281784	11	46908250	T	0.085722	169303	0.900602	0.0374195	0.836915	0.969135	-2.79779	0.00514537	LRP4
rs5750045	22	35453263	C	0.383828	169077	1.0588	0.0204303	1.01724	1.10206	2.79666	0.00516335	ISX
rs9523496	13	92713760	T	0.446505	169942	1.05746	0.0199801	1.01685	1.09969	2.79633	0.00516867	GPC5
rs6492575	13	92718251	G	0.446501	169871	1.05743	0.0199824	1.01681	1.09966	2.79435	0.00520044	GPC5
rs9523489	13	92704157	A	0.446445	169928	1.0574	0.0199782	1.01679	1.09962	2.7936	0.00521252	GPC5
rs7321234	13	92718773	G	0.446506	169869	1.05739	0.0199826	1.01678	1.09962	2.79254	0.00522966	GPC5
rs8002106	13	92717695	C	0.446522	169892	1.05737	0.0199809	1.01676	1.0996	2.79201	0.0052382	GPC5
rs8002251	13	92717730	C	0.446522	169892	1.05737	0.0199809	1.01676	1.0996	2.79201	0.0052382	GPC5
rs76525829	2	170024897	C	0.0340536	169835	1.15526	0.0516929	1.04395	1.27844	2.79197	0.00523885	LRP2
rs7988216	13	92715701	G	0.446452	169942	1.0573	0.0199788	1.0167	1.09952	2.78895	0.00528788	GPC5
rs1853999	13	92716866	A	0.44646	169937	1.05729	0.0199787	1.01669	1.09951	2.78827	0.0052991	GPC5
rs9523498	13	92716393	C	0.44646	169928	1.05727	0.0199783	1.01667	1.09949	2.7874	0.00531336	GPC5
rs7998957	13	92703487	G	0.446279	169597	1.05735	0.0200077	1.01669	1.09963	2.78709	0.00531837	GPC5
rs9523490	13	92704231	G	0.44647	169943	1.05725	0.019978	1.01665	1.09947	2.78656	0.00532705	GPC5
rs1926494	13	92713212	A	0.446468	169945	1.05722	0.0199797	1.01662	1.09945	2.78519	0.00534957	GPC5
rs7996100	13	92716473	A	0.446475	169950	1.05722	0.0199785	1.01662	1.09943	2.78496	0.00535342	GPC5
rs79973381	2	170022874	A	0.0340674	169840	1.15484	0.0516931	1.04357	1.27797	2.7849	0.00535446	LRP2
rs7989318	13	92715529	C	0.446464	169941	1.05721	0.0199786	1.01661	1.09943	2.78475	0.00535692	GPC5
rs7989961	13	92715545	A	0.446464	169941	1.05721	0.0199786	1.01661	1.09943	2.78475	0.00535692	GPC5
rs2352486	13	92716187	A	0.446479	169952	1.05721	0.0199786	1.01661	1.09943	2.78464	0.00535872	GPC5
rs4403920	13	92713498	T	0.446475	169940	1.05721	0.0199794	1.01661	1.09943	2.78457	0.00535982	GPC5
rs1571065	13	92705922	G	0.446478	169941	1.0572	0.0199783	1.0166	1.09942	2.78423	0.00536555	GPC5
rs1977398	13	92705979	T	0.446478	169941	1.0572	0.0199783	1.0166	1.09942	2.78423	0.00536555	GPC5
rs5750051	22	35455110	G	0.383624	169107	1.05853	0.0204292	1.01698	1.10177	2.78416	0.00536669	ISX
rs7983268	13	92715303	G	0.446468	169937	1.0572	0.019979	1.0166	1.09941	2.78389	0.00537107	GPC5
rs61898529	11	46905731	A	0.0857592	169352	0.901187	0.0373773	0.837527	0.969684	-2.78359	0.00537617	LRP4
rs9523497	13	92715041	A	0.446476	169944	1.05719	0.0199789	1.01659	1.0994	2.78348	0.00537789	GPC5
rs9523494	13	92713681	G	0.446486	169947	1.05718	0.0199794	1.01659	1.0994	2.78332	0.0053805	GPC5
rs1571066	13	92714458	C	0.446478	169948	1.05718	0.019979	1.01658	1.0994	2.78307	0.00538475	GPC5
rs6492574	13	92714288	T	0.446478	169949	1.05718	0.019979	1.01658	1.0994	2.78302	0.00538561	GPC5
rs79781512	13	92253710	T	0.103799	168903	1.09266	0.0318447	1.02654	1.16303	2.78262	0.00539225	GPC5
rs2882954	13	92713464	T	0.446487	169932	1.05716	0.0199794	1.01656	1.09938	2.78225	0.00539828	GPC5
rs11039015	11	46897865	C	0.0870878	169955	0.901998	0.0370725	0.838783	0.969978	-2.78218	0.00539945	LRP4
rs62172585	2	170028865	G	0.0334619	169551	1.15615	0.0521651	1.04378	1.28061	2.7814	0.00541243	LRP2
rs1977400	13	92720114	G	0.44683	169822	1.05711	0.0199843	1.0165	1.09933	2.77891	0.0054541	GPC5
rs9523492	13	92710998	G	0.446508	169970	1.05708	0.0199785	1.01649	1.0993	2.77861	0.00545922	GPC5
rs9523493	13	92711324	G	0.446508	169970	1.05707	0.0199786	1.01648	1.09929	2.77819	0.00546629	GPC5
rs11819969	11	46909112	C	0.0857631	169286	0.901337	0.0373958	0.837637	0.969881	-2.77775	0.00547363	LRP4
rs7986010	13	92719259	G	0.446832	169830	1.05706	0.0199842	1.01646	1.09929	2.77684	0.00548896	GPC5
rs61973627	13	93104064	T	0.0177289	169384	0.792725	0.0836539	0.672847	0.933961	-2.77667	0.00549188	GPC5
rs112679566	19	10130430	C	0.170305	169904	1.07472	0.0259835	1.02136	1.13087	2.77348	0.00554605	RDH8
rs7115038	11	46897792	C	0.0871407	169955	0.902379	0.0370549	0.839166	0.970354	-2.77211	0.00556942	LRP4
rs10838634	11	46929954	A	0.0972491	169143	0.907	0.0352175	0.846506	0.971817	-2.77172	0.00557613	LRP4
rs13306501	19	11238808	A	0.0437143	169567	0.865672	0.0520612	0.781697	0.958667	-2.77076	0.00559249	LDLR
rs7986569	13	92720728	G	0.446874	169784	1.05693	0.0199845	1.01633	1.09915	2.77035	0.00559967	GPC5
rs17512269	1	92177062	T	0.24076	169175	1.06585	0.0230242	1.01882	1.11505	2.76983	0.00560854	TGFBR3
rs62172583	2	170021867	A	0.0340874	169843	1.15386	0.0516882	1.04269	1.27688	2.76882	0.00562596	LRP2
rs9560909	13	92705227	T	0.446473	169933	1.05686	0.0199785	1.01628	1.09906	2.76809	0.00563856	GPC5
rs7490573	13	92705805	G	0.446557	169900	1.05684	0.0199803	1.01625	1.09905	2.76689	0.00565938	GPC5
rs1115787	22	35453827	C	0.383628	169113	1.05811	0.02043	1.01658	1.10134	2.7647	0.0056975	ISX
rs61382645	11	46923107	T	0.0853424	169189	0.901566	0.037492	0.837692	0.970311	-2.76383	0.00571266	LRP4
rs74591837	2	170005228	G	0.034105	169814	1.15346	0.0516716	1.04236	1.2764	2.76296	0.00572796	LRP2
rs145398788	14	68196257	C	0.0193563	169118	1.20334	0.0670461	1.05516	1.37233	2.76085	0.00576514	RDH12
rs6492571	13	92710145	G	0.446508	169988	1.05671	0.0199798	1.01613	1.09891	2.76084	0.00576528	GPC5
rs12466068	2	170045912	C	0.0332246	169227	1.15558	0.0523879	1.04282	1.28054	2.76026	0.00577554	LRP2
rs80281376	2	170045877	A	0.0332246	169227	1.15558	0.0523879	1.04282	1.28054	2.76026	0.00577554	LRP2
rs6492577	13	92724230	A	0.446113	169095	1.05681	0.0200199	1.01614	1.0991	2.75983	0.00578323	GPC5
rs113010993	13	92723192	T	0.024574	169549	1.17979	0.0599253	1.04905	1.32683	2.75906	0.00579679	GPC5
rs57368576	11	46922133	G	0.0855904	169026	0.901827	0.0374591	0.837988	0.970529	-2.75854	0.00580601	LRP4
rs9667108	11	46935185	C	0.085726	168916	0.901796	0.0374723	0.837938	0.97052	-2.7585	0.00580678	LRP4
rs7120113	11	46934369	T	0.0856726	168963	0.901845	0.0374708	0.837986	0.97057	-2.75715	0.00583068	LRP4
rs62172602	2	170044379	A	0.0332232	169234	1.15539	0.0523877	1.04264	1.28032	2.75705	0.00583257	LRP2
rs12478774	2	170042909	C	0.0332234	169233	1.15537	0.0523877	1.04263	1.28031	2.75684	0.00583626	LRP2
rs62172603	2	170045038	T	0.033224	169230	1.15537	0.0523877	1.04262	1.2803	2.75671	0.00583853	LRP2
rs58389391	11	46893769	C	0.133944	169966	1.08445	0.0294217	1.02369	1.14883	2.75569	0.00585679	LRP4
rs114648421	2	170027496	A	0.033728	169681	1.15402	0.0519933	1.04221	1.27782	2.75519	0.00586584	LRP2
rs62172597	2	170031082	T	0.0334983	169501	1.1545	0.0521675	1.04229	1.27879	2.75402	0.00588679	LRP2
rs137866734	1	94539830	T	0.011585	168925	1.25979	0.083905	1.06876	1.48498	2.7525	0.00591426	ABCA4
rs61939622	12	57340431	C	0.0925855	169276	1.09605	0.0333287	1.02674	1.17004	2.75185	0.00592602	RDH16
rs2306036	11	46911704	C	0.155327	168358	1.07986	0.0279226	1.02235	1.1406	2.75148	0.00593261	LRP4
rs4752947	11	46901156	T	0.133972	169953	1.08425	0.0294212	1.02349	1.14861	2.74929	0.0059725	LRP4
rs2306028	11	46900659	T	0.133967	169982	1.0842	0.0294216	1.02344	1.14856	2.74762	0.00600302	LRP4
rs9584214	13	94977567	G	0.356199	169988	0.944012	0.0209787	0.905984	0.983637	-2.74642	0.00602503	GPC6
rs7325647	13	92705511	C	0.441766	169833	1.05641	0.0199988	1.01581	1.09864	2.74415	0.00606672	GPC5
rs2046736	1	92175008	T	0.241429	169114	1.06519	0.0230159	1.01821	1.11434	2.74387	0.0060719	TGFBR3
rs7112518	11	46919895	A	0.0855088	169316	0.902393	0.0374315	0.838559	0.971085	-2.74382	0.0060729	LRP4
rs10838624	11	46891789	T	0.133991	169982	1.08405	0.0294213	1.0233	1.1484	2.74295	0.00608905	LRP4
rs17243032	19	11245574	C	0.0435032	169700	0.86687	0.0521183	0.782692	0.960102	-2.74119	0.00612171	LDLR
rs1887115	13	92722820	T	0.446708	169697	1.0562	0.0199899	1.01562	1.0984	2.73511	0.00623599	GPC5
rs1887116	13	92722653	G	0.446725	169715	1.05619	0.0199885	1.01561	1.09839	2.73508	0.00623652	GPC5
rs17212087	2	170036931	T	0.0333089	169384	1.15391	0.0523452	1.04139	1.27858	2.7348	0.0062419	LRP2
rs12294921	11	46915192	A	0.0854914	169327	0.902718	0.0374242	0.838873	0.971421	-2.73474	0.00624299	LRP4
rs13306513	19	11218226	A	0.0444819	169687	0.868682	0.0514799	0.78531	0.960905	-2.73463	0.00624505	LDLR
rs78152449	13	93110556	G	0.0407282	168900	0.863264	0.0538022	0.776868	0.959269	-2.73287	0.00627843	GPC5
rs140898392	19	11218361	A	0.0444714	169716	0.868803	0.0514798	0.78542	0.961039	-2.73192	0.00629666	LDLR
rs1977397	13	92706142	G	0.446783	169879	1.05608	0.0199817	1.01552	1.09826	2.73076	0.00631883	GPC5
rs117633166	15	74491145	T	0.0201838	169988	0.808733	0.077741	0.694436	0.941843	-2.73068	0.00632036	STRA6
rs9301774	13	92705641	G	0.446788	169878	1.05607	0.0199799	1.01552	1.09825	2.73066	0.00632082	GPC5
rs2867219	11	46915562	C	0.155309	168384	1.07921	0.0279293	1.02173	1.13994	2.7295	0.00634295	LRP4
rs943243	13	92708218	A	0.446794	169897	1.05603	0.0199803	1.01547	1.0982	2.72839	0.00636435	GPC5
rs9523495	13	92713692	A	0.446805	169876	1.05602	0.0199808	1.01546	1.09819	2.7279	0.00637396	GPC5
rs11070009	13	92706254	T	0.441735	169820	1.05607	0.0200008	1.01548	1.0983	2.72779	0.00637595	GPC5
rs62172586	2	170029770	A	0.0335294	169523	1.15291	0.0521681	1.04085	1.27703	2.72748	0.00638208	LRP2
rs61898531	11	46922596	T	0.0851492	169203	0.902742	0.0375143	0.838748	0.971619	-2.72745	0.00638262	LRP4
rs6492583	13	92751750	C	0.455969	169857	1.05588	0.019945	1.0154	1.09797	2.72616	0.00640752	GPC5
rs7993328	13	92702842	T	0.465215	169140	1.05595	0.0199749	1.01541	1.09812	2.72567	0.00641716	GPC5
rs2306033	11	46897446	A	0.134048	169988	1.08342	0.0294145	1.02272	1.14772	2.72389	0.00645181	LRP4
rs9523508	13	92750903	A	0.45599	169849	1.0558	0.0199448	1.01533	1.09789	2.72265	0.00647601	GPC5
rs1977399	13	92720238	A	0.447163	169750	1.05588	0.0199862	1.01532	1.09807	2.72074	0.00651358	GPC5
rs2290883	11	46890197	A	0.134082	169971	1.08325	0.0294212	1.02255	1.14755	2.71805	0.00656678	LRP4
rs6492582	13	92751675	T	0.455924	169866	1.05568	0.0199464	1.01521	1.09777	2.71658	0.006596	GPC5
rs113288277	1	979748	T	0.0421539	169142	1.13646	0.0471905	1.03606	1.24658	2.7106	0.00671606	AGRN
rs114927249	2	170035581	T	0.03334	169421	1.15222	0.052345	1.03987	1.27671	2.70684	0.00679268	LRP2
rs9560914	13	92730085	T	0.441556	169341	1.05566	0.0200166	1.01505	1.0979	2.70608	0.00680824	GPC5
rs114885312	1	952345	T	0.0362346	168458	1.14706	0.0507181	1.03852	1.26694	2.70519	0.00682644	AGRN
rs1411744	13	92753183	C	0.456072	169879	1.05543	0.019945	1.01497	1.09751	2.70491	0.00683235	GPC5
rs4773660	13	92724863	C	0.446578	169416	1.05557	0.0200027	1.01499	1.09777	2.70358	0.00685962	GPC5
rs12429155	13	92702574	T	0.465247	169120	1.05543	0.0199794	1.0149	1.09758	2.70031	0.00692748	GPC5
rs9589414	13	92701800	C	0.465309	168992	1.05543	0.0199892	1.01488	1.0976	2.69872	0.00696069	GPC5
rs7325521	13	92723413	T	0.446519	169442	1.05546	0.0200006	1.01488	1.09765	2.69866	0.00696191	GPC5
rs61974508	13	93502554	T	0.102598	169988	0.912588	0.033895	0.853932	0.975273	-2.69864	0.00696227	GPC5
rs9560907	13	92701724	A	0.465325	168982	1.05535	0.0199909	1.0148	1.09752	2.69463	0.00704663	GPC5
rs6492576	13	92723725	A	0.446543	169445	1.05535	0.0200008	1.01478	1.09754	2.69351	0.00707031	GPC5
rs12429380	13	92702651	A	0.465278	169127	1.05527	0.019979	1.01475	1.09741	2.69273	0.00708704	GPC5
rs7958413	12	57350194	C	0.0914841	169412	1.09433	0.0334928	1.0248	1.16858	2.69152	0.0071128	RDH16
rs9556148	13	92730749	C	0.441734	169336	1.05534	0.0200162	1.01474	1.09756	2.69075	0.00712913	GPC5
rs4126972	13	92754653	C	0.456053	169910	1.05512	0.0199467	1.01467	1.09719	2.68985	0.00714852	GPC5
rs62172599	2	170032744	T	0.0334513	169470	1.15064	0.0522867	1.03856	1.27481	2.68363	0.00728267	LRP2
rs7993987	13	92751805	C	0.456542	169900	1.05494	0.0199395	1.01451	1.09698	2.68232	0.0073114	GPC5
rs138111392	12	12314282	T	0.0259252	169603	1.17082	0.0587934	1.04338	1.31381	2.6823	0.00731186	LRP6
rs6492579	13	92725054	C	0.446605	169416	1.0551	0.0200003	1.01454	1.09728	2.6817	0.00732493	GPC5
rs9556146	13	92729932	A	0.441594	169357	1.05507	0.0200172	1.01448	1.09729	2.67825	0.00740071	GPC5
rs1887117	13	92722580	C	0.44706	169664	1.05497	0.0199903	1.01444	1.09713	2.67707	0.00742702	GPC5
rs34523492	13	92724733	C	0.44182	169362	1.05502	0.0200153	1.01443	1.09723	2.67595	0.00745181	GPC5
rs7987342	13	92701948	A	0.465596	168961	1.05487	0.0199914	1.01434	1.09702	2.67202	0.00753953	GPC5
rs9560906	13	92701065	A	0.46535	168920	1.05477	0.0199921	1.01424	1.09692	2.66737	0.00764467	GPC5
rs7985171	13	92724069	T	0.44184	169360	1.05483	0.0200174	1.01425	1.09704	2.66678	0.00765817	GPC5
rs117564063	13	94739418	C	0.0113607	168827	0.749658	0.108165	0.606448	0.926688	-2.66387	0.00772466	GPC6
rs9589411	13	92699442	A	0.465466	168906	1.0546	0.0199934	1.01407	1.09674	2.65883	0.00784131	GPC5
rs1359670	13	92700496	C	0.465368	168919	1.0546	0.0199949	1.01407	1.09675	2.65876	0.00784277	GPC5
rs1359669	13	92700788	A	0.465379	168913	1.05458	0.0199949	1.01405	1.09672	2.65758	0.0078705	GPC5
rs9560905	13	92699191	C	0.465375	168911	1.05457	0.0199951	1.01404	1.09672	2.65723	0.00787867	GPC5
rs16947501	13	93031336	C	0.0343985	169775	0.855815	0.0586167	0.762931	0.960008	-2.65625	0.00790151	GPC5
rs426697	13	92332712	G	0.102028	169203	0.913794	0.0339937	0.854895	0.976751	-2.65196	0.00800272	GPC5
rs72900404	1	963338	A	0.0432318	168938	1.13217	0.0468515	1.03283	1.24105	2.64947	0.00806175	AGRN
rs12427492	13	92725453	G	0.441878	169360	1.0544	0.0200162	1.01383	1.09658	2.64624	0.00813931	GPC5
rs9556141	13	92699157	C	0.465529	168852	1.0543	0.0200001	1.01377	1.09644	2.64363	0.00820217	GPC5
rs35678764	19	10117624	A	0.329122	168436	1.05745	0.021132	1.01455	1.10217	2.64354	0.00820432	RDH8
rs17571088	1	92146890	G	0.182036	169988	0.932785	0.026321	0.885884	0.982169	-2.64353	0.00820462	TGFBR3
rs17242899	19	11216768	C	0.0442062	169535	0.872627	0.0515417	0.788781	0.965386	-2.64343	0.00820703	LDLR
rs72635414	13	92695918	C	0.46522	168819	1.05428	0.0200038	1.01375	1.09644	2.64254	0.00822866	GPC5
rs2182499	13	92727286	A	0.441581	169355	1.05432	0.0200181	1.01375	1.0965	2.64221	0.00823662	GPC5
rs9301773	13	92696162	C	0.465384	168897	1.05412	0.0199975	1.01361	1.09626	2.63573	0.00839576	GPC5
rs7325691	13	92697032	A	0.465386	168904	1.05411	0.0199973	1.0136	1.09625	2.63533	0.00840566	GPC5
rs9560904	13	92697122	T	0.465386	168904	1.05411	0.0199973	1.0136	1.09625	2.63533	0.00840566	GPC5
rs7327242	13	92696769	G	0.465386	168892	1.0541	0.0199973	1.01358	1.09623	2.63467	0.00842186	GPC5
rs9561028	13	93031025	T	0.0343464	169741	0.856904	0.0586157	0.763903	0.961227	-2.63461	0.00842345	GPC5
rs7327060	13	92696684	C	0.46539	168895	1.05409	0.0199973	1.01358	1.09623	2.6344	0.00842862	GPC5
rs55924356	12	12320326	T	0.0263549	169760	1.16625	0.0584306	1.04005	1.30776	2.63202	0.00848794	LRP6
rs1411742	13	92753696	A	0.456595	169923	1.05384	0.0199389	1.01346	1.09584	2.63029	0.00853128	GPC5
rs6492584	13	92754783	A	0.456629	169988	1.05377	0.0199377	1.01338	1.09576	2.62669	0.00862199	GPC5
rs9560903	13	92696362	A	0.465245	168812	1.05383	0.0200016	1.01332	1.09596	2.6214	0.00875697	GPC5
rs4667596	2	170070172	T	0.0199132	169988	0.816137	0.0776167	0.700964	0.950233	-2.61765	0.00885365	LRP2
rs9556147	13	92730240	G	0.442338	168578	1.05382	0.0200527	1.01321	1.09606	2.6142	0.00894357	GPC5
rs9516008	13	92727985	A	0.49829	169287	1.05355	0.0199672	1.01312	1.0956	2.61266	0.00898416	GPC5
rs117373926	19	11235077	G	0.0437035	169712	0.873419	0.0518044	0.78909	0.966759	-2.61253	0.00898757	LDLR
rs79548558	1	94482263	A	0.0192602	169988	0.813412	0.0790848	0.696616	0.94979	-2.61134	0.0090188	ABCA4
rs111849647	1	92253304	G	0.0925143	168963	0.911345	0.0356242	0.849884	0.977251	-2.60592	0.00916285	TGFBR3
rs17248952	19	11236411	T	0.0436854	169702	0.873771	0.0518036	0.789409	0.967148	-2.60478	0.00919327	LDLR
rs34073963	12	57531930	A	0.0447737	169988	1.12613	0.0456853	1.02967	1.23161	2.60004	0.00932117	LRP1
rs7322610	13	92726657	T	0.498272	169292	1.05317	0.019965	1.01276	1.0952	2.59489	0.00946213	GPC5
rs1926492	13	92727311	G	0.498278	169287	1.05317	0.0199649	1.01275	1.0952	2.59472	0.00946692	GPC5
rs61973629	13	93112838	C	0.0415143	169532	0.871685	0.0529877	0.785699	0.967081	-2.59168	0.00955072	GPC5
rs9561026	13	93025051	T	0.034088	169605	0.858679	0.0587946	0.765217	0.963556	-2.5914	0.00955872	GPC5
rs9560832	13	92270744	C	0.21176	168344	0.937406	0.0249506	0.892668	0.984387	-2.59066	0.0095793	GPC5
rs12085639	1	94478293	A	0.143165	169057	0.92729	0.0291642	0.875772	0.981839	-2.58841	0.00964205	ABCA4
rs2111165	12	12326255	G	0.0309808	169734	1.15162	0.0545394	1.03487	1.28154	2.58841	0.00964215	LRP6
rs6492581	13	92731287	A	0.498417	169263	1.05301	0.01997	1.01259	1.09504	2.58649	0.00969592	GPC5
rs4773687	13	93119289	C	0.465928	169728	1.05307	0.0200156	1.01256	1.09521	2.58357	0.00977834	GPC5
rs9301772	13	92694581	A	0.465488	168578	1.05306	0.0200152	1.01255	1.09519	2.58308	0.00979238	GPC5
rs76431866	18	29167669	A	0.022159	169818	1.17731	0.0632559	1.04003	1.33271	2.5805	0.00986571	TTR
rs1571295	13	93116692	C	0.466501	168317	1.05327	0.0201134	1.01256	1.09562	2.58037	0.00986956	GPC5
rs79388776	2	170070815	G	0.0199573	169988	0.819132	0.0774075	0.703825	0.953331	-2.57739	0.00995488	LRP2
rs4752946	11	46896908	C	0.145644	169966	1.07574	0.0283348	1.01763	1.13717	2.57659	0.00997813	LRP4
rs142621536	12	57352793	T	0.0265803	169430	0.841793	0.0668476	0.738422	0.959635	-2.57632	0.00998569	RDH16
rs7994299	13	92729105	C	0.498272	169287	1.05276	0.019965	1.01236	1.09477	2.57533	0.0100144	GPC5
rs117317257	13	94116821	G	0.0141285	169551	1.22194	0.077848	1.04902	1.42336	2.57477	0.0100308	GPC6
rs58088273	1	94478219	C	0.142771	169117	0.927671	0.0291758	0.876112	0.982265	-2.57329	0.0100737	ABCA4
rs2304181	19	11238975	T	0.0705681	169503	0.900621	0.0407256	0.831527	0.975456	-2.57015	0.0101653	LDLR
rs7997156	13	93123755	T	0.498687	168740	0.949776	0.0200547	0.913168	0.987852	-2.56944	0.0101863	GPC5
rs9589555	13	93125985	T	0.0419359	168710	0.872972	0.0528824	0.787021	0.968309	-2.56895	0.0102008	GPC5
rs11524050	12	57354514	A	0.0883322	169372	1.09138	0.034077	1.02087	1.16677	2.56612	0.0102843	RDH16
rs12576416	11	46876450	C	0.145687	169946	1.07538	0.0283349	1.01729	1.1368	2.56495	0.0103191	LRP4
rs4773661	13	92730260	G	0.498594	169231	1.05255	0.0199682	1.01215	1.09456	2.56494	0.0103193	GPC5
rs4147853	1	94478538	T	0.142923	168899	0.928006	0.0291931	0.876398	0.982653	-2.55941	0.0104851	ABCA4
rs7337822	13	92321797	A	0.125	168632	0.923646	0.0310414	0.869127	0.981586	-2.55872	0.0105059	GPC5
rs9523501	13	92717880	T	0.498102	169685	1.05235	0.0199481	1.012	1.09431	2.55799	0.0105278	GPC5
rs553717	13	92345579	T	0.104675	169988	0.918102	0.0334752	0.859799	0.980359	-2.55252	0.0106946	GPC5
rs1853996	13	92729343	C	0.498204	169278	1.05226	0.0199653	1.01188	1.09425	2.55134	0.0107311	GPC5
rs61973628	13	93111932	C	0.0414252	169474	0.873564	0.0529925	0.787386	0.969175	-2.55081	0.0107474	GPC5
rs914557	13	92322314	A	0.12495	168628	0.923983	0.0310424	0.869442	0.981945	-2.54689	0.0108686	GPC5
rs9560920	13	92750413	G	0.442496	169753	1.05225	0.0199993	1.0118	1.09432	2.54673	0.0108736	GPC5
rs1809293	11	46876502	T	0.145746	169963	1.07481	0.0283322	1.01675	1.13618	2.54635	0.0108855	LRP4
rs56194616	1	92332387	A	0.0187541	169670	0.813954	0.0808736	0.694641	0.953761	-2.54534	0.0109171	TGFBR3
rs7994471	13	92716626	G	0.497991	169747	1.05198	0.0199404	1.01166	1.09391	2.54139	0.0110413	GPC5
rs77540940	13	92661788	G	0.0270401	169988	1.15739	0.0575274	1.03398	1.29553	2.5408	0.0110598	GPC5
rs17242635	19	11239618	A	0.0709168	169593	0.90202	0.0405945	0.833033	0.97672	-2.54021	0.0110786	LDLR
rs72641466	13	92248377	T	0.0868746	168605	1.09136	0.0344314	1.02014	1.16755	2.539	0.011117	GPC5
rs61973634	13	93124105	C	0.0429882	169721	0.876448	0.0519589	0.791587	0.970407	-2.53811	0.0111454	GPC5
rs142113693	13	92247476	C	0.0868651	168589	1.0913	0.0344323	1.02008	1.16749	2.53735	0.0111694	GPC5
rs308	8	19817476	G	0.0208109	169839	1.17867	0.0647999	1.03808	1.33828	2.53677	0.0111879	LPL
rs72641464	13	92248184	G	0.0868748	168599	1.09127	0.0344323	1.02005	1.16746	2.53665	0.0111919	GPC5
rs7992170	13	92733984	T	0.442782	169397	1.052	0.0200151	1.01153	1.09409	2.53278	0.0113163	GPC5
rs72641462	13	92246677	A	0.0868817	168620	1.09103	0.034433	1.01983	1.16721	2.53029	0.011397	GPC5
rs66824794	1	92329487	T	0.0186548	169661	0.814408	0.0811588	0.694639	0.954826	-2.52954	0.0114212	TGFBR3
rs4773686	13	93119092	G	0.474395	169988	1.05181	0.0200006	1.01138	1.09386	2.52562	0.0115494	GPC5
rs1412311	13	92320707	G	0.124832	168715	0.924716	0.0310432	0.87013	0.982725	-2.52129	0.0116924	GPC5
rs6685743	1	92255325	G	0.0710906	168841	0.903106	0.0404288	0.834306	0.977578	-2.52087	0.0117066	TGFBR3
rs34480538	19	10117242	C	0.210009	169712	1.06265	0.0241105	1.01361	1.11408	2.52045	0.0117204	RDH8
rs115077972	1	92331462	C	0.0187267	169464	0.815759	0.0809134	0.696127	0.955951	-2.51672	0.0118454	TGFBR3
rs67613770	1	92329519	C	0.0186378	169655	0.815409	0.0811589	0.695493	0.956	-2.5144	0.0119236	TGFBR3
rs7990662	13	92719437	G	0.498491	169647	1.05136	0.0199494	1.01104	1.09328	2.51052	0.0120555	GPC5
rs746612	13	92322458	G	0.124717	168658	0.925025	0.031049	0.870411	0.983065	-2.51006	0.0120711	GPC5
rs9560919	13	92740568	C	0.442782	169412	1.05152	0.0200159	1.01107	1.0936	2.51005	0.0120716	GPC5
rs61973631	13	93120523	C	0.0421215	169581	0.876628	0.0524598	0.790972	0.971559	-2.50998	0.0120738	GPC5
rs16946426	13	92309261	C	0.125477	168851	0.925325	0.030945	0.870871	0.983184	-2.508	0.0121417	GPC5
rs60258676	11	46897787	C	0.145673	169942	1.07368	0.0283537	1.01564	1.13504	2.50739	0.0121626	LRP4
rs4847196	1	94554453	A	0.217676	169075	0.940261	0.0245763	0.896043	0.986661	-2.50638	0.0121975	ABCA4
rs1326742	13	92321188	G	0.12477	168683	0.925149	0.0310423	0.870539	0.983184	-2.50629	0.0122006	GPC5
rs11843168	13	92316767	C	0.124966	168814	0.925224	0.0310212	0.870646	0.983223	-2.50537	0.0122322	GPC5
rs4147831	1	94544233	A	0.0796968	169988	0.908643	0.0382517	0.843012	0.979385	-2.50453	0.0122614	ABCA4
rs10492611	13	92316863	A	0.124962	168815	0.92526	0.0310211	0.87068	0.983261	-2.50413	0.0122754	GPC5
rs3906488	13	92319182	C	0.124908	168768	0.925306	0.0310215	0.870723	0.983311	-2.50248	0.0123327	GPC5
rs2304182	19	11238877	A	0.0707774	169482	0.90337	0.0406226	0.834234	0.978236	-2.50163	0.0123622	LDLR
rs61973633	13	93120696	T	0.0419713	169890	0.877054	0.0525169	0.791268	0.97214	-2.498	0.0124897	GPC5
rs1365875	13	92319230	A	0.124899	168765	0.925441	0.0310209	0.870851	0.983453	-2.49783	0.0124956	GPC5
rs183103946	2	170225909	G	0.0173293	168472	1.19436	0.0711154	1.03897	1.373	2.49753	0.0125064	LRP2
rs6492560	13	92321532	G	0.124517	168580	0.925397	0.0310725	0.870721	0.983506	-2.49522	0.0125881	GPC5
rs1365874	13	92319454	T	0.124886	168758	0.925554	0.0310208	0.870957	0.983573	-2.4939	0.0126348	GPC5
rs3864178	13	92319493	T	0.124884	168756	0.925567	0.0310207	0.870969	0.983587	-2.49346	0.0126506	GPC5
rs3852116	13	92319569	T	0.124883	168758	0.925582	0.0310207	0.870983	0.983602	-2.49295	0.0126688	GPC5
rs2882822	13	92320156	A	0.124887	168744	0.925593	0.0310202	0.870995	0.983614	-2.49258	0.0126818	GPC5
rs112147428	13	92317896	A	0.124912	168795	0.925604	0.0310213	0.871003	0.983627	-2.49213	0.012698	GPC5
rs2065855	13	92245221	C	0.0868686	168634	1.08962	0.0344468	1.01849	1.16573	2.49171	0.0127129	GPC5
rs9589327	13	92318362	C	0.124906	168779	0.925617	0.0310215	0.871015	0.983641	-2.49166	0.0127148	GPC5
rs16946459	13	92317714	C	0.124913	168793	0.925621	0.0310213	0.871019	0.983645	-2.49154	0.012719	GPC5
rs11843298	13	92318020	G	0.12491	168794	0.925628	0.0310212	0.871026	0.983652	-2.4913	0.0127276	GPC5
rs16946409	13	92306271	C	0.126021	169491	0.926108	0.0308157	0.871829	0.983766	-2.49109	0.0127351	GPC5
rs17131560	1	92254485	G	0.0921271	168984	0.915067	0.035631	0.853343	0.981255	-2.49104	0.012737	TGFBR3
rs9583952	13	92318488	G	0.1249	168771	0.925637	0.0310214	0.871034	0.983662	-2.49098	0.0127392	GPC5
rs9589324	13	92305310	C	0.126173	169458	0.926168	0.0307929	0.871925	0.983787	-2.49081	0.0127452	GPC5
rs1412312	13	92320265	G	0.124877	168774	0.925664	0.0310202	0.871061	0.983689	-2.49012	0.0127698	GPC5
rs61973632	13	93120592	A	0.0421311	169839	0.877756	0.0523943	0.792093	0.972685	-2.48855	0.0128264	GPC5
rs11841822	13	92318136	T	0.124887	168816	0.925799	0.0310213	0.871187	0.983834	-2.48534	0.0129427	GPC5
rs1831568	13	92320459	G	0.12488	168746	0.925804	0.0310195	0.871195	0.983837	-2.48529	0.0129446	GPC5
rs34393552	12	57536989	A	0.0367879	169988	0.869426	0.0563295	0.778547	0.970914	-2.48399	0.0129921	LRP1
rs2065856	13	92245183	A	0.0868838	168639	1.08931	0.0344454	1.0182	1.16539	2.4835	0.0130098	GPC5
rs16946412	13	92306348	G	0.12599	169510	0.926349	0.0308169	0.872053	0.984025	-2.48255	0.0130446	GPC5
rs7321165	13	92313640	A	0.124955	168853	0.925947	0.0310074	0.87135	0.983965	-2.48129	0.0130907	GPC5
rs60635585	13	92315967	C	0.124959	168839	0.925956	0.0310101	0.871354	0.98398	-2.48076	0.0131103	GPC5
rs1831567	13	92320510	T	0.12485	168762	0.92595	0.0310219	0.871328	0.983996	-2.48003	0.0131373	GPC5
rs55924226	13	92321481	C	0.124477	168895	0.925894	0.0310507	0.871226	0.983992	-2.47966	0.0131506	GPC5
rs9524382	13	94891510	A	0.344839	169988	1.05296	0.0208138	1.01087	1.0968	2.47941	0.0131601	GPC6
rs7944040	11	68101356	C	0.445917	169988	0.951427	0.0200841	0.914702	0.989626	-2.47921	0.0131675	LRP5
rs1409602	13	92316043	T	0.124954	168842	0.926008	0.0310099	0.871403	0.984035	-2.47896	0.0131766	GPC5
rs1409603	13	92316157	C	0.124954	168850	0.92601	0.03101	0.871405	0.984037	-2.47889	0.0131793	GPC5
rs72643220	13	92306265	T	0.12599	169526	0.926464	0.0308173	0.872161	0.984148	-2.47847	0.0131947	GPC5
rs9524295	13	94629448	G	0.162232	169692	0.933866	0.0276073	0.884678	0.985789	-2.4784	0.0131973	GPC6
rs55707312	12	57335541	C	0.0261342	169988	0.846844	0.0671417	0.742425	0.96595	-2.47593	0.0132889	RDH16
rs1326747	13	92290740	G	0.138559	169523	1.0726	0.0283139	1.0147	1.13381	2.47544	0.0133071	GPC5
rs72643226	13	92315702	C	0.124608	169126	0.926102	0.0310292	0.871459	0.984172	-2.47414	0.0133556	GPC5
rs7994808	13	92755335	G	0.458053	168630	1.05074	0.0200045	1.01034	1.09275	2.47398	0.0133617	GPC5
rs138761471	1	68916770	G	0.0162352	169200	1.199	0.0733738	1.0384	1.38444	2.47345	0.0133816	RPE65
rs61973636	13	93125591	C	0.0418719	168908	0.877761	0.0527373	0.791564	0.973344	-2.47227	0.0134258	GPC5
rs117289720	19	10131756	T	0.120163	169632	1.07678	0.0299303	1.01543	1.14183	2.47146	0.0134563	RDH8
rs111743400	13	93115031	G	0.0420822	169882	0.878617	0.0524042	0.792854	0.973657	-2.46939	0.0135344	GPC5
rs10874831	1	94555166	T	0.217061	168602	0.941012	0.0246238	0.896676	0.987541	-2.46912	0.0135444	ABCA4
rs9301742	13	92278136	A	0.18047	169025	1.06506	0.0255509	1.01304	1.11976	2.46698	0.0136258	GPC5
rs9301920	13	94624463	C	0.162624	169815	0.934264	0.0275627	0.885132	0.986123	-2.46697	0.0136261	GPC6
rs12911385	15	74493886	T	0.3138	169611	1.05402	0.0213295	1.01086	1.09901	2.46641	0.0136477	STRA6
rs11172074	12	57350928	A	0.0441502	169988	0.881445	0.0511987	0.797287	0.974486	-2.46476	0.0137107	RDH16
rs61973637	13	93125903	C	0.0416062	168881	0.877684	0.0529397	0.791181	0.973645	-2.46448	0.0137212	GPC5
rs11843202	13	92317018	C	0.124579	169137	0.926403	0.0310282	0.871744	0.98449	-2.46374	0.0137495	GPC5
rs61973630	13	93114265	T	0.0419794	169988	0.878767	0.0524712	0.792885	0.973951	-2.46299	0.0137785	GPC5
rs72641452	13	92243882	T	0.0869283	168662	1.08846	0.034443	1.0174	1.16447	2.46091	0.0138587	GPC5
rs145243487	5	88035532	T	0.0568295	168381	1.10748	0.0415225	1.02092	1.20138	2.45866	0.0139457	MEF2C
rs163926	13	92336055	C	0.10329	169262	0.920497	0.0337044	0.861655	0.983358	-2.45787	0.0139762	GPC5
rs9524294	13	94625016	G	0.162579	169822	0.934533	0.0275627	0.885387	0.986407	-2.45652	0.014029	GPC6
rs1326743	13	92282281	G	0.138643	169615	1.07203	0.028316	1.01415	1.13321	2.45635	0.0140357	GPC5
rs77833898	19	10132000	A	0.11977	169988	1.07631	0.0299585	1.01493	1.1414	2.45455	0.014106	RDH8
rs12262164	10	95367830	C	0.0210804	168664	1.17257	0.0648848	1.03254	1.33158	2.45353	0.0141463	RBP4
rs1325968	13	94875949	T	0.499246	168521	1.0503	0.0200074	1.00992	1.09231	2.45311	0.0141628	GPC6
rs75447800	13	92232331	A	0.0889078	169254	0.914654	0.0363864	0.851696	0.982266	-2.45173	0.0142173	GPC5
rs6662887	1	92174914	T	0.327771	169013	1.05312	0.021112	1.01043	1.09761	2.45146	0.0142276	TGFBR3
rs1122206	19	10129552	G	0.139823	169690	1.07139	0.028154	1.01387	1.13217	2.44915	0.0143195	RDH8
rs7986709	13	92748680	A	0.499041	169437	1.05008	0.0199599	1.00979	1.09197	2.44807	0.0143624	GPC5
rs62104337	19	10114740	A	0.209547	169652	1.06091	0.0241533	1.01186	1.11234	2.44807	0.0143626	RDH8
rs72643228	13	92315743	T	0.124595	169152	0.926905	0.0310178	0.872234	0.985003	-2.44712	0.0144005	GPC5
rs11619422	13	92316104	G	0.124589	169160	0.926958	0.0310177	0.872283	0.985059	-2.44529	0.0144734	GPC5
rs7986588	13	92748938	C	0.499156	169479	1.05001	0.019959	1.00973	1.0919	2.44521	0.0144767	GPC5
rs149926462	10	118391089	A	0.015012	169631	1.20349	0.0757906	1.03736	1.39622	2.44389	0.0145297	PNLIPRP2
rs7988839	13	93054962	C	0.0407403	169893	0.87782	0.0533255	0.790706	0.974532	-2.44374	0.014536	GPC5
rs9516009	13	92732336	G	0.499394	169259	1.05	0.0199649	1.0097	1.0919	2.44369	0.014538	GPC5
rs872098	13	94879225	T	0.496512	168455	1.05007	0.0200094	1.00969	1.09207	2.4418	0.0146142	GPC6
rs8112026	19	10115345	C	0.209478	169612	1.06072	0.0241548	1.01167	1.11214	2.44026	0.0146768	RDH8
rs981341	13	94603039	T	0.159359	168905	0.934371	0.0278549	0.884727	0.9868	-2.43699	0.0148102	GPC6
rs945937	13	94621603	A	0.162632	169840	0.935112	0.0275488	0.88596	0.986991	-2.43527	0.0148807	GPC6
rs6684961	1	92226827	T	0.150099	169665	1.06874	0.0273041	1.01305	1.1275	2.43495	0.0148938	TGFBR3
rs76883253	13	92234977	A	0.0887832	169210	0.915177	0.0364088	0.852145	0.98287	-2.43453	0.0149111	GPC5
rs1584154	13	92312496	C	0.124619	169163	0.927301	0.0310064	0.872625	0.985401	-2.43426	0.0149222	GPC5
rs76790420	13	93069914	T	0.0130691	169943	0.786497	0.098687	0.648178	0.954332	-2.43362	0.0149488	GPC5
rs12429177	13	93071017	T	0.013069	169944	0.786499	0.098687	0.64818	0.954334	-2.4336	0.0149496	GPC5
rs2209835	13	93068964	G	0.013069	169944	0.786499	0.098687	0.64818	0.954334	-2.4336	0.0149496	GPC5
rs1822915	13	92312729	C	0.124615	169161	0.927344	0.0310071	0.872665	0.985449	-2.43268	0.0149874	GPC5
rs1822916	13	92312747	T	0.124615	169161	0.927344	0.0310071	0.872665	0.985449	-2.43268	0.0149874	GPC5
rs2352487	13	92749695	A	0.4991	169520	1.04974	0.0199559	1.00947	1.09161	2.43241	0.0149986	GPC5
rs146533684	19	11233605	A	0.0436446	169666	0.882162	0.0515765	0.797345	0.976001	-2.43094	0.0150598	LDLR
rs35143140	19	10115997	A	0.3288	169226	1.05268	0.0211229	1.00999	1.09718	2.43071	0.0150692	RDH8
rs55970433	12	12328070	T	0.0309683	169754	1.14229	0.0547409	1.02608	1.27167	2.43034	0.0150845	LRP6
rs11165399	1	92204437	G	0.343758	169884	1.05197	0.0208505	1.00984	1.09585	2.42979	0.0151076	TGFBR3
rs342678	13	92347266	A	0.104032	169183	0.92166	0.0335957	0.862927	0.984391	-2.42825	0.0151718	GPC5
rs9589326	13	92307527	C	0.125431	169512	0.92792	0.030865	0.873451	0.985787	-2.42376	0.0153606	GPC5
rs9589322	13	92305182	G	0.125888	169702	0.928093	0.0307904	0.873741	0.985826	-2.4236	0.0153673	GPC5
rs9301776	13	92731745	G	0.49977	169233	1.04957	0.0199673	1.00929	1.09146	2.42297	0.0153941	GPC5
rs9589323	13	92305278	A	0.126018	169988	0.928241	0.0307344	0.873976	0.985875	-2.42282	0.0154004	GPC5
rs34859071	13	94814993	G	0.11627	168349	1.07643	0.0304283	1.01411	1.14258	2.42039	0.0155038	GPC6
rs75413918	13	92228168	G	0.089036	169381	0.915829	0.0363338	0.852878	0.983426	-2.41995	0.0155228	GPC5
rs180546	13	92325192	T	0.122382	168742	0.927121	0.0312866	0.871977	0.985752	-2.41865	0.0155781	GPC5
rs342683	13	92326734	T	0.122148	168856	0.927117	0.0312975	0.871955	0.985769	-2.41795	0.0156084	GPC5
rs342682	13	92324726	G	0.122451	168725	0.927205	0.0312783	0.872071	0.985825	-2.41639	0.0156751	GPC5
rs11165390	1	92203668	G	0.34387	169890	1.05167	0.0208531	1.00956	1.09555	2.41601	0.0156914	TGFBR3
rs180545	13	92324269	T	0.122446	168727	0.927247	0.0312781	0.87211	0.98587	-2.41495	0.0157373	GPC5
rs342680	13	92324311	C	0.122441	168722	0.927268	0.031278	0.87213	0.985892	-2.41424	0.0157682	GPC5
rs76882186	13	92225219	T	0.0891027	169400	0.916075	0.0363117	0.853144	0.983647	-2.41403	0.0157772	GPC5
rs342681	13	92324690	A	0.122458	168703	0.927342	0.0312786	0.872199	0.985971	-2.41165	0.0158806	GPC5
rs10492618	13	92240153	T	0.0888785	169096	0.915995	0.036393	0.852934	0.983719	-2.41102	0.0159082	GPC5
rs1831011	13	92734566	A	0.499542	169291	1.04927	0.0199615	1.00901	1.09114	2.40943	0.0159776	GPC5
rs76783341	13	92221145	A	0.0891502	169422	0.916365	0.0362934	0.853445	0.983924	-2.40651	0.0161058	GPC5
rs1933148	13	94607688	G	0.154806	169057	0.93439	0.0282008	0.884146	0.98749	-2.40635	0.0161128	GPC6
rs6658144	1	92252015	A	0.0687666	169988	0.906352	0.0408909	0.836547	0.981981	-2.40464	0.0161882	TGFBR3
rs9516013	13	92749069	A	0.499546	169459	1.04914	0.0199518	1.0089	1.09097	2.40411	0.0162117	GPC5
rs2182543	13	92295320	G	0.138144	169150	1.07064	0.0283993	1.01268	1.13193	2.40351	0.0162384	GPC5
rs142286944	1	985797	G	0.0296184	168831	1.14359	0.0558267	1.02506	1.27582	2.40333	0.0162465	AGRN
rs79017360	13	92268358	G	0.138526	169264	1.07054	0.028362	1.01265	1.13173	2.40329	0.0162481	GPC5
rs2148446	13	92742124	G	0.499578	169420	1.04912	0.0199587	1.00888	1.09098	2.40272	0.0162735	GPC5
rs1409600	13	92307384	C	0.125432	169522	0.928639	0.0308538	0.874146	0.986528	-2.39956	0.0164147	GPC5
rs168215	13	92323788	A	0.122413	168712	0.927734	0.0312776	0.872569	0.986386	-2.39821	0.0164753	GPC5
rs532067	13	94803288	A	0.460075	169441	0.953039	0.020064	0.916288	0.991264	-2.3973	0.0165165	GPC6
rs393695	13	92333104	G	0.123567	168767	0.928098	0.0311274	0.873169	0.986483	-2.39718	0.0165219	GPC5
rs56023721	1	92332285	G	0.0184757	169628	0.823239	0.0811458	0.70219	0.965156	-2.39703	0.0165288	TGFBR3
rs9516319	13	94606951	A	0.154763	169033	0.934656	0.0282006	0.884398	0.987771	-2.39627	0.0165627	GPC6
rs168216	13	92326757	A	0.12244	168671	0.927805	0.0312763	0.872638	0.986459	-2.39588	0.0165804	GPC5
rs6492558	13	92292951	T	0.138253	169530	1.07029	0.0283588	1.01242	1.13146	2.39529	0.0166073	GPC5
rs459342	13	92324416	C	0.122488	168661	0.927856	0.0312689	0.872699	0.9865	-2.39465	0.016636	GPC5
rs342684	13	92328701	A	0.122432	168689	0.927862	0.031277	0.872691	0.986521	-2.39384	0.016673	GPC5
rs12973094	19	10120244	G	0.225516	168766	1.05835	0.0236929	1.01032	1.10865	2.39345	0.0166907	RDH8
rs12066159	1	92204798	G	0.343739	169886	1.05117	0.0208542	1.00907	1.09503	2.39305	0.0167092	TGFBR3
rs9589550	13	93122521	T	0.393531	168664	1.05009	0.0204348	1.00886	1.093	2.39179	0.0167666	GPC5
rs9301778	13	92732804	A	0.499454	169309	1.04891	0.0199658	1.00866	1.09077	2.3917	0.0167708	GPC5
rs182924	13	92328200	G	0.122395	168741	0.927943	0.031276	0.872769	0.986606	-2.39112	0.0167969	GPC5
rs4578517	13	92275817	T	0.138985	169914	1.06995	0.0282794	1.01226	1.13092	2.39072	0.0168153	GPC5
rs10401453	19	10137663	G	0.308987	169988	0.9494	0.0217205	0.909831	0.99069	-2.3906	0.016821	RDH8
rs2989988	13	92481564	C	0.0251877	169785	1.15375	0.0598417	1.02607	1.29733	2.38995	0.0168505	GPC5
rs2738461	19	11240794	T	0.194061	168803	0.940289	0.0257612	0.893992	0.988985	-2.38993	0.0168516	LDLR
rs9516323	13	94636568	T	0.155983	169394	0.935224	0.0280606	0.885178	0.9881	-2.38659	0.0170054	GPC6
rs12263473	10	85996039	G	0.375892	169932	0.95191	0.0206509	0.914151	0.991229	-2.38657	0.0170063	RGR
rs4147862	1	94471519	T	0.179833	169235	0.938887	0.0264272	0.891494	0.988799	-2.38618	0.0170244	ABCA4
rs61781087	1	92251215	C	0.0685488	169952	0.906933	0.0409436	0.836997	0.982712	-2.3859	0.0170375	TGFBR3
rs1326746	13	92288319	A	0.206122	169380	0.941881	0.0250982	0.89667	0.989372	-2.38567	0.0170479	GPC5
rs74822787	13	93116284	A	0.0188534	169731	0.827372	0.0794518	0.708062	0.966786	-2.3851	0.0170745	GPC5
rs4773664	13	92743751	A	0.499127	168925	1.0488	0.0199827	1.00852	1.09069	2.38443	0.0171058	GPC5
rs342686	13	92330703	A	0.122186	168898	0.928146	0.0312755	0.87296	0.98682	-2.38418	0.0171171	GPC5
rs16946316	13	92284335	A	0.0443383	169853	0.88536	0.051074	0.801025	0.978576	-2.384	0.0171256	GPC5
rs1926661	13	92284310	C	0.180261	169099	1.06279	0.0255637	1.01086	1.1174	2.38237	0.0172015	GPC5
rs9584176	13	94635909	A	0.155964	169411	0.935337	0.0280603	0.885285	0.988218	-2.38232	0.0172038	GPC6
rs4147863	1	94471154	T	0.179623	169182	0.938977	0.0264388	0.891559	0.988916	-2.38153	0.0172411	ABCA4
rs1415740	13	94623677	C	0.163304	169870	0.936647	0.0274865	0.887522	0.98849	-2.38114	0.0172591	GPC6
rs7331112	13	92275207	T	0.211329	168874	0.942436	0.0248991	0.897548	0.989568	-2.38112	0.0172602	GPC5
rs191479	13	92329127	T	0.12236	168666	0.928285	0.0312774	0.873088	0.986971	-2.37925	0.0173478	GPC5
rs12067583	1	92205590	G	0.343719	169861	1.05086	0.0208553	1.00877	1.09471	2.37878	0.0173702	TGFBR3
rs16946322	13	92286202	T	0.0441467	169820	0.885408	0.0511889	0.800887	0.978849	-2.3776	0.0174258	GPC5
rs7992479	13	92743276	G	0.50005	169455	1.04857	0.0199528	1.00835	1.09039	2.37687	0.0174603	GPC5
rs34729515	19	10119450	A	0.208889	168999	1.05936	0.0242656	1.01015	1.11096	2.37625	0.0174895	RDH8
rs9523505	13	92732832	T	0.499442	169327	1.04855	0.0199641	1.00831	1.09039	2.37461	0.0175677	GPC5
rs57926641	2	170047693	C	0.0437316	168711	1.11752	0.0468037	1.01957	1.22488	2.37402	0.0175956	LRP2
rs78327036	13	93057819	A	0.013097	169962	0.791997	0.0982467	0.653274	0.960177	-2.37359	0.0176159	GPC5
rs1105123	1	94592290	C	0.268601	168395	0.94729	0.0228226	0.905851	0.990626	-2.37263	0.0176619	ABCA4
rs11165410	1	92206121	T	0.343532	169862	1.05071	0.0208568	1.00863	1.09456	2.3719	0.0176969	TGFBR3
rs17513917	1	92205197	T	0.343565	169892	1.05068	0.0208631	1.00858	1.09454	2.36969	0.0178028	TGFBR3
rs2104519	13	92732978	T	0.499728	169337	1.04843	0.0199628	1.0082	1.09026	2.36909	0.0178319	GPC5
rs55640061	1	92332523	G	0.0184476	169616	0.825142	0.0811607	0.703792	0.967415	-2.36814	0.0178777	TGFBR3
rs1926660	13	92284465	C	0.138472	169450	1.06946	0.0283665	1.01162	1.1306	2.36741	0.0179131	GPC5
rs342685	13	92328862	T	0.122077	168836	0.928688	0.0312876	0.87345	0.98742	-2.36458	0.0180505	GPC5
rs2038953	13	92286322	C	0.180232	169121	1.06231	0.025575	1.01038	1.11692	2.36366	0.0180956	GPC5
rs1077834	15	58723479	C	0.218558	169493	0.94372	0.0245238	0.899433	0.990189	-2.36202	0.0181759	LIPC
rs118018922	13	94415913	C	0.0124131	168653	1.2173	0.083269	1.034	1.4331	2.36145	0.0182034	GPC6
rs61973566	13	93032150	A	0.0263087	169811	0.85406	0.0668705	0.749149	0.973664	-2.35908	0.0183201	GPC5
rs141474895	5	88065520	A	0.0163929	169159	1.18753	0.0728616	1.02949	1.36982	2.35888	0.0183301	MEF2C
rs79952514	13	92220395	A	0.0886423	169524	0.917867	0.0363424	0.854762	0.985632	-2.35819	0.0183641	GPC5
rs12615180	2	170097202	A	0.0197559	169797	0.833585	0.0772025	0.716531	0.969761	-2.35769	0.0183891	LRP2
rs7998953	13	92743108	T	0.499953	169442	1.04816	0.0199575	1.00795	1.08997	2.35685	0.0184308	GPC5
rs74617841	13	92275066	G	0.139366	169988	1.06884	0.0282519	1.01127	1.1297	2.3565	0.0184481	GPC5
rs12061269	1	92205412	A	0.343561	169891	1.05036	0.0208619	1.00828	1.0942	2.35534	0.0185059	TGFBR3
rs59407682	11	68124593	T	0.0118107	169803	1.22204	0.0851422	1.03422	1.44398	2.35517	0.0185144	LRP5
rs6492556	13	92283820	G	0.180323	169149	1.06204	0.0255633	1.01014	1.11661	2.35467	0.0185392	GPC5
rs9524300	13	94634348	T	0.157349	169445	0.936303	0.027956	0.88638	0.989037	-2.35429	0.0185579	GPC6
rs11570892	8	19823617	G	0.157437	169687	0.936247	0.0279876	0.886273	0.989039	-2.35376	0.0185848	LPL
rs9589877	13	94637317	G	0.156649	169369	0.936252	0.0280027	0.886252	0.989074	-2.35229	0.0186585	GPC6
rs1409605	13	92283533	C	0.180338	169138	1.06194	0.0255638	1.01004	1.1165	2.35079	0.0187336	GPC5
rs9284275	13	94616987	A	0.156079	169651	0.936226	0.0280412	0.88616	0.989121	-2.35005	0.0187707	GPC6
rs9515960	13	92276058	A	0.21079	169147	0.943167	0.0248998	0.898243	0.990338	-2.3499	0.0187784	GPC5
rs431670	13	92439543	G	0.0257165	169988	1.14948	0.0593005	1.02335	1.29115	2.34915	0.0188163	GPC5
rs9523385	13	92277398	T	0.211649	169450	0.943318	0.0248468	0.89848	0.990394	-2.34845	0.0188517	GPC5
rs61781090	1	92252952	A	0.0682653	169647	0.908182	0.0410278	0.838011	0.984228	-2.34746	0.0189021	TGFBR3
rs7997883	13	93512484	G	0.407168	169542	1.04849	0.020192	1.00781	1.09082	2.34524	0.0190147	GPC5
rs3789377	1	94472275	A	0.179833	169265	0.93997	0.0264076	0.892557	0.989902	-2.34429	0.0190633	ABCA4
rs4147857	1	94474328	C	0.18796	169988	0.941123	0.0258858	0.894566	0.990103	-2.3442	0.0190681	ABCA4
rs4773666	13	92744273	T	0.499909	169474	1.04788	0.0199547	1.00769	1.08968	2.34387	0.0190847	GPC5
rs61973565	13	93032064	C	0.0262848	169794	0.854946	0.0668735	0.749922	0.974679	-2.34347	0.019105	GPC5
rs8108121	19	10120887	G	0.202143	169929	1.05905	0.0244842	1.00943	1.11111	2.3433	0.0191138	RDH8
rs17131554	1	92228208	G	0.150435	169931	1.06601	0.0272899	1.01049	1.12458	2.34244	0.0191583	TGFBR3
rs11466563	1	92314716	C	0.0668128	168755	0.907019	0.0416741	0.835879	0.984214	-2.34179	0.0191914	TGFBR3
rs4147856	1	94474452	G	0.187884	169953	0.941174	0.0258911	0.894605	0.990167	-2.34163	0.0191995	ABCA4
rs8101764	19	11237324	A	0.0711575	169406	0.909747	0.0404019	0.840486	0.984716	-2.34118	0.0192228	LDLR
rs11085530	19	10116703	G	0.328994	169058	1.0507	0.0211262	1.00808	1.09512	2.34085	0.0192397	RDH8
rs1933145	13	94618552	T	0.157451	169770	0.93671	0.0279353	0.886801	0.989427	-2.34047	0.0192593	GPC6
rs11466561	1	92314842	C	0.0667732	168406	0.907241	0.041744	0.835969	0.98459	-2.332	0.0197007	TGFBR3
rs595002	13	94802085	C	0.46208	169988	0.954436	0.0200144	0.917721	0.99262	-2.33005	0.0198036	GPC6
rs9524380	13	94889033	A	0.3464	169242	1.04973	0.0208316	1.00774	1.09348	2.32988	0.0198126	GPC6
rs2011202	19	10120194	T	0.20175	169410	1.05881	0.0245384	1.0091	1.11098	2.32897	0.0198608	RDH8
rs139739296	1	962830	G	0.0282005	168472	1.14299	0.0574087	1.02135	1.27911	2.32799	0.0199124	AGRN
rs9516010	13	92741668	C	0.500012	169429	1.04755	0.0199562	1.00736	1.08933	2.32764	0.0199314	GPC5
rs7985851	13	94595819	G	0.159616	168774	0.937284	0.027826	0.887536	0.989822	-2.32763	0.0199318	GPC6
rs6650320	13	94620720	G	0.163297	169862	0.938082	0.0274661	0.888918	0.989966	-2.32715	0.0199574	GPC6
rs6650321	13	94621034	G	0.163296	169863	0.938085	0.0274661	0.888921	0.989968	-2.32704	0.0199629	GPC6
rs17131555	1	92228252	T	0.150489	169949	1.06556	0.0272906	1.01006	1.12411	2.32682	0.0199747	TGFBR3
rs1998893	13	92289029	T	0.138097	169540	1.06826	0.0284059	1.01041	1.12942	2.32459	0.0200938	GPC5
rs74427572	16	55930228	G	0.0103907	169959	1.23177	0.0896741	1.03323	1.46845	2.32453	0.0200972	CES5A
rs17820041	12	12354072	T	0.0316993	169988	1.13426	0.0541963	1.01995	1.26137	2.3245	0.0200988	LRP6
rs12406300	1	92227786	A	0.15049	169955	1.06549	0.0272909	1.00999	1.12403	2.32424	0.0201125	TGFBR3
rs576582066	19	11237767	A	0.0139209	168416	0.80266	0.0946795	0.666715	0.966325	-2.32177	0.0202454	LDLR
rs12428103	13	93053133	T	0.0131336	169984	0.796853	0.0978126	0.657839	0.965242	-2.32164	0.0202524	GPC5
rs12428307	13	93053128	A	0.0131336	169984	0.796853	0.0978126	0.657839	0.965242	-2.32164	0.0202524	GPC5
rs9524292	13	94620468	T	0.163268	169846	0.938299	0.0274672	0.889122	0.990197	-2.31863	0.0204152	GPC6
rs9524288	13	94619047	G	0.157406	169787	0.937311	0.0279283	0.887383	0.990049	-2.31807	0.0204455	GPC6
rs189725049	13	93299498	A	0.0114481	168369	1.22145	0.0863604	1.03126	1.44673	2.31636	0.0205389	GPC5
rs7992653	13	92282490	G	0.0446826	169988	0.889035	0.0507831	0.804808	0.982076	-2.31611	0.0205523	GPC5
rs9516325	13	94640654	A	0.155925	169184	0.937072	0.0280703	0.886909	0.990071	-2.31546	0.0205879	GPC6
rs9516324	13	94636759	G	0.156685	169375	0.937265	0.0279864	0.887238	0.990112	-2.31505	0.0206104	GPC6
rs461810	13	92344356	C	0.125044	169456	0.931071	0.0308757	0.876398	0.989155	-2.31314	0.0207149	GPC5
rs72636803	13	92816546	A	0.318038	168868	0.951312	0.0215941	0.911889	0.992439	-2.31142	0.0208098	GPC5
rs7997002	13	92755448	A	0.455877	168301	1.04739	0.0200364	1.00706	1.08934	2.31098	0.0208339	GPC5
rs12762286	10	85995842	C	0.374329	169597	0.953339	0.0206903	0.915452	0.992793	-2.30954	0.0209137	RGR
rs12764473	10	85995841	C	0.374329	169597	0.953339	0.0206903	0.915452	0.992793	-2.30954	0.0209137	RGR
rs1326745	13	92288181	C	0.137997	169500	1.06779	0.0284142	1.00995	1.12894	2.30829	0.0209828	GPC5
rs112809176	13	94042191	T	0.0390175	169988	1.12014	0.0491668	1.01724	1.23346	2.30757	0.021023	GPC6
rs72643221	13	92307833	T	0.0590552	168859	0.903016	0.0442413	0.828013	0.984813	-2.30588	0.0211174	GPC5
rs73227556	12	125266242	T	0.0558922	169988	0.90108	0.045199	0.824689	0.984548	-2.3045	0.0211946	SCARB1
rs897471	1	22191454	G	0.284844	169988	1.05155	0.0218263	1.00752	1.09751	2.30313	0.0212717	HSPG2
rs9284276	13	94620284	G	0.163312	169841	0.938711	0.0274615	0.889522	0.990621	-2.30313	0.0212717	GPC6
rs12053610	20	43963739	A	0.0357039	168861	0.876556	0.0572096	0.783578	0.980565	-2.30302	0.0212775	SDC4
rs80051335	15	58826234	C	0.0181833	169689	1.17327	0.0694249	1.02401	1.34429	2.30166	0.0213545	LIPC
rs2277874	1	68914670	G	0.0178845	168861	1.17659	0.0706619	1.02442	1.35137	2.30145	0.0213664	RPE65
rs7645903	3	12463826	T	0.17239	169085	0.939958	0.0269136	0.891661	0.990872	-2.30069	0.0214089	PPARG
rs12407784	1	92227977	C	0.150746	169988	1.06474	0.0272778	1.00931	1.12321	2.29952	0.0214753	TGFBR3
rs56385901	1	92332270	T	0.0185554	169627	0.830737	0.0806684	0.709248	0.973035	-2.29882	0.021515	TGFBR3
rs9301921	13	94634989	G	0.160895	169325	0.938385	0.0276646	0.888859	0.99067	-2.2988	0.0215165	GPC6
rs78012789	12	57526299	A	0.0179395	169988	1.17589	0.0704937	1.02415	1.35012	2.29848	0.0215347	LRP1
rs3789382	1	94472814	A	0.180247	169365	0.941258	0.0263696	0.893846	0.991185	-2.29574	0.0216906	ABCA4
rs61781086	1	92247533	C	0.0681708	169552	0.910042	0.0410821	0.839638	0.986349	-2.29455	0.021759	TGFBR3
rs12443580	16	55866337	C	0.274962	168869	0.949353	0.022652	0.908127	0.992451	-2.29448	0.0217627	CES1
rs12430272	13	92803403	A	0.320271	169213	0.951753	0.021554	0.912384	0.992821	-2.29422	0.0217781	GPC5
rs184474769	5	88093681	T	0.0216188	169459	0.843982	0.0739495	0.730109	0.975617	-2.29378	0.0218034	MEF2C
rs61966372	13	92541703	C	0.0173017	168943	0.826445	0.0831229	0.702198	0.972677	-2.29325	0.0218336	GPC5
rs3789383	1	94472820	C	0.180237	169383	0.941334	0.0263693	0.893919	0.991264	-2.2927	0.0218652	ABCA4
rs12564647	1	68896945	G	0.0174071	169471	1.17791	0.0714279	1.02403	1.35491	2.29236	0.0218847	RPE65
rs560759	13	92345275	G	0.125631	169632	0.931859	0.0308011	0.877268	0.989848	-2.29126	0.0219485	GPC5
rs13075164	3	12464362	T	0.172301	169073	0.940205	0.0269135	0.891895	0.991132	-2.29094	0.021967	PPARG
rs554857	13	92345387	A	0.125625	169632	0.931918	0.0308006	0.877324	0.989909	-2.28926	0.022064	GPC5
rs877277	1	92380523	C	0.0766602	169436	0.914965	0.0388542	0.847874	0.987363	-2.28727	0.0221803	TGFBR3
rs2182544	13	92294834	A	0.180036	169136	1.06025	0.0255816	1.0084	1.11476	2.2868	0.0222072	GPC5
rs4775070	15	58820978	A	0.0233634	169988	1.15131	0.0616413	1.02029	1.29915	2.28577	0.0222675	LIPC
rs16946369	13	92300190	C	0.0589681	168803	0.903864	0.0442485	0.828779	0.985751	-2.28429	0.0223543	GPC5
rs185855455	11	46907085	A	0.0195317	168367	0.835908	0.0785457	0.716639	0.975027	-2.28194	0.0224927	LRP4
rs435417	13	92342813	G	0.124649	169051	0.931925	0.030944	0.877084	0.990195	-2.2784	0.0227025	GPC5
rs523428	13	92340764	A	0.124915	168839	0.93197	0.0309314	0.877148	0.990218	-2.27777	0.02274	GPC5
rs753027	19	10120498	G	0.202297	169970	1.05735	0.0244898	1.0078	1.10934	2.27708	0.0227812	RDH8
rs9524284	13	94609509	A	0.15981	169167	0.938729	0.0277698	0.889002	0.991238	-2.27686	0.0227944	GPC6
rs1832360	13	94613191	A	0.158375	169620	0.938605	0.0278556	0.888734	0.991273	-2.27463	0.0229284	GPC6
rs429039	13	92342762	A	0.124635	169054	0.932046	0.030944	0.877199	0.990324	-2.2742	0.0229542	GPC5
rs61781098	1	92274109	A	0.0680575	169636	0.910949	0.0410598	0.840512	0.987288	-2.27154	0.0231145	TGFBR3
rs72632629	13	92269425	C	0.0436234	169542	0.889785	0.0514213	0.80448	0.984136	-2.27095	0.02315	GPC5
rs3789379	1	94472520	G	0.180316	169364	0.941902	0.0263655	0.894465	0.991855	-2.27017	0.0231972	ABCA4
rs55813648	1	92355683	A	0.0766667	169800	0.915724	0.0387968	0.848674	0.988072	-2.26927	0.0232521	TGFBR3
rs1359693	13	92288644	C	0.137498	169370	1.06677	0.0284835	1.00884	1.12801	2.26912	0.0232608	GPC5
rs342669	13	92334590	G	0.124912	168743	0.932236	0.0309293	0.877402	0.990496	-2.26871	0.0232857	GPC5
rs6492685	13	94652969	A	0.147667	169693	0.936992	0.0286874	0.885762	0.991185	-2.2686	0.0232925	GPC6
rs10492614	13	92283332	G	0.044405	169857	0.890984	0.0508938	0.806397	0.984444	-2.26802	0.0233278	GPC5
rs61781084	1	92244210	G	0.0679931	169348	0.910916	0.0411399	0.84035	0.987408	-2.26798	0.0233305	TGFBR3
rs138791019	7	99767773	A	0.0133151	168455	0.804451	0.0959596	0.666529	0.970914	-2.26757	0.0233555	GPC2
rs345435	13	92336529	T	0.124828	168869	0.932288	0.0309306	0.877449	0.990554	-2.26681	0.0234017	GPC5
rs1933147	13	94611749	G	0.162917	169639	0.939569	0.0275013	0.890265	0.991603	-2.26658	0.0234156	GPC6
rs342671	13	92336947	G	0.124845	168853	0.932317	0.0309299	0.877478	0.990584	-2.26583	0.0234616	GPC5
rs163927	13	92336906	G	0.124846	168848	0.932328	0.0309298	0.877488	0.990596	-2.26546	0.0234845	GPC5
rs457538	13	92343219	C	0.124687	169091	0.932331	0.0309319	0.877487	0.990602	-2.26522	0.0234994	GPC5
rs9561033	13	93043555	C	0.0437123	169792	0.890279	0.0513119	0.805099	0.984471	-2.26498	0.0235139	GPC5
rs1172684	13	93413565	A	0.0102751	169050	1.2279	0.0906659	1.02799	1.46669	2.26442	0.0235484	GPC5
rs1077835	15	58723426	G	0.218602	169184	0.946052	0.0245254	0.901652	0.992639	-2.26122	0.0237455	LIPC
rs889125	19	10120571	C	0.202391	169988	1.05689	0.0244869	1.00736	1.10885	2.25954	0.0238498	RDH8
rs1415742	13	94627074	A	0.156716	169600	0.938773	0.0279707	0.888693	0.991675	-2.25884	0.0238934	GPC6
rs76563698	15	58733693	T	0.0102302	169841	0.778443	0.110884	0.626386	0.967411	-2.25876	0.0238981	LIPC
rs7323264	13	94614594	G	0.163042	169738	0.939807	0.0274857	0.890518	0.991823	-2.25867	0.023904	GPC6
rs3904817	13	94625896	A	0.156703	169623	0.938823	0.0279719	0.888738	0.99173	-2.25685	0.0240172	GPC6
rs342676	13	92339419	A	0.124914	168804	0.932702	0.0309197	0.877858	0.990973	-2.25322	0.024245	GPC5
rs9524290	13	94619249	G	0.158188	169754	0.939249	0.0278463	0.889361	0.991936	-2.25074	0.0244018	GPC6
rs342679	13	92346929	T	0.125628	168852	0.932928	0.0308497	0.878191	0.991077	-2.25049	0.024418	GPC5
rs7531001	1	94472909	A	0.180325	169400	0.942445	0.0263518	0.895004	0.992399	-2.24949	0.024481	ABCA4
rs883872	1	92380143	T	0.0766337	169436	0.916361	0.0388302	0.849208	0.988823	-2.24942	0.0244858	TGFBR3
rs17251489	X	132780836	C	0.0960141	169621	1.06824	0.0293586	1.00851	1.13151	2.2485	0.0245441	GPC3
rs76346366	16	55915585	A	0.0100982	169931	1.22689	0.0910199	1.02643	1.4665	2.24655	0.0246687	CES5A
rs9561517	13	94896694	T	0.343103	169379	1.04808	0.0209044	1.00601	1.09191	2.24645	0.0246754	GPC6
rs72641451	13	92241213	G	0.0862118	168869	1.08093	0.0346407	1.00997	1.15686	2.24643	0.0246766	GPC5
rs1059507	8	19823963	T	0.157379	169858	0.939196	0.0279379	0.889151	0.992058	-2.24538	0.0247436	LPL
rs1415741	13	94623688	G	0.162356	169643	0.940071	0.0275296	0.890692	0.992188	-2.24484	0.0247786	GPC6
rs9524287	13	94618681	G	0.155268	169604	0.938906	0.0280838	0.888622	0.992035	-2.2447	0.0247872	GPC6
rs149357049	13	93092017	A	0.0111573	169933	0.787701	0.106415	0.639412	0.97038	-2.24251	0.0249284	GPC5
rs9561027	13	93026859	A	0.0430932	169377	0.890558	0.0516955	0.804747	0.98552	-2.2421	0.0249547	GPC5
rs312	8	19817997	C	0.123382	169733	0.932679	0.0310889	0.877545	0.991277	-2.24176	0.0249767	LPL
rs6492557	13	92292553	T	0.180083	169375	1.059	0.0255731	1.00723	1.11344	2.24173	0.024979	GPC5
rs1805117	1	92148839	C	0.169381	168502	0.941042	0.0271277	0.892315	0.992431	-2.24004	0.0250884	TGFBR3
rs61742765	19	10114252	G	0.210794	168826	1.0558	0.0242496	1.00679	1.10719	2.23916	0.0251457	RDH8
rs2738456	19	11236804	C	0.316965	168501	0.952646	0.0216709	0.91303	0.99398	-2.23858	0.0251834	LDLR
rs3789386	1	94473605	G	0.18116	169530	0.942857	0.0262854	0.895512	0.992705	-2.23852	0.0251869	ABCA4
rs7325794	13	94610876	C	0.161242	169112	0.939961	0.0276602	0.89036	0.992326	-2.23847	0.0251905	GPC6
rs342674	13	92341546	A	0.124623	168982	0.933077	0.0309462	0.878165	0.991423	-2.23831	0.0252008	GPC5
rs536822	13	92341398	G	0.124623	168977	0.933095	0.0309461	0.878182	0.991442	-2.23769	0.0252413	GPC5
rs3789384	1	94473479	T	0.180352	169446	0.942767	0.0263446	0.895323	0.992725	-2.23711	0.0252791	ABCA4
rs3789385	1	94473557	T	0.181179	169523	0.942958	0.0262865	0.895607	0.992813	-2.23434	0.0254605	ABCA4
rs342675	13	92339938	G	0.124847	168790	0.933284	0.0309206	0.878404	0.991593	-2.233	0.0255491	GPC5
rs201901986	12	125272270	A	0.0277127	168497	0.864881	0.0650271	0.761387	0.982444	-2.23235	0.0255919	SCARB1
rs376118456	12	125272269	A	0.0277127	168497	0.864881	0.0650271	0.761387	0.982444	-2.23235	0.0255919	SCARB1
rs9524291	13	94620210	C	0.161102	169650	0.940246	0.0276108	0.890716	0.99253	-2.23151	0.0256471	GPC6
rs1415737	13	94656448	G	0.152931	169658	0.938946	0.028237	0.888393	0.992376	-2.231	0.0256809	GPC6
rs116219938	2	241372698	G	0.0135818	168939	0.810901	0.0941363	0.674278	0.975207	-2.22666	0.0259703	GPC1
rs17110712	1	94457196	A	0.0308808	169782	0.873005	0.0610058	0.774619	0.983886	-2.22625	0.0259973	ABCA4
rs1667255	18	29187279	C	0.386163	169988	0.955253	0.0205693	0.917508	0.994551	-2.2256	0.026041	TTR
rs316	8	19818436	A	0.123326	169689	0.933228	0.0310925	0.878055	0.991867	-2.2226	0.0262429	LPL
rs2070895	15	58723939	A	0.218611	169509	0.947034	0.0245005	0.902632	0.99362	-2.22121	0.0263367	LIPC
rs466165	13	92343339	A	0.124706	169046	0.933636	0.0309216	0.878733	0.991969	-2.22074	0.0263687	GPC5
rs4922115	8	19822830	A	0.154487	169700	0.939358	0.0281805	0.888881	0.9927	-2.21994	0.0264227	LPL
rs182039302	1	156684545	T	0.0102613	169277	1.22282	0.0906634	1.02374	1.46062	2.21878	0.0265017	CRABP2
Affx-5429387	1	156663449	G	0.0414296	169758	0.889657	0.0527005	0.80235	0.986464	-2.21857	0.0265159	CRABP2
rs4921684	8	19825128	T	0.156607	169727	0.939794	0.0280011	0.889607	0.992812	-2.21758	0.0265835	LPL
rs2738465	19	11242496	A	0.286023	169719	0.95187	0.0222597	0.911235	0.994318	-2.21594	0.0266953	LDLR
rs116923818	19	33691018	T	0.0497654	169254	1.10235	0.0440196	1.01123	1.20168	2.21358	0.0268579	LRP3
rs9524293	13	94623096	G	0.157776	169588	0.940178	0.0278702	0.890199	0.992964	-2.21333	0.0268749	GPC6
rs111598676	3	12319829	T	0.0186506	169029	0.837299	0.0802507	0.715436	0.979918	-2.21275	0.0269151	PPARG
rs2287801	19	10132662	T	0.11864	169795	1.06905	0.0301791	1.00765	1.1342	2.21259	0.0269261	RDH8
rs2182542	13	92295337	G	0.179727	168714	1.0584	0.0256524	1.0065	1.11297	2.21244	0.026936	GPC5
rs1644731	19	10131999	C	0.457944	169988	1.04517	0.0199731	1.00505	1.0869	2.21196	0.0269696	RDH8
rs11466552	1	92365401	G	0.0769752	169808	0.918012	0.0386854	0.85098	0.990324	-2.2113	0.0270152	TGFBR3
rs1791199	18	29187741	C	0.385921	169869	0.955538	0.0205673	0.917786	0.994844	-2.21129	0.0270155	TTR
rs12073224	1	92200963	T	0.444198	168990	1.04533	0.0200471	1.00505	1.08722	2.21123	0.0270198	TGFBR3
rs117094958	13	92676457	T	0.0604307	169988	0.908136	0.0435941	0.833765	0.989141	-2.21041	0.0270765	GPC5
rs17886020	1	92365709	C	0.0769643	169819	0.918109	0.0386853	0.85107	0.990428	-2.20858	0.0272041	TGFBR3
rs7172209	15	58775418	G	0.0164423	169988	1.17421	0.0727995	1.01808	1.3543	2.20606	0.0273801	LIPC
rs4147858	1	94472862	C	0.180006	169161	0.943509	0.0263783	0.895969	0.993572	-2.20443	0.027494	ABCA4
rs116855242	11	46928336	A	0.0249841	169988	0.858885	0.0690083	0.750231	0.983275	-2.20438	0.027498	LRP4
rs2306886	1	92200111	A	0.441901	168567	1.04523	0.0200902	1.00487	1.08721	2.20184	0.0276768	TGFBR3
rs9301919	13	94617808	T	0.156947	169662	0.940362	0.0279378	0.890255	0.993289	-2.20097	0.027738	GPC6
rs17544455	12	57344069	A	0.0149362	169789	1.18283	0.0762954	1.01855	1.37362	2.20084	0.0277474	RDH16
rs1933146	13	94611778	A	0.162634	169552	0.941294	0.0275043	0.891895	0.99343	-2.19964	0.0278326	GPC6
rs2275032	1	94474185	C	0.181545	169941	0.943966	0.0262194	0.896681	0.993743	-2.19934	0.0278534	ABCA4
rs1414722	13	92190641	A	0.090297	169164	0.923887	0.0359976	0.86095	0.991426	-2.19919	0.0278647	GPC5
rs9524297	13	94632740	C	0.157425	169328	0.940456	0.02792	0.890375	0.993354	-2.19879	0.0278928	GPC6
rs150923614	1	94555153	T	0.0465346	168928	0.896902	0.0495066	0.813964	0.988292	-2.19786	0.0279591	ABCA4
rs35408366	12	57520767	T	0.0436913	169988	1.10784	0.0466205	1.0111	1.21384	2.1967	0.0280418	LRP1
rs2275035	1	94545160	T	0.251247	169988	0.950295	0.0232421	0.907977	0.994585	-2.19357	0.0282663	ABCA4
rs163930	13	92347333	C	0.12538	169006	0.934579	0.0308513	0.879742	0.992834	-2.19308	0.0283016	GPC5
rs2275029	1	94473845	C	0.179515	169030	0.943821	0.0264041	0.896219	0.99395	-2.18978	0.0285405	ABCA4
rs883873	1	92380302	G	0.0770123	169421	0.918738	0.0387071	0.851617	0.99115	-2.18962	0.028552	TGFBR3
rs163929	13	92347358	C	0.125603	168841	0.934803	0.0308263	0.879996	0.993023	-2.18708	0.0287369	GPC5
rs12427481	13	93049208	T	0.0131803	169988	0.808958	0.0969619	0.668947	0.978273	-2.18651	0.028778	GPC5
rs1800588	15	58723675	T	0.215845	169988	0.947703	0.0245691	0.903148	0.994456	-2.18624	0.0287979	LIPC
rs8103595	19	10128683	A	0.461722	169536	1.04459	0.0199842	1.00447	1.08632	2.18318	0.0290225	RDH8
rs150669886	5	88046154	A	0.0153959	169039	1.17899	0.0754223	1.01698	1.36682	2.18316	0.0290239	MEF2C
rs1791198	18	29187889	C	0.385793	169840	0.956122	0.0205666	0.918347	0.99545	-2.18168	0.0291332	TTR
rs9301783	13	92830450	G	0.0112273	169988	1.20826	0.0867435	1.01935	1.43218	2.18094	0.0291878	GPC5
rs700592	5	88102863	C	0.397708	169030	1.04551	0.0204066	1.00452	1.08817	2.18083	0.029196	MEF2C
rs138852517	2	170039047	A	0.028369	169146	1.13261	0.0571657	1.01256	1.26689	2.17824	0.0293884	LRP2
rs4921683	8	19825068	A	0.156633	169837	0.940897	0.0279766	0.890694	0.99393	-2.17759	0.0294367	LPL
rs2410616	8	19828679	T	0.157045	169843	0.940959	0.0279485	0.890801	0.993941	-2.17743	0.0294483	LPL
rs12980940	19	10122001	A	0.200784	168547	1.05524	0.0246953	1.00538	1.10757	2.17726	0.0294613	RDH8
rs72641479	13	92276389	A	0.043872	169721	0.894745	0.0511144	0.809451	0.989027	-2.17584	0.0295676	GPC5
rs12118714	1	92259891	T	0.33561	169664	1.04662	0.0209463	1.00452	1.09048	2.17516	0.029618	TGFBR3
rs4658270	1	92258782	T	0.335609	169657	1.04658	0.0209464	1.00449	1.09044	2.17368	0.0297293	TGFBR3
rs12062935	1	94455448	G	0.0237618	169474	0.858757	0.0701077	0.748504	0.985249	-2.17194	0.0298604	ABCA4
rs9516320	13	94611418	A	0.158417	168356	0.941249	0.0278971	0.891166	0.994147	-2.17038	0.0299783	GPC6
rs138316828	3	12337136	T	0.0936983	169352	0.926371	0.0352763	0.864485	0.992687	-2.16804	0.0301558	PPARG
rs1968237	19	10128841	A	0.461145	169861	1.04421	0.0199682	1.00414	1.08589	2.16668	0.0302589	RDH8
rs1556192	1	92283060	C	0.333615	169931	1.04642	0.0209517	1.00432	1.09028	2.1655	0.0303496	TGFBR3
rs17242718	19	11245708	A	0.134654	169988	1.06389	0.0285996	1.00589	1.12522	2.16536	0.0303601	LDLR
rs284157	1	92271920	T	0.418959	169716	1.04455	0.0201283	1.00414	1.08658	2.16521	0.0303716	TGFBR3
rs143453734	3	12336332	A	0.0936887	169348	0.92649	0.0352761	0.864597	0.992814	-2.1644	0.0304333	PPARG
rs9584175	13	94632164	G	0.157303	169313	0.941436	0.027917	0.891308	0.994383	-2.16173	0.0306392	GPC6
rs7993836	13	92824598	A	0.317641	168484	0.954404	0.0215912	0.914859	0.99566	-2.16143	0.0306624	GPC5
rs3866471	8	19824669	A	0.156691	169860	0.941341	0.0279707	0.891124	0.994387	-2.1612	0.0306796	LPL
rs9524298	13	94632820	A	0.157307	169300	0.941453	0.0279168	0.891325	0.994401	-2.16109	0.0306885	GPC6
rs2996482	1	92302901	T	0.333573	169876	1.04633	0.020962	1.00422	1.09022	2.16069	0.0307193	TGFBR3
rs11165546	1	92280923	A	0.333573	169843	1.04632	0.0209581	1.00421	1.0902	2.16063	0.0307242	TGFBR3
rs73023314	3	12338254	A	0.0936812	169351	0.926649	0.0352756	0.864746	0.992983	-2.15958	0.030805	PPARG
rs2810884	1	92294333	T	0.333829	169855	1.04631	0.0209603	1.00419	1.09018	2.15958	0.0308053	TGFBR3
rs1968236	19	10128936	A	0.461272	169798	1.04407	0.0199739	1.00399	1.08576	2.15933	0.0308243	RDH8
rs2569542	19	11237772	A	0.244918	168381	1.05097	0.0230288	1.00459	1.09949	2.15863	0.030879	LDLR
rs2489179	1	92301817	C	0.333578	169872	1.04629	0.0209623	1.00417	1.09017	2.15844	0.0308936	TGFBR3
rs2489183	1	92298961	A	0.33359	169867	1.04624	0.0209624	1.00412	1.09012	2.15632	0.0310587	TGFBR3
rs1644723	19	10127252	G	0.460739	168859	1.0442	0.0200694	1.00392	1.08609	2.15485	0.0311736	RDH8
rs12982513	19	10121903	T	0.200848	168600	1.05465	0.0246955	1.00482	1.10695	2.15452	0.0311994	RDH8
rs3745975	19	33696621	T	0.0487546	169307	1.10058	0.044495	1.00867	1.20087	2.15393	0.031246	LRP3
rs11165578	1	92297887	C	0.418753	169798	1.04429	0.020128	1.00389	1.08631	2.15289	0.0313273	TGFBR3
rs4528446	13	94612412	C	0.162123	169516	0.942451	0.0275337	0.89294	0.994708	-2.15268	0.0313442	GPC6
rs1644730	19	10132859	A	0.456417	169617	1.04399	0.020001	1.00385	1.08572	2.15217	0.0313839	RDH8
rs1056041	19	33697546	T	0.0497511	169524	1.09941	0.0440468	1.00847	1.19853	2.15156	0.0314322	LRP3
rs60101051	12	57337841	C	0.199462	168576	1.05438	0.0246134	1.00472	1.10649	2.15131	0.0314521	RDH16
rs10876960	12	57343824	A	0.200876	169727	1.05404	0.0244747	1.00467	1.10583	2.15029	0.0315326	RDH16
rs78803238	13	94564591	G	0.0331124	168698	0.881297	0.058837	0.785309	0.989019	-2.14763	0.0317432	GPC6
rs1056034	19	33693785	A	0.0497298	169315	1.09929	0.0440982	1.00827	1.19853	2.14674	0.0318139	LRP3
rs1800739	1	94473864	T	0.179564	169048	0.944972	0.0263845	0.897347	0.995124	-2.14521	0.0319359	ABCA4
rs57926126	12	57338676	A	0.199858	168760	1.05412	0.0245763	1.00455	1.10614	2.14454	0.0319894	RDH16
rs5014899	19	10128827	G	0.46104	169775	1.04376	0.0199726	1.00369	1.08543	2.14426	0.0320123	RDH8
rs3852115	13	92304974	A	0.084622	168904	0.923609	0.0370684	0.858885	0.993209	-2.14379	0.0320498	GPC5
rs72644500	13	94658656	T	0.146034	169375	0.940135	0.0288132	0.888514	0.994754	-2.1425	0.0321534	GPC6
rs3745977	19	33696354	T	0.0488003	169251	1.1	0.0444915	1.00814	1.20023	2.14215	0.0321813	LRP3
rs6696315	1	92374055	A	0.0768361	169458	0.92047	0.0387071	0.853222	0.993018	-2.14097	0.0322761	TGFBR3
rs58009868	12	57336098	C	0.199552	168362	1.05414	0.0246252	1.00447	1.10626	2.14097	0.0322765	RDH16
rs9523473	13	92648273	T	0.0476916	169988	1.10088	0.0449056	1.00813	1.20216	2.14018	0.0323399	GPC5
rs1072669	12	57342188	G	0.200792	169633	1.05381	0.024491	1.00442	1.10563	2.13997	0.032357	RDH16
rs3789387	1	94474961	C	0.0865813	169771	0.92509	0.0363874	0.861412	0.993475	-2.13987	0.0323654	ABCA4
rs77777194	16	55935790	T	0.0102782	169971	1.21408	0.0906562	1.01644	1.45016	2.13981	0.0323697	CES5A
rs11431794	1	92272033	A	0.332739	169549	1.04596	0.020999	1.00378	1.0899	2.13971	0.0323785	TGFBR3
rs78597444	2	169979578	A	0.0176463	168591	0.840308	0.081352	0.716459	0.985565	-2.13869	0.0324606	LRP2
rs944239	13	92630206	G	0.0274345	169622	1.13144	0.0577648	1.01033	1.26707	2.13782	0.0325315	GPC5
rs1825514	12	57341796	T	0.20075	169609	1.05375	0.0244946	1.00435	1.10557	2.13736	0.0325684	RDH16
rs9524306	13	94649882	G	0.150996	169624	0.941193	0.0283753	0.890278	0.99502	-2.13589	0.032688	GPC6
rs191605876	12	57344735	G	0.0147465	169735	1.17847	0.0768861	1.01361	1.37013	2.13579	0.0326962	RDH16
rs1080094	18	29173795	G	0.388567	169254	0.957001	0.0205804	0.919166	0.996392	-2.13559	0.0327132	TTR
rs61781085	1	92247450	C	0.0675733	169342	0.915865	0.0411545	0.844891	0.992802	-2.13551	0.0327196	TGFBR3
rs77522368	13	94290563	A	0.0189707	169630	1.15638	0.0680561	1.01198	1.32138	2.13488	0.0327706	GPC6
rs1673133	19	10128189	A	0.461208	169828	1.04354	0.0199775	1.00347	1.08521	2.13316	0.0329118	RDH8
rs9524307	13	94650417	T	0.150948	169661	0.941277	0.0283743	0.890359	0.995106	-2.13285	0.0329367	GPC6
rs700590	5	88106258	C	0.397964	169116	1.04445	0.0204055	1.0035	1.08707	2.13136	0.0330594	MEF2C
rs2275031	1	94473896	T	0.181344	169537	0.945602	0.0262473	0.898186	0.99552	-2.13104	0.033086	ABCA4
rs945533	13	92205982	T	0.138715	169455	1.06231	0.0283673	1.00486	1.12305	2.13083	0.0331029	GPC5
rs700591	5	88105614	T	0.397934	169092	1.04444	0.0204074	1.00349	1.08706	2.13072	0.0331124	MEF2C
rs68058549	13	92270677	C	0.0365601	168695	0.887183	0.0562083	0.794636	0.990507	-2.12965	0.0332003	GPC5
rs4521516	5	88099951	C	0.128145	169796	1.06413	0.029188	1.00496	1.12678	2.12964	0.0332013	MEF2C
rs9524304	13	94646086	A	0.146194	169761	0.940595	0.0287607	0.889041	0.99514	-2.12937	0.0332238	GPC6
rs945938	13	94622439	G	0.163888	169988	0.943338	0.0273936	0.894025	0.99537	-2.12937	0.0332241	GPC6
rs9652104	13	92311202	A	0.0844143	168295	0.923953	0.0371602	0.859052	0.993759	-2.12845	0.0333	GPC5
rs55810126	13	92878571	G	0.0406264	169988	1.10904	0.0486412	1.0082	1.21998	2.1278	0.0333534	GPC5
rs1415736	13	94646936	T	0.15447	169988	0.942068	0.0280552	0.891665	0.99532	-2.12717	0.0334059	GPC6
rs34038846	1	92229494	T	0.150076	169458	1.06002	0.027415	1.00456	1.11853	2.12607	0.0334978	TGFBR3
rs72716487	1	92368947	T	0.0153394	169824	0.828931	0.0882844	0.697221	0.985521	-2.12516	0.033573	TGFBR3
rs1611949	18	29187166	G	0.387961	169619	0.957255	0.0205572	0.919453	0.996612	-2.12505	0.0335828	TTR
rs9516329	13	94651320	T	0.150918	169655	0.941488	0.0283747	0.890558	0.99533	-2.12492	0.0335936	GPC6
rs78217384	13	94572172	T	0.0144098	169988	1.17899	0.0775444	1.01276	1.37252	2.12345	0.0337159	GPC6
rs17249099	19	11245839	G	0.134569	169961	1.06263	0.028621	1.00466	1.12394	2.12248	0.0337977	LDLR
rs1667244	18	29167905	G	0.389989	169619	0.957346	0.0205391	0.919572	0.996671	-2.12233	0.03381	TTR
rs141992408	12	57513248	C	0.0347191	169431	0.885201	0.057456	0.790925	0.990715	-2.12233	0.0338104	LRP1
rs12980242	19	10121722	A	0.20102	168712	1.05376	0.024687	1.00398	1.106	2.12105	0.0339175	RDH8
rs72632630	13	92281604	T	0.0442772	169907	0.897923	0.0507744	0.812867	0.991878	-2.12058	0.0339568	GPC5
rs7986596	13	92641386	G	0.445734	169988	1.04333	0.0200057	1.00321	1.08505	2.12031	0.03398	GPC5
rs59441179	16	55868200	A	0.0384109	169496	1.11086	0.0495953	1.00796	1.22426	2.1198	0.0340233	CES1
rs8110451	19	10121293	C	0.201287	169062	1.05362	0.0246514	1.00393	1.10578	2.11888	0.0341004	RDH8
rs6657048	1	957640	T	0.0102349	169664	1.21074	0.0902518	1.01445	1.44502	2.11887	0.034101	AGRN
rs140847127	10	95351287	G	0.0133273	168901	1.18605	0.0805559	1.01283	1.38891	2.11819	0.0341591	RBP4
rs17091872	8	19831977	A	0.189654	169546	0.946688	0.0258659	0.89989	0.995919	-2.11808	0.0341686	LPL
rs1080093	18	29173680	G	0.388527	169279	0.957398	0.0205753	0.919557	0.996796	-2.11594	0.0343497	TTR
rs62172601	2	170039359	T	0.0290126	169306	1.12703	0.0565559	1.00877	1.25914	2.11441	0.03448	LRP2
rs12872897	13	93031412	G	0.0439334	169791	0.897844	0.0509665	0.81249	0.992164	-2.11431	0.0344889	GPC5
rs3892175	3	12368038	A	0.0940045	169726	0.928423	0.0351586	0.8666	0.994656	-2.11238	0.0346543	PPARG
rs67577913	1	92339036	A	0.0756168	169711	0.920992	0.0389656	0.853274	0.994085	-2.11222	0.0346672	TGFBR3
rs284156	1	92273253	G	0.418878	169880	1.0434	0.0201141	1.00306	1.08535	2.11201	0.0346853	TGFBR3
rs79266484	13	92077296	G	0.0212893	168958	0.855252	0.0740364	0.739731	0.988812	-2.11193	0.0346927	GPC5
rs1791201	18	29185268	A	0.388105	169596	0.957507	0.0205613	0.919688	0.996882	-2.11183	0.0347008	TTR
rs9561532	13	94936468	A	0.484112	169441	0.958716	0.0199662	0.921923	0.996978	-2.11157	0.0347233	GPC6
rs139298398	1	92374864	A	0.015328	169885	0.829946	0.0882843	0.698075	0.986728	-2.11131	0.0347461	TGFBR3
rs72635496	13	92807636	A	0.321081	168976	0.955571	0.0215326	0.916082	0.996762	-2.11058	0.0348084	GPC5
rs117165556	13	92536551	C	0.0240571	169181	0.864002	0.0693754	0.754158	0.989845	-2.10709	0.0351097	GPC5
rs62172600	2	170039153	C	0.0290357	169257	1.1265	0.0565431	1.00833	1.25852	2.10662	0.0351504	LRP2
rs7254521	19	11243422	T	0.133963	169786	1.06228	0.0286827	1.00421	1.12371	2.10649	0.0351616	LDLR
rs17131522	1	92151273	A	0.202279	169988	1.0528	0.0244464	1.00354	1.10447	2.10459	0.035327	TGFBR3
rs72716472	1	92341191	C	0.0756053	169717	0.921284	0.0389649	0.853545	0.994399	-2.10412	0.0353681	TGFBR3
rs72635502	13	92814709	G	0.320135	168824	0.955705	0.0215329	0.91621	0.996903	-2.10404	0.0353754	GPC5
rs2389096	13	95045494	T	0.162706	169988	1.05735	0.0265206	1.00379	1.11376	2.10269	0.0354927	GPC6
rs17391542	1	94477935	A	0.118035	169742	0.93596	0.0315239	0.879882	0.995613	-2.09943	0.035779	ABCA4
rs2925636	16	55868433	A	0.0382809	169497	1.10982	0.049718	1.00677	1.22341	2.09571	0.0361078	CES1
rs139405872	15	89746417	A	0.0132322	169549	0.818621	0.0955165	0.678858	0.987158	-2.09528	0.0361462	RLBP1
rs145209878	13	92218577	C	0.0875163	169917	1.07469	0.0344057	1.00461	1.14966	2.09362	0.0362936	GPC5
rs9560898	13	92672251	C	0.0457251	169174	1.10087	0.0459079	1.00614	1.20451	2.09324	0.0363276	GPC5
rs16946433	13	92310197	A	0.0839753	168752	0.925149	0.0372	0.860096	0.995123	-2.0914	0.0364924	GPC5
rs9524302	13	94641894	T	0.150566	169434	0.942459	0.0283843	0.89146	0.996376	-2.08787	0.0368094	GPC6
rs61973641	13	93133840	A	0.0322729	169988	0.883113	0.0595539	0.785822	0.99245	-2.08721	0.0368687	GPC5
rs17111003	1	94541849	G	0.0671606	169988	0.917493	0.0412568	0.846223	0.994765	-2.08718	0.0368723	ABCA4
rs1926659	13	92310667	T	0.0840907	168449	0.925302	0.0371977	0.860242	0.995282	-2.08709	0.0368799	GPC5
rs9301769	13	92641545	C	0.445578	169914	1.04259	0.0200164	1.00248	1.08431	2.08369	0.037188	GPC5
rs34577247	12	57578673	A	0.0200573	169988	0.853766	0.0759546	0.735675	0.990813	-2.08148	0.0373901	LRP1
rs1926658	13	92311147	C	0.0840576	168438	0.925561	0.037198	0.860482	0.995561	-2.07956	0.0375655	GPC5
rs75578021	1	94577597	C	0.0153495	169322	1.17111	0.0759557	1.00912	1.3591	2.07952	0.0375696	ABCA4
rs7516759	1	92347991	A	0.0755746	169680	0.922178	0.0389633	0.854377	0.995361	-2.0793	0.0375895	TGFBR3
rs116903596	13	92842082	C	0.0285755	169988	1.12504	0.0566745	1.00676	1.25721	2.07885	0.0376316	GPC5
rs13057594	22	35458894	C	0.214153	169596	1.05118	0.0240137	1.00285	1.10184	2.07864	0.0376503	ISX
rs261332	15	58727325	A	0.209672	169081	0.949626	0.0248817	0.904426	0.997084	-2.07732	0.0377716	LIPC
rs34486449	19	10121454	G	0.201214	168835	1.05257	0.0246792	1.00286	1.10473	2.07587	0.0379057	RDH8
rs6492704	13	95048764	G	0.413177	168814	1.04281	0.0201949	1.00234	1.08491	2.07556	0.0379348	GPC6
rs7999264	13	95044275	T	0.163462	169697	1.05657	0.0265165	1.00306	1.11294	2.0753	0.0379587	GPC6
rs4658274	1	92278233	T	0.333319	169914	1.04445	0.020971	1.00239	1.08828	2.07398	0.038081	TGFBR3
rs17882736	1	92371446	T	0.0158217	169988	0.835361	0.0867536	0.704741	0.990191	-2.07359	0.0381176	TGFBR3
rs4773671	13	92818882	G	0.320019	168501	0.9563	0.0215576	0.916736	0.997571	-2.07276	0.0381944	GPC5
rs5776202	1	94550715	A	0.250986	168824	0.952847	0.0233028	0.910307	0.997375	-2.07275	0.0381959	ABCA4
rs4658273	1	92274308	G	0.333478	169951	1.04441	0.020967	1.00236	1.08823	2.07253	0.0382164	TGFBR3
rs72641430	13	92214680	C	0.0869842	169663	1.07421	0.03454	1.00389	1.14944	2.07242	0.0382267	GPC5
rs9560926	13	92772171	A	0.444525	169988	1.04227	0.0199766	1.00225	1.08388	2.0723	0.0382374	GPC5
rs17515100	1	92270238	A	0.333451	169911	1.04439	0.020964	1.00235	1.0882	2.07174	0.0382897	TGFBR3
rs4784593	16	55882073	T	0.164152	169221	1.05628	0.026462	1.0029	1.11251	2.06922	0.0385255	CES5A
rs1673136	19	10132793	T	0.456174	169523	1.04226	0.020013	1.00217	1.08395	2.06824	0.0386172	RDH8
rs4135344	3	12448142	A	0.0112991	168465	1.19924	0.0878702	1.00951	1.42462	2.06765	0.0386729	PPARG
rs60660622	13	92771863	T	0.444394	169792	1.0422	0.0199891	1.00215	1.08384	2.0676	0.038678	GPC5
rs2087299	1	92203803	T	0.44417	169988	1.04221	0.0200009	1.00215	1.08388	2.06724	0.0387114	TGFBR3
rs7324760	13	92310352	G	0.0841168	168474	0.926034	0.0371765	0.860959	0.996028	-2.06702	0.0387327	GPC5
rs62172588	2	170030093	T	0.0293309	169497	1.12349	0.0563412	1.00604	1.25467	2.06677	0.0387558	LRP2
rs73025302	3	12444814	C	0.0257624	168307	0.870485	0.0671213	0.763181	0.992876	-2.06648	0.0387828	PPARG
rs11804539	1	92279707	A	0.333586	169917	1.04427	0.0209663	1.00223	1.08808	2.06627	0.0388031	TGFBR3
rs2413292	22	35465727	T	0.214467	169912	1.0508	0.0239843	1.00255	1.10138	2.06605	0.0388242	ISX
rs74406844	3	12323161	A	0.0948445	168692	0.930117	0.0350732	0.868326	0.996304	-2.06555	0.0388714	PPARG
rs141443075	13	92843172	C	0.0108523	169595	1.19967	0.0881845	1.00925	1.42601	2.06434	0.0389859	GPC5
rs9973642	2	241370749	G	0.397212	169685	0.958651	0.0204583	0.920972	0.997872	-2.06411	0.0390077	GPC1
rs310	8	19817546	T	0.127289	169704	0.938793	0.0306016	0.884141	0.996823	-2.06395	0.0390224	LPL
rs75647855	13	92078504	G	0.0213093	169011	0.858675	0.0738359	0.742985	0.99238	-2.06356	0.0390598	GPC5
rs7322883	13	92310497	A	0.084108	168468	0.926185	0.037178	0.861096	0.996193	-2.06255	0.0391555	GPC5
rs9583999	13	92829268	T	0.0103684	169988	1.20459	0.0902504	1.00929	1.43767	2.06244	0.039166	GPC5
rs9524477	13	95046707	T	0.161875	169696	1.05644	0.0266238	1.00273	1.11303	2.06228	0.0391814	GPC6
rs838907	12	125289985	C	0.0297831	168888	0.879746	0.0621382	0.77887	0.993686	-2.06189	0.039218	SCARB1
rs9524309	13	94655079	C	0.151532	169631	0.943358	0.0283019	0.892454	0.997165	-2.06028	0.0393714	GPC6
rs1791229	18	29182352	G	0.388011	169543	0.958548	0.0205601	0.920689	0.997963	-2.05912	0.0394828	TTR
rs77403298	15	58803444	G	0.0122067	169988	1.18886	0.0840463	1.0083	1.40175	2.05829	0.0395624	LIPC
rs9560970	13	92844721	A	0.0108584	169592	1.19893	0.0881841	1.00863	1.42514	2.05743	0.039645	GPC5
rs67510747	1	92343188	G	0.0755809	169699	0.923029	0.0389416	0.855201	0.996237	-2.05677	0.039708	TGFBR3
rs4773790	13	95047041	T	0.161844	169734	1.05627	0.0266217	1.00257	1.11284	2.0562	0.0397631	GPC6
rs2275028	1	94471223	T	0.0251242	169876	0.869959	0.0677515	0.761779	0.993503	-2.05618	0.0397655	ABCA4
rs9524312	13	94671496	G	0.152317	169279	0.943535	0.0282695	0.892678	0.997289	-2.05599	0.0397832	GPC6
rs62172587	2	170029849	T	0.0293474	169504	1.12281	0.0563413	1.00542	1.2539	2.05594	0.0397886	LRP2
rs143395143	1	92342970	C	0.014033	169743	0.826338	0.0927954	0.688922	0.991163	-2.05561	0.0398197	TGFBR3
rs2209653	13	92309830	G	0.0841601	168518	0.926475	0.0371593	0.861397	0.996468	-2.05517	0.0398625	GPC5
rs11616549	13	92309838	G	0.0843728	168354	0.926564	0.0371163	0.861552	0.99648	-2.05496	0.0398829	GPC5
rs9301745	13	92287099	T	0.0480966	169326	0.904831	0.0486671	0.822511	0.995389	-2.05492	0.0398864	GPC5
rs111743064	5	88079139	T	0.0214737	169393	1.14365	0.0653381	1.00618	1.2999	2.05432	0.039945	MEF2C
rs181080527	16	55990462	C	0.0100338	169925	1.20809	0.0920545	1.00865	1.44696	2.05358	0.0400166	CES5A
rs9524310	13	94656030	G	0.151511	169621	0.943546	0.0283014	0.892633	0.997363	-2.05326	0.0400474	GPC6
rs74735513	13	94976402	T	0.0205279	169988	1.14505	0.0660006	1.00611	1.30318	2.05225	0.0401456	GPC6
rs34600791	1	22249344	G	0.0148164	169981	1.17125	0.0770437	1.00709	1.36216	2.05171	0.0401974	HSPG2
rs1799898	19	11227554	T	0.129721	169988	1.06135	0.0290249	1.00266	1.12348	2.05151	0.040217	LDLR
rs9589878	13	94656836	C	0.151389	169613	0.943582	0.0283099	0.892652	0.997417	-2.05131	0.0402365	GPC6
rs16940308	15	58733752	G	0.0697718	169868	1.08077	0.0378648	1.00346	1.16402	2.05123	0.0402448	LIPC
rs17036281	3	12354411	G	0.0938432	169714	0.930457	0.035164	0.868489	0.996846	-2.04981	0.040383	PPARG
rs56323961	1	92380571	G	0.0153493	169878	0.835067	0.0879759	0.702807	0.992217	-2.04878	0.0404836	TGFBR3
rs5755566	22	35461953	A	0.214097	169832	1.0504	0.0240026	1.00213	1.10099	2.04849	0.0405123	ISX
rs11744850	5	88071933	G	0.339219	169756	1.04389	0.0209738	1.00185	1.0877	2.04816	0.0405446	MEF2C
rs72643223	13	92310041	A	0.0838225	168815	0.926649	0.0371961	0.861498	0.996729	-2.04806	0.0405541	GPC5
rs2799520	1	92344782	A	0.0756928	169666	0.923399	0.0389196	0.85558	0.996593	-2.04766	0.0405932	TGFBR3
rs2799519	1	92344785	G	0.0756903	169665	0.923411	0.0389196	0.855592	0.996606	-2.04732	0.0406263	TGFBR3
rs77827402	12	57525093	A	0.0434432	169359	0.900677	0.0511038	0.814834	0.995563	-2.04699	0.0406591	LRP1
rs35230410	1	22250558	C	0.0148203	169970	1.17079	0.0770439	1.0067	1.36163	2.04661	0.0406965	HSPG2
rs10493859	1	92273644	A	0.333571	169988	1.04382	0.0209619	1.00181	1.0876	2.04602	0.0407549	TGFBR3
rs303	8	19817279	C	0.127288	169725	0.939354	0.0305909	0.884689	0.997398	-2.04513	0.0408418	LPL
rs4147855	1	94477225	A	0.0250319	169823	0.870436	0.067895	0.761981	0.994327	-2.04376	0.0409768	ABCA4
rs113256582	3	12352845	T	0.0938277	169742	0.930656	0.0351644	0.868675	0.99706	-2.0437	0.0409835	PPARG
rs57052381	3	12351555	T	0.0938277	169742	0.930656	0.0351644	0.868675	0.99706	-2.0437	0.0409835	PPARG
rs58581416	3	12351306	C	0.0938277	169742	0.930656	0.0351644	0.868675	0.99706	-2.0437	0.0409835	PPARG
rs9516330	13	94657359	A	0.146744	169557	0.943039	0.0287015	0.891453	0.997609	-2.04338	0.0410152	GPC6
rs345491	13	92379585	T	0.371	169988	1.04292	0.0205745	1.00171	1.08584	2.04277	0.0410754	GPC5
rs10875033	1	92344196	T	0.386875	169374	0.958909	0.020542	0.921069	0.998304	-2.04259	0.0410929	TGFBR3
rs4799583	18	29183587	C	0.387392	169438	0.958867	0.0205812	0.920957	0.998336	-2.04086	0.0412646	TTR
rs12060375	1	10047747	A	0.0399128	169858	1.10459	0.0487573	1.00392	1.21536	2.04024	0.041326	RBP7
rs66593699	3	12369096	A	0.0938063	169738	0.930784	0.0351652	0.868793	0.997199	-2.03973	0.0413772	PPARG
rs76139371	10	48371858	T	0.0276775	169723	1.12516	0.0578324	1.00459	1.26021	2.03909	0.0414411	RBP3
rs113896239	13	95052694	A	0.0114678	169082	1.19379	0.0868704	1.00689	1.41538	2.03906	0.0414438	GPC6
rs6999386	8	97558435	A	0.124831	168816	1.06218	0.0295922	1.00232	1.12561	2.03843	0.0415067	SDC2
rs4773670	13	92810852	T	0.357375	169988	0.958328	0.0208921	0.919879	0.998384	-2.03737	0.0416134	GPC5
rs2253673	13	93043233	A	0.452764	168917	0.959797	0.0201493	0.922631	0.998459	-2.0365	0.0417005	GPC5
rs77373181	19	11241060	A	0.17968	168800	1.05366	0.0256768	1.00195	1.10805	2.03581	0.0417699	LDLR
rs16946431	13	92309526	A	0.0838673	168850	0.927181	0.0371765	0.862025	0.997262	-2.03372	0.0419799	GPC5
rs35270729	1	94469543	A	0.165247	169988	0.946047	0.0272805	0.896792	0.998008	-2.03307	0.0420454	ABCA4
rs66515264	1	94558110	T	0.19549	168364	1.05166	0.0247932	1.00178	1.10403	2.0317	0.0421843	ABCA4
rs7516778	1	92348071	T	0.0757689	169654	0.924063	0.0388932	0.856241	0.997258	-2.03056	0.0423001	TGFBR3
rs9560968	13	92844454	G	0.0108846	169552	1.19602	0.0881832	1.00618	1.42167	2.02984	0.0423731	GPC5
rs118009068	11	46917501	A	0.0232781	169988	0.867288	0.0703124	0.755637	0.995436	-2.02503	0.0428646	LRP4
rs77759513	8	97557794	T	0.12445	168666	1.06183	0.0296327	1.00192	1.12533	2.02462	0.0429063	SDC2
rs12070195	1	94462181	C	0.0238354	169622	0.868436	0.0696779	0.757579	0.995515	-2.02448	0.0429208	ABCA4
rs9560961	13	92835627	A	0.0109021	169601	1.19542	0.0881786	1.00569	1.42095	2.02426	0.0429437	GPC5
rs9301744	13	92286174	T	0.0478296	169487	0.906028	0.0487709	0.823432	0.996909	-2.02343	0.0430288	GPC5
rs7994682	13	94663050	G	0.151431	169325	0.944281	0.0283366	0.893267	0.998209	-2.02323	0.0430497	GPC6
rs2477083	1	68921521	G	0.175854	169988	1.05366	0.0258626	1.00158	1.10844	2.02098	0.043282	RPE65
rs10206812	2	20425495	A	0.0338868	169668	1.11219	0.0526325	1.00318	1.23305	2.02025	0.0433575	SDC1
rs137999989	19	11237864	G	0.132881	169178	1.06003	0.028861	1.00173	1.12172	2.01998	0.0433855	LDLR
rs7525713	1	92347935	T	0.0758194	169673	0.924501	0.0388688	0.856687	0.997683	-2.01965	0.0434193	TGFBR3
rs147993834	13	94837310	T	0.0113111	169038	0.809108	0.104911	0.658728	0.993817	-2.01908	0.0434788	GPC6
rs7306742	12	57520687	C	0.0433126	169131	0.901943	0.0511544	0.815899	0.997061	-2.01751	0.0436427	LRP1
rs11172112	12	57520488	C	0.0433116	169135	0.901951	0.0511544	0.815906	0.99707	-2.01733	0.0436615	LRP1
rs12424748	12	125325790	T	0.0212134	169539	0.862266	0.0734703	0.746627	0.995817	-2.01702	0.0436936	SCARB1
rs10467125	12	57519698	C	0.0433108	169138	0.901973	0.0511544	0.815926	0.997094	-2.01685	0.0437108	LRP1
rs10493856	1	92334749	C	0.386873	169137	0.959483	0.0205624	0.921583	0.998941	-2.01148	0.044275	TGFBR3
rs4771848	13	92640231	G	0.44485	169747	1.04105	0.020027	1.00098	1.08273	2.00891	0.0445468	GPC5
rs11619647	13	92267794	A	0.0432754	168976	0.902104	0.0513193	0.815781	0.997561	-2.00754	0.0446924	GPC5
rs117918631	13	93932100	A	0.040394	169988	1.10255	0.0486353	1.00231	1.21282	2.00731	0.0447163	GPC6
rs59231157	2	20424573	A	0.0337144	169690	1.11161	0.0527545	1.00242	1.2327	2.00577	0.0448809	SDC1
rs2569540	19	11238239	C	0.234093	168839	1.04791	0.0233348	1.00106	1.09695	2.00555	0.0449048	LDLR
rs12307379	12	57518665	T	0.0432923	169141	0.902514	0.0511538	0.816417	0.997691	-2.00515	0.0449468	LRP1
rs1411517	13	92650473	C	0.44562	169869	1.04094	0.0200141	1.0009	1.08259	2.00489	0.0449746	GPC5
rs1318496	13	94663671	C	0.146686	169294	0.94403	0.0287284	0.892344	0.99871	-2.00488	0.0449754	GPC6
rs9524400	13	94932614	G	0.497376	169222	0.960772	0.019968	0.923896	0.999118	-2.00414	0.0450553	GPC6
rs9524305	13	94646694	A	0.146948	169764	0.944199	0.0286538	0.892634	0.998742	-2.00388	0.0450828	GPC6
rs4773785	13	94932532	G	0.497461	169182	0.960786	0.0199663	0.923914	0.99913	-2.00355	0.0451186	GPC6
rs294	8	19816125	C	0.127526	169746	0.94066	0.0305336	0.886018	0.998672	-2.00348	0.0451259	LPL
rs61219833	2	170147266	C	0.0673711	168893	1.0806	0.0386972	1.00168	1.16575	2.00325	0.0451501	LRP2
rs112151834	19	11247615	G	0.134362	169873	1.05912	0.0286733	1.00124	1.12034	2.00308	0.0451685	LDLR
rs4775071	15	58824307	T	0.023464	169771	1.13228	0.0620228	1.00267	1.27864	2.00299	0.0451783	LIPC
rs72716469	1	92333371	C	0.0141459	169766	0.831615	0.0920552	0.694328	0.996047	-2.00299	0.0451786	TGFBR3
rs487906	1	94478562	G	0.0327689	168849	1.11369	0.0537724	1.00229	1.23747	2.00242	0.0452392	ABCA4
rs73134734	3	12379155	C	0.093442	169244	0.931829	0.035267	0.869595	0.998517	-2.00204	0.0452806	PPARG
rs118061596	13	93466472	C	0.0151778	169788	1.16546	0.0764872	1.00321	1.35396	2.00189	0.0452963	GPC5
rs34693334	2	170147502	G	0.0635068	169777	1.08248	0.0396003	1.00164	1.16984	2.0014	0.0453495	LRP2
rs35304121	1	22249307	A	0.0148746	169988	1.16666	0.0770241	1.00319	1.35678	2.00127	0.0453629	HSPG2
rs9560969	13	92844614	C	0.0108335	169566	1.19384	0.0885298	1.00366	1.42004	2.00127	0.045363	GPC5
rs1601405	12	57343163	T	0.198185	169932	1.05049	0.0246147	1.00102	1.10241	2.00121	0.0453692	RDH16
rs113525528	19	11247810	T	0.134143	169823	1.0591	0.0287004	1.00117	1.12038	2.00055	0.0454412	LDLR
rs4615966	10	85997810	T	0.451048	169147	0.960587	0.0201021	0.923477	0.999189	-2.0003	0.0454676	RGR
rs3789380	1	94472679	T	0.02524	169909	0.873737	0.0674791	0.765495	0.997284	-2.00027	0.045471	ABCA4
rs3789381	1	94472684	A	0.02524	169909	0.873737	0.0674791	0.765495	0.997284	-2.00027	0.0454712	ABCA4
rs62109732	2	20423604	T	0.0337067	169699	1.11124	0.0527433	1.0021	1.23226	1.99977	0.045525	SDC1
rs7982480	13	92640368	A	0.445019	169876	1.04084	0.0200185	1.00079	1.08249	1.99945	0.0455595	GPC5
rs72641446	13	92237844	T	0.0866997	169868	1.07157	0.0345737	1.00136	1.14669	1.99922	0.0455841	GPC5
rs1926613	13	93041578	A	0.453203	168976	0.960546	0.0201364	0.923375	0.999213	-1.99904	0.0456035	GPC5
rs9589884	13	94680601	T	0.152642	168957	0.945078	0.0282577	0.894159	0.998897	-1.99902	0.0456066	GPC6
rs148180366	5	88179807	C	0.015646	169213	0.840806	0.0867575	0.709329	0.996653	-1.99861	0.0456511	MEF2C
rs539093826	11	46919064	G	0.023352	169857	0.86932	0.0701227	0.75769	0.997398	-1.99712	0.045812	LRP4
rs1814020	13	93522802	C	0.428621	169378	1.04092	0.0200913	1.00073	1.08273	1.99619	0.0459137	GPC5
rs12123363	1	92266836	T	0.333712	169868	1.04274	0.0209713	1.00075	1.0865	1.99583	0.0459523	TGFBR3
rs11578569	1	92267219	T	0.333713	169869	1.04274	0.0209713	1.00075	1.08649	1.9957	0.0459665	TGFBR3
rs1837845	8	19834160	C	0.162335	169535	0.946543	0.0275354	0.896814	0.99903	-1.99521	0.0460199	LPL
rs139751440	1	94595260	T	0.0177435	168710	0.851198	0.0808061	0.726521	0.99727	-1.99379	0.0461751	ABCA4
rs7593914	2	241371723	A	0.398851	169824	0.960068	0.0204412	0.922364	0.999313	-1.99358	0.0461985	GPC1
rs7604524	2	241372002	T	0.398866	169809	0.960073	0.0204415	0.922369	0.999319	-1.99329	0.0462293	GPC1
rs7556957	2	241371954	G	0.398864	169806	0.960088	0.0204412	0.922383	0.999334	-1.99257	0.0463081	GPC1
rs330	8	19820396	A	0.162725	169734	0.946688	0.0275015	0.89701	0.999116	-1.99211	0.0463588	LPL
rs71650466	1	92265703	G	0.335352	169380	1.04268	0.0209911	1.00065	1.08647	1.99088	0.0464938	TGFBR3
rs149694992	1	10048875	T	0.0399094	169822	1.10198	0.0488077	1.00145	1.21261	1.98968	0.0466266	RBP7
rs1372339	8	19831798	G	0.162396	169530	0.946709	0.0275283	0.896983	0.999191	-1.98936	0.0466617	LPL
rs901069	12	57346379	A	0.198185	169988	1.05016	0.0246028	1.00072	1.10204	1.98926	0.0466728	RDH16
rs9516327	13	94645585	T	0.145875	169481	0.944408	0.0287629	0.892641	0.999178	-1.98856	0.0467493	GPC6
rs72641440	13	92230241	T	0.086716	169888	1.07114	0.0345754	1.00096	1.14625	1.98771	0.0468437	GPC5
rs72641434	13	92223164	A	0.0868515	169882	1.07109	0.0345592	1.00094	1.14615	1.98725	0.0468949	GPC5
rs12875998	13	94602801	T	0.489553	168905	1.04037	0.0199284	1.00051	1.08181	1.98578	0.0470579	GPC6
rs2303094	19	33700281	A	0.05003	169968	1.09135	0.0440203	1.00113	1.18969	1.98573	0.0470633	LRP3
rs72641450	13	92239954	C	0.0865614	169735	1.07113	0.0346259	1.00085	1.14634	1.98436	0.0472157	GPC5
rs6707262	2	241371065	C	0.398871	169852	0.960266	0.0204345	0.922566	0.999506	-1.98414	0.0472406	GPC1
rs4601907	13	92638520	A	0.445037	169714	1.0405	0.0200296	1.00044	1.08215	1.98191	0.0474897	GPC5
rs1441777	8	19833571	C	0.162271	169528	0.946895	0.0275354	0.897147	0.999401	-1.98172	0.0475108	LPL
rs17110814	1	94475935	T	0.0246429	169846	0.873336	0.0683526	0.763835	0.998535	-1.98142	0.0475446	ABCA4
rs79449773	19	33700610	T	0.0500359	169988	1.09114	0.0440234	1.00094	1.18947	1.9813	0.0475581	LRP3
rs10178074	2	241368726	A	0.398898	169898	0.960342	0.0204344	0.922639	0.999585	-1.98029	0.0476713	GPC1
rs113385704	2	20421439	G	0.0337554	169736	1.11009	0.0527449	1.00106	1.23099	1.98011	0.047691	SDC1
rs10183906	2	20425509	T	0.0339608	169681	1.1098	0.0526219	1.00104	1.23037	1.97973	0.0477343	SDC1
rs3786929	19	33693005	T	0.0501814	169266	1.09106	0.0440418	1.00083	1.18942	1.97869	0.0478506	LRP3
rs8110515	19	11248426	G	0.134293	169860	1.05841	0.0286907	1.00054	1.11963	1.97867	0.0478535	LDLR
rs7992380	13	92802152	C	0.321703	169148	0.958384	0.0214889	0.918858	0.999611	-1.97805	0.0479226	GPC5
rs11618176	13	92175270	A	0.0279284	169988	0.881223	0.0639284	0.777445	0.998853	-1.97792	0.0479382	GPC5
rs7519657	1	94476605	T	0.0252261	169804	0.87506	0.0674867	0.766643	0.998809	-1.97762	0.047972	ABCA4
rs184586822	1	92367854	A	0.0139827	169460	0.832898	0.0924707	0.694833	0.998396	-1.97732	0.0480056	TGFBR3
rs41284960	10	48387980	A	0.026546	169988	1.12363	0.0589623	1.001	1.26128	1.97695	0.0480468	RBP3
rs695860	22	35467095	T	0.26918	169927	0.956138	0.0226989	0.914532	0.999636	-1.97601	0.0481531	ISX
rs17793693	3	12345971	A	0.0934205	169556	0.932851	0.0351811	0.870695	0.999444	-1.97577	0.0481807	PPARG
rs112636967	3	12348533	C	0.092373	169189	0.932405	0.0354381	0.86984	0.999469	-1.97495	0.0482742	PPARG
rs2065712	1	94476035	T	0.249979	169988	0.955202	0.02321	0.912722	0.999658	-1.9747	0.0483016	ABCA4
rs72641154	1	68888482	A	0.17068	169156	1.05308	0.0261921	1.00038	1.10855	1.97455	0.0483191	RPE65
rs1573785	2	241366420	A	0.398874	169902	0.960458	0.020434	0.922752	0.999705	-1.9744	0.0483364	GPC1
rs261334	15	58726744	G	0.211904	169471	0.952255	0.0247827	0.907106	0.999651	-1.97407	0.0483742	LIPC
rs1573783	2	241366233	C	0.39887	169905	0.960468	0.0204343	0.922761	0.999716	-1.97388	0.0483955	GPC1
rs6745300	2	241366100	A	0.39887	169905	0.960468	0.0204343	0.922761	0.999716	-1.97388	0.0483955	GPC1
rs6492699	13	95042656	C	0.163426	169542	1.05381	0.0265532	1.00037	1.1101	1.97373	0.048413	GPC6
rs6437343	2	241367465	G	0.398869	169904	0.960474	0.0204342	0.922767	0.999722	-1.97355	0.0484328	GPC1
rs12695018	2	241369065	T	0.398872	169889	0.960477	0.0204346	0.922769	0.999726	-1.97335	0.0484552	GPC1
rs6437339	2	241365695	T	0.398863	169903	0.960486	0.0204341	0.922779	0.999735	-1.97295	0.0485018	GPC1
rs60756305	3	12351588	A	0.0913519	168973	0.932152	0.035619	0.869296	0.999553	-1.97252	0.0485498	PPARG
rs11165061	1	94470249	G	0.0252963	169847	0.875648	0.0673432	0.767374	0.999199	-1.97186	0.0486258	ABCA4
rs6716845	2	241368076	C	0.396961	169228	0.960401	0.0204909	0.922594	0.999757	-1.97181	0.0486318	GPC1
rs115037519	13	92238935	G	0.0865707	169786	1.07066	0.0346253	1.00041	1.14584	1.97178	0.0486344	GPC5
rs12859208	13	94594907	A	0.48956	168767	1.04011	0.0199482	1.00023	1.08158	1.97154	0.0486622	GPC6
rs9556172	13	93027274	A	0.0355938	169608	0.894621	0.0565236	0.800804	0.999429	-1.97007	0.0488305	GPC5
rs17242586	19	11235505	A	0.132525	169025	1.05857	0.0289145	1.00024	1.12029	1.96843	0.0490189	LDLR
rs4773789	13	95041977	A	0.163218	169509	1.0537	0.0265725	1.00022	1.11003	1.96839	0.0490232	GPC6
rs1854737	13	92567834	T	0.0271787	169857	1.12178	0.0583889	1.00048	1.25779	1.96815	0.0490508	GPC5
rs362073	22	35465040	T	0.269166	169919	0.956322	0.0226971	0.914712	0.999825	-1.9677	0.049103	ISX
rs9523466	13	92637359	C	0.445181	169623	1.04021	0.0200381	1.00015	1.08188	1.96749	0.0491266	GPC5
rs113484502	3	12348529	G	0.0923704	169183	0.932677	0.0354381	0.870094	0.999761	-1.9667	0.0492182	PPARG
rs7601110	2	241365255	T	0.398833	169883	0.960627	0.0204331	0.922916	0.999879	-1.96587	0.049314	GPC1
rs6581124	12	57545756	A	0.247123	169988	0.955215	0.0233116	0.912553	0.999871	-1.96549	0.0493577	LRP1
rs2149066	13	93108717	G	0.485687	169988	1.03997	0.0199514	1.00009	1.08144	1.96446	0.0494765	GPC5
rs1573784	2	241366360	C	0.399069	169824	0.960648	0.0204378	0.922928	0.99991	-1.96434	0.0494903	GPC1
rs72641437	13	92227677	T	0.0866992	169869	1.0703	0.0345904	1.00014	1.14538	1.96406	0.0495237	GPC5
rs8107304	19	11248502	T	0.134339	169857	1.05796	0.0286904	1.00012	1.11916	1.96397	0.0495332	LDLR
rs361785	22	35466485	T	0.269222	169988	0.95641	0.0226951	0.914799	0.999913	-1.96381	0.0495517	ISX
rs1573782	2	241366534	T	0.399061	169825	0.960659	0.0204381	0.922937	0.999922	-1.96378	0.0495551	GPC1
rs7560829	2	241366623	C	0.399061	169825	0.960659	0.0204381	0.922937	0.999922	-1.96378	0.0495551	GPC1
rs72641438	13	92227994	C	0.0866997	169868	1.07029	0.0345905	1.00013	1.14537	1.96376	0.0495579	GPC5
rs6437340	2	241367059	G	0.399058	169825	0.960677	0.0204379	0.922955	0.99994	-1.96289	0.0496589	GPC1
rs6437341	2	241367083	T	0.399058	169825	0.960677	0.0204379	0.922955	0.99994	-1.96289	0.0496589	GPC1
rs2410617	8	19828893	A	0.162411	169908	0.947473	0.027496	0.897765	0.999935	-1.96233	0.0497235	LPL
rs8002882	13	93507184	C	0.205125	169243	0.952079	0.0250354	0.906489	0.999961	-1.96152	0.049819	GPC5
rs113652208	3	12444702	A	0.144802	169556	0.944993	0.0288561	0.89303	0.999979	-1.96069	0.0499153	PPARG
rs1330988	13	92801672	C	0.322893	169019	0.958817	0.0214719	0.919304	1.00003	-1.95859	0.0501614	GPC5
rs9524303	13	94645257	C	0.14377	168460	0.944749	0.0290275	0.8925	1.00006	-1.958	0.0502302	GPC6
rs28552413	16	55938204	T	0.0106386	169900	1.19242	0.0898935	0.999799	1.42216	1.95773	0.0502621	CES5A
rs113251839	20	43985952	G	0.0116678	169312	0.819991	0.101386	0.672217	1.00025	-1.95749	0.0502895	SDC4
rs4922116	8	19832778	A	0.162335	169511	0.947612	0.0275302	0.897836	1.00015	-1.95458	0.0506332	LPL
rs77539008	16	55945436	T	0.010442	169938	1.19367	0.0905918	0.999474	1.42559	1.95416	0.0506829	CES5A
rs7314151	12	57347886	C	0.198031	169860	1.04933	0.0246423	0.99985	1.10125	1.95387	0.0507162	RDH16
rs57711402	12	125318145	C	0.0212662	169988	0.866866	0.0731233	0.75112	1.00045	-1.95383	0.0507213	SCARB1
rs9561549	13	95045266	T	0.162271	169815	1.05336	0.026609	0.999837	1.10976	1.95383	0.0507219	GPC6
rs1561750	8	19830766	C	0.16248	169569	0.947671	0.0275157	0.897917	1.00018	-1.95334	0.0507792	LPL
rs72956573	1	94470778	T	0.0252686	169855	0.876754	0.0673459	0.768339	1.00047	-1.95303	0.0508155	ABCA4
rs2303098	19	10116508	T	0.183363	169786	0.950292	0.0261114	0.902882	1.00019	-1.95262	0.0508642	RDH8
rs3764127	13	94280437	C	0.0230193	169597	1.13017	0.0626698	0.999534	1.27787	1.95253	0.0508752	GPC6
rs78135480	3	12372205	A	0.0933868	169312	0.933494	0.0352499	0.871178	1.00027	-1.95236	0.0508956	PPARG
rs75090161	19	11235498	A	0.132587	169014	1.05808	0.0289171	0.999779	1.11978	1.95233	0.0508988	LDLR
rs4566009	13	92619739	C	0.445129	169369	1.03991	0.0200501	0.99984	1.08159	1.95197	0.0509423	GPC5
rs9301779	13	92772499	C	0.445325	169674	1.03976	0.0199859	0.999816	1.08129	1.95074	0.0510882	GPC5
rs77778618	13	92161410	A	0.0970257	168811	0.934587	0.03468	0.873173	1.00032	-1.9507	0.0510925	GPC5
rs34581212	16	55882110	A	0.153429	169163	1.05449	0.0272069	0.999732	1.11225	1.95011	0.0511633	CES5A
rs3782331	12	57347290	T	0.198165	169919	1.04918	0.0246285	0.999734	1.10106	1.94917	0.0512755	RDH16
rs7533425	1	94470810	G	0.0252603	169911	0.877017	0.0673446	0.768572	1.00076	-1.94862	0.0513413	ABCA4
rs143551401	1	22231156	A	0.0157275	169544	1.15952	0.0759921	0.999062	1.34574	1.94761	0.0514616	HSPG2
rs7992920	13	92236204	G	0.0869409	169874	1.06957	0.0345477	0.999549	1.14451	1.94691	0.051546	GPC5
rs72641448	13	92238385	C	0.0866913	169844	1.06961	0.0346045	0.999472	1.14467	1.94469	0.0518124	GPC5
rs114438612	1	31338312	A	0.0137151	169302	1.16838	0.0800273	0.998771	1.3668	1.94459	0.0518242	SDC3
rs9524311	13	94671004	G	0.151172	169215	0.946399	0.0283368	0.895269	1.00045	-1.94417	0.051875	GPC6
rs74019326	16	55945309	G	0.0110567	169988	1.18714	0.0882558	0.998568	1.41132	1.94373	0.0519283	CES5A
rs7135117	12	125280507	C	0.0287392	169455	0.884885	0.0629254	0.782213	1.00103	-1.94353	0.0519526	SCARB1
rs146255383	10	118298803	C	0.0137146	169345	0.83502	0.0927877	0.696171	1.00156	-1.94314	0.0519997	PNLIP
rs9589883	13	94680292	T	0.151119	169125	0.946433	0.028342	0.895293	1.00049	-1.94252	0.052074	GPC6
rs9556343	13	94601382	A	0.489485	168807	1.03949	0.0199378	0.999648	1.08091	1.94233	0.0520976	GPC6
rs78344489	13	92225469	G	0.0858723	169589	1.06986	0.034773	0.999377	1.14532	1.94205	0.0521309	GPC5
rs9524313	13	94675458	A	0.146676	169142	0.945758	0.0287223	0.893988	1.00053	-1.94164	0.0521803	GPC6
rs73120027	12	57616923	A	0.0219986	169988	0.869047	0.0722928	0.754237	1.00133	-1.94152	0.0521951	LRP1
rs17248903	19	11228865	A	0.132259	169905	0.943273	0.0300856	0.889259	1.00057	-1.94113	0.0522429	LDLR
rs80051453	2	170211005	T	0.0313875	169988	0.890307	0.0598668	0.791738	1.00115	-1.94078	0.0522845	LRP2
rs9284266	13	92247485	A	0.0357303	169926	0.895966	0.0566036	0.801882	1.00109	-1.94074	0.0522896	GPC5
rs2004815	15	58715731	A	0.0105369	169405	1.19171	0.0903938	0.998226	1.42271	1.94032	0.0523409	LIPC
rs79155029	13	93021248	A	0.0386869	168959	0.899866	0.0543865	0.808879	1.00109	-1.94	0.0523799	GPC5
rs35386503	16	55882327	A	0.153483	169191	1.05416	0.0271987	0.999434	1.11188	1.93915	0.0524829	CES5A
rs116254678	2	241385241	G	0.0162747	169988	0.849144	0.0843373	0.719769	1.00177	-1.93896	0.0525066	GPC1
rs10510419	3	12426936	T	0.14614	169988	0.945887	0.0286974	0.894153	1.00061	-1.93858	0.0525523	PPARG
rs1359126	13	95046019	T	0.161787	169692	1.05301	0.0266528	0.999419	1.10949	1.93816	0.0526038	GPC6
rs10100191	8	97559162	G	0.124564	168628	1.05916	0.0296567	0.999346	1.12254	1.9379	0.0526354	SDC2
rs142597216	2	170202925	C	0.0154944	168706	0.844804	0.087045	0.7123	1.00196	-1.93752	0.0526824	LRP2
rs117895484	13	93055963	A	0.0135006	168919	0.832741	0.0944705	0.691985	1.00213	-1.93746	0.0526892	GPC5
rs68067108	3	12450235	G	0.145316	169758	0.945764	0.0287837	0.893886	1.00065	-1.93728	0.0527106	PPARG
rs4135284	3	12449866	A	0.145315	169759	0.945769	0.0287837	0.89389	1.00066	-1.9371	0.0527325	PPARG
rs1320502	1	94501799	C	0.451299	168527	1.03957	0.0200456	0.999519	1.08123	1.93597	0.0528719	ABCA4
rs67560822	19	10115580	T	0.187346	169988	0.951174	0.0258717	0.904145	1.00065	-1.93486	0.0530075	RDH8
rs9589880	13	94673730	A	0.146688	169186	0.94602	0.0287145	0.894249	1.00079	-1.93252	0.0532949	GPC6
rs2150471	13	92801145	G	0.322926	169017	0.959373	0.0214646	0.91985	1.0006	-1.93224	0.0533298	GPC5
rs140868413	11	827575	C	0.0152509	169400	0.844246	0.0876564	0.710977	1.0025	-1.93154	0.0534169	PNPLA2
rs11172076	12	57359974	T	0.197561	168940	1.0489	0.0247207	0.999291	1.10097	1.93126	0.0534505	RDH16
rs11842834	13	93045723	C	0.4847	168918	0.962083	0.0200257	0.925053	1.0006	-1.93025	0.0535758	GPC5
rs79283895	16	55941699	T	0.0104591	169948	1.19108	0.0905912	0.997306	1.4225	1.93019	0.0535835	CES5A
rs1815986	16	55942515	T	0.0104592	169946	1.19107	0.0905912	0.997297	1.42248	1.93009	0.0535962	CES5A
rs7192990	16	55884241	C	0.166619	169578	1.05208	0.0263189	0.999189	1.10778	1.92916	0.0537115	CES5A
rs117653314	13	93499612	T	0.0152704	169838	1.15897	0.0764783	0.997639	1.34639	1.92905	0.0537245	GPC5
rs9301926	13	94681840	C	0.150855	169040	0.946756	0.0283644	0.89556	1.00088	-1.92895	0.0537373	GPC6
rs1883386	22	35474790	A	0.26926	169325	0.957105	0.0227346	0.915394	1.00072	-1.92843	0.0538019	ISX
rs12740649	1	22253251	C	0.0144148	169895	1.16303	0.0783502	0.997467	1.35607	1.92759	0.0539058	HSPG2
rs9589882	13	94674981	C	0.151161	169144	0.946849	0.0283376	0.895694	1.00093	-1.92733	0.0539385	GPC6
rs7314262	12	57347926	A	0.197987	169834	1.04864	0.0246512	0.999175	1.10055	1.92649	0.0540428	RDH16
rs17212440	2	170043457	C	0.0292154	169363	1.1152	0.0566044	0.998093	1.24605	1.92624	0.0540742	LRP2
rs9561531	13	94936119	G	0.489073	168844	0.96222	0.0200015	0.925229	1.00069	-1.92546	0.0541724	GPC6
rs9589881	13	94674448	G	0.146685	169179	0.94623	0.0287154	0.894446	1.00101	-1.92475	0.0542603	GPC6
rs9524314	13	94678821	G	0.151174	169116	0.946921	0.0283368	0.895764	1.001	-1.92469	0.054268	GPC6
rs116751036	6	35767429	G	0.0267284	169988	0.882096	0.0652008	0.776277	1.00234	-1.92413	0.0543386	CLPS
rs12133463	1	92156208	T	0.178334	169202	0.950391	0.0264488	0.902379	1.00096	-1.92379	0.0543814	TGFBR3
rs7982823	13	94565251	A	0.46911	169988	0.962352	0.0199478	0.925453	1.00072	-1.92375	0.0543858	GPC6
rs79199156	16	55937171	G	0.0104707	169951	1.19033	0.0905717	0.996717	1.42155	1.92366	0.0543974	CES5A
rs72725196	1	94566684	A	0.0935214	168849	1.06647	0.0334557	0.998785	1.13875	1.92361	0.0544029	ABCA4
rs144952375	13	94840884	T	0.0113911	168991	0.818952	0.103869	0.668106	1.00386	-1.9229	0.054492	GPC6
rs9584177	13	94670117	G	0.151193	169231	0.947004	0.028332	0.895851	1.00108	-1.92193	0.0546151	GPC6
rs9589927	13	94840883	A	0.0113813	169006	0.819138	0.10387	0.668256	1.00409	-1.9207	0.0547695	GPC6
rs139092182	13	94840866	A	0.0113848	168998	0.819183	0.103869	0.668294	1.00414	-1.92018	0.054835	GPC6
rs9523545	13	92898223	G	0.405468	169588	1.03956	0.0202245	0.999162	1.0816	1.91851	0.0550465	GPC5
rs700585	5	88152117	C	0.224245	169703	1.04644	0.0236639	0.999017	1.09612	1.91841	0.0550588	MEF2C
rs1415743	13	94678028	G	0.151181	169119	0.94709	0.0283374	0.895923	1.00118	-1.91833	0.0550688	GPC6
rs202004771	2	170209330	C	0.019907	169639	1.13766	0.0672427	0.997184	1.29792	1.91802	0.0551082	LRP2
rs361813	22	35461357	A	0.269312	169855	0.957444	0.0226923	0.915794	1.00099	-1.91641	0.0553131	ISX
rs4773658	13	92640163	T	0.497961	169454	0.962457	0.0199728	0.925509	1.00088	-1.9159	0.055378	GPC5
rs148743497	3	43743914	T	0.0124038	169988	0.828905	0.0979821	0.684073	1.0044	-1.91514	0.0554748	ABHD5
rs28763893	3	12421089	T	0.145242	169851	0.946394	0.0287739	0.894498	1.0013	-1.91481	0.0555172	PPARG
rs9634482	13	93043914	G	0.0357702	169834	0.897918	0.0562829	0.804134	1.00264	-1.91313	0.0557313	GPC5
rs140303006	13	94837018	T	0.0130824	168623	0.831789	0.0962907	0.688732	1.00456	-1.91271	0.0557848	GPC6
rs35189338	1	22243881	A	0.0146187	169817	1.1607	0.0779195	0.996312	1.35221	1.91254	0.0558066	HSPG2
rs1800127	12	57539082	T	0.0245753	169988	0.877408	0.0683965	0.767331	1.00328	-1.91213	0.05586	LRP1
rs17248889	19	11228139	A	0.132239	169908	0.944149	0.0300743	0.890105	1.00147	-1.91097	0.056008	LDLR
rs73227559	12	125269668	C	0.0110356	168546	1.18443	0.0885878	0.99564	1.40901	1.91064	0.0560513	SCARB1
rs35316462	1	22242312	A	0.0146161	169813	1.16045	0.0779197	0.996094	1.35192	1.90974	0.0561671	HSPG2
rs71637002	1	22242820	T	0.0146162	169811	1.16043	0.0779197	0.996078	1.3519	1.90954	0.0561929	HSPG2
rs71637001	1	22241544	T	0.0146165	169808	1.16042	0.0779197	0.996068	1.35189	1.9094	0.0562099	HSPG2
rs35077760	1	22257769	T	0.0143355	169928	1.16176	0.0785924	0.995906	1.35523	1.90777	0.0564208	HSPG2
rs838908	12	125288604	T	0.0298521	169586	0.889198	0.0615869	0.78809	1.00328	-1.90682	0.0565437	SCARB1
rs9301812	13	93121966	G	0.286352	169489	0.958523	0.0222387	0.917642	1.00123	-1.90484	0.0568005	GPC5
rs9516026	13	92919730	T	0.0851571	169434	1.06838	0.0347317	0.998072	1.14364	1.90441	0.0568573	GPC5
rs10211085	2	241381590	T	0.438216	169988	1.03883	0.0200063	0.998881	1.08037	1.90402	0.0569071	GPC1
rs7983211	13	92892680	C	0.405732	169565	1.03925	0.0202241	0.998857	1.08127	1.90344	0.0569834	GPC5
rs9584178	13	94670151	C	0.151163	169195	0.947502	0.0283333	0.896319	1.00161	-1.90327	0.0570048	GPC6
rs35901947	1	22262870	A	0.0143451	169954	1.16134	0.0785918	0.995546	1.35474	1.90317	0.0570189	HSPG2
rs35210982	1	22252939	A	0.0143393	169953	1.16133	0.0785922	0.995538	1.35473	1.90307	0.057032	HSPG2
rs34697800	1	22269250	G	0.0143452	169952	1.16117	0.0785918	0.995405	1.35455	1.90136	0.0572545	HSPG2
rs4573802	13	92771325	T	0.450832	169318	1.03876	0.0199987	0.998829	1.08028	1.90136	0.0572554	GPC5
rs2776429	13	92893424	C	0.405739	169577	1.03919	0.0202239	0.998807	1.08121	1.90093	0.057311	GPC5
rs118023909	11	827529	A	0.0151785	169384	0.846516	0.08766	0.712884	1.0052	-1.90082	0.0573252	PNPLA2
rs66809776	7	99782124	C	0.492542	169682	0.962821	0.019936	0.925925	1.00119	-1.90048	0.0573697	GPC2
rs77506000	1	22244732	T	0.0146243	169820	1.1596	0.0779198	0.995364	1.35093	1.90033	0.0573904	HSPG2
rs4420386	13	92893997	A	0.405742	169572	1.03916	0.0202241	0.998775	1.08118	1.89934	0.0575192	GPC5
rs4783914	16	55886662	G	0.167421	169988	1.05113	0.0262563	0.998402	1.10663	1.89907	0.0575557	CES5A
rs7954651	12	125320259	T	0.0212182	169736	0.870335	0.0731301	0.754116	1.00447	-1.89904	0.0575596	SCARB1
rs4773677	13	92892859	C	0.405747	169575	1.03915	0.0202241	0.998768	1.08117	1.89899	0.0575653	GPC5
rs71638803	1	22261841	A	0.014346	169943	1.16095	0.078592	0.995214	1.35429	1.89892	0.0575752	HSPG2
rs1330991	13	92894814	C	0.405747	169576	1.03915	0.0202242	0.998764	1.08117	1.89883	0.0575864	GPC5
rs7259278	19	11227466	T	0.132127	169988	0.944501	0.0300779	0.890431	1.00185	-1.89835	0.0576495	LDLR
rs12735933	1	22267684	T	0.0143492	169940	1.16081	0.0785917	0.995095	1.35413	1.8974	0.0577758	HSPG2
rs12733606	1	22267007	C	0.0143453	169951	1.16078	0.078592	0.995065	1.35409	1.89701	0.0578266	HSPG2
rs76922915	1	22244755	T	0.0146273	169820	1.15925	0.0779197	0.995068	1.35053	1.89651	0.0578921	HSPG2
rs77064242	13	92242923	G	0.0350602	169694	0.89733	0.0571216	0.802288	1.00363	-1.8965	0.0578936	GPC5
rs35427168	1	22256293	G	0.0143639	169696	1.16069	0.078573	0.995023	1.35393	1.89646	0.0578992	HSPG2
rs2738444	19	11224931	T	0.131998	169753	0.944508	0.0301097	0.890382	1.00192	-1.8961	0.0579462	LDLR
rs2766470	13	92892318	G	0.405765	169555	1.03909	0.0202245	0.998709	1.08111	1.89607	0.0579502	GPC5
rs143212173	13	94201694	G	0.0135872	169571	1.16566	0.0809162	0.994712	1.366	1.89444	0.0581671	GPC6
rs71638804	1	22272323	A	0.0143488	169945	1.16054	0.0785919	0.994863	1.35381	1.89443	0.0581681	HSPG2
rs7319626	13	92626622	A	0.445143	169157	1.03873	0.0200602	0.998683	1.08038	1.89428	0.0581873	GPC5
rs7248981	19	11227097	T	0.132199	169925	0.944627	0.030077	0.890551	1.00199	-1.89397	0.0582292	LDLR
rs1929185	13	92898830	T	0.405482	169587	1.03904	0.0202254	0.99866	1.08106	1.89367	0.0582691	GPC5
rs13378794	13	93045282	C	0.484993	168926	0.962803	0.0200221	0.925751	1.00134	-1.89325	0.0583246	GPC5
rs1411749	13	92897621	A	0.405484	169590	1.03903	0.0202249	0.998651	1.08105	1.89321	0.0583303	GPC5
rs1411752	13	92897357	G	0.405484	169590	1.03903	0.0202249	0.998651	1.08105	1.89321	0.0583303	GPC5
rs7989697	13	92637098	G	0.497149	169592	1.0385	0.0199647	0.998651	1.07995	1.89234	0.0584452	GPC5
rs1409173	13	94940309	A	0.439902	169456	0.96264	0.0201242	0.92541	1.00137	-1.89205	0.0584848	GPC6
rs193171730	13	94564333	A	0.03168	168529	0.89296	0.059838	0.794141	1.00407	-1.89201	0.0584903	GPC6
rs2673151	2	170209663	T	0.0202465	169832	1.13483	0.0668576	0.995451	1.29372	1.89178	0.0585209	LRP2
rs9523546	13	92898452	C	0.405494	169566	1.039	0.0202262	0.998621	1.08102	1.89172	0.058528	GPC5
rs189026847	13	94190459	T	0.0135844	169570	1.16537	0.0809147	0.99446	1.36564	1.89131	0.0585828	GPC6
rs11057818	12	125283891	T	0.0300845	169722	0.890612	0.0612524	0.78986	1.00421	-1.8913	0.0585848	SCARB1
rs2065711	1	94476695	T	0.250025	169887	0.957087	0.0231918	0.914557	1.0016	-1.89123	0.0585942	ABCA4
rs7322741	13	92896972	C	0.405494	169587	1.03899	0.0202251	0.998609	1.081	1.89114	0.0586053	GPC5
rs28823964	16	55884785	G	0.166524	169585	1.05104	0.0263295	0.998181	1.10671	1.89083	0.0586466	CES5A
rs4142341	13	94939862	A	0.438396	169558	0.962668	0.0201235	0.925438	1.0014	-1.89068	0.0586667	GPC6
rs9523544	13	92898041	C	0.405502	169581	1.03897	0.0202256	0.998594	1.08099	1.89039	0.0587054	GPC5
rs6492567	13	92643360	A	0.498253	169988	0.963022	0.0199341	0.926123	1.00139	-1.89015	0.0587376	GPC5
rs4667591	2	170003432	T	0.210677	169988	1.04651	0.0240663	0.998291	1.09705	1.88888	0.0589075	LRP2
rs12026732	1	31333243	G	0.0146265	169350	1.15829	0.0777959	0.994484	1.34908	1.88887	0.0589092	SDC3
rs57337419	19	11228159	G	0.132128	169960	0.944779	0.0300769	0.890695	1.00215	-1.88861	0.0589435	LDLR
rs62171262	2	170148745	G	0.0607422	168787	1.07971	0.0406083	0.997104	1.16916	1.88855	0.0589524	LRP2
rs145194082	6	35753234	C	0.0234597	168587	0.876247	0.0699557	0.763976	1.00502	-1.88845	0.058966	CLPS
rs72643254	13	92340799	G	0.0624201	169016	0.92272	0.0425989	0.848809	1.00307	-1.88805	0.0590186	GPC5
rs7342767	16	55945315	T	0.0106563	169946	1.18484	0.0898483	0.993526	1.41298	1.88768	0.0590696	CES5A
rs13099634	3	12468463	T	0.17211	168360	0.950602	0.0268606	0.901851	1.00199	-1.88605	0.0592886	PPARG
rs9516332	13	94686242	T	0.146306	169026	0.947222	0.0287646	0.895298	1.00216	-1.885	0.0594297	GPC6
rs4508523	19	11226944	T	0.132254	169942	0.94491	0.0300678	0.890833	1.00227	-1.88461	0.0594822	LDLR
rs116964227	13	94970000	A	0.0199042	169713	1.13545	0.0674047	0.994928	1.29581	1.88453	0.059493	GPC6
rs142771488	3	12428600	C	0.145689	169797	0.947303	0.0287337	0.895428	1.00218	-1.88407	0.0595561	PPARG
rs1929186	13	92898633	C	0.40553	169577	1.03883	0.0202261	0.998456	1.08084	1.88355	0.0596257	GPC5
rs3789395	1	94501594	A	0.450976	169988	1.0383	0.0199579	0.998473	1.07972	1.8834	0.0596465	ABCA4
rs56045384	13	92659261	C	0.0791336	168323	1.07013	0.0359897	0.997244	1.14834	1.88327	0.0596633	GPC5
rs16946242	13	92232778	C	0.0874356	169988	1.06712	0.0344974	0.997354	1.14177	1.88315	0.0596798	GPC5
rs117530065	13	92920463	G	0.0411044	169483	0.905812	0.0525372	0.817181	1.00406	-1.88292	0.0597111	GPC5
rs1411748	13	92899438	G	0.405535	169570	1.03881	0.0202261	0.998435	1.08082	1.88253	0.0597635	GPC5
rs9515997	13	92628186	C	0.445101	169173	1.03847	0.0200599	0.998429	1.08011	1.8816	0.059891	GPC5
rs1831465	13	92899385	A	0.405545	169568	1.03877	0.0202263	0.998393	1.08077	1.88043	0.0600501	GPC5
rs830943	2	170211552	A	0.0202513	169841	1.13395	0.0668579	0.994681	1.29272	1.88019	0.0600819	LRP2
rs7319696	13	95054345	G	0.492183	168866	0.963202	0.0199563	0.926255	1.00162	-1.87872	0.0602825	GPC6
rs67867721	3	12465102	G	0.179503	169103	0.95169	0.0263618	0.903767	1.00215	-1.87832	0.0603372	PPARG
rs2341363	1	958731	G	0.37053	169286	1.03938	0.0205684	0.998315	1.08214	1.87797	0.0603857	AGRN
rs72658867	19	11231203	A	0.0124185	169988	1.1708	0.08398	0.993109	1.38027	1.87763	0.0604321	LDLR
rs75535818	1	92168759	A	0.204014	168574	1.04716	0.024544	0.997978	1.09877	1.87752	0.0604474	TGFBR3
rs146833986	1	22258134	A	0.0143833	169884	1.15889	0.0785645	0.993498	1.35181	1.87694	0.0605267	HSPG2
rs9524318	13	94702525	T	0.15885	169427	0.949333	0.0277065	0.899156	1.00231	-1.87665	0.0605662	GPC6
rs66462124	13	92197921	G	0.0883867	168453	1.06676	0.0344404	0.99713	1.14126	1.87651	0.0605846	GPC5
rs17848180	2	170038571	T	0.138907	169988	0.94658	0.0292747	0.893796	1.00248	-1.87534	0.0607459	LRP2
rs9516022	13	92900951	C	0.405484	169579	1.03862	0.020226	0.998256	1.08062	1.87366	0.0609774	GPC5
rs2296844	13	93042837	C	0.484621	168928	0.963186	0.020022	0.92612	1.00173	-1.8734	0.0610136	GPC5
rs9589525	13	93026643	T	0.464337	168510	0.963055	0.0200948	0.925862	1.00174	-1.87338	0.0610159	GPC5
rs7320218	13	92896400	G	0.404817	169421	1.03864	0.0202427	0.99824	1.08068	1.87292	0.061079	GPC5
rs9523548	13	92900821	G	0.405468	169567	1.03861	0.0202278	0.998237	1.08061	1.87274	0.0611041	GPC5
rs1360387	13	92895969	A	0.40549	169586	1.03859	0.0202259	0.99822	1.08058	1.87186	0.0612257	GPC5
rs5755557	22	35455533	T	0.157926	168639	1.05177	0.0269678	0.997619	1.10885	1.87156	0.0612671	ISX
rs9560892	13	92623677	A	0.444577	169299	1.03825	0.020058	0.998228	1.07988	1.87155	0.0612687	GPC5
rs1330989	13	92900419	G	0.405503	169587	1.03858	0.0202257	0.998213	1.08058	1.87155	0.0612694	GPC5
rs5755556	22	35455532	G	0.157928	168640	1.05174	0.0269679	0.997597	1.10883	1.87074	0.0613809	ISX
rs7412750	1	94470047	G	0.0266244	169093	1.11757	0.0594564	0.994638	1.25569	1.86954	0.0615471	ABCA4
rs10211061	2	241381548	T	0.360327	169746	1.0393	0.0206238	0.998127	1.08217	1.86907	0.0616137	GPC1
rs678686	13	92115445	A	0.093823	169111	0.936517	0.0351106	0.874238	1.00323	-1.86803	0.0617578	GPC5
rs17817469	3	12410349	T	0.145244	169811	0.947705	0.0287581	0.895766	1.00266	-1.8677	0.0618036	PPARG
rs35388122	11	68206927	T	0.0167835	169988	1.14551	0.0727984	0.993191	1.32119	1.86611	0.0620254	LRP5
rs79601319	13	92127082	T	0.0857719	168406	1.06715	0.0348319	0.996725	1.14255	1.86579	0.0620704	GPC5
rs9589772	13	94219426	T	0.313645	169789	0.960419	0.021646	0.920525	1.00204	-1.86575	0.0620762	GPC6
rs4497843	2	170028024	A	0.0552984	169372	1.08182	0.0421981	0.995945	1.1751	1.86367	0.062368	LRP2
rs1330990	13	92900292	G	0.40554	169580	1.03841	0.0202262	0.998051	1.0804	1.86349	0.0623928	GPC5
rs6802327	3	12410892	T	0.145222	169812	0.947825	0.0287577	0.895879	1.00278	-1.86335	0.0624133	PPARG
rs7577243	2	241382083	A	0.360469	169701	1.03918	0.0206289	0.998004	1.08206	1.86312	0.0624456	GPC1
rs59549880	3	12411892	T	0.145255	169781	0.947844	0.0287576	0.895898	1.0028	-1.86264	0.0625123	PPARG
rs1359128	13	95046068	A	0.186385	169501	1.04817	0.0252665	0.99753	1.10139	1.86208	0.0625925	GPC6
rs150966173	19	45421204	T	0.027785	169678	0.888418	0.0635622	0.784356	1.00629	-1.86137	0.062692	APOE
rs1556082	13	94704464	A	0.158675	169261	0.949716	0.0277196	0.899496	1.00274	-1.86121	0.0627148	GPC6
rs565155	1	94477232	T	0.0328575	169596	1.10534	0.0538243	0.994672	1.22832	1.86071	0.0627852	ABCA4
rs9584004	13	92894658	A	0.405718	169556	1.03835	0.0202269	0.997994	1.08034	1.86067	0.0627908	GPC5
rs9523470	13	92642059	T	0.49742	169764	0.963569	0.0199475	0.926624	1.00199	-1.86044	0.0628227	GPC5
rs61966638	13	92966867	C	0.0112117	169199	0.825895	0.102824	0.675152	1.0103	-1.86034	0.0628371	GPC5
rs2374030	13	93141309	G	0.0252135	169988	0.882949	0.0669697	0.774339	1.00679	-1.85886	0.0630465	GPC5
rs80245999	13	92247219	A	0.0350763	169830	0.899553	0.057025	0.804428	1.00593	-1.85632	0.0634074	GPC5
rs4135263	3	12423266	C	0.146017	169847	0.94816	0.0286944	0.896307	1.00301	-1.85514	0.0635768	PPARG
rs72641418	13	92192050	C	0.0860945	168315	1.0668	0.0348704	0.996329	1.14226	1.8545	0.0636682	GPC5
rs7400087	13	92624237	T	0.445099	169077	1.03792	0.0200695	0.997882	1.07956	1.85429	0.0636971	GPC5
rs73241304	X	132898356	G	0.115167	169988	1.05199	0.0273459	0.997091	1.10991	1.85343	0.0638203	GPC3
rs12759561	1	22247090	A	0.0147857	169860	1.15475	0.0776591	0.991713	1.3446	1.85281	0.0639101	HSPG2
rs58897772	13	92195559	C	0.0872197	169182	1.06619	0.0346063	0.996274	1.14102	1.8521	0.0640117	GPC5
rs7565822	2	170047826	A	0.0441629	168603	1.09103	0.0470956	0.99483	1.19653	1.8499	0.0643285	LRP2
rs1336215	13	92246579	T	0.0353602	169852	0.900418	0.0567569	0.805625	1.00637	-1.84816	0.064579	GPC5
rs10933602	2	241383633	G	0.360896	169772	1.03883	0.0206137	0.997695	1.08166	1.84799	0.0646033	GPC1
rs35620292	1	22260421	A	0.0143115	169933	1.15674	0.0788132	0.991173	1.34996	1.84747	0.0646789	HSPG2
rs9589773	13	94219479	T	0.314034	169988	0.960832	0.0216317	0.920947	1.00245	-1.84707	0.0647372	GPC6
rs2374004	13	93043373	C	0.485123	168847	0.963675	0.0200342	0.926568	1.00227	-1.84692	0.0647582	GPC5
rs9523648	13	93028528	A	0.45521	169089	0.963575	0.0200904	0.92637	1.00227	-1.84688	0.0647642	GPC5
rs1556343	13	92914151	A	0.0835058	169563	1.06674	0.0350075	0.995998	1.1425	1.8454	0.0649787	GPC5
rs10933604	2	241383967	G	0.360533	168818	1.03888	0.0206693	0.997632	1.08183	1.84527	0.0649982	GPC1
rs7322662	13	92250144	G	0.0351286	169876	0.900258	0.0569435	0.805187	1.00655	-1.84523	0.0650045	GPC5
rs9515998	13	92646630	C	0.497442	169831	0.963892	0.019938	0.926952	1.0023	-1.84451	0.0651086	GPC5
rs3789427	1	94570189	G	0.0938958	169326	1.06345	0.0333539	0.996155	1.13529	1.84445	0.0651171	ABCA4
rs284189	1	92235807	A	0.0698351	168318	0.928196	0.0404078	0.85752	1.0047	-1.84402	0.06518	TGFBR3
rs9524362	13	94833458	G	0.275143	169339	1.04181	0.0222149	0.997427	1.08818	1.84399	0.0651841	GPC6
rs61973562	13	93019355	C	0.0117292	169363	0.83105	0.100364	0.682648	1.01171	-1.84394	0.0651922	GPC5
rs9523472	13	92645871	G	0.497436	169847	0.963902	0.0199387	0.92696	1.00232	-1.84393	0.065193	GPC5
rs77856383	13	92193192	C	0.0880539	168448	1.06571	0.0345134	0.996003	1.14029	1.84393	0.0651931	GPC5
rs6492668	13	94219930	T	0.313019	169314	0.960854	0.0216741	0.920891	1.00255	-1.84243	0.0654129	GPC6
rs113279537	15	58815302	A	0.0181358	169334	1.1388	0.0705495	0.991738	1.30768	1.84236	0.0654221	LIPC
rs1412934	13	94893706	T	0.426844	169644	1.03781	0.020143	0.997632	1.0796	1.84225	0.0654383	GPC6
rs2437782	8	97619734	T	0.0192711	169736	1.13504	0.0687586	0.991933	1.29878	1.84216	0.0654519	SDC2
rs7333598	13	94219033	G	0.313601	169609	0.960887	0.0216602	0.920948	1.00256	-1.84203	0.0654704	GPC6
rs7339088	13	92647419	A	0.497427	169835	0.963946	0.0199379	0.927004	1.00236	-1.84171	0.0655178	GPC5
rs548485	13	92116160	A	0.0938967	169090	0.937447	0.0350777	0.875162	1.00416	-1.84149	0.06555	GPC5
rs1411754	13	92891557	C	0.40582	169532	1.03795	0.020229	0.997603	1.07993	1.84133	0.065573	GPC5
rs838911	12	125287111	A	0.0301126	169763	0.893566	0.0611561	0.79263	1.00736	-1.84013	0.0657495	SCARB1
rs77924033	13	92244424	C	0.0349585	169730	0.900253	0.0571146	0.804912	1.00689	-1.8398	0.0657976	GPC5
rs6684152	1	22147764	G	0.291132	169988	1.04091	0.0217983	0.997376	1.08635	1.83941	0.0658554	HSPG2
rs9560895	13	92650818	A	0.497307	169717	0.96399	0.0199445	0.927034	1.00242	-1.83881	0.0659425	GPC5
rs146505608	10	86007819	T	0.0121353	169340	1.1695	0.0851649	0.989712	1.38195	1.83854	0.0659836	RGR
rs362014	22	35454464	T	0.265041	168802	0.958849	0.0228653	0.916827	1.0028	-1.83779	0.0660931	ISX
rs9516070	13	93046653	C	0.485962	168828	0.963865	0.0200273	0.926764	1.00245	-1.83769	0.0661083	GPC5
rs116698906	1	22228614	C	0.0159269	169650	1.1494	0.0757711	0.990775	1.33342	1.83765	0.0661144	HSPG2
rs111250776	13	94293315	G	0.0165145	168609	0.85602	0.084609	0.725211	1.01042	-1.83741	0.0661488	GPC6
rs117569764	16	55978728	A	0.010139	169988	1.18445	0.0921477	0.988738	1.41891	1.83705	0.0662024	CES5A
rs74161807	10	118376400	G	0.0835233	169318	1.06658	0.0350914	0.995687	1.14252	1.83679	0.0662409	PNLIPRP2
rs16940302	15	58732221	T	0.0690019	169988	1.07257	0.038154	0.99529	1.15585	1.83623	0.0663232	LIPC
rs17758243	12	12363015	C	0.0110936	169016	1.17813	0.0892932	0.988976	1.40346	1.83582	0.0663843	LRP6
rs1359127	13	95046028	T	0.186158	169461	1.04751	0.0252859	0.996858	1.10073	1.83549	0.0664326	GPC6
rs35927186	13	92916628	A	0.084288	169692	1.06604	0.0348492	0.99566	1.1414	1.83514	0.0664845	GPC5
rs74647778	8	74221333	C	0.0127127	169988	0.837822	0.0964685	0.693486	1.0122	-1.83427	0.0666136	RDH10
rs72747617	15	74508839	A	0.181472	169988	0.953114	0.0261942	0.905416	1.00332	-1.83327	0.0667621	STRA6
rs1800175	12	57561379	T	0.310685	169004	1.03995	0.0213835	0.997269	1.08447	1.83209	0.0669382	LRP1
rs67901221	3	12416550	G	0.145887	169827	0.948792	0.0286927	0.896908	1.00368	-1.83202	0.0669486	PPARG
rs2766469	13	92892048	A	0.405786	169544	1.0377	0.0202284	0.997367	1.07967	1.82965	0.0673019	GPC5
rs2001744	1	958248	G	0.36672	168679	1.03849	0.0206404	0.997312	1.08136	1.82958	0.0673129	AGRN
rs11578002	1	22241017	A	0.0147018	169775	1.15321	0.0779185	0.989886	1.34349	1.8295	0.0673248	HSPG2
rs61965673	13	93970948	T	0.0254498	169805	0.884898	0.0668435	0.77624	1.00877	-1.82939	0.0673406	GPC6
rs361722	22	35458288	T	0.266191	169397	0.959157	0.0227966	0.917245	1.00298	-1.82922	0.0673666	ISX
rs7329020	13	92243861	T	0.0353427	169738	0.90135	0.056784	0.806415	1.00746	-1.82907	0.0673891	GPC5
rs6581125	12	57561920	G	0.312018	168819	1.03988	0.0213787	0.997204	1.08437	1.82898	0.0674021	LRP1
rs74933882	13	93932343	T	0.0150249	169618	1.1523	0.0775386	0.98984	1.34143	1.82826	0.0675099	GPC6
rs9561530	13	94934755	G	0.44068	169598	0.963906	0.0201142	0.926646	1.00267	-1.82761	0.0676074	GPC6
rs75182717	13	93004198	G	0.0437071	168897	0.910963	0.0510333	0.824254	1.00679	-1.8273	0.0676554	GPC5
rs5750052	22	35455151	C	0.159304	169302	1.05019	0.0268035	0.996448	1.10684	1.8272	0.0676692	ISX
rs2776432	13	92891847	A	0.405802	169531	1.03764	0.0202295	0.997304	1.07961	1.82653	0.0677705	GPC5
rs660925	11	68162959	A	0.341015	169988	0.962185	0.021109	0.923189	1.00283	-1.82616	0.0678268	LRP5
rs7317224	13	92603653	A	0.0266076	169519	1.1141	0.0591708	0.992104	1.25109	1.82599	0.067852	GPC5
rs9524316	13	94684634	C	0.153117	168933	0.949876	0.0281773	0.89884	1.00381	-1.82499	0.0680028	GPC6
rs11837145	12	57570014	A	0.311487	169832	1.03968	0.0213283	0.997114	1.08406	1.82447	0.0680815	LRP1
rs838861	12	125277323	C	0.0317669	169532	0.897036	0.0595684	0.798188	1.00813	-1.82411	0.0681347	SCARB1
rs739152	22	35452232	A	0.266137	169024	0.959225	0.0228226	0.917263	1.00311	-1.82405	0.0681442	ISX
rs7998085	13	92245709	G	0.0354268	169716	0.901798	0.0566953	0.806956	1.00779	-1.82317	0.068278	GPC5
rs56391955	19	10117304	T	0.182879	169372	0.953472	0.0261384	0.905856	1.00359	-1.82279	0.0683347	RDH8
rs1672879	12	125281102	T	0.0319335	169540	0.897463	0.0593752	0.79887	1.00822	-1.82203	0.0684509	SCARB1
rs9516334	13	94694238	C	0.162434	168742	0.951129	0.0275004	0.90122	1.0038	-1.82201	0.0684532	GPC6
rs2776433	13	92891841	C	0.405823	169537	1.03754	0.0202289	0.997205	1.0795	1.8216	0.0685162	GPC5
rs7139924	13	92242171	C	0.0349192	169706	0.901222	0.0571159	0.805776	1.00797	-1.82093	0.0686179	GPC5
rs72641419	13	92192167	G	0.0861908	168446	1.06551	0.0348473	0.995164	1.14082	1.82086	0.0686282	GPC5
rs9516071	13	93046870	A	0.485971	168898	0.9642	0.0200217	0.927096	1.00279	-1.82084	0.0686309	GPC5
rs80028044	13	92242856	G	0.0349186	169709	0.901234	0.0571159	0.805788	1.00799	-1.82069	0.0686547	GPC5
rs4147819	1	94569504	A	0.0938857	169307	1.06263	0.0333691	0.995355	1.13445	1.82044	0.0686917	ABCA4
rs9561056	13	93120336	C	0.285235	169646	0.960333	0.0222466	0.91936	1.00313	-1.81939	0.0688515	GPC5
rs9622118	22	35456417	A	0.159308	169342	1.04994	0.0268038	0.996201	1.10657	1.81798	0.0690677	ISX
rs7202709	16	55876127	G	0.0141643	169969	1.15502	0.0793407	0.988681	1.34935	1.81649	0.0692955	CES1
rs7202709	16	55876127	G	0.0141643	169969	1.15502	0.0793407	0.988681	1.34935	1.81649	0.0692955	CES5A
rs9561057	13	93120394	C	0.285339	169567	0.960402	0.0222475	0.919424	1.00321	-1.81609	0.0693562	GPC5
rs151297065	15	78633419	C	0.0362502	169751	1.0973	0.0511329	0.99266	1.21297	1.81588	0.0693889	CRABP1
rs72680152	8	97551919	T	0.417385	169988	0.963757	0.0203294	0.926111	1.00293	-1.81588	0.069389	SDC2
rs7337548	13	92245926	A	0.0354069	169769	0.902192	0.0566945	0.807311	1.00823	-1.81548	0.0694506	GPC5
rs7999191	13	92245618	C	0.0354061	169759	0.902236	0.0566945	0.80735	1.00827	-1.81463	0.0695813	GPC5
rs58114785	10	85999118	C	0.113095	169123	0.943321	0.0321614	0.885694	1.0047	-1.81424	0.0696408	RGR
rs73241312	X	133114753	T	0.0822146	169988	1.05895	0.0315786	0.995395	1.12656	1.8138	0.0697089	GPC3
rs7333389	13	94218926	G	0.313659	169541	0.961474	0.0216617	0.921508	1.00317	-1.8137	0.0697232	GPC6
rs115881710	3	12406006	G	0.0132668	169257	0.843905	0.0936283	0.70242	1.01389	-1.81265	0.0698851	PPARG
rs192919842	1	94520230	A	0.0135667	169349	1.15833	0.0810963	0.988109	1.35789	1.81246	0.0699159	ABCA4
rs61182920	15	58731127	T	0.0688434	169370	1.07182	0.0382735	0.994363	1.15532	1.81226	0.0699453	LIPC
rs12912415	15	58721447	G	0.14533	169862	1.05166	0.0277959	0.995902	1.11055	1.81224	0.0699488	LIPC
rs2124369	1	22185460	A	0.179913	169240	1.04763	0.0256804	0.996204	1.10171	1.81186	0.0700081	HSPG2
rs6695528	1	22148164	A	0.290171	169781	1.04034	0.0218363	0.996757	1.08583	1.81121	0.0701088	HSPG2
rs9523551	13	92901370	T	0.405407	169638	1.0373	0.0202189	0.996996	1.07923	1.81118	0.0701132	GPC5
rs60851495	1	92160124	A	0.203018	169820	1.04537	0.0245041	0.996349	1.0968	1.8107	0.0701873	TGFBR3
rs13055169	22	35455830	C	0.159352	169323	1.04972	0.0268021	0.996004	1.10634	1.81058	0.0702059	ISX
rs9584133	13	94219619	A	0.313759	169831	0.961605	0.0216328	0.921686	1.00325	-1.80983	0.0703227	GPC6
rs17735863	13	92112944	G	0.0764486	168538	0.932275	0.0387588	0.864077	1.00586	-1.80932	0.0704016	GPC5
rs2280367	15	78632507	T	0.164809	169860	0.951917	0.0272513	0.902408	1.00414	-1.80825	0.0705682	CRABP1
rs9560828	13	92244512	T	0.0351921	169754	0.90231	0.0568518	0.807167	1.00867	-1.80817	0.0705804	GPC5
rs9523552	13	92901981	G	0.405362	169335	1.03726	0.0202348	0.996929	1.07922	1.80795	0.070614	GPC5
rs1411755	13	92891458	T	0.405872	169540	1.03725	0.020229	0.996929	1.0792	1.8079	0.0706224	GPC5
rs75171268	13	92245653	G	0.0350011	169723	0.902042	0.0570317	0.806643	1.00872	-1.80767	0.0706576	GPC5
rs74109130	13	94578110	T	0.0331696	169357	0.900058	0.058264	0.802927	1.00894	-1.80722	0.070728	GPC6
rs9556177	13	93120253	G	0.285325	169673	0.960611	0.0222399	0.919638	1.00341	-1.8069	0.0707777	GPC5
rs10933603	2	241383734	C	0.36447	169988	1.03785	0.0205613	0.996856	1.08053	1.80683	0.0707893	GPC1
rs362155	22	35453796	G	0.266101	169163	0.959633	0.0228056	0.917683	1.0035	-1.80678	0.070796	ISX
rs9584005	13	92901914	T	0.405431	169628	1.03719	0.0202187	0.996894	1.07912	1.8061	0.0709021	GPC5
rs1854813	13	92901774	A	0.405446	169597	1.03719	0.0202176	0.996891	1.07911	1.80595	0.0709259	GPC5
rs1433099	19	11242658	T	0.26676	169988	1.04118	0.022346	0.996564	1.0878	1.80593	0.07093	LDLR
rs6716265	2	241373531	C	0.39959	168614	0.963682	0.020485	0.925757	1.00316	-1.80592	0.0709309	GPC1
rs138288657	13	94187911	A	0.0134889	169584	1.15835	0.0814021	0.987528	1.35872	1.80579	0.0709511	GPC6
rs6809832	3	12414420	C	0.145825	169803	0.949508	0.0286936	0.897583	1.00444	-1.80568	0.0709682	PPARG
rs16947482	13	93021799	T	0.0211721	169988	1.1267	0.0660966	0.989798	1.28254	1.80481	0.0711038	GPC5
rs7322283	13	92244011	G	0.0351872	169749	0.902525	0.0568515	0.807359	1.00891	-1.80399	0.0712331	GPC5
rs7321767	13	92924592	G	0.0841878	169888	1.06496	0.0348905	0.994567	1.14033	1.80383	0.0712572	GPC5
rs9584006	13	92901926	T	0.405426	169624	1.03714	0.0202204	0.996838	1.07907	1.80335	0.0713334	GPC5
rs7322705	13	92250210	C	0.0351502	169885	0.902555	0.0568634	0.807368	1.00896	-1.80302	0.0713855	GPC5
rs7334024	13	94219230	G	0.313758	169747	0.961746	0.0216404	0.921807	1.00341	-1.80244	0.0714768	GPC6
rs148319176	13	94848744	G	0.0116401	168985	0.832295	0.101869	0.681657	1.01622	-1.802	0.0715457	GPC6
rs113527684	10	85995453	T	0.112675	169518	0.943685	0.0321824	0.885999	1.00513	-1.80108	0.0716902	RGR
rs146570870	13	94856432	C	0.0116499	168972	0.83243	0.101861	0.681779	1.01637	-1.80055	0.071774	GPC6
rs1409174	13	94938785	A	0.42681	169988	0.964346	0.0201731	0.926961	1.00324	-1.79966	0.0719139	GPC6
rs4122235	16	55939310	A	0.0104927	169927	1.17771	0.0908916	0.985535	1.40736	1.79966	0.0719143	CES5A
rs61966919	13	92282227	G	0.163183	168391	0.951613	0.0275749	0.901547	1.00446	-1.79863	0.072077	GPC5
rs1800176	12	57561451	T	0.310977	168974	1.03922	0.0213909	0.996551	1.08372	1.79845	0.0721059	LRP1
rs9523554	13	92902025	C	0.405494	169629	1.03703	0.0202186	0.996739	1.07895	1.79842	0.0721098	GPC5
rs7999181	13	92245595	C	0.0352736	169716	0.902945	0.0567862	0.807839	1.00925	-1.79785	0.0722	GPC5
rs7998987	13	92245471	C	0.0353787	169735	0.90311	0.0566967	0.808129	1.00926	-1.79747	0.0722612	GPC5
rs77378551	13	92248325	A	0.0351452	169881	0.902875	0.0568633	0.807654	1.00932	-1.79679	0.0723692	GPC5
rs113173066	13	92448376	A	0.0454575	169873	1.08671	0.0462833	0.99247	1.1899	1.79666	0.0723898	GPC5
rs75607780	13	92447563	G	0.0454604	169873	1.08668	0.0462833	0.992444	1.18987	1.79609	0.0724808	GPC5
rs116885837	19	55563104	C	0.0149461	168338	1.14971	0.0776779	0.987346	1.33878	1.79602	0.0724911	RDH13
rs567746	15	58741891	A	0.176237	169218	0.953364	0.0265951	0.904942	1.00438	-1.79577	0.072531	LIPC
rs10492500	13	93039034	T	0.0359145	169973	0.904406	0.0559756	0.810433	1.00928	-1.795	0.0726529	GPC5
rs13424733	2	20394848	C	0.0160419	169556	0.858104	0.0852544	0.726058	1.01416	-1.79498	0.0726566	SDC1
rs2280368	15	78632374	A	0.165047	169988	0.9523	0.0272319	0.902805	1.00451	-1.79477	0.0726896	CRABP1
rs6492555	13	92250545	C	0.0351286	169876	0.902992	0.0568631	0.80776	1.00945	-1.79451	0.0727325	GPC5
rs55832874	1	94470377	G	0.022614	168612	1.12209	0.0642199	0.989381	1.2726	1.79373	0.072857	ABCA4
rs1800180	12	57569513	A	0.311595	169507	1.03903	0.0213491	0.996448	1.08343	1.79329	0.0729266	LRP1
rs361687	22	35454987	G	0.266088	169175	0.959942	0.0228015	0.917986	1.00381	-1.79298	0.0729767	ISX
rs2065854	13	92245349	C	0.0353688	169740	0.903346	0.0566964	0.80834	1.00952	-1.79288	0.0729914	GPC5
rs34379050	12	7266496	A	0.0730112	169111	0.931688	0.0394691	0.862332	1.00662	-1.79272	0.0730178	RBP5
rs34215629	1	22238165	A	0.0144657	169781	1.15127	0.0785798	0.986939	1.34297	1.79266	0.0730273	HSPG2
rs9523553	13	92901984	C	0.405427	169329	1.03694	0.0202343	0.996618	1.07889	1.79252	0.0730501	GPC5
rs2112800	19	33696708	T	0.159461	169123	1.04933	0.0268714	0.995496	1.10608	1.79197	0.0731375	LRP3
rs9301798	13	93035667	T	0.463471	169249	0.964702	0.0200605	0.927508	1.00339	-1.79139	0.0732311	GPC5
rs74109129	13	94575891	G	0.0332269	169381	0.901033	0.0581802	0.803929	1.00987	-1.79122	0.0732582	GPC6
rs284178	1	92225773	C	0.17104	168993	0.952851	0.0269685	0.903794	1.00457	-1.79086	0.0733156	TGFBR3
rs3848054	13	92115388	A	0.0764744	168952	0.933022	0.0387126	0.864848	1.00657	-1.7908	0.0733253	GPC5
rs61973578	13	93045368	A	0.0139934	169830	0.849658	0.091	0.710861	1.01555	-1.79035	0.073398	GPC5
rs2765890	1	92164336	C	0.244984	169293	0.958972	0.0234073	0.915971	1.00399	-1.78977	0.0734908	TGFBR3
rs78565963	13	92476090	G	0.045105	169693	1.08671	0.0464643	0.992117	1.19032	1.78964	0.0735126	GPC5
rs1926618	13	92897636	G	0.402341	169467	1.03691	0.0202538	0.996554	1.0789	1.78952	0.0735313	GPC5
rs7999669	13	92245524	A	0.0352543	169710	0.903375	0.0567888	0.80822	1.00973	-1.78939	0.0735514	GPC5
rs139897264	13	94570763	A	0.033343	169241	0.901345	0.0580467	0.804418	1.00995	-1.78937	0.0735559	GPC6
rs2124368	1	22185479	T	0.179862	169235	1.047	0.0256842	0.995601	1.10106	1.78831	0.0737267	HSPG2
rs351224	15	74487036	A	0.445601	169349	0.964678	0.0201121	0.927391	1.00346	-1.78804	0.0737701	STRA6
rs80336578	13	92418815	G	0.045477	169910	1.08651	0.0464091	0.992039	1.18997	1.78774	0.0738178	GPC5
rs7258146	19	11243346	C	0.14672	169657	1.05083	0.0277357	0.995229	1.10953	1.78752	0.0738534	LDLR
rs1585144	16	55884570	A	0.165715	169517	1.04834	0.026413	0.995452	1.10404	1.78737	0.0738779	CES5A
rs9524319	13	94702647	G	0.159494	169564	0.951844	0.0276175	0.901691	1.00479	-1.78707	0.0739268	GPC6
rs6680463	1	92358186	G	0.479072	169604	0.964967	0.0199677	0.927931	1.00348	-1.78597	0.0741047	TGFBR3
rs75614267	12	12266353	T	0.0523625	169988	0.92038	0.0464565	0.840279	1.00812	-1.78595	0.0741075	LRP6
rs361845	22	35455550	G	0.266063	169182	0.960099	0.0228009	0.918137	1.00398	-1.78586	0.0741218	ISX
rs10492620	13	92114912	T	0.0764669	168949	0.933223	0.0387122	0.865034	1.00679	-1.78526	0.0742186	GPC5
rs16945971	13	92114969	T	0.0764664	168950	0.933225	0.0387122	0.865036	1.00679	-1.78521	0.0742279	GPC5
rs141372409	13	94576577	T	0.0331247	169360	0.901237	0.0582635	0.80398	1.01026	-1.78477	0.0742987	GPC6
rs35958676	13	92610981	C	0.0107379	169446	1.17539	0.0905449	0.984258	1.40363	1.78472	0.0743071	GPC5
rs1800174	12	57559809	A	0.310871	168747	1.03893	0.0214091	0.996235	1.08345	1.78376	0.0744625	LRP1
rs686958	15	58741884	T	0.176307	169191	0.95367	0.0265965	0.90523	1.0047	-1.78362	0.0744861	LIPC
rs2514786	8	97619979	C	0.0208834	169608	1.12561	0.066338	0.988369	1.2819	1.78361	0.0744864	SDC2
rs9523661	13	93039812	G	0.484808	169172	0.964951	0.0200063	0.927846	1.00354	-1.78335	0.0745295	GPC5
rs9523555	13	92902969	A	0.405557	169632	1.0367	0.0202202	0.99642	1.07861	1.78262	0.0746483	GPC5
rs7998789	13	92898445	A	0.401667	169481	1.03677	0.0202573	0.996409	1.07876	1.78236	0.0746911	GPC5
rs11172122	12	57576417	T	0.31212	169582	1.03876	0.0213399	0.996211	1.08313	1.78207	0.074738	LRP1
rs9523467	13	92639599	G	0.498023	169725	0.965077	0.0199487	0.928072	1.00356	-1.78193	0.0747615	GPC5
rs147055845	13	94576627	T	0.0331249	169359	0.901409	0.0582635	0.804133	1.01045	-1.78149	0.0748327	GPC6
rs1801574	1	94476388	G	0.250111	169459	0.959488	0.0232196	0.9168	1.00416	-1.78108	0.0748993	ABCA4
rs2776431	13	92892528	C	0.401869	169482	1.03673	0.0202564	0.996377	1.07872	1.7808	0.0749455	GPC5
rs2293440	12	125270773	G	0.0273879	169491	0.891759	0.0643323	0.786118	1.0116	-1.78074	0.0749546	SCARB1
rs145043705	13	94851286	T	0.0116302	169000	0.834142	0.101862	0.683179	1.01846	-1.78037	0.0750156	GPC6
rs114502069	1	22210597	A	0.0161869	169582	1.14365	0.0753986	0.986537	1.32578	1.78019	0.0750449	HSPG2
rs139827689	12	12339388	A	0.0111503	169054	1.17226	0.089285	0.984065	1.39644	1.78005	0.0750673	LRP6
rs28490283	2	170178976	T	0.0242148	168616	0.884692	0.0688419	0.773025	1.01249	-1.77967	0.0751294	LRP2
rs661138	13	92113835	T	0.0936327	168958	0.939437	0.0351095	0.876965	1.00636	-1.77942	0.0751713	GPC5
rs11072753	15	78627031	G	0.1789	169231	0.954151	0.0263825	0.906067	1.00479	-1.77895	0.0752477	CRABP1
rs9524317	13	94697264	A	0.152651	169062	0.951104	0.028186	0.899987	1.00513	-1.77859	0.0753064	GPC6
rs9516111	13	93316973	A	0.45137	169988	1.03618	0.0199856	0.996376	1.07757	1.77829	0.0753556	GPC5
rs1049644	1	22149183	C	0.266684	169800	1.0406	0.0223867	0.995927	1.08727	1.77766	0.0754593	HSPG2
rs4122234	16	55939352	T	0.0105063	169945	1.17534	0.0908913	0.983553	1.40453	1.77751	0.0754849	CES5A
rs284181	1	92228512	A	0.172088	169817	0.953447	0.0268229	0.904617	1.00491	-1.77729	0.0755211	TGFBR3
rs72640390	13	92117183	A	0.0763428	168896	0.933461	0.0387438	0.865202	1.00711	-1.77722	0.0755316	GPC5
rs16940204	15	58692936	T	0.222097	168402	1.04329	0.0238652	0.995618	1.09325	1.77595	0.0757415	LIPC
rs6687466	1	22148474	C	0.266693	169800	1.04054	0.0223861	0.99587	1.08721	1.7751	0.0758813	HSPG2
rs8002072	13	92924233	A	0.0841881	169828	1.06392	0.0349065	0.993568	1.13926	1.7751	0.0758815	GPC5
rs852918	13	92117223	T	0.0767762	168874	0.933753	0.0386182	0.865686	1.00717	-1.7749	0.0759147	GPC5
rs1929182	13	92902544	C	0.405588	169650	1.03654	0.0202191	0.996265	1.07844	1.7749	0.0759151	GPC5
rs12079661	1	94456567	T	0.0330953	169616	0.901811	0.0582333	0.804539	1.01084	-1.77476	0.075937	ABCA4
rs9523662	13	93039932	T	0.463731	169180	0.965016	0.0200656	0.9278	1.00372	-1.77472	0.0759442	GPC5
rs9561490	13	94696044	T	0.152637	169061	0.951215	0.0281853	0.900093	1.00524	-1.77449	0.0759817	GPC6
rs1929184	13	92902366	G	0.405591	169650	1.03651	0.0202189	0.996239	1.07841	1.77362	0.076126	GPC5
rs117000954	13	94584072	C	0.0331064	169363	0.901839	0.0582629	0.804517	1.01093	-1.77334	0.0761729	GPC6
rs145072883	13	92576638	T	0.0121601	169324	0.839634	0.0986153	0.692067	1.01867	-1.77244	0.0763221	GPC5
rs3771243	2	20412227	A	0.387621	168902	1.03679	0.0203952	0.99616	1.07907	1.7713	0.0765111	SDC1
rs701107	12	125277134	G	0.0320774	169512	0.900471	0.0591938	0.801832	1.01124	-1.77109	0.076545	SCARB1
rs1800181	12	57578288	T	0.312106	169614	1.03851	0.0213376	0.995971	1.08286	1.77074	0.0766042	LRP1
rs74109124	13	94574853	A	0.0332847	169402	0.902269	0.0580869	0.805179	1.01107	-1.77049	0.0766454	GPC6
rs2065194	13	92620676	A	0.498313	169217	0.965264	0.0199783	0.928198	1.00381	-1.76961	0.0767925	GPC5
rs2278822	12	7287914	C	0.143008	169417	0.950117	0.0289308	0.897742	1.00555	-1.7687	0.0769445	RBP5
rs9523660	13	93039778	T	0.463421	169156	0.965124	0.0200721	0.927893	1.00385	-1.76855	0.0769689	GPC5
rs17841337	16	55875764	A	0.0141286	169974	1.15101	0.0795622	0.984814	1.34524	1.76764	0.0771218	CES1
rs17841337	16	55875764	A	0.0141286	169974	1.15101	0.0795622	0.984814	1.34524	1.76764	0.0771218	CES5A
rs9523663	13	93040185	T	0.463734	169099	0.965164	0.0200783	0.92792	1.0039	-1.76596	0.0774028	GPC5
rs4238330	15	58823416	T	0.0182621	169778	1.13211	0.0702712	0.986448	1.29928	1.7658	0.07743	LIPC
rs9301927	13	94702023	G	0.162189	169188	0.952668	0.0274638	0.902743	1.00535	-1.76557	0.0774681	GPC6
rs150754975	3	12375101	A	0.0173703	169053	0.865479	0.0818483	0.737203	1.01608	-1.76512	0.0775431	PPARG
rs61782237	1	94477296	A	0.247067	168511	0.959638	0.0233466	0.916716	1.00457	-1.76467	0.0776193	ABCA4
rs9523652	13	93035083	C	0.464352	169194	0.96523	0.0200572	0.928022	1.00393	-1.76438	0.0776685	GPC5
rs79042074	13	94570341	T	0.0321462	168900	0.900889	0.0591602	0.802258	1.01165	-1.76424	0.0776918	GPC6
rs2065546	13	94894761	G	0.420908	168956	0.964854	0.0202829	0.92725	1.00398	-1.76395	0.0777398	GPC6
rs61973568	13	93036932	T	0.0140544	169840	0.852251	0.0906448	0.713527	1.01795	-1.76374	0.0777754	GPC5
rs9524315	13	94683501	C	0.151742	169024	0.951362	0.0282714	0.90008	1.00557	-1.76365	0.0777902	GPC6
rs9523659	13	93039760	A	0.463505	169200	0.965241	0.020065	0.928018	1.00396	-1.76314	0.0778766	GPC5
rs61782236	1	94477295	T	0.247052	168509	0.959682	0.023347	0.916758	1.00462	-1.76266	0.077957	ABCA4
rs117424302	13	92423151	C	0.0453475	169822	1.08535	0.0464697	0.990869	1.18885	1.76256	0.077975	GPC5
rs1414708	13	92245014	G	0.0352022	169762	0.904795	0.0567719	0.809517	1.01129	-1.76226	0.0780249	GPC5
rs8002505	13	93529345	T	0.404377	169284	1.03634	0.0202597	0.995996	1.07832	1.76195	0.078077	GPC5
rs74109128	13	94575590	A	0.0332654	169395	0.902764	0.0580867	0.805621	1.01162	-1.76106	0.0782287	GPC6
rs74019282	16	55869126	G	0.036257	169636	1.09445	0.0512541	0.98985	1.21011	1.76093	0.0782508	CES1
rs9556348	13	94697626	A	0.152651	169056	0.951586	0.0281863	0.900442	1.00563	-1.76063	0.0783011	GPC6
rs9301789	13	92902903	T	0.405409	169561	1.03625	0.020229	0.995971	1.07816	1.7604	0.0783398	GPC5
rs12058742	1	94578081	T	0.0162224	169210	1.14052	0.0746915	0.985201	1.32032	1.76035	0.0783483	ABCA4
rs59215711	19	33678030	T	0.0542274	169988	1.07785	0.0425964	0.991514	1.1717	1.75989	0.078426	LRP3
rs12438129	15	58736019	G	0.268331	169682	1.04013	0.0223703	0.99551	1.08675	1.7588	0.078612	LIPC
rs2278823	12	7288734	A	0.142882	169468	0.950395	0.02893	0.898005	1.00584	-1.75864	0.0786381	RBP5
rs6604064	1	92371112	C	0.475673	169298	0.965427	0.0200077	0.928301	1.00404	-1.75858	0.0786497	TGFBR3
rs12027485	1	31333190	C	0.0145869	169364	1.14745	0.0782269	0.984341	1.33758	1.7582	0.0787134	SDC3
rs9523656	13	93037195	A	0.463248	169213	0.96535	0.0200613	0.928129	1.00406	-1.75786	0.0787717	GPC5
rs9589524	13	93026462	G	0.465177	168364	0.965289	0.0200978	0.928005	1.00407	-1.75778	0.0787846	GPC5
rs534212	13	92114016	A	0.0936923	169032	0.940209	0.035076	0.877743	1.00712	-1.7577	0.0787986	GPC5
rs58463079	13	95064145	T	0.0890599	169852	1.06194	0.0341915	0.993103	1.13554	1.75756	0.078822	GPC6
rs9523465	13	92628247	A	0.497826	168788	0.965439	0.020013	0.928303	1.00406	-1.75745	0.0788409	GPC5
rs9301800	13	93035796	C	0.464249	169256	0.965373	0.0200537	0.928165	1.00407	-1.75733	0.0788615	GPC5
rs34344900	13	92234042	C	0.0851223	169368	1.06343	0.0350079	0.992913	1.13896	1.75682	0.0789491	GPC5
rs9523653	13	93035116	C	0.464315	169219	0.965394	0.0200554	0.928183	1.0041	-1.75607	0.0790761	GPC5
rs7398426	12	57576370	C	0.312218	169574	1.03818	0.0213394	0.995652	1.08252	1.75578	0.0791266	LRP1
rs17879928	1	92160300	G	0.205829	169988	1.04372	0.0243814	0.995017	1.09481	1.75509	0.0792433	TGFBR3
rs9301801	13	93036011	A	0.464242	169251	0.965417	0.0200537	0.928207	1.00412	-1.75506	0.0792486	GPC5
rs9523565	13	92919479	A	0.0841808	169718	1.06317	0.0349153	0.992849	1.13847	1.75442	0.0793591	GPC5
rs9516331	13	94684083	T	0.15169	169032	0.951619	0.0282736	0.90032	1.00584	-1.75394	0.0794414	GPC6
rs111579065	13	92485060	A	0.0453723	169619	1.0848	0.0464111	0.990479	1.18811	1.75383	0.0794592	GPC5
rs17253537	13	94699633	T	0.159031	169115	0.952625	0.0276736	0.902332	1.00572	-1.75378	0.0794678	GPC6
rs9556135	13	92629185	G	0.49827	169367	0.965578	0.0199754	0.928505	1.00413	-1.75356	0.0795056	GPC5
rs79434392	12	57583853	T	0.0511154	169988	1.07982	0.043805	0.990984	1.17663	1.7532	0.0795673	LRP1
rs9516335	13	94700264	C	0.162274	168761	0.952963	0.0274861	0.902983	1.00571	-1.75286	0.0796255	GPC6
rs4771858	13	93029758	A	0.464759	169233	0.965477	0.0200437	0.928284	1.00416	-1.75282	0.0796323	GPC5
rs2893264	1	94477278	T	0.247058	168598	0.959945	0.0233371	0.917026	1.00487	-1.7517	0.0798257	ABCA4
rs117853127	10	48376689	G	0.0120842	168484	1.16247	0.0859854	0.982179	1.37585	1.75084	0.0799736	RBP3
rs9516069	13	93038573	G	0.463479	169247	0.965504	0.0200591	0.928282	1.00422	-1.75006	0.0801077	GPC5
rs7305179	12	57576567	C	0.312249	169573	1.03804	0.0213392	0.995524	1.08238	1.74974	0.0801638	LRP1
rs41266007	1	22169325	T	0.0239664	169988	0.886627	0.0687985	0.774782	1.01462	-1.74904	0.0802836	HSPG2
rs17791147	12	7290200	G	0.14294	169487	0.950729	0.0289218	0.898336	1.00618	-1.74698	0.08064	RBP5
rs6680614	1	92358371	G	0.479267	169630	0.965732	0.0199629	0.928676	1.00427	-1.74671	0.0806884	TGFBR3
rs11070024	13	93034709	T	0.464498	169288	0.965601	0.0200471	0.928397	1.0043	-1.74612	0.0807908	GPC5
rs112019714	19	45404857	C	0.0277665	169755	0.895198	0.0634209	0.790561	1.01369	-1.74564	0.0808737	APOE
rs55688022	13	94934690	G	0.390968	169822	1.03621	0.020378	0.995639	1.07843	1.74547	0.0809028	GPC6
rs59457398	2	170147903	C	0.0649546	169988	1.07111	0.0393673	0.991574	1.15703	1.74502	0.0809817	LRP2
rs1333244	13	94816155	C	0.0859954	168794	0.93838	0.0364556	0.873671	1.00788	-1.7446	0.0810554	GPC6
rs9523550	13	92901134	T	0.401656	169482	1.03597	0.0202578	0.995645	1.07793	1.74452	0.0810683	GPC5
rs284182	1	92228645	G	0.172647	169988	0.954358	0.0267887	0.905542	1.00581	-1.74388	0.0811805	TGFBR3
rs3859101	16	55867581	A	0.0369026	169988	1.09264	0.0508049	0.989079	1.20704	1.74382	0.0811912	CES1
rs77235310	12	57343465	G	0.0385924	168945	1.09101	0.0499593	0.989247	1.20325	1.74356	0.0812363	RDH16
rs9523376	13	92259133	A	0.157151	168532	1.04847	0.0271729	0.994094	1.10583	1.74196	0.0815154	GPC5
rs10492635	13	94699435	G	0.160515	168972	0.95308	0.0275879	0.902915	1.00603	-1.74192	0.0815217	GPC6
rs73021485	3	12327387	T	0.116016	168472	0.945995	0.0318726	0.888707	1.00697	-1.74189	0.0815282	PPARG
rs9523367	13	92242350	T	0.0350703	169702	0.905725	0.0568546	0.810217	1.01249	-1.74163	0.0815732	GPC5
rs9523549	13	92901094	T	0.401674	169477	1.0359	0.0202577	0.995575	1.07786	1.74102	0.0816802	GPC5
rs1926615	13	93033299	T	0.455237	169751	0.965698	0.0200514	0.928482	1.00441	-1.74076	0.0817263	GPC5
rs74109123	13	94571841	A	0.033216	169361	0.903899	0.0580571	0.80668	1.01283	-1.74032	0.0818025	GPC6
rs72960478	1	94568160	C	0.0170168	169832	1.13555	0.0730405	0.984085	1.31032	1.74032	0.0818035	ABCA4
rs2026888	13	92900917	A	0.401649	169475	1.03588	0.0202596	0.995557	1.07784	1.74019	0.081826	GPC5
rs7326944	13	93029450	G	0.464775	169200	0.965728	0.0200427	0.928527	1.00442	-1.73994	0.0818697	GPC5
rs9516399	13	94998425	A	0.291871	169606	0.962294	0.0220915	0.921517	1.00487	-1.73983	0.081889	GPC6
rs115379382	16	67039604	C	0.0312893	169978	1.10031	0.0549551	0.987957	1.22544	1.73949	0.0819487	CES4A
rs7543879	1	92358930	C	0.479616	169718	0.965881	0.0199587	0.928827	1.00441	-1.73932	0.0819789	TGFBR3
rs76531844	13	92247071	C	0.0339425	169846	0.904322	0.0578272	0.807422	1.01285	-1.73914	0.0820103	GPC5
rs35684611	15	58721302	G	0.145513	169988	1.0495	0.0277837	0.99388	1.10824	1.739	0.0820344	LIPC
rs2590560	13	94099856	G	0.287079	169575	0.962125	0.0222145	0.921133	1.00494	-1.7381	0.0821937	GPC6
rs117010294	13	94590353	C	0.0331355	169365	0.90384	0.0581781	0.806436	1.01301	-1.73782	0.0822425	GPC6
rs12090417	1	92368029	A	0.480289	169420	0.965884	0.0199773	0.928796	1.00445	-1.73755	0.0822893	TGFBR3
rs7318977	13	94995715	C	0.292485	169988	0.962427	0.0220424	0.921734	1.00492	-1.73741	0.0823153	GPC6
rs1926616	13	92903339	T	0.405431	169607	1.03576	0.0202259	0.995508	1.07765	1.73738	0.0823209	GPC5
rs9301804	13	93039093	T	0.463492	169225	0.965763	0.0200607	0.928528	1.00449	-1.73657	0.0824638	GPC5
rs12438189	15	58735995	A	0.267709	169744	1.03962	0.0223802	0.995003	1.08624	1.73613	0.0825409	LIPC
rs1926617	13	92903185	A	0.405435	169609	1.03574	0.0202258	0.995482	1.07762	1.73608	0.0825499	GPC5
rs142597269	5	88086947	T	0.0128486	169591	1.15484	0.0829254	0.9816	1.35865	1.73601	0.0825618	MEF2C
rs9523654	13	93035349	C	0.485987	169164	0.96588	0.0200044	0.928743	1.0045	-1.73541	0.0826687	GPC5
rs9523461	13	92625565	A	0.498169	169271	0.965923	0.019981	0.928827	1.0045	-1.7352	0.0827054	GPC5
rs75507457	16	67038357	A	0.0312965	169987	1.10003	0.0549546	0.987708	1.22513	1.73489	0.0827597	CES4A
rs114485334	16	67035160	T	0.0312965	169987	1.10003	0.0549547	0.987707	1.22513	1.73489	0.0827602	CES4A
rs9524402	13	94934930	A	0.391419	169988	1.03597	0.02037	0.995423	1.07817	1.73473	0.082788	GPC6
rs78220328	13	92459831	G	0.0453601	169830	1.08375	0.0464073	0.98953	1.18695	1.73317	0.0830656	GPC5
rs7333962	13	94931734	C	0.441272	168862	0.96568	0.0201571	0.928273	1.0046	-1.73252	0.0831804	GPC6
rs61966918	13	92278385	G	0.162076	168726	0.953268	0.0276287	0.90302	1.00631	-1.73221	0.0832354	GPC5
rs17233815	13	93358874	C	0.0273372	169988	0.894429	0.0644175	0.78834	1.0148	-1.73197	0.0832784	GPC5
rs7550028	1	92364555	A	0.481411	169727	0.966034	0.0199556	0.92898	1.00457	-1.73165	0.0833351	TGFBR3
rs72674310	1	68899912	T	0.0496712	169988	0.921032	0.047505	0.839148	1.01091	-1.73162	0.0833417	RPE65
rs11807260	1	92160761	A	0.205737	169955	1.04312	0.0243861	0.99444	1.09419	1.73132	0.0833942	TGFBR3
rs7333385	13	92241783	G	0.0347069	168972	0.905514	0.0573421	0.809255	1.01322	-1.73088	0.0834726	GPC5
rs12736904	1	92358035	C	0.479649	169627	0.966052	0.019959	0.928991	1.00459	-1.73042	0.0835549	TGFBR3
rs9523647	13	93027925	C	0.465014	169067	0.965909	0.0200477	0.928691	1.00462	-1.73017	0.0836002	GPC5
rs7320937	13	92799742	T	0.348236	168732	0.964181	0.0210831	0.925151	1.00486	-1.73014	0.0836052	GPC5
rs2139440	15	78633595	T	0.149757	169795	0.952139	0.0283477	0.900681	1.00654	-1.73009	0.0836149	CRABP1
rs4147813	1	94574931	A	0.0172835	169931	1.13347	0.0725161	0.983296	1.30658	1.72767	0.0840471	ABCA4
rs2776434	13	92891578	T	0.401914	169454	1.03561	0.0202611	0.995295	1.07757	1.72722	0.0841289	GPC5
rs9523655	13	93036317	C	0.464041	169220	0.965957	0.0200546	0.928726	1.00468	-1.72708	0.0841534	GPC5
rs12438071	15	58735823	G	0.267937	169988	1.03937	0.0223596	0.994804	1.08593	1.72697	0.0841723	LIPC
rs1854812	13	92908985	A	0.40561	169551	1.03554	0.0202308	0.995287	1.07743	1.72643	0.0842702	GPC5
rs7577592	2	241382335	A	0.438948	169011	1.03521	0.0200466	0.995327	1.0767	1.72633	0.0842879	GPC1
rs61744392	16	67037035	G	0.0313081	169988	1.0995	0.0549551	0.987231	1.22454	1.72612	0.0843258	CES4A
rs1800194	12	57567762	T	0.311428	169988	1.03749	0.0213303	0.995013	1.08179	1.72558	0.0844233	LRP1
rs17461953	1	94551450	C	0.196039	169640	1.04363	0.024758	0.994192	1.09552	1.72471	0.0845805	ABCA4
rs4783748	16	67027999	G	0.135707	169077	1.05087	0.0287694	0.993254	1.11183	1.72469	0.0845827	CES4A
rs77648827	13	92468633	T	0.0453785	169805	1.08331	0.046401	0.98914	1.18645	1.72465	0.0845912	GPC5
rs113692892	13	93466885	C	0.0770353	168676	1.06513	0.0366111	0.991382	1.14437	1.72355	0.0847884	GPC5
rs555091755	13	94579054	A	0.0324638	169127	0.903664	0.0587875	0.805317	1.01402	-1.72312	0.084866	GPC6
rs1800177	12	57567180	T	0.311846	169914	1.03743	0.0213282	0.994956	1.08172	1.72285	0.0849156	LRP1
rs7518454	1	94463366	C	0.0585471	168403	0.927396	0.0437749	0.851146	1.01048	-1.72186	0.0850942	ABCA4
rs9516400	13	95002417	T	0.290065	168709	0.962535	0.0221784	0.921591	1.0053	-1.72172	0.0851209	GPC6
rs117661676	13	94589422	T	0.0330349	169306	0.904681	0.0582621	0.807054	1.01412	-1.71936	0.0855496	GPC6
rs5755567	22	35466564	G	0.15568	169864	1.04771	0.0271118	0.993486	1.10488	1.71892	0.0856288	ISX
rs11864810	16	55869728	G	0.0360567	169469	1.09252	0.0514818	0.987662	1.20851	1.71883	0.0856462	CES1
rs112113335	12	125334601	A	0.0111779	169083	1.16494	0.0888436	0.97877	1.38653	1.71843	0.0857178	SCARB1
rs17457528	10	48380049	G	0.128853	168281	1.05178	0.0293806	0.992924	1.11412	1.71826	0.0857487	RBP3
rs76946104	22	35488117	T	0.153855	168903	1.0478	0.0272036	0.993393	1.10518	1.71627	0.0861123	ISX
rs139193849	16	67052929	C	0.0314124	169933	1.09878	0.0548894	0.986708	1.22358	1.71619	0.0861278	CES4A
rs4775072	15	58825713	T	0.0187474	169570	1.1267	0.0695228	0.983175	1.29118	1.71589	0.0861817	LIPC
rs147852739	10	118391593	T	0.0111168	169833	1.16461	0.0888289	0.978521	1.38609	1.71553	0.0862479	PNLIPRP2
rs116862466	13	93355220	A	0.0119966	169923	1.15963	0.0863431	0.979095	1.37346	1.71528	0.0862941	GPC5
rs8047360	16	67047332	C	0.0314076	169959	1.09872	0.0548889	0.986654	1.22351	1.71518	0.0863125	CES4A
rs8050375	16	67047475	G	0.0314076	169959	1.09872	0.0548889	0.986654	1.22351	1.71518	0.0863125	CES4A
rs145603010	13	92252600	T	0.0330301	169043	0.904159	0.0587806	0.805769	1.01456	-1.71401	0.0865269	GPC5
rs13380540	16	55962093	C	0.0255746	169387	1.10915	0.0604441	0.985233	1.24865	1.71384	0.0865586	CES5A
rs72640382	13	92112274	G	0.076212	168438	0.935813	0.0387576	0.867359	1.00967	-1.71164	0.0869629	GPC5
rs1908817	X	132942023	G	0.207167	169653	0.962312	0.0224461	0.920894	1.00559	-1.71149	0.0869902	GPC3
rs7498748	16	55867239	C	0.0366391	169873	1.09126	0.0510304	0.987393	1.20605	1.71134	0.0870177	CES1
rs138513388	13	94677973	T	0.0156626	168395	0.863006	0.0861387	0.728941	1.02173	-1.71042	0.0871877	GPC6
rs17175140	13	94829156	G	0.0227977	169140	0.887056	0.0701178	0.773155	1.01774	-1.70923	0.0874091	GPC6
rs78330293	16	67051849	A	0.0312482	169962	1.09861	0.0550247	0.98629	1.22371	1.70909	0.0874351	CES4A
rs10875037	1	92354892	G	0.479262	169185	0.966432	0.0199875	0.929304	1.00504	-1.7083	0.0875806	TGFBR3
rs7580870	2	241382346	T	0.438908	168876	1.03484	0.0200548	0.994956	1.07633	1.70783	0.0876688	GPC1
rs2766468	13	92892046	A	0.401921	169451	1.03519	0.0202602	0.994893	1.07713	1.70724	0.0877768	GPC5
rs139003982	X	132945265	T	0.0113819	168953	1.14137	0.0774713	0.980578	1.32852	1.7068	0.0878588	GPC3
rs188919888	16	67044393	T	0.0312511	169962	1.09845	0.0550248	0.98615	1.22354	1.70649	0.0879163	CES4A
rs71649607	16	67005609	T	0.158149	169568	1.04716	0.0270076	0.993174	1.10409	1.70637	0.0879398	CES3
rs71649608	16	67005610	T	0.158149	169568	1.04716	0.0270076	0.993174	1.10409	1.70637	0.0879398	CES3
rs71649609	16	67005611	T	0.158149	169568	1.04716	0.0270076	0.993174	1.10409	1.70637	0.0879398	CES3
rs8032661	15	89773050	A	0.0709231	168993	1.0671	0.0380665	0.990384	1.14976	1.70613	0.0879836	RLBP1
rs9524399	13	94932492	A	0.392045	169724	1.03536	0.020371	0.994835	1.07753	1.70575	0.0880544	GPC6
rs11624933	14	68177579	G	0.161007	168322	0.953873	0.0276863	0.903491	1.00706	-1.70571	0.0880628	RDH12
rs11165759	1	92370073	C	0.475903	169381	0.966468	0.0199969	0.929322	1.0051	-1.70562	0.088079	TGFBR3
rs9589601	13	93257339	G	0.280255	169988	1.03823	0.0220098	0.994399	1.084	1.70479	0.0882339	GPC5
rs61962228	13	95064746	A	0.0881606	169747	1.06032	0.0343889	0.991207	1.13425	1.70313	0.0885438	GPC6
rs583662	15	58722276	G	0.0167129	169988	0.868758	0.0826129	0.738888	1.02145	-1.70302	0.0885652	LIPC
rs9516368	13	94866228	G	0.27223	168374	0.962124	0.0226858	0.920282	1.00587	-1.70204	0.088748	GPC6
rs77974143	1	94464553	T	0.0530933	169918	0.92531	0.0456103	0.846182	1.01184	-1.70194	0.0887659	ABCA4
rs114505368	13	92484453	C	0.0454192	169741	1.08215	0.0463959	0.988084	1.18516	1.70158	0.0888339	GPC5
rs115053927	13	92484480	C	0.0454197	169739	1.08213	0.0463959	0.988069	1.18515	1.70126	0.0888949	GPC5
rs34788602	1	22230964	T	0.0145507	169820	1.14307	0.078607	0.979859	1.33347	1.70113	0.0889188	HSPG2
rs10876967	12	57570593	A	0.302768	169701	1.03725	0.0215021	0.99444	1.08189	1.70069	0.0890019	LRP1
rs11165758	1	92369992	C	0.475875	169407	0.966579	0.0199959	0.92943	1.00521	-1.69997	0.0891366	TGFBR3
rs7983117	13	92907738	T	0.405462	169588	1.03497	0.02023	0.994737	1.07683	1.69912	0.0892967	GPC5
rs4773672	13	92823253	C	0.347551	168778	0.964852	0.0210646	0.925829	1.00552	-1.69861	0.0893933	GPC5
rs409645	5	88005254	A	0.367185	169988	0.965345	0.0207718	0.926834	1.00546	-1.69794	0.0895188	MEF2C
rs3813735	12	7275152	G	0.22792	168318	0.959964	0.0240736	0.915722	1.00634	-1.69726	0.0896479	RBP5
rs143557572	16	67039488	G	0.0313509	169979	1.09776	0.0549568	0.985658	1.2226	1.69711	0.0896758	CES4A
rs9523460	13	92622041	C	0.498558	169153	0.96666	0.0199838	0.92953	1.00527	-1.69683	0.0897297	GPC5
rs3810618	22	35462649	T	0.155276	169862	1.04711	0.0271425	0.992865	1.10433	1.69617	0.0898542	ISX
rs149792721	5	88141801	G	0.0172439	169190	1.13082	0.0724906	0.981043	1.30346	1.69594	0.0898975	MEF2C
rs72773815	5	88149648	T	0.0427008	168697	0.917077	0.0510476	0.829763	1.01358	-1.69574	0.0899355	MEF2C
rs72808062	16	55877327	A	0.015571	168743	0.864097	0.0861549	0.729839	1.02305	-1.69544	0.0899925	CES5A
rs12438063	15	58735698	T	0.26771	169822	1.03865	0.0223754	0.994087	1.08522	1.69491	0.0900925	LIPC
rs9523557	13	92908400	T	0.40534	169507	1.03488	0.0202355	0.994635	1.07675	1.69414	0.0902384	GPC5
rs4970401	1	1001177	G	0.274515	169785	1.03831	0.022195	0.994108	1.08447	1.6937	0.0903221	AGRN
rs77830790	13	92467748	T	0.0454256	169860	1.08175	0.0463957	0.987723	1.18473	1.6937	0.0903221	GPC5
rs11584349	1	1000156	C	0.274418	169595	1.03832	0.022205	0.994096	1.0845	1.69329	0.0904005	AGRN
rs1059611	8	19824563	C	0.107449	169844	1.05486	0.031546	0.991616	1.12214	1.69307	0.0904415	LPL
rs9523556	13	92905175	A	0.401744	169511	1.03489	0.0202567	0.994608	1.0768	1.69305	0.0904468	GPC5
rs7318926	13	92120622	C	0.087102	168429	1.06047	0.0346883	0.990771	1.13508	1.69267	0.0905188	GPC5
rs147497332	12	57541795	A	0.0223105	168396	1.1162	0.0649835	0.982718	1.26782	1.69169	0.0907054	LRP1
rs73048051	12	7273651	C	0.139762	168826	0.951809	0.0292266	0.898818	1.00792	-1.68994	0.0910387	RBP5
rs12073180	1	92354689	G	0.479176	169104	0.966778	0.0199933	0.929626	1.00541	-1.68988	0.0910512	TGFBR3
rs9516381	13	94934071	A	0.391155	169829	1.03502	0.0203806	0.994494	1.0772	1.68906	0.0912073	GPC6
rs146656640	13	94572373	G	0.0333473	169294	0.906925	0.0578836	0.809656	1.01588	-1.6878	0.0914495	GPC6
rs140932458	13	92468404	C	0.0454537	169821	1.08142	0.0463926	0.987431	1.18436	1.68731	0.091543	GPC5
rs2290501	1	22174426	G	0.327442	168879	1.03638	0.021179	0.99424	1.0803	1.68719	0.0915662	HSPG2
rs34989853	13	92754202	C	0.0831529	169988	1.06104	0.0351407	0.990417	1.13669	1.68595	0.0918062	GPC5
rs146252037	13	92471475	A	0.0454548	169806	1.08134	0.0463927	0.987357	1.18428	1.6857	0.0918534	GPC5
rs7306660	12	125327384	A	0.354603	169481	1.03567	0.0207967	0.994302	1.07875	1.6852	0.0919503	SCARB1
rs7537325	1	94469631	C	0.225878	169988	0.960227	0.0240844	0.915953	1.00664	-1.68513	0.0919631	ABCA4
rs140480140	19	45421650	A	0.027921	169460	0.899123	0.0631071	0.794515	1.0175	-1.685	0.0919894	APOE
rs188428622	12	12260304	A	0.0188455	168528	0.876833	0.0780216	0.752497	1.02171	-1.68465	0.0920558	LRP6
rs35670604	12	125304228	T	0.0370144	169988	0.91176	0.0548362	0.818849	1.01521	-1.68463	0.0920606	SCARB1
rs73621558	13	93238352	A	0.222189	169988	1.04082	0.0237529	0.993472	1.09042	1.68425	0.0921336	GPC5
rs7572255	2	241382321	C	0.438869	168875	1.03433	0.0200523	0.994472	1.07579	1.68351	0.0922772	GPC1
rs78854091	13	92242902	C	0.0338462	169709	0.907281	0.0578442	0.810036	1.0162	-1.68217	0.0925365	GPC5
rs541328110	13	94596705	G	0.0331107	169613	0.9069	0.0580952	0.809298	1.01627	-1.68212	0.0925456	GPC6
rs76872569	13	92478195	T	0.0454489	169828	1.08115	0.0463938	0.987182	1.18407	1.6819	0.0925878	GPC5
rs8002066	13	92903671	T	0.405407	169601	1.0346	0.0202284	0.994383	1.07644	1.68151	0.0926648	GPC5
rs75591584	13	94602226	C	0.0337439	169779	0.907878	0.0574953	0.811124	1.01617	-1.68093	0.0927768	GPC6
rs182368480	1	92351000	T	0.0144919	169715	0.861226	0.0888948	0.723519	1.02514	-1.68062	0.0928372	TGFBR3
rs117620773	13	92483503	G	0.0454586	169792	1.08106	0.0463906	0.987101	1.18396	1.6801	0.0929372	GPC5
rs6693438	1	92163174	G	0.205713	169783	1.04185	0.0244098	0.99318	1.09291	1.67963	0.0930299	TGFBR3
rs118096244	13	92145628	G	0.0941567	169218	1.05775	0.0334276	0.990671	1.12937	1.67958	0.0930391	GPC5
rs68103324	13	93358775	C	0.0541715	169988	0.926311	0.0455798	0.847148	1.01287	-1.67937	0.0930809	GPC5
rs6666652	1	94461717	A	0.0368144	169988	1.0897	0.0511662	0.985717	1.20464	1.67881	0.0931897	ABCA4
rs116053435	3	12416221	G	0.0170211	168908	0.870408	0.0826736	0.740204	1.02352	-1.6788	0.0931901	PPARG
rs8142871	22	35482744	A	0.154439	169186	1.0466	0.027141	0.992378	1.10378	1.67805	0.0933368	ISX
rs2267509	X	132945338	A	0.206814	169672	0.963044	0.0224434	0.9216	1.00635	-1.67783	0.0933812	GPC3
rs75075274	13	92504903	A	0.0454157	169809	1.08094	0.0463878	0.986994	1.18382	1.67775	0.0933959	GPC5
rs61975862	13	93238216	C	0.220612	169318	1.04081	0.0238692	0.993239	1.09066	1.67576	0.0937857	GPC5
rs77061064	13	92476086	A	0.0454744	169799	1.08082	0.0463908	0.986885	1.1837	1.67539	0.0938576	GPC5
rs76867293	13	92478143	T	0.0454746	169798	1.08081	0.0463908	0.986877	1.18369	1.67521	0.0938926	GPC5
rs144561500	13	92482682	G	0.0454727	169794	1.08081	0.0463908	0.986873	1.18369	1.67513	0.0939091	GPC5
rs113784128	13	92483776	C	0.0454717	169787	1.08081	0.0463908	0.986872	1.18369	1.6751	0.0939138	GPC5
rs114467922	13	92480364	A	0.0454752	169796	1.08079	0.0463908	0.986856	1.18367	1.67475	0.0939832	GPC5
rs80252567	13	92481215	A	0.0454754	169795	1.08079	0.0463908	0.986854	1.18366	1.67471	0.093991	GPC5
rs4078706	19	10115208	C	0.133461	168926	0.951333	0.0297916	0.897375	1.00854	-1.67468	0.0939965	RDH8
rs112314599	13	92482166	G	0.0454757	169794	1.08079	0.0463908	0.986851	1.18366	1.67465	0.0940037	GPC5
rs147430265	13	92482259	G	0.0454757	169794	1.08079	0.0463908	0.986851	1.18366	1.67465	0.0940037	GPC5
rs145833000	13	92482452	C	0.045476	169793	1.08078	0.0463908	0.986849	1.18366	1.67459	0.0940141	GPC5
rs116443724	13	92477679	G	0.0454784	169784	1.08076	0.0463908	0.986829	1.18363	1.67416	0.0940984	GPC5
rs73420594	15	58741401	T	0.077317	169484	1.06277	0.0363784	0.989635	1.14132	1.67356	0.0942164	LIPC
rs9523725	13	93251099	G	0.308436	169163	0.964288	0.0217295	0.924082	1.00624	-1.67354	0.0942217	GPC5
rs405509	19	45408836	T	0.487755	169988	0.967114	0.0199818	0.929971	1.00574	-1.67345	0.0942391	APOE
rs112850694	13	92148040	T	0.0930388	169037	1.05789	0.033633	0.990399	1.12997	1.67311	0.0943059	GPC5
rs113869192	13	92484850	G	0.0454722	169752	1.0807	0.0463909	0.98677	1.18356	1.67288	0.0943513	GPC5
rs144913962	13	92485905	A	0.0454722	169752	1.08069	0.046391	0.986767	1.18356	1.6728	0.0943659	GPC5
rs149375529	13	92487703	C	0.0454725	169751	1.08069	0.046391	0.986764	1.18356	1.67275	0.094376	GPC5
rs117928338	13	92488000	C	0.0454728	169750	1.08068	0.046391	0.986757	1.18355	1.6726	0.0944058	GPC5
rs139495973	13	92487808	C	0.0454728	169750	1.08068	0.046391	0.986757	1.18355	1.6726	0.0944058	GPC5
rs72833344	16	81321523	G	0.250706	169988	1.03883	0.0227751	0.993476	1.08625	1.67257	0.0944113	BCMO1
rs3770615	2	170153975	G	0.0285638	169988	0.900569	0.0626231	0.796548	1.01817	-1.67236	0.0944529	LRP2
rs10427677	22	35460650	C	0.154989	169835	1.04645	0.0271709	0.992185	1.10369	1.67119	0.0946834	ISX
rs77069344	8	19821782	G	0.107347	169823	1.05417	0.0315725	0.990911	1.12146	1.67078	0.0947655	LPL
rs114441553	16	67045611	A	0.0312233	169953	1.09642	0.0550948	0.98419	1.22144	1.67072	0.0947777	CES4A
rs12082181	1	94478595	C	0.0245948	169528	0.893036	0.0677795	0.781942	1.01991	-1.66907	0.0951027	ABCA4
rs2021983	13	94691601	T	0.149894	168873	0.953717	0.0283947	0.902091	1.0083	-1.6689	0.0951371	GPC6
rs184967295	X	132833360	A	0.0122353	168611	1.13367	0.07522	0.978273	1.31376	1.66794	0.0953277	GPC3
rs7332197	13	93032242	A	0.454837	169651	0.967106	0.020059	0.929822	1.00588	-1.66746	0.0954237	GPC5
rs12599518	16	55875210	A	0.0141539	169988	1.14227	0.0797749	0.976933	1.33559	1.66742	0.0954308	CES1
rs12599518	16	55875210	A	0.0141539	169988	1.14227	0.0797749	0.976933	1.33559	1.66742	0.0954308	CES5A
rs187695495	13	94564822	G	0.0329627	169176	0.907834	0.0580729	0.810168	1.01727	-1.66503	0.0959058	GPC6
rs7249980	19	33699535	A	0.158241	169760	1.04586	0.0269323	0.992084	1.10255	1.66486	0.0959401	LRP3
rs60361680	13	94595930	G	0.0336385	169731	0.908616	0.0575773	0.811654	1.01716	-1.66441	0.0960307	GPC6
rs150817770	13	94593425	A	0.0332023	169416	0.907996	0.0580085	0.810414	1.01733	-1.66381	0.0961502	GPC6
rs35547826	15	58720405	A	0.145493	169393	1.04743	0.0278553	0.99178	1.10621	1.66365	0.0961815	LIPC
rs1800156	12	57590797	T	0.312369	169745	1.03614	0.0213406	0.993694	1.0804	1.66351	0.0962096	LRP1
rs9589922	13	94821997	C	0.326122	168960	0.96502	0.0214122	0.925359	1.00638	-1.6629	0.096332	GPC6
rs75828471	13	94168587	C	0.035979	169988	0.911645	0.0556594	0.817426	1.01672	-1.66198	0.0965158	GPC6
rs2032532	X	132966625	C	0.0174972	169684	0.885126	0.0734319	0.766478	1.02214	-1.66175	0.0965631	GPC3
rs116848876	13	92879773	A	0.0122626	169988	1.15174	0.0850307	0.974936	1.36061	1.66144	0.0966253	GPC5
rs118002113	15	89768480	T	0.0101711	169205	1.16752	0.0932297	0.97254	1.40159	1.6613	0.0966523	RLBP1
rs12747643	1	92359945	C	0.47959	169914	0.967418	0.0199414	0.930336	1.00598	-1.66112	0.0966901	TGFBR3
rs1800191	12	57590758	T	0.312347	169670	1.03609	0.0213439	0.993642	1.08035	1.66111	0.0966922	LRP1
rs79631548	16	67033847	A	0.0302501	169983	1.09733	0.0559245	0.98341	1.22445	1.66082	0.0967496	CES4A
rs34825397	13	92993281	A	0.109669	169843	1.0532	0.0312188	0.990686	1.11965	1.66024	0.0968671	GPC5
rs74393126	1	31339743	T	0.0107434	168987	1.16257	0.0907397	0.973151	1.38885	1.66003	0.0969082	SDC3
rs78787540	5	88147815	T	0.0182601	169988	0.877792	0.0785224	0.752581	1.02383	-1.65999	0.0969174	MEF2C
rs116073090	13	92475145	G	0.045522	169775	1.08004	0.0463926	0.986168	1.18285	1.65974	0.0969668	GPC5
rs76028169	13	92475156	A	0.045522	169775	1.08004	0.0463926	0.986168	1.18285	1.65974	0.0969668	GPC5
rs7737567	5	88184591	T	0.0133291	169967	1.14456	0.0813532	0.975864	1.34241	1.65964	0.0969865	MEF2C
rs75256426	12	125331618	T	0.142067	168438	0.952914	0.0290662	0.900145	1.00878	-1.65935	0.097045	SCARB1
rs78998542	13	92433236	A	0.0456688	169919	1.07982	0.0462911	0.986161	1.18237	1.65892	0.0971311	GPC5
rs12875623	13	92622045	T	0.0830352	169392	1.06014	0.035221	0.989426	1.13591	1.65814	0.0972883	GPC5
rs2111187	2	169975314	T	0.293103	169988	0.964118	0.0220407	0.923356	1.00668	-1.65791	0.0973361	LRP2
rs700550	2	170158456	C	0.425112	169988	1.03391	0.0201244	0.993928	1.07551	1.65731	0.0974574	LRP2
rs78976975	13	94597450	G	0.0336159	169726	0.909045	0.0575716	0.812046	1.01763	-1.65638	0.0976457	GPC6
rs73609315	13	92495147	C	0.0456099	169711	1.07978	0.0463426	0.986022	1.18244	1.65621	0.0976795	GPC5
rs146088166	13	94592897	A	0.0331787	169386	0.908468	0.0580087	0.810835	1.01786	-1.65485	0.0979543	GPC6
rs59151653	2	241417379	C	0.0764411	169320	1.06249	0.0366298	0.988884	1.14157	1.65478	0.0979685	GPC1
rs144044893	13	95020175	T	0.0207394	169219	1.11659	0.0666582	0.979838	1.27243	1.65441	0.0980451	GPC6
rs114054053	13	94599550	A	0.0336059	169732	0.909169	0.0575768	0.812148	1.01778	-1.65387	0.0981532	GPC6
rs3125898	1	68901911	C	0.325031	169216	1.03577	0.0212533	0.993511	1.07983	1.65366	0.098197	RPE65
rs114132007	13	94597014	C	0.0336087	169733	0.909195	0.0575767	0.812172	1.01781	-1.65337	0.0982565	GPC6
rs7355045	1	22172458	T	0.190313	169684	0.958408	0.0256994	0.911329	1.00792	-1.653	0.09833	HSPG2
rs75278536	8	19821425	G	0.107359	169836	1.05357	0.0315724	0.990346	1.12082	1.65271	0.0983893	LPL
rs9584048	13	93250817	A	0.30252	169377	0.964536	0.02185	0.924102	1.00674	-1.65253	0.0984273	GPC5
rs77052568	13	94241957	C	0.0158394	169988	1.13266	0.0753929	0.977064	1.31302	1.6522	0.098493	GPC6
rs60641214	2	170199292	T	0.203092	169541	0.959325	0.0251354	0.91321	1.00777	-1.65206	0.0985221	LRP2
rs113794654	12	12324058	A	0.0369055	169988	1.08802	0.0510878	0.984357	1.20261	1.65135	0.0986667	LRP6
rs72641680	13	94292027	G	0.0349378	168528	0.9109	0.056538	0.815353	1.01764	-1.65061	0.0988192	GPC6
rs80135506	13	92472088	C	0.045544	169781	1.07956	0.0463956	0.985721	1.18233	1.64997	0.0989486	GPC5
rs3118420	1	68904355	T	0.325057	169192	1.03569	0.0212529	0.993432	1.07974	1.64991	0.0989613	RPE65
rs141864877	13	94596318	A	0.033599	169737	0.909447	0.0575765	0.812397	1.01809	-1.64856	0.0992387	GPC6
rs9301747	13	92287315	C	0.167983	168615	0.956181	0.027187	0.906564	1.00851	-1.64814	0.0993231	GPC5
rs1800189	12	57589865	C	0.312859	169586	1.03581	0.0213515	0.993353	1.08007	1.64761	0.0994324	LRP1
rs4829762	X	132935739	C	0.229531	169988	0.965092	0.0215719	0.925138	1.00677	-1.64714	0.0995293	GPC3
rs62001848	15	58786045	A	0.02196	168693	0.88761	0.0724057	0.770177	1.02295	-1.64659	0.0996421	LIPC
rs61570339	13	94815619	C	0.325791	168826	0.965392	0.0214146	0.925711	1.00677	-1.64472	0.100027	GPC6
rs28458939	13	93033199	G	0.465027	169988	0.967614	0.0200202	0.930381	1.00634	-1.64446	0.100081	GPC5
rs530650070	13	94597119	G	0.0331327	169606	0.909018	0.0580115	0.811322	1.01848	-1.64433	0.100107	GPC6
rs11889511	2	170197354	G	0.202206	169847	0.959502	0.0251445	0.913362	1.00797	-1.64413	0.100149	LRP2
rs77022343	13	94639083	C	0.0256691	169133	0.896488	0.0664676	0.786987	1.02123	-1.64396	0.100184	GPC6
rs6541408	1	94469282	C	0.0255496	169729	0.896725	0.0663137	0.787431	1.02119	-1.6438	0.100218	ABCA4
rs830966	2	170158988	G	0.425148	169889	1.03363	0.0201244	0.99365	1.07521	1.64342	0.100295	LRP2
rs76693671	13	93238430	G	0.222185	169510	1.03988	0.0238021	0.992487	1.08955	1.64311	0.100359	GPC5
rs9561491	13	94698547	T	0.153638	168926	0.954893	0.0280972	0.903729	1.00895	-1.64274	0.100437	GPC6
rs2290240	12	7274573	T	0.139832	168874	0.95318	0.0292022	0.900156	1.00933	-1.64206	0.100577	RBP5
rs12123436	1	92215089	A	0.395857	169988	1.03392	0.0203188	0.993555	1.07593	1.64174	0.100644	TGFBR3
rs9523579	13	92927789	A	0.0832739	169543	1.05946	0.0351924	0.988845	1.13511	1.6412	0.100757	GPC5
rs191895531	13	94596704	C	0.033126	169610	0.909213	0.0580114	0.811495	1.0187	-1.64065	0.100871	GPC6
rs9523723	13	93246790	T	0.307488	169428	0.964963	0.0217397	0.92471	1.00697	-1.64058	0.100884	GPC5
rs9516328	13	94645835	A	0.10648	168914	0.947271	0.0330237	0.887901	1.01061	-1.64034	0.100934	GPC6
rs11570891	8	19822810	T	0.107422	169835	1.05314	0.03157	0.989948	1.12036	1.63995	0.101016	LPL
rs9523644	13	93011487	T	0.109397	169849	1.05258	0.0312535	0.990038	1.11907	1.63962	0.101085	GPC5
rs1800168	12	57592557	C	0.312686	169755	1.03559	0.021335	0.993183	1.07982	1.63934	0.101143	LRP1
rs1926651	13	93006956	C	0.109388	169859	1.05255	0.0312531	0.990012	1.11904	1.63878	0.101259	GPC5
rs1803924	8	19823674	T	0.107294	169841	1.05309	0.031585	0.989872	1.12034	1.63768	0.101489	LPL
rs55740951	5	88153874	T	0.474001	169988	0.9678	0.0199897	0.930615	1.00647	-1.63735	0.101558	MEF2C
rs10930352	2	170196990	C	0.20272	169988	0.959721	0.0251096	0.913632	1.00813	-1.63734	0.101559	LRP2
rs3735964	8	19824045	A	0.107274	169901	1.05307	0.0315817	0.989858	1.12031	1.63719	0.101591	LPL
rs145423100	13	94594400	T	0.0333292	169506	0.909675	0.0578383	0.812184	1.01887	-1.63676	0.101681	GPC6
rs62243565	3	12472019	T	0.168582	169988	0.956993	0.0269072	0.907832	1.00882	-1.63372	0.102317	PPARG
rs1800154	12	57589659	T	0.312328	169716	1.03548	0.0213464	0.993053	1.07972	1.63341	0.102383	LRP1
rs7984968	13	95042526	G	0.452162	168861	1.03329	0.020051	0.993467	1.0747	1.6331	0.102448	GPC6
rs11617839	13	92960401	G	0.0419484	168457	1.08191	0.0482318	0.984316	1.18917	1.63222	0.102634	GPC5
rs12566180	1	92362802	C	0.479837	169988	0.967986	0.019939	0.930887	1.00656	-1.63186	0.102709	TGFBR3
rs117749052	15	58749309	C	0.0241179	168920	0.894605	0.068264	0.782573	1.02268	-1.63151	0.102784	LIPC
rs71427565	13	93018949	A	0.109099	169795	1.05237	0.0313006	0.989752	1.11895	1.63086	0.10292	GPC5
rs12871422	13	93013540	G	0.109169	169824	1.05235	0.0312877	0.989754	1.1189	1.63081	0.102931	GPC5
rs830969	2	170159733	A	0.42517	169538	1.0334	0.020149	0.993385	1.07503	1.63056	0.102984	LRP2
rs79815191	13	94594905	A	0.0335676	169717	0.910408	0.0575766	0.813255	1.01917	-1.63021	0.103056	GPC6
rs4933989	10	85999444	T	0.465405	168418	1.03321	0.0200471	0.993402	1.07462	1.62974	0.103157	RGR
rs1800165	12	57591226	C	0.312452	169698	1.03539	0.0213447	0.992965	1.07962	1.62919	0.103273	LRP1
rs56865501	13	93404340	A	0.164609	169893	1.04414	0.0265177	0.991254	1.09984	1.6287	0.103377	GPC5
rs71427564	13	93016900	A	0.110351	169305	1.05206	0.0311732	0.989705	1.11834	1.62801	0.103522	GPC5
rs3764479	18	29169825	G	0.347301	169988	0.966361	0.0210227	0.927353	1.00701	-1.62764	0.103601	TTR
rs3118419	1	68900239	C	0.325244	169353	1.03518	0.0212436	0.992965	1.07919	1.62763	0.103604	RPE65
rs7991851	13	95043932	G	0.452727	169717	1.03308	0.0199982	0.993376	1.07438	1.62761	0.103607	GPC6
rs117009181	12	125331024	C	0.142073	168392	0.953823	0.0290576	0.901019	1.00972	-1.62702	0.103734	SCARB1
rs2012349	15	78623585	G	0.178387	169087	0.957955	0.026403	0.909643	1.00883	-1.62687	0.103765	CRABP1
rs1373835	13	94094597	A	0.284912	169389	0.964432	0.0222636	0.923253	1.00745	-1.62668	0.103805	GPC6
rs116200666	16	55868872	T	0.0368866	169655	1.08637	0.0509723	0.983081	1.20051	1.6252	0.104119	CES1
rs79040784	13	93016938	A	0.110406	169248	1.05194	0.031177	0.989583	1.11822	1.62407	0.10436	GPC5
rs79108221	8	19826701	T	0.107114	169871	1.05264	0.0316119	0.9894	1.11992	1.62286	0.10462	LPL
rs4145738	5	88150289	A	0.47415	169593	0.968058	0.0200054	0.930835	1.00677	-1.62275	0.104642	MEF2C
rs9516067	13	93033916	G	0.464735	169798	0.968047	0.0200131	0.930811	1.00677	-1.62266	0.104662	GPC5
rs77095957	1	31334306	C	0.0145121	169342	1.13643	0.0788786	0.973642	1.32642	1.62133	0.104948	SDC3
rs77729186	8	19826318	G	0.107202	169862	1.05253	0.0316	0.989322	1.11978	1.62023	0.105182	LPL
rs74109143	13	94604685	C	0.0337269	169716	0.911164	0.0574207	0.814179	1.0197	-1.62019	0.105191	GPC6
rs11466581	1	92196053	T	0.0437943	169988	0.921871	0.0502172	0.835459	1.01722	-1.61997	0.105238	TGFBR3
rs118062148	13	92056561	G	0.0103551	168805	0.842967	0.105594	0.685376	1.03679	-1.61778	0.10571	GPC5
rs12862989	X	132783433	G	0.189248	169576	1.0371	0.0225232	0.992318	1.08391	1.61757	0.105756	GPC3
rs9523584	13	92931581	T	0.0830801	169463	1.05866	0.0352438	0.988002	1.13438	1.61747	0.105777	GPC5
rs77699384	13	92516702	A	0.0452238	169988	1.07811	0.0465173	0.984165	1.18103	1.61683	0.105915	GPC5
rs1800139	12	57585144	C	0.314063	169988	1.03503	0.0213052	0.992704	1.07917	1.61624	0.106042	LRP1
rs117564836	11	814866	G	0.0147473	168743	0.866955	0.0883337	0.729133	1.03083	-1.61623	0.106044	PNPLA2
rs7993208	13	95043962	C	0.476898	169640	1.03275	0.019939	0.993168	1.07391	1.61613	0.106067	GPC6
rs71445143	12	7283134	A	0.117801	168912	0.950204	0.0316061	0.893128	1.01093	-1.61611	0.106071	RBP5
rs113980048	13	95058076	A	0.0208367	168693	1.11348	0.0665236	0.97737	1.26855	1.61587	0.106122	GPC6
rs6751001	2	170197677	T	0.20218	169834	0.960198	0.0251419	0.914029	1.0087	-1.61548	0.106206	LRP2
rs115413516	5	88144989	C	0.0337865	168751	1.09087	0.0538406	0.981622	1.21228	1.61544	0.106216	MEF2C
rs830968	2	170159313	T	0.425232	169678	1.03304	0.0201391	0.993059	1.07463	1.61411	0.106503	LRP2
rs830967	2	170159279	A	0.425227	169693	1.03304	0.0201398	0.993056	1.07463	1.61396	0.106536	LRP2
rs9523643	13	93011051	A	0.109466	169856	1.05173	0.0312524	0.989241	1.11817	1.61383	0.106564	GPC5
rs1081105	19	45412955	C	0.0277418	169888	0.903204	0.0630892	0.79815	1.02209	-1.61369	0.106594	APOE
rs62020309	15	89771740	C	0.0711686	169281	1.06329	0.0380332	0.986912	1.14558	1.61358	0.106619	RLBP1
rs7730255	5	88158146	C	0.47403	169599	0.968224	0.020013	0.930981	1.00696	-1.61354	0.106627	MEF2C
rs9523635	13	92999093	T	0.109418	169904	1.05169	0.0312473	0.989215	1.11811	1.61295	0.106755	GPC5
rs3767138	1	22174600	A	0.190314	169691	0.959414	0.0256896	0.912302	1.00896	-1.61283	0.106781	HSPG2
rs7993211	13	95043964	C	0.452507	169751	1.03277	0.0199977	0.993073	1.07405	1.61235	0.106886	GPC6
rs2776430	13	92893074	A	0.40174	169174	1.03325	0.0202841	0.992974	1.07515	1.61234	0.106887	GPC5
rs9516076	13	93068719	C	0.389482	169565	1.0334	0.0203851	0.992927	1.07553	1.61174	0.107018	GPC5
rs10887259	10	85997250	A	0.333999	169252	0.966315	0.0212667	0.926865	1.00744	-1.61121	0.107133	RGR
rs2225229	13	94705142	C	0.125674	169052	0.951907	0.0305909	0.896511	1.01073	-1.61118	0.10714	GPC6
rs112458772	13	92137687	C	0.0943444	169655	1.05522	0.0333856	0.988387	1.12658	1.61008	0.107379	GPC5
rs11612037	12	57613773	T	0.0520743	169988	1.07255	0.0435273	0.984846	1.16807	1.60914	0.107585	LRP1
rs115161754	5	88013586	G	0.0332948	168885	1.09035	0.053758	0.981315	1.21151	1.6091	0.107595	MEF2C
rs2362110	5	88148638	C	0.474232	169492	0.96832	0.0200129	0.931073	1.00706	-1.60862	0.1077	MEF2C
rs7530354	1	92362390	G	0.476762	168413	0.968294	0.0200315	0.931015	1.00707	-1.60843	0.10774	TGFBR3
rs182847222	13	93410735	T	0.0115215	169943	1.1522	0.0881029	0.96947	1.36937	1.60804	0.107826	GPC5
rs1333247	13	94863918	G	0.317369	169988	0.965954	0.0215487	0.926007	1.00762	-1.60747	0.107952	GPC6
rs4373304	5	88152202	C	0.474151	169912	0.968374	0.0199943	0.931159	1.00708	-1.60733	0.107983	MEF2C
rs11057811	12	125257366	G	0.0101231	169365	1.16219	0.0935236	0.967545	1.396	1.60718	0.108014	SCARB1
rs1933191	13	93398290	G	0.164731	169807	1.04354	0.0265233	0.990677	1.09922	1.60681	0.108096	GPC5
rs6492702	13	95043786	C	0.452462	169821	1.03264	0.0199936	0.992955	1.07391	1.60637	0.108192	GPC6
rs11749060	5	88152574	A	0.474152	169916	0.968411	0.0199909	0.931201	1.00711	-1.60568	0.108344	MEF2C
rs113442660	5	88139709	T	0.0368691	169844	1.08618	0.051487	0.981922	1.20151	1.60563	0.108355	MEF2C
rs76739764	5	88127424	C	0.0368001	169823	1.08627	0.051542	0.981896	1.20174	1.6055	0.108385	MEF2C
rs58459780	13	95063962	A	0.0908005	169988	1.05601	0.0339485	0.988034	1.12867	1.60535	0.108417	GPC6
rs117510678	13	92434705	A	0.045564	169904	1.07728	0.0463747	0.983678	1.17978	1.60509	0.108473	GPC5
rs80299026	13	92912864	C	0.0169218	169988	1.12437	0.0730673	0.974348	1.29749	1.6043	0.108647	GPC5
rs34374606	13	92993067	A	0.109505	169919	1.0514	0.0312505	0.988935	1.11781	1.60392	0.108731	GPC5
rs9940277	16	55898479	A	0.0300212	169913	0.906537	0.0611813	0.804096	1.02203	-1.60381	0.108756	CES5A
rs75303995	22	35454381	G	0.0131537	169610	1.1408	0.0821862	0.971074	1.34019	1.60282	0.108975	ISX
rs1900880	18	29184618	T	0.0402783	169595	0.918716	0.0529129	0.828213	1.01911	-1.60221	0.109109	TTR
rs77150190	8	19826302	C	0.107168	169887	1.05193	0.0316126	0.988734	1.11917	1.60155	0.109255	LPL
rs76484799	5	88138718	A	0.0368756	169855	1.08593	0.0514872	0.981693	1.20123	1.60111	0.109352	MEF2C
rs117507973	13	94289777	T	0.0121575	169237	0.855124	0.0977579	0.706021	1.03572	-1.60098	0.109381	GPC6
rs7549755	1	92157808	C	0.20177	169988	0.960612	0.0251067	0.914486	1.00906	-1.60056	0.109475	TGFBR3
rs17884021	1	92366119	A	0.473305	169304	0.968524	0.0199853	0.93132	1.00721	-1.60028	0.109537	TGFBR3
rs553526777	15	78632666	G	0.0120729	169263	0.856337	0.0969576	0.708132	1.03556	-1.59958	0.109691	CRABP1
rs2437778	8	97613557	C	0.0356895	169882	1.08651	0.0518782	0.981465	1.2028	1.59934	0.109746	SDC2
rs147413109	13	94838191	A	0.0136376	168908	0.861997	0.092855	0.718567	1.03406	-1.5993	0.109753	GPC6
rs17559709	5	88149326	A	0.474145	169578	0.96852	0.020004	0.931282	1.00725	-1.59901	0.109819	MEF2C
rs139508669	16	55853324	T	0.0102509	169010	1.1602	0.0929486	0.966971	1.39203	1.59861	0.109906	CES1
rs12430852	13	93371131	A	0.053933	169590	0.929615	0.0456562	0.850043	1.01664	-1.59856	0.109918	GPC5
rs67583228	13	93372717	C	0.053933	169590	0.92962	0.0456562	0.850047	1.01664	-1.59845	0.109944	GPC5
rs12870647	13	93255970	C	0.0278196	169988	0.903431	0.0635386	0.797647	1.02324	-1.59833	0.109969	GPC5
rs11843509	13	94565629	G	0.0342671	169988	0.913284	0.0567565	0.817137	1.02075	-1.59819	0.11	GPC6
rs3125887	1	68885044	T	0.324934	169068	1.03456	0.0212752	0.992308	1.07861	1.59701	0.110264	RPE65
rs76564347	5	88061256	G	0.0111553	169785	1.15271	0.0890018	0.968195	1.3724	1.59681	0.110309	MEF2C
rs11197763	10	118383950	C	0.0103066	169988	1.15954	0.0927178	0.966862	1.39062	1.5965	0.110378	PNLIPRP2
rs2362111	5	88148710	C	0.474186	169463	0.968578	0.0200092	0.931328	1.00732	-1.59557	0.110585	MEF2C
rs17487515	5	88149291	G	0.474125	169565	0.968589	0.0200039	0.931349	1.00732	-1.59541	0.110621	MEF2C
rs76211920	1	31334525	T	0.0145165	169359	1.13403	0.0788414	0.971664	1.32354	1.59537	0.11063	SDC3
rs12758401	1	22228841	T	0.0146659	169918	1.13359	0.078604	0.971735	1.3224	1.59519	0.110669	HSPG2
rs1420215	16	55876809	G	0.0137036	169773	1.13831	0.0812179	0.970792	1.33472	1.59498	0.110716	CES1
rs1420215	16	55876809	G	0.0137036	169773	1.13831	0.0812179	0.970792	1.33472	1.59498	0.110716	CES5A
rs67483828	16	67001159	A	0.0398173	169926	1.08202	0.0494359	0.982098	1.19211	1.59455	0.110812	CES3
rs9523640	13	93003125	C	0.109503	169890	1.05108	0.0312507	0.988637	1.11748	1.59427	0.110876	GPC5
rs6744985	2	20400556	T	0.0104949	169988	0.84488	0.105742	0.686732	1.03945	-1.59408	0.110918	SDC1
rs77177005	5	88130320	T	0.0368974	169863	1.08553	0.0514866	0.981331	1.20079	1.59394	0.11095	MEF2C
rs28415746	10	118373646	G	0.0798777	169553	1.05884	0.0358773	0.986938	1.13597	1.59349	0.111051	PNLIPRP2
rs76860509	13	92133921	G	0.0942641	169651	1.05468	0.0334125	0.987827	1.12606	1.59341	0.111067	GPC5
rs9516066	13	93011682	G	0.109513	169870	1.05105	0.0312524	0.988604	1.11745	1.59323	0.111108	GPC5
rs261336	15	58742418	G	0.160735	169988	0.957124	0.0275061	0.906891	1.01014	-1.5932	0.111116	LIPC
rs78987501	5	88130650	T	0.0368903	169882	1.08548	0.0514868	0.981283	1.20073	1.59299	0.111163	MEF2C
rs7204472	16	55872092	C	0.0140279	169947	1.13639	0.0802685	0.970966	1.33001	1.5929	0.111183	CES1
rs7204472	16	55872092	C	0.0140279	169947	1.13639	0.0802685	0.970966	1.33001	1.5929	0.111183	CES5A
rs941022	12	56111324	C	0.423865	169988	1.03258	0.0201322	0.992628	1.07414	1.59242	0.111291	RDH5
rs115294386	13	94602121	A	0.0335939	169733	0.912526	0.0574938	0.81528	1.02137	-1.59214	0.111353	GPC6
rs12865328	13	92992612	C	0.109587	169956	1.05097	0.0312369	0.988555	1.11732	1.59147	0.111504	GPC5
rs889126	19	10115424	A	0.207246	169323	0.961274	0.0248287	0.915615	1.00921	-1.59074	0.111669	RDH8
rs17253738	13	94874089	A	0.192608	169710	0.960091	0.0256028	0.913102	1.0095	-1.59072	0.111673	GPC6
rs190963274	1	22272872	A	0.0150654	169660	1.13252	0.0782768	0.971441	1.32031	1.5898	0.111879	HSPG2
rs56086814	1	94463356	T	0.0203344	169122	1.1135	0.0676266	0.975274	1.27132	1.58974	0.111893	ABCA4
rs879515	13	94879070	C	0.195343	169988	0.960388	0.0254402	0.913675	1.00949	-1.58874	0.112119	GPC6
rs1323625	13	95047528	G	0.354633	169261	1.03357	0.020786	0.992305	1.07654	1.58833	0.112212	GPC6
rs61033377	15	78626438	T	0.315965	168786	1.03456	0.0213924	0.992081	1.07886	1.58832	0.112214	CRABP1
rs11076127	16	55899305	C	0.0302786	169922	0.907846	0.0608825	0.805729	1.02291	-1.58798	0.11229	CES5A
rs16949504	13	94805709	G	0.0907079	169241	0.945225	0.0354746	0.881737	1.01328	-1.58795	0.112297	GPC6
rs754621	10	85997688	T	0.334744	168823	0.966779	0.0212771	0.927291	1.00795	-1.58789	0.112312	RGR
rs9523634	13	92997435	G	0.109504	169939	1.05087	0.0312472	0.988438	1.11724	1.5878	0.112332	GPC5
rs79006638	13	92908567	A	0.0433653	169006	1.07823	0.0474368	0.982499	1.18328	1.58777	0.112338	GPC5
rs17430948	13	92975862	G	0.109094	169813	1.05094	0.0313056	0.988397	1.11744	1.58715	0.112478	GPC5
rs80114738	13	92569074	G	0.0120491	169390	0.855777	0.0981936	0.705957	1.03739	-1.5861	0.112717	GPC5
rs2439519	8	97518630	A	0.233399	168647	0.962831	0.0238826	0.918801	1.00897	-1.58597	0.112747	SDC2
rs76561728	13	92441900	C	0.045515	169856	1.07637	0.0464057	0.982791	1.17886	1.58589	0.112764	GPC5
rs9589319	13	92288696	G	0.16723	168615	0.95773	0.0272374	0.907943	1.01025	-1.58568	0.112811	GPC5
rs7550034	1	92364576	G	0.474495	169533	0.968831	0.0199701	0.931643	1.0075	-1.58564	0.11282	TGFBR3
rs9523462	13	92626125	A	0.0353731	169366	1.086	0.0520303	0.980708	1.20259	1.58556	0.112838	GPC5
rs57055575	5	88150992	A	0.47416	169641	0.9688	0.0200016	0.931556	1.00753	-1.58472	0.11303	MEF2C
rs139177580	13	94426902	C	0.0117738	169232	0.85471	0.099069	0.703868	1.03788	-1.58469	0.113038	GPC6
rs34212628	1	22206076	T	0.0150528	169935	1.13101	0.0777128	0.971216	1.31709	1.58413	0.113163	HSPG2
rs67309634	13	93355525	A	0.0537753	169799	0.930171	0.0456976	0.850482	1.01733	-1.58403	0.113186	GPC5
rs71636995	1	22204013	T	0.0149681	169928	1.13136	0.0779216	0.971118	1.31803	1.58386	0.113226	HSPG2
rs7328576	13	94624487	G	0.470342	169482	0.9689	0.0199502	0.931746	1.00754	-1.58362	0.11328	GPC6
rs2362109	5	88148041	T	0.474122	169489	0.968804	0.0200142	0.931537	1.00756	-1.58351	0.113306	MEF2C
rs9516367	13	94866084	A	0.192273	169376	0.960212	0.0256507	0.913131	1.00972	-1.58285	0.113455	GPC6
Affx-8226451	12	57577872	T	0.018869	169988	0.885039	0.0771882	0.760781	1.02959	-1.58216	0.113613	LRP1
rs7336824	13	93079042	T	0.389433	168437	1.03285	0.0204279	0.99231	1.07504	1.58205	0.113639	GPC5
rs74109141	13	94603625	T	0.0336675	169689	0.913179	0.0574194	0.815982	1.02195	-1.58176	0.113705	GPC6
rs7199544	16	55872095	C	0.0140451	169953	1.13532	0.0802593	0.970068	1.32873	1.58133	0.113803	CES1
rs7199544	16	55872095	C	0.0140451	169953	1.13532	0.0802593	0.970068	1.32873	1.58133	0.113803	CES5A
rs2362108	5	88147771	A	0.474106	169462	0.968857	0.0200134	0.931589	1.00762	-1.58084	0.113916	MEF2C
rs371715745	13	93000124	A	0.107614	169053	1.05116	0.0315986	0.988036	1.11832	1.57907	0.11432	GPC5
rs112749152	18	29187227	C	0.0402262	169653	0.919864	0.0529064	0.829258	1.02037	-1.57881	0.114381	TTR
rs115892502	5	88102233	G	0.0389378	169822	1.08247	0.0502003	0.981038	1.19439	1.5786	0.114427	MEF2C
rs9523610	13	92946087	A	0.0825701	168699	1.05756	0.0354557	0.986562	1.13366	1.57839	0.114475	GPC5
rs9523609	13	92945876	A	0.0825731	168693	1.05756	0.0354556	0.986562	1.13366	1.57838	0.114478	GPC5
rs7137797	12	125327352	G	0.352916	169988	1.03334	0.0207829	0.992095	1.0763	1.57811	0.114541	SCARB1
rs9805554	13	94814521	T	0.112249	169186	0.95061	0.0320995	0.892646	1.01234	-1.57796	0.114575	GPC6
rs7325533	13	92047229	A	0.318366	168366	0.96641	0.0216536	0.926254	1.00831	-1.57788	0.114594	GPC5
rs2225059	13	92979627	G	0.109366	169793	1.0506	0.0312816	0.988118	1.11702	1.57784	0.114601	GPC5
rs6492586	13	92812514	G	0.490315	168658	1.03212	0.0200363	0.992372	1.07346	1.57781	0.114609	GPC5
rs1191237	1	94557106	A	0.0959299	169921	1.05368	0.0331397	0.987413	1.12439	1.57774	0.114624	ABCA4
rs1886906	1	68899057	A	0.325084	169404	1.0341	0.0212551	0.991904	1.07809	1.5775	0.114681	RPE65
rs3118411	1	68887645	A	0.32514	169172	1.03412	0.0212668	0.991897	1.07813	1.5774	0.114703	RPE65
rs13336470	16	66999370	G	0.159435	169988	1.04338	0.0269256	0.98975	1.09993	1.5773	0.114726	CES3
rs2389093	13	95044620	G	0.353753	169689	1.03329	0.020769	0.992072	1.07622	1.5767	0.114864	GPC6
rs9523629	13	92980145	C	0.1092	169908	1.05056	0.0312934	0.988063	1.11701	1.57623	0.114973	GPC5
rs146997275	16	66987541	A	0.0188799	169810	1.11643	0.0698787	0.973531	1.2803	1.57608	0.115008	CES2
rs146997275	16	66987541	A	0.0188799	169810	1.11643	0.0698787	0.973531	1.2803	1.57608	0.115008	CES3
rs76451890	5	88137647	T	0.0369154	169875	1.0845	0.0514879	0.980403	1.19966	1.57558	0.115122	MEF2C
rs2296621	1	92163786	T	0.187531	169500	0.960101	0.0258521	0.912666	1.01	-1.57497	0.115264	TGFBR3
rs9561535	13	94974993	C	0.463841	168935	1.03205	0.0200381	0.992305	1.07339	1.57448	0.115377	GPC6
rs723744	18	29172476	T	0.347106	169434	0.967418	0.0210453	0.928326	1.00816	-1.57395	0.115499	TTR
rs1407999	13	95043288	G	0.452299	169209	1.03202	0.020024	0.9923	1.07333	1.57394	0.115501	GPC6
rs1667254	18	29186128	T	0.346707	169251	0.967399	0.0210648	0.928272	1.00817	-1.57346	0.115612	TTR
rs118006829	16	81311025	T	0.0171738	168483	1.12194	0.0731258	0.972132	1.29484	1.57345	0.115614	BCMO1
rs4918000	10	94837743	T	0.0421753	169578	1.07825	0.0478874	0.981655	1.18436	1.57332	0.115646	CYP26A1
rs4918000	10	94837743	T	0.0421753	169578	1.07825	0.0478874	0.981655	1.18436	1.57332	0.115646	CYP26C1
rs116085632	2	241369135	G	0.0409418	169753	0.921005	0.0523056	0.831265	1.02043	-1.57326	0.115659	GPC1
rs74592273	10	95354133	T	0.023584	169988	1.10402	0.0629053	0.975961	1.24888	1.57314	0.115686	RBP4
rs61975865	13	93249484	T	0.274583	169488	1.03552	0.0221892	0.991453	1.08155	1.57313	0.115689	GPC5
rs75931532	5	88137246	T	0.0369126	169888	1.08437	0.0514877	0.98028	1.19951	1.57313	0.115689	MEF2C
rs879514	13	94879101	A	0.19517	169944	0.96077	0.0254464	0.914028	1.0099	-1.57272	0.115783	GPC6
rs6492619	13	93258153	T	0.307066	169537	0.966391	0.02174	0.926078	1.00846	-1.57254	0.115825	GPC5
rs71569856	1	22229832	A	0.0146857	169893	1.13151	0.0786038	0.969949	1.31997	1.5718	0.115997	HSPG2
rs9516077	13	93068763	G	0.389444	169547	1.03257	0.0203904	0.992115	1.07467	1.57172	0.116016	GPC5
rs540423	13	94808903	C	0.112516	169763	0.950883	0.0320473	0.892993	1.01252	-1.57157	0.11605	GPC6
rs72640234	13	93131230	T	0.0461709	169988	0.925789	0.0490735	0.840893	1.01926	-1.57129	0.116116	GPC5
rs12438236	15	78627647	C	0.31616	168883	1.03417	0.0213866	0.991718	1.07844	1.5711	0.11616	CRABP1
rs3125891	1	68899386	G	0.325082	169394	1.03395	0.021252	0.991767	1.07793	1.57096	0.116193	RPE65
rs111773074	5	88092338	T	0.0389597	169868	1.08204	0.050196	0.980653	1.1939	1.57075	0.116241	MEF2C
rs73168040	22	35455720	T	0.10654	169655	1.05082	0.03157	0.987767	1.11789	1.57009	0.116394	ISX
rs7997297	13	95044476	G	0.45259	169860	1.03189	0.0199972	0.992233	1.07314	1.57005	0.116403	GPC6
rs17267285	13	93322734	G	0.0459967	169436	0.925793	0.0491441	0.84078	1.0194	-1.56895	0.116661	GPC5
rs9523670	13	93070486	G	0.389365	169489	1.03251	0.0203916	0.992054	1.07461	1.56876	0.116704	GPC5
rs17301739	15	58730639	G	0.0680157	169130	1.06258	0.0387046	0.984958	1.14633	1.56836	0.116796	LIPC
rs76481754	19	33676951	T	0.0541102	169857	1.06939	0.0427865	0.983368	1.16294	1.56797	0.116888	LRP3
rs149297172	13	93321861	T	0.0120418	169700	0.857225	0.0982522	0.70707	1.03927	-1.56795	0.116893	GPC5
rs7335326	13	94629216	A	0.469164	169232	0.969184	0.0199691	0.931984	1.00787	-1.56747	0.117004	GPC6
rs76311444	1	94593886	C	0.0270905	169174	1.09687	0.0589965	0.977099	1.23133	1.56727	0.117052	ABCA4
rs148862911	11	68158593	T	0.154863	168391	0.957033	0.0280379	0.90586	1.0111	-1.56635	0.117267	LRP5
rs13438965	8	74247350	T	0.198935	169988	0.961251	0.0252305	0.914873	1.00998	-1.56634	0.117269	RDH10
rs11165279	1	92164177	G	0.187272	169339	0.960296	0.0258736	0.912813	1.01025	-1.56582	0.117392	TGFBR3
rs7734502	5	88141540	A	0.0368674	169825	1.08404	0.0515521	0.979859	1.1993	1.56528	0.117517	MEF2C
rs2275811	1	985460	C	0.0344613	169988	1.08577	0.0525727	0.97946	1.20361	1.56521	0.117535	AGRN
rs633460	13	92112295	T	0.125989	168554	0.953199	0.0306238	0.89767	1.01216	-1.56516	0.117545	GPC5
rs73168045	22	35461728	T	0.105367	169863	1.05083	0.0316916	0.987545	1.11817	1.5645	0.1177	ISX
rs117442912	13	94603607	G	0.0336321	169689	0.914092	0.057419	0.816798	1.02298	-1.56436	0.117733	GPC6
rs9523626	13	92970584	A	0.107637	169055	1.05063	0.0315794	0.987575	1.11771	1.56405	0.117807	GPC5
rs7984648	13	95042411	G	0.452213	169009	1.03182	0.0200372	0.992079	1.07314	1.56309	0.118032	GPC6
rs71430665	2	170128392	C	0.0184072	169988	1.11733	0.0709891	0.972196	1.28412	1.56275	0.118112	LRP2
rs145004618	13	92937319	A	0.0818163	168701	1.05718	0.0355888	0.985951	1.13355	1.5624	0.118193	GPC5
rs80193866	5	88072841	G	0.0392322	169988	1.08132	0.0500434	0.980296	1.19275	1.56229	0.118221	MEF2C
rs62020308	15	89771499	T	0.0716403	169360	1.06105	0.0379428	0.985003	1.14296	1.56172	0.118354	RLBP1
rs71427558	13	92991034	G	0.109255	169923	1.05006	0.0312923	0.98759	1.11647	1.56089	0.118551	GPC5
rs6891105	5	88070343	A	0.0391438	169963	1.08129	0.05009	0.980176	1.19283	1.56021	0.11871	MEF2C
rs17195890	13	94681287	A	0.169743	168767	1.0418	0.0262518	0.989551	1.0968	1.55983	0.118799	GPC6
rs2464474	8	97597672	C	0.112268	169589	1.04967	0.0310779	0.987639	1.11559	1.55976	0.118817	SDC2
rs7398391	12	57576086	G	0.31631	169462	1.03377	0.0212999	0.9915	1.07784	1.55922	0.118945	LRP1
rs3786927	19	33708902	T	0.314919	169988	0.966934	0.0215669	0.926913	1.00868	-1.55911	0.118971	LRP3
rs8000039	13	93080376	A	0.389541	168411	1.03237	0.0204344	0.991839	1.07456	1.55896	0.119005	GPC5
rs9524379	13	94882345	G	0.193041	169153	0.960869	0.0256077	0.913833	1.01033	-1.55881	0.119042	GPC6
rs28405200	15	89770071	A	0.0730316	169988	1.06027	0.037562	0.985018	1.14127	1.55808	0.119215	RLBP1
rs12141338	1	92161991	G	0.187872	169746	0.960594	0.0258072	0.913214	1.01043	-1.55784	0.11927	TGFBR3
rs9583949	13	92280205	A	0.0409751	168627	0.921837	0.052245	0.832114	1.02123	-1.5578	0.119282	GPC5
rs12865700	13	92979680	A	0.109619	169938	1.04988	0.0312497	0.987509	1.1162	1.55772	0.119301	GPC5
rs2439510	8	97596782	T	0.112254	169593	1.04959	0.0310771	0.987572	1.11551	1.55755	0.11934	SDC2
rs74460527	8	74205109	C	0.020675	169988	0.89186	0.0735065	0.772197	1.03007	-1.55695	0.119481	RDH10
rs6492701	13	95043651	A	0.452448	169584	1.03164	0.0200102	0.991961	1.0729	1.5566	0.119565	GPC6
rs59335091	1	22216061	G	0.0152776	169824	1.12763	0.0771746	0.96934	1.31177	1.55647	0.119597	HSPG2
rs80289704	15	58710653	A	0.0251988	169988	1.09955	0.0609722	0.975694	1.23912	1.55641	0.119612	LIPC
rs142497821	13	94394392	C	0.0130832	169683	0.864497	0.0936173	0.719576	1.03861	-1.55535	0.119863	GPC6
rs74790187	11	68159202	T	0.154894	168383	0.957338	0.0280315	0.90616	1.01141	-1.55534	0.119866	LRP5
rs34860998	1	22233593	A	0.0145389	169786	1.13079	0.0790393	0.968512	1.32027	1.55517	0.119906	HSPG2
rs1800187	12	57587839	C	0.312553	169451	1.03379	0.0213698	0.991386	1.07801	1.55513	0.119915	LRP1
rs80194043	12	125300710	T	0.03052	169184	0.91057	0.0602819	0.809099	1.02477	-1.5541	0.120161	SCARB1
rs112717645	5	88094492	C	0.0389833	169842	1.08114	0.050201	0.979829	1.19292	1.55404	0.120174	MEF2C
rs34458614	12	7275694	C	0.118342	169251	0.952306	0.0314631	0.895354	1.01288	-1.55322	0.12037	RBP5
rs608537	13	94802782	C	0.0901342	169059	0.946271	0.0355697	0.882549	1.0146	-1.55261	0.120517	GPC6
rs10846758	12	125335373	C	0.144028	169988	0.95634	0.028759	0.903925	1.01179	-1.55228	0.120595	SCARB1
rs4147827	1	94548080	G	0.19669	169747	1.03919	0.0247651	0.98995	1.09087	1.55208	0.120642	ABCA4
rs7988570	13	92973159	G	0.108253	169191	1.05008	0.0314955	0.987216	1.11694	1.55144	0.120795	GPC5
rs7981994	13	95044472	T	0.452644	169988	1.03151	0.0199973	0.991863	1.07274	1.55139	0.120808	GPC6
rs11842860	13	94565092	G	0.0336739	169805	0.915154	0.0571895	0.818115	1.0237	-1.55033	0.121063	GPC6
rs1347606	8	97598627	C	0.112251	169593	1.04933	0.0310768	0.987327	1.11523	1.54955	0.12125	SDC2
rs17848255	11	68153710	T	0.155961	169273	0.957701	0.0278981	0.90674	1.01152	-1.54922	0.12133	LRP5
rs146194296	1	94482298	A	0.0113282	168870	1.14793	0.0890757	0.964038	1.3669	1.5488	0.12143	ABCA4
rs796289	3	12461368	T	0.0183197	168944	0.884914	0.0789423	0.758063	1.03299	-1.54879	0.121433	PPARG
rs9524154	13	94291902	G	0.257265	169988	1.03556	0.0225763	0.99074	1.08241	1.54791	0.121645	GPC6
rs11200934	10	85998328	T	0.227389	168856	0.96352	0.0240135	0.919222	1.00995	-1.54753	0.121735	RGR
rs73551708	13	94474870	T	0.0282208	169715	1.0935	0.0577681	0.976446	1.2246	1.54735	0.121779	GPC6
rs2038901	1	68908501	C	0.324012	168568	1.03352	0.0213137	0.991239	1.07761	1.5471	0.12184	RPE65
rs57982574	15	89752123	T	0.0921888	168784	1.05386	0.0339143	0.986089	1.12629	1.54691	0.121886	RLBP1
rs11616428	13	93376790	C	0.0534022	169609	0.931574	0.0458378	0.851531	1.01914	-1.5463	0.122031	GPC5
rs71427556	13	92971360	A	0.107687	169074	1.05001	0.0315781	0.986991	1.11705	1.54529	0.122276	GPC5
rs34115623	13	92876575	A	0.0450679	169988	1.07443	0.0464707	0.980897	1.17689	1.5449	0.12237	GPC5
rs932783	1	68896644	A	0.325025	169264	1.03339	0.0212636	0.991207	1.07737	1.54461	0.12244	RPE65
rs12583788	13	93050451	A	0.0293487	169837	0.909484	0.0614431	0.806296	1.02588	-1.54416	0.122549	GPC5
rs117995507	13	95002602	G	0.0275314	169988	1.09429	0.0583774	0.975984	1.22694	1.54356	0.122696	GPC6
rs6666559	1	94461637	G	0.0366643	169961	1.08252	0.051389	0.9788	1.19723	1.543	0.122832	ABCA4
rs34798947	1	22227751	A	0.0147245	169921	1.12891	0.0785966	0.967739	1.31693	1.54274	0.122894	HSPG2
rs578022208	13	93352521	C	0.011953	169874	1.14348	0.0869255	0.964359	1.35588	1.54246	0.122962	GPC5
rs35240997	3	12379351	G	0.213053	169040	0.962698	0.024654	0.917286	1.01036	-1.54195	0.123086	PPARG
rs9523464	13	92627218	T	0.0329057	168679	1.0869	0.0540487	0.977653	1.20836	1.54182	0.123118	GPC5
rs9298224	8	74234193	A	0.160144	168467	0.958304	0.0276243	0.907798	1.01162	-1.54178	0.123127	RDH10
rs35863848	1	22216442	A	0.015111	169876	1.12725	0.0777017	0.968009	1.31268	1.54152	0.12319	HSPG2
rs9523602	13	92944357	A	0.0826529	168772	1.05614	0.0354489	0.985249	1.13213	1.54076	0.123376	GPC5
rs151280007	13	92548348	T	0.0219595	169562	1.10521	0.0650128	0.972988	1.25541	1.53876	0.123863	GPC5
rs7321690	13	93468830	C	0.479375	168342	0.969628	0.0200458	0.932271	1.00848	-1.53862	0.123898	GPC5
rs12057375	1	94573722	T	0.0944879	169953	1.05262	0.0333438	0.98603	1.12371	1.53805	0.124037	ABCA4
rs178352	11	68131612	A	0.4129	169041	0.96919	0.0203492	0.931295	1.00863	-1.5379	0.124073	LRP5
rs3754021	1	92158751	C	0.187954	169781	0.961112	0.0257959	0.913727	1.01095	-1.53761	0.124143	TGFBR3
rs9523625	13	92970362	C	0.107723	169064	1.04975	0.0315796	0.986741	1.11677	1.53731	0.124217	GPC5
rs4933988	10	85996968	C	0.327332	169380	0.967689	0.0213652	0.928004	1.00907	-1.53729	0.124223	RGR
rs3794885	18	29171123	T	0.345149	169121	0.968083	0.0211056	0.928854	1.00897	-1.53692	0.124314	TTR
rs3118412	1	68888897	C	0.324995	169192	1.03323	0.0212733	0.991032	1.07722	1.53651	0.124413	RPE65
rs1654447	19	55570574	A	0.156411	169067	1.04258	0.0271495	0.988549	1.09956	1.53576	0.124598	RDH13
rs1654449	19	55571055	A	0.155535	168769	1.04271	0.0272344	0.98851	1.09988	1.53562	0.124631	RDH13
rs12679834	8	19820433	C	0.102194	169942	1.05084	0.0322961	0.986382	1.1195	1.5354	0.124685	LPL
rs538397	13	94809184	C	0.116353	169677	0.952699	0.0315658	0.895544	1.0135	-1.53508	0.124764	GPC6
rs34565080	1	22226588	C	0.0149014	169917	1.12741	0.07813	0.967335	1.31397	1.5349	0.124809	HSPG2
rs3764476	18	29176460	A	0.346142	168876	0.96814	0.0210979	0.928923	1.00901	-1.53467	0.124866	TTR
rs835972	13	94805054	T	0.108917	169818	0.951325	0.0325282	0.892567	1.01395	-1.53406	0.125016	GPC6
rs12089762	1	92231726	T	0.0924341	168612	1.05338	0.033903	0.985661	1.12576	1.53395	0.125042	TGFBR3
rs3118413	1	68890382	G	0.324935	169214	1.03317	0.021275	0.990971	1.07716	1.53364	0.125119	RPE65
[truncated: 11,689 more rows]

## Sheet: Age+Sex+Smoking_UKB
ID	CHROM	POS	A1	A1_FREQ	OBS_CT	OR	LOG(OR)_SE	L95	U95	Z_STAT	P	gene
Affx-11769250	15	58825633	T	0.337852	169379	1.00993	0.0210632	0.969087	1.0525	0.469178	0.638943	LIPC
Affx-11962945	15	74467796	T	0.217934	169379	0.971407	0.0243017	0.926223	1.01879	-1.19375	0.232576	STRA6
Affx-12152382	15	89745122	T	0.0481642	169379	0.997483	0.0466525	0.910321	1.09299	-0.0540279	0.956913	RLBP1
Affx-15531719	19	11244008	A	0.0400109	169379	1.03348	0.0503353	0.936392	1.14064	0.654288	0.512926	LDLR
Affx-15871198	1	949608	A	0.395569	169379	1.02836	0.0203527	0.988144	1.07021	1.37397	0.16945	AGRN
Affx-15916345	1	94496602	T	0.0391784	169379	1.02544	0.0508681	0.928131	1.13294	0.493778	0.621463	ABCA4
Affx-15922662	1	94544234	C	0.330637	169379	1.02511	0.0211495	0.983483	1.06849	1.1725	0.240995	ABCA4
Affx-16181087	19	55568085	T	0.0733798	169379	1.01894	0.0378333	0.946119	1.09737	0.495996	0.619897	RDH13
Affx-16330612	19	10114759	T	0.0569167	169379	1.00907	0.0430112	0.927491	1.09782	0.209906	0.833741	RDH8
Affx-18449511	2	170053505	T	0.270851	169379	1.01803	0.0223984	0.974301	1.06371	0.79761	0.425097	LRP2
Affx-18451066	2	170147723	A	0.129319	169379	0.966995	0.0300347	0.911714	1.02563	-1.11745	0.263802	LRP2
Affx-22342603	3	43750108	G	0.143149	169379	0.98825	0.0285579	0.934455	1.04514	-0.413891	0.678954	ABHD5
Affx-35292864	11	68174189	A	0.0508446	169379	0.966628	0.04599	0.883309	1.05781	-0.73802	0.460502	LRP5
Affx-36075617	16	81263461	C	0.149647	169175	1.03921	0.0276719	0.984347	1.09713	1.38983	0.164582	BCMO1
Affx-36262105	19	55583173	G	0.16554	169379	0.971744	0.0270659	0.921538	1.02468	-1.05901	0.289595	RDH13
Affx-5232733	11	46890165	C	0.2328	169379	1.00414	0.0241577	0.9577	1.05282	0.170877	0.86432	LRP4
Affx-5429387	1	156663449	G	0.0414718	169151	0.888039	0.0527692	0.800783	0.984803	-2.25016	0.0244386	CRABP2
Affx-6120015	11	831818	A	0.0418381	169379	1.00099	0.0498483	0.907821	1.10373	0.0199111	0.984114	PNPLA2
Affx-7382171	1	22160043	T	0.0848452	169379	1.01483	0.0355278	0.94657	1.08802	0.414393	0.678587	HSPG2
Affx-7384398	1	22168801	C	0.084919	169379	1.01572	0.0355107	0.947432	1.08893	0.439292	0.66045	HSPG2
Affx-7387353	1	22180723	T	0.0611056	169379	1.01279	0.0413308	0.933985	1.09825	0.307572	0.758408	HSPG2
Affx-7392325	1	22200473	T	0.0316421	169379	1.0025	0.0567187	0.897027	1.12038	0.0440219	0.964887	HSPG2
Affx-8226451	12	57577872	T	0.018863	169379	0.886466	0.0771858	0.762012	1.03125	-1.56133	0.118447	LRP1
Affx-8990482	1	31349642	T	0.041233	169379	0.973078	0.0505575	0.881278	1.07444	-0.539801	0.589334	SDC3
Affx-8990488	1	31349647	T	0.22522	169379	0.997637	0.0239385	0.951911	1.04556	-0.0988169	0.921284	SDC3
Affx-8990880	1	31349983	T	0.0144941	169379	1.06301	0.0811379	0.906721	1.24624	0.75312	0.451378	SDC3
rs1002468	13	94287568	G	0.245768	169379	1.01038	0.0230925	0.96567	1.05716	0.447203	0.654729	GPC6
rs1003723	19	11224181	T	0.465058	168109	1.00626	0.0200907	0.96741	1.04668	0.310808	0.755947	LDLR
rs10041665	5	88113659	G	0.108301	168041	0.99859	0.0322517	0.937421	1.06375	-0.0437498	0.965104	MEF2C
rs10044342	5	88178683	C	0.166467	168565	0.993908	0.0269078	0.942849	1.04773	-0.227099	0.820347	MEF2C
rs10047264	10	118392401	C	0.13414	169379	1.02322	0.0289234	0.966826	1.0829	0.793541	0.427463	PNLIPRP2
rs10047300	10	118392602	A	0.450392	168611	0.996547	0.0200797	0.958089	1.03655	-0.172286	0.863213	PNLIPRP2
rs10047377	10	118392545	A	0.13403	169365	1.02265	0.0289366	0.966268	1.08233	0.774132	0.438853	PNLIPRP2
rs10047726	13	92224651	T	0.358159	169140	1.02178	0.02076	0.981041	1.06421	1.03796	0.299289	GPC5
rs10047728	13	92224828	T	0.0710512	169223	1.03636	0.0381595	0.96168	1.11685	0.936013	0.349267	GPC5
rs10047752	13	94469314	T	0.297222	169116	1.00085	0.0217689	0.959048	1.04448	0.0391335	0.968784	GPC6
rs10056732	5	88208460	T	0.0136364	168850	1.10715	0.0817518	0.94323	1.29955	1.24505	0.213113	MEF2C
rs10057016	5	88197954	C	0.014304	169358	1.11494	0.07955	0.953981	1.30306	1.36774	0.171393	MEF2C
rs10061297	5	88170007	T	0.10926	168118	0.990531	0.0322433	0.92987	1.05515	-0.295088	0.767927	MEF2C
rs10064180	5	88166061	A	0.0130148	169307	1.12317	0.0831558	0.954249	1.32198	1.3968	0.162473	MEF2C
rs1007283	14	68206891	T	0.120646	168742	0.981497	0.0309262	0.923772	1.04283	-0.60389	0.545917	RDH12
rs1007284	14	68208720	A	0.100095	168221	0.992921	0.0333948	0.930013	1.06008	-0.212719	0.831546	RDH12
rs1007347	1	94530518	C	0.283711	168971	1.00134	0.0221425	0.958817	1.04576	0.0606801	0.951614	ABCA4
rs1007348	1	94530337	G	0.283695	168995	1.00159	0.0221412	0.959058	1.04601	0.0718869	0.942692	ABCA4
rs1007973	13	94740364	G	0.150778	169007	0.974668	0.0281355	0.922375	1.02992	-0.911969	0.361785	GPC6
rs1007974	13	94740527	T	0.150887	169090	0.973288	0.0281339	0.921072	1.02846	-0.962378	0.33586	GPC6
rs10082472	10	95345550	G	0.169903	169364	1.00803	0.0265419	0.956927	1.06185	0.301164	0.76329	RBP4
rs10082834	12	12334006	C	0.0937961	168829	1.03517	0.0337261	0.968952	1.1059	1.02479	0.305465	LRP6
rs10083170	12	12367420	C	0.0952929	169320	1.02658	0.0335242	0.961297	1.0963	0.782539	0.433898	LRP6
rs10085009	5	88205996	A	0.0137421	169006	1.09937	0.0817444	0.936615	1.2904	1.1589	0.246498	MEF2C
rs1008993	13	93895342	T	0.200342	169046	0.986824	0.0250528	0.939539	1.03649	-0.529415	0.596518	GPC6
rs10092228	8	19787059	G	0.0175436	169207	0.913112	0.078578	0.782777	1.06515	-1.15677	0.247365	LPL
rs10096509	8	19788446	C	0.0177696	169306	0.917152	0.0778856	0.787309	1.06841	-1.11037	0.266839	LPL
rs10096633	8	19830921	T	0.123926	169379	1.03331	0.029906	0.974488	1.09569	1.09581	0.27316	LPL
rs10097214	8	19789022	G	0.22129	169097	1.02023	0.0239258	0.973488	1.06921	0.836937	0.402628	LPL
rs10097232	8	97575899	G	0.0758372	168921	0.995517	0.0377018	0.924606	1.07187	-0.119182	0.905131	SDC2
rs10097316	8	97616573	C	0.16129	169242	0.997597	0.0271213	0.945952	1.05206	-0.0887254	0.9293	SDC2
rs10097351	8	97610873	G	0.164661	169254	0.99956	0.0268718	0.948278	1.05362	-0.0163623	0.986945	SDC2
rs10097440	8	97610839	T	0.164661	169254	0.99956	0.0268718	0.948278	1.05362	-0.0163623	0.986945	SDC2
rs10097668	8	19833729	C	0.241527	168942	1.02578	0.0231938	0.980197	1.07349	1.0976	0.272379	LPL
rs10099160	8	19821815	G	0.240209	168522	1.0258	0.0232727	0.980059	1.07367	1.09448	0.273745	LPL
rs10099404	8	19788396	G	0.0177696	169306	0.917152	0.0778856	0.787309	1.06841	-1.11037	0.266839	LPL
rs10100191	8	97559162	G	0.124566	168023	1.05936	0.0296799	0.999494	1.12281	1.94293	0.0520252	SDC2
rs10102032	8	19787032	A	0.0174781	169269	0.911638	0.0788204	0.781143	1.06393	-1.17371	0.240513	LPL
rs10102045	8	19787060	C	0.0175436	169207	0.913112	0.078578	0.782777	1.06515	-1.15677	0.247365	LPL
rs10105606	8	19827848	A	0.313215	169379	0.978551	0.0215963	0.937995	1.02086	-1.004	0.315378	LPL
rs1011623	13	93261635	G	0.443259	168257	1.01023	0.0201254	0.97116	1.05088	0.505861	0.612954	GPC5
rs1011685	8	19830769	T	0.102035	169319	1.04679	0.0323911	0.982402	1.1154	1.41184	0.157998	LPL
rs1012050	X	132819654	C	0.10471	168351	0.982156	0.029614	0.926772	1.04085	-0.608	0.543188	GPC3
rs10126341	X	132427134	G	0.28205	169284	1.02132	0.0197564	0.98253	1.06164	1.06785	0.285587	GPC4
rs1012672	12	12284915	A	0.0695513	169127	0.999525	0.0393117	0.925404	1.07958	-0.0120984	0.990347	LRP6
rs10128049	1	94591899	A	0.0142855	169157	0.982754	0.084373	0.832964	1.15948	-0.20619	0.836642	ABCA4
rs10129085	13	94814683	C	0.312405	167974	0.968795	0.021677	0.928497	1.01084	-1.46246	0.143615	GPC6
rs10152202	15	58744348	G	0.326454	169379	1.00401	0.0212386	0.963071	1.04668	0.188258	0.850674	LIPC
rs10152543	15	58741848	T	0.177865	168094	1.0208	0.0260869	0.96992	1.07435	0.789187	0.430003	LIPC
rs10152558	15	58858110	T	0.460775	169089	0.987705	0.020011	0.949716	1.02721	-0.618223	0.536428	LIPC
rs10157635	1	92187893	T	0.0590415	168102	0.978468	0.0428195	0.899702	1.06413	-0.508352	0.611207	TGFBR3
rs10157853	1	92359242	A	0.395411	168885	0.991376	0.0204242	0.952475	1.03187	-0.424055	0.671526	TGFBR3
rs10157887	1	92187971	G	0.0609225	168066	0.982086	0.0421644	0.904189	1.06669	-0.428711	0.668134	TGFBR3
rs10161609	13	93192936	A	0.0586154	169179	0.988739	0.0425108	0.909696	1.07465	-0.266404	0.789928	GPC5
rs10161800	13	94821769	C	0.0185864	169183	0.931084	0.0768154	0.800946	1.08237	-0.929575	0.352591	GPC6
rs10161943	13	94807187	C	0.223881	168806	0.991649	0.0240465	0.945997	1.0395	-0.348731	0.727291	GPC6
rs10162003	13	92983738	A	0.386652	169364	1.02779	0.0203848	0.987533	1.06968	1.34456	0.178768	GPC5
rs10166227	2	20427484	C	0.0271417	169039	1.08816	0.059241	0.968871	1.22213	1.42616	0.153823	SDC1
rs1016908	13	92914107	G	0.288227	167916	1.00586	0.0220567	0.963303	1.0503	0.264909	0.791079	GPC5
rs10169232	2	170054083	G	0.320664	168971	1.01826	0.0213583	0.976514	1.06179	0.847225	0.39687	LRP2
rs10170902	2	170066702	G	0.141577	169180	0.977604	0.0288332	0.92389	1.03444	-0.785564	0.432123	LRP2
rs10171976	2	20416851	T	0.0312387	169101	1.07385	0.0555222	0.963126	1.1973	1.28329	0.199391	SDC1
rs10177180	2	170169378	G	0.295035	168029	0.972417	0.022059	0.931271	1.01538	-1.26798	0.204805	LRP2
rs10177799	2	170008721	T	0.0342534	169195	1.1627	0.0514457	1.05118	1.28605	2.93014	0.00338809	LRP2
rs10178074	2	241368726	A	0.398921	169289	0.959662	0.0204627	0.921936	0.998933	-2.01213	0.0442059	GPC1
rs10181341	2	72358275	A	0.0762184	168273	0.962475	0.0382125	0.893024	1.03733	-1.0009	0.316874	CYP26B1
rs10183906	2	20425509	T	0.0339378	169074	1.10382	0.0528183	0.995265	1.22421	1.87011	0.0614688	SDC1
rs10188487	2	170065258	T	0.198013	169143	0.97698	0.0252109	0.929878	1.02647	-0.92377	0.355606	LRP2
rs10190812	2	170071267	T	0.053874	169349	1.03395	0.0437609	0.948965	1.12655	0.762917	0.445513	LRP2
rs10191750	2	169978413	A	0.266936	168902	0.966622	0.0227596	0.924451	1.01072	-1.49156	0.135814	LRP2
rs10192078	2	170006294	C	0.491887	169047	1.00343	0.0199592	0.964935	1.04346	0.171584	0.863765	LRP2
rs10194112	2	241381439	G	0.478474	168583	1.02746	0.0199952	0.987975	1.06853	1.35493	0.175439	GPC1
rs10198527	2	170007886	A	0.034243	169188	1.16348	0.0514484	1.05188	1.28692	2.94309	0.00324951	LRP2
rs10199055	2	20426090	T	0.0269676	169055	1.09135	0.0593301	0.971541	1.22593	1.47334	0.140659	SDC1
rs10199321	2	170208701	T	0.108431	168028	0.978509	0.0324314	0.918246	1.04273	-0.669899	0.502922	LRP2
rs10199676	2	170208975	T	0.108551	168023	0.97889	0.0323962	0.918667	1.04306	-0.658611	0.510145	LRP2
rs10200740	2	170065134	C	0.245803	169282	0.986837	0.0232467	0.942883	1.03284	-0.570011	0.56867	LRP2
rs10200859	2	170065256	C	0.244244	168833	0.984964	0.0233373	0.940926	1.03106	-0.649178	0.516223	LRP2
rs10201691	2	170069028	A	0.0483424	169158	1.02713	0.0461147	0.938368	1.12429	0.580502	0.561576	LRP2
rs10201911	2	170069383	T	0.0483264	169276	1.02593	0.0461126	0.93727	1.12297	0.555068	0.578848	LRP2
rs10206812	2	20425495	A	0.0338635	169061	1.10618	0.0528286	0.997371	1.22685	1.91014	0.0561148	SDC1
rs10209950	2	72347966	T	0.253496	167957	0.992445	0.0229911	0.948717	1.03819	-0.329834	0.741526	CYP26B1
rs10211061	2	241381548	T	0.360353	169137	1.03844	0.0206474	0.997255	1.08133	1.82682	0.0677274	GPC1
rs10211085	2	241381590	T	0.438269	169379	1.03827	0.0200307	0.9983	1.07985	1.87503	0.0607889	GPC1
rs10219768	12	12397668	T	0.167405	168003	1.01101	0.0266845	0.959493	1.06529	0.410373	0.681532	LRP6
rs10219891	13	92252893	T	0.160492	168357	0.978059	0.0274589	0.926813	1.03214	-0.807928	0.419132	GPC5
rs10221870	2	170174340	A	0.295894	169294	0.971208	0.0219843	0.930249	1.01397	-1.3289	0.18388	LRP2
rs1023011	13	93058350	A	0.0294498	169305	0.910342	0.0613245	0.807244	1.02661	-1.53177	0.125579	GPC5
rs1023012	13	93058066	T	0.42366	169283	1.02387	0.0201319	0.98426	1.06508	1.1719	0.241236	GPC5
rs1023013	13	93057799	T	0.417174	169379	0.977922	0.0202787	0.939817	1.01757	-1.10091	0.270934	GPC5
rs1023014	13	93057639	C	0.481162	169283	0.985112	0.0199507	0.947335	1.0244	-0.751835	0.45215	GPC5
rs10267	1	982994	T	0.0774482	168984	1.02131	0.0368711	0.950105	1.09785	0.57182	0.567444	AGRN
rs1031045	8	19801112	A	0.0177583	169273	0.929577	0.0774564	0.798646	1.08197	-0.942793	0.345787	LPL
rs1032255	1	92286940	T	0.0852676	169355	1.01079	0.0354681	0.942907	1.08355	0.302479	0.762287	TGFBR3
rs1034446	X	132990498	C	0.230571	168406	0.982568	0.0214302	0.942153	1.02472	-0.820589	0.41188	GPC3
rs1037071	13	94240018	A	0.149984	169278	1.00428	0.0280075	0.950642	1.06095	0.152655	0.87867	GPC6
rs1037072	13	94240082	G	0.150113	169379	1.00485	0.0279838	0.951218	1.0615	0.172791	0.862815	GPC6
rs1038025	19	45404972	C	0.431759	168842	1.05902	0.0201296	1.01805	1.10164	2.8487	0.00438985	APOE
rs10400407	12	12297976	C	0.167115	169024	1.01645	0.026571	0.964866	1.07078	0.613917	0.53927	LRP6
rs10400950	16	55937020	A	0.162282	168947	0.994739	0.0270998	0.943283	1.049	-0.19463	0.845683	CES5A
rs10401453	19	10137663	G	0.308961	169379	0.949228	0.021748	0.909617	0.990564	-2.39592	0.0165786	RDH8
rs10401845	19	11191536	C	0.208382	168940	0.997312	0.0246366	0.950299	1.04665	-0.10925	0.913004	LDLR
rs10402112	19	11191677	A	0.118798	169207	1.01053	0.0307551	0.951414	1.07331	0.340522	0.733463	LDLR
rs10412048	19	11193949	G	0.119427	169149	1.01157	0.0306741	0.952543	1.07425	0.374907	0.707729	LDLR
rs10412296	19	55589591	C	0.191591	168205	0.984741	0.0254746	0.936781	1.03516	-0.603598	0.546111	RDH13
rs1041241	13	93074547	A	0.418564	168064	0.982326	0.020314	0.943983	1.02223	-0.877815	0.380044	GPC5
rs10414043	19	45415713	A	0.127764	168412	0.986316	0.0301401	0.929738	1.04634	-0.457147	0.647565	APOE
rs10417328	19	55551797	G	0.178603	169073	0.996716	0.0259957	0.947204	1.04881	-0.126553	0.899294	RDH13
rs10417529	19	55574496	A	0.0203744	169379	0.996411	0.0703682	0.868043	1.14376	-0.0510878	0.959256	RDH13
rs10418395	19	55569029	C	0.269235	168468	1.01486	0.0225007	0.971072	1.06061	0.655377	0.512225	RDH13
rs10418743	19	55553368	A	0.104604	168990	0.981976	0.0327096	0.920998	1.04699	-0.556048	0.578178	RDH13
rs10418948	19	55562068	T	0.0791069	168740	1.03847	0.0363826	0.966995	1.11522	1.03749	0.299506	RDH13
rs10421878	19	55565833	A	0.102154	169220	1.00573	0.0327865	0.943138	1.07248	0.174383	0.861564	RDH13
rs10422256	19	11216617	G	0.478139	168660	0.987266	0.0200474	0.949227	1.02683	-0.639261	0.522653	LDLR
rs10422283	19	42927521	C	0.0531796	169379	0.955444	0.0452822	0.874301	1.04412	-1.00656	0.314147	LIPE
rs10422979	19	55548763	C	0.178504	169019	0.99783	0.0260063	0.948243	1.05001	-0.0835435	0.933419	RDH13
rs10423151	19	55566240	A	0.101705	169082	1.00838	0.0328395	0.94552	1.07542	0.2541	0.799418	RDH13
rs10423288	19	11215846	C	0.0116691	169379	0.88383	0.0977856	0.729682	1.07054	-1.26287	0.206637	LDLR
rs1042381	8	97614661	A	0.194165	169111	0.991567	0.0252964	0.943604	1.04197	-0.334785	0.737788	SDC2
rs10424361	19	55566236	C	0.101733	169094	1.00776	0.0328404	0.944939	1.07476	0.235425	0.813879	RDH13
rs10424374	19	55566258	C	0.101896	169123	1.00779	0.0328115	0.945017	1.07473	0.2364	0.813122	RDH13
rs10426387	19	55561721	A	0.0737348	169228	1.01663	0.0377964	0.944036	1.0948	0.436252	0.662654	RDH13
rs10427677	22	35460650	C	0.154996	169227	1.04643	0.0271977	0.992108	1.10372	1.66862	0.0951919	ISX
rs10430069	1	92377819	T	0.309824	168733	1.01069	0.0215982	0.968796	1.05439	0.492207	0.622573	TGFBR3
rs10431302	12	12429651	T	0.462895	167687	1.01169	0.020108	0.972598	1.05236	0.578225	0.563113	LRP6
rs10431303	12	12429723	A	0.171104	168640	1.01658	0.0263938	0.96533	1.07055	0.623068	0.53324	LRP6
rs10431304	12	12429727	A	0.462876	167733	1.01135	0.0201069	0.972267	1.052	0.561187	0.57467	LRP6
rs10433548	3	43763277	T	0.046321	169340	0.965988	0.0480795	0.879116	1.06144	-0.719724	0.471695	ABHD5
rs10433606	3	43762959	A	0.0220753	169375	0.995194	0.0679213	0.87115	1.1369	-0.0709329	0.943451	ABHD5
rs10454518	13	94108252	A	0.249861	168712	0.97124	0.0232164	0.928036	1.01646	-1.25693	0.208777	GPC6
rs10454905	5	88010133	T	0.0548947	168559	0.990363	0.0441848	0.908206	1.07995	-0.219161	0.826525	MEF2C
rs10459317	13	94846774	C	0.15283	168537	1.00962	0.0276589	0.956347	1.06586	0.346209	0.729186	GPC6
rs10459627	15	58838959	C	0.499472	169379	1.00711	0.0199453	0.968498	1.04726	0.355125	0.722496	LIPC
rs10462476	5	88086112	T	0.300064	169324	1.03133	0.0216534	0.988474	1.07604	1.42457	0.154282	MEF2C
rs10466845	12	12308011	T	0.169129	169309	1.01641	0.0264163	0.965129	1.07043	0.616333	0.537675	LRP6
rs10466846	12	12308013	T	0.191627	169118	0.963259	0.0256491	0.916032	1.01292	-1.45942	0.144449	LRP6
rs10466847	12	12308181	T	0.0977302	169308	1.03089	0.0330646	0.9662	1.09991	0.920046	0.357549	LRP6
rs10466848	12	12308662	C	0.0977338	169312	1.03087	0.0330647	0.966178	1.09988	0.919368	0.357903	LRP6
rs10466849	12	12362440	T	0.15322	168986	1.01582	0.027546	0.962429	1.07217	0.569747	0.568849	LRP6
rs10467125	12	57519698	C	0.0432947	168531	0.901714	0.0512176	0.815591	0.996932	-2.01996	0.0433876	LRP1
rs10467334	13	93472377	T	0.039984	169055	1.03044	0.0503984	0.933522	1.13742	0.595015	0.551833	GPC5
rs10467338	13	94895873	G	0.0786793	169352	0.974736	0.0374254	0.905796	1.04892	-0.683713	0.494157	GPC6
rs1048369	X	132437337	A	0.281407	169379	1.02505	0.0197433	0.986143	1.06549	1.25322	0.210126	GPC4
rs10490129	2	170129877	C	0.248119	168790	1.00504	0.0231722	0.96042	1.05174	0.21716	0.828083	LRP2
rs10490130	2	170099111	C	0.0798083	168629	1.01302	0.0367854	0.942557	1.08876	0.351747	0.725028	LRP2
rs10490132	2	170008961	A	0.491576	169033	1.004	0.0199603	0.965485	1.04406	0.200241	0.841292	LRP2
rs10492120	12	12333352	C	0.360229	167835	0.982218	0.0209304	0.94274	1.02335	-0.857233	0.391316	LRP6
rs10492500	13	93039034	T	0.035899	169364	0.898657	0.0562171	0.8049	1.00334	-1.90074	0.0573366	GPC5
rs10492501	13	92923825	G	0.0584017	168574	1.01095	0.0422463	0.93061	1.09822	0.257691	0.796645	GPC5
rs10492502	13	92923167	G	0.201389	169153	0.978028	0.0250563	0.931158	1.02726	-0.886687	0.375248	GPC5
rs10492504	13	92876421	G	0.221081	169024	0.981208	0.0242202	0.935718	1.02891	-0.783248	0.433482	GPC5
rs10492611	13	92316863	A	0.125002	168213	0.925102	0.0310514	0.87048	0.983152	-2.50718	0.0121699	GPC5
rs10492614	13	92283332	G	0.0444437	169248	0.889992	0.050953	0.805406	0.983462	-2.28726	0.0221807	GPC5
rs10492618	13	92240153	T	0.0889019	168489	0.914768	0.0364527	0.851691	0.982515	-2.44386	0.0145312	GPC5
rs10492620	13	92114912	T	0.0764531	168345	0.93321	0.0387638	0.864936	1.00687	-1.78322	0.0745497	GPC5
rs10492629	13	95037153	C	0.16776	169379	0.99771	0.0267136	0.946816	1.05134	-0.0858261	0.931605	GPC6
rs10492630	13	94958100	A	0.381762	168808	1.01858	0.0205659	0.97834	1.06048	0.895179	0.370691	GPC6
rs10492631	13	94947387	G	0.0285425	169379	1.02325	0.0595266	0.910566	1.14987	0.38606	0.699452	GPC6
rs10492632	13	94909925	T	0.0277041	169379	1.02488	0.0606867	0.90995	1.15433	0.404992	0.685483	GPC6
rs10492633	13	94797759	T	0.227696	169379	0.997217	0.0238308	0.951711	1.0449	-0.116929	0.906916	GPC6
rs10492634	13	94765332	G	0.422163	168345	0.999981	0.0202521	0.961066	1.04047	-0.000930914	0.999257	GPC6
rs10492635	13	94699435	G	0.160504	168367	0.952732	0.0276217	0.902525	1.00573	-1.75302	0.0795981	GPC6
rs10492637	13	94526867	A	0.0267725	168494	1.02091	0.0618585	0.904343	1.1525	0.334543	0.73797	GPC6
rs10493443	1	68884722	C	0.117529	168776	1.04084	0.0306057	0.980242	1.10519	1.30792	0.1909	RPE65
rs10493856	1	92334749	C	0.3869	168528	0.959176	0.0205831	0.921251	0.998662	-2.02499	0.0428681	TGFBR3
rs10493857	1	92334510	A	0.303512	168499	0.983716	0.0217753	0.942615	1.02661	-0.753992	0.450854	TGFBR3
rs10493859	1	92273644	A	0.333616	169379	1.0431	0.0209866	1.00107	1.08691	2.01088	0.0443378	TGFBR3
rs10493860	1	92212703	T	0.174401	168912	1.02526	0.0261118	0.974113	1.0791	0.955515	0.339317	TGFBR3
rs10493867	1	94486406	C	0.248629	169379	1.02257	0.0229273	0.977636	1.06957	0.973464	0.330323	ABCA4
rs10493868	1	94531558	G	0.0477098	168896	1.04905	0.0460709	0.958479	1.14819	1.03947	0.298587	ABCA4
rs10493869	1	94580874	C	0.219718	169310	1.00264	0.024043	0.956488	1.05102	0.10964	0.912695	ABCA4
rs10493870	1	94580906	T	0.219918	169379	1.00223	0.0240294	0.95612	1.05056	0.0925941	0.926226	ABCA4
rs10495704	2	20428737	A	0.350447	168071	1.02143	0.0208266	0.980577	1.06399	1.01817	0.308598	SDC1
rs1049644	1	22149183	C	0.266664	169192	1.04184	0.0224026	0.997081	1.0886	1.82947	0.0673289	HSPG2
rs10504964	8	97585190	G	0.0440625	168397	0.975678	0.0490977	0.886165	1.07423	-0.501494	0.616023	SDC2
rs10507991	13	93319687	G	0.282204	168986	0.982137	0.0222689	0.940193	1.02595	-0.809383	0.418295	GPC5
rs10507992	13	93319713	T	0.282263	169018	0.983431	0.0222549	0.941457	1.02728	-0.750766	0.452793	GPC5
rs10507993	13	93319737	G	0.282291	169033	0.983759	0.022253	0.941774	1.02761	-0.735846	0.461824	GPC5
rs10507995	13	93380513	C	0.0413668	168976	1.03205	0.0494701	0.936677	1.13712	0.637616	0.523723	GPC5
rs10507996	13	93403783	T	0.0235616	169152	0.928958	0.0680497	0.812965	1.0615	-1.08291	0.278848	GPC5
rs10507998	13	93939515	T	0.205381	168674	1.01976	0.0245514	0.971848	1.07003	0.796862	0.425531	GPC6
rs10507999	13	94053808	G	0.0529262	169056	1.04304	0.0436444	0.957526	1.13619	0.965499	0.334295	GPC6
rs10508000	13	94080399	C	0.249214	169152	1.00742	0.0230583	0.962909	1.054	0.320786	0.748373	GPC6
rs10508001	13	94080565	T	0.249218	169151	1.00741	0.0230584	0.962894	1.05398	0.320116	0.74888	GPC6
rs10508002	13	94080937	A	0.249005	169105	1.00749	0.0230661	0.96296	1.05409	0.32365	0.746203	GPC6
rs10508003	13	94081148	G	0.249215	169147	1.00742	0.0230583	0.962903	1.05399	0.320526	0.74857	GPC6
rs10508004	13	94104576	T	0.253364	168787	1.00762	0.0229569	0.963284	1.05399	0.330498	0.741024	GPC6
rs10508005	13	94105666	C	0.253309	168798	1.00869	0.0229457	0.96433	1.05509	0.377041	0.706143	GPC6
rs10508007	13	94161092	G	0.116254	169379	1.03482	0.0307269	0.974336	1.09905	1.11383	0.265351	GPC6
rs10508009	13	94314155	A	0.359693	169379	1.01146	0.02068	0.97128	1.0533	0.550861	0.581729	GPC6
rs10510024	10	118379953	C	0.429988	168763	0.99001	0.0201312	0.951709	1.02985	-0.498731	0.617969	PNLIPRP2
rs10510410	3	12346738	C	0.241355	169145	0.970625	0.0234871	0.926956	1.01635	-1.26941	0.204296	PPARG
rs10510411	3	12346849	A	0.241607	169316	0.969057	0.0234777	0.925476	1.01469	-1.3388	0.180635	PPARG
rs10510412	3	12346962	A	0.2399	169135	0.96714	0.0235498	0.923514	1.01283	-1.41879	0.155961	PPARG
rs10510417	3	12377294	G	0.239181	168552	0.9676	0.0236356	0.923799	1.01348	-1.39351	0.163465	PPARG
rs10510419	3	12426936	T	0.146128	169379	0.946098	0.0287277	0.8943	1.0009	-1.92876	0.053761	PPARG
rs10513077	3	139168211	G	0.107351	169253	0.997983	0.032189	0.936966	1.06297	-0.0627176	0.949991	RBP2
rs10514302	5	88027217	C	0.0702801	168611	1.02989	0.038699	0.954665	1.11105	0.761112	0.44659	MEF2C
rs10514303	5	88045029	A	0.0779751	168977	0.984293	0.0373883	0.914743	1.05913	-0.423449	0.671968	MEF2C
rs10515930	2	170129860	C	0.0165882	169247	0.990786	0.0781597	0.850061	1.15481	-0.118437	0.905721	LRP2
rs10515931	2	170129416	T	0.0163143	169238	0.983323	0.0790837	0.842132	1.14819	-0.212656	0.831595	LRP2
rs10518297	1	68922352	A	0.157797	169350	1.00154	0.0274137	0.949149	1.05683	0.0561843	0.955195	RPE65
rs10518537	1	94485844	T	0.0284705	168894	0.91529	0.0626324	0.809554	1.03484	-1.41324	0.157584	ABCA4
rs10518977	15	58756149	T	0.033224	168598	0.973188	0.0564408	0.871273	1.08702	-0.481535	0.630136	LIPC
rs10518978	15	58756173	T	0.167264	169074	0.995591	0.026787	0.944669	1.04926	-0.164959	0.868977	LIPC
rs10518984	15	58827870	G	0.0306797	169379	0.983834	0.0581267	0.877899	1.10255	-0.280383	0.779183	LIPC
rs10521332	16	55998694	C	0.19589	168901	0.996621	0.0251422	0.9487	1.04696	-0.134633	0.892902	CES5A
rs1052622	15	74467856	G	0.321672	169379	0.993011	0.0213718	0.952275	1.03549	-0.328178	0.742777	STRA6
rs1054796	19	55553206	C	0.347383	168811	1.0104	0.0209973	0.969661	1.05285	0.492711	0.622217	RDH13
rs1056034	19	33693785	A	0.0497306	168709	1.0996	0.0441403	1.00846	1.19896	2.15092	0.0314823	LRP3
rs1056041	19	33697546	T	0.0497493	168917	1.09977	0.0440884	1.00873	1.19903	2.15712	0.0309962	LRP3
rs1059507	8	19823963	T	0.157401	169249	0.939398	0.0279616	0.8893	0.992317	-2.2358	0.0253646	LPL
rs1059611	8	19824563	C	0.107478	169235	1.05394	0.0315899	0.99066	1.12125	1.66291	0.0963303	LPL
rs1065853	19	45413233	T	0.0807866	169205	0.975009	0.0370322	0.906748	1.04841	-0.683434	0.494333	APOE
rs1065861	5	88091950	A	0.0554437	168432	1.0093	0.0434613	0.926886	1.09904	0.213027	0.831306	MEF2C
rs1065931	5	88092727	G	0.300032	169310	1.03154	0.0216544	0.988671	1.07626	1.4338	0.151628	MEF2C
rs1065932	5	88091868	G	0.14427	167893	1.01135	0.0284372	0.956523	1.06932	0.396848	0.691479	MEF2C
rs10666	19	55556259	G	0.133324	168852	0.985446	0.0294401	0.930193	1.04398	-0.497996	0.618487	RDH13
rs1072669	12	57342188	G	0.200772	169025	1.05467	0.0245115	1.0052	1.10657	2.17153	0.0298915	RDH16
rs1072670	12	57342100	A	0.106695	169305	1.00239	0.0322	0.941083	1.06769	0.0741265	0.94091	RDH16
rs1072917	13	93011530	T	0.198045	168507	0.995987	0.0251409	0.948099	1.04629	-0.159945	0.872924	GPC5
rs10742784	11	46899282	G	0.232811	169363	1.0054	0.0241528	0.958918	1.05414	0.223104	0.823455	LRP4
rs10742785	11	46922499	A	0.0115108	169233	0.968048	0.0958623	0.802229	1.16814	-0.338757	0.734793	LRP4
rs10743980	12	12412795	T	0.418985	168408	0.97931	0.0203336	0.941049	1.01913	-1.02819	0.303862	LRP6
rs10743981	12	12412920	G	0.167459	168253	1.0114	0.0266511	0.959921	1.06563	0.425172	0.670711	LRP6
rs10744179	12	125313900	C	0.413892	167655	1.02811	0.0203364	0.987939	1.06992	1.36327	0.172798	SCARB1
rs10744181	12	125317230	G	0.0181044	169379	1.02831	0.0738599	0.889723	1.18849	0.377988	0.70544	SCARB1
rs10748590	10	94812426	A	0.103894	168831	0.961675	0.0331781	0.901129	1.02629	-1.17786	0.238852	CYP26C1
rs10748591	10	94843866	C	0.283835	169049	0.970879	0.0222884	0.92938	1.01423	-1.32596	0.184852	CYP26A1
rs10749226	10	118384007	G	0.333261	168179	1.00194	0.0212205	0.96112	1.04449	0.0912014	0.927333	PNLIPRP2
rs1075131	13	93413700	T	0.0356362	169294	0.979545	0.0544076	0.880466	1.08977	-0.37986	0.70405	GPC5
rs10753521	1	22271228	T	0.349631	168482	1.00344	0.0209587	0.963053	1.04552	0.163728	0.869946	HSPG2
rs1076028	1	22193238	C	0.03209	168760	1.01267	0.0562491	0.906965	1.1307	0.22391	0.822827	HSPG2
rs10769210	11	46872227	G	0.2328	169349	1.00426	0.0241655	0.9578	1.05297	0.175741	0.860497	LRP4
rs10769211	11	46872873	G	0.232766	169370	1.00431	0.0241598	0.957863	1.05301	0.17806	0.858676	LRP4
rs10769212	11	46893498	C	0.232843	169348	1.00599	0.0241496	0.959485	1.05475	0.24735	0.804637	LRP4
rs10772531	12	12269365	C	0.0954282	168163	1.03548	0.0334692	0.96973	1.10568	1.04159	0.297603	LRP6
rs10772533	12	12290000	T	0.191809	169163	0.965826	0.0256187	0.918528	1.01556	-1.35728	0.174693	LRP6
rs10772540	12	12390525	C	0.488892	167724	1.0077	0.0200804	0.968808	1.04815	0.381867	0.70256	LRP6
rs10772542	12	12393895	T	0.360621	168052	0.980256	0.020921	0.940874	1.02129	-0.95318	0.340499	LRP6
rs10772544	12	12425593	G	0.171175	167814	1.01533	0.0264494	0.964033	1.06935	0.57507	0.565244	LRP6
rs10773105	12	125283766	C	0.493835	168951	0.996684	0.0199906	0.958388	1.03651	-0.166142	0.868045	SCARB1
rs10773112	12	125338529	C	0.278751	169379	1.02494	0.0221332	0.981432	1.07038	1.11317	0.265637	SCARB1
rs10775112	13	94472041	G	0.297206	169127	1.00092	0.0217688	0.959116	1.04455	0.0424071	0.966174	GPC6
rs1077834	15	58723479	C	0.218573	168886	0.943327	0.0245542	0.899004	0.989835	-2.37605	0.0174993	LIPC
rs1077835	15	58723426	G	0.218623	168578	0.94565	0.0245556	0.901216	0.992276	-2.27575	0.0228608	LIPC
rs10782997	1	92177394	A	0.44599	169163	1.027	0.0200235	0.987477	1.06811	1.33062	0.183314	TGFBR3
rs10783004	1	92198814	G	0.307066	168902	0.97194	0.0217459	0.931385	1.01426	-1.30881	0.190598	TGFBR3
rs10783036	1	92281585	A	0.439737	169174	0.982466	0.020091	0.94453	1.02192	-0.880484	0.378597	TGFBR3
rs10783037	1	92281635	T	0.43972	169161	0.982536	0.0200904	0.944599	1.022	-0.876952	0.380513	TGFBR3
rs10783040	1	92284009	G	0.437898	169140	0.984108	0.020101	0.946091	1.02365	-0.796958	0.425475	TGFBR3
rs10786068	10	94842477	C	0.310047	169026	0.985964	0.0216621	0.944979	1.02873	-0.652563	0.514038	CYP26A1
rs10786069	10	94845546	C	0.470424	168450	0.995556	0.0200645	0.957165	1.03549	-0.221961	0.824344	CYP26A1
rs10786115	10	95349365	T	0.302687	168985	1.02345	0.0216145	0.980994	1.06773	1.07218	0.283638	RBP4
rs10787709	10	118384283	G	0.333532	168261	1.00224	0.0212085	0.96143	1.04478	0.105357	0.916092	PNLIPRP2
rs10787710	10	118390025	C	0.333837	169162	1.00574	0.0211283	0.96494	1.04826	0.270791	0.786552	PNLIPRP2
rs10798815	1	31356898	G	0.0862259	168708	0.984352	0.0357204	0.917794	1.05574	-0.441527	0.658831	SDC3
rs10799718	1	22217900	A	0.308391	168171	1.00787	0.0216893	0.965927	1.05164	0.36161	0.717643	HSPG2
rs10799719	1	22248881	G	0.379581	169379	1.00036	0.0205322	0.9609	1.04144	0.0174216	0.9861	HSPG2
rs1080093	18	29173680	G	0.388515	168673	0.95699	0.0206005	0.91912	0.99642	-2.13407	0.0328373	TTR
rs1080094	18	29173795	G	0.388552	168648	0.956612	0.0206055	0.918748	0.996036	-2.15272	0.0313409	TTR
rs10808350	8	97495996	A	0.128583	168214	1.00248	0.0298278	0.945553	1.06283	0.0830091	0.933844	SDC2
rs1081105	19	45412955	C	0.027741	169280	0.901802	0.063206	0.796728	1.02073	-1.63529	0.101989	APOE
rs10838624	11	46891789	T	0.134009	169373	1.08282	0.0294643	1.02206	1.14719	2.70055	0.00692255	LRP4
rs10838627	11	46905983	C	0.134452	167915	1.09794	0.029483	1.03629	1.16325	3.16916	0.00152879	LRP4
rs10838628	11	46906706	T	0.134533	167914	1.09669	0.0294819	1.03512	1.16193	3.1307	0.00174389	LRP4
rs10838631	11	46914583	T	0.0115121	169257	0.959462	0.096259	0.794496	1.15868	-0.42991	0.667261	LRP4
rs10838634	11	46929954	A	0.0972481	168538	0.908067	0.0352387	0.847467	0.973001	-2.73668	0.00620635	LRP4
rs10838635	11	46945227	G	0.231893	167918	1.01402	0.0246839	0.96613	1.06428	0.564041	0.572726	LRP4
rs10845008	12	7269689	T	0.0973238	168484	0.978272	0.0340188	0.915172	1.04572	-0.645734	0.518451	RBP5
rs10845160	12	7275546	C	0.0833823	168609	0.989433	0.0363276	0.921434	1.06245	-0.292433	0.769956	RBP5
rs10845488	12	12311367	C	0.180927	169074	1.01768	0.0257574	0.967582	1.07038	0.680532	0.496168	LRP6
rs10845489	12	12314808	A	0.48013	169379	1.00924	0.0200323	0.970383	1.04965	0.45916	0.646119	LRP6
rs10845491	12	12322118	A	0.480482	168715	1.00867	0.0200563	0.969788	1.04911	0.430405	0.666901	LRP6
rs10845494	12	12348899	A	0.484939	168080	1.00909	0.0200707	0.970165	1.04958	0.450823	0.652117	LRP6
rs10845495	12	12362691	C	0.485301	168244	1.00876	0.0200511	0.969881	1.04919	0.434759	0.663737	LRP6
rs10845496	12	12375694	A	0.456691	167933	0.992827	0.0201192	0.954439	1.03276	-0.357788	0.720502	LRP6
rs10845497	12	12381713	A	0.0936059	169343	1.03225	0.0337347	0.966207	1.10281	0.940928	0.346742	LRP6
rs10845499	12	12407232	A	0.0955843	169327	1.02535	0.0334914	0.960204	1.09491	0.747425	0.454807	LRP6
rs10845500	12	12415020	C	0.0909756	168919	1.02753	0.03425	0.960813	1.09887	0.792808	0.42789	LRP6
rs10845501	12	12415697	C	0.490152	169379	1.01457	0.0199967	0.975578	1.05513	0.723521	0.46936	LRP6
rs10845503	12	12428341	A	0.302963	168392	0.975476	0.0218632	0.934559	1.01818	-1.13568	0.256089	LRP6
rs10846735	12	125286254	A	0.476858	168867	1.017	0.0200043	0.9779	1.05767	0.842817	0.399331	SCARB1
rs10846742	12	125308682	G	0.142092	167881	1.00135	0.0286062	0.946757	1.0591	0.0473316	0.962249	SCARB1
rs10846744	12	125312425	C	0.140066	169124	1.00407	0.0286647	0.949214	1.06209	0.14167	0.887341	SCARB1
rs10846753	12	125321461	G	0.219316	169317	0.979359	0.02415	0.934083	1.02683	-0.863651	0.387779	SCARB1
rs10846754	12	125321531	A	0.219419	169379	0.979228	0.0241414	0.933974	1.02667	-0.869503	0.384572	SCARB1
rs10846755	12	125321620	T	0.219369	169329	0.979564	0.024141	0.934295	1.02703	-0.855308	0.392381	SCARB1
rs10846756	12	125321649	T	0.219376	169337	0.979471	0.0241418	0.934205	1.02693	-0.859189	0.390236	SCARB1
rs10846758	12	125335373	C	0.14405	169379	0.9573	0.0287796	0.904796	1.01285	-1.5163	0.129445	SCARB1
rs10846763	12	125357902	G	0.244076	169259	1.01416	0.0231179	0.969231	1.06117	0.608077	0.543136	SCARB1
rs10851324	13	92791852	A	0.389846	169073	0.993072	0.0204704	0.954017	1.03373	-0.339618	0.734144	GPC5
rs10851348	13	94913348	C	0.37031	169092	1.01269	0.0206443	0.972534	1.05451	0.610937	0.541241	GPC6
rs10851636	15	58854506	T	0.0154478	169345	1.01666	0.080671	0.867977	1.19081	0.204813	0.837719	LIPC
rs10851637	15	58854508	C	0.438952	168549	0.991684	0.0201528	0.953277	1.03164	-0.414371	0.678602	LIPC
rs10865710	3	12353198	G	0.239667	169318	0.966656	0.0235538	0.923045	1.01233	-1.43979	0.149926	PPARG
rs10865711	3	12361385	C	0.239623	169310	0.967105	0.023549	0.923483	1.01279	-1.42035	0.155505	PPARG
rs10871410	16	81280897	G	0.380057	167972	0.988497	0.0206725	0.949246	1.02937	-0.559672	0.575703	BCMO1
rs10874825	1	94463767	T	0.0583071	169379	0.997953	0.0427214	0.917795	1.08511	-0.0479566	0.961751	ABCA4
rs10874826	1	94463768	C	0.0583705	169332	0.996969	0.0427231	0.916887	1.08405	-0.0710593	0.943351	ABCA4
rs10874827	1	94463795	G	0.0583042	169379	0.997979	0.0427214	0.917819	1.08514	-0.0473451	0.962238	ABCA4
rs10874828	1	94469573	T	0.0843808	167710	0.995361	0.0360741	0.927416	1.06828	-0.128887	0.897447	ABCA4
rs10874829	1	94470426	A	0.0602922	169118	0.957111	0.0425808	0.880476	1.04042	-1.02947	0.303261	ABCA4
rs10874831	1	94555166	T	0.217052	167999	0.941965	0.024647	0.897543	0.988586	-2.42572	0.0152781	ABCA4
rs10874835	1	94591481	A	0.236693	167736	1.01959	0.0234356	0.973818	1.06752	0.827901	0.407727	ABCA4
rs10874888	1	92141194	A	0.0215382	168120	0.936352	0.0712126	0.814372	1.0766	-0.923487	0.355754	TGFBR3
rs10874909	1	92192383	G	0.0587932	167902	0.972253	0.0430504	0.893583	1.05785	-0.653623	0.513355	TGFBR3
rs10874915	1	92202435	C	0.100651	169337	0.985546	0.0333152	0.923249	1.05205	-0.437031	0.662089	TGFBR3
rs10874940	1	92242186	T	0.0923725	168654	1.05131	0.0340405	0.983462	1.12385	1.47006	0.141547	TGFBR3
rs10874976	1	92267272	A	0.222951	168867	0.979027	0.0241529	0.933761	1.02649	-0.877575	0.380175	TGFBR3
rs10874980	1	92283899	A	0.0852362	169353	1.01004	0.0354845	0.942178	1.08278	0.281452	0.778364	TGFBR3
rs10874981	1	92285875	T	0.437468	169330	0.984706	0.0200921	0.946682	1.02426	-0.767062	0.443045	TGFBR3
rs10874983	1	92286237	T	0.228777	169342	0.964861	0.0239589	0.9206	1.01125	-1.49302	0.135433	TGFBR3
rs10874996	1	92300084	A	0.22885	169244	0.969055	0.0239446	0.924628	1.01562	-1.31276	0.189264	TGFBR3
rs10874999	1	92301833	T	0.228797	169255	0.968127	0.0239443	0.923743	1.01464	-1.35278	0.176125	TGFBR3
rs10875030	1	92339976	T	0.310773	169302	0.978914	0.0216107	0.938317	1.02127	-0.986139	0.324065	TGFBR3
rs10875033	1	92344196	T	0.386905	168765	0.958592	0.0205626	0.920727	0.998015	-2.05661	0.039724	TGFBR3
rs10875037	1	92354892	G	0.479321	168577	0.966019	0.0200098	0.928867	1.00466	-1.72773	0.0840372	TGFBR3
rs10876960	12	57343824	A	0.200856	169119	1.05491	0.0244951	1.00546	1.10679	2.1823	0.0290871	RDH16
rs10876964	12	57530814	C	0.355123	168042	0.874238	0.0212958	0.838499	0.9115	-6.31124	2.76812e-10	LRP1
rs10876965	12	57531450	G	0.355089	168138	0.874533	0.0212871	0.838797	0.911792	-6.29796	3.01584e-10	LRP1
rs10876967	12	57570593	A	0.302715	169093	1.03683	0.0215324	0.993986	1.08153	1.6798	0.0929962	LRP1
rs10882140	10	94842213	G	0.469547	168816	0.995133	0.0200364	0.956811	1.03499	-0.243525	0.807599	CYP26A1
rs10882141	10	94844084	G	0.470202	168432	0.996621	0.0200693	0.958179	1.0366	-0.168671	0.866055	CYP26A1
rs10882271	10	95346067	A	0.26471	169074	1.01296	0.0225573	0.969153	1.05875	0.570913	0.568058	RBP4
rs10882272	10	95348182	C	0.379879	169379	1.01907	0.0204632	0.979003	1.06077	0.922952	0.356032	RBP4
rs10882273	10	95348905	C	0.383374	168890	1.01488	0.020471	0.974965	1.05643	0.721456	0.470629	RBP4
rs10882275	10	95353488	T	0.17011	168247	1.00978	0.0265185	0.958636	1.06365	0.366956	0.713652	RBP4
rs10882277	10	95359098	T	0.0770276	169277	0.991301	0.0375069	0.921042	1.06692	-0.232953	0.815798	RBP4
rs10882278	10	95359161	A	0.077028	169276	0.991316	0.0375067	0.921057	1.06694	-0.232539	0.816119	RBP4
rs10882279	10	95359255	A	0.0769349	169247	0.992659	0.0375125	0.922294	1.06839	-0.196423	0.844279	RBP4
rs10882280	10	95359313	A	0.0769099	169237	0.993099	0.0375198	0.922689	1.06888	-0.184574	0.853563	RBP4
rs10882281	10	95359428	A	0.0751946	168310	0.991289	0.0380758	0.920005	1.0681	-0.229786	0.818258	RBP4
rs10882285	10	95366577	T	0.16464	169379	1.00826	0.0268889	0.956497	1.06282	0.305836	0.759729	RBP4
rs10885990	10	118372778	A	0.354799	168935	1.0022	0.0208532	0.96206	1.04401	0.10516	0.916249	PNLIPRP2
rs10885991	10	118377746	G	0.227972	168475	0.996315	0.0238304	0.950851	1.04395	-0.15491	0.876893	PNLIPRP2
rs10885992	10	118379855	T	0.22859	168717	0.998819	0.0237812	0.953333	1.04648	-0.0496694	0.960386	PNLIPRP2
rs10885993	10	118384841	C	0.333714	168565	1.00284	0.0211754	0.962076	1.04534	0.134149	0.893285	PNLIPRP2
rs10885994	10	118385055	C	0.333888	168922	1.00381	0.0211481	0.96305	1.04629	0.179655	0.857424	PNLIPRP2
rs10885996	10	118391235	T	0.332356	169090	1.00585	0.0211509	0.965006	1.04843	0.275844	0.782668	PNLIPRP2
rs10885998	10	118404884	A	0.290989	169379	1.01027	0.0218692	0.967879	1.05451	0.467063	0.640455	PNLIPRP2
rs10887259	10	85997250	A	0.334086	168648	0.966493	0.0212857	0.927001	1.00767	-1.60114	0.109347	RGR
rs10887261	10	86004269	T	0.0856956	169367	1.00719	0.0354984	0.939496	1.07976	0.201816	0.840061	RGR
rs10887262	10	86009171	C	0.293257	168564	1.01793	0.0218718	0.975213	1.06251	0.812408	0.416558	RGR
rs10887266	10	86016892	G	0.207825	169234	1.01789	0.0244958	0.970175	1.06795	0.723896	0.46913	RGR
rs10896321	11	68145774	A	0.334527	168898	0.978825	0.0212521	0.938891	1.02046	-1.00707	0.313904	LRP5
rs10902222	11	810882	G	0.314444	167890	1.018	0.0215249	0.975942	1.06186	0.828632	0.407313	PNPLA2
rs10902223	11	817786	C	0.437542	169379	1.0022	0.020145	0.963399	1.04256	0.109022	0.913185	PNPLA2
rs10910	15	74472199	C	0.309909	168264	0.990427	0.0216876	0.94921	1.03343	-0.443518	0.657391	STRA6
rs10914232	1	31388559	C	0.189456	167791	1.01258	0.0254447	0.963321	1.06436	0.491359	0.623172	SDC3
rs10914233	1	31388585	A	0.189374	167750	1.0138	0.0254396	0.96449	1.06563	0.53873	0.590073	SDC3
rs10917051	1	22141206	A	0.312766	169379	0.997344	0.021519	0.956154	1.04031	-0.123588	0.901642	HSPG2
rs10917052	1	22154987	A	0.302669	168238	1.02595	0.0216748	0.983281	1.07048	1.18211	0.237163	HSPG2
rs10917060	1	22215733	A	0.276945	168178	1.00675	0.0223858	0.963529	1.0519	0.300314	0.763938	HSPG2
rs10917064	1	22247719	G	0.225577	168448	0.987631	0.0240048	0.94224	1.03521	-0.518491	0.604116	HSPG2
rs10917067	1	22265293	G	0.379226	167901	0.999539	0.0206551	0.959882	1.04083	-0.0223455	0.982172	HSPG2
rs10930351	2	170179906	G	0.0594231	169143	1.05716	0.0410682	0.975406	1.14578	1.35361	0.175862	LRP2
rs10930352	2	170196990	C	0.202779	169379	0.959234	0.0251432	0.913109	1.00769	-1.65534	0.0978559	LRP2
rs10933602	2	241383633	G	0.360925	169164	1.038	0.020637	0.996853	1.08085	1.80721	0.0707294	GPC1
rs10933603	2	241383734	C	0.364502	169379	1.03701	0.0205846	0.996009	1.07971	1.76569	0.0774479	GPC1
rs10933604	2	241383967	G	0.360559	168211	1.03805	0.0206922	0.996794	1.08102	1.80477	0.0711106	GPC1
rs10933606	2	241411643	T	0.0623917	167859	0.983387	0.0417631	0.906099	1.06727	-0.40114	0.688317	GPC1
rs10942537	5	88077448	G	0.30008	169278	1.03229	0.0216537	0.989395	1.07704	1.46759	0.142216	MEF2C
rs10942540	5	88104360	G	0.0978619	169075	1.04637	0.033242	0.980369	1.11681	1.36355	0.172709	MEF2C
rs10955075	8	97588387	G	0.0711686	169253	1.0219	0.0384582	0.947702	1.1019	0.563257	0.57326	SDC2
rs10957652	8	74216525	A	0.328739	168599	1.01904	0.0211943	0.977578	1.06226	0.890016	0.373457	RDH10
rs10957653	8	74225745	A	0.236561	168396	1.01122	0.0235118	0.965679	1.05891	0.474586	0.635082	RDH10
rs10963	12	7281317	T	0.102728	169379	0.966555	0.0331407	0.905768	1.03142	-1.02645	0.304678	RBP5
rs1098379	12	57360968	A	0.0458223	168215	1.02805	0.0473246	0.936979	1.12796	0.584465	0.558908	RDH16
rs11039012	11	46883318	A	0.0869017	169358	0.900972	0.0371446	0.83771	0.969012	-2.80743	0.00499389	LRP4
rs11039014	11	46895378	G	0.234849	168879	1.00605	0.0241266	0.959586	1.05477	0.250103	0.802507	LRP4
rs11039015	11	46897865	C	0.0870821	169346	0.902906	0.0370972	0.839586	0.971001	-2.75322	0.00590124	LRP4
rs11039017	11	46905838	G	0.134478	167935	1.09771	0.0294833	1.03608	1.16301	3.16208	0.00156647	LRP4
rs11039018	11	46909524	C	0.146284	167749	1.08751	0.0284228	1.02858	1.14981	2.95143	0.0031631	LRP4
rs11039024	11	46923168	T	0.143374	167781	1.08947	0.028984	1.0293	1.15315	2.95649	0.00311165	LRP4
rs11039028	11	46944196	A	0.231024	168004	1.01263	0.0246918	0.964787	1.06284	0.508163	0.611339	LRP4
rs1105123	1	94592290	C	0.268666	167790	0.948336	0.0228403	0.906819	0.991754	-2.32249	0.0202068	ABCA4
rs11053570	12	7270777	T	0.0484514	169221	0.981252	0.0467369	0.895361	1.07538	-0.404952	0.685513	RBP5
rs11053729	12	7272875	T	0.0830498	168381	0.993557	0.036349	0.925236	1.06692	-0.177814	0.858869	RBP5
rs11053784	12	7274097	T	0.0833625	168535	0.988501	0.0363504	0.920525	1.0615	-0.318174	0.750353	RBP5
rs11053853	12	7275581	C	0.102514	168694	0.967334	0.0332474	0.906309	1.03247	-0.998904	0.317841	RBP5
rs11054695	12	12269650	G	0.0963424	167761	1.04708	0.033226	0.981064	1.11754	1.3846	0.166176	LRP6
rs11054696	12	12271739	C	0.0946903	168560	1.03659	0.0335251	0.970671	1.10699	1.07204	0.283701	LRP6
rs11054697	12	12272473	C	0.166133	168239	1.01482	0.0267719	0.962947	1.0695	0.549659	0.582554	LRP6
rs11054701	12	12289156	C	0.161434	169379	1.00538	0.0270677	0.953428	1.06015	0.198048	0.843008	LRP6
rs11054702	12	12290449	A	0.0949575	169123	1.02728	0.0335624	0.961874	1.09712	0.801781	0.42268	LRP6
rs11054703	12	12298710	C	0.167072	169041	1.01425	0.0265959	0.962737	1.06852	0.53212	0.594643	LRP6
rs11054704	12	12299769	A	0.14958	167716	0.978208	0.0283335	0.925367	1.03407	-0.777616	0.436795	LRP6
rs11054705	12	12300011	A	0.0951089	169143	1.02931	0.0335011	0.9639	1.09917	0.862449	0.388441	LRP6
rs11054706	12	12300602	C	0.0952715	169143	1.02938	0.0334705	0.964015	1.09917	0.865029	0.387023	LRP6
rs11054707	12	12301494	T	0.0951292	169170	1.0299	0.0334868	0.964472	1.09976	0.879701	0.379021	LRP6
rs11054709	12	12302422	A	0.0951689	169173	1.02941	0.0334879	0.964015	1.09924	0.865589	0.386716	LRP6
rs11054710	12	12302884	G	0.0955688	169140	1.03106	0.0333944	0.965737	1.1008	0.915965	0.359685	LRP6
rs11054711	12	12307989	T	0.0178453	167859	0.948916	0.0777457	0.814799	1.10511	-0.674436	0.500034	LRP6
rs11054713	12	12310960	T	0.0977162	169281	1.03114	0.0330637	0.96644	1.10018	0.927545	0.353644	LRP6
rs11054718	12	12320319	C	0.480739	168868	1.00866	0.0200448	0.969805	1.04908	0.430371	0.666926	LRP6
rs11054719	12	12321526	A	0.0384973	168830	0.984676	0.0521924	0.888929	1.09074	-0.295888	0.767316	LRP6
rs11054720	12	12330894	C	0.0957343	168743	1.02895	0.033479	0.963604	1.09874	0.852552	0.393908	LRP6
rs11054729	12	12361577	C	0.0956046	169312	1.02333	0.033521	0.958258	1.09282	0.687985	0.491462	LRP6
rs11054731	12	12376465	G	0.485086	168068	1.00879	0.0200744	0.969865	1.04927	0.435714	0.663044	LRP6
rs11054732	12	12377516	T	0.0954752	169379	1.02514	0.0335071	0.959983	1.09473	0.741142	0.458607	LRP6
rs11054733	12	12378128	T	0.0377807	168684	0.976502	0.0528873	0.88035	1.08316	-0.449615	0.652988	LRP6
rs11054738	12	12388027	A	0.191418	168203	0.963618	0.0257341	0.916221	1.01347	-1.44011	0.149836	LRP6
rs11054741	12	12397897	G	0.190864	168023	0.964943	0.0257527	0.917447	1.0149	-1.38573	0.16583	LRP6
rs11054744	12	12403710	A	0.493128	167705	1.01128	0.0200954	0.972224	1.05191	0.558205	0.576704	LRP6
rs11054746	12	12407708	G	0.0939284	169379	1.03181	0.033704	0.965849	1.10227	0.929006	0.352886	LRP6
rs11054752	12	12413815	A	0.167551	168429	1.00951	0.0266484	0.958137	1.06364	0.355181	0.722454	LRP6
rs11054760	12	12429482	A	0.0554003	169286	0.998842	0.0436628	0.916919	1.08808	-0.0265461	0.978822	LRP6
rs11057811	12	125257366	G	0.010124	168757	1.16196	0.0935371	0.967321	1.39575	1.60476	0.108548	SCARB1
rs11057818	12	125283891	T	0.0300627	169113	0.889516	0.06137	0.788707	1.00321	-1.90774	0.0564249	SCARB1
rs11057837	12	125311720	T	0.100478	168071	1.01983	0.0330387	0.955883	1.08805	0.594306	0.552307	SCARB1
rs11057839	12	125316031	T	0.136354	168205	1.00693	0.0289537	0.951378	1.06572	0.238474	0.811514	SCARB1
rs11057840	12	125316055	C	0.135876	168116	1.00466	0.0290339	0.949083	1.06349	0.160046	0.872845	SCARB1
rs11057851	12	125328779	A	0.115965	169379	0.996085	0.0311715	0.937051	1.05884	-0.125842	0.899857	SCARB1
rs11057852	12	125328826	T	0.0439992	168719	1.00445	0.0487177	0.912978	1.10509	0.091174	0.927354	SCARB1
rs11057855	12	125329766	G	0.043745	168442	1.00841	0.0488337	0.916365	1.10969	0.171446	0.863873	SCARB1
rs11057857	12	125330902	T	0.0427542	168615	1.01417	0.0492438	0.920859	1.11693	0.28567	0.775131	SCARB1
rs11057859	12	125332837	T	0.0427251	168566	1.01743	0.0491854	0.92393	1.1204	0.351376	0.725307	SCARB1
rs11057860	12	125333980	C	0.0428678	168553	1.02109	0.049038	0.927521	1.1241	0.425642	0.670369	SCARB1
rs11057861	12	125334318	A	0.0428723	168547	1.02095	0.0490382	0.927387	1.12394	0.422709	0.672508	SCARB1
rs11057864	12	125335950	A	0.0428493	168614	1.02265	0.0490056	0.928998	1.12575	0.457108	0.647594	SCARB1
rs11057869	12	125344465	T	0.0974294	169379	1.01993	0.0333769	0.955345	1.08888	0.591264	0.554344	SCARB1
rs11057874	12	125357198	G	0.24283	168651	1.01368	0.0232001	0.968618	1.06084	0.585612	0.558136	SCARB1
rs11057875	12	125358296	G	0.243587	169379	1.01375	0.023122	0.968836	1.06075	0.590713	0.554712	SCARB1
rs11057876	12	125359460	A	0.241271	168294	1.01195	0.0232955	0.966787	1.05923	0.51001	0.610044	SCARB1
rs1106111	2	20419112	T	0.356174	168103	1.01899	0.020771	0.978341	1.06133	0.905754	0.365066	SDC1
rs11069997	13	92074525	T	0.452211	168406	0.995134	0.0201145	0.956665	1.03515	-0.242499	0.808393	GPC5
rs11070009	13	92706254	T	0.441668	169211	1.05635	0.0200211	1.0157	1.09863	2.73811	0.00617929	GPC5
rs11070024	13	93034709	T	0.464495	168679	0.965129	0.0200733	0.927895	1.00386	-1.7682	0.077027	GPC5
rs11070025	13	93059754	T	0.0949641	169264	0.977118	0.0343371	0.913523	1.04514	-0.674127	0.50023	GPC5
rs11070032	13	93415140	G	0.249547	168880	1.01704	0.0229686	0.972268	1.06387	0.735528	0.462018	GPC5
rs11070059	13	94101286	A	0.253498	168832	1.00658	0.0229455	0.962314	1.05288	0.285786	0.775042	GPC6
rs11070064	13	94252346	C	0.370305	168757	1.0056	0.0206616	0.965694	1.04716	0.270421	0.786837	GPC6
rs11070073	13	94692925	G	0.49481	167817	1.00403	0.0200385	0.965362	1.04425	0.200729	0.840911	GPC6
rs11070076	13	94795112	T	0.0300693	169026	0.982059	0.0590073	0.874804	1.10247	-0.306802	0.758994	GPC6
rs11071382	15	58744440	A	0.278188	167831	0.995234	0.0223367	0.952604	1.03977	-0.213859	0.830657	LIPC
rs11071383	15	58744970	T	0.312468	169379	0.990612	0.0215977	0.949554	1.03345	-0.436731	0.662306	LIPC
rs11071389	15	58846862	T	0.233447	168334	0.993355	0.0236386	0.948382	1.04046	-0.282025	0.777924	LIPC
rs11071390	15	58855368	G	0.0154481	169341	1.0166	0.0806709	0.86793	1.19075	0.204138	0.838246	LIPC
rs11072753	15	78627031	G	0.178894	168625	0.953303	0.0264161	0.905202	1.00396	-1.81037	0.0702378	CRABP1
rs11072754	15	78637161	A	0.309232	168393	0.982155	0.021714	0.941233	1.02486	-0.829238	0.40697	CRABP1
rs11072755	15	78648994	C	0.478879	169219	1.00819	0.0199879	0.969454	1.04847	0.407906	0.683342	CRABP1
rs11075645	16	66967659	A	0.0274178	169379	1.03792	0.0603373	0.922154	1.16821	0.616792	0.537372	CES2
rs11076120	16	55880825	G	0.225078	168844	0.990237	0.0240037	0.944729	1.03794	-0.408723	0.682743	CES5A
rs11076122	16	55880874	A	0.218292	169379	0.990309	0.0242125	0.944411	1.03844	-0.402188	0.687546	CES5A
rs11076123	16	55890913	T	0.230615	169109	0.99642	0.0237329	0.951132	1.04386	-0.151128	0.879874	CES5A
rs11076124	16	55892054	C	0.230442	168682	0.995945	0.0237714	0.950607	1.04344	-0.170948	0.864265	CES5A
rs11076125	16	55897233	C	0.0425927	169266	0.973466	0.0500723	0.882468	1.07385	-0.537071	0.591219	CES5A
rs11076126	16	55897289	T	0.042402	169379	0.967719	0.0502711	0.876917	1.06792	-0.652736	0.513926	CES5A
rs11076127	16	55899305	C	0.0303046	169314	0.908173	0.0608872	0.806012	1.02328	-1.58195	0.113662	CES5A
rs11076128	16	55899703	C	0.0304081	169379	0.914226	0.0605884	0.811859	1.0295	-1.4801	0.138846	CES5A
rs11076130	16	55941651	C	0.169085	168285	0.99961	0.0266771	0.948687	1.05327	-0.0146379	0.988321	CES5A
rs1107921	19	33690930	G	0.0356978	168876	0.993242	0.0539453	0.893587	1.10401	-0.1257	0.899969	LRP3
rs1108197	10	95367001	A	0.407949	169379	1.02206	0.0202613	0.982269	1.06347	1.07699	0.281487	RBP4
rs11084386	19	55565174	T	0.102274	169324	1.00574	0.0327517	0.943208	1.07242	0.174759	0.861269	RDH13
rs11084387	19	55565352	A	0.102409	169379	1.00501	0.032736	0.942556	1.07161	0.152795	0.87856	RDH13
rs11085529	19	10116076	G	0.0262005	169195	0.939935	0.064128	0.828919	1.06582	-0.96595	0.334069	RDH8
rs11085530	19	10116703	G	0.32898	168454	1.05152	0.0211448	1.00883	1.09601	2.37588	0.0175072	RDH8
rs11085532	19	10117024	C	0.463019	169007	0.981202	0.0200364	0.943416	1.0205	-0.94712	0.343578	RDH8
rs11085760	19	11222785	C	0.0110735	169278	0.863701	0.101409	0.708018	1.05362	-1.44493	0.148477	LDLR
rs11085761	19	11246620	C	0.242171	169091	0.972725	0.0234069	0.929108	1.01839	-1.18145	0.237426	LDLR
rs11089727	22	35470122	C	0.379666	169349	0.979297	0.020583	0.940577	1.01961	-1.01639	0.309446	ISX
rs1109362	8	97507490	A	0.232074	168097	0.964109	0.0238907	0.920005	1.01033	-1.52993	0.126035	SDC2
rs11096365	X	132450974	G	0.26915	167884	1.02852	0.0200722	0.988843	1.06979	1.40098	0.16122	GPC4
rs11096366	X	132462397	A	0.269027	167892	1.02827	0.020076	0.988593	1.06954	1.38851	0.16498	GPC4
rs11096377	X	132665922	G	0.103928	168948	0.982496	0.0296634	0.927004	1.04131	-0.595299	0.551643	GPC3
rs11096648	2	20428840	C	0.378195	168273	1.03114	0.020501	0.990528	1.07341	1.49573	0.134725	SDC1
rs11096649	2	20429094	A	0.377843	168390	1.03001	0.0205011	0.989444	1.07224	1.44231	0.149214	SDC1
rs11096650	2	20429155	G	0.348823	168174	1.02343	0.0208406	0.982464	1.06609	1.11105	0.266548	SDC1
rs11096653	2	20433078	T	0.217142	167745	1.01377	0.0242133	0.966783	1.06304	0.564804	0.572207	SDC1
rs111205765	13	92224341	A	0.359234	168294	1.02386	0.0207898	0.982983	1.06645	1.13441	0.256622	GPC5
rs111210102	10	118393543	G	0.215275	168403	0.999001	0.0243387	0.952465	1.04781	-0.0410608	0.967247	PNLIPRP2
rs11121512	1	10057657	A	0.11777	168736	1.01914	0.0307559	0.959522	1.08246	0.616469	0.537585	RBP7
rs11121513	1	10057706	A	0.0815584	168971	1.0454	0.0357746	0.974612	1.12133	1.24114	0.214553	RBP7
rs11121514	1	10068477	G	0.123934	169300	1.01746	0.0300828	0.9592	1.07925	0.575267	0.565111	RBP7
rs111228055	13	95031930	C	0.0173398	169379	0.928931	0.0794447	0.794987	1.08544	-0.927948	0.353435	GPC6
rs111231617	19	55587572	T	0.249811	167707	0.965142	0.0233773	0.921918	1.01039	-1.51771	0.129087	RDH13
rs111250776	13	94293315	G	0.0165235	168003	0.856467	0.0846212	0.725573	1.01098	-1.83097	0.0671044	GPC6
rs111268664	10	48377192	T	0.0160531	169095	1.02793	0.0781044	0.882026	1.19797	0.352712	0.724305	RBP3
rs111271942	13	92445453	C	0.0392052	168817	0.994842	0.051457	0.899402	1.10041	-0.100497	0.919949	GPC5
rs111272864	1	10060576	A	0.0272001	169172	0.989232	0.0614687	0.876952	1.11589	-0.176128	0.860194	RBP7
rs111275350	13	93490733	C	0.120287	169195	0.966976	0.0309933	0.909985	1.02754	-1.08352	0.278579	GPC5
rs111277407	1	10057305	G	0.027204	169166	0.989082	0.0614687	0.876819	1.11572	-0.1786	0.858252	RBP7
rs111281654	19	10140514	C	0.022292	169343	1.01999	0.0668349	0.894756	1.16275	0.296104	0.767151	RDH8
rs11128596	3	12343117	C	0.241905	168618	0.967079	0.0235207	0.923508	1.0127	-1.42323	0.154669	PPARG
rs11128597	3	12344636	G	0.241776	168584	0.967451	0.0235234	0.923859	1.0131	-1.40673	0.159508	PPARG
rs11128598	3	12353326	C	0.239667	169318	0.966659	0.0235537	0.923048	1.01233	-1.43966	0.149964	PPARG
rs11128599	3	12360769	A	0.239614	169316	0.967134	0.0235491	0.92351	1.01282	-1.41909	0.155874	PPARG
rs11128600	3	12371628	G	0.239152	168560	0.967751	0.0236358	0.923942	1.01364	-1.38691	0.165468	PPARG
rs11128601	3	12381165	C	0.239034	168300	0.967637	0.0236608	0.923788	1.01357	-1.39041	0.164404	PPARG
rs11128602	3	12381410	A	0.239056	168287	0.967531	0.0236609	0.923686	1.01346	-1.39505	0.163	PPARG
rs11128603	3	12385828	G	0.121151	169178	0.998958	0.0305738	0.940855	1.06065	-0.0341136	0.972787	PPARG
rs11130010	3	43735709	C	0.258181	168816	0.993384	0.0228104	0.94995	1.0388	-0.291015	0.77104	ABHD5
rs111358750	15	78632074	G	0.0112536	169235	1.05316	0.0925435	0.87846	1.26261	0.559707	0.575679	CRABP1
rs111363889	13	93266539	G	0.070112	169379	0.991169	0.0392774	0.917729	1.07049	-0.225844	0.821323	GPC5
rs111378532	13	93204033	G	0.0446825	169093	0.976385	0.0486381	0.887606	1.07404	-0.491358	0.623174	GPC5
rs111379159	13	92224414	T	0.358602	168033	1.02248	0.020832	0.981569	1.06509	1.06698	0.28598	GPC5
rs111395060	18	29168735	G	0.0407333	169198	0.928911	0.0524287	0.838199	1.02944	-1.40652	0.15957	TTR
rs111414486	10	95368730	G	0.0307029	169088	0.978167	0.0584734	0.872249	1.09695	-0.377512	0.705793	RBP4
rs111418607	16	81271135	C	0.0194978	169045	1.0265	0.0711927	0.89281	1.18021	0.36737	0.713343	BCMO1
rs111426027	11	46889607	T	0.0130181	169379	0.982585	0.0889786	0.825338	1.16979	-0.197442	0.843482	LRP4
rs111440950	3	139239908	G	0.0694342	168872	1.01404	0.0390334	0.939357	1.09466	0.357241	0.720911	RBP1
rs111449768	1	10059910	T	0.0271975	169170	0.989258	0.0614687	0.876975	1.11592	-0.175707	0.860524	RBP7
rs111451568	13	94487897	C	0.0285426	169256	1.07516	0.057937	0.959744	1.20445	1.25077	0.211019	GPC6
rs111468963	1	92266234	C	0.0197227	168790	1.05299	0.0706189	0.916882	1.2093	0.731157	0.464683	TGFBR3
rs111489282	1	10079557	T	0.0264093	169221	0.941477	0.0636807	0.831007	1.06663	-0.946999	0.343639	RBP7
rs111489476	11	68203791	C	0.0134964	169379	0.975653	0.0872868	0.822236	1.15769	-0.282384	0.777649	LRP5
rs111491057	15	58806917	A	0.0381033	167912	0.999188	0.0526307	0.901255	1.10776	-0.0154423	0.987679	LIPC
rs111495289	1	92136266	T	0.0200685	168971	0.941446	0.0733114	0.815441	1.08692	-0.823043	0.410483	TGFBR3
rs111501508	9	135936169	T	0.0117766	167748	0.977419	0.0938414	0.81321	1.17479	-0.243391	0.807702	CEL
rs11150375	16	81283631	A	0.394163	169066	0.991122	0.0204575	0.952168	1.03167	-0.435909	0.662903	BCMO1
rs11150376	16	81283842	A	0.374391	169379	0.988395	0.0206489	0.949192	1.02922	-0.565317	0.571858	BCMO1
rs111551330	19	10122626	T	0.0231577	168540	1.03349	0.0660827	0.907937	1.1764	0.498461	0.618159	RDH8
rs111555140	19	55560202	G	0.015852	169379	1.05817	0.0782028	0.907799	1.23345	0.723027	0.469663	RDH13
rs111560619	12	125314780	T	0.0216113	169379	1.05009	0.0669458	0.920965	1.19732	0.730117	0.465319	SCARB1
rs1115787	22	35453827	C	0.38366	168506	1.05797	0.0204518	1.0164	1.10124	2.7552	0.00586562	ISX
rs111579065	13	92485060	A	0.0453494	169010	1.08859	0.0464139	0.993929	1.19226	1.82876	0.0674354	GPC5
rs111579463	13	94932796	C	0.0548149	169379	1.03456	0.0431382	0.95068	1.12583	0.787511	0.430983	GPC6
rs11158686	14	68194545	A	0.0798157	168651	0.954778	0.0374155	0.887267	1.02743	-1.23684	0.216148	RDH12
rs11158687	14	68204876	C	0.397809	169158	0.980771	0.0204342	0.942267	1.02085	-0.950208	0.342007	RDH12
rs11158688	14	68205235	G	0.399504	169256	0.981617	0.0204144	0.943116	1.02169	-0.908869	0.36342	RDH12
rs11158689	14	68208868	G	0.0597394	168917	1.02298	0.0418222	0.942471	1.11037	0.543235	0.586968	RDH12
rs111598676	3	12319829	T	0.0186494	168424	0.839403	0.0802736	0.717202	0.982425	-2.18085	0.0291943	PPARG
rs111603125	13	92109908	A	0.0323033	169379	0.94779	0.0574077	0.846928	1.06066	-0.934065	0.35027	GPC5
rs111606268	15	58788234	C	0.0298198	168831	0.985835	0.0596307	0.877095	1.10806	-0.239249	0.810912	LIPC
rs111609686	11	833629	G	0.0447002	169149	0.996334	0.0481518	0.906605	1.09494	-0.0762723	0.939202	PNPLA2
rs111612372	2	20433218	C	0.353961	169075	1.02559	0.0207201	0.984771	1.06809	1.21931	0.222728	SDC1
rs1116259	13	93890992	C	0.224121	169366	0.999437	0.0239116	0.953678	1.04739	-0.0235384	0.981221	GPC6
rs1116260	13	93890670	A	0.224113	169379	0.999159	0.0239114	0.953413	1.0471	-0.0351807	0.971936	GPC6
rs11165057	1	94455420	T	0.0666905	168045	0.983325	0.0404862	0.908312	1.06453	-0.415346	0.677888	ABCA4
rs11165058	1	94455721	T	0.0689314	168559	0.981137	0.0397731	0.907559	1.06068	-0.478798	0.632082	ABCA4
rs11165060	1	94465411	T	0.0583691	169379	0.996551	0.042734	0.916483	1.08361	-0.0808376	0.935571	ABCA4
rs11165061	1	94470249	G	0.0252985	169239	0.878177	0.0673479	0.769583	1.00209	-1.9289	0.0537429	ABCA4
rs11165062	1	94477634	A	0.129834	169162	0.983942	0.0297354	0.928236	1.04299	-0.544424	0.58615	ABCA4
rs11165063	1	94477649	G	0.12976	169159	0.984606	0.0297346	0.928865	1.04369	-0.521725	0.601861	ABCA4
rs11165067	1	94498133	G	0.462834	168204	1.01742	0.0200502	0.97821	1.05819	0.861167	0.389146	ABCA4
rs11165068	1	94498203	A	0.486068	168180	0.973364	0.0199984	0.93595	1.01227	-1.34999	0.17702	ABCA4
rs11165069	1	94504545	T	0.191618	169379	0.999935	0.0252577	0.951639	1.05068	-0.00259104	0.997933	ABCA4
rs11165073	1	94574053	A	0.49321	169379	1.00894	0.0199345	0.970279	1.04914	0.44645	0.655272	ABCA4
rs11165074	1	94577744	A	0.244393	169379	0.995615	0.0232181	0.951323	1.04197	-0.189289	0.849866	ABCA4
rs11165076	1	94583698	T	0.227154	167765	1.00622	0.0238184	0.960324	1.0543	0.260234	0.794683	ABCA4
rs11165080	1	94589849	G	0.227122	167758	1.01738	0.0237638	0.971085	1.06589	0.725244	0.468303	ABCA4
rs11165081	1	94594080	C	0.395495	169021	1.01564	0.0203599	0.975912	1.05699	0.762386	0.445829	ABCA4
rs11165082	1	94595597	T	0.237262	168664	1.01993	0.0233543	0.974296	1.0677	0.844974	0.398125	ABCA4
rs11165083	1	94596291	G	0.380318	168426	0.994588	0.0205823	0.955264	1.03553	-0.26365	0.792049	ABCA4
rs11165084	1	94596302	C	0.366807	168695	0.988798	0.0207155	0.949455	1.02977	-0.543829	0.586559	ABCA4
rs11165214	1	92137391	A	0.0176941	169181	0.948059	0.077659	0.814201	1.10392	-0.686833	0.492188	TGFBR3
rs11165279	1	92164177	G	0.187211	168732	0.960743	0.0259036	0.913184	1.01078	-1.54605	0.122093	TGFBR3
rs11165293	1	92174652	A	0.106629	169109	1.00991	0.0321861	0.948166	1.07567	0.306288	0.759386	TGFBR3
rs11165294	1	92174737	T	0.106672	169116	1.01028	0.032174	0.948536	1.07604	0.317784	0.750649	TGFBR3
rs11165300	1	92177663	G	0.240925	168644	1.06699	0.0230353	1.01989	1.11627	2.81498	0.00487796	TGFBR3
rs11165306	1	92179148	A	0.445657	169331	1.02447	0.0200197	0.985052	1.06547	1.20766	0.227178	TGFBR3
rs11165307	1	92179256	G	0.445772	169379	1.0253	0.0200171	0.985854	1.06633	1.24824	0.211942	TGFBR3
rs11165308	1	92179355	C	0.445452	169219	1.02611	0.0200193	0.986623	1.06717	1.28726	0.198004	TGFBR3
rs11165309	1	92179402	T	0.444888	169029	1.0259	0.0200331	0.986399	1.06698	1.27637	0.201825	TGFBR3
rs11165310	1	92179403	T	0.44488	169023	1.02592	0.020033	0.986417	1.067	1.2773	0.201495	TGFBR3
rs11165313	1	92180390	G	0.203641	168652	0.96725	0.0250181	0.920966	1.01586	-1.33095	0.183205	TGFBR3
rs11165372	1	92199295	T	0.305108	168788	0.97098	0.0217943	0.930377	1.01336	-1.35123	0.176622	TGFBR3
rs11165376	1	92200593	A	0.305021	168664	0.97067	0.0218075	0.930056	1.01306	-1.36505	0.172238	TGFBR3
rs11165380	1	92201002	A	0.306162	168311	0.972839	0.0217984	0.932151	1.0153	-1.26323	0.206507	TGFBR3
rs11165390	1	92203668	G	0.343813	169281	1.05141	0.0208815	1.00925	1.09533	2.40068	0.0163645	TGFBR3
rs11165399	1	92204437	G	0.343701	169275	1.0517	0.020879	1.00953	1.09563	2.41434	0.0157639	TGFBR3
rs11165410	1	92206121	T	0.343474	169253	1.05044	0.0208857	1.00831	1.09433	2.35621	0.0184622	TGFBR3
rs11165474	1	92242333	C	0.0923986	168666	1.05088	0.0340416	0.983051	1.12338	1.4578	0.144896	TGFBR3
rs11165475	1	92242633	C	0.0924097	168689	1.0505	0.0340415	0.982697	1.12298	1.44722	0.147835	TGFBR3
rs11165476	1	92243183	T	0.0924663	168721	1.05085	0.0340277	0.983048	1.12332	1.4575	0.144979	TGFBR3
rs11165489	1	92248274	A	0.093124	169269	1.05024	0.0338451	0.982828	1.12227	1.44819	0.147565	TGFBR3
rs11165532	1	92267636	A	0.443062	168867	0.976257	0.0201278	0.938494	1.01554	-1.19385	0.232537	TGFBR3
rs11165546	1	92280923	A	0.333618	169234	1.04561	0.0209828	1.00348	1.08951	2.12562	0.033535	TGFBR3
rs11165556	1	92284666	T	0.352161	169357	0.979742	0.0209258	0.940372	1.02076	-0.978013	0.328068	TGFBR3
rs11165560	1	92290511	T	0.228759	169364	0.964921	0.0239592	0.920657	1.01131	-1.49041	0.136116	TGFBR3
rs11165578	1	92297887	C	0.418834	169191	1.04388	0.0201512	1.00345	1.08593	2.13101	0.0330883	TGFBR3
rs11165587	1	92300333	C	0.21244	169008	0.980389	0.0245835	0.934271	1.02878	-0.805658	0.42044	TGFBR3
rs11165594	1	92302369	G	0.212447	169000	0.980422	0.0245833	0.934303	1.02882	-0.8043	0.421224	TGFBR3
rs11165595	1	92302541	A	0.351821	169207	0.978284	0.0209544	0.93892	1.0193	-1.04777	0.294743	TGFBR3
rs11165720	1	92345120	A	0.0936884	168548	1.0235	0.0340175	0.957484	1.09406	0.682778	0.494747	TGFBR3
rs11165758	1	92369992	C	0.475939	168799	0.966093	0.0200183	0.928922	1.00475	-1.72318	0.0848564	TGFBR3
rs11165759	1	92370073	C	0.475968	168773	0.965983	0.0200192	0.928815	1.00464	-1.72878	0.0838492	TGFBR3
rs11165776	1	92376788	A	0.394974	169335	0.981506	0.0204825	0.942884	1.02171	-0.911378	0.362096	TGFBR3
rs11165785	1	92380549	C	0.394748	169099	0.981453	0.0204934	0.942813	1.02168	-0.91351	0.360974	TGFBR3
rs11165787	1	92381483	G	0.309605	168542	1.01204	0.0216022	0.970086	1.05581	0.554053	0.579542	TGFBR3
rs111674446	5	88162038	A	0.0376982	169252	1.03158	0.0521154	0.931417	1.14252	0.596679	0.550721	MEF2C
rs111684892	3	12346990	A	0.0325176	168678	0.932894	0.0579873	0.832671	1.04518	-1.19792	0.230948	PPARG
rs111687779	19	55547050	A	0.0281552	169187	0.991795	0.0605069	0.880883	1.11667	-0.136167	0.891689	RDH13
rs111689060	19	10139723	A	0.0222943	169348	1.0198	0.0668354	0.89459	1.16253	0.293336	0.769265	RDH8
rs111691473	10	94822932	T	0.0176213	169312	0.911312	0.0793622	0.780035	1.06468	-1.17021	0.241918	CYP26C1
rs111712186	13	92361154	T	0.0206668	169015	1.00134	0.070538	0.87205	1.14981	0.0190461	0.984804	GPC5
rs111712931	8	19792190	C	0.0181199	169179	0.922413	0.0770237	0.793164	1.07272	-1.04853	0.294394	LPL
rs11171663	12	56105894	A	0.0133517	169379	0.981566	0.0874786	0.826909	1.16515	-0.212693	0.831567	RDH5
rs11172074	12	57350928	A	0.0441377	169379	0.880834	0.0512639	0.796632	0.973935	-2.47517	0.0133175	RDH16
rs11172076	12	57359974	T	0.197534	168333	1.04976	0.0247413	1.00007	1.10192	1.96264	0.0496881	RDH16
rs11172112	12	57520488	C	0.0432955	168528	0.901691	0.0512176	0.81557	0.996906	-2.02047	0.0433344	LRP1
rs11172113	12	57527283	C	0.412454	169379	0.872614	0.0205073	0.838237	0.908402	-6.64455	3.04152e-11	LRP1
rs11172122	12	57576417	T	0.312066	168974	1.03795	0.0213703	0.995371	1.08235	1.74286	0.0813579	LRP1
rs11172124	12	57594955	A	0.253297	168802	1.02676	0.0227882	0.981911	1.07366	1.15892	0.24649	LRP1
rs111742604	13	94324501	G	0.0150957	168161	0.92084	0.0856438	0.778545	1.08914	-0.962933	0.335581	GPC6
rs111743064	5	88079139	T	0.0214827	168787	1.14373	0.0653449	1.00624	1.3	2.05511	0.0398683	MEF2C
rs111743400	13	93115031	G	0.0420475	169273	0.874262	0.0526	0.788621	0.969203	-2.55466	0.0106292	GPC5
rs111748320	12	7273510	A	0.0329657	168933	0.946471	0.0573426	0.845857	1.05905	-0.959416	0.337349	RBP5
rs1117516	14	68172894	C	0.375711	168511	0.987026	0.0206733	0.947833	1.02784	-0.631666	0.527605	RDH12
rs111759603	2	170212784	T	0.0257986	168788	0.977639	0.0632446	0.863663	1.10666	-0.357578	0.720659	LRP2
rs111773074	5	88092338	T	0.0389876	169259	1.08265	0.0502054	0.981187	1.1946	1.58167	0.113724	MEF2C
rs111784051	19	45402262	G	0.0295734	168834	0.994948	0.0594471	0.885521	1.1179	-0.0851976	0.932104	APOE
rs111806054	12	125287538	C	0.0210123	169187	0.912923	0.0724431	0.792083	1.0522	-1.25759	0.208541	SCARB1
rs111815333	5	88194316	T	0.045332	167972	1.01305	0.0483441	0.921468	1.11373	0.268183	0.788559	MEF2C
rs111836083	16	81274780	G	0.0201341	169364	1.02657	0.0700339	0.894904	1.17761	0.374456	0.708065	BCMO1
rs111837232	3	12342730	A	0.0327065	168621	0.918635	0.0582293	0.819555	1.02969	-1.45746	0.14499	PPARG
rs111849647	1	92253304	G	0.0924713	168355	0.912011	0.0356668	0.850434	0.978047	-2.58233	0.0098136	TGFBR3
rs111858133	10	118388137	A	0.133867	169302	1.02506	0.0289266	0.968558	1.08485	0.855567	0.392237	PNLIPRP2
rs111859385	3	43724813	C	0.0463442	169374	0.965555	0.0480805	0.878721	1.06097	-0.729022	0.465988	ABHD5
rs11187262	10	94813177	G	0.405028	168891	1.00511	0.0203537	0.965799	1.04601	0.250202	0.802431	CYP26C1
rs11187263	10	94816817	C	0.0922194	169010	0.9624	0.0349728	0.898642	1.03068	-1.09584	0.273147	CYP26C1
rs11187264	10	94824024	A	0.0932922	169355	0.961683	0.0347731	0.898324	1.02951	-1.1236	0.261185	CYP26A1
rs11187264	10	94824024	A	0.0932922	169355	0.961683	0.0347731	0.898324	1.02951	-1.1236	0.261185	CYP26C1
rs11187265	10	94824166	A	0.0933321	169379	0.962243	0.0347597	0.89887	1.03008	-1.10728	0.268172	CYP26A1
rs11187265	10	94824166	A	0.0933321	169379	0.962243	0.0347597	0.89887	1.03008	-1.10728	0.268172	CYP26C1
rs11187267	10	94829818	A	0.0172779	168799	1.02389	0.075358	0.883304	1.18686	0.31334	0.754022	CYP26A1
rs11187267	10	94829818	A	0.0172779	168799	1.02389	0.075358	0.883304	1.18686	0.31334	0.754022	CYP26C1
rs11187522	10	95342934	C	0.0923212	168022	1.02266	0.0343378	0.956099	1.09385	0.652542	0.514051	RBP4
rs11187524	10	95343046	A	0.0921673	167874	1.01912	0.0344289	0.952617	1.09026	0.550022	0.582304	RBP4
rs11187525	10	95343138	G	0.0929546	168663	1.0196	0.0342312	0.953442	1.09036	0.567178	0.570593	RBP4
rs11187526	10	95343190	A	0.0928242	168679	1.0243	0.0341621	0.957963	1.09523	0.702837	0.482157	RBP4
rs11187527	10	95343474	T	0.0927663	168973	1.02034	0.0342307	0.954135	1.09115	0.58837	0.556284	RBP4
rs11187528	10	95343742	T	0.0944411	169243	1.01873	0.0339371	0.953173	1.0888	0.546791	0.584522	RBP4
rs11187529	10	95343779	T	0.0388351	168443	1.04238	0.0505773	0.944009	1.15101	0.820725	0.411803	RBP4
rs11187530	10	95344238	C	0.0995047	169379	1.02115	0.033104	0.957	1.0896	0.632279	0.527205	RBP4
rs11187531	10	95344333	C	0.0948169	169379	1.01712	0.0338936	0.951743	1.08698	0.5007	0.616582	RBP4
rs11187532	10	95344533	A	0.0767462	169168	0.9955	0.0374915	0.924972	1.07141	-0.1203	0.904245	RBP4
rs11187533	10	95346340	T	0.264862	169073	1.01333	0.0225511	0.969512	1.05912	0.586986	0.557213	RBP4
rs11187534	10	95346386	A	0.113959	168745	1.01845	0.0312025	0.958029	1.08267	0.585794	0.558014	RBP4
rs11187535	10	95346739	T	0.264519	168782	1.01349	0.022578	0.969623	1.05935	0.593678	0.552728	RBP4
rs11187536	10	95346761	T	0.264829	168922	1.01377	0.0225581	0.969929	1.0596	0.60646	0.54421	RBP4
rs11187537	10	95346805	C	0.264822	168921	1.01381	0.0225576	0.969961	1.05964	0.607915	0.543244	RBP4
rs11187538	10	95346879	G	0.34513	168516	1.00704	0.0209568	0.966511	1.04926	0.334587	0.737937	RBP4
rs11187539	10	95346938	A	0.37965	168953	1.01867	0.020485	0.978582	1.0604	0.903038	0.366506	RBP4
rs11187540	10	95349888	C	0.132327	169047	1.03123	0.0291232	0.974014	1.0918	1.05588	0.291022	RBP4
rs11187541	10	95351059	C	0.133056	168715	1.02774	0.0291111	0.970742	1.08808	0.939922	0.347258	RBP4
rs11187542	10	95352439	A	0.0768369	169131	0.989434	0.0375953	0.919149	1.06509	-0.282533	0.777535	RBP4
rs11187543	10	95355430	T	0.0769056	169149	0.990706	0.0375513	0.92041	1.06637	-0.248645	0.803635	RBP4
rs11187545	10	95357105	G	0.0769838	169146	0.992021	0.0375057	0.921713	1.06769	-0.213594	0.830864	RBP4
rs11187549	10	95364624	G	0.0929484	169379	0.992296	0.0345194	0.927381	1.06175	-0.224043	0.822724	RBP4
rs11187550	10	95365807	C	0.0911698	168274	0.984932	0.0350594	0.919525	1.05499	-0.433063	0.664969	RBP4
rs11187551	10	95366447	T	0.0729336	169147	0.963475	0.0391382	0.892331	1.04029	-0.950697	0.341758	RBP4
rs111884971	13	93352213	A	0.0506337	169087	1.02501	0.0450316	0.938424	1.1196	0.548654	0.583243	GPC5
rs111887321	1	22271579	T	0.101662	168784	0.993631	0.0330691	0.931272	1.06017	-0.193221	0.846786	HSPG2
rs111892873	3	12418949	G	0.0334929	169379	0.968719	0.0560463	0.867943	1.0812	-0.567035	0.57069	PPARG
rs111900653	8	74198470	T	0.0606501	167848	1.0124	0.0417546	0.932845	1.09873	0.295094	0.767922	RDH10
rs111929103	X	132976070	G	0.0218141	169042	0.958514	0.0629907	0.84719	1.08447	-0.672657	0.501166	GPC3
rs111954465	13	94998828	A	0.0213941	168014	1.07538	0.0668203	0.943373	1.22585	1.08758	0.276782	GPC6
rs111960022	13	93352180	C	0.216824	167804	1.02374	0.0241776	0.976357	1.07342	0.970337	0.331878	GPC5
rs11197734	10	118295548	T	0.0787907	168605	0.985868	0.03721	0.916527	1.06045	-0.382513	0.702081	PNLIP
rs11197756	10	118370554	A	0.0211235	169314	0.985484	0.0695194	0.859953	1.12934	-0.210333	0.833408	PNLIPRP2
rs11197757	10	118372818	A	0.213332	168622	0.996312	0.0244088	0.94977	1.04513	-0.151382	0.879674	PNLIPRP2
rs11197758	10	118373541	C	0.410741	168683	1.02144	0.0202567	0.981684	1.06281	1.04739	0.294921	PNLIPRP2
rs11197759	10	118375425	G	0.224887	168402	0.992694	0.0239683	0.947138	1.04044	-0.305951	0.759642	PNLIPRP2
rs11197762	10	118382857	C	0.215733	168013	1.00279	0.0243169	0.956114	1.05174	0.1144	0.908921	PNLIPRP2
rs11197763	10	118383950	C	0.0103112	169379	1.16203	0.0927279	0.96892	1.39363	1.61948	0.105345	PNLIPRP2
rs11197765	10	118384279	G	0.214668	168220	0.998232	0.0243745	0.951665	1.04708	-0.0725823	0.942139	PNLIPRP2
rs11197766	10	118384842	C	0.332501	168580	1.00184	0.0211919	0.961085	1.04433	0.0869668	0.930698	PNLIPRP2
rs11197768	10	118390466	C	0.333753	169119	1.00601	0.0211307	0.965197	1.04855	0.28356	0.776747	PNLIPRP2
rs11197770	10	118393401	C	0.130251	168129	1.01943	0.0294243	0.962306	1.07995	0.654142	0.51302	PNLIPRP2
rs11197775	10	118396138	C	0.414157	168627	0.992662	0.0202382	0.954057	1.03283	-0.363939	0.715904	PNLIPRP2
rs11197779	10	118404232	A	0.18809	168449	1.00031	0.0256202	0.951319	1.05182	0.0120573	0.99038	PNLIPRP2
rs11197782	10	118407091	G	0.0183864	169092	1.02849	0.0736859	0.890184	1.18829	0.381272	0.703001	PNLIPRP2
rs11197783	10	118407116	T	0.425257	167755	1.00793	0.0202398	0.968733	1.04872	0.390446	0.696207	PNLIPRP2
rs111980167	19	55582913	T	0.100488	168682	0.963097	0.0337503	0.90145	1.02896	-1.11411	0.265232	RDH13
rs111983063	13	93903210	A	0.0110963	169156	0.990243	0.0958691	0.820612	1.19494	-0.102278	0.918536	GPC6
rs11200933	10	85997105	T	0.065994	169379	1.04113	0.0396168	0.963347	1.12519	1.01739	0.308966	RGR
rs11200934	10	85998328	T	0.227439	168252	0.963858	0.0240375	0.919501	1.01035	-1.53143	0.125663	RGR
rs11200937	10	86003243	T	0.0654802	169303	1.05324	0.0395475	0.974688	1.13813	1.31169	0.189624	RGR
rs11200938	10	86004865	T	0.0826169	169360	1.01687	0.0359436	0.947696	1.09109	0.465358	0.641675	RGR
rs11200942	10	86012831	T	0.0810617	168304	1.02511	0.0362397	0.954823	1.10057	0.684313	0.493777	RGR
rs11200944	10	86015425	A	0.178384	169379	1.01301	0.0259636	0.962751	1.06589	0.497889	0.618563	RGR
rs11200945	10	86016357	T	0.0814983	168071	1.01599	0.036316	0.946187	1.09094	0.436815	0.662245	RGR
rs11200948	10	86023610	A	0.0130777	168914	0.979343	0.089101	0.822417	1.16621	-0.234265	0.814779	RGR
rs112019714	19	45404857	C	0.0277689	169146	0.893488	0.0635403	0.788866	1.01199	-1.77246	0.0763185	APOE
rs112032422	19	11190292	C	0.118481	169293	1.01121	0.0307698	0.952032	1.07407	0.3624	0.717053	LDLR
rs112059784	13	92203334	C	0.0399899	168880	1.02767	0.0502938	0.9312	1.13413	0.542659	0.587365	GPC5
rs112062541	13	94487862	A	0.0260965	168758	1.07835	0.0605107	0.957751	1.21413	1.24658	0.212553	GPC6
rs112064319	X	132507890	T	0.0445244	169379	1.03135	0.0426265	0.948684	1.12122	0.72412	0.468992	GPC4
rs112073019	10	95342205	G	0.0344285	168799	1.05841	0.0533968	0.953242	1.17518	1.06316	0.287711	RBP4
rs112077932	1	92137227	A	0.07442	168483	0.95003	0.0389322	0.880234	1.02536	-1.31669	0.187941	TGFBR3
rs1120877	14	68179543	G	0.142172	168890	0.991212	0.0285723	0.937229	1.0483	-0.308921	0.757382	RDH12
rs11209300	1	68893348	A	0.118155	167999	1.0473	0.0305337	0.986467	1.11189	1.51372	0.130096	RPE65
rs112107114	19	11190074	A	0.118668	169283	1.01143	0.0307508	0.952271	1.07426	0.36958	0.711696	LDLR
rs112113335	12	125334601	A	0.0111853	168480	1.16806	0.0888604	0.981357	1.39028	1.74818	0.0804327	SCARB1
rs112129117	3	12409972	T	0.0308053	168526	1.07015	0.0561326	0.958659	1.1946	1.20781	0.22712	PPARG
rs112143493	10	48379890	A	0.0160264	169034	1.03095	0.0781249	0.884582	1.20154	0.390175	0.696407	RBP3
rs112147428	13	92317896	A	0.124952	168193	0.925442	0.0310516	0.870799	0.983513	-2.49534	0.0125836	GPC5
rs112149712	10	94838585	G	0.0423539	169040	1.07127	0.0479886	0.975106	1.17692	1.43465	0.151386	CYP26A1
rs112151087	1	10077493	T	0.0323068	169144	0.973697	0.0569059	0.870934	1.08858	-0.468404	0.639496	RBP7
rs112151834	19	11247615	G	0.134369	169265	1.05997	0.0286981	1.002	1.1213	2.02955	0.0424028	LDLR
rs112152544	16	81274833	G	0.0201341	169364	1.02657	0.0700339	0.894904	1.17761	0.374456	0.708065	BCMO1
rs112159161	19	11192603	T	0.01471	168185	0.973997	0.0841943	0.825831	1.14875	-0.31293	0.754334	LDLR
rs112167470	13	94010392	C	0.0202264	168023	1.04782	0.0700006	0.913486	1.20191	0.667294	0.504584	GPC6
rs112168929	11	46898610	G	0.0116552	169366	0.962981	0.095459	0.798662	1.16111	-0.395159	0.692725	LRP4
rs112170941	16	55942361	C	0.169017	168202	0.999809	0.0266952	0.948842	1.05351	-0.00716618	0.994282	CES5A
rs112172369	2	170066563	C	0.0238589	169161	0.978355	0.0656826	0.860176	1.11277	-0.333157	0.739015	LRP2
rs1121923	8	19809435	A	0.0287027	167702	1.00938	0.0598719	0.897622	1.13506	0.156018	0.876019	LPL
rs112213696	15	58868966	T	0.0190462	167934	0.992953	0.0733813	0.859937	1.14654	-0.0963707	0.923226	LIPC
rs112215093	3	12366204	A	0.0394974	168125	0.948727	0.052487	0.855982	1.05152	-1.00279	0.31596	PPARG
rs1122206	19	10129552	G	0.139805	169082	1.0708	0.0281917	1.01324	1.13163	2.42639	0.0152498	RDH8
rs112225607	13	93336588	G	0.0503747	168944	1.02764	0.0451062	0.940693	1.12263	0.604533	0.54549	GPC5
rs112228787	13	93489343	T	0.0118956	168508	0.94322	0.0944372	0.783841	1.13501	-0.618994	0.53592	GPC5
rs112234827	13	92938955	G	0.149436	167767	1.0018	0.0280749	0.948169	1.05847	0.0642129	0.948801	GPC5
rs112242955	13	94363546	A	0.0146152	168010	0.915922	0.0871441	0.772114	1.08652	-1.0078	0.31355	GPC6
rs112244233	1	10057822	C	0.0272067	169168	0.98905	0.0614687	0.876791	1.11568	-0.179118	0.857845	RBP7
rs112260899	13	93384284	T	0.0235087	169150	0.930894	0.0680431	0.81467	1.0637	-1.05242	0.292608	GPC5
rs1122648	3	12375391	C	0.239209	168537	0.968165	0.0236332	0.924342	1.01407	-1.36894	0.171019	PPARG
rs11228202	11	68084228	T	0.116326	167709	1.01594	0.0311388	0.955789	1.07987	0.507817	0.611582	LRP5
rs11228211	11	68122977	C	0.107287	169224	0.995146	0.0323873	0.93394	1.06036	-0.150229	0.880584	LRP5
rs11228221	11	68145925	C	0.193268	168432	0.979993	0.0254755	0.932263	1.03017	-0.793294	0.427606	LRP5
rs11228237	11	68196320	A	0.0139439	168712	1.00128	0.0851783	0.847326	1.1832	0.0149833	0.988045	LRP5
rs112314599	13	92482166	G	0.0454532	169185	1.08457	0.0463937	0.990299	1.18781	1.74985	0.0801444	GPC5
rs1123213	12	12326568	T	0.0935794	168504	1.03302	0.0338193	0.966771	1.10382	0.960727	0.33669	LRP6
rs112324447	8	19822581	T	0.0250174	167983	0.985297	0.0644426	0.868387	1.11795	-0.229858	0.818202	LPL
rs112338801	10	85997549	T	0.0114562	167856	0.995834	0.0937789	0.828633	1.19677	-0.0445142	0.964495	RGR
rs112378751	1	94457658	T	0.0443068	169308	1.05837	0.0474114	0.964457	1.16144	1.19664	0.231448	ABCA4
rs112385574	1	94482081	G	0.0480548	168547	1.04291	0.0459777	0.953038	1.14126	0.913797	0.360823	ABCA4
rs1123904	2	170005484	C	0.492781	168573	1.00209	0.0199819	0.9636	1.04211	0.104356	0.916887	LRP2
rs1123905	2	170005491	C	0.492838	168598	1.00185	0.0199799	0.963377	1.04186	0.0925597	0.926253	LRP2
rs112399579	13	93292819	A	0.11294	168877	1.01856	0.0313244	0.957909	1.08306	0.587161	0.557096	GPC5
rs112408055	1	10058556	C	0.0272065	169169	0.989062	0.0614686	0.876802	1.1157	-0.178918	0.858002	RBP7
rs112409036	1	10060102	T	0.0271975	169170	0.989258	0.0614687	0.876975	1.11592	-0.175707	0.860524	RBP7
rs112416745	19	11220654	A	0.0496215	169100	1.02718	0.0456321	0.939301	1.12328	0.587699	0.556735	LDLR
rs112433720	16	55933245	A	0.0123819	168351	1.01686	0.0895256	0.85321	1.21189	0.186736	0.851867	CES5A
rs112434495	13	92354784	T	0.0215646	168888	1.00906	0.0688513	0.881676	1.15484	0.130938	0.895825	GPC5
rs112442973	11	46929295	T	0.017698	167844	1.0365	0.0762227	0.892668	1.20352	0.470381	0.638083	LRP4
rs112444881	2	170137871	T	0.0626256	169196	1	0.0412623	0.922312	1.08423	3.3893e-05	0.999973	LRP2
rs112458772	13	92137687	C	0.0943532	169051	1.05528	0.0334202	0.988376	1.12672	1.6101	0.107376	GPC5
rs112460878	13	92131233	T	0.0745917	169134	0.949962	0.03883	0.880348	1.02508	-1.32199	0.186171	GPC5
rs11246319	11	813524	C	0.496094	168184	1.01113	0.0200459	0.972173	1.05165	0.552111	0.580873	PNPLA2
rs112479534	11	46890427	G	0.0116583	169365	0.971249	0.0950721	0.80613	1.17019	-0.306843	0.758963	LRP4
rs112486364	1	10049448	A	0.0338277	169255	0.942571	0.0566822	0.843463	1.05332	-1.04343	0.296749	RBP7
rs112494360	1	22157545	A	0.054001	168997	0.985828	0.0442679	0.903899	1.07518	-0.322439	0.74712	HSPG2
rs112497863	19	55553029	A	0.0152776	169137	1.02956	0.0806519	0.879023	1.20587	0.361186	0.71796	RDH13
rs112499484	19	10137074	A	0.0218152	169079	1.02526	0.0674929	0.898221	1.17026	0.369583	0.711693	RDH8
rs112500492	19	11250061	C	0.0129384	169264	0.946919	0.0905824	0.792882	1.13088	-0.602126	0.54709	LDLR
rs112502382	1	10060387	A	0.0272001	169172	0.989232	0.0614687	0.876952	1.11589	-0.176128	0.860194	RBP7
rs112525110	2	20434213	T	0.354171	169017	1.02624	0.0207168	0.985402	1.06876	1.25012	0.211254	SDC1
rs112530663	13	94945573	T	0.0284154	169257	1.02254	0.0597048	0.909617	1.14948	0.373288	0.708934	GPC6
rs112552009	19	11193091	G	0.118618	169291	1.01261	0.0307365	0.953405	1.07548	0.407559	0.683597	LDLR
rs112554312	12	125325521	A	0.0876709	168910	1.04594	0.0346993	0.977174	1.11955	1.29452	0.195485	SCARB1
rs112557030	13	93993996	C	0.0116572	168051	0.994707	0.0936849	0.827848	1.1952	-0.056643	0.95483	GPC6
rs112558382	13	94510120	G	0.0212216	169379	1.0067	0.0693673	0.878727	1.15331	0.0962397	0.92333	GPC6
rs112559045	13	95008356	A	0.043803	168379	1.03208	0.0481668	0.939108	1.13427	0.655647	0.512051	GPC6
rs112559359	19	10136390	G	0.0216378	169010	1.02975	0.0676324	0.901912	1.17571	0.433501	0.664651	RDH8
rs112597789	2	170036179	A	0.182536	167967	0.986593	0.02602	0.93754	1.03821	-0.518755	0.603932	LRP2
rs112616450	16	55850575	C	0.0534602	169341	0.997077	0.0443554	0.914057	1.08764	-0.0659874	0.947388	CES1
rs112622454	13	92576795	G	0.0417218	168581	1.04139	0.0492625	0.945546	1.14696	0.823346	0.410311	GPC5
rs112636967	3	12348533	C	0.0923796	168587	0.930683	0.0354951	0.868137	0.997735	-2.02385	0.042986	PPARG
rs11264527	1	156667399	C	0.382571	169379	0.986978	0.020582	0.947956	1.02761	-0.636839	0.52423	CRABP2
rs11264529	1	156679345	A	0.413065	169379	0.988219	0.0202874	0.949696	1.0283	-0.584167	0.559108	CRABP2
rs112645523	19	10140175	A	0.0223818	169379	1.0242	0.0665661	0.898927	1.16694	0.359244	0.719413	RDH8
rs112656226	13	93133581	T	0.124569	167722	1.02405	0.0300658	0.965449	1.08621	0.790471	0.429252	GPC5
rs112663661	1	22254088	T	0.0190617	169030	0.971387	0.0736878	0.840754	1.12232	-0.393967	0.693605	HSPG2
rs1126681	8	97605800	T	0.221671	168917	1.00199	0.0238813	0.956167	1.05	0.0830874	0.933782	SDC2
rs112679566	19	10130430	C	0.170303	169295	1.07451	0.0260122	1.0211	1.13071	2.76262	0.00573403	RDH8
rs1126920	2	241405479	T	0.110516	167709	1.04132	0.03156	0.978859	1.10777	1.2829	0.199528	GPC1
rs112694435	15	58790650	A	0.0548681	169379	1.02273	0.0434109	0.939307	1.11355	0.517636	0.604712	LIPC
rs112696987	2	20431713	G	0.0858711	168619	0.979227	0.036023	0.912475	1.05086	-0.582722	0.560081	SDC1
rs112698690	2	170186622	A	0.0595222	169231	1.05346	0.0411	0.971931	1.14184	1.26724	0.20507	LRP2
rs112712481	2	170036036	A	0.0133636	169266	1.06032	0.0853847	0.896924	1.25347	0.685914	0.492767	LRP2
rs112717645	5	88094492	C	0.0390083	169233	1.08187	0.0502104	0.980475	1.19375	1.56726	0.117054	MEF2C
rs112729747	13	94002494	T	0.0772856	169320	1.03623	0.036864	0.964	1.11387	0.965381	0.334354	GPC6
rs1127472	15	78632830	C	0.302841	168610	0.971305	0.0218923	0.930509	1.01389	-1.32993	0.183542	CRABP1
rs112749152	18	29187227	C	0.0402319	169045	0.917499	0.0530381	0.826912	1.01801	-1.62344	0.104496	TTR
rs112770511	11	827317	A	0.0269262	167959	1.08295	0.0599206	0.962953	1.21791	1.32995	0.183533	PNPLA2
rs112770895	1	10057422	C	0.0272428	169164	0.98765	0.061469	0.875549	1.1141	-0.20217	0.839784	RBP7
rs112774592	13	95020395	G	0.0339017	169033	1.04595	0.0541229	0.940677	1.163	0.830038	0.406517	GPC6
rs112809176	13	94042191	T	0.0390131	169379	1.11429	0.0493277	1.01161	1.2274	2.19388	0.0282438	GPC6
rs112810069	15	78627833	A	0.125652	169002	1.00072	0.0302321	0.94315	1.06181	0.0239354	0.980904	CRABP1
rs112821191	13	94833973	A	0.0117827	168552	1.0301	0.0910921	0.861675	1.23146	0.325612	0.744718	GPC6
rs112822039	12	125349374	C	0.0129057	168917	1.08819	0.0847314	0.921686	1.28478	0.997504	0.31852	SCARB1
rs112822051	19	55547043	T	0.0281367	169192	0.992483	0.0605162	0.881478	1.11747	-0.124691	0.900769	RDH13
rs112838289	11	46907503	T	0.0115101	169243	0.959755	0.0962591	0.794739	1.15903	-0.426736	0.669571	LRP4
rs112850694	13	92148040	T	0.0930435	168432	1.05796	0.0336684	0.990402	1.13013	1.67351	0.0942261	GPC5
rs112855015	1	22272266	A	0.0210526	167889	0.927645	0.0717183	0.806	1.06765	-1.04724	0.29499	HSPG2
rs112867536	15	58812961	A	0.0432846	169379	1.01973	0.0487632	0.926781	1.122	0.400626	0.688695	LIPC
rs112874949	12	125283231	C	0.0306802	168643	1.08693	0.0559123	0.974116	1.21282	1.49092	0.135983	SCARB1
rs112877543	16	55910082	T	0.0154919	169379	1.10397	0.0773915	0.9486	1.2848	1.27813	0.201205	CES5A
rs112888859	8	19792076	A	0.0181304	169246	0.921746	0.0770229	0.792591	1.07195	-1.05794	0.290082	LPL
rs112893544	3	12444497	G	0.0143893	168459	0.967974	0.0845497	0.820153	1.14244	-0.384984	0.700249	PPARG
rs112925136	10	118324912	G	0.0777579	169121	1.03278	0.0368053	0.960901	1.11003	0.876321	0.380855	PNLIP
rs112931398	13	94817823	G	0.13611	167952	0.985288	0.029394	0.930128	1.04372	-0.50424	0.614093	GPC6
rs112940481	19	43857281	T	0.0114978	168206	1.05469	0.0919202	0.880806	1.26289	0.57923	0.562434	PRG1
rs112954946	1	92280796	C	0.209854	168894	0.980396	0.0246942	0.934075	1.02901	-0.801771	0.422685	TGFBR3
rs112965322	13	92363409	C	0.0597909	169081	0.947416	0.0429391	0.870945	1.0306	-1.258	0.208391	GPC5
rs112970840	11	816524	A	0.0223797	168948	1.0764	0.0654552	0.946797	1.22374	1.12472	0.260708	PNPLA2
rs112978896	19	42939158	T	0.0778123	169202	0.975873	0.0375906	0.906559	1.05049	-0.649712	0.515878	LIPE
rs1129980	X	132438872	A	0.28126	169379	1.02421	0.0197484	0.985324	1.06463	1.21131	0.225778	GPC4
rs113001286	5	88160663	T	0.0376826	169256	1.03202	0.0521152	0.931812	1.14301	0.604819	0.545299	MEF2C
rs113003978	X	132540516	A	0.0433588	169043	1.02573	0.0433103	0.942254	1.11661	0.586617	0.557461	GPC4
rs113010993	13	92723192	T	0.024562	168940	1.17514	0.0601122	1.04454	1.32208	2.68482	0.00725699	GPC5
rs113018970	11	820863	G	0.0218239	168943	1.05929	0.0667262	0.929432	1.20729	0.863212	0.388021	PNPLA2
rs113023880	1	10068579	G	0.0439752	169175	1.0141	0.0484491	0.922237	1.11512	0.289077	0.772522	RBP7
rs1130276	11	831809	T	0.242394	168692	0.983582	0.0234035	0.939484	1.02975	-0.70735	0.479349	PNPLA2
rs113035076	18	29165531	A	0.0153149	167713	0.961913	0.0828557	0.817728	1.13152	-0.468659	0.639314	TTR
rs113035731	1	22176438	T	0.0236343	168653	1.01938	0.0649595	0.897517	1.15779	0.2955	0.767612	HSPG2
rs113070039	2	241372268	A	0.0704956	168968	1.02616	0.0386155	0.95136	1.10684	0.668707	0.503682	GPC1
rs113082011	13	94996205	A	0.0180373	169316	1.0193	0.0739909	0.881697	1.17837	0.258309	0.796169	GPC6
rs113091414	12	12298818	A	0.0697915	169161	0.997266	0.0392708	0.923387	1.07706	-0.0697154	0.94442	LRP6
rs113139980	1	92283307	A	0.0205142	168956	1.04281	0.0694693	0.910062	1.19491	0.603358	0.546271	TGFBR3
rs113155803	1	92264914	A	0.0206042	168970	1.04897	0.0691994	0.91593	1.20134	0.690945	0.4896	TGFBR3
rs113166359	22	35458835	T	0.0589806	169293	1.04064	0.0416039	0.959147	1.12905	0.957404	0.338363	ISX
rs113173066	13	92448376	A	0.0454349	169264	1.09045	0.0462861	0.995883	1.194	1.87083	0.0613687	GPC5
rs113187260	13	92259341	G	0.0350336	168681	1.00422	0.0540495	0.903275	1.11644	0.0778281	0.937965	GPC5
rs113194763	15	58773939	A	0.0583519	168632	1.01006	0.0426013	0.929147	1.09802	0.234941	0.814255	LIPC
rs113201880	1	22211680	T	0.0324462	168895	1.01284	0.0558596	0.907808	1.13003	0.228434	0.819309	HSPG2
rs113211487	19	33690102	A	0.0352026	168837	0.993378	0.0543019	0.893085	1.10493	-0.122357	0.902617	LRP3
rs113242919	15	89772259	G	0.0518836	169379	1.025	0.0445938	0.939213	1.11862	0.55366	0.579811	RLBP1
rs113244292	13	95008097	A	0.0699761	169372	1.00711	0.038863	0.933246	1.08682	0.182263	0.855376	GPC6
rs113251839	20	43985952	G	0.0116622	168708	0.822008	0.101398	0.673854	1.00273	-1.93304	0.0532312	SDC4
rs113256582	3	12352845	T	0.0938274	169135	0.929035	0.0352205	0.867067	0.995433	-2.08994	0.0366234	PPARG
rs113261977	1	987253	T	0.0271521	169379	0.998156	0.0611803	0.885363	1.12532	-0.0301702	0.975931	AGRN
rs113266690	11	830497	A	0.0448293	169309	1.00016	0.0479539	0.910441	1.09872	0.00336592	0.997314	PNPLA2
rs113279537	15	58815302	A	0.0181473	168730	1.13997	0.0705526	0.992751	1.30903	1.85685	0.0633327	LIPC
rs113288277	1	979748	T	0.0421747	168537	1.13606	0.0472452	1.03559	1.24628	2.70012	0.00693136	AGRN
rs113289164	18	29180481	A	0.0403097	169029	0.923018	0.0528484	0.832196	1.02375	-1.51577	0.129577	TTR
rs113303080	3	12464984	A	0.0328931	168333	0.935994	0.0575456	0.836161	1.04775	-1.14946	0.250367	PPARG
rs113307519	11	68212641	T	0.186594	167846	0.988663	0.0257785	0.939951	1.0399	-0.442312	0.658263	LRP5
rs113343976	13	94953772	C	0.0165507	169298	1.0393	0.0764704	0.894644	1.20735	0.50412	0.614177	GPC6
rs113346921	1	10059718	C	0.0272177	169173	0.988295	0.0614691	0.876121	1.11483	-0.191545	0.848099	RBP7
rs113362246	11	46917042	C	0.143492	167881	1.08912	0.0289723	1.029	1.15275	2.94656	0.00321334	LRP4
rs113385704	2	20421439	G	0.0337318	169128	1.10414	0.0529425	0.995309	1.22486	1.87114	0.0613251	SDC1
rs113414467	13	94271588	A	0.0156486	167842	0.985148	0.080945	0.840622	1.15452	-0.184862	0.853338	GPC6
rs113416520	19	11247447	T	0.0129404	169315	0.946699	0.0905819	0.792699	1.13062	-0.604689	0.545386	LDLR
rs113433972	16	67027382	G	0.0534767	169027	1.02059	0.0442464	0.935812	1.11305	0.460609	0.645079	CES4A
rs113441330	13	92644855	T	0.0519086	169365	0.997957	0.0450614	0.913599	1.0901	-0.0453796	0.963805	GPC5
rs113442660	5	88139709	T	0.0368925	169235	1.08706	0.0514962	0.982701	1.20251	1.62109	0.104997	MEF2C
rs113454255	1	953678	T	0.0915537	168191	0.995086	0.0346399	0.929769	1.06499	-0.142198	0.886924	AGRN
rs113457301	19	55586218	T	0.0993946	169320	0.957078	0.0339167	0.895524	1.02286	-1.29347	0.195847	RDH13
rs113475764	2	169992369	A	0.0609771	168514	1.02595	0.0413558	0.946073	1.11257	0.619504	0.535584	LRP2
rs113481196	13	92116112	G	0.0157224	169090	0.993969	0.0797568	0.850127	1.16215	-0.0758497	0.939539	GPC5
rs113484502	3	12348529	G	0.092377	168581	0.930956	0.0354952	0.868391	0.998028	-2.01558	0.0438441	PPARG
rs113503154	13	94327366	G	0.0150034	168162	0.918836	0.0859254	0.776423	1.08737	-0.98513	0.32456	GPC6
rs113525528	19	11247810	T	0.134149	169215	1.05996	0.0287253	1.00193	1.12134	2.02706	0.0426561	LDLR
rs113527684	10	85995453	T	0.112721	168912	0.943707	0.0322127	0.885967	1.00521	-1.79865	0.072074	RGR
rs113530070	5	88146538	C	0.0374749	169180	1.04086	0.0520557	0.939899	1.15266	0.769259	0.44174	MEF2C
rs113547217	13	93396008	A	0.0235018	169136	0.930748	0.0680436	0.814542	1.06353	-1.05471	0.291558	GPC5
rs113547574	13	92635381	A	0.0510092	169097	0.991445	0.0456347	0.906618	1.08421	-0.188271	0.850664	GPC5
rs113558250	5	88193149	C	0.0453509	167968	1.01282	0.0483417	0.921263	1.11348	0.263495	0.792169	MEF2C
rs113568355	1	68902493	T	0.0356124	169379	0.921757	0.0555713	0.826636	1.02782	-1.46611	0.14262	RPE65
rs113578258	1	22174380	C	0.0192194	168502	1.08809	0.0698369	0.9489	1.2477	1.2089	0.2267	HSPG2
rs113606459	1	92214744	T	0.0110846	169019	0.896677	0.100522	0.736327	1.09194	-1.08493	0.277951	TGFBR3
rs113627058	1	22219522	T	0.0120393	169113	1.06712	0.088528	0.897138	1.26932	0.733853	0.463039	HSPG2
rs113629543	3	12365434	A	0.0105466	167732	0.977036	0.0988908	0.804886	1.18601	-0.234922	0.814269	PPARG
rs113652208	3	12444702	A	0.144793	168951	0.945204	0.028887	0.893176	1.00026	-1.95085	0.0510748	PPARG
rs113688421	1	94567375	G	0.0381434	169230	0.956803	0.0529861	0.862423	1.06151	-0.833392	0.404624	ABCA4
rs113692892	13	93466885	C	0.0770126	168070	1.06481	0.036659	0.990982	1.14413	1.71286	0.0867376	GPC5
rs113710221	13	94865313	A	0.0577158	169139	0.983996	0.0428962	0.904649	1.0703	-0.376104	0.706839	GPC6
rs113712437	14	68203144	C	0.0133079	168283	0.899048	0.0913443	0.751676	1.07531	-1.16503	0.244007	RDH12
rs113721454	10	118388006	A	0.129422	167835	1.02816	0.02945	0.970497	1.08926	0.943097	0.345631	PNLIPRP2
rs113748830	2	170212665	A	0.0258047	168787	0.977416	0.0632448	0.863466	1.1064	-0.361191	0.717957	LRP2
rs113752250	13	94920975	G	0.0328248	168577	0.954617	0.0571265	0.853499	1.06771	-0.813026	0.416203	GPC6
rs113766232	X	132959697	G	0.0220118	169159	0.984528	0.0616376	0.872493	1.11095	-0.25298	0.800283	GPC3
rs113784128	13	92483776	C	0.0454492	169178	1.08459	0.0463937	0.990321	1.18784	1.75032	0.0800638	GPC5
rs113786554	1	22147000	G	0.101193	168263	1.03344	0.0328343	0.969025	1.10213	1.00167	0.316501	HSPG2
rs113794654	12	12324058	A	0.0368906	169379	1.09097	0.0510982	0.987001	1.20589	1.7039	0.0883997	LRP6
rs113795606	5	88150384	C	0.0375828	169213	1.03233	0.0521735	0.931987	1.14348	0.609918	0.541916	MEF2C
rs113799657	13	94500632	G	0.0141407	167672	0.89786	0.0896994	0.753107	1.07044	-1.20113	0.229701	GPC6
rs113829298	1	10061038	T	0.0272029	169173	0.989124	0.0614687	0.876857	1.11577	-0.177898	0.858803	RBP7
rs113831503	8	19825055	T	0.0335732	169153	0.984686	0.0557504	0.882761	1.09838	-0.276812	0.781925	LPL
rs1138469	1	22150118	T	0.0616566	169187	1.02023	0.0411696	0.941144	1.10597	0.486576	0.626559	HSPG2
rs113853781	3	43754522	A	0.014627	169379	1.0404	0.0823254	0.885366	1.22257	0.481027	0.630497	ABHD5
rs113869192	13	92484850	G	0.0454497	169143	1.08448	0.0463938	0.990217	1.18771	1.74806	0.0804542	GPC5
rs113877244	5	88150801	G	0.0375826	169214	1.03234	0.0521735	0.931994	1.14349	0.610059	0.541822	MEF2C
rs113877852	1	22219292	G	0.0136322	168682	0.922999	0.0892968	0.774804	1.09954	-0.897308	0.369555	HSPG2
rs113883444	2	169990510	A	0.0865123	168346	1.01015	0.0353764	0.942482	1.08267	0.285434	0.775312	LRP2
rs113884535	1	10055920	T	0.027209	169172	0.98889	0.0614687	0.876649	1.1155	-0.18175	0.855779	RBP7
rs113890707	13	93898687	A	0.0177171	169130	0.946873	0.0776386	0.813216	1.1025	-0.70313	0.481975	GPC6
rs113896239	13	95052694	A	0.0114734	168476	1.19564	0.0868778	1.00844	1.41759	2.05668	0.0397171	GPC6
rs113902307	12	7282851	T	0.0770581	168587	0.989446	0.0377488	0.918883	1.06543	-0.281069	0.778657	RBP5
rs113924410	1	68923240	C	0.030594	167680	0.919354	0.0601248	0.817155	1.03434	-1.39848	0.161968	RPE65
rs113947818	1	22146178	T	0.078652	169379	1.03732	0.036603	0.965507	1.11447	1.00097	0.316841	HSPG2
rs113953093	19	10115407	A	0.0236583	168884	1.04671	0.0649796	0.921541	1.18887	0.702523	0.482353	RDH8
rs113953523	12	57539834	A	0.0145115	168418	1.09417	0.0801407	0.935123	1.28027	1.12297	0.26145	LRP1
rs113956689	5	88073703	C	0.0382591	169097	1.07723	0.0508253	0.97509	1.19006	1.46364	0.143293	MEF2C
rs113980048	13	95058076	A	0.0208312	168089	1.11031	0.0666615	0.974318	1.26528	1.56968	0.116491	GPC6
rs113984755	1	92159504	C	0.03573	168640	1.02564	0.0534064	0.923706	1.13881	0.473972	0.63552	TGFBR3
rs113985866	13	94989990	G	0.0269696	169172	0.983572	0.0618951	0.871207	1.11043	-0.267614	0.788996	GPC6
rs114045521	1	94561271	G	0.0121148	169379	0.97024	0.0929287	0.808683	1.16407	-0.325106	0.745101	ABCA4
rs114054053	13	94599550	A	0.0335821	169123	0.91163	0.0575862	0.814332	1.02055	-1.60665	0.108132	GPC6
rs114055900	13	94563500	A	0.0101466	168430	0.969086	0.100613	0.795646	1.18033	-0.312103	0.754962	GPC6
rs1140648	12	57593101	G	0.316869	169379	1.02754	0.0213013	0.985523	1.07135	1.27535	0.202186	LRP1
rs114132007	13	94597014	C	0.0335848	169124	0.911644	0.0575862	0.814344	1.02057	-1.60639	0.108189	GPC6
rs114154348	3	43736890	A	0.0452448	169047	0.971148	0.0485269	0.883037	1.06805	-0.603306	0.546305	ABHD5
rs114165775	2	241414345	G	0.106469	168316	1.04453	0.0319331	0.981157	1.11199	1.36426	0.172484	GPC1
rs114196736	13	92097445	T	0.0154283	169234	1.00648	0.0801064	0.860238	1.17758	0.0806359	0.935731	GPC5
rs114215601	2	170097234	C	0.0310812	169379	0.993238	0.0576267	0.887159	1.112	-0.117738	0.906275	LRP2
rs114215930	1	22145188	A	0.0218086	167778	1.02914	0.0681224	0.900512	1.17615	0.421668	0.673267	HSPG2
rs114223955	3	139246875	C	0.0237603	169379	0.986306	0.0663814	0.86598	1.12335	-0.207714	0.835452	RBP1
rs114224118	2	241383513	A	0.0264979	168636	0.96889	0.0635033	0.855501	1.09731	-0.497674	0.618714	GPC1
rs114252958	3	12409938	T	0.0160333	168462	0.99986	0.0795752	0.855469	1.16862	-0.00176569	0.998591	PPARG
rs114305707	1	94556199	C	0.0178047	168776	0.952136	0.0766683	0.819293	1.10652	-0.639729	0.522349	ABCA4
rs11431794	1	92272033	A	0.332781	168940	1.04525	0.0210239	1.00305	1.08922	2.10495	0.0352954	TGFBR3
rs114329459	5	88195233	C	0.0120755	168937	1.0713	0.0887678	0.900231	1.27489	0.775928	0.437791	MEF2C
rs114330433	3	43769037	A	0.0241225	169282	0.94224	0.0664183	0.82723	1.07324	-0.895766	0.370378	ABHD5
rs114346750	13	92347396	G	0.0214991	169379	1.00089	0.0691377	0.874051	1.14614	0.0128896	0.989716	GPC5
rs114351604	13	92267374	A	0.0342281	168458	1.02383	0.0542106	0.920626	1.1386	0.434406	0.663994	GPC5
rs114418355	1	94560695	T	0.0172163	168358	0.913417	0.0795554	0.78154	1.06755	-1.13837	0.254968	ABCA4
rs114422836	16	55971056	A	0.0335572	168965	0.977437	0.0559257	0.875961	1.09067	-0.408065	0.683226	CES5A
rs114438612	1	31338312	A	0.0137288	168696	1.1626	0.0802674	0.993359	1.36067	1.87696	0.060524	SDC3
rs114441553	16	67045611	A	0.0312175	169344	1.09285	0.0552534	0.980681	1.21784	1.60689	0.108078	CES4A
rs114467922	13	92480364	A	0.0454527	169187	1.08457	0.0463937	0.990304	1.18782	1.74995	0.0801263	GPC5
rs114485334	16	67035160	T	0.031291	169378	1.09647	0.0551121	0.984202	1.22154	1.67103	0.0947163	CES4A
rs114496946	3	12481174	C	0.0134553	168744	1.0499	0.0852626	0.888329	1.24087	0.571164	0.567888	PPARG
rs114500484	13	92510508	T	0.0121814	169356	1.02195	0.0895903	0.857375	1.21812	0.242371	0.808493	GPC5
rs114502069	1	22210597	A	0.0161741	168974	1.14583	0.0754077	0.988404	1.32834	1.80529	0.0710295	HSPG2
rs114505368	13	92484453	C	0.0453965	169132	1.08595	0.0463987	0.991547	1.18933	1.77701	0.0755673	GPC5
rs114546866	1	22208834	A	0.0138814	167923	1.03682	0.0845705	0.878451	1.22374	0.427578	0.668958	HSPG2
rs114560268	2	241373507	A	0.014069	169379	1.03962	0.0836202	0.882468	1.22477	0.464716	0.642135	GPC1
rs114605659	19	11253305	A	0.0127995	169264	0.95142	0.0909258	0.796116	1.13702	-0.547693	0.583903	LDLR
rs114632091	16	55862791	T	0.1566	168209	1.01772	0.0274199	0.964468	1.07391	0.640525	0.521832	CES1
rs114648421	2	170027496	A	0.0337217	169075	1.15646	0.0519946	1.04442	1.28053	2.79581	0.00517699	LRP2
rs114658756	1	94505275	C	0.0201522	168195	0.952026	0.0723765	0.826117	1.09712	-0.679272	0.496966	ABCA4
rs11466542	1	92372768	C	0.309912	168824	1.01064	0.0215922	0.968762	1.05433	0.49014	0.624035	TGFBR3
rs11466552	1	92365401	G	0.077001	169199	0.919894	0.0386929	0.852711	0.992369	-2.15795	0.0309319	TGFBR3
rs11466555	1	92364370	T	0.0613239	169102	0.946334	0.0424342	0.870812	1.02841	-1.29989	0.193638	TGFBR3
rs11466561	1	92314842	C	0.0667304	167802	0.908646	0.0417806	0.837203	0.986185	-2.29293	0.0218521	TGFBR3
rs11466563	1	92314716	C	0.0667703	168151	0.908441	0.0417107	0.837129	0.985827	-2.30218	0.0213252	TGFBR3
rs11466573	1	92262306	T	0.441368	168627	0.973352	0.020164	0.935635	1.01259	-1.33947	0.180416	TGFBR3
rs11466579	1	92199920	A	0.0853081	168624	0.993586	0.0358646	0.926142	1.06594	-0.179412	0.857614	TGFBR3
rs11466581	1	92196053	T	0.0438425	169379	0.923374	0.0502219	0.836814	1.01889	-1.58737	0.112428	TGFBR3
rs11466595	1	92185735	A	0.0120869	169068	0.935345	0.0940536	0.777881	1.12468	-0.710661	0.477294	TGFBR3
rs11466597	1	92185351	C	0.0119255	169133	1.00777	0.0906332	0.843755	1.20368	0.08545	0.931904	TGFBR3
rs11466603	1	92177653	G	0.0132422	169043	0.938158	0.0897811	0.786782	1.11866	-0.711025	0.477068	TGFBR3
rs11466605	1	92177352	C	0.0879458	169360	0.996785	0.0351435	0.930438	1.06786	-0.0916276	0.926994	TGFBR3
rs114694170	5	88180196	C	0.0576295	167987	1.12351	0.0409661	1.03682	1.21744	2.84271	0.0044732	MEF2C
rs114715446	2	241371112	A	0.01232	167938	0.858603	0.0962451	0.710998	1.03685	-1.58397	0.113202	GPC1
rs114758722	14	68174961	A	0.140809	168917	0.990173	0.0287048	0.936003	1.04748	-0.344056	0.730804	RDH12
rs114761239	1	94569447	G	0.02815	169112	0.935695	0.0619805	0.82866	1.05656	-1.07236	0.283559	ABCA4
rs114804839	2	241405214	T	0.0316412	169131	0.985616	0.0574795	0.880605	1.10315	-0.252058	0.800996	GPC1
rs114812001	13	92546931	A	0.0217362	168935	1.09384	0.0657613	0.961567	1.24432	1.364	0.172566	GPC5
rs114820161	5	88116405	C	0.0371467	168494	1.05171	0.0517262	0.950309	1.16392	0.974618	0.32975	MEF2C
rs114823028	11	68074781	A	0.0390935	168647	1.03711	0.050753	0.938913	1.14558	0.718013	0.472749	LRP5
rs114832145	16	55850356	C	0.0535217	169352	1.00105	0.0442471	0.917897	1.09174	0.0238019	0.981011	CES1
rs114843810	5	88195380	G	0.0532709	168150	1.01702	0.0441657	0.932686	1.10898	0.382122	0.702371	MEF2C
rs114846969	19	11191197	A	0.116121	168544	1.00865	0.031159	0.948895	1.07217	0.276434	0.782215	LDLR
rs114857705	3	12376677	C	0.0122155	168925	0.916874	0.0937728	0.76294	1.10187	-0.925478	0.354717	PPARG
rs114885312	1	952345	T	0.0362747	167858	1.14796	0.0507218	1.03933	1.26795	2.72046	0.00651913	AGRN
rs114889208	2	241413846	A	0.0314384	168997	0.984596	0.0577459	0.879234	1.10258	-0.268834	0.788058	GPC1
rs114897005	2	170141921	C	0.049342	169379	1.03409	0.045323	0.946191	1.13015	0.739592	0.459548	LRP2
rs114899707	3	12408335	C	0.02049	168521	0.947119	0.0726679	0.82139	1.09209	-0.74766	0.454665	PPARG
rs114910989	13	92078522	T	0.0154762	169195	1.00916	0.0798486	0.862961	1.18012	0.114148	0.909121	GPC5
rs114927249	2	170035581	T	0.0333351	168816	1.15465	0.0523461	1.04206	1.27941	2.7471	0.0060125	LRP2
rs114945908	1	22248241	A	0.0188192	168976	0.97489	0.0740561	0.843178	1.12718	-0.343392	0.731304	HSPG2
rs114965955	8	19828624	A	0.0271541	169293	0.964056	0.0624238	0.853035	1.08953	-0.586411	0.557599	LPL
rs114976219	1	94595369	T	0.0154496	169260	1.09637	0.0774417	0.941977	1.27608	1.18809	0.234796	ABCA4
rs114993161	1	22256383	T	0.0114864	168722	1.04689	0.0916219	0.874811	1.25283	0.500192	0.61694	HSPG2
rs114999027	1	92230074	C	0.0255398	168267	0.943779	0.0649795	0.83092	1.07197	-0.890493	0.373201	TGFBR3
rs115016336	13	92342284	G	0.0209882	169047	1.00902	0.0697957	0.88001	1.15693	0.128591	0.897681	GPC5
rs1150185	X	133112360	T	0.116069	169025	0.974136	0.028264	0.92164	1.02962	-0.927116	0.353866	GPC3
rs115019212	3	43736891	T	0.0452448	169047	0.971148	0.0485269	0.883037	1.06805	-0.603306	0.546305	ABHD5
rs115027961	5	88037781	T	0.0124455	169379	0.927964	0.0926604	0.773853	1.11277	-0.806844	0.419757	MEF2C
rs115037519	13	92238935	G	0.0865627	169178	1.07074	0.0346624	1.00041	1.14601	1.97184	0.0486273	GPC5
rs115050781	2	170088576	A	0.0113911	168816	0.972784	0.0952149	0.807178	1.17237	-0.289798	0.771971	LRP2
rs115053927	13	92484480	C	0.045397	169130	1.08593	0.0463987	0.991532	1.18931	1.77668	0.0756205	GPC5
rs115060707	3	43737124	G	0.0241975	169377	0.938734	0.0664135	0.82416	1.06924	-0.951955	0.34112	ABHD5
rs115077972	1	92331462	C	0.0187379	168856	0.81725	0.0809172	0.697394	0.957705	-2.49403	0.0126302	TGFBR3
rs115088780	1	92309464	C	0.020649	169379	0.931013	0.0724974	0.807692	1.07316	-0.985991	0.324138	TGFBR3
rs115098856	2	20417982	A	0.045061	168183	0.988473	0.0485121	0.898817	1.08707	-0.238985	0.811118	SDC1
rs115134079	2	170205992	A	0.0456786	169379	1.0405	0.0471104	0.948729	1.14115	0.842749	0.399369	LRP2
rs115161754	5	88013586	G	0.0332777	168281	1.09439	0.0537623	0.984938	1.216	1.67767	0.093411	MEF2C
rs115173821	11	816233	G	0.0219147	168996	1.06304	0.0664935	0.933145	1.21101	0.919334	0.357921	PNPLA2
rs115185827	2	241371115	T	0.0122647	167921	0.862296	0.0962906	0.713992	1.0414	-1.53864	0.123892	GPC1
rs1151996	3	12445807	C	0.375852	168951	1.01014	0.0205345	0.970296	1.05163	0.491505	0.623069	PPARG
rs1151997	3	12446004	G	0.476991	169236	1.01781	0.0199357	0.978807	1.05837	0.885462	0.375907	PPARG
rs1151998	3	12446492	G	0.477386	169163	1.01528	0.0199353	0.976378	1.05574	0.760797	0.446779	PPARG
rs1151999	3	12447153	G	0.477356	169379	1.01597	0.0199229	0.977059	1.05642	0.795039	0.426591	PPARG
rs1152003	3	12477055	G	0.33143	168971	0.972025	0.0212809	0.932316	1.01343	-1.33328	0.182441	PPARG
rs1152005	3	12483451	T	0.0932437	168880	0.95022	0.0348944	0.887406	1.01748	-1.46331	0.143383	PPARG
rs11524050	12	57354514	A	0.0883453	168764	1.09119	0.0341158	1.02061	1.16665	2.55803	0.0105267	RDH16
rs115241590	3	139244182	C	0.0458971	169379	1.02163	0.047109	0.93152	1.12045	0.454153	0.649719	RBP1
rs115246379	13	92326478	A	0.0226156	168910	1.01784	0.066977	0.892626	1.16062	0.264037	0.791751	GPC5
rs115268415	2	241386286	T	0.0254103	168239	0.91031	0.0664435	0.799158	1.03692	-1.41428	0.15728	GPC1
rs115271255	2	241368668	T	0.0275005	169033	0.978655	0.0619657	0.866731	1.10503	-0.348191	0.727697	GPC1
rs115279245	1	31356450	A	0.0525095	169379	1.00132	0.0446871	0.917351	1.09298	0.0295294	0.976442	SDC3
rs115291265	3	12478861	T	0.0161354	169379	1.03394	0.0785403	0.886421	1.206	0.424914	0.670899	PPARG
rs115294386	13	94602121	A	0.03357	169124	0.914989	0.0575033	0.817464	1.02415	-1.54501	0.122343	GPC6
rs11531577	7	99778227	T	0.216013	169298	0.980047	0.0243577	0.934358	1.02797	-0.827461	0.407976	GPC2
rs115351721	1	22220638	A	0.0135702	169379	0.930028	0.0891829	0.780878	1.10767	-0.813392	0.415994	HSPG2
rs115368895	5	88160198	C	0.0585203	169155	1.01761	0.0424243	0.936418	1.10584	0.411478	0.680722	MEF2C
rs115371758	2	170137037	T	0.014745	169379	1.08037	0.0800179	0.923548	1.26381	0.966031	0.334029	LRP2
rs115379382	16	67039604	C	0.0312838	169369	1.09675	0.0551126	0.984452	1.22185	1.67563	0.0938107	CES4A
rs11539586	19	33698018	T	0.0367844	169379	0.989071	0.0532089	0.891119	1.09779	-0.206533	0.836375	LRP3
rs115406048	1	94487620	T	0.0219606	168256	0.964996	0.0688857	0.843121	1.10449	-0.517255	0.604978	ABCA4
rs115410176	2	169979288	T	0.0104091	168459	1.0471	0.0960652	0.867393	1.26403	0.479064	0.631893	LRP2
rs115413516	5	88144989	C	0.0338127	168147	1.09146	0.0538487	0.98214	1.21296	1.6253	0.104098	MEF2C
rs11542481	19	33699609	A	0.0367748	169097	0.988815	0.0532871	0.890752	1.09767	-0.211092	0.832816	LRP3
rs11544712	10	118387282	G	0.334197	169379	1.00547	0.0211122	0.964718	1.04795	0.258596	0.795947	PNLIPRP2
rs115467268	5	88031518	G	0.0208834	167837	1.00046	0.0701771	0.871895	1.14798	0.00652387	0.994795	MEF2C
rs115478315	2	170027039	G	0.0477075	169009	1.04018	0.0460696	0.950372	1.13847	0.855065	0.392515	LRP2
rs11549984	3	139258411	A	0.119303	169329	1.00654	0.0306578	0.94784	1.06887	0.212614	0.831628	RBP1
rs115504097	2	170018501	T	0.0503095	169143	1.04606	0.0447883	0.958152	1.14204	1.00549	0.314661	LRP2
rs11552570	1	22154387	A	0.0532967	168622	0.982843	0.0446449	0.900497	1.07272	-0.38764	0.698282	HSPG2
rs115535070	3	12397615	A	0.0184283	168871	0.953534	0.0760354	0.821514	1.10677	-0.62576	0.531472	PPARG
rs115543279	13	92113706	T	0.0198066	168984	1.02374	0.0709926	0.890758	1.17657	0.330461	0.741052	GPC5
rs115562488	12	57335608	A	0.0346515	168117	1.06379	0.0533377	0.958198	1.18102	1.15938	0.246301	RDH16
rs115569491	1	94472654	G	0.0201235	169379	1.0325	0.0701404	0.899884	1.18466	0.455991	0.648397	ABCA4
rs1155717	13	93523248	C	0.0403068	169314	1.03741	0.0500728	0.940433	1.14438	0.733453	0.463282	GPC5
rs115590886	6	35758587	A	0.0125099	168346	1.09953	0.08568	0.929559	1.30059	1.10743	0.268108	CLPS
rs115594766	19	11190110	G	0.118668	169283	1.01143	0.0307508	0.952271	1.07426	0.36958	0.711696	LDLR
rs115596217	12	7283906	G	0.0397902	168157	0.936778	0.0523819	0.845374	1.03806	-1.24679	0.212474	RBP5
rs115600302	13	92504473	G	0.126795	168966	0.999396	0.0300366	0.94226	1.06	-0.0201004	0.983963	GPC5
rs115600691	1	22210134	C	0.0103983	168585	0.99798	0.0981002	0.823415	1.20955	-0.020614	0.983554	HSPG2
rs115600819	1	94467143	T	0.0103909	168273	1.06848	0.0968809	0.88369	1.2919	0.683663	0.494188	ABCA4
rs115640586	11	68156699	A	0.0894987	168360	0.967101	0.0354434	0.902199	1.03667	-0.943836	0.345253	LRP5
rs115642349	13	92150357	T	0.0260629	169379	1.05441	0.061198	0.935226	1.18878	0.865691	0.386659	GPC5
rs115650091	2	170134834	C	0.0516976	168973	1.01318	0.0448259	0.927967	1.10623	0.292199	0.770134	LRP2
rs11568310	16	66975195	T	0.0170505	169379	1.04074	0.0756592	0.897306	1.2071	0.52778	0.597652	CES2
rs11568311	16	66971257	A	0.0599041	169379	1.02505	0.0417807	0.944459	1.11253	0.592276	0.553666	CES2
rs115688512	1	92380356	C	0.0568068	168677	0.959236	0.0437658	0.880384	1.04515	-0.950918	0.341646	TGFBR3
rs115693075	1	92362649	T	0.0218209	169379	0.948692	0.0700369	0.827008	1.08828	-0.752041	0.452026	TGFBR3
rs115702407	1	22248738	A	0.0190393	169019	0.968206	0.073866	0.837709	1.11903	-0.437416	0.66181	HSPG2
rs11570891	8	19822810	T	0.10745	169227	1.05221	0.0316143	0.988992	1.11947	1.60985	0.107431	LPL
rs11570892	8	19823617	G	0.15746	169078	0.936445	0.0280113	0.886419	0.989295	-2.34421	0.0190675	LPL
rs1157238	13	93517731	A	0.466407	169379	0.975732	0.0199909	0.938241	1.01472	-1.22891	0.219104	GPC5
rs11574424	11	68125376	T	0.028758	169379	1.01629	0.0593013	0.904771	1.14155	0.272426	0.785294	LRP5
rs11576557	1	92323809	T	0.0988887	168993	0.952696	0.0341462	0.891023	1.01864	-1.41917	0.155849	TGFBR3
rs115771826	16	55993337	C	0.0349259	169072	0.983166	0.0547211	0.883178	1.09447	-0.310247	0.756373	CES5A
rs11578002	1	22241017	A	0.0147074	169166	1.15502	0.0779291	0.991413	1.34562	1.8493	0.0644144	HSPG2
rs11578569	1	92267219	T	0.333759	169260	1.04203	0.0209961	1.00002	1.0858	1.9608	0.0499026	TGFBR3
rs11578802	1	92197677	G	0.310785	169379	0.978008	0.0216242	0.937424	1.02035	-1.02834	0.30379	TGFBR3
rs11578833	1	10068175	A	0.0171479	169379	0.9968	0.0769947	0.857176	1.15917	-0.041627	0.966796	RBP7
rs11579207	1	92203190	C	0.100629	169379	0.988807	0.0332733	0.92638	1.05544	-0.33829	0.735145	TGFBR3
rs11579526	1	94572434	T	0.204925	169379	0.990654	0.0247618	0.943723	1.03992	-0.379221	0.704524	ABCA4
rs11579543	1	68921635	T	0.157844	169379	1.0026	0.0274029	0.950169	1.05792	0.0946255	0.924612	RPE65
rs11579545	1	22249333	T	0.381218	168918	1.00115	0.0205545	0.961615	1.0423	0.0557239	0.955562	HSPG2
rs11580031	1	92346065	A	0.303301	168669	0.985605	0.021744	0.944484	1.02852	-0.666825	0.504884	TGFBR3
rs11580045	1	92346099	A	0.303391	168680	0.985569	0.0217438	0.944449	1.02848	-0.668538	0.50379	TGFBR3
rs11581438	1	22232552	A	0.0312156	168185	0.996807	0.0573983	0.890745	1.1155	-0.0557244	0.955561	HSPG2
rs11581439	1	22232553	A	0.0307521	168850	1.00867	0.0573849	0.901374	1.12875	0.150511	0.880361	HSPG2
rs11582136	1	92199184	G	0.0851901	168576	0.99281	0.0358973	0.925359	1.06518	-0.201028	0.840677	TGFBR3
rs115821742	5	88148696	T	0.0224072	169187	0.914494	0.0699074	0.797399	1.04878	-1.27861	0.201035	MEF2C
rs11583606	1	92349247	T	0.0373718	169379	0.964168	0.0533922	0.868371	1.07053	-0.683429	0.494336	TGFBR3
rs115840164	3	43736892	A	0.0452464	169041	0.971108	0.048527	0.883001	1.06801	-0.604144	0.545748	ABHD5
rs11584053	1	22200300	A	0.0321924	169124	1.00568	0.0562269	0.900741	1.12285	0.100762	0.919739	HSPG2
rs11584349	1	1000156	C	0.274465	168987	1.03792	0.0222294	0.99367	1.08414	1.67432	0.0940677	AGRN
rs11584510	1	31340436	T	0.0983416	169379	1.01842	0.0333021	0.954072	1.08711	0.548141	0.583595	SDC3
rs11584596	1	31333066	A	0.0410868	168290	0.969706	0.0508447	0.87773	1.07132	-0.605027	0.545161	SDC3
rs11585105	1	92365816	A	0.395612	168654	0.990422	0.0204442	0.95152	1.03091	-0.470771	0.637804	TGFBR3
rs115860509	2	170078012	G	0.0128199	169034	1.04214	0.0877758	0.877426	1.23777	0.470228	0.638192	LRP2
rs11586269	1	22153822	C	0.0622516	169112	1.02209	0.0409777	0.943209	1.10756	0.533159	0.593923	HSPG2
rs11586789	1	22198190	T	0.0321696	169057	1.00973	0.0561562	0.904496	1.12722	0.172492	0.863051	HSPG2
rs11587853	1	22200080	T	0.0316482	169062	1.00125	0.0568159	0.895734	1.11919	0.0219134	0.982517	HSPG2
rs11587857	1	22260308	C	0.236842	167956	0.992002	0.0236181	0.947128	1.039	-0.340002	0.733855	HSPG2
rs11587885	1	22215419	C	0.031449	169274	1.00551	0.0567995	0.89958	1.12392	0.0967836	0.922898	HSPG2
rs115881710	3	12406006	G	0.01327	168651	0.845332	0.0936305	0.703605	1.01561	-1.79457	0.0727226	PPARG
rs115892502	5	88102233	G	0.0389627	169213	1.08318	0.0502098	0.981665	1.1952	1.5914	0.11152	MEF2C
rs115895693	1	22237438	T	0.0307277	168561	1.01519	0.0573135	0.907326	1.13588	0.2631	0.792473	HSPG2
rs11589829	1	22227188	T	0.308837	168477	1.01158	0.0216446	0.969559	1.05541	0.531725	0.594916	HSPG2
rs115902391	1	22185862	T	0.0113296	169379	1.03855	0.0919757	0.86724	1.24371	0.411294	0.680857	HSPG2
rs115923953	1	68884860	T	0.0144705	169379	0.914394	0.0879002	0.769684	1.08631	-1.01813	0.308618	RPE65
rs11595145	10	118389065	G	0.333832	169229	1.00619	0.0211264	0.965375	1.04873	0.291993	0.770292	PNLIPRP2
rs11595537	10	94843688	T	0.158563	168980	1.01363	0.027262	0.960893	1.06927	0.49667	0.619422	CYP26A1
rs115963344	1	22171466	T	0.0611707	169354	1.00859	0.0413728	0.93003	1.09378	0.206676	0.836263	HSPG2
rs11596626	10	118378960	A	0.0281802	168966	0.946084	0.0620099	0.837812	1.06835	-0.89379	0.371434	PNLIPRP2
rs11599083	10	118388223	C	0.198701	169325	0.989664	0.0249598	0.942414	1.03928	-0.41626	0.67722	PNLIPRP2
rs116008773	5	88145901	G	0.0223997	169243	0.928688	0.0694922	0.810434	1.0642	-1.06462	0.287047	MEF2C
rs11601921	11	68073855	T	0.0760113	168646	1.00204	0.0378084	0.930467	1.07911	0.0538072	0.957089	LRP5
rs11602256	11	68144283	T	0.333794	167822	0.976443	0.0213365	0.936451	1.01814	-1.1173	0.263865	LRP5
rs11603423	11	68110975	A	0.103952	169353	0.989415	0.0329162	0.927599	1.05535	-0.323291	0.746475	LRP5
rs11603492	11	68206475	A	0.0557955	168768	1.03816	0.0429275	0.954387	1.12929	0.872397	0.382992	LRP5
rs116037309	13	92320020	A	0.0244199	168940	0.982577	0.0654735	0.864242	1.11711	-0.268452	0.788352	GPC5
rs11604447	11	68118458	T	0.103902	169337	0.990025	0.0329158	0.928171	1.056	-0.304578	0.760688	LRP5
rs116053435	3	12416221	G	0.0170257	168304	0.872593	0.082697	0.742027	1.02613	-1.64802	0.0993486	PPARG
rs116058094	2	241404810	A	0.0363678	167937	0.964741	0.0545046	0.866995	1.07351	-0.658581	0.510165	GPC1
rs11606439	11	68167154	T	0.0743921	169178	0.971632	0.0384444	0.90111	1.04767	-0.748557	0.454124	LRP5
rs11606992	11	46931941	T	0.143371	167799	1.08821	0.0289887	1.0281	1.15182	2.91599	0.00354566	LRP4
rs1160709	13	93884256	T	0.484701	169132	1.00236	0.0199439	0.963931	1.04231	0.118004	0.906064	GPC6
rs116073090	13	92475145	G	0.0454997	169166	1.08381	0.0463955	0.989606	1.18699	1.73476	0.0827834	GPC5
rs116083442	12	125344093	G	0.0961966	168665	1.01107	0.0337868	0.946289	1.0803	0.325965	0.744451	SCARB1
rs116084192	15	74497557	C	0.0217441	169379	1.09753	0.0654043	0.965479	1.24763	1.42282	0.154788	STRA6
rs11608501	12	125288667	G	0.471206	168682	1.01739	0.0200345	0.978213	1.05813	0.860474	0.389528	SCARB1
rs116085632	2	241369135	G	0.0409119	169144	0.921384	0.0523715	0.8315	1.02099	-1.56341	0.117956	GPC1
rs11609634	12	12309687	T	0.480008	168841	1.01216	0.0200497	0.973158	1.05273	0.602879	0.546589	LRP6
rs1160985	19	45403412	T	0.43181	169379	1.05826	0.0200899	1.0174	1.10076	2.81873	0.00482147	APOE
rs11609859	12	125288661	C	0.471233	168698	1.01732	0.0200327	0.978155	1.05806	0.857407	0.39122	SCARB1
rs11611108	12	12383206	C	0.191369	168227	0.961785	0.0257492	0.914451	1.01157	-1.51322	0.130223	LRP6
rs11612037	12	57613773	T	0.0520873	169379	1.07092	0.0435957	0.983219	1.16645	1.57177	0.116004	LRP1
rs11613668	12	57345780	T	0.0357789	168493	1.07233	0.0523142	0.96783	1.18812	1.33491	0.181905	RDH16
rs116146611	1	94569966	T	0.0113313	169177	1.03934	0.0926444	0.86676	1.24628	0.416507	0.677039	ABCA4
rs116149341	1	94501972	A	0.0247062	168642	0.981416	0.0647966	0.864367	1.11432	-0.289505	0.772195	ABCA4
rs116149671	1	92226041	T	0.0254616	168273	0.927601	0.0655884	0.815703	1.05485	-1.14584	0.251863	TGFBR3
rs11615630	12	125341870	T	0.405437	169379	0.996681	0.0203305	0.957747	1.0372	-0.163532	0.8701	SCARB1
rs11616198	13	93468030	A	0.0210266	169048	0.906725	0.0725501	0.78654	1.04527	-1.34963	0.177135	GPC5
rs11616329	13	93381809	G	0.0602256	168973	0.943508	0.0431	0.867079	1.02667	-1.34921	0.177271	GPC5
rs11616428	13	93376790	C	0.0534053	169000	0.929135	0.0459256	0.849155	1.01665	-1.60044	0.1095	GPC5
rs11616549	13	92309838	G	0.0843959	167757	0.925533	0.037162	0.860517	0.995461	-2.08237	0.0373084	GPC5
rs11616986	13	94913452	A	0.109806	169257	1.01107	0.0317644	0.950045	1.07602	0.346646	0.728857	GPC6
rs11617002	13	95032242	A	0.0884844	168493	0.997377	0.035228	0.930836	1.06867	-0.0745545	0.940569	GPC6
rs11617308	13	94108547	T	0.279924	168662	1.02355	0.0221612	0.980047	1.06899	1.05051	0.293482	GPC6
rs11617429	13	93264132	T	0.226794	168556	0.96972	0.0240549	0.925062	1.01653	-1.27825	0.201162	GPC5
rs11617476	13	94124745	T	0.192043	168910	0.963952	0.0256113	0.916759	1.01357	-1.43349	0.151717	GPC6
rs11617839	13	92960401	G	0.0419633	167849	1.08508	0.0482385	0.987194	1.19268	1.69277	0.0904995	GPC5
rs11617930	13	94453112	C	0.296662	169341	1.00379	0.0217713	0.961862	1.04755	0.173933	0.861918	GPC6
rs116180452	3	139164893	A	0.0144567	167881	0.976756	0.0847627	0.827248	1.15328	-0.277467	0.781421	RBP2
rs116181180	1	68923610	G	0.0151613	169379	0.935216	0.0839907	0.793267	1.10257	-0.797438	0.425197	RPE65
rs11618176	13	92175270	A	0.0279551	169379	0.883122	0.0639292	0.779119	1.00101	-1.94422	0.0518695	GPC5
rs11618179	13	94108112	A	0.467316	168781	0.975002	0.020029	0.937469	1.01404	-1.26393	0.206256	GPC6
rs11618219	13	94970818	A	0.377754	168414	1.01865	0.0206396	0.978261	1.0607	0.895061	0.370754	GPC6
rs11618902	13	93982012	A	0.205656	168237	1.02689	0.0246117	0.978531	1.07764	1.07816	0.280962	GPC6
rs11618917	13	93875843	T	0.0834908	169330	0.994482	0.0361099	0.926532	1.06742	-0.153223	0.878223	GPC6
rs11618940	13	93982262	A	0.206025	168516	1.02686	0.024573	0.978576	1.07753	1.07863	0.280755	GPC6
rs11619029	13	93492857	C	0.0948295	169035	0.971791	0.0344526	0.908337	1.03968	-0.83054	0.406234	GPC5
rs11619144	13	93982388	C	0.206171	168746	1.02614	0.0245641	0.977906	1.07675	1.05043	0.293518	GPC6
rs11619170	13	94107968	G	0.467404	168685	0.974606	0.0200324	0.937082	1.01363	-1.28401	0.199138	GPC6
rs11619398	13	93032569	A	0.0895458	168573	1.00977	0.0349372	0.942943	1.08134	0.278381	0.78072	GPC5
rs11619421	13	94108348	G	0.465885	168666	0.973668	0.0200355	0.936174	1.01266	-1.33188	0.182899	GPC6
rs11619422	13	92316104	G	0.124628	168557	0.927016	0.0310486	0.872285	0.98518	-2.44084	0.0146532	GPC5
rs11619543	13	94112210	T	0.283493	168646	1.02262	0.0220844	0.979301	1.06786	1.01286	0.311129	GPC6
rs11619550	13	94112231	T	0.283499	168646	1.02257	0.0220844	0.979253	1.0678	1.01065	0.312182	GPC6
rs11619603	13	94154569	G	0.457781	169120	0.983473	0.0200468	0.94558	1.02288	-0.831315	0.405796	GPC6
rs11619624	13	94704039	C	0.315905	168448	0.984801	0.0215591	0.944056	1.02731	-0.710383	0.477467	GPC6
rs11619626	13	94124734	A	0.192019	168910	0.964167	0.0256114	0.916963	1.0138	-1.42479	0.154217	GPC6
rs11619647	13	92267794	A	0.043304	168368	0.901322	0.0513791	0.814978	0.996814	-2.02207	0.0431686	GPC5
rs11619935	13	94595305	C	0.348945	169379	0.994694	0.0209118	0.954749	1.03631	-0.254411	0.799178	GPC6
rs11619994	13	94085809	A	0.253743	168708	1.00698	0.0229531	0.96268	1.05331	0.302924	0.761948	GPC6
rs116200666	16	55868872	T	0.0369187	169047	1.08709	0.050978	0.983724	1.20132	1.63806	0.10141	CES1
rs11620192	13	93273644	C	0.0142225	169379	1.00252	0.0840016	0.850338	1.18194	0.0299807	0.976082	GPC5
rs11620216	13	93243817	C	0.223452	168233	0.968981	0.0242205	0.924057	1.01609	-1.30097	0.193269	GPC5
rs11620291	13	94134647	C	0.218852	169199	0.995279	0.0241495	0.949268	1.04352	-0.195966	0.844637	GPC6
rs11620369	13	93873495	A	0.083632	169379	0.993448	0.0360914	0.925601	1.06627	-0.182141	0.855472	GPC6
rs11620426	13	92069331	G	0.437396	167721	0.992967	0.0202419	0.954344	1.03315	-0.348661	0.727344	GPC5
rs11620502	13	94970819	T	0.377743	168416	1.01855	0.0206413	0.978164	1.0606	0.890349	0.373279	GPC6
rs11620571	13	92753040	A	0.0358191	169379	1.04261	0.0526181	0.940444	1.15587	0.792998	0.427779	GPC5
rs11620761	14	68165719	C	0.140524	168968	0.990389	0.0287319	0.936158	1.04776	-0.336142	0.736764	RDH12
rs11621258	14	68169000	A	0.313395	168733	0.975497	0.0216492	0.934971	1.01778	-1.14591	0.251833	RDH12
rs116219174	3	12371377	A	0.0222407	168070	0.949625	0.069797	0.828211	1.08884	-0.740544	0.45897	PPARG
rs116219938	2	241372698	G	0.013592	168334	0.805459	0.0945235	0.669245	0.969398	-2.28877	0.0220925	GPC1
rs11622069	14	68166926	G	0.375695	168537	0.986968	0.0206725	0.947778	1.02778	-0.634555	0.525719	RDH12
rs116225175	5	88171287	C	0.0198431	169379	1.0174	0.0706107	0.885904	1.16841	0.244272	0.80702	MEF2C
rs11623711	14	68183558	G	0.140649	168910	0.986156	0.0287738	0.93208	1.04337	-0.484506	0.628027	RDH12
rs11623785	14	68183757	G	0.140647	168916	0.986162	0.0287739	0.932086	1.04338	-0.484268	0.628196	RDH12
rs11623961	14	68183881	A	0.140653	168912	0.986105	0.028774	0.932032	1.04332	-0.486279	0.626769	RDH12
rs116247504	2	170066552	C	0.023951	169158	0.974329	0.0656837	0.856634	1.10819	-0.395935	0.692153	LRP2
rs11624933	14	68177579	G	0.16098	167726	0.953615	0.0277203	0.903187	1.00686	-1.71337	0.0866453	RDH12
rs116254678	2	241385241	G	0.0162535	169379	0.851912	0.0843422	0.722108	1.00505	-1.90026	0.0573984	GPC1
rs11627201	14	68179080	G	0.142168	168895	0.991268	0.0285722	0.937282	1.04836	-0.306958	0.758876	RDH12
rs116280784	13	94163267	T	0.111587	168124	1.01651	0.0315485	0.955563	1.08135	0.519181	0.603635	GPC6
rs11629160	14	68168838	T	0.375763	168533	0.986736	0.0206725	0.947555	1.02754	-0.645912	0.518337	RDH12
rs11629951	15	58714173	C	0.0236393	169379	1.06687	0.0635422	0.941941	1.20837	1.01867	0.308361	LIPC
rs11629983	15	58811060	C	0.143851	168400	1.03441	0.0281241	0.978938	1.09303	1.20307	0.22895	LIPC
rs11629984	15	58811061	T	0.143668	168322	1.034	0.0281428	0.978513	1.09264	1.18814	0.234777	LIPC
rs116301197	2	170157394	A	0.0513844	169030	1.00905	0.0450109	0.923847	1.10211	0.20019	0.841332	LRP2
rs11630152	15	58800746	A	0.157769	169035	1.01192	0.027305	0.959187	1.06755	0.433907	0.664356	LIPC
rs11630220	15	58808174	A	0.145544	168894	1.01133	0.02825	0.956853	1.0689	0.398696	0.690117	LIPC
rs11630317	15	74471063	G	0.218483	169224	0.972638	0.0242802	0.927436	1.02004	-1.14261	0.2532	STRA6
rs11630438	15	74478512	C	0.157112	169379	0.992515	0.0275034	0.940429	1.04749	-0.273166	0.784725	STRA6
rs116306224	1	94578859	A	0.0143778	169150	0.987043	0.0838159	0.837514	1.16327	-0.155594	0.876353	ABCA4
rs116307387	3	139164458	T	0.0121473	169379	1.00168	0.0910291	0.838004	1.19733	0.0184746	0.98526	RBP2
rs11631153	15	58753992	A	0.0330186	168587	0.979564	0.0564254	0.877008	1.09411	-0.365921	0.714424	LIPC
rs11631178	15	58714787	C	0.10403	169379	0.996399	0.032737	0.934475	1.06243	-0.110187	0.912261	LIPC
rs11631240	15	78645534	T	0.44825	167816	1.00611	0.0201086	0.967224	1.04655	0.302713	0.762108	CRABP1
rs11631312	15	58775296	G	0.108489	168520	1.00217	0.0321494	0.940972	1.06735	0.067487	0.946194	LIPC
rs11631482	15	58833440	A	0.0833678	169082	1.05169	0.0354821	0.981034	1.12743	1.42031	0.155517	LIPC
rs11631896	15	58749348	A	0.104366	169102	0.994691	0.0327731	0.932806	1.06068	-0.162439	0.87096	LIPC
rs11631944	15	74472294	G	0.217891	168346	0.976723	0.0243412	0.931219	1.02445	-0.967589	0.33325	STRA6
rs11632415	15	78624909	G	0.125662	168901	1.00113	0.0302353	0.943528	1.06225	0.0373874	0.970176	CRABP1
rs11632618	15	58724706	A	0.0704013	169379	1.00795	0.0388028	0.934132	1.08759	0.203955	0.838389	LIPC
rs11633043	15	58837722	A	0.13182	169379	0.961302	0.029923	0.906545	1.01937	-1.31893	0.187192	LIPC
rs11633131	15	58803225	T	0.155151	168922	1.01993	0.0274328	0.966535	1.07627	0.719195	0.472021	LIPC
rs11633687	15	74490811	A	0.240294	169247	0.984188	0.0234258	0.940022	1.03043	-0.680379	0.496265	STRA6
rs116337926	2	170091101	A	0.0164428	168584	0.779675	0.0871718	0.657223	0.924941	-2.85504	0.00430321	LRP2
rs116340553	2	20426569	A	0.0113437	168199	1.10659	0.0903323	0.927035	1.32093	1.12124	0.262186	SDC1
rs11634902	15	58768822	A	0.169218	168052	0.986198	0.0267831	0.935764	1.03935	-0.518907	0.603825	LIPC
rs11635235	15	58811071	C	0.14627	169379	1.03156	0.0278712	0.976717	1.08947	1.11472	0.264973	LIPC
rs11635744	15	78645150	A	0.448046	167860	1.00579	0.0201075	0.966925	1.04622	0.287242	0.773927	CRABP1
rs116358158	2	170019834	T	0.0340859	169234	1.15915	0.0516314	1.04759	1.28259	2.86037	0.00423148	LRP2
rs11635868	15	74480679	T	0.0783642	168891	1.019	0.0369534	0.947807	1.09554	0.509381	0.610485	STRA6
rs116359735	1	31350122	G	0.0322413	169379	1.01149	0.0562013	0.905988	1.12927	0.203249	0.83894	SDC3
rs116364879	1	10048490	T	0.0275291	169348	0.983837	0.0612676	0.872514	1.10936	-0.265962	0.790269	RBP7
rs11638256	15	58772807	C	0.11912	168347	0.992467	0.0310079	0.933947	1.05465	-0.243853	0.807345	LIPC
rs11638347	15	58803138	C	0.155471	168855	1.0192	0.0274208	0.965874	1.07548	0.693719	0.487858	LIPC
rs116390516	12	12429367	C	0.0205424	169138	0.895607	0.0736405	0.775237	1.03467	-1.49719	0.134343	LRP6
rs116390729	13	92708391	C	0.050719	169256	0.993794	0.0456392	0.908758	1.08679	-0.136398	0.891507	GPC5
rs11639090	15	74470296	A	0.218497	169304	0.972568	0.0242739	0.92738	1.01996	-1.1459	0.251835	STRA6
rs116390945	6	35774748	A	0.0249469	168057	0.981174	0.0646461	0.864408	1.11371	-0.294	0.768758	CLPS
rs11639204	15	58852557	G	0.0154245	169341	0.999201	0.0813758	0.851894	1.17198	-0.00982118	0.992164	LIPC
rs11639369	15	74494946	T	0.218217	169022	0.972925	0.024324	0.92763	1.02043	-1.12846	0.259125	STRA6
rs11639549	16	81282379	G	0.401195	168817	0.990768	0.0204046	0.951927	1.03119	-0.45454	0.64944	BCMO1
rs11639550	16	81282383	G	0.400745	168812	0.991489	0.0204053	0.952618	1.03195	-0.418898	0.67529	BCMO1
rs11640168	16	81279378	G	0.317651	169033	0.994576	0.0214585	0.953613	1.0373	-0.253462	0.799912	BCMO1
rs11640301	16	81279680	G	0.298332	168991	0.991077	0.0218593	0.949512	1.03446	-0.410052	0.681768	BCMO1
rs11642457	16	81316392	G	0.465928	167761	1.02512	0.0200744	0.985572	1.06626	1.236	0.216458	BCMO1
rs116443724	13	92477679	G	0.0454556	169176	1.08457	0.0463937	0.990297	1.18781	1.7498	0.0801523	GPC5
rs116445246	5	88148517	A	0.0585351	169078	1.0191	0.0423923	0.937851	1.1074	0.446382	0.655321	MEF2C
rs11644603	16	81282654	A	0.401099	168805	0.989901	0.0204157	0.951073	1.03031	-0.497192	0.619053	BCMO1
rs116452354	1	22254558	G	0.0108189	169379	1.09472	0.091443	0.915095	1.3096	0.989664	0.322338	HSPG2
rs11645675	16	67010749	T	0.0620856	169379	1.01243	0.0411189	0.934036	1.0974	0.30038	0.763887	CES3
rs11646549	16	81279482	C	0.318753	168957	0.994098	0.0214568	0.953159	1.0368	-0.275865	0.782651	BCMO1
rs116475415	2	170155527	G	0.0514586	169097	1.00905	0.0449793	0.9239	1.10204	0.200232	0.841299	LRP2
rs116480433	2	170067106	G	0.0502365	169379	0.984449	0.0459551	0.899655	1.07723	-0.341063	0.733056	LRP2
rs116516866	16	66965195	T	0.0183262	167984	1.04632	0.0734643	0.906006	1.20836	0.616322	0.537682	CES2
rs116517756	3	12405480	A	0.030846	168531	1.07797	0.05591	0.966088	1.20281	1.34289	0.179309	PPARG
rs116530815	19	11212941	C	0.0270412	168909	0.969964	0.0622495	0.858556	1.09583	-0.489899	0.624206	LDLR
rs116534395	5	88064630	T	0.0219245	169080	0.910992	0.0709376	0.792743	1.04688	-1.31414	0.188801	MEF2C
rs116540213	2	241378833	A	0.0394847	168939	0.935172	0.0529993	0.842905	1.03754	-1.26464	0.206002	GPC1
rs116541633	13	95023969	T	0.0209184	168679	1.10576	0.0666823	0.970285	1.26014	1.50758	0.131661	GPC6
rs116547657	2	72354740	T	0.0341394	169379	1.03613	0.0541365	0.931818	1.15211	0.65553	0.512127	CYP26B1
rs116548657	16	81266657	C	0.0183374	168726	1.04716	0.072777	0.907955	1.2077	0.633166	0.526625	BCMO1
rs116568823	2	170046359	T	0.0138444	168732	0.91662	0.0886824	0.770376	1.09063	-0.981737	0.32623	LRP2
rs116655150	13	94889953	T	0.022654	169109	0.978213	0.0680541	0.856063	1.11779	-0.323687	0.746175	GPC6
rs116661462	1	22140728	T	0.0336174	168365	0.935203	0.0574376	0.835632	1.04664	-1.16634	0.243477	HSPG2
rs11667493	19	55585946	G	0.152881	168582	0.984667	0.0279009	0.932267	1.04001	-0.553796	0.579719	RDH13
rs11667563	19	55586170	G	0.1532	168939	0.986218	0.0278296	0.933865	1.04151	-0.498677	0.618007	RDH13
rs11668477	19	11195030	G	0.20886	169379	1.00047	0.0245707	0.953428	1.04983	0.0189869	0.984852	LDLR
rs11668605	19	11249474	C	0.241943	168868	0.972233	0.0234324	0.928592	1.01793	-1.20173	0.229469	LDLR
rs11669576	19	11222300	A	0.0496375	169116	1.02698	0.0456312	0.939119	1.12306	0.58342	0.55961	LDLR
rs116697309	2	170099453	T	0.0164371	169373	0.975828	0.0788934	0.836025	1.13901	-0.310152	0.756445	LRP2
rs116698906	1	22228614	C	0.0159222	169041	1.15143	0.0757813	0.992501	1.3358	1.86063	0.0627964	HSPG2
rs11670126	19	33681470	G	0.369901	169379	1.01932	0.0205513	0.979076	1.06121	0.931004	0.351852	LRP3
rs11671790	19	33700078	C	0.421611	169379	0.99933	0.0201448	0.960642	1.03958	-0.0332899	0.973443	LRP3
rs11671810	19	55564949	T	0.102246	169347	1.00497	0.0327636	0.942468	1.07163	0.151455	0.879617	RDH13
rs11671846	19	42940303	A	0.0778123	169202	0.975873	0.0375906	0.906559	1.05049	-0.649712	0.515878	LIPE
rs11672139	19	55565791	A	0.102236	169270	1.00486	0.0327855	0.942317	1.07155	0.147766	0.882528	RDH13
rs116725398	13	94950711	G	0.016409	169206	1.02871	0.0770446	0.884531	1.19639	0.367406	0.713316	GPC6
rs116751036	6	35767429	G	0.0267329	169379	0.879992	0.0653222	0.774241	1.00019	-1.95711	0.0503341	CLPS
rs116788687	1	22181360	C	0.0223949	168878	1.04812	0.0661746	0.920623	1.19327	0.710163	0.477603	HSPG2
rs11679947	2	170008644	A	0.491884	169117	1.00388	0.019956	0.965371	1.04392	0.19396	0.846207	LRP2
rs116838009	16	81303049	T	0.0103349	168942	1.05233	0.0973369	0.869558	1.27352	0.524026	0.60026	BCMO1
rs116841176	13	94900463	T	0.0259728	167733	0.989381	0.0632035	0.874107	1.11986	-0.168907	0.865869	GPC6
rs116844757	3	43732243	A	0.0241975	169377	0.938734	0.0664135	0.82416	1.06924	-0.951955	0.34112	ABHD5
rs116846397	13	94953550	A	0.0165481	169325	1.03951	0.0764702	0.894822	1.20759	0.506714	0.612356	GPC6
rs116848876	13	92879773	A	0.0122624	169379	1.15512	0.0850398	0.977781	1.36463	1.69574	0.0899356	GPC5
rs116850305	13	93285454	A	0.0110743	167731	1.14751	0.0902155	0.961537	1.36946	1.5252	0.127209	GPC5
rs11685268	2	170211551	A	0.495772	167925	1.01589	0.0200543	0.976732	1.05661	0.786004	0.431865	LRP2
rs116855242	11	46928336	A	0.0249824	169379	0.860565	0.0690137	0.751691	0.985209	-2.17589	0.0295636	LRP4
rs116857777	13	92896733	T	0.0372913	167787	0.929594	0.0548424	0.834856	1.03508	-1.33121	0.183119	GPC5
rs116862466	13	93355220	A	0.0119718	169314	1.16512	0.086356	0.983707	1.38	1.76974	0.0767709	GPC5
rs116865451	20	43970868	A	0.0220423	169379	0.978318	0.0686979	0.855076	1.11932	-0.31908	0.749665	SDC4
rs116866251	15	74509505	C	0.0245869	169379	0.937634	0.0661979	0.823542	1.06753	-0.972766	0.330669	STRA6
rs116873717	13	92102418	A	0.0154057	169126	1.00222	0.0803383	0.856209	1.17313	0.0276215	0.977964	GPC5
rs116875045	13	93460726	A	0.0131137	167954	0.916877	0.0919858	0.765619	1.09802	-0.943426	0.345463	GPC5
rs116881639	14	68182382	A	0.0201403	168865	0.940266	0.0729572	0.814985	1.08481	-0.844224	0.398544	RDH12
rs116885837	19	55563104	C	0.0149641	167735	1.1502	0.0776787	0.987768	1.33935	1.80152	0.0716207	RDH13
rs116886021	13	92747255	T	0.0516371	169258	0.992818	0.0452822	0.9085	1.08496	-0.159188	0.873521	GPC5
rs116886345	10	118375486	C	0.0209087	169379	1.07044	0.0675126	0.937765	1.22188	1.0082	0.31336	PNLIPRP2
rs116886614	19	11221951	G	0.0119425	169018	1.02109	0.0905847	0.854981	1.21946	0.230349	0.817821	LDLR
rs11689467	2	20430750	T	0.216685	167935	1.01733	0.0242168	0.970171	1.06678	0.709463	0.478037	SDC1
rs11689553	2	170067947	G	0.244227	169033	1.00935	0.023239	0.964407	1.05639	0.400423	0.688845	LRP2
rs116896522	15	58727641	A	0.0167593	168981	0.940579	0.0799812	0.804109	1.10021	-0.765928	0.443719	LIPC
rs116897482	16	81272783	A	0.0195539	169199	1.02756	0.0710139	0.894044	1.18101	0.382802	0.701867	BCMO1
rs116901111	13	92330314	G	0.0225507	168953	1.01703	0.0671026	0.891696	1.15998	0.251679	0.801289	GPC5
rs116903596	13	92842082	C	0.0285573	169379	1.11996	0.0568344	1.0019	1.25193	1.99332	0.0462262	GPC5
rs116910188	13	94013142	G	0.0171766	168747	0.982921	0.0774949	0.844413	1.14415	-0.222296	0.824084	GPC6
rs116913881	13	94573630	T	0.0313173	167974	1.0457	0.0563819	0.936297	1.16788	0.792523	0.428056	GPC6
rs116923818	19	33691018	T	0.0497607	168647	1.10276	0.0440608	1.01153	1.20223	2.22012	0.0264108	LRP3
rs116924132	10	118385931	T	0.0156395	169379	1.05176	0.0788207	0.901204	1.22746	0.640207	0.522038	PNLIPRP2
rs116924233	13	93179170	T	0.032152	167688	0.988788	0.057019	0.884237	1.1057	-0.197746	0.843244	GPC5
rs116924663	13	93893684	C	0.064763	169379	1.02002	0.0403386	0.942476	1.10393	0.491281	0.623228	GPC6
rs116925812	13	94844960	T	0.010695	169379	1.06016	0.0944312	0.881034	1.27571	0.618684	0.536125	GPC6
rs116930391	13	92089837	T	0.0273777	169353	1.03571	0.06028	0.920294	1.16559	0.582028	0.560548	GPC5
rs116934080	11	68193267	T	0.0129054	169231	0.968952	0.0895043	0.813048	1.15475	-0.352386	0.724549	LRP5
rs116946061	12	12398849	G	0.0577872	169034	1.00257	0.0427411	0.922001	1.09017	0.0599503	0.952195	LRP6
rs116954095	12	125316650	C	0.0101449	167917	1.10547	0.0959834	0.915896	1.33428	1.04467	0.296175	SCARB1
rs116964227	13	94970000	A	0.0198989	169105	1.13854	0.0674076	0.997633	1.29935	1.9248	0.054254	GPC6
rs116969866	13	94820724	A	0.0103708	168261	0.866597	0.10468	0.705852	1.06395	-1.3678	0.171376	GPC6
rs116971810	13	92740734	G	0.0547239	169277	0.972817	0.0443426	0.891839	1.06115	-0.621509	0.534265	GPC5
rs116973184	13	92193073	T	0.015353	168078	0.987682	0.0817358	0.841479	1.15929	-0.151645	0.879467	GPC5
rs116989707	10	95367290	A	0.0274975	169379	1.01825	0.0605612	0.904283	1.14658	0.298615	0.765234	RBP4
rs116990124	13	92069998	G	0.0159504	169275	1.00239	0.0788202	0.858905	1.16985	0.0302977	0.97583	GPC5
rs116990741	16	81288212	C	0.0166402	169379	0.934599	0.0799663	0.799021	1.09318	-0.845823	0.397651	BCMO1
rs117000954	13	94584072	C	0.0330835	168755	0.904123	0.0582731	0.806539	1.01351	-1.72961	0.0837003	GPC6
rs117001679	12	12372047	G	0.0577171	169066	1.00335	0.0427461	0.922712	1.09103	0.0781896	0.937677	LRP6
rs117008766	13	94030937	T	0.0210136	169152	0.99811	0.0695305	0.870952	1.14383	-0.0272074	0.978294	GPC6
rs117009181	12	125331024	C	0.14209	167788	0.954734	0.029079	0.901842	1.01073	-1.59298	0.111164	SCARB1
rs117010294	13	94590353	C	0.0331127	168757	0.90619	0.0581882	0.808517	1.01566	-1.69289	0.090476	GPC6
rs117021650	15	89763616	G	0.0298532	169379	0.944243	0.0603599	0.83889	1.06283	-0.950497	0.34186	RLBP1
rs117023598	19	11196792	A	0.0283428	169179	0.979397	0.0604675	0.869939	1.10263	-0.344287	0.730631	LDLR
rs117024365	13	92664011	G	0.0517467	168977	0.986063	0.0453614	0.90218	1.07775	-0.309405	0.757014	GPC5
rs117026536	8	19818773	T	0.101325	169031	1.04856	0.0325372	0.983779	1.11761	1.45735	0.14502	LPL
rs11702976	22	35475689	A	0.101574	168537	1.04242	0.0324545	0.978177	1.11088	1.28011	0.200505	ISX
rs11705037	22	35466275	C	0.0969217	169379	1.03743	0.0330987	0.97227	1.10697	1.11035	0.26685	ISX
rs11705043	22	35475240	A	0.0967549	169299	1.0399	0.0331043	0.974568	1.10961	1.18178	0.237292	ISX
rs11705067	22	35475363	C	0.0967525	169298	1.03994	0.0331042	0.974608	1.10965	1.18302	0.236801	ISX
rs11705089	22	35484107	T	0.0965815	169256	1.03965	0.0331407	0.974266	1.10942	1.17328	0.240682	ISX
rs117051171	13	92962230	A	0.0243537	169379	0.91194	0.0674018	0.799087	1.04073	-1.36763	0.171428	GPC5
rs117065903	8	97628886	T	0.0213532	168968	1.01358	0.0687673	0.885775	1.15983	0.196158	0.844487	SDC2
rs117071583	13	93077186	T	0.0110518	167801	1.07865	0.0933946	0.898224	1.29533	0.810697	0.41754	GPC5
rs117077941	11	68146369	A	0.0279236	168818	0.971235	0.0614358	0.861054	1.09552	-0.475072	0.634736	LRP5
rs117078908	15	58802478	A	0.0367283	169379	1.00469	0.0528353	0.90585	1.1143	0.0884655	0.929507	LIPC
rs11709077	3	12336507	A	0.118749	168856	0.999283	0.0308779	0.9406	1.06163	-0.0232318	0.981465	PPARG
rs117091263	19	11241002	A	0.0386964	169137	1.04537	0.0509127	0.946093	1.15507	0.871537	0.383461	LDLR
rs117092936	12	12315728	T	0.0228127	169379	1.09767	0.0640535	0.968163	1.2445	1.45485	0.145712	LRP6
rs117094958	13	92676457	T	0.0604178	169379	0.906972	0.043667	0.832577	0.988015	-2.23609	0.0253459	GPC5
rs11710969	3	12343591	A	0.24185	168627	0.967322	0.0235207	0.923741	1.01296	-1.41255	0.157788	PPARG
rs117110703	3	43761686	G	0.0241985	169349	0.938727	0.0664137	0.824153	1.06923	-0.952068	0.341062	ABHD5
rs117112372	22	35475457	A	0.0153177	169379	0.971686	0.0823262	0.826894	1.14183	-0.348884	0.727177	ISX
rs117117507	13	92106955	T	0.0494289	168960	0.96495	0.0466515	0.880633	1.05734	-0.764808	0.444386	GPC5
rs11712037	3	12344730	G	0.118908	168866	0.999907	0.0308501	0.941239	1.06223	-0.0030239	0.997587	PPARG
rs117136316	13	92227327	C	0.0383868	168300	1.03795	0.0512731	0.938712	1.14768	0.72644	0.467569	GPC5
rs11715016	3	12352688	C	0.239666	169319	0.966667	0.0235537	0.923056	1.01234	-1.43931	0.150063	PPARG
rs11715073	3	12352971	G	0.23966	169315	0.966707	0.0235534	0.923095	1.01238	-1.43756	0.150558	PPARG
rs117151690	15	58765397	C	0.0252231	168952	0.953476	0.0649921	0.839438	1.08301	-0.733025	0.463543	LIPC
rs117154624	13	92840087	G	0.0198099	168981	1.03251	0.070851	0.898637	1.18632	0.451496	0.651632	GPC5
rs117165159	13	92491194	G	0.0254784	169379	1.06399	0.0613503	0.943445	1.19994	1.01103	0.312	GPC5
rs117165556	13	92536551	C	0.0240397	168575	0.866381	0.0693868	0.756218	0.992592	-2.06712	0.0387229	GPC5
rs117165564	10	118400686	C	0.0114531	168295	0.870834	0.0998602	0.716035	1.0591	-1.38498	0.166058	PNLIPRP2
rs117165881	13	92819669	C	0.0264301	169182	1.04006	0.0613064	0.922301	1.17285	0.640637	0.521758	GPC5
rs117166167	16	81316322	G	0.0357778	169379	1.02096	0.0533303	0.919629	1.13345	0.388904	0.697347	BCMO1
rs117166448	20	43950951	T	0.0226474	169379	1.03672	0.0662162	0.910539	1.18039	0.544628	0.586009	SDC4
rs11716748	3	12336399	G	0.24084	168695	0.968069	0.0235501	0.924401	1.0138	-1.37801	0.1682	PPARG
rs117177571	3	43729902	A	0.0241975	169377	0.938734	0.0664135	0.82416	1.06924	-0.951955	0.34112	ABHD5
rs11718672	3	43726395	G	0.258278	168996	0.992828	0.0228099	0.94942	1.03822	-0.315545	0.752348	ABHD5
rs117191970	13	93318949	C	0.0163225	168142	1.0778	0.0762687	0.928153	1.25158	0.982389	0.325908	GPC5
rs117197199	13	95018587	A	0.0392079	169379	0.938832	0.0530269	0.846158	1.04166	-1.19031	0.233926	GPC6
rs117199990	8	19820916	T	0.102098	169303	1.04655	0.0324035	0.982155	1.11518	1.40427	0.160237	LPL
rs117219811	13	94408912	T	0.0335874	169379	0.965593	0.056144	0.864977	1.07791	-0.623619	0.532878	GPC6
rs117222957	16	55890052	G	0.0446378	169251	1.02195	0.0478479	0.930468	1.12243	0.453793	0.649978	CES5A
rs117224522	12	12369742	G	0.0577195	169059	1.00331	0.0427461	0.922678	1.09099	0.0773289	0.938362	LRP6
rs117225472	16	81265949	C	0.0109184	168157	1.02157	0.0956098	0.847001	1.23211	0.223187	0.82339	BCMO1
rs117225985	15	74495746	T	0.0214697	169285	1.10082	0.0656828	0.96785	1.25206	1.46244	0.143619	STRA6
rs117226159	13	94319138	C	0.0379517	168991	1.02548	0.0514782	0.927062	1.13435	0.488763	0.62501	GPC6
rs117226258	13	93077917	C	0.0110408	168330	1.04656	0.0932831	0.87169	1.25651	0.487874	0.625639	GPC5
rs117226407	13	94997151	T	0.0143304	169325	1.028	0.0826331	0.874288	1.20873	0.334164	0.738256	GPC6
rs117229373	13	92662591	C	0.0515937	169013	0.985681	0.0454334	0.901703	1.07748	-0.317448	0.750904	GPC5
rs117229957	13	92249546	A	0.0173302	168867	1.01051	0.075868	0.870884	1.17251	0.137768	0.890423	GPC5
rs117235839	13	92965647	G	0.048866	167683	1.0252	0.0460116	0.936789	1.12195	0.540823	0.588629	GPC5
rs117240337	13	94695943	T	0.031733	168153	0.986909	0.0575779	0.88159	1.10481	-0.228863	0.818975	GPC6
rs117242041	13	93525381	G	0.0186768	168471	1.06738	0.0722013	0.926537	1.22964	0.903177	0.366432	GPC5
rs117245349	10	118297222	G	0.0867046	169051	1.02613	0.035137	0.957841	1.09929	0.734097	0.46289	PNLIP
rs117249872	13	92092200	T	0.0360552	169379	1.03496	0.0526988	0.933397	1.14757	0.652068	0.514357	GPC5
rs117257957	19	55559078	G	0.0278459	169253	0.983495	0.0609771	0.872707	1.10835	-0.272933	0.784905	RDH13
rs117264457	19	45404432	A	0.0251064	169379	1.04181	0.0630544	0.920694	1.17885	0.649551	0.515982	APOE
rs117264532	13	94096015	A	0.0417094	168859	0.992261	0.049857	0.899886	1.09412	-0.155823	0.876172	GPC6
rs117266862	13	93887684	T	0.0102176	168484	0.964643	0.10171	0.790299	1.17745	-0.353922	0.723397	GPC6
rs1172683	13	93457208	T	0.0397744	168865	1.0321	0.0505151	0.934806	1.13951	0.625379	0.531723	GPC5
rs1172684	13	93413565	A	0.0102823	168444	1.22943	0.0906729	1.02925	1.46853	2.27795	0.0227297	GPC5
rs1172686	13	93431619	T	0.0244118	168955	0.933154	0.0667536	0.818715	1.06359	-1.03642	0.300006	GPC5
rs1172687	13	93433693	T	0.0241861	168961	0.946641	0.0666436	0.830727	1.07873	-0.822809	0.410617	GPC5
rs1172688	13	93434484	T	0.161956	167728	1.0025	0.0271264	0.950595	1.05724	0.0921274	0.926597	GPC5
rs117275696	13	94891946	C	0.0217741	168067	1.07674	0.0663668	0.945408	1.22632	1.11408	0.265247	GPC6
rs117278268	16	55981520	A	0.0229131	169379	1.04814	0.0656043	0.921675	1.19196	0.716716	0.473549	CES5A
rs117289001	11	68193582	A	0.0139943	169247	0.987956	0.0855376	0.835464	1.16828	-0.141661	0.887348	LRP5
rs117289720	19	10131756	T	0.120167	169023	1.07755	0.0299528	1.01611	1.1427	2.49363	0.0126446	RDH8
rs117292527	13	92630965	A	0.0310605	169379	1.0094	0.0573218	0.902129	1.12942	0.163135	0.870412	GPC5
rs117293359	13	94646470	G	0.0501399	168389	1.0335	0.0452007	0.945879	1.12924	0.728999	0.466002	GPC6
rs117297640	13	92351856	T	0.02157	168892	1.00865	0.0688512	0.881319	1.15437	0.125057	0.900478	GPC5
rs117299638	12	12378767	C	0.0577055	169048	1.00219	0.0427779	0.921588	1.08984	0.0510949	0.95925	LRP6
rs117307058	13	93173023	A	0.0582039	169078	0.984931	0.0427265	0.90581	1.07096	-0.355367	0.722314	GPC5
rs117311613	11	46876378	C	0.0419044	169338	0.945126	0.0512622	0.854781	1.04502	-1.10096	0.270915	LRP4
rs117314711	12	125290250	G	0.0297999	168776	0.944086	0.0600425	0.839273	1.06199	-0.958286	0.337918	SCARB1
rs117317257	13	94116821	G	0.0141231	168943	1.2255	0.0778624	1.05205	1.42754	2.6116	0.00901203	GPC6
rs117320946	13	93303130	A	0.0226481	168557	1.01223	0.0668011	0.888009	1.15382	0.181952	0.855621	GPC5
rs117321536	13	92079494	G	0.0503738	169334	0.966173	0.0461309	0.882649	1.0576	-0.745966	0.455688	GPC5
rs117324558	13	92288159	G	0.0139458	168545	1.05934	0.0831025	0.900113	1.24673	0.693636	0.48791	GPC5
rs117326033	13	94580985	G	0.157746	168695	1.01874	0.0272598	0.96574	1.07465	0.681144	0.49578	GPC6
rs117329346	12	7286591	T	0.0435178	169379	0.956746	0.0495545	0.868192	1.05433	-0.892294	0.372235	RBP5
rs11733126	4	155683278	G	0.114853	168416	0.966546	0.0317044	0.908313	1.02851	-1.07325	0.283157	LRAT
rs11733333	4	155683824	C	0.115181	168686	0.967065	0.031644	0.908909	1.02894	-1.05831	0.289912	LRAT
rs117335635	13	94419778	A	0.0132333	167872	1.13458	0.0832846	0.963703	1.33576	1.51604	0.12951	GPC6
rs117338748	15	58714239	A	0.0187865	169084	1.05018	0.0717265	0.912449	1.20869	0.682565	0.494881	LIPC
rs117343428	13	93008498	A	0.0424176	168468	1.06659	0.0483617	0.970139	1.17264	1.3331	0.1825	GPC5
rs117345198	8	74209258	C	0.044141	168664	1.03694	0.0479143	0.943996	1.13904	0.757111	0.448984	RDH10
rs117350179	3	12374332	G	0.0255975	169157	1.00781	0.0628509	0.891005	1.13993	0.123779	0.90149	PPARG
rs117352320	15	58709264	C	0.0240225	168904	1.0347	0.064366	0.912069	1.17383	0.53002	0.596098	LIPC
rs117354004	12	12364852	T	0.0310664	169379	0.947346	0.0587849	0.844249	1.06303	-0.920156	0.357491	LRP6
rs117356131	13	92852083	G	0.0186156	168676	1.0583	0.0723472	0.918386	1.21952	0.783173	0.433526	GPC5
rs117361256	13	94098545	T	0.0312181	169309	0.936061	0.0593757	0.833227	1.05159	-1.11282	0.265784	GPC6
rs117364450	14	68191362	T	0.0309695	168440	0.954361	0.0586031	0.850804	1.07052	-0.797108	0.425388	RDH12
rs11737125	4	155683713	G	0.11519	168457	0.967427	0.0316567	0.909226	1.02935	-1.04608	0.295523	LRAT
rs11737181	4	155683887	T	0.115251	168702	0.966979	0.0316329	0.908848	1.02883	-1.06151	0.28846	LRAT
rs117373926	19	11235077	G	0.043698	169104	0.872686	0.0518689	0.788328	0.966071	-2.62546	0.00865328	LDLR
rs117377573	15	78649790	C	0.011444	168167	1.03986	0.0922933	0.867793	1.24605	0.423536	0.671905	CRABP1
rs117385365	13	93941018	T	0.0118905	169379	1.102	0.087545	0.928248	1.30828	1.10947	0.267228	GPC6
rs117385661	16	67036913	C	0.0626728	168558	1.00484	0.0410996	0.927075	1.08914	0.117593	0.90639	CES4A
rs117395302	13	93288745	T	0.021676	168297	0.992014	0.0689021	0.866699	1.13545	-0.116376	0.907355	GPC5
rs117401265	13	92069362	T	0.048106	168503	0.970444	0.0471479	0.884786	1.06439	-0.636333	0.52456	GPC5
rs117403885	16	55909871	G	0.061634	169379	0.998984	0.0415049	0.920936	1.08365	-0.0244934	0.980459	CES5A
rs117405574	13	94951592	G	0.0144563	168854	1.07033	0.0813574	0.912574	1.25537	0.835467	0.403455	GPC6
rs117407402	16	81267392	C	0.0368641	169379	1.04268	0.0518122	0.941991	1.15412	0.806584	0.419906	BCMO1
rs117413193	15	74497705	T	0.0216583	169358	1.09748	0.0655404	0.96518	1.24791	1.41923	0.155833	STRA6
rs117421253	13	93091326	G	0.0154535	169379	1.02517	0.0802974	0.875884	1.1999	0.309585	0.756877	GPC5
rs117423069	19	11207777	T	0.125269	167875	1.00176	0.0302784	0.944044	1.06301	0.0581921	0.953596	LDLR
rs117424302	13	92423151	C	0.045327	169215	1.08911	0.0464729	0.994295	1.19297	1.83685	0.0662315	GPC5
rs117430216	8	74228325	T	0.056106	168841	0.984189	0.0435489	0.903669	1.07188	-0.365972	0.714386	RDH10
rs117432421	13	92698473	G	0.0521946	169299	0.983698	0.0451821	0.900332	1.07478	-0.363772	0.716028	GPC5
rs117442912	13	94603607	G	0.0336084	169080	0.916604	0.0574287	0.819027	1.02581	-1.51631	0.129442	GPC6
rs117444669	15	58703918	C	0.024698	168313	1.00555	0.0640511	0.886914	1.14005	0.0863448	0.931192	LIPC
rs11744850	5	88071933	G	0.339268	169148	1.04355	0.0209989	1.00147	1.0874	2.03012	0.0423448	MEF2C
rs117460732	13	94692439	C	0.0122514	167981	0.922281	0.0939266	0.767207	1.1087	-0.861369	0.389035	GPC6
rs117462748	13	94461625	G	0.0108405	168627	1.07732	0.0941214	0.895837	1.29557	0.791294	0.428772	GPC6
rs117464672	13	92291620	C	0.0166718	168758	0.996316	0.077851	0.855324	1.16055	-0.0474022	0.962193	GPC5
rs117465597	13	92243931	G	0.0205433	168668	0.982636	0.0707777	0.855356	1.12886	-0.247483	0.804535	GPC5
rs117482375	10	86011041	G	0.0158579	169379	0.984076	0.0798579	0.841499	1.15081	-0.201009	0.840691	RGR
rs117487057	20	43982399	C	0.0202091	169379	0.994761	0.0715787	0.864551	1.14458	-0.0733901	0.941496	SDC4
rs117488386	13	92492539	C	0.0108275	168876	1.05289	0.0937853	0.876102	1.26536	0.549583	0.582605	GPC5
rs117489873	8	97629754	G	0.0190106	169379	1.00352	0.0730103	0.869722	1.15791	0.0481504	0.961596	SDC2
rs11749060	5	88152574	A	0.474192	169308	0.967117	0.0200184	0.929906	1.00582	-1.67027	0.0948652	MEF2C
rs117496580	3	43772060	T	0.0238595	169157	0.944642	0.0666858	0.828904	1.07654	-0.853986	0.393113	ABHD5
rs117496915	13	93077673	A	0.0214002	169274	1.0866	0.0665066	0.953807	1.23789	1.24885	0.211719	GPC5
rs117500978	13	94392019	A	0.0110164	169293	1.05481	0.0931076	0.878864	1.26598	0.573125	0.56656	GPC6
rs117502577	11	68195845	G	0.0129969	169309	0.967797	0.0891794	0.812595	1.15264	-0.367051	0.713581	LRP5
rs117507138	10	94824424	T	0.0120588	169379	1.06106	0.0886816	0.891771	1.26248	0.668305	0.503939	CYP26A1
rs117507138	10	94824424	T	0.0120588	169379	1.06106	0.0886816	0.891771	1.26248	0.668305	0.503939	CYP26C1
rs117507180	13	92806162	G	0.0265956	169295	1.04052	0.0611063	0.923074	1.17291	0.650019	0.51568	GPC5
rs117507973	13	94289777	T	0.0121332	168628	0.859139	0.0977702	0.709319	1.0406	-1.55287	0.120454	GPC6
rs117509857	19	55585834	T	0.0995342	169379	0.95632	0.0339005	0.894844	1.02202	-1.31746	0.187686	RDH13
rs117510678	13	92434705	A	0.0455389	169295	1.08114	0.0463782	0.987201	1.18402	1.6822	0.0925296	GPC5
rs117517094	13	92664251	C	0.0171145	168132	1.0368	0.0760506	0.893222	1.20345	0.475165	0.634669	GPC5
rs117524994	13	92109013	G	0.015844	169181	0.997237	0.0792715	0.853734	1.16486	-0.0348991	0.97216	GPC5
rs117530065	13	92920463	G	0.0411192	168875	0.904711	0.0526043	0.81608	1.00297	-1.90364	0.056957	GPC5
rs117531973	13	94381113	T	0.0280112	168165	1.05041	0.0591837	0.935362	1.1796	0.830916	0.406021	GPC6
rs1175381	3	12485844	G	0.0338311	168351	0.989407	0.0558664	0.886791	1.1039	-0.190632	0.848814	PPARG
rs117544319	13	92261588	A	0.0138723	169042	0.991336	0.0853528	0.838626	1.17185	-0.101949	0.918797	GPC5
rs117551309	13	92817301	A	0.0264548	169213	1.03895	0.0613027	0.921323	1.17159	0.623246	0.533123	GPC5
rs1175540	3	12465243	A	0.347756	169048	1.01453	0.0208542	0.973895	1.05685	0.691574	0.489205	PPARG
rs1175541	3	12465488	A	0.345007	169379	1.00889	0.0208868	0.968421	1.05105	0.423662	0.671813	PPARG
rs1175542	3	12466214	G	0.474454	168170	1.01415	0.0199968	0.975174	1.05469	0.70281	0.482174	PPARG
rs1175543	3	12466433	G	0.345277	168595	1.02378	0.0209158	0.982663	1.06662	1.12379	0.261101	PPARG
rs1175545	3	12483185	A	0.0220534	168183	1.004	0.067733	0.879187	1.14654	0.059008	0.952946	PPARG
rs117556820	13	94880932	A	0.0200556	169379	0.973063	0.0719495	0.84508	1.12043	-0.379517	0.704304	GPC6
rs117559524	13	94857481	G	0.0136319	168392	0.874503	0.0921275	0.730033	1.04756	-1.45559	0.145507	GPC6
rs117560312	13	94659950	G	0.0115975	168010	0.991273	0.0945611	0.823574	1.19312	-0.0926964	0.926145	GPC6
rs117564063	13	94739418	C	0.011369	168221	0.751717	0.108174	0.608102	0.929249	-2.6383	0.00833222	GPC6
rs117564836	11	814866	G	0.0147558	168137	0.869913	0.088334	0.73162	1.03435	-1.57767	0.114641	PNPLA2
rs117564928	13	92823453	A	0.0452742	169379	0.964449	0.0487323	0.876594	1.06111	-0.742797	0.457605	GPC5
rs117569764	16	55978728	A	0.0101488	169379	1.18729	0.0921486	0.991107	1.42231	1.86303	0.0624586	CES5A
rs117574640	15	58775005	A	0.0108957	169379	0.948514	0.0982104	0.782432	1.14985	-0.538224	0.590422	LIPC
rs117578930	13	93139434	A	0.0232939	169379	1.00267	0.06612	0.880796	1.1414	0.0402918	0.96786	GPC5
rs117585742	13	95049237	T	0.0144147	169064	1.02292	0.0826176	0.869999	1.20273	0.274324	0.783836	GPC6
rs117592204	13	93214393	C	0.0250539	168277	0.977398	0.0647154	0.860965	1.10958	-0.353259	0.723895	GPC5
rs117596614	13	93173140	G	0.0160472	168970	0.962096	0.0806492	0.821428	1.12685	-0.479123	0.631851	GPC5
rs117605507	13	92561531	A	0.0633907	168274	1.00762	0.0408408	0.930105	1.09159	0.185815	0.85259	GPC5
rs117615494	13	93881956	T	0.0637515	168945	1.02055	0.0406818	0.942337	1.10526	0.500027	0.617056	GPC6
rs117620773	13	92483503	G	0.045436	169183	1.08485	0.0463934	0.990554	1.18812	1.75539	0.0791924	GPC5
rs117624944	13	92105217	C	0.0159033	169210	0.992992	0.0792636	0.850113	1.15989	-0.0887225	0.929302	GPC5
rs117630969	3	43732466	T	0.0242133	169287	0.938436	0.0664146	0.823896	1.0689	-0.956734	0.338702	ABHD5
rs117633166	15	74491145	T	0.020153	169379	0.806307	0.0779587	0.692057	0.939418	-2.7616	0.00575194	STRA6
rs117634537	13	92376677	G	0.0145177	169379	1.03066	0.0821035	0.877463	1.2106	0.367826	0.713003	GPC5
rs117646911	13	92091104	C	0.0503975	169314	0.964328	0.0461683	0.880899	1.05566	-0.786766	0.431419	GPC5
rs117651795	13	93428683	T	0.0142855	168667	1.01359	0.0838115	0.860045	1.19454	0.161039	0.872063	GPC5
rs117653314	13	93499612	T	0.0152397	169229	1.16417	0.0764819	1.00211	1.35244	1.98752	0.0468645	GPC5
rs117658222	13	92638866	G	0.0141279	167789	1.06305	0.0827331	0.90392	1.25019	0.738997	0.459909	GPC5
rs117661676	13	94589422	T	0.0330115	168699	0.90702	0.0582721	0.809125	1.01676	-1.67473	0.0939866	GPC6
rs117672802	13	93075218	A	0.0169088	169379	0.990713	0.0773583	0.851335	1.15291	-0.120614	0.903997	GPC5
rs117679265	11	68090408	T	0.0177937	168206	1.06233	0.0735011	0.919805	1.22694	0.822647	0.410709	LRP5
rs117684413	13	94219618	A	0.0144175	167956	1.04602	0.0822727	0.890244	1.22905	0.546867	0.58447	GPC6
rs117687310	12	57559066	T	0.0108927	169379	1.11464	0.0910588	0.93245	1.33243	1.19189	0.233303	LRP1
rs117688988	13	92948476	G	0.0156041	168513	1.03264	0.0789623	0.884576	1.20548	0.406726	0.684209	GPC5
rs117689321	13	92282630	T	0.0339941	168147	1.04868	0.0538617	0.943621	1.16545	0.882558	0.377475	GPC5
rs117692299	8	97559549	A	0.0232433	168242	1.02339	0.0655715	0.899968	1.16374	0.352622	0.724372	SDC2
rs117706974	12	57512970	A	0.0109755	168011	0.892913	0.10147	0.731876	1.08938	-1.11625	0.264314	LRP1
rs11771167	7	99759255	A	0.44405	169258	1.01463	0.0200424	0.97555	1.05529	0.7249	0.468513	GPC2
rs117714098	13	94155689	G	0.0382119	168678	1.02704	0.051402	0.928614	1.13591	0.519129	0.60367	GPC6
rs117726429	19	11220413	A	0.011924	168652	1.0239	0.091043	0.856567	1.22392	0.259413	0.795316	LDLR
rs117731888	16	81332577	G	0.0118244	167747	1.0419	0.0917787	0.870371	1.24724	0.447237	0.654704	BCMO1
rs117742717	13	92115425	A	0.0157428	169093	0.993913	0.0797549	0.850082	1.16208	-0.0765591	0.938974	GPC5
rs117742859	20	43952363	A	0.04025	169379	1.01103	0.0504632	0.915815	1.11613	0.217282	0.827988	SDC4
rs11774608	8	74220759	T	0.213008	168759	1.0185	0.0242726	0.97118	1.06812	0.755181	0.45014	RDH10
rs117749052	15	58749309	C	0.0241424	168314	0.891768	0.068408	0.779871	1.01972	-1.67451	0.0940306	LIPC
rs117756164	13	93895298	A	0.0122396	169083	0.893819	0.0959586	0.740576	1.07877	-1.1698	0.242083	GPC6
rs11776584	8	74222769	A	0.213005	168733	1.01825	0.024277	0.970931	1.06787	0.744826	0.456377	RDH10
rs11776740	8	97634019	G	0.216808	168972	1.01956	0.0240989	0.97252	1.06887	0.803711	0.421564	SDC2
rs1177741	13	93431755	G	0.0242259	168931	0.939844	0.0667763	0.824548	1.07126	-0.929094	0.352841	GPC5
rs117775212	12	12416595	C	0.0577585	169014	1.00036	0.0428067	0.919855	1.08791	0.00841879	0.993283	LRP6
rs117777575	13	93312226	G	0.0357764	168421	1.01304	0.0534949	0.912202	1.12502	0.242165	0.808653	GPC5
rs11777905	8	74211998	C	0.214961	169035	1.01986	0.0241674	0.972678	1.06933	0.81372	0.415805	RDH10
rs117780294	14	68202181	A	0.0317926	169379	1.04169	0.0558316	0.933716	1.16215	0.731574	0.464429	RDH12
rs1177809	3	12466490	G	0.34593	168346	1.0238	0.0209179	0.982675	1.06665	1.12448	0.260808	PPARG
rs117781004	13	93045494	T	0.024519	169236	0.940134	0.066188	0.825754	1.07036	-0.932689	0.350981	GPC5
rs11779182	8	74230664	A	0.21931	168497	1.01341	0.0240808	0.966695	1.06239	0.553345	0.580027	RDH10
rs117792154	13	93216205	T	0.0142225	169379	0.898273	0.0883812	0.755402	1.06816	-1.21385	0.224804	GPC5
rs11779605	8	74217168	C	0.328781	168661	1.01883	0.0211926	0.977381	1.06204	0.880421	0.378631	RDH10
rs117804043	11	68214292	C	0.01316	169377	0.946333	0.0894504	0.794152	1.12768	-0.616668	0.537454	LRP5
rs117806113	13	92664823	C	0.0517121	169003	0.984884	0.0453964	0.901039	1.07653	-0.335515	0.737236	GPC5
rs117809219	13	93466635	A	0.0286313	169046	0.939117	0.0612084	0.83295	1.05882	-1.02626	0.304771	GPC5
rs117819539	13	92080963	T	0.0160776	169273	1.00547	0.0783768	0.862289	1.17242	0.0695444	0.944556	GPC5
rs117822957	13	92944585	C	0.0128735	169379	0.901387	0.0926032	0.751774	1.08078	-1.12113	0.262233	GPC5
rs117825339	16	55960551	A	0.0335532	168911	0.978568	0.055923	0.876979	1.09193	-0.387402	0.698459	CES5A
rs117827303	12	7275676	T	0.0370648	169379	0.976005	0.0534521	0.878929	1.0838	-0.454373	0.649561	RBP5
rs117835581	13	92666496	A	0.0517029	168975	0.986922	0.0453622	0.902964	1.07869	-0.290213	0.771653	GPC5
rs11783690	8	97633865	T	0.215789	169063	1.01718	0.0241483	0.970158	1.06648	0.705359	0.480587	SDC2
rs11783908	8	74211104	T	0.214966	169041	1.01986	0.0241673	0.972675	1.06933	0.813552	0.415902	RDH10
rs117846514	11	68191228	T	0.0128762	169305	0.969634	0.0895054	0.813618	1.15557	-0.344526	0.730451	LRP5
rs117849424	13	94430670	T	0.0199493	169379	1.021	0.0705592	0.889127	1.17242	0.294486	0.768386	GPC6
rs117851831	13	92255752	G	0.0103883	168892	1.05364	0.0959257	0.873055	1.27159	0.544734	0.585937	GPC5
rs11785238	8	74200300	G	0.215569	169217	1.01983	0.0241345	0.972714	1.06923	0.813685	0.415826	RDH10
rs117853127	10	48376689	G	0.0120859	167881	1.16348	0.0859975	0.983011	1.37709	1.76071	0.078287	RBP3
rs117855226	13	92950532	C	0.0376877	169379	1.053	0.0510359	0.952765	1.16378	1.01186	0.311603	GPC5
rs117855554	16	81290901	T	0.0416832	168989	0.935823	0.0512492	0.846389	1.03471	-1.29425	0.195579	BCMO1
rs117857810	11	817509	A	0.142064	168501	0.98465	0.0287102	0.930773	1.04165	-0.538794	0.590029	PNPLA2
rs11786509	8	97633773	A	0.215837	169049	1.01647	0.0241502	0.969474	1.06574	0.676283	0.498861	SDC2
rs117868519	8	74244884	T	0.012261	168706	0.939922	0.0938209	0.782044	1.12967	-0.660393	0.509002	RDH10
rs11786987	8	97507172	C	0.300405	167875	1.00983	0.0217873	0.967617	1.05389	0.449063	0.653386	SDC2
rs11787027	8	97507525	T	0.265017	168297	1.01402	0.022558	0.970161	1.05986	0.617043	0.537206	SDC2
rs117884953	10	94833639	A	0.0424639	169379	0.926505	0.0510268	0.838328	1.02396	-1.49599	0.134657	CYP26C1
rs117884953	10	94833639	A	0.0424639	169379	0.926505	0.0510268	0.838328	1.02396	-1.49599	0.134657	CYP26A1
rs117895484	13	93055963	A	0.0135015	168315	0.834411	0.0944792	0.69336	1.00415	-1.91608	0.0553549	GPC5
rs117897230	16	66988339	T	0.0155727	169046	1.02871	0.0797986	0.87977	1.20287	0.354735	0.722788	CES2
rs117897230	16	66988339	T	0.0155727	169046	1.02871	0.0797986	0.87977	1.20287	0.354735	0.722788	CES3
rs117898232	13	94847746	T	0.027592	169379	0.983652	0.0611284	0.872587	1.10885	-0.269649	0.787431	GPC6
rs117902755	13	92079493	T	0.0502915	169313	0.965821	0.0461744	0.882253	1.05731	-0.753159	0.451355	GPC5
rs117905990	13	94918722	C	0.0280849	169379	0.981674	0.0609165	0.871194	1.10616	-0.303628	0.761411	GPC6
rs117911632	13	93121493	A	0.0377874	169342	0.977839	0.0527211	0.881843	1.08429	-0.425072	0.670784	GPC5
rs117911817	15	58854753	A	0.0185619	169379	0.965456	0.0750954	0.833319	1.11855	-0.468138	0.639686	LIPC
rs117912844	13	92861321	A	0.0252215	169379	1.02266	0.0630989	0.903691	1.15728	0.355052	0.722551	GPC5
rs117916714	3	43728514	A	0.024232	169363	0.937758	0.066414	0.823302	1.06813	-0.96762	0.333234	ABHD5
rs117918631	13	93932100	A	0.0404182	169379	1.10084	0.0486902	1.00065	1.21108	1.97324	0.0484685	GPC6
rs117919456	19	43844777	G	0.0200599	168022	1.01178	0.0706307	0.880982	1.16201	0.165868	0.868261	PRG1
rs117926789	13	94123356	T	0.0652334	168633	1.01835	0.0400987	0.941379	1.10161	0.453443	0.65023	GPC6
rs117928338	13	92488000	C	0.0454502	169141	1.08446	0.0463938	0.990204	1.1877	1.74778	0.0805026	GPC5
rs117930514	12	12381108	A	0.0577318	169049	1.00366	0.0427474	0.923	1.09138	0.0855617	0.931815	LRP6
rs117931054	13	92808294	T	0.0265589	169265	1.04546	0.0610102	0.927627	1.17825	0.728605	0.466243	GPC5
rs117936904	11	46886077	T	0.0217608	169249	1.06553	0.0664344	0.935444	1.21371	0.955462	0.339344	LRP4
rs117939564	13	93382321	A	0.0161472	169379	0.911646	0.0820547	0.776213	1.07071	-1.12734	0.259599	GPC5
rs117940111	13	94955608	T	0.0209263	169165	0.95095	0.0714062	0.826755	1.0938	-0.704333	0.481225	GPC6
rs117940390	13	93478082	C	0.0234726	169240	0.945798	0.0670485	0.829329	1.07862	-0.831131	0.4059	GPC5
rs117944313	13	92561474	A	0.0168249	168560	0.995148	0.0773124	0.855222	1.15797	-0.0629175	0.949832	GPC5
rs117949436	13	93248149	C	0.0472611	169008	0.984546	0.0472671	0.897433	1.08011	-0.329507	0.741772	GPC5
rs117951334	20	43954246	T	0.0208801	167983	1.00146	0.0694083	0.874088	1.1474	0.021085	0.983178	SDC4
rs11795485	X	132961171	T	0.0198664	168475	0.975476	0.0653524	0.8582	1.10878	-0.37993	0.703997	GPC3
rs117955899	19	11235803	T	0.0124246	168657	1.03865	0.0887155	0.872878	1.2359	0.427427	0.669068	LDLR
rs11795800	X	132884826	A	0.0285105	168464	0.930887	0.0562528	0.833709	1.03939	-1.27314	0.202968	GPC3
rs117960561	13	94891001	A	0.017247	169189	0.974184	0.0776348	0.836677	1.13429	-0.336903	0.73619	GPC6
rs117963013	13	92855114	C	0.0166017	168055	1.06079	0.0761293	0.913748	1.23149	0.775138	0.438258	GPC5
rs11796643	X	132546153	C	0.307078	167972	1.02047	0.0193555	0.982486	1.05993	1.04709	0.295056	GPC4
rs117966452	15	58720262	C	0.0117636	169379	0.919653	0.0971874	0.760148	1.11263	-0.861827	0.388783	LIPC
rs117972923	13	93045881	T	0.0335983	167925	0.9721	0.0561301	0.870829	1.08515	-0.504133	0.614168	GPC5
rs11797521	X	133018255	T	0.0197988	169379	0.978388	0.0653286	0.860802	1.11204	-0.334449	0.738041	GPC3
rs117979185	13	94595997	G	0.0350161	169379	0.960838	0.0553508	0.862056	1.07094	-0.721752	0.470447	GPC6
rs11798131	X	132666671	G	0.0276307	168128	0.921262	0.0575046	0.823067	1.03117	-1.42616	0.153823	GPC3
rs117985400	11	68215608	A	0.0663391	169033	0.987104	0.0403065	0.912124	1.06825	-0.322022	0.747436	LRP5
rs11799400	1	92258103	A	0.0857885	168997	0.999197	0.0356002	0.931855	1.07141	-0.0225676	0.981995	TGFBR3
rs117995490	13	93241909	G	0.0213265	168710	0.983115	0.0696725	0.857628	1.12696	-0.244415	0.80691	GPC5
rs117995507	13	95002602	G	0.0275506	169379	1.09647	0.0583835	0.977916	1.2294	1.57747	0.114688	GPC6
rs117995639	16	66994553	T	0.011694	169275	0.962173	0.0941491	0.800043	1.15716	-0.40957	0.682121	CES3
rs118000667	13	92083635	T	0.0154849	169197	1.00871	0.079848	0.862579	1.17959	0.108586	0.913531	GPC5
rs118002113	15	89768480	T	0.0101485	168597	1.17398	0.0932344	0.977913	1.40936	1.72041	0.085358	RLBP1
rs118005698	13	94663795	T	0.0218281	168017	1.0438	0.0673743	0.914679	1.19115	0.636282	0.524593	GPC6
rs118006829	16	81311025	T	0.0171937	167881	1.12432	0.0731308	0.974181	1.29759	1.60228	0.109095	BCMO1
rs118008592	13	92943333	T	0.0167734	168451	1.11787	0.0742207	0.966531	1.29291	1.50131	0.133276	GPC5
rs118009068	11	46917501	A	0.0232821	169379	0.864555	0.0704678	0.753027	0.992602	-2.06534	0.0388909	LRP4
rs118012055	13	94917128	G	0.0273162	169167	1.02564	0.0610837	0.909917	1.15609	0.414514	0.678498	GPC6
rs118018922	13	94415913	C	0.0124188	168051	1.21818	0.0832885	1.0347	1.43419	2.36958	0.0178085	GPC6
rs11802196	1	94594043	C	0.395535	169008	1.01598	0.020356	0.976244	1.05734	0.778867	0.436058	ABCA4
rs118023909	11	827529	A	0.0151798	168777	0.849293	0.0876601	0.715223	1.0085	-1.86346	0.0623981	PNPLA2
rs118024922	12	125276228	T	0.021633	168978	0.906855	0.0715613	0.788178	1.0434	-1.36629	0.171849	SCARB1
rs118033323	16	67031481	G	0.0308056	168963	0.969946	0.0585756	0.864745	1.08795	-0.520951	0.602401	CES4A
rs118036936	14	68199695	C	0.0306232	168402	0.950558	0.0590371	0.846694	1.06716	-0.858878	0.390408	RDH12
rs11803885	1	94500973	A	0.0510724	169240	1.06335	0.0442196	0.975067	1.15962	1.38897	0.164841	ABCA4
rs11804211	1	94468040	G	0.0583731	169376	0.996442	0.0427341	0.916382	1.0835	-0.0834165	0.93352	ABCA4
rs11804539	1	92279707	A	0.333632	169308	1.04356	0.020991	1.0015	1.08739	2.03131	0.0422237	TGFBR3
rs11804569	1	94468203	G	0.0583278	169319	0.997482	0.0427344	0.917338	1.08463	-0.0590017	0.952951	ABCA4
rs118048191	13	94430578	C	0.0317732	168208	0.944864	0.0587265	0.842134	1.06013	-0.965741	0.334174	GPC6
rs118051926	13	94828046	T	0.0661918	168888	1.03362	0.0397481	0.956156	1.11737	0.832012	0.405402	GPC6
rs11805421	1	94580065	T	0.0151434	168852	1.08803	0.0785593	0.932766	1.26915	1.074	0.282823	ABCA4
rs118055399	11	68219479	C	0.0665197	169153	0.993694	0.0401231	0.918544	1.07499	-0.157669	0.874718	LRP5
rs11805625	1	94467790	C	0.0583701	169376	0.994941	0.0427653	0.914946	1.08193	-0.118598	0.905594	ABCA4
rs11805627	1	94467845	A	0.0583715	169372	0.996558	0.0427338	0.916489	1.08362	-0.0806833	0.935694	ABCA4
rs118056788	13	94533015	A	0.0284379	169193	1.0662	0.0582721	0.951125	1.1952	1.10004	0.271313	GPC6
rs118059517	13	94599394	A	0.0191644	168803	0.935584	0.0750799	0.80756	1.0839	-0.88684	0.375165	GPC6
rs118060268	13	93452228	T	0.0272951	169078	0.979399	0.0614166	0.868324	1.10468	-0.338927	0.734665	GPC5
rs118061596	13	93466472	C	0.0151495	169180	1.17062	0.0764907	1.00765	1.35996	2.05956	0.0394405	GPC5
rs118062148	13	92056561	G	0.0103656	168200	0.843824	0.105603	0.686061	1.03786	-1.60803	0.10783	GPC5
rs118062233	11	68160264	C	0.0215198	169379	1.07526	0.0666667	0.94355	1.22535	1.08838	0.276429	LRP5
rs118072436	16	81291642	T	0.0437126	169379	0.937265	0.0499413	0.849869	1.03365	-1.29731	0.194524	BCMO1
rs11807260	1	92160761	A	0.205733	169346	1.04175	0.0244243	0.993058	1.09284	1.67475	0.0939828	TGFBR3
rs118076219	13	94899272	G	0.0440525	169196	1.0314	0.0478305	0.939101	1.13276	0.646316	0.518075	GPC6
rs118077832	13	94952648	G	0.0211566	169120	0.95912	0.0707989	0.834851	1.10189	-0.589545	0.555496	GPC6
rs11807788	1	31371928	A	0.0236712	167820	1.03228	0.0646401	0.909445	1.17171	0.491513	0.623064	SDC3
rs118081058	13	93132149	A	0.0141665	169379	0.90303	0.0881712	0.759715	1.07338	-1.15683	0.247341	GPC5
rs118086012	12	125305620	T	0.0105715	168519	1.09076	0.0933042	0.908469	1.30964	0.93113	0.351787	SCARB1
rs1180898	13	93162061	C	0.411327	169178	1.01288	0.0202623	0.973446	1.05392	0.631752	0.527549	GPC5
rs1180899	13	93162196	T	0.41136	169212	1.01237	0.0202619	0.97295	1.05338	0.606533	0.544161	GPC5
rs1180900	13	93162374	T	0.405389	169118	1.00866	0.0203179	0.969283	1.04964	0.424462	0.671229	GPC5
rs1180901	13	93163416	A	0.321847	168872	0.983854	0.0214659	0.943319	1.02613	-0.75832	0.44826	GPC5
rs1180903	13	93169145	T	0.405409	169112	1.00757	0.020313	0.968239	1.04849	0.371036	0.710611	GPC5
rs11809542	1	94565787	G	0.0383696	169379	0.95484	0.0528514	0.860881	1.05905	-0.87437	0.381917	ABCA4
rs118096244	13	92145628	G	0.0941653	168613	1.05783	0.0334622	0.990678	1.12953	1.68008	0.0929424	GPC5
rs118097553	13	93208494	A	0.0207225	168223	0.996355	0.0705185	0.867738	1.14404	-0.05179	0.958696	GPC5
rs118098503	11	68098710	T	0.0536401	169379	0.996996	0.044361	0.913973	1.08756	-0.0678203	0.945929	LRP5
rs118101204	13	92243735	T	0.0205659	168677	0.981485	0.0707774	0.854354	1.12753	-0.264047	0.791743	GPC5
rs118101392	13	92879531	A	0.0573418	169379	0.977393	0.0433258	0.897822	1.06402	-0.527779	0.597653	GPC5
rs11810325	1	31375569	A	0.0583101	169379	0.980569	0.0426859	0.90187	1.06614	-0.45968	0.645746	SDC3
rs11810496	1	22224102	G	0.277096	167846	1.01155	0.0223806	0.96814	1.05691	0.513239	0.607784	HSPG2
rs118107790	15	74480926	A	0.0126562	167863	1.05658	0.0879935	0.889205	1.25546	0.625467	0.531665	STRA6
rs118119271	13	94446850	A	0.0158018	169379	0.929025	0.0823186	0.790602	1.09168	-0.89432	0.371151	GPC6
rs11811962	1	92176726	C	0.0880865	169379	0.998479	0.0350929	0.932111	1.06957	-0.0433809	0.965398	TGFBR3
rs11812460	10	94832128	A	0.254238	169379	1.02927	0.0227425	0.984395	1.07618	1.2684	0.204655	CYP26A1
rs11812460	10	94832128	A	0.254238	169379	1.02927	0.0227425	0.984395	1.07618	1.2684	0.204655	CYP26C1
rs118124991	13	95008686	T	0.0143456	169285	1.06098	0.0814147	0.904497	1.24454	0.727062	0.467188	GPC6
rs118129548	13	92906512	T	0.0175134	168728	1.04829	0.0750544	0.904891	1.21442	0.628382	0.529754	GPC5
rs1181332	12	12361919	G	0.19158	168308	0.964304	0.0257032	0.916929	1.01413	-1.41415	0.157317	LRP6
rs1181334	12	12367588	T	0.19141	168283	0.964819	0.0257054	0.917414	1.01467	-1.39326	0.16354	LRP6
rs118137268	22	35472266	T	0.0351903	169379	0.991346	0.0542289	0.891386	1.10252	-0.160273	0.872666	ISX
rs118138864	13	92826784	G	0.0246069	167981	1.02402	0.0640998	0.903125	1.1611	0.370343	0.711127	GPC5
rs118140489	13	92109382	T	0.0411474	169379	1.03692	0.0494226	0.941185	1.14238	0.733493	0.463258	GPC5
rs118141955	13	92750534	C	0.0516385	169244	0.990498	0.0453184	0.906314	1.0825	-0.210669	0.833145	GPC5
rs118142970	13	92550671	C	0.0222126	168823	1.09748	0.0650564	0.966098	1.24673	1.42981	0.152772	GPC5
rs118146153	13	92329996	A	0.0101843	168004	0.898562	0.104554	0.732069	1.10292	-1.02301	0.306305	GPC5
rs118151833	15	58706904	C	0.0224754	167984	1.00695	0.0669966	0.883036	1.14824	0.103313	0.917715	LIPC
rs118158521	12	125275819	T	0.0104588	169379	1.10353	0.0937312	0.918336	1.32608	1.05106	0.29323	SCARB1
rs118164843	12	12348378	A	0.0170039	168961	1.00506	0.0772255	0.863888	1.1693	0.0653476	0.947897	LRP6
rs118171165	13	92874161	C	0.0135891	169290	1.05587	0.0839283	0.895719	1.24466	0.647795	0.517117	GPC5
rs11817788	10	48384075	C	0.079021	169379	0.951037	0.0377829	0.883154	1.02414	-1.32872	0.183941	RBP3
rs1181795	3	12485192	A	0.097943	169323	0.950517	0.0341362	0.889003	1.01629	-1.48666	0.137104	PPARG
rs118180688	19	33694300	G	0.0365571	169379	0.986754	0.0534044	0.888692	1.09564	-0.249686	0.80283	LRP3
rs11818333	10	48374264	A	0.0778442	167983	0.962184	0.0380319	0.893069	1.03665	-1.01362	0.310764	RBP3
rs11818532	10	86026151	C	0.0130683	168920	0.971684	0.0894206	0.815474	1.15782	-0.321236	0.748031	RGR
rs118189191	13	93104087	C	0.0360582	169379	1.03654	0.0524287	0.935313	1.14871	0.684438	0.493699	GPC5
rs11819969	11	46909112	C	0.0857546	168679	0.902216	0.0374211	0.838412	0.970875	-2.74983	0.00596268	LRP4
rs11823032	11	68145166	A	0.305349	167926	0.976404	0.0218326	0.935504	1.01909	-1.09373	0.274072	LRP5
rs11825434	11	46901574	C	0.0870262	169311	0.901613	0.0371344	0.838323	0.969681	-2.78906	0.00528618	LRP4
rs11826287	11	68146661	C	0.193356	168521	0.978367	0.0254797	0.930707	1.02847	-0.858365	0.390691	LRP5
rs11829211	12	12337061	T	0.0937896	168862	1.03494	0.0337257	0.968744	1.10567	1.0184	0.308487	LRP6
rs11834671	12	12366782	T	0.153353	169009	1.01731	0.027521	0.963893	1.07369	0.623697	0.532827	LRP6
rs11834751	12	125357233	T	0.0400637	169031	0.979806	0.0513172	0.886051	1.08348	-0.39755	0.690962	SCARB1
rs11836517	12	57343892	C	0.107221	169333	1.00357	0.0321072	0.942363	1.06875	0.111006	0.911612	RDH16
rs11837088	12	57356830	G	0.105993	168935	1.00248	0.0323135	0.940959	1.06802	0.0766746	0.938882	RDH16
rs11837093	12	57356893	G	0.105988	168934	1.00257	0.0323148	0.941039	1.06812	0.0793665	0.936741	RDH16
rs11837145	12	57570014	A	0.31143	169224	1.03887	0.0213586	0.996277	1.08328	1.78534	0.074206	LRP1
rs11838508	13	94372695	G	0.0394939	169026	1.01943	0.0506282	0.92313	1.12578	0.380108	0.703866	GPC6
rs11838734	13	94101417	C	0.253505	168851	1.00662	0.022947	0.962349	1.05292	0.287474	0.773749	GPC6
rs11838810	13	93416508	C	0.189865	169278	1.03444	0.0251795	0.984628	1.08677	1.34473	0.178712	GPC5
rs11838825	13	93416597	C	0.189883	169246	1.03413	0.0251867	0.984322	1.08646	1.33256	0.182676	GPC5
rs11838835	13	95050222	A	0.0224207	169219	1.00966	0.0667818	0.88579	1.15085	0.14397	0.885524	GPC6
rs11839168	13	93327303	T	0.146743	168277	0.993295	0.0283299	0.939645	1.05001	-0.237484	0.812281	GPC5
rs11839320	13	94208178	T	0.296321	169379	0.98517	0.0219428	0.943699	1.02846	-0.680926	0.495918	GPC6
rs11839514	13	93938706	G	0.351871	169379	0.995803	0.0209069	0.955823	1.03746	-0.201149	0.840582	GPC6
rs11839546	13	93424037	C	0.225233	169023	1.02837	0.0237082	0.98168	1.07729	1.18008	0.237969	GPC5
rs11839660	13	93419027	G	0.189893	169243	1.03564	0.0251696	0.985789	1.08801	1.3913	0.164136	GPC5
rs11839667	13	93890258	T	0.224127	169377	0.999134	0.0239112	0.95339	1.04707	-0.0362307	0.971098	GPC6
rs11839678	13	94405928	G	0.0240015	169031	1.05371	0.063659	0.930111	1.19373	0.821841	0.411168	GPC6
rs11839769	13	93321423	A	0.282739	169246	0.984456	0.0222223	0.942499	1.02828	-0.704947	0.480843	GPC5
rs11839883	13	94969655	A	0.44328	169102	1.02204	0.0200913	0.982578	1.06309	1.08519	0.27784	GPC6
rs11839972	13	94345658	C	0.0398274	169205	1.01635	0.0504393	0.920685	1.12196	0.321613	0.747746	GPC6
rs11839974	13	92464496	G	0.12661	168830	0.998587	0.0300867	0.941404	1.05924	-0.047011	0.962504	GPC5
rs11840070	13	94839752	A	0.0352316	169379	0.935927	0.0558124	0.838947	1.04412	-1.18643	0.235452	GPC6
rs11840577	13	93286174	C	0.0384531	167789	0.992249	0.0520748	0.895972	1.09887	-0.149429	0.881215	GPC5
rs11840691	13	93889086	G	0.224123	169376	0.998844	0.023915	0.953106	1.04678	-0.0483818	0.961412	GPC6
rs11840833	13	94378307	C	0.0395278	168995	1.01859	0.0506162	0.922392	1.12482	0.363923	0.715916	GPC6
rs11840951	13	93419362	A	0.148677	169212	1.03541	0.0277201	0.980655	1.09322	1.25526	0.209386	GPC5
rs11840977	13	92092598	G	0.454397	169145	0.993871	0.0200566	0.95556	1.03372	-0.306522	0.759207	GPC5
rs11841268	13	92206303	T	0.200015	169085	0.979936	0.0250942	0.932905	1.02934	-0.807662	0.419285	GPC5
rs11841335	13	94105884	A	0.253419	168847	1.00646	0.0229575	0.962181	1.05278	0.280642	0.778985	GPC6
rs11841339	13	92472355	G	0.126396	168834	0.997346	0.0301213	0.94017	1.058	-0.0882284	0.929695	GPC5
rs11841652	13	94969796	C	0.405314	168964	1.02304	0.0203336	0.98307	1.06463	1.12025	0.262608	GPC6
rs11841822	13	92318136	T	0.124927	168214	0.925637	0.0310515	0.870983	0.983721	-2.48853	0.0128271	GPC5
rs11842299	13	92813778	A	0.026622	169127	1.04024	0.0610845	0.922861	1.17254	0.645773	0.518426	GPC5
rs11842408	13	93396851	G	0.225218	168976	1.01517	0.0238201	0.968863	1.06369	0.632014	0.527378	GPC5
rs11842668	13	95054206	T	0.0154435	167773	0.971393	0.0820623	0.827072	1.1409	-0.353686	0.723574	GPC6
rs11842684	13	93396655	G	0.089775	169379	1.03775	0.0343877	0.970109	1.1101	1.07746	0.281273	GPC5
rs11842708	13	92206048	C	0.200008	169071	0.979783	0.0250938	0.93276	1.02918	-0.813922	0.41569	GPC5
rs11842834	13	93045723	C	0.484671	168310	0.962024	0.0200523	0.924948	1.00059	-1.93076	0.0535123	GPC5
rs11842838	13	94920549	A	0.0330668	168583	0.949506	0.0570207	0.849106	1.06178	-0.908673	0.363523	GPC6
rs11842860	13	94565092	G	0.0336619	169197	0.914287	0.0572812	0.817193	1.02292	-1.56441	0.117722	GPC6
rs11843145	13	92382948	G	0.0577307	169234	1.02026	0.0424063	0.938887	1.10868	0.472921	0.636269	GPC5
rs11843168	13	92316767	C	0.125006	168212	0.925064	0.0310515	0.870444	0.983112	-2.50849	0.0121249	GPC5
rs11843202	13	92317018	C	0.124619	168534	0.926465	0.0310591	0.871749	0.984615	-2.45917	0.0139259	GPC5
rs11843298	13	92318020	G	0.124949	168192	0.925467	0.0310515	0.870823	0.98354	-2.49447	0.0126144	GPC5
rs11843447	13	93897676	A	0.223547	168960	0.998553	0.0239668	0.952731	1.04658	-0.0604361	0.951808	GPC6
rs11843509	13	94565629	G	0.0342575	169379	0.91237	0.0568464	0.816175	1.0199	-1.61328	0.106684	GPC6
rs11843793	13	94101323	T	0.253515	168848	1.00654	0.0229467	0.962274	1.05284	0.284082	0.776347	GPC6
rs11854656	15	58712945	C	0.334289	169379	0.990471	0.02118	0.950196	1.03245	-0.452071	0.651218	LIPC
rs11856159	15	58699010	T	0.196694	168709	1.03262	0.02498	0.983278	1.08443	1.2849	0.198829	LIPC
rs11856322	15	58780013	A	0.281946	167768	0.983879	0.0223519	0.941706	1.02794	-0.727131	0.467146	LIPC
rs11857019	15	58828217	T	0.0502158	169379	1.03524	0.0452683	0.947346	1.13129	0.76506	0.444236	LIPC
rs11857386	15	58721168	G	0.47984	168802	0.983842	0.0200279	0.945971	1.02323	-0.813355	0.416015	LIPC
rs11857410	15	74488424	A	0.218702	169379	0.97312	0.0242813	0.927894	1.02055	-1.12217	0.261789	STRA6
rs11857411	15	58863526	T	0.45267	168319	0.998974	0.0201264	0.960334	1.03917	-0.0510233	0.959307	LIPC
rs11858164	15	58742731	T	0.445888	169379	0.99117	0.0200819	0.952915	1.03096	-0.441676	0.658724	LIPC
rs11858279	15	58712973	C	0.304563	167706	0.990045	0.0218357	0.948567	1.03334	-0.458209	0.646803	LIPC
rs11860308	16	67035519	C	0.0707456	168809	1.01618	0.0386758	0.941995	1.0962	0.414927	0.678195	CES4A
rs11860456	16	55880480	C	0.231959	169379	1.00611	0.0235981	0.960638	1.05374	0.258227	0.796232	CES5A
rs11860488	16	55880534	C	0.231099	169144	1.00179	0.023674	0.956365	1.04937	0.075402	0.939895	CES5A
rs11861281	16	55931628	A	0.267648	168886	0.996153	0.022584	0.953021	1.04124	-0.170692	0.864466	CES5A
rs11861878	16	55920239	G	0.033548	168639	0.989499	0.0556624	0.887229	1.10356	-0.189645	0.849587	CES5A
rs11864810	16	55869728	G	0.0360884	168863	1.0932	0.0514891	0.988258	1.20928	1.73057	0.0835286	CES1
rs11865638	16	55880639	T	0.228406	168785	1.00137	0.0237998	0.955731	1.04919	0.0574665	0.954174	CES5A
rs11865869	16	81316533	G	0.234034	169379	1.03276	0.0233533	0.986552	1.08113	1.38021	0.167523	BCMO1
rs11865906	16	55999578	G	0.197511	168960	1.00314	0.0250194	0.955134	1.05356	0.125237	0.900336	CES5A
rs11866301	16	55994843	G	0.348516	168896	1.00972	0.0209153	0.969169	1.05198	0.462677	0.643596	CES5A
rs11866950	16	55882348	G	0.277548	169070	1.01666	0.0222304	0.973319	1.06194	0.743461	0.457203	CES5A
rs11879982	19	33688719	A	0.151068	168921	1.01455	0.0276968	0.960941	1.07114	0.521428	0.602069	LRP3
rs11881517	19	42939673	G	0.0788755	169197	0.985107	0.0372122	0.915816	1.05964	-0.403229	0.68678	LIPE
rs11884342	2	170023318	G	0.457485	168670	0.983821	0.0200922	0.945831	1.02334	-0.811849	0.416878	LRP2
rs11884346	2	169982682	C	0.246743	168655	0.973262	0.0233403	0.929742	1.01882	-1.16114	0.245584	LRP2
rs11886185	2	170072275	T	0.0539482	169329	1.03214	0.0437585	0.94731	1.12457	0.722984	0.46969	LRP2
rs11886219	2	170070348	C	0.0541946	169325	1.03318	0.0436495	0.948466	1.12546	0.747825	0.454566	LRP2
rs11886318	2	170072515	C	0.465511	169183	1.00306	0.0200074	0.964486	1.04317	0.152611	0.878705	LRP2
rs11886626	2	170050774	C	0.338282	168587	1.01605	0.0210955	0.974896	1.05894	0.754733	0.450409	LRP2
rs11889511	2	170197354	G	0.202265	169238	0.958979	0.0251786	0.912803	1.00749	-1.66357	0.0961985	LRP2
rs11892254	2	241405864	T	0.110727	167737	1.04241	0.0315147	0.979975	1.10883	1.31811	0.187466	GPC1
rs11894682	2	241399916	G	0.045786	168807	0.994826	0.0477693	0.905912	1.09247	-0.10859	0.913527	GPC1
rs11895809	2	20399054	G	0.444687	168767	0.987826	0.020141	0.949591	1.0276	-0.608144	0.543092	SDC1
rs11896574	2	170024287	A	0.491858	168755	1.00577	0.0199935	0.967118	1.04596	0.28767	0.773599	LRP2
rs11897009	2	170072139	T	0.0538789	169352	1.03368	0.0437556	0.948731	1.12625	0.757157	0.448956	LRP2
rs11899270	2	72351542	T	0.0333111	169103	1.01757	0.055239	0.913153	1.13392	0.315261	0.752563	CYP26B1
rs11902433	2	170081235	T	0.399849	168430	1.00768	0.0203902	0.968199	1.04876	0.375009	0.707653	LRP2
rs1191229	1	94524186	A	0.457173	168715	1.01058	0.0200007	0.97173	1.05098	0.526175	0.598767	ABCA4
rs1191234	1	94474020	G	0.100771	168824	1.04118	0.0326212	0.976692	1.10992	1.237	0.216087	ABCA4
rs1191236	1	94572270	C	0.258868	168391	1.00227	0.0228162	0.958435	1.04811	0.0992788	0.920917	ABCA4
rs1191237	1	94557106	A	0.0959471	169312	1.05392	0.0331702	0.987584	1.12472	1.58332	0.113348	ABCA4
rs1191238	1	94556894	A	0.0961837	169379	1.0507	0.033116	0.984672	1.12116	1.49352	0.1353	ABCA4
rs11914638	3	139247526	A	0.0381065	168869	0.981272	0.0522886	0.885689	1.08717	-0.361557	0.717683	RBP1
rs11919679	3	139169369	G	0.146536	169262	1.01069	0.0280473	0.956626	1.0678	0.378963	0.704715	RBP2
rs11921723	3	139255563	G	0.0629396	169329	1.02938	0.0404088	0.950994	1.11422	0.716498	0.473684	RBP1
rs11922772	3	139265636	T	0.0628314	169350	1.03094	0.0404338	0.952396	1.11597	0.753698	0.451031	RBP1
rs1192524	1	92340684	A	0.303961	169094	0.984194	0.0217142	0.943186	1.02698	-0.733744	0.463105	TGFBR3
rs1192528	1	92257080	C	0.354778	168504	0.971065	0.020991	0.931924	1.01185	-1.3988	0.161873	TGFBR3
rs1192529	1	92256660	G	0.354723	168327	0.971459	0.021003	0.932281	1.01228	-1.37868	0.167995	TGFBR3
rs11928289	3	43751843	A	0.0560427	169371	0.969985	0.0439041	0.890008	1.05715	-0.694114	0.487611	ABHD5
rs11949307	5	88191190	T	0.231319	169279	1.00385	0.0236139	0.958452	1.05141	0.162902	0.870595	MEF2C
rs11954948	5	88190535	C	0.0615708	169366	0.995014	0.0417544	0.916828	1.07987	-0.119709	0.904713	MEF2C
rs11955542	5	88113228	T	0.0589099	169267	1.01785	0.0422993	0.93687	1.10583	0.418319	0.675714	MEF2C
rs11956763	5	88104422	T	0.097911	169031	1.04709	0.0332275	0.981074	1.11755	1.38493	0.166074	MEF2C
rs11958401	5	88116528	T	0.0978334	169109	1.04721	0.0332303	0.98118	1.11769	1.38823	0.165068	MEF2C
rs11958689	5	88106853	G	0.0588838	169257	1.01836	0.0423009	0.937336	1.10639	0.430138	0.667095	MEF2C
rs11959216	5	88103213	C	0.0978022	169030	1.04689	0.0332463	0.980847	1.11738	1.37829	0.168114	MEF2C
rs11986468	8	97631133	C	0.211632	167980	1.01953	0.0243807	0.971954	1.06943	0.793202	0.42766	SDC2
rs11998114	8	19834152	T	0.0211419	169285	0.960305	0.0707608	0.835945	1.10317	-0.572405	0.567048	LPL
rs12008379	X	132466369	T	0.27016	167897	1.0275	0.0200522	0.987904	1.06869	1.35304	0.176043	GPC4
rs12008879	X	132946174	A	0.0222183	169095	0.996749	0.060887	0.884624	1.12309	-0.0534728	0.957355	GPC3
rs12011132	X	132534757	C	0.306507	167905	1.0221	0.0193611	0.98404	1.06163	1.129	0.258896	GPC4
rs12013696	X	132466203	A	0.270708	167878	1.02759	0.0200398	0.988008	1.06875	1.35791	0.174491	GPC4
rs12016769	13	94194012	A	0.255527	169311	0.976314	0.0229911	0.933297	1.02132	-1.0426	0.297134	GPC6
rs12020380	13	93031953	T	0.0492824	168417	0.975438	0.0467844	0.889973	1.06911	-0.531552	0.595036	GPC5
rs12021512	1	156680768	T	0.0158399	169288	1.02386	0.0789073	0.877154	1.19511	0.298866	0.765042	CRABP2
rs12023794	1	22155853	T	0.186088	168850	1.03832	0.0253989	0.987895	1.09131	1.48044	0.138756	HSPG2
rs12023884	1	22173762	A	0.180025	168949	1.03434	0.0257358	0.983458	1.08785	1.31184	0.189573	HSPG2
rs12025221	1	94580059	C	0.220328	169268	1.00149	0.0240332	0.955405	1.04979	0.0617647	0.95075	ABCA4
rs12026732	1	31333243	G	0.0146405	168744	1.15319	0.078013	0.989685	1.34371	1.82706	0.0676912	SDC3
rs12026798	1	92344029	A	0.303771	168823	0.984375	0.0217313	0.943328	1.02721	-0.724694	0.46864	TGFBR3
rs12027485	1	31333190	C	0.0146008	168758	1.14227	0.0784479	0.979478	1.33212	1.69564	0.0899545	SDC3
rs12027931	1	92260160	G	0.0859702	169076	1.00103	0.0355276	0.933694	1.07322	0.028885	0.976956	TGFBR3
rs12028321	1	94457816	C	0.0443084	169302	1.05828	0.0474116	0.964368	1.16133	1.19471	0.2322	ABCA4
rs12028322	1	94457837	C	0.0397258	169210	1.05848	0.0499892	0.959694	1.16744	1.13698	0.255548	ABCA4
rs12032063	1	22179859	A	0.179064	167948	1.03334	0.0258827	0.982228	1.08711	1.26714	0.205107	HSPG2
rs12032588	1	92355156	T	0.394974	168421	0.992319	0.0204468	0.953338	1.03289	-0.377101	0.706099	TGFBR3
rs12033039	1	22257202	T	0.101581	168594	0.992419	0.0331116	0.930059	1.05896	-0.229812	0.818238	HSPG2
rs12034084	1	94469168	A	0.111353	167898	0.965073	0.0322145	0.906022	1.02797	-1.1036	0.269765	ABCA4
rs12034085	1	94469175	C	0.111273	167867	0.965778	0.0322143	0.906685	1.02872	-1.08093	0.279727	ABCA4
rs12034979	1	22259146	A	0.101527	168748	0.992034	0.0331096	0.929702	1.05855	-0.241545	0.809133	HSPG2
rs12035162	1	156663125	C	0.0265221	169142	1.02683	0.0613496	0.910496	1.15803	0.431578	0.666048	CRABP2
rs12035820	1	94580233	T	0.220335	169274	1.00142	0.0240336	0.955341	1.04972	0.0590201	0.952936	ABCA4
rs12039105	1	156680312	G	0.0161088	169379	1.01352	0.0786483	0.868734	1.18244	0.170751	0.864419	CRABP2
rs12039740	1	22245850	T	0.102633	167987	1.00614	0.0328748	0.943352	1.0731	0.186082	0.852381	HSPG2
rs12040094	1	92157576	C	0.250956	168910	0.978454	0.02316	0.935033	1.02389	-0.940466	0.346978	TGFBR3
rs12042189	1	22155841	C	0.186182	168875	1.03761	0.0253948	0.987232	1.09056	1.45395	0.145961	HSPG2
rs12042262	1	156680601	A	0.0159508	169333	1.02304	0.0786745	0.876852	1.19361	0.289572	0.772144	CRABP2
rs12043008	1	22168310	G	0.265396	169379	1.02956	0.0224427	0.985259	1.07586	1.29825	0.194201	HSPG2
rs12044363	1	22160894	A	0.18013	169328	1.02917	0.0257646	0.978489	1.08247	1.11595	0.264446	HSPG2
rs12050058	13	92417970	G	0.0127311	169192	0.96782	0.0904163	0.810647	1.15547	-0.361766	0.717527	GPC5
rs12053610	20	43963739	A	0.0356926	168256	0.870527	0.057471	0.777791	0.97432	-2.41263	0.0158379	SDC4
rs12054920	5	88161417	T	0.475672	168923	1.0262	0.0199705	0.986808	1.06716	1.29502	0.195314	MEF2C
rs12056723	8	97515041	G	0.0389971	168987	0.970738	0.0524616	0.875884	1.07586	-0.566105	0.571322	SDC2
rs12057375	1	94573722	T	0.0945147	169344	1.05384	0.0333628	0.987137	1.12506	1.57192	0.115969	ABCA4
rs12058742	1	94578081	T	0.0162038	168602	1.13104	0.0750718	0.976286	1.31033	1.64028	0.100947	ABCA4
rs12060235	1	92186411	T	0.0590777	168236	0.973142	0.0428826	0.894694	1.05847	-0.634885	0.525504	TGFBR3
rs12060375	1	10047747	A	0.039885	169249	1.1059	0.0488078	1.00501	1.21692	2.06242	0.0391682	RBP7
rs12061269	1	92205412	A	0.343504	169282	1.05009	0.0208908	1.00796	1.09398	2.33969	0.0192999	TGFBR3
rs12062935	1	94455448	G	0.0237643	168867	0.861387	0.0701127	0.75079	0.988277	-2.12816	0.0333238	ABCA4
rs12065370	1	92188593	G	0.0608764	168070	0.98269	0.0421663	0.904742	1.06735	-0.414101	0.6788	TGFBR3
rs12066159	1	92204798	G	0.343682	169277	1.0509	0.0208831	1.00875	1.09481	2.37734	0.0174379	TGFBR3
rs12067583	1	92205590	G	0.343662	169252	1.05058	0.0208842	1.00845	1.09448	2.36288	0.0181333	TGFBR3
rs12068564	1	94464603	G	0.0586512	169144	0.99346	0.0427307	0.913646	1.08025	-0.153557	0.877959	ABCA4
rs12069138	1	92200753	G	0.304885	168598	0.97139	0.0218127	0.930737	1.01382	-1.33073	0.183278	TGFBR3
rs12069176	1	92200782	G	0.306697	168707	0.971987	0.0217654	0.931395	1.01435	-1.30539	0.191759	TGFBR3
rs12070195	1	94462181	C	0.0238384	169013	0.870779	0.069683	0.759615	0.99821	-1.98567	0.0470702	ABCA4
rs12070273	1	94466088	G	0.0571855	169055	0.990076	0.0433063	0.909507	1.07778	-0.230309	0.817852	ABCA4
rs12070274	1	94466090	T	0.0569785	169055	0.990519	0.043378	0.909787	1.07842	-0.219602	0.826181	ABCA4
rs12070278	1	94466109	G	0.0583411	169366	0.994034	0.0427985	0.914053	1.08101	-0.139812	0.888809	ABCA4
rs12070573	1	94499732	C	0.464222	167787	1.0146	0.0200625	0.975474	1.05529	0.72222	0.470159	ABCA4
rs12071152	1	94593399	A	0.078529	168339	1.04387	0.0363991	0.971996	1.12106	1.17964	0.238144	ABCA4
rs12073180	1	92354689	G	0.479234	168496	0.966357	0.0200156	0.929181	1.00502	-1.70979	0.0873047	TGFBR3
rs12073224	1	92200963	T	0.444166	168382	1.04478	0.0200717	1.00447	1.0867	2.18236	0.0290829	TGFBR3
rs12076549	1	92201699	A	0.403402	167917	0.970333	0.0204903	0.932137	1.0101	-1.46974	0.141631	TGFBR3
rs12079661	1	94456567	T	0.0331105	169010	0.904254	0.0582371	0.806713	1.01359	-1.72819	0.0839534	ABCA4
rs12081298	1	22262225	A	0.107411	168656	0.994715	0.0322666	0.933756	1.05965	-0.164216	0.869561	HSPG2
rs12082181	1	94478595	C	0.0245973	168921	0.895564	0.0677847	0.784148	1.02281	-1.62724	0.103686	ABCA4
rs12083624	1	94464455	T	0.0580468	169260	0.999527	0.0428064	0.919089	1.087	-0.0110586	0.991177	ABCA4
rs12083802	1	94464801	T	0.0583626	169338	0.995266	0.0427648	0.915246	1.08228	-0.11095	0.911656	ABCA4
rs12084239	1	92242451	A	0.0924085	168675	1.05071	0.034042	0.982895	1.12321	1.45316	0.146179	TGFBR3
rs12085639	1	94478293	A	0.143169	168451	0.923921	0.0292354	0.872468	0.978408	-2.70662	0.00679726	ABCA4
rs12086793	1	94467008	T	0.0583694	169378	0.996532	0.042734	0.916465	1.08359	-0.0812966	0.935206	ABCA4
rs12087777	1	94488103	C	0.489749	168126	0.975973	0.0199731	0.938505	1.01494	-1.21766	0.223354	ABCA4
rs12088309	1	94563916	C	0.292598	169379	1.0193	0.021841	0.976585	1.06388	0.875145	0.381495	ABCA4
rs12089762	1	92231726	T	0.0924396	168007	1.05566	0.0339066	0.987782	1.12819	1.5974	0.110176	TGFBR3
rs12089918	1	92298223	G	0.212429	169014	0.980521	0.0245775	0.934408	1.02891	-0.800369	0.423497	TGFBR3
rs12090296	1	92242568	G	0.0924078	168687	1.05051	0.0340415	0.982705	1.12299	1.44746	0.147767	TGFBR3
rs12090417	1	92368029	A	0.480351	168812	0.965448	0.0199999	0.928335	1.00404	-1.75818	0.0787173	TGFBR3
rs1209169	1	94554354	G	0.324861	168566	1.02079	0.0213134	0.979031	1.06434	0.965668	0.334211	ABCA4
rs12091993	1	10048119	A	0.0275291	169348	0.983837	0.0612676	0.872514	1.10936	-0.265962	0.790269	RBP7
rs12093963	1	94573920	G	0.0946605	169379	1.05146	0.0333647	0.984906	1.12252	1.50412	0.132552	ABCA4
rs1209515	1	94571335	T	0.284248	167908	1.02742	0.0220462	0.983974	1.07279	1.22713	0.219772	ABCA4
rs12100033	13	94477025	T	0.0285219	169291	1.08177	0.0577732	0.965961	1.21147	1.36052	0.173665	GPC6
rs12100133	13	94862212	T	0.0327002	167950	0.923393	0.0584156	0.823499	1.0354	-1.36437	0.172452	GPC6
rs12100423	13	94475331	T	0.0285299	169296	1.08473	0.0576916	0.968758	1.21459	1.40979	0.158603	GPC6
rs12104209	19	42917545	C	0.0504554	167752	0.945392	0.0469349	0.862305	1.03649	-1.19646	0.231519	LIPE
rs1210421	11	68172307	A	0.0886177	169306	0.973626	0.0354561	0.908263	1.04369	-0.753839	0.450946	LRP5
rs12114801	8	97611586	C	0.474608	168968	0.981165	0.0199626	0.943518	1.02032	-0.952499	0.340844	SDC2
rs1211560	11	68182940	A	0.0886483	169332	0.973698	0.0354373	0.908364	1.04373	-0.752143	0.451965	LRP5
rs12117058	1	92177274	C	0.44597	169137	1.02705	0.0200254	0.987521	1.06816	1.33286	0.182578	TGFBR3
rs12118714	1	92259891	T	0.335665	169057	1.0459	0.0209708	1.00378	1.08978	2.13997	0.0323569	TGFBR3
rs12121039	1	92212347	C	0.174412	168910	1.02521	0.026111	0.974061	1.07904	0.953437	0.340369	TGFBR3
rs12121065	1	92212467	T	0.174456	168902	1.02482	0.0261115	0.973692	1.07863	0.938935	0.347764	TGFBR3
rs12121997	1	68920456	T	0.0160774	168964	0.932185	0.0821405	0.793567	1.09501	-0.85493	0.39259	RPE65
rs12123363	1	92266836	T	0.333758	169259	1.04203	0.020996	1.00002	1.08581	1.96092	0.0498879	TGFBR3
rs12123388	1	94513101	T	0.21905	169379	1.0021	0.0240555	0.95595	1.05048	0.0872428	0.930479	ABCA4
rs12123436	1	92215089	A	0.395802	169379	1.03266	0.0203476	0.992292	1.07468	1.57967	0.114182	TGFBR3
rs12124904	1	92200597	A	0.305034	168663	0.970655	0.0218076	0.930042	1.01304	-1.36575	0.172018	TGFBR3
rs12125313	1	92268217	T	0.0685647	168877	1.007	0.0396769	0.931662	1.08844	0.175921	0.860356	TGFBR3
rs12125410	1	22193100	G	0.0117842	169379	0.98381	0.09299	0.819895	1.1805	-0.175528	0.860665	HSPG2
rs12127610	1	92213726	C	0.174413	168892	1.02529	0.0261113	0.974135	1.07912	0.956376	0.338882	TGFBR3
rs12127644	1	92219068	A	0.175728	168866	1.02412	0.0260391	0.973169	1.07775	0.915468	0.359946	TGFBR3
rs12128642	1	92214686	A	0.174434	168932	1.02507	0.0261044	0.973947	1.07889	0.948708	0.342769	TGFBR3
rs12129809	1	22258599	G	0.379004	168031	1.00072	0.0206529	0.961019	1.04206	0.0347556	0.972275	HSPG2
rs12131384	1	22247498	C	0.380213	168824	1.00064	0.0205864	0.96107	1.04184	0.0311235	0.975171	HSPG2
rs12132114	1	92293721	A	0.21218	169019	0.977353	0.0246083	0.931332	1.02565	-0.930891	0.35191	TGFBR3
rs12133180	1	92294862	C	0.228884	169265	0.968127	0.0239416	0.923747	1.01464	-1.35295	0.176071	TGFBR3
rs12133463	1	92156208	T	0.178275	168599	0.950673	0.0264825	0.902588	1.00132	-1.91012	0.0561175	TGFBR3
rs12133753	1	92222089	T	0.175838	168982	1.02296	0.0260323	0.972071	1.0765	0.871845	0.383293	TGFBR3
rs12138573	1	68904513	G	0.118123	169306	1.04565	0.0304272	0.985118	1.10991	1.4672	0.142323	RPE65
rs12138924	1	31366771	G	0.436748	169379	0.998752	0.0201215	0.96013	1.03893	-0.06206	0.950515	SDC3
rs12141128	1	92373747	A	0.394653	169379	0.980847	0.0204794	0.942257	1.02102	-0.944305	0.345014	TGFBR3
rs12141338	1	92161991	G	0.187811	169138	0.961056	0.025837	0.9136	1.01098	-1.53744	0.124186	TGFBR3
rs12144903	1	31381123	A	0.307661	167756	1.0159	0.0216096	0.97377	1.05985	0.729936	0.465429	SDC3
rs12145904	1	68903942	T	0.11811	169325	1.04579	0.0304298	0.985243	1.11006	1.47141	0.141181	RPE65
rs12146956	13	93008016	A	0.119878	169235	1.04458	0.030153	0.984632	1.10817	1.44633	0.148084	GPC5
rs12147055	14	68171269	A	0.111935	169371	0.990495	0.0317984	0.930648	1.05419	-0.300343	0.763915	RDH12
rs12147616	14	68171340	C	0.111965	169379	0.991942	0.031778	0.932045	1.05569	-0.254593	0.799037	RDH12
rs12149166	16	81266652	G	0.342192	168382	0.99469	0.0211108	0.954373	1.03671	-0.252207	0.800881	BCMO1
rs12149297	16	81266811	C	0.363324	169379	0.998105	0.0207571	0.958314	1.03955	-0.0913841	0.927187	BCMO1
rs12149309	16	81267071	G	0.358651	168491	0.999884	0.0208511	0.959845	1.04159	-0.00556944	0.995556	BCMO1
rs12149653	16	81266767	A	0.362387	169083	0.998317	0.0207842	0.958467	1.03982	-0.0810343	0.935415	BCMO1
rs12149675	16	81266694	G	0.36246	168987	0.998236	0.0207964	0.958366	1.03976	-0.0848894	0.932349	BCMO1
rs12151108	19	11197261	A	0.118642	169211	1.01422	0.0307218	0.954949	1.07716	0.459497	0.645877	LDLR
rs12151143	19	55558240	G	0.105002	169326	0.985065	0.032585	0.92412	1.05003	-0.46179	0.644232	RDH13
rs12151603	2	170092655	T	0.0308384	169221	0.98899	0.0580332	0.882661	1.10813	-0.190772	0.848704	LRP2
rs12156957	X	132548738	C	0.0656913	168249	0.967997	0.0370905	0.900125	1.04099	-0.876932	0.380524	GPC4
rs12169293	22	35480046	A	0.101241	168059	1.0455	0.0326071	0.980778	1.1145	1.36471	0.172344	ISX
rs12184580	13	94029866	A	0.0250533	169379	0.974898	0.0644352	0.859235	1.10613	-0.394541	0.693182	GPC6
rs12184868	13	94161295	G	0.0800925	169223	0.991657	0.036991	0.922305	1.06622	-0.226485	0.820825	GPC6
rs12217985	10	95358870	G	0.0770608	169269	0.992216	0.0374846	0.921933	1.06786	-0.208462	0.834868	RBP4
rs12219949	10	85998016	G	0.114462	168611	0.987304	0.0315401	0.928119	1.05026	-0.405128	0.685383	RGR
rs12227050	12	7272329	A	0.0810442	167964	0.978092	0.037059	0.909568	1.05178	-0.597727	0.550022	RBP5
rs12229555	12	125321383	C	0.219282	169309	0.979577	0.0241453	0.934299	1.02705	-0.854615	0.392764	SCARB1
rs12241416	10	95346428	A	0.264881	169004	1.01378	0.0225567	0.969941	1.05961	0.60693	0.543898	RBP4
rs12244130	10	118371886	G	0.0800389	169099	1.05705	0.0358954	0.985243	1.1341	1.54578	0.122158	PNLIPRP2
rs12245521	10	118297033	T	0.0867973	169072	1.02736	0.0351038	0.959053	1.10053	0.768955	0.44192	PNLIP
rs12245780	10	118297384	T	0.0869078	169070	1.02727	0.0350886	0.958999	1.10041	0.766843	0.443175	PNLIP
rs12245824	10	118297318	C	0.0868004	169089	1.02729	0.0351041	0.958984	1.10046	0.766904	0.443138	PNLIP
rs12247177	10	118398353	T	0.106044	169256	1.03968	0.0319551	0.976563	1.10688	1.2178	0.223301	PNLIPRP2
rs12248219	10	118373496	A	0.0808874	169019	1.05865	0.035765	0.986979	1.13552	1.5935	0.111048	PNLIPRP2
rs12249434	10	118298706	T	0.0871856	169271	1.02377	0.0350611	0.955778	1.09659	0.669949	0.50289	PNLIP
rs12255112	10	118297498	C	0.0868038	169094	1.02724	0.0351042	0.958939	1.10041	0.765592	0.443919	PNLIP
rs12256398	10	118383382	T	0.198382	168284	0.985455	0.025098	0.938153	1.03514	-0.583767	0.559377	PNLIPRP2
rs12256889	10	94827183	A	0.294086	169379	1.02741	0.0217773	0.984482	1.07221	1.24181	0.214307	CYP26A1
rs12256889	10	94827183	A	0.294086	169379	1.02741	0.0217773	0.984482	1.07221	1.24181	0.214307	CYP26C1
rs12262164	10	95367830	C	0.021085	168058	1.1747	0.0648896	1.03441	1.33402	2.4814	0.0130868	RBP4
rs12263200	10	94822895	G	0.104029	169121	0.957443	0.0331945	0.897135	1.02181	-1.31012	0.190154	CYP26C1
rs12263369	10	94823343	C	0.406734	168925	1.00025	0.0203553	0.961129	1.04096	0.0122442	0.990231	CYP26A1
rs12263369	10	94823343	C	0.406734	168925	1.00025	0.0203553	0.961129	1.04096	0.0122442	0.990231	CYP26C1
rs12263473	10	85996039	G	0.376004	169324	0.952301	0.0206705	0.914491	0.991674	-2.36446	0.0180564	RGR
rs12265684	10	95353817	G	0.166978	168935	1.00858	0.0267584	0.957043	1.06288	0.319099	0.749651	RBP4
rs12266952	10	95366684	G	0.17749	168229	1.00162	0.0262357	0.951419	1.05447	0.0617679	0.950748	RBP4
rs12267185	10	86011970	G	0.0393312	169204	1.01613	0.0512212	0.919075	1.12344	0.312453	0.754696	RGR
rs12267882	10	118384663	C	0.333733	168494	1.00331	0.0211843	0.962509	1.04585	0.156194	0.87588	PNLIPRP2
rs12273360	11	46889719	C	0.0868655	169302	0.899822	0.0371824	0.836579	0.967846	-2.83893	0.00452649	LRP4
rs12277006	11	46870322	A	0.0869013	169284	0.89976	0.0371852	0.836516	0.967784	-2.84058	0.00450314	LRP4
rs12281784	11	46908250	T	0.0857163	168696	0.901431	0.0374449	0.837644	0.970076	-2.77131	0.00558314	LRP4
rs12294921	11	46915192	A	0.0854853	168719	0.903581	0.0374497	0.839634	0.972399	-2.70734	0.0067824	LRP4
rs12296049	11	68170234	A	0.0130947	169229	0.978084	0.088524	0.822289	1.1634	-0.25032	0.80234	LRP5
rs12296239	12	12273437	G	0.0948521	168573	1.03254	0.0335441	0.966841	1.10271	0.95469	0.339735	LRP6
rs12297598	12	12404664	C	0.0955431	169311	1.02491	0.0335048	0.959769	1.09447	0.734387	0.462713	LRP6
rs12299540	12	12354407	T	0.153376	169003	1.01481	0.0275481	0.961473	1.07111	0.533771	0.5935	LRP6
rs12305378	12	12277847	G	0.0949024	169000	1.03304	0.0335051	0.967377	1.10315	0.970058	0.332018	LRP6
rs12306293	12	12283043	C	0.0949453	169071	1.0305	0.0335213	0.964971	1.10048	0.896234	0.370128	LRP6
rs12306537	12	12283464	C	0.0949466	169074	1.03047	0.0335214	0.964946	1.10045	0.895481	0.37053	LRP6
rs12307111	12	12358524	A	0.0938499	169313	1.02777	0.0337649	0.961953	1.09808	0.81114	0.417286	LRP6
rs12307379	12	57518665	T	0.0432761	168534	0.902243	0.051217	0.81607	0.997515	-2.00854	0.0445861	LRP1
rs12309246	12	12312502	T	0.0977176	169294	1.03081	0.0330615	0.966133	1.09982	0.917845	0.3587	LRP6
rs12309338	12	12421059	T	0.0970211	168046	1.01657	0.0335726	0.951834	1.08571	0.489582	0.62443	LRP6
rs12309495	12	12282766	T	0.0949453	169071	1.0305	0.0335213	0.964971	1.10048	0.896234	0.370128	LRP6
rs12310020	12	12321181	C	0.108166	169379	1.04031	0.0315155	0.978	1.1066	1.2541	0.209806	LRP6
rs12310272	12	125316280	C	0.414503	167843	1.02703	0.0203409	0.986895	1.06881	1.31144	0.189708	SCARB1
rs12311202	12	12283453	A	0.0949439	169084	1.03049	0.0335214	0.964966	1.10047	0.896095	0.370202	LRP6
rs12311922	12	12371763	A	0.0936707	169354	1.0294	0.0337645	0.963479	1.09982	0.858081	0.390848	LRP6
rs12313200	12	12284590	A	0.164686	168897	1.01735	0.0267397	0.965406	1.07209	0.64332	0.520016	LRP6
rs12314259	12	12272466	G	0.157577	168286	1.01811	0.0272552	0.965151	1.07398	0.658532	0.510196	LRP6
rs12314349	12	12287821	T	0.191923	169128	0.965186	0.0256212	0.917914	1.01489	-1.38302	0.166658	LRP6
rs12316043	12	12318490	C	0.0974397	169279	1.03142	0.0331072	0.966618	1.10057	0.934456	0.350068	LRP6
rs12317629	12	12404903	T	0.153426	168935	1.01845	0.0275156	0.964985	1.07489	0.664596	0.506309	LRP6
rs12319942	12	12370595	T	0.0954775	169354	1.02551	0.0335021	0.960334	1.09511	0.751843	0.452145	LRP6
rs12320259	12	12300169	T	0.165208	169017	1.01647	0.0267069	0.964634	1.0711	0.611764	0.540694	LRP6
rs12321417	12	12406915	A	0.15346	168940	1.01879	0.0275082	0.965312	1.07522	0.676584	0.49867	LRP6
rs12323067	13	95041111	C	0.0900989	168981	0.99996	0.0348889	0.933867	1.07073	-0.00115046	0.999082	GPC6
rs12323119	13	93324166	A	0.282478	168847	0.982964	0.0222603	0.941	1.0268	-0.77191	0.440168	GPC5
rs12324317	15	89766126	C	0.38335	169379	0.971715	0.0206223	0.933223	1.0118	-1.39135	0.164121	RLBP1
rs12324517	15	58800766	C	0.484727	168339	0.976364	0.0199877	0.938855	1.01537	-1.1967	0.231422	LIPC
rs12325081	16	55936016	C	0.37329	168006	0.986275	0.0207803	0.946913	1.02727	-0.665043	0.506023	CES5A
rs12325083	16	55936074	T	0.0150162	169117	1.08354	0.079116	0.927903	1.26529	1.01416	0.310504	CES5A
rs12354891	10	94818438	A	0.0925458	169127	0.963217	0.0348803	0.899568	1.03137	-1.07442	0.282633	CYP26C1
rs12355875	10	95348555	A	0.0943531	169014	1.0174	0.03397	0.951865	1.08744	0.507749	0.611629	RBP4
rs12359135	10	94843535	T	0.48242	168628	0.991505	0.0200256	0.953343	1.0312	-0.426008	0.670102	CYP26A1
rs12362712	11	68211161	T	0.186622	167786	0.988733	0.02578	0.940016	1.03998	-0.439507	0.660294	LRP5
rs12366664	12	12368763	C	0.485218	168216	1.0086	0.0200625	0.969707	1.04905	0.426674	0.669617	LRP6
rs12370981	12	57597918	T	0.254235	168873	1.02883	0.0227448	0.98397	1.07573	1.24947	0.211493	LRP1
rs12372237	12	12381094	T	0.191368	168241	0.963208	0.0257319	0.915835	1.01303	-1.45679	0.145175	LRP6
rs12373772	2	20430049	C	0.377529	169228	1.03128	0.0204479	0.990763	1.07345	1.50614	0.13203	SDC1
rs12373819	2	20430016	T	0.377476	169204	1.03147	0.0204551	0.990938	1.07367	1.51493	0.129791	SDC1
rs12381064	13	94531931	G	0.324466	168677	1.00814	0.0212647	0.966987	1.05105	0.381286	0.702991	GPC6
rs12397050	X	132450499	G	0.269086	167883	1.02863	0.0200719	0.988952	1.06991	1.40648	0.159581	GPC4
rs12402710	1	22221355	G	0.308214	167992	1.00776	0.0217091	0.965777	1.05156	0.355921	0.7219	HSPG2
rs12403707	1	68886499	A	0.135879	168772	0.996434	0.0291534	0.941094	1.05503	-0.122526	0.902482	RPE65
rs12405989	1	31337739	A	0.167648	169379	0.970702	0.0270138	0.920644	1.02348	-1.10076	0.271003	SDC3
rs12406300	1	92227786	A	0.15046	169347	1.066	0.0273201	1.01042	1.12464	2.3394	0.0193148	TGFBR3
rs12406720	1	31353409	C	0.086624	168937	0.979308	0.0357127	0.913105	1.05031	-0.585483	0.558223	SDC3
rs12407784	1	92227977	C	0.150715	169379	1.06527	0.0273069	1.00975	1.12383	2.31533	0.0205949	TGFBR3
rs12407821	1	31335810	T	0.168982	169030	0.966692	0.0269843	0.916894	1.01919	-1.25538	0.209343	SDC3
rs12408228	1	31337417	A	0.169407	169049	0.969506	0.0269434	0.919637	1.02208	-1.14939	0.250397	SDC3
rs12408546	1	68909128	G	0.154275	169379	0.997105	0.0276367	0.944532	1.05261	-0.104891	0.916463	RPE65
rs12412456	10	118380387	G	0.200596	169099	0.987166	0.0249263	0.940098	1.03659	-0.518198	0.60432	PNLIPRP2
rs12415773	10	95368993	C	0.275049	169379	0.972256	0.0224186	0.93046	1.01593	-1.25504	0.209463	RBP4
rs12416761	11	68200945	A	0.0765907	169296	0.991706	0.0376763	0.921113	1.06771	-0.221063	0.825043	LRP5
rs12417014	11	68201007	T	0.0765903	169297	0.991709	0.0376763	0.921115	1.06771	-0.220988	0.825102	LRP5
rs12417792	11	68199922	G	0.076748	169366	0.989162	0.0376764	0.91875	1.06497	-0.289224	0.77241	LRP5
rs12419658	11	68088060	A	0.0370182	168525	1.00622	0.0527819	0.907326	1.11589	0.117422	0.906526	LRP5
rs12422312	12	12347909	T	0.153271	168760	1.0166	0.0275739	0.963119	1.07305	0.597135	0.550417	LRP6
rs12422890	12	12304648	C	0.0957364	169225	1.02992	0.0333762	0.964698	1.09954	0.883152	0.377154	LRP6
rs12424332	12	12278467	C	0.0949153	169035	1.02962	0.0335493	0.964093	1.0996	0.869994	0.384304	LRP6
rs12424361	12	12278687	G	0.0949812	169065	1.03155	0.0335051	0.96599	1.10157	0.927217	0.353814	LRP6
rs12424748	12	125325790	T	0.02121	168930	0.854736	0.0738282	0.739587	0.987813	-2.12605	0.0334991	SCARB1
rs12425185	12	12386118	C	0.0939684	169275	1.03141	0.0336936	0.965494	1.10182	0.917753	0.358748	LRP6
rs12425699	12	12287134	C	0.0949446	169088	1.02655	0.033578	0.961169	1.09639	0.780477	0.43511	LRP6
rs12425946	12	12410964	A	0.153175	168667	1.01843	0.027535	0.96492	1.0749	0.663058	0.507293	LRP6
rs12427061	12	125311934	T	0.112436	169203	0.977078	0.0318421	0.917963	1.04	-0.728248	0.466462	SCARB1
rs12427198	12	12402108	C	0.0956262	169305	1.0262	0.0334753	0.96103	1.09579	0.772543	0.439793	LRP6
rs12427481	13	93049208	T	0.0131835	169379	0.803584	0.0973881	0.663949	0.972587	-2.24538	0.0247438	GPC5
rs12427492	13	92725453	G	0.441811	168752	1.05467	0.0200365	1.01405	1.09691	2.65636	0.00789893	GPC5
rs12427699	13	93996912	G	0.0773671	169271	1.03668	0.0368446	0.964459	1.11432	0.97779	0.328178	GPC6
[truncated: 11,728 more rows]

## Sheet: Age+Sex+Smoking+Allergy_UKB
ID	CHROM	POS	A1	A1_FREQ	OBS_CT	OR	LOG(OR)_SE	L95	U95	Z_STAT	P	gene
[truncated: 13,688 more rows]

[truncated: 5 more sheets: Age+Sex+Smoking+Allergy+Retinol, Age+Sex+Smoking+Allergy+vitA_UK, Age+Sex_migraine_cohort, Age+Sex+Smoking_migraine_cohort, Age+Sex+Smoking+Allergy_migrain]
