# Supplementary material for: The interictal transcriptomic map of migraine without aura
Source: J Headache Pain. 2025 May 12;26(1):109. doi: 10.1186/s10194-025-02033-z (PMC12067696; doi:10.1186/s10194-025-02033-z)
Supplement: Supplementary file 12 — Supplementary Material 12 [file 10194_2025_2033_MOESM12_ESM.xlsx]

## Sheet: Summary
Analyses	Table shows genes of LEGs regulated by the retinoic acid or RAR-related orphan receptors according to GRNdb
RAR	LEGs regulated by RARs
RXR	LEGs regulated by RXRs

## Sheet: RAR
MGI_gene_id	MGI_tf_id	bestmotif	condition	condition_ful	dataType	gene	genie3Weight	nes	species	tf
0	0	transfac_pro__M00965	Fetal-Adrenal-Gland	Fetal-Adrenal-Gland	Single-cell	CYP26B1	0.002	3.15	Human	RARA
2176159	97858	taipale__RARG_full_GRGGTCAAAAGKTCAC	whole_NeonatalRib	Neonatal-Rib	Single-cell	Cyp26b1	0.0057	3.3	Mouse	Rarg
0	0	transfac_pro__M00766	LUAD_normal_TCGA	LUAD Normal (TCGA)	Bulk	CYP26B1	0.003	3.11	Human	RARB
0	0	tfdimers__MD00368	LUAD_normal_TCGA	LUAD Normal (TCGA)	Bulk	CYP26B1	0.0022	3.97	Human	RARG
0	0	tfdimers__MD00368	KIRP_TCGA	Kidney Papillary Cell Carcinoma (KIRP-TCGA)	Bulk	CYP26B1	0.0017	3.8	Human	RARA
0	0	transfac_pro__M08964	KIRP_TCGA	Kidney Papillary Cell Carcinoma (KIRP-TCGA)	Bulk	CYP26B1	0.0219	3.65	Human	RARB
0	0	tfdimers__MD00368	KIRP_TCGA	Kidney Papillary Cell Carcinoma (KIRP-TCGA)	Bulk	CYP26B1	0.0014	3.84	Human	RARG
0	0	hocomoco__RXRA_HUMAN.H11MO.0.A	PRAD_TCGA	Prostate Adenocarcinoma (PRAD-TCGA)	Bulk	CYP26B1	0.0017	3.16	Human	RARG
0	0	jaspar__MA0159.1	PCPG_TCGA	Pheochromocytoma and Paraganglioma (PCPG-TCGA)	Bulk	CYP26B1	0.0092	3.65	Human	RARB
0	0	hocomoco__RXRA_HUMAN.H11MO.0.A	TGCT_TCGA	Testicular Germ Cell Tumors (TGCT-TCGA)	Bulk	CYP26B1	0.002	3.35	Human	RARA
0	0	tfdimers__MD00368	LUSC_TCGA	Lung Squamous Cell Carcinoma (LUSC-TCGA)	Bulk	CYP26B1	0.0012	3.98	Human	RARA
0	0	transfac_pro__M00963	STAD_TCGA	Stomach Adenocarcinoma (STAD-TCGA)	Bulk	CYP26B1	0.0021	3.13	Human	RARG
0	0	tfdimers__MD00368	Lung_GTEx	Lung (GTEx)	Bulk	CYP26B1	0.0013	4.26	Human	RARG
0	0	homer__GGGTTACTANAGGTCA_LXRE	Uterus_GTEx	Uterus (GTEx)	Bulk	CYP26B1	0.005	3.78	Human	RARB
0	0	transfac_pro__M00963	Spleen_GTEx	Spleen (GTEx)	Bulk	CYP26B1	0.0021	3.01	Human	RARA
0	0	transfac_pro__M00963	Colon_GTEx	Colon (GTEx)	Bulk	CYP26B1	0.0044	3.14	Human	RARA
0	0	tfdimers__MD00368	Colon_GTEx	Colon (GTEx)	Bulk	CYP26B1	0.0012	3.21	Human	RARG
0	0	tfdimers__MD00368	Thyroid_GTEx	Thyroid (GTEx)	Bulk	CYP26B1	0.0013	3.2	Human	RARA
0	0	transfac_pro__M07280	Adrenal_Gland_GTEx	Adrenal Gland (GTEx)	Bulk	CYP26B1	0.0064	3.53	Human	RARA
0	0	transfac_pro__M07280	Blood_GTEx	Blood (GTEx)	Bulk	CYP26B1	0.0014	3.55	Human	RARA
0	0	stark__GTCANTNAAC	Pituitary_GTEx	Pituitary (GTEx)	Bulk	CYP26B1	0.0064	4.07	Human	RARB
0	0	tfdimers__MD00368	Salivary_Gland_GTEx	Salivary Gland (GTEx)	Bulk	CYP26B1	0.0063	3.27	Human	RARA
0	0	transfac_pro__M00963	BRCA_TCGA	Breast Invasive Carcinoma (BRCA-TCGA)	Bulk	PRTN3	0.0066	3.08	Human	RARA
0	0	transfac_pro__M00963	LUAD_TCGA	Lung Adenocarcinoma (LUAD-TCGA)	Bulk	PRTN3	0.0012	3.07	Human	RARG
0	0	tfdimers__MD00319	GBM_TCGA	Glioblastoma Multiforme (GBM-TCGA)	Bulk	CTSG	0.0095	3.09	Human	RARG
0	0	transfac_pro__M00963	BLCA_TCGA	Bladder Urothelial Carcinoma (BLCA-TCGA)	Bulk	RNASE3	0.0015	3.28	Human	RARA
0	0	homer__GGTCANYTGAGGWCA_THRa	Adrenal_Gland_GTEx	Adrenal Gland (GTEx)	Bulk	ELANE	0.0077	3.15	Human	RARA
0	0	hocomoco__RXRA_HUMAN.H11MO.0.A	Lung_GTEx	Lung (GTEx)	Bulk	PLPP2	0.0012	3.31	Human	RARG
0	0	hocomoco__RARA_MOUSE.H11MO.3.A	Thyroid_GTEx	Thyroid (GTEx)	Bulk	PLPP2	0.0016	3.18	Human	RARG
0	0	hocomoco__RXRA_HUMAN.H11MO.0.A	Pancreas_GTEx	Pancreas (GTEx)	Bulk	PLPP2	0.0173	4.19	Human	RARA
0	0	hocomoco__RXRA_HUMAN.H11MO.0.A	Pancreas_GTEx	Pancreas (GTEx)	Bulk	PLPP2	0.0058	4.06	Human	RARG
0	0	hocomoco__RXRA_MOUSE.H11MO.0.A	Retinal_normal	Retinal-Normal-Control	Single-cell	HPD	0.0024	3.87	Human	RARA
0	0	transfac_pro__M08906	COAD_TCGA	Colon Adenocarcinoma (COAD-TCGA)	Bulk	HPD	0.0024	3.37	Human	RARA
0	0	hocomoco__RXRA_HUMAN.H11MO.0.A	TGCT_TCGA	Testicular Germ Cell Tumors (TGCT-TCGA)	Bulk	FBN1	0.0017	3.35	Human	RARA
0	0	hocomoco__RXRA_HUMAN.H11MO.0.A	KIRC_TCGA	Kidney Clear Cell Carcinoma (KIRC-TCGA)	Bulk	FBN1	0.0012	3.47	Human	RARG
0	0	tfdimers__MD00368	KICH_TCGA	Kidney Chromophobe (KICH-TCGA)	Bulk	CFD	0.0028	3.16	Human	RARG
0	0	transfac_pro__M00963	LUAD_TCGA	Lung Adenocarcinoma (LUAD-TCGA)	Bulk	CFD	0.0015	3.07	Human	RARG
0	0	tfdimers__MD00368	PRAD_TCGA	Prostate Adenocarcinoma (PRAD-TCGA)	Bulk	B3GNT3	0.0035	3.41	Human	RARA
0	0	tfdimers__MD00368	PRAD_TCGA	Prostate Adenocarcinoma (PRAD-TCGA)	Bulk	B3GNT3	0.0096	3.22	Human	RARG
0	0	tfdimers__MD00368	CESC_TCGA	Cervical & Endocervical Cancer (CESC-TCGA)	Bulk	B3GNT3	0.0075	3.41	Human	RARA
0	0	tfdimers__MD00368	THCA_TCGA	Uterine Carcinosarcoma (UCS-TCGA)	Bulk	B3GNT3	0.0064	3.95	Human	RARG
0	0	taipale__Rxra_DBD_RGGTCATGACCY_repr	LUAD_TCGA	Lung Adenocarcinoma (LUAD-TCGA)	Bulk	B3GNT3	0.0061	3.2	Human	RARG
0	0	tfdimers__MD00368	Liver_GTEx	Liver (GTEx)	Bulk	B3GNT3	0.0014	3.04	Human	RARG
0	0	tfdimers__MD00368	Prostate_GTEx	Prostate (GTEx)	Bulk	B3GNT3	0.0042	3.37	Human	RARG
0	0	tfdimers__MD00163	PRAD_normal_TCGA	PRAD Normal (TCGA)	Bulk	C1QC	0.0136	3.08	Human	RARB
0	0	transfac_pro__M00963	PRAD_TCGA	Prostate Adenocarcinoma (PRAD-TCGA)	Bulk	C1QC	0.0011	3.57	Human	RARA
0	0	transfac_pro__M00963	PRAD_TCGA	Prostate Adenocarcinoma (PRAD-TCGA)	Bulk	C1QC	0.0064	3.88	Human	RARG
0	0	transfac_pro__M08906	MESO_TCGA	Mesothelioma (MESO-TCGA)	Bulk	C1QC	0.0025	3.6	Human	RARA
0	0	hocomoco__RXRA_HUMAN.H11MO.0.A	KICH_TCGA	Kidney Chromophobe (KICH-TCGA)	Bulk	C1QC	0.001	3.96	Human	RARA
0	0	tfdimers__MD00368	Small_Intestine_GTEx	Small Intestine (GTEx)	Bulk	C1QC	0.0011	3.79	Human	RARG
0	0	tfdimers__MD00368	SKCM_TCGA	Skin Cutaneous Melanoma (SKCM-TCGA)	Bulk	NTSR1	0.0045	4.27	Human	RARG
0	0	tfdimers__MD00368	LIHC_TCGA	Liver Hepatocellular Carcinoma (LIHC-TCGA)	Bulk	NTSR1	0.0029	3.5	Human	RARG
0	0	tfdimers__MD00368	KIRP_TCGA	Kidney Papillary Cell Carcinoma (KIRP-TCGA)	Bulk	NTSR1	0.0018	4.66	Human	RARG
0	0	transfac_pro__M00963	PRAD_TCGA	Prostate Adenocarcinoma (PRAD-TCGA)	Bulk	NTSR1	0.001	3.57	Human	RARA
0	0	tfdimers__MD00368	HNSC_TCGA	Head and Neck Squamous Cell Carcinoma (HNSC-TCGA)	Bulk	NTSR1	0.0014	3.71	Human	RARA
0	0	transfac_pro__M00963	Spleen_GTEx	Spleen (GTEx)	Bulk	NTSR1	0.008	3.39	Human	RARA
0	0	tfdimers__MD00368	Salivary_Gland_GTEx	Salivary Gland (GTEx)	Bulk	NTSR1	0.0019	3.22	Human	RARA
0	0	hocomoco__RXRA_MOUSE.H11MO.0.A	Retinal_normal	Retinal-Normal-Control	Single-cell	ATP1A4	0.0014	3.87	Human	RARA
0	0	hocomoco__PPARA_HUMAN.H11MO.0.B	HNSC_normal_TCGA	HNSC Normal (TCGA)	Bulk	ATP1A4	0.0012	3.31	Human	RARA
0	0	taipale__RARA_DBD_ARRGGTCANNNRRGGTCA_repr	DLBCL_TCGA	Diffuse Large B-cell Lymphoma (DLBCL-TCGA)	Bulk	ATP1A4	0.0213	4.23	Human	NR1H3
0	0	hocomoco__PPARA_HUMAN.H11MO.0.B	BRCA_TCGA	Breast Invasive Carcinoma (BRCA-TCGA)	Bulk	ATP1A4	0.0072	3.12	Human	RARA
0	0	taipale__Rarg_DBD_RRGGTCANNNRRGGTCA	KICH_TCGA	Kidney Chromophobe (KICH-TCGA)	Bulk	ATP1A4	0.0023	3.29	Human	NR1I3
0	0	tfdimers__MD00368	KIRP_TCGA	Kidney Papillary Cell Carcinoma (KIRP-TCGA)	Bulk	EFNB2	0.0093	3.47	Human	RARA
0	0	tfdimers__MD00368	Liver_GTEx	Liver (GTEx)	Bulk	EFNB2	0.0015	3.04	Human	RARG
0	0	tfdimers__MD00368	Thyroid_GTEx	Thyroid (GTEx)	Bulk	EFNB2	0.0025	3.2	Human	RARA
0	0	tfdimers__MD00368	Pancreas_GTEx	Pancreas (GTEx)	Bulk	EFNB2	0.0069	3.14	Human	RARA
0	0	tfdimers__MD00368	Pancreas_GTEx	Pancreas (GTEx)	Bulk	EFNB2	0.0066	4	Human	RARG
0	0	taipale__Rarb_DBD_ARRGGTCANNNRRGGTCA	LUSC_normal_TCGA	LUSC Normal (TCGA)	Bulk	TEK	0.0016	3.6	Human	PPARG
0	0	tfdimers__MD00368	BLCA_TCGA	Bladder Urothelial Carcinoma (BLCA-TCGA)	Bulk	AZU1	0.0013	3.24	Human	RARA
0	0	taipale__Rarb_DBD_RGGTCANNNARRGGTCA	cardiac_fibroblasts	Cardiac-Fibroblasts	Single-cell	IL34	0.001	3.46	Human	RORA
0	0	taipale__RARG_full_RRGGTCANNNRRGGTCA	PRAD_normal_TCGA	PRAD Normal (TCGA)	Bulk	IL34	0.0023	3.32	Human	RARA
0	0	hocomoco__ESR2_MOUSE.H11MO.1.A	PRAD_TCGA	Prostate Adenocarcinoma (PRAD-TCGA)	Bulk	IL34	0.0029	3.18	Human	RARA
0	0	cisbp__M4576	PRAD_TCGA	Prostate Adenocarcinoma (PRAD-TCGA)	Bulk	IL34	0.0147	4.13	Human	RARG
0	0	cisbp__M4576	CESC_TCGA	Cervical & Endocervical Cancer (CESC-TCGA)	Bulk	IL34	0.0013	3.07	Human	RARG
0	0	cisbp__M4576	MESO_TCGA	Mesothelioma (MESO-TCGA)	Bulk	IL34	0.0034	3.02	Human	RARA
0	0	hocomoco__ESR2_MOUSE.H11MO.1.A	COAD_TCGA	Colon Adenocarcinoma (COAD-TCGA)	Bulk	IL34	0.0069	3.04	Human	RARA
0	0	cisbp__M4576	Breast_GTEx	Breast (GTEx)	Bulk	IL34	0.0093	3.06	Human	RARG
0	0	cisbp__M4576	Thyroid_GTEx	Thyroid (GTEx)	Bulk	IL34	0.0083	3.72	Human	RARG
0	0	cisbp__M4576	Ovary_GTEx	Ovary (GTEx)	Bulk	IL34	0.0011	3.05	Human	RARG
0	0	hocomoco__RARG_HUMAN.H11MO.1.B	Blood_GTEx	Blood (GTEx)	Bulk	IL34	0.0015	3.06	Human	RARG
0	0	cisbp__M4576	Prostate_GTEx	Prostate (GTEx)	Bulk	IL34	0.0112	5.02	Human	RARG
0	0	tfdimers__MD00368	THCA_normal_TCGA	THCA Normal (TCGA)	Bulk	C1QB	0.0014	3.61	Human	RARA
0	0	tfdimers__MD00368	PRAD_TCGA	Prostate Adenocarcinoma (PRAD-TCGA)	Bulk	C1QB	0.0053	3.22	Human	RARG
0	0	hocomoco__RARG_HUMAN.H11MO.0.B	Spleen_GTEx	Spleen (GTEx)	Bulk	C1QB	0.0055	3.48	Human	PPARG
0	0	tfdimers__MD00368	Small_Intestine_GTEx	Small Intestine (GTEx)	Bulk	C1QB	0.0012	3.79	Human	RARG
0	0	tfdimers__MD00368	LIHC_normal_TCGA	LIHC Normal (TCGA)	Bulk	FGFR2	0.0017	3.24	Human	RARG
0	0	hocomoco__RXRA_HUMAN.H11MO.0.A	PRAD_normal_TCGA	PRAD Normal (TCGA)	Bulk	FGFR2	0.0035	3.14	Human	RARG
0	0	tfdimers__MD00368	BLCA_TCGA	Bladder Urothelial Carcinoma (BLCA-TCGA)	Bulk	FGFR2	0.0011	3.44	Human	RARG
0	0	taipale_cyt_meth__RARB_NAAAGGTCAN_FL	UCS_TCGA	Uterine Corpus Endometrial Carcinoma (UCEC-TCGA)	Bulk	FGFR2	0.0071	3.12	Human	RXRG
0	0	homer__AGGTCAAGGTCA_RARg	DLBCL_TCGA	Diffuse Large B-cell Lymphoma (DLBCL-TCGA)	Bulk	FGFR2	0.0027	3.39	Human	ESRRB
0	0	tfdimers__MD00368	PRAD_TCGA	Prostate Adenocarcinoma (PRAD-TCGA)	Bulk	FGFR2	0.0065	3.22	Human	RARG
0	0	tfdimers__MD00368	BRCA_TCGA	Breast Invasive Carcinoma (BRCA-TCGA)	Bulk	FGFR2	0.0027	3.86	Human	RARG
0	0	hocomoco__PPARG_HUMAN.H11MO.0.A	UCEC_TCGA	Uveal Melanoma (UVM-TCGA)	Bulk	FGFR2	0.0013	3.71	Human	RARA
0	0	tfdimers__MD00368	STAD_TCGA	Stomach Adenocarcinoma (STAD-TCGA)	Bulk	FGFR2	0.0037	3.47	Human	RARG
0	0	hocomoco__RARG_HUMAN.H11MO.0.B	Blood_GTEx	Blood (GTEx)	Bulk	FGFR2	0.0026	3.85	Human	RARG
0	0	hocomoco__RARG_HUMAN.H11MO.1.B	Prostate_GTEx	Prostate (GTEx)	Bulk	FGFR2	0.0013	3.22	Human	RARG
0	0	tfdimers__MD00368	Nerve_GTEx	Nerve (GTEx)	Bulk	FGFR2	0.0012	3.23	Human	RARG
1932576	97858	hdpi__RARG	whole_Bladder	Bladder	Single-cell	Akap12	0.0032	3.54	Mouse	Rarg
1932576	97858	taipale_cyt_meth__RARG_NRGGTCAYN_FL	whole_Liver	Liver	Single-cell	Akap12	0.0039	3.84	Mouse	Rarg
0	0	tfdimers__MD00368	HNSC_TCGA	Head and Neck Squamous Cell Carcinoma (HNSC-TCGA)	Bulk	AKAP12	0.0015	3.09	Human	RARA
0	0	tfdimers__MD00368	CESC_TCGA	Cervical & Endocervical Cancer (CESC-TCGA)	Bulk	AKAP12	0.005	3.41	Human	RARA
0	0	tfdimers__MD00368	LUSC_TCGA	Lung Squamous Cell Carcinoma (LUSC-TCGA)	Bulk	AKAP12	0.0048	3.98	Human	RARA
0	0	tfdimers__MD00368	PAAD_TCGA	Pancreatic Adenocarcinoma (PAAD-TCGA)	Bulk	AKAP12	0.0017	3.37	Human	RARA
0	0	tfdimers__MD00368	Thyroid_GTEx	Thyroid (GTEx)	Bulk	AKAP12	0.0015	3.2	Human	RARA
0	0	tfdimers__MD00368	Pancreas_GTEx	Pancreas (GTEx)	Bulk	AKAP12	0.0046	3.14	Human	RARA
0	0	hocomoco__RARA_HUMAN.H11MO.1.A	Embryo	Embryo	Single-cell	MPO	0.0011	3.32	Human	RARA
0	0	hocomoco__THB_MOUSE.H11MO.0.D	PRAD_normal_TCGA	PRAD Normal (TCGA)	Bulk	MPO	0.0017	3.87	Human	RARA
0	0	hocomoco__THB_MOUSE.H11MO.0.D	BRCA_normal_TCGA	BRCA Normal (TCGA)	Bulk	MPO	0.0017	3.67	Human	RARA
0	0	transfac_pro__M00963	PRAD_TCGA	Prostate Adenocarcinoma (PRAD-TCGA)	Bulk	MPO	0.0033	3.57	Human	RARA
0	0	hocomoco__RXRA_HUMAN.H11MO.0.A	PRAD_TCGA	Prostate Adenocarcinoma (PRAD-TCGA)	Bulk	MPO	0.0029	3.16	Human	RARG
0	0	tfdimers__MD00368	HNSC_TCGA	Head and Neck Squamous Cell Carcinoma (HNSC-TCGA)	Bulk	MPO	0.0014	3.09	Human	RARA
0	0	tfdimers__MD00368	LUSC_TCGA	Lung Squamous Cell Carcinoma (LUSC-TCGA)	Bulk	MPO	0.0012	3.98	Human	RARA
0	0	tfdimers__MD00368	PAAD_TCGA	Pancreatic Adenocarcinoma (PAAD-TCGA)	Bulk	MPO	0.0012	3.37	Human	RARA
0	0	tfdimers__MD00368	Small_Intestine_GTEx	Small Intestine (GTEx)	Bulk	MPO	0.0027	3.79	Human	RARG
0	0	tfdimers__MD00368	Pancreas_GTEx	Pancreas (GTEx)	Bulk	MPO	0.0051	3.14	Human	RARA
0	0	taipale_cyt_meth__HNF4A_NRGTCCAAAGGTCRN_eDBD	Liver-Peripheral-blood	Liver-Peripheral-Blood-Tumor	Single-cell	SEMA6A	0.0049	3.83	Human	RARB
0	0	tfdimers__MD00368	STAD_normal_TCGA	STAD Normal (TCGA)	Bulk	SEMA6A	0.0255	3.11	Human	RARA
0	0	tfdimers__MD00368	COAD_TCGA	Colon Adenocarcinoma (COAD-TCGA)	Bulk	SEMA6A	0.0023	3.1	Human	RARA
0	0	tfdimers__MD00368	THYM_TCGA	Thyroid Carcinoma (THCA-TCGA)	Bulk	SEMA6A	0.0122	3.41	Human	RARA
0	0	tfdimers__MD00368	STAD_TCGA	Stomach Adenocarcinoma (STAD-TCGA)	Bulk	SEMA6A	0.0024	3.19	Human	RARA
0	0	tfdimers__MD00368	KIRC_TCGA	Kidney Clear Cell Carcinoma (KIRC-TCGA)	Bulk	SEMA6A	0.0011	3.67	Human	RARA
0	0	tfdimers__MD00368	Liver_GTEx	Liver (GTEx)	Bulk	SEMA6A	0.012	3.04	Human	RARG
0	0	hocomoco__RXRA_MOUSE.H11MO.0.A	cardiac_fibroblasts	Cardiac-Fibroblasts	Single-cell	LEP	0.0012	3.51	Human	RARG
0	0	transfac_pro__M00963	PRAD_TCGA	Prostate Adenocarcinoma (PRAD-TCGA)	Bulk	LEP	0.0023	3.42	Human	RARG
0	0	taipale_cyt_meth__RARA_NRGGTCANNRGGTCAN_eDBD	Lung-Tumor	Lung-Tumor	Single-cell	KCNMA1	0.0064	3.67	Human	ZNF71
0	0	hocomoco__RXRA_HUMAN.H11MO.0.A	THCA_normal_TCGA	THCA Normal (TCGA)	Bulk	KCNMA1	0.0011	3.04	Human	RARA
0	0	hocomoco__RXRA_HUMAN.H11MO.0.A	UCS_TCGA	Uterine Corpus Endometrial Carcinoma (UCEC-TCGA)	Bulk	KCNMA1	0.0016	4.12	Human	RARG
0	0	hocomoco__RXRA_HUMAN.H11MO.0.A	PRAD_TCGA	Prostate Adenocarcinoma (PRAD-TCGA)	Bulk	KCNMA1	0.0041	3.16	Human	RARG
0	0	hocomoco__RXRA_HUMAN.H11MO.0.A	BRCA_TCGA	Breast Invasive Carcinoma (BRCA-TCGA)	Bulk	KCNMA1	0.0015	3.72	Human	RARA
0	0	transfac_pro__M00963	Spleen_GTEx	Spleen (GTEx)	Bulk	KCNMA1	0.0048	3.39	Human	RARA
0	0	tfdimers__MD00368	Breast_GTEx	Breast (GTEx)	Bulk	KCNMA1	0.0081	3.38	Human	RARG
0	0	transfac_pro__M07280	Blood_GTEx	Blood (GTEx)	Bulk	KCNMA1	0.0044	3.55	Human	RARA
0	0	hocomoco__RARG_HUMAN.H11MO.1.B	Blood_GTEx	Blood (GTEx)	Bulk	KCNMA1	0.001	3.06	Human	RARG
0	0	hocomoco__ESR2_MOUSE.H11MO.1.A	colorectal_Normal	Colorectal-Normal-Control	Single-cell	CYP46A1	0.0171	3.1	Human	RARA
0	0	factorbook__RXRA	THCA_normal_TCGA	THCA Normal (TCGA)	Bulk	CYP46A1	0.0015	3.86	Human	RARG
0	0	cisbp__M1454	LIHC_TCGA	Liver Hepatocellular Carcinoma (LIHC-TCGA)	Bulk	CYP46A1	0.0019	3.18	Human	RARA
0	0	flyfactorsurvey__usp_SANGER_5_FBgn0003964	GBM_TCGA	Glioblastoma Multiforme (GBM-TCGA)	Bulk	CYP46A1	0.0036	3.2	Human	RARG
0	0	transfac_pro__M08906	KIRC_TCGA	Kidney Clear Cell Carcinoma (KIRC-TCGA)	Bulk	CYP46A1	0.0014	3.4	Human	RARA
0	0	hocomoco__RARA_MOUSE.H11MO.3.A	Lung_GTEx	Lung (GTEx)	Bulk	CYP46A1	0.0019	3.3	Human	RARG
0	0	hocomoco__RARA_MOUSE.H11MO.3.A	Thyroid_GTEx	Thyroid (GTEx)	Bulk	CYP46A1	0.0011	3.18	Human	RARG
0	0	transfac_pro__M07280	Blood_GTEx	Blood (GTEx)	Bulk	CYP46A1	0.0011	3.1	Human	RARG
0	0	taipale_cyt_meth__RARG_NRGGTCAYN_FL	Liver-Normal	Liver-Normal-Control	Single-cell	TSHR	0.0089	5.26	Human	NR2C2
0	0	transfac_pro__M01724	AML_TCGA	Acute Myeloid Leukemia (AML-TCGA)	Bulk	TSHR	0.0028	3.11	Human	RARG
0	0	tfdimers__MD00135	READ_TCGA	Rectum Adenocarcinoma (READ-TCGA)	Bulk	HTR7	0.0057	3.54	Human	RARB
0	0	cisbp__M1434	PRAD_normal_TCGA	PRAD Normal (TCGA)	Bulk	PADI2	0.0016	4.08	Human	RARA
0	0	transfac_pro__M00963	PRAD_TCGA	Prostate Adenocarcinoma (PRAD-TCGA)	Bulk	PADI2	0.0145	3.83	Human	RARA
0	0	transfac_pro__M00963	PRAD_TCGA	Prostate Adenocarcinoma (PRAD-TCGA)	Bulk	PADI2	0.0183	3.88	Human	RARG
0	0	hocomoco__RARG_HUMAN.H11MO.0.B	TGCT_TCGA	Testicular Germ Cell Tumors (TGCT-TCGA)	Bulk	PADI2	0.0127	4.31	Human	PPARG
0	0	tfdimers__MD00368	GBM_TCGA	Glioblastoma Multiforme (GBM-TCGA)	Bulk	PADI2	0.0042	3.75	Human	RARG
0	0	tfdimers__MD00368	LUSC_TCGA	Lung Squamous Cell Carcinoma (LUSC-TCGA)	Bulk	PADI2	0.0051	4.48	Human	RARA
0	0	tfdimers__MD00368	COAD_TCGA	Colon Adenocarcinoma (COAD-TCGA)	Bulk	PADI2	0.0019	3.24	Human	RARG
0	0	hocomoco__COT2_HUMAN.H11MO.1.A	Uterus_GTEx	Uterus (GTEx)	Bulk	PADI2	0.0031	3.28	Human	RARA
0	0	transfac_pro__M00963	Spleen_GTEx	Spleen (GTEx)	Bulk	PADI2	0.0039	3.39	Human	RARA
0	0	transfac_pro__M07280	Blood_GTEx	Blood (GTEx)	Bulk	PADI2	0.0023	3.55	Human	RARA
0	0	tfdimers__MD00368	Vagina_GTEx	Vagina (GTEx)	Bulk	PADI2	0.0151	3.31	Human	RARA
0	0	hocomoco__ESR2_MOUSE.H11MO.1.A	Blood_Vessel_GTEx	Blood Vessel (GTEx)	Bulk	PADI2	0.0031	3.02	Human	RARA
0	0	transfac_pro__M00963	Prostate_GTEx	Prostate (GTEx)	Bulk	PADI2	0.0017	3.83	Human	RARG
0	0	tfdimers__MD00368	Nerve_GTEx	Nerve (GTEx)	Bulk	PADI2	0.0028	3.23	Human	RARG
0	0	tfdimers__MD00368	Pancreas_GTEx	Pancreas (GTEx)	Bulk	PADI2	0.0016	3.54	Human	RARG
0	0	flyfactorsurvey__Hr78_SANGER_5_FBgn0015239	colorectal_Tumor	Colorectal-Tumor	Single-cell	COL13A1	0.0022	3.17	Human	RARG
0	0	tfdimers__MD00368	LIHC_normal_TCGA	LIHC Normal (TCGA)	Bulk	COL13A1	0.002	3.24	Human	RARG
0	0	hocomoco__THB_MOUSE.H11MO.0.D	BRCA_normal_TCGA	BRCA Normal (TCGA)	Bulk	COL13A1	0.0015	3.67	Human	RARA
0	0	tfdimers__MD00368	STAD_normal_TCGA	STAD Normal (TCGA)	Bulk	COL13A1	0.0064	3.11	Human	RARA
0	0	tfdimers__MD00368	LIHC_TCGA	Liver Hepatocellular Carcinoma (LIHC-TCGA)	Bulk	COL13A1	0.0104	3.86	Human	RARG
0	0	tfdimers__MD00368	KIRP_TCGA	Kidney Papillary Cell Carcinoma (KIRP-TCGA)	Bulk	COL13A1	0.0031	4.66	Human	RARG
0	0	hocomoco__RXRA_HUMAN.H11MO.0.A	PRAD_TCGA	Prostate Adenocarcinoma (PRAD-TCGA)	Bulk	COL13A1	0.0012	3.16	Human	RARG
0	0	tfdimers__MD00368	HNSC_TCGA	Head and Neck Squamous Cell Carcinoma (HNSC-TCGA)	Bulk	COL13A1	0.0043	3.71	Human	RARA
0	0	hocomoco__RXRA_HUMAN.H11MO.0.A	TGCT_TCGA	Testicular Germ Cell Tumors (TGCT-TCGA)	Bulk	COL13A1	0.0022	3.35	Human	RARA
0	0	tfdimers__MD00368	THCA_TCGA	Uterine Carcinosarcoma (UCS-TCGA)	Bulk	COL13A1	0.0033	4.55	Human	RARA
0	0	tfdimers__MD00368	THCA_TCGA	Uterine Carcinosarcoma (UCS-TCGA)	Bulk	COL13A1	0.0017	3.39	Human	RARG
0	0	tfdimers__MD00368	THYM_TCGA	Thyroid Carcinoma (THCA-TCGA)	Bulk	COL13A1	0.0035	3.09	Human	RARA
0	0	factorbook__RXRA	UCEC_TCGA	Uveal Melanoma (UVM-TCGA)	Bulk	COL13A1	0.0012	3.07	Human	RARG
0	0	transfac_pro__M00963	STAD_TCGA	Stomach Adenocarcinoma (STAD-TCGA)	Bulk	COL13A1	0.0035	3.61	Human	RARA
0	0	hocomoco__RXRA_HUMAN.H11MO.0.A	KICH_TCGA	Kidney Chromophobe (KICH-TCGA)	Bulk	COL13A1	0.0046	3.96	Human	RARA
0	0	tfdimers__MD00368	KIRC_TCGA	Kidney Clear Cell Carcinoma (KIRC-TCGA)	Bulk	COL13A1	0.004	3.81	Human	RARG
0	0	hocomoco__ESR2_MOUSE.H11MO.1.A	Uterus_GTEx	Uterus (GTEx)	Bulk	COL13A1	0.0026	3.12	Human	RARA
0	0	hocomoco__RARA_MOUSE.H11MO.3.A	Uterus_GTEx	Uterus (GTEx)	Bulk	COL13A1	0.0085	4.1	Human	RARG
0	0	transfac_pro__M00963	Spleen_GTEx	Spleen (GTEx)	Bulk	COL13A1	0.0059	3.39	Human	RARA
0	0	tfdimers__MD00368	Breast_GTEx	Breast (GTEx)	Bulk	COL13A1	0.0034	3.07	Human	RARG
0	0	tfdimers__MD00368	Colon_GTEx	Colon (GTEx)	Bulk	COL13A1	0.0012	3.78	Human	RARG
0	0	tfdimers__MD00368	Liver_GTEx	Liver (GTEx)	Bulk	COL13A1	0.0015	3.04	Human	RARG
0	0	tfdimers__MD00368	Thyroid_GTEx	Thyroid (GTEx)	Bulk	COL13A1	0.005	3.27	Human	RARG
0	0	transfac_pro__M00963	Testis_GTEx	Testis (GTEx)	Bulk	COL13A1	0.0051	3.84	Human	RARA
0	0	transfac_pro__M00963	Prostate_GTEx	Prostate (GTEx)	Bulk	COL13A1	0.0028	3.83	Human	RARG
0	0	tfdimers__MD00368	Salivary_Gland_GTEx	Salivary Gland (GTEx)	Bulk	COL13A1	0.0011	3.22	Human	RARA
0	0	tfdimers__MD00368	Pancreas_GTEx	Pancreas (GTEx)	Bulk	COL13A1	0.001	3.54	Human	RARG
0	0	tfdimers__MD00368	Ovary-Tumor	Ovary-Tumor	Single-cell	GATA2	0.0015	3.21	Human	RARA
0	0	tfdimers__MD00368	LUSC_normal_TCGA	LUSC Normal (TCGA)	Bulk	GATA2	0.0036	3.57	Human	RARG
0	0	tfdimers__MD00368	STAD_normal_TCGA	STAD Normal (TCGA)	Bulk	GATA2	0.0054	3.11	Human	RARA
0	0	tfdimers__MD00368	KIRP_TCGA	Kidney Papillary Cell Carcinoma (KIRP-TCGA)	Bulk	GATA2	0.0056	4.66	Human	RARG
0	0	tfdimers__MD00368	BRCA_TCGA	Breast Invasive Carcinoma (BRCA-TCGA)	Bulk	GATA2	0.0064	4.27	Human	RARA
0	0	tfdimers__MD00368	CESC_TCGA	Cervical & Endocervical Cancer (CESC-TCGA)	Bulk	GATA2	0.0079	4.41	Human	RARA
0	0	transfac_pro__M00963	LUAD_TCGA	Lung Adenocarcinoma (LUAD-TCGA)	Bulk	GATA2	0.0041	3.44	Human	RARA
0	0	tfdimers__MD00368	KIRC_TCGA	Kidney Clear Cell Carcinoma (KIRC-TCGA)	Bulk	GATA2	0.0026	3.81	Human	RARG
0	0	tfdimers__MD00368	Spleen_GTEx	Spleen (GTEx)	Bulk	GATA2	0.0035	3.37	Human	RARG
0	0	tfdimers__MD00368	Liver_GTEx	Liver (GTEx)	Bulk	GATA2	0.0121	3.04	Human	RARG
0	0	tfdimers__MD00368	Testis_GTEx	Testis (GTEx)	Bulk	GATA2	0.008	3.05	Human	RARG
0	0	taipale_cyt_meth__RARB_NAAAGGTCAN_FL	Pituitary_GTEx	Pituitary (GTEx)	Bulk	GATA2	0.0029	3.01	Human	RARB
0	0	tfdimers__MD00368	Prostate_GTEx	Prostate (GTEx)	Bulk	GATA2	0.0012	3.16	Human	RARG
0	0	tfdimers__MD00368	Small_Intestine_GTEx	Small Intestine (GTEx)	Bulk	GATA2	0.0067	3.79	Human	RARG
0	0	tfdimers__MD00368	Pancreas_GTEx	Pancreas (GTEx)	Bulk	GATA2	0.0014	3.54	Human	RARG
0	0	hocomoco__RXRA_MOUSE.H11MO.0.A	Retinal_normal	Retinal-Normal-Control	Single-cell	HDC	0.0011	3.87	Human	RARA
0	0	tfdimers__MD00163	PRAD_normal_TCGA	PRAD Normal (TCGA)	Bulk	HDC	0.0037	3.08	Human	RARB
0	0	transfac_pro__M00963	PRAD_TCGA	Prostate Adenocarcinoma (PRAD-TCGA)	Bulk	HDC	0.0021	3.57	Human	RARA
0	0	transfac_pro__M00963	BRCA_TCGA	Breast Invasive Carcinoma (BRCA-TCGA)	Bulk	HDC	0.0066	3.81	Human	RARA
0	0	transfac_pro__M00963	KIRC_TCGA	Kidney Clear Cell Carcinoma (KIRC-TCGA)	Bulk	HDC	0.0011	3.02	Human	RARA
0	0	transfac_pro__M00963	Colon_GTEx	Colon (GTEx)	Bulk	HDC	0.0012	3.14	Human	RARA
0	0	tfdimers__MD00163	Brain_GTEx	Brain (GTEx)	Bulk	HDC	0.0019	3.15	Human	RARA
0	0	taipale_cyt_meth__RARG_NRGGTCAYN_FL_meth_repr	Adult-Lung	Adult-Lung	Single-cell	CHKA	0.0012	6.05	Human	NR2F6
0	0	cisbp__M4576	PAAD_TCGA	Pancreatic Adenocarcinoma (PAAD-TCGA)	Bulk	CHKA	0.0022	3.15	Human	RARG
0	0	transfac_pro__M00963	KIRC_TCGA	Kidney Clear Cell Carcinoma (KIRC-TCGA)	Bulk	CHKA	0.0011	3.02	Human	RARA
0	0	transfac_pro__M00963	Spleen_GTEx	Spleen (GTEx)	Bulk	CHKA	0.0011	3.01	Human	RARA
0	0	hocomoco__RARA_HUMAN.H11MO.1.A	Liver_GTEx	Liver (GTEx)	Bulk	CHKA	0.0014	3.01	Human	RARA
0	0	hocomoco__RARA_MOUSE.H11MO.3.A	Thyroid_GTEx	Thyroid (GTEx)	Bulk	CHKA	0.0044	3.18	Human	RARG
0	0	tfdimers__MD00368	THCA_TCGA	Uterine Carcinosarcoma (UCS-TCGA)	Bulk	CD177	0.0052	3.95	Human	RARG
0	0	tfdimers__MD00368	KICH_TCGA	Kidney Chromophobe (KICH-TCGA)	Bulk	CD177	0.0011	3.16	Human	RARG
0	0	hocomoco__THB_MOUSE.H11MO.0.D	Spleen_GTEx	Spleen (GTEx)	Bulk	CD177	0.001	3.26	Human	RARA
0	0	tfdimers__MD00368	Breast_GTEx	Breast (GTEx)	Bulk	CD177	0.0013	3.07	Human	RARG
0	0	hocomoco__THB_MOUSE.H11MO.0.D	Testis_GTEx	Testis (GTEx)	Bulk	CD177	0.0023	3.07	Human	RARA
0	0	tfdimers__MD00368	Pancreas_GTEx	Pancreas (GTEx)	Bulk	CD177	0.0071	3.14	Human	RARA
0	0	tfdimers__MD00368	Pancreas_GTEx	Pancreas (GTEx)	Bulk	CD177	0.0024	3.54	Human	RARG
0	0	hocomoco__RARA_HUMAN.H11MO.1.A	Embryo	Embryo	Single-cell	NGFR	0.0017	3.32	Human	RARA
0	0	transfac_pro__M08964	Melanoma_Immune	Melanoma-Ecosystem	Single-cell	NGFR	0.002	3.61	Human	RARG
0	0	hocomoco__PPARA_HUMAN.H11MO.0.B	HNSC_normal_TCGA	HNSC Normal (TCGA)	Bulk	NGFR	0.0014	3.31	Human	RARA
0	0	tfdimers__MD00368	SKCM_TCGA	Skin Cutaneous Melanoma (SKCM-TCGA)	Bulk	NGFR	0.0015	3.78	Human	RARA
0	0	transfac_pro__M00963	PRAD_TCGA	Prostate Adenocarcinoma (PRAD-TCGA)	Bulk	NGFR	0.0057	3.83	Human	RARA
0	0	transfac_pro__M00963	PRAD_TCGA	Prostate Adenocarcinoma (PRAD-TCGA)	Bulk	NGFR	0.0159	3.88	Human	RARG
0	0	transfac_pro__M08964	PCPG_TCGA	Pheochromocytoma and Paraganglioma (PCPG-TCGA)	Bulk	NGFR	0.006	3.46	Human	RARB
0	0	tfdimers__MD00368	HNSC_TCGA	Head and Neck Squamous Cell Carcinoma (HNSC-TCGA)	Bulk	NGFR	0.0018	3.09	Human	RARA
0	0	cisbp__M4576	CESC_TCGA	Cervical & Endocervical Cancer (CESC-TCGA)	Bulk	NGFR	0.0022	3.07	Human	RARG
0	0	transfac_pro__M08906	GBM_TCGA	Glioblastoma Multiforme (GBM-TCGA)	Bulk	NGFR	0.0033	3.4	Human	RARA
0	0	tfdimers__MD00368	THCA_TCGA	Uterine Carcinosarcoma (UCS-TCGA)	Bulk	NGFR	0.0142	3.95	Human	RARG
0	0	cisbp__M1434	COAD_TCGA	Colon Adenocarcinoma (COAD-TCGA)	Bulk	NGFR	0.0014	3.48	Human	RARA
0	0	tfdimers__MD00368	SARC_TCGA	Sarcoma (SARC-TCGA)	Bulk	NGFR	0.0017	3.37	Human	RARA
0	0	tfdimers__MD00368	THYM_TCGA	Thyroid Carcinoma (THCA-TCGA)	Bulk	NGFR	0.0038	3.09	Human	RARA
0	0	taipale__RARG_DBD_RRGGTCANNNARAGGTCA	THYM_TCGA	Thyroid Carcinoma (THCA-TCGA)	Bulk	NGFR	0.0134	3.72	Human	RARG
0	0	taipale_cyt_meth__RARB_NAAAGGTCAN_FL	AML_TCGA	Acute Myeloid Leukemia (AML-TCGA)	Bulk	NGFR	0.0112	3.03	Human	NR2F2
0	0	transfac_pro__M00963	Spleen_GTEx	Spleen (GTEx)	Bulk	NGFR	0.0088	3.5	Human	RARG
0	0	tfdimers__MD00368	Liver_GTEx	Liver (GTEx)	Bulk	NGFR	0.0085	3.04	Human	RARG
0	0	tfdimers__MD00368	Thyroid_GTEx	Thyroid (GTEx)	Bulk	NGFR	0.0021	3.2	Human	RARA
0	0	tfdimers__MD00368	Esophagus_GTEx	Esophagus (GTEx)	Bulk	NGFR	0.0153	3.84	Human	RARA
0	0	taipale_cyt_meth__RARB_NAAAGGTCAN_FL	Pituitary_GTEx	Pituitary (GTEx)	Bulk	NGFR	0.005	3.01	Human	RARB
0	0	tfdimers__MD00368	Salivary_Gland_GTEx	Salivary Gland (GTEx)	Bulk	NGFR	0.0065	3.27	Human	RARA
0	0	tfdimers__MD00368	Nerve_GTEx	Nerve (GTEx)	Bulk	NGFR	0.0129	3.4	Human	RARA
0	0	tfdimers__MD00368	Pancreas_GTEx	Pancreas (GTEx)	Bulk	NGFR	0.0137	3.84	Human	RARA
0	0	hocomoco__COT1_HUMAN.H11MO.0.C	Melanoma_Immune	Melanoma-Ecosystem	Single-cell	SLC7A8	0.0015	3.43	Human	RARA
0	0	taipale_cyt_meth__RARB_NRGGTCANNRGGTCAN_FL_meth	Liver-Normal	Liver-Normal-Control	Single-cell	SLC7A8	0.0035	3.32	Human	RARG
0	0	hocomoco__RXRA_HUMAN.H11MO.0.A	OSCC-cell-lines	Oral-Squamous-Cell-Carcinoma-Cell-Lines	Single-cell	SLC7A8	0.003	3.86	Human	RARG
0	0	tfdimers__MD00163	LIHC_normal_TCGA	LIHC Normal (TCGA)	Bulk	SLC7A8	0.0174	4.5	Human	RARB
0	0	tfdimers__MD00163	PRAD_normal_TCGA	PRAD Normal (TCGA)	Bulk	SLC7A8	0.0021	3.08	Human	RARB
0	0	hocomoco__PPARA_HUMAN.H11MO.0.B	HNSC_normal_TCGA	HNSC Normal (TCGA)	Bulk	SLC7A8	0.0014	3.31	Human	RARA
0	0	taipale_cyt_meth__RARA_NRGGTCRTGACCYN_eDBD	STAD_normal_TCGA	STAD Normal (TCGA)	Bulk	SLC7A8	0.0044	3.06	Human	NR2C1
0	0	tfdimers__MD00368	UCS_TCGA	Uterine Corpus Endometrial Carcinoma (UCEC-TCGA)	Bulk	SLC7A8	0.0043	3.57	Human	RARG
0	0	tfdimers__MD00368	BRCA_TCGA	Breast Invasive Carcinoma (BRCA-TCGA)	Bulk	SLC7A8	0.0126	4.27	Human	RARA
0	0	tfdimers__MD00368	HNSC_TCGA	Head and Neck Squamous Cell Carcinoma (HNSC-TCGA)	Bulk	SLC7A8	0.0014	3.09	Human	RARA
0	0	transfac_pro__M00963	READ_TCGA	Rectum Adenocarcinoma (READ-TCGA)	Bulk	SLC7A8	0.0049	3.53	Human	RARG
0	0	tfdimers__MD00368	THCA_TCGA	Uterine Carcinosarcoma (UCS-TCGA)	Bulk	SLC7A8	0.0014	3.39	Human	RARG
0	0	tfdimers__MD00368	COAD_TCGA	Colon Adenocarcinoma (COAD-TCGA)	Bulk	SLC7A8	0.0022	3.1	Human	RARA
0	0	transfac_pro__M00963	COAD_TCGA	Colon Adenocarcinoma (COAD-TCGA)	Bulk	SLC7A8	0.0021	3.55	Human	RARG
0	0	cisbp__M1434	THYM_TCGA	Thyroid Carcinoma (THCA-TCGA)	Bulk	SLC7A8	0.0018	3.95	Human	RARA
0	0	transfac_pro__M00963	Spleen_GTEx	Spleen (GTEx)	Bulk	SLC7A8	0.0041	3.39	Human	RARA
0	0	tfdimers__MD00368	Colon_GTEx	Colon (GTEx)	Bulk	SLC7A8	0.0013	3.21	Human	RARG
0	0	transfac_pro__M03809	Adrenal_Gland_GTEx	Adrenal Gland (GTEx)	Bulk	SLC7A8	0.0063	3.42	Human	RARA
0	0	tfdimers__MD00368	Small_Intestine_GTEx	Small Intestine (GTEx)	Bulk	SLC7A8	0.0011	3.79	Human	RARG
0	0	taipale_cyt_meth__RARG_NRGGTCRTGACCYN_eDBD	Heart_GTEx	Heart (GTEx)	Bulk	SLC7A8	0.0014	3.37	Human	NR2C1
0	0	cisbp__M1454	Liver-Tumor	Liver-Tumor	Single-cell	CBR3	0.0012	3.18	Human	RARB
0	0	taipale__Rarb_DBD_RGGTCANNNARRGGTCA	cardiac_fibroblasts	Cardiac-Fibroblasts	Single-cell	CBR3	0.0013	3.46	Human	RORA
0	0	taipale__RORA_DBD_NRAAGGTCAANNNNRGGTCA	colorectal_Tumor	Colorectal-Tumor	Single-cell	CBR3	0.0043	3.29	Human	RARG
0	0	hocomoco__RXRA_MOUSE.H11MO.0.A	Retinal_normal	Retinal-Normal-Control	Single-cell	CBR3	0.0016	3.87	Human	RARA
0	0	hocomoco__RARG_HUMAN.H11MO.2.D	Ovary-Normal	Ovary-Normal-Control	Single-cell	CBR3	0.0034	3.79	Human	RARG
0	0	hocomoco__RXRA_HUMAN.H11MO.0.A	LUAD_normal_TCGA	LUAD Normal (TCGA)	Bulk	CBR3	0.0032	3.19	Human	RARG
0	0	transfac_pro__M07280	CESC_TCGA	Cervical & Endocervical Cancer (CESC-TCGA)	Bulk	CBR3	0.0025	3.86	Human	RARG
0	0	dbcorrdb__NR2F2__ENCSR000BRS_1__m2	GBM_TCGA	Glioblastoma Multiforme (GBM-TCGA)	Bulk	CBR3	0.0014	3.32	Human	RARG
0	0	transfac_pro__M00963	LUSC_TCGA	Lung Squamous Cell Carcinoma (LUSC-TCGA)	Bulk	CBR3	0.0035	3.04	Human	RARA
0	0	hocomoco__RXRA_HUMAN.H11MO.0.A	THCA_TCGA	Uterine Carcinosarcoma (UCS-TCGA)	Bulk	CBR3	0.0052	3.52	Human	RARG
0	0	transfac_pro__M00963	STAD_TCGA	Stomach Adenocarcinoma (STAD-TCGA)	Bulk	CBR3	0.0012	3.13	Human	RARG
0	0	transfac_pro__M00963	LUAD_TCGA	Lung Adenocarcinoma (LUAD-TCGA)	Bulk	CBR3	0.0022	4.2	Human	RARG
0	0	hocomoco__RXRA_HUMAN.H11MO.0.A	KIRC_TCGA	Kidney Clear Cell Carcinoma (KIRC-TCGA)	Bulk	CBR3	0.0017	3.47	Human	RARG
0	0	cisbp__M1436	AML_TCGA	Acute Myeloid Leukemia (AML-TCGA)	Bulk	CBR3	0.0028	3.91	Human	RARG
0	0	hocomoco__RXRA_HUMAN.H11MO.0.A	Lung_GTEx	Lung (GTEx)	Bulk	CBR3	0.002	3.31	Human	RARG
0	0	transfac_pro__M00963	Spleen_GTEx	Spleen (GTEx)	Bulk	CBR3	0.0029	3.5	Human	RARG
0	0	hocomoco__RARA_MOUSE.H11MO.3.A	Thyroid_GTEx	Thyroid (GTEx)	Bulk	CBR3	0.0041	3.18	Human	RARG
0	0	cisbp__M1436	Blood_GTEx	Blood (GTEx)	Bulk	CBR3	0.0113	4	Human	RARG
0	0	hocomoco__RARG_HUMAN.H11MO.1.B	Blood_Vessel_GTEx	Blood Vessel (GTEx)	Bulk	CBR3	0.0045	3.51	Human	RARG
0	0	hocomoco__RXRA_HUMAN.H11MO.0.A	Pancreas_GTEx	Pancreas (GTEx)	Bulk	CBR3	0.0025	3.13	Human	RARG
0	0	hocomoco__RXRA_HUMAN.H11MO.0.A	Heart_GTEx	Heart (GTEx)	Bulk	CBR3	0.0207	3.93	Human	RARG
0	0	tfdimers__MD00163	PRAD_normal_TCGA	PRAD Normal (TCGA)	Bulk	CPA3	0.0028	3.08	Human	RARB
0	0	tfdimers__MD00368	BRCA_normal_TCGA	BRCA Normal (TCGA)	Bulk	CEACAM8	0.0011	3.24	Human	RARG
0	0	transfac_pro__M00963	MESO_TCGA	Mesothelioma (MESO-TCGA)	Bulk	CEACAM8	0.0029	3.5	Human	RARA
0	0	transfac_pro__M00963	LUAD_TCGA	Lung Adenocarcinoma (LUAD-TCGA)	Bulk	CEACAM8	0.0015	3.13	Human	RARA
0	0	transfac_pro__M00963	Testis_GTEx	Testis (GTEx)	Bulk	CEACAM8	0.0011	3.84	Human	RARA
0	0	tfdimers__MD00368	Breast_GTEx	Breast (GTEx)	Bulk	FBXL22	0.0099	3.38	Human	RARG
0	0	cisbp__M4576	Blood_GTEx	Blood (GTEx)	Bulk	FBXL22	0.0011	3.08	Human	RARG
95295	97858	hdpi__RARG	whole_Bladder	Bladder	Single-cell	Egr1	0.0021	3.54	Mouse	Rarg
95295	97858	hdpi__RARG	whole_MesenchymalStemCells	Mesenchymal-Stem-Cells	Single-cell	Egr1	0.0024	4.31	Mouse	Rarg
0	0	tfdimers__MD00368	LUSC_normal_TCGA	LUSC Normal (TCGA)	Bulk	EGR1	0.0075	3.57	Human	RARG
0	0	hocomoco__RXRA_HUMAN.H11MO.0.A	PRAD_normal_TCGA	PRAD Normal (TCGA)	Bulk	EGR1	0.0021	3.14	Human	RARG
0	0	transfac_pro__M08906	GBM_TCGA	Glioblastoma Multiforme (GBM-TCGA)	Bulk	EGR1	0.0011	3.4	Human	RARA
0	0	transfac_pro__M08906	COAD_TCGA	Colon Adenocarcinoma (COAD-TCGA)	Bulk	EGR1	0.0011	3.37	Human	RARA
0	0	tfdimers__MD00368	PAAD_TCGA	Pancreatic Adenocarcinoma (PAAD-TCGA)	Bulk	EGR1	0.0019	3.37	Human	RARA
0	0	hocomoco__COT1_HUMAN.H11MO.0.C	THYM_TCGA	Thyroid Carcinoma (THCA-TCGA)	Bulk	EGR1	0.0039	3.35	Human	RARA
0	0	tfdimers__MD00368	KIRC_TCGA	Kidney Clear Cell Carcinoma (KIRC-TCGA)	Bulk	EGR1	0.0017	3.81	Human	RARG
0	0	hocomoco__RXRA_HUMAN.H11MO.0.A	Prostate_GTEx	Prostate (GTEx)	Bulk	EGR1	0.0056	3.06	Human	RARA
0	0	tfdimers__MD00368	Salivary_Gland_GTEx	Salivary Gland (GTEx)	Bulk	EGR1	0.0062	3.27	Human	RARA
0	0	tfdimers__MD00368	Nerve_GTEx	Nerve (GTEx)	Bulk	EGR1	0.0059	3.4	Human	RARA
0	0	tfdimers__MD00368	Pancreas_GTEx	Pancreas (GTEx)	Bulk	EGR1	0.0017	3.14	Human	RARA
0	0	tfdimers__MD00163	Brain_GTEx	Brain (GTEx)	Bulk	EGR1	0.0036	3.15	Human	RARA
0	0	tfdimers__MD00368	Ovary-Tumor	Ovary-Tumor	Single-cell	DAB2IP	0.0011	3.21	Human	RARA
0	0	transfac_pro__M00963	Ovary-Tumor	Ovary-Tumor	Single-cell	DAB2IP	0.0018	3.34	Human	RARG
0	0	taipale_cyt_meth__RARA_NRRGGTCANN_eDBD_meth	COAD_normal_TCGA	COAD Normal (TCGA)	Bulk	DAB2IP	0.0056	3.83	Human	NR2F6
0	0	hocomoco__ESR2_MOUSE.H11MO.1.A	COAD_normal_TCGA	COAD Normal (TCGA)	Bulk	DAB2IP	0.0028	3	Human	RARA
0	0	hocomoco__THB_MOUSE.H11MO.0.D	BRCA_normal_TCGA	BRCA Normal (TCGA)	Bulk	DAB2IP	0.0016	3.67	Human	RARA
0	0	tfdimers__MD00368	SKCM_TCGA	Skin Cutaneous Melanoma (SKCM-TCGA)	Bulk	DAB2IP	0.0021	4.27	Human	RARG
0	0	tfdimers__MD00368	KIRP_TCGA	Kidney Papillary Cell Carcinoma (KIRP-TCGA)	Bulk	DAB2IP	0.0013	3.8	Human	RARA
0	0	transfac_pro__M00963	BLCA_TCGA	Bladder Urothelial Carcinoma (BLCA-TCGA)	Bulk	DAB2IP	0.0102	4.86	Human	RARG
0	0	transfac_pro__M00963	PRAD_TCGA	Prostate Adenocarcinoma (PRAD-TCGA)	Bulk	DAB2IP	0.0018	3.57	Human	RARA
0	0	transfac_pro__M00963	PRAD_TCGA	Prostate Adenocarcinoma (PRAD-TCGA)	Bulk	DAB2IP	0.0134	3.88	Human	RARG
0	0	transfac_pro__M00963	HNSC_TCGA	Head and Neck Squamous Cell Carcinoma (HNSC-TCGA)	Bulk	DAB2IP	0.004	3.61	Human	RARG
0	0	transfac_pro__M07280	CESC_TCGA	Cervical & Endocervical Cancer (CESC-TCGA)	Bulk	DAB2IP	0.0055	3.86	Human	RARG
0	0	tfdimers__MD00368	THCA_TCGA	Uterine Carcinosarcoma (UCS-TCGA)	Bulk	DAB2IP	0.0035	4.55	Human	RARA
0	0	tfdimers__MD00368	THCA_TCGA	Uterine Carcinosarcoma (UCS-TCGA)	Bulk	DAB2IP	0.009	3.95	Human	RARG
0	0	transfac_pro__M00963	MESO_TCGA	Mesothelioma (MESO-TCGA)	Bulk	DAB2IP	0.001	3.5	Human	RARA
0	0	cisbp__M1434	COAD_TCGA	Colon Adenocarcinoma (COAD-TCGA)	Bulk	DAB2IP	0.0015	3.48	Human	RARA
0	0	factorbook__RXRA	UCEC_TCGA	Uveal Melanoma (UVM-TCGA)	Bulk	DAB2IP	0.0011	3.07	Human	RARG
0	0	tfdimers__MD00368	KIRC_TCGA	Kidney Clear Cell Carcinoma (KIRC-TCGA)	Bulk	DAB2IP	0.001	3.67	Human	RARA
0	0	transfac_pro__M00963	Lung_GTEx	Lung (GTEx)	Bulk	DAB2IP	0.0046	3.07	Human	RARA
0	0	transfac_pro__M00963	Spleen_GTEx	Spleen (GTEx)	Bulk	DAB2IP	0.001	3.01	Human	RARA
0	0	transfac_pro__M00963	Colon_GTEx	Colon (GTEx)	Bulk	DAB2IP	0.0014	3.14	Human	RARA
0	0	tfdimers__MD00368	Thyroid_GTEx	Thyroid (GTEx)	Bulk	DAB2IP	0.0027	3.2	Human	RARA
0	0	transfac_pro__M00963	Muscle_GTEx	Muscle (GTEx)	Bulk	DAB2IP	0.0096	3.77	Human	RARA
0	0	tfdimers__MD00368	Ovary_GTEx	Ovary (GTEx)	Bulk	DAB2IP	0.0091	4.61	Human	RARA
0	0	tfdimers__MD00368	Nerve_GTEx	Nerve (GTEx)	Bulk	DAB2IP	0.0012	3.23	Human	RARG
0	0	taipale__Rarb_DBD_AARGGTCAAAAGGTCA	Adult-Stomach	Adult-Stomach	Single-cell	SERPING1	0.0032	3.41	Human	RARA
0	0	hocomoco__COT1_HUMAN.H11MO.0.C	PRAD_TCGA	Prostate Adenocarcinoma (PRAD-TCGA)	Bulk	SERPING1	0.0058	3.72	Human	RARA
0	0	taipale__Rxra_DBD_RGGTCATGACCY_repr	Ovary_GTEx	Ovary (GTEx)	Bulk	CDKN2B	0.0166	3.2	Human	RARB
0	0	transfac_pro__M00963	THCA_normal_TCGA	THCA Normal (TCGA)	Bulk	GPER1	0.0012	3.13	Human	RARG
0	0	transfac_pro__M00963	STAD_TCGA	Stomach Adenocarcinoma (STAD-TCGA)	Bulk	GPER1	0.001	3.61	Human	RARA
0	0	transfac_pro__M00963	KIRC_TCGA	Kidney Clear Cell Carcinoma (KIRC-TCGA)	Bulk	GPER1	0.0012	3.02	Human	RARA
0	0	taipale_cyt_meth__RARG_NRGGTCAYN_FL	PBMC	PBMC-Immune-Healthy-Blood	Single-cell	C1QA	0.0043	3.03	Human	RARA
0	0	tfdimers__MD00368	THCA_normal_TCGA	THCA Normal (TCGA)	Bulk	C1QA	0.0018	3.61	Human	RARA
0	0	jaspar__MA0484.1	STAD_normal_TCGA	STAD Normal (TCGA)	Bulk	C1QA	0.0029	3.47	Human	RARA
0	0	tfdimers__MD00368	PRAD_TCGA	Prostate Adenocarcinoma (PRAD-TCGA)	Bulk	C1QA	0.0012	3.1	Human	RARA
0	0	tfdimers__MD00368	PRAD_TCGA	Prostate Adenocarcinoma (PRAD-TCGA)	Bulk	C1QA	0.0082	3.22	Human	RARG
0	0	transfac_pro__M08906	MESO_TCGA	Mesothelioma (MESO-TCGA)	Bulk	C1QA	0.0014	3.6	Human	RARA
0	0	hocomoco__RXRA_HUMAN.H11MO.0.A	KICH_TCGA	Kidney Chromophobe (KICH-TCGA)	Bulk	C1QA	0.0013	3.96	Human	RARA
0	0	transfac_pro__M08906	Spleen_GTEx	Spleen (GTEx)	Bulk	C1QA	0.003	3.92	Human	RARA
0	0	hocomoco__COT1_HUMAN.H11MO.0.C	Spleen_GTEx	Spleen (GTEx)	Bulk	VWF	0.002	3.9	Human	RARA
0	0	hocomoco__ESR2_MOUSE.H11MO.1.A	PRAD_TCGA	Prostate Adenocarcinoma (PRAD-TCGA)	Bulk	BOK	0.0015	3.18	Human	RARA
0	0	transfac_pro__M00963	LUSC_TCGA	Lung Squamous Cell Carcinoma (LUSC-TCGA)	Bulk	BOK	0.0012	3.04	Human	RARA
0	0	transfac_pro__M00963	STAD_TCGA	Stomach Adenocarcinoma (STAD-TCGA)	Bulk	BOK	0.0065	3.61	Human	RARA
0	0	transfac_pro__M00963	LUAD_TCGA	Lung Adenocarcinoma (LUAD-TCGA)	Bulk	BOK	0.0058	3.85	Human	RARA
0	0	hocomoco__RARA_HUMAN.H11MO.1.A	KIRC_TCGA	Kidney Clear Cell Carcinoma (KIRC-TCGA)	Bulk	BOK	0.001	3.61	Human	RXRA
0	0	transfac_pro__M00963	Spleen_GTEx	Spleen (GTEx)	Bulk	BOK	0.0142	3.5	Human	RARG
0	0	hocomoco__RARG_HUMAN.H11MO.1.B	Ovary_GTEx	Ovary (GTEx)	Bulk	BOK	0.0046	3.67	Human	RARG
0	0	taipale__Rarb_DBD_ARRGGTCANNNRRGGTCA	Nerve_GTEx	Nerve (GTEx)	Bulk	BOK	0.0147	3.8	Human	NR1H3
1915917	97858	hocomoco__RXRA_MOUSE.H11MO.0.A	whole_Bladder	Bladder	Single-cell	Trpm4	0.004	3.21	Mouse	Rarg
0	0	tfdimers__MD00368	BLCA_TCGA	Bladder Urothelial Carcinoma (BLCA-TCGA)	Bulk	TRPM4	0.0087	3.44	Human	RARG
0	0	tfdimers__MD00368	BRCA_TCGA	Breast Invasive Carcinoma (BRCA-TCGA)	Bulk	TRPM4	0.0072	4.27	Human	RARA
0	0	taipale_cyt_meth__RARA_NRGGTCANNRGGTCAN_eDBD_meth	READ_TCGA	Rectum Adenocarcinoma (READ-TCGA)	Bulk	TRPM4	0.004	3.24	Human	NR2F6
0	0	tfdimers__MD00368	GBM_TCGA	Glioblastoma Multiforme (GBM-TCGA)	Bulk	TRPM4	0.0058	3.75	Human	RARG
0	0	tfdimers__MD00368	THCA_TCGA	Uterine Carcinosarcoma (UCS-TCGA)	Bulk	TRPM4	0.0011	3.39	Human	RARG
0	0	tfdimers__MD00368	COAD_TCGA	Colon Adenocarcinoma (COAD-TCGA)	Bulk	TRPM4	0.002	3.08	Human	RARG
0	0	hocomoco__RARG_HUMAN.H11MO.0.B	BLGG_TCGA	Brain Lower Grade Glioma (BLGG-TCGA)	Bulk	TRPM4	0.0065	3.19	Human	RARG
0	0	tfdimers__MD00368	Lung_GTEx	Lung (GTEx)	Bulk	TRPM4	0.0082	4.6	Human	RARG
0	0	tfdimers__MD00368	Spleen_GTEx	Spleen (GTEx)	Bulk	TRPM4	0.0084	3.37	Human	RARG
0	0	tfdimers__MD00368	Pancreas_GTEx	Pancreas (GTEx)	Bulk	TRPM4	0.0072	4	Human	RARG
96571	97858	taipale__ESRRA_DBD_RAGGTCANTCAAGGTCA_repr	whole_Liver	Liver	Single-cell	Inhbb	0.0045	3.74	Mouse	Rarg
0	0	hocomoco__RXRA_HUMAN.H11MO.0.A	THCA_normal_TCGA	THCA Normal (TCGA)	Bulk	INHBB	0.0011	3.04	Human	RARA
0	0	cisbp__M1434	KIRC_normal_TCGA	KIRC Normal (TCGA)	Bulk	INHBB	0.0054	3.32	Human	RARA
0	0	hocomoco__RARG_HUMAN.H11MO.2.D	BRCA_normal_TCGA	BRCA Normal (TCGA)	Bulk	INHBB	0.0027	3.31	Human	RXRA
0	0	cisbp__M4702	STAD_normal_TCGA	STAD Normal (TCGA)	Bulk	INHBB	0.0011	3.04	Human	RARB
0	0	hocomoco__RXRA_HUMAN.H11MO.0.A	KIRP_TCGA	Kidney Papillary Cell Carcinoma (KIRP-TCGA)	Bulk	INHBB	0.0012	3.68	Human	RARG
0	0	hocomoco__RXRA_HUMAN.H11MO.0.A	BLCA_TCGA	Bladder Urothelial Carcinoma (BLCA-TCGA)	Bulk	INHBB	0.0047	4.82	Human	RARA
0	0	hocomoco__RXRA_HUMAN.H11MO.0.A	BRCA_TCGA	Breast Invasive Carcinoma (BRCA-TCGA)	Bulk	INHBB	0.0015	3.72	Human	RARA
0	0	hocomoco__RXRA_HUMAN.H11MO.0.A	HNSC_TCGA	Head and Neck Squamous Cell Carcinoma (HNSC-TCGA)	Bulk	INHBB	0.0023	3.25	Human	RARA
0	0	hocomoco__RXRA_HUMAN.H11MO.0.A	TGCT_TCGA	Testicular Germ Cell Tumors (TGCT-TCGA)	Bulk	INHBB	0.0017	3.35	Human	RARA
0	0	hocomoco__RXRA_HUMAN.H11MO.0.A	GBM_TCGA	Glioblastoma Multiforme (GBM-TCGA)	Bulk	INHBB	0.0012	3.15	Human	RARG
0	0	transfac_pro__M00963	THCA_TCGA	Uterine Carcinosarcoma (UCS-TCGA)	Bulk	INHBB	0.0155	3.68	Human	RARG
0	0	transfac_pro__M00963	MESO_TCGA	Mesothelioma (MESO-TCGA)	Bulk	INHBB	0.0067	3.5	Human	RARA
0	0	hocomoco__RXRA_HUMAN.H11MO.0.A	PAAD_TCGA	Pancreatic Adenocarcinoma (PAAD-TCGA)	Bulk	INHBB	0.0023	3.39	Human	RARA
0	0	hocomoco__RXRA_HUMAN.H11MO.0.A	PAAD_TCGA	Pancreatic Adenocarcinoma (PAAD-TCGA)	Bulk	INHBB	0.0016	3.44	Human	RARG
0	0	hocomoco__RXRA_HUMAN.H11MO.0.A	KICH_TCGA	Kidney Chromophobe (KICH-TCGA)	Bulk	INHBB	0.0077	3.96	Human	RARA
0	0	hdpi__ZNF71	KICH_TCGA	Kidney Chromophobe (KICH-TCGA)	Bulk	INHBB	0.0012	3.05	Human	RARG
0	0	transfac_pro__M00963	LUAD_TCGA	Lung Adenocarcinoma (LUAD-TCGA)	Bulk	INHBB	0.0037	3.85	Human	RARA
0	0	transfac_pro__M00963	KIRC_TCGA	Kidney Clear Cell Carcinoma (KIRC-TCGA)	Bulk	INHBB	0.0053	3.6	Human	RARA
0	0	hocomoco__RXRA_HUMAN.H11MO.0.A	KIRC_TCGA	Kidney Clear Cell Carcinoma (KIRC-TCGA)	Bulk	INHBB	0.0018	3.47	Human	RARG
0	0	taipale_cyt_meth__RARB_NAAAGGTCAN_FL	AML_TCGA	Acute Myeloid Leukemia (AML-TCGA)	Bulk	INHBB	0.01	3.03	Human	NR2F2
0	0	transfac_pro__M00963	Spleen_GTEx	Spleen (GTEx)	Bulk	INHBB	0.0015	3.5	Human	RARG
0	0	transfac_pro__M00963	Colon_GTEx	Colon (GTEx)	Bulk	INHBB	0.0027	3.14	Human	RARA
0	0	hocomoco__RXRA_HUMAN.H11MO.0.A	Liver_GTEx	Liver (GTEx)	Bulk	INHBB	0.0048	3.37	Human	RARA
0	0	hocomoco__RXRA_HUMAN.H11MO.0.A	Thyroid_GTEx	Thyroid (GTEx)	Bulk	INHBB	0.0014	3.32	Human	RARA
0	0	hocomoco__NR1H3_HUMAN.H11MO.1.B	Blood_GTEx	Blood (GTEx)	Bulk	INHBB	0.0048	3.37	Human	RARA
0	0	hocomoco__RXRA_HUMAN.H11MO.0.A	Vagina_GTEx	Vagina (GTEx)	Bulk	INHBB	0.0041	3.01	Human	RARA
0	0	hocomoco__RXRA_HUMAN.H11MO.0.A	Salivary_Gland_GTEx	Salivary Gland (GTEx)	Bulk	INHBB	0.0027	3.03	Human	RARA
0	0	taipale_cyt_meth__RARB_NRGGTCANNRGGTCAN_FL_repr	colorectal_Normal	Colorectal-Normal-Control	Single-cell	VSIG10	0.0051	3.38	Human	NR2F2
0	0	transfac_pro__M00963	THCA_normal_TCGA	THCA Normal (TCGA)	Bulk	RTN4RL1	0.0015	3.13	Human	RARG
0	0	cisbp__M3996	STAD_normal_TCGA	STAD Normal (TCGA)	Bulk	RTN4RL1	0.0061	3.17	Human	RARG
0	0	hocomoco__RXRA_HUMAN.H11MO.0.A	KIRP_TCGA	Kidney Papillary Cell Carcinoma (KIRP-TCGA)	Bulk	RTN4RL1	0.0014	3.68	Human	RARG
0	0	transfac_pro__M00963	PRAD_TCGA	Prostate Adenocarcinoma (PRAD-TCGA)	Bulk	RTN4RL1	0.0035	3.42	Human	RARG
0	0	hocomoco__RARG_HUMAN.H11MO.0.B	BRCA_TCGA	Breast Invasive Carcinoma (BRCA-TCGA)	Bulk	RTN4RL1	0.0169	3.07	Human	ESR1
0	0	transfac_pro__M00963	BRCA_TCGA	Breast Invasive Carcinoma (BRCA-TCGA)	Bulk	RTN4RL1	0.0125	3.81	Human	RARA
0	0	cisbp__M5760	MESO_TCGA	Mesothelioma (MESO-TCGA)	Bulk	RTN4RL1	0.0018	3.02	Human	RARA
0	0	hocomoco__RARG_HUMAN.H11MO.2.D	COAD_TCGA	Colon Adenocarcinoma (COAD-TCGA)	Bulk	RTN4RL1	0.0059	3.68	Human	RARG
0	0	hocomoco__RARA_MOUSE.H11MO.3.A	Uterus_GTEx	Uterus (GTEx)	Bulk	RTN4RL1	0.0017	3.16	Human	RARG
0	0	transfac_pro__M00963	Spleen_GTEx	Spleen (GTEx)	Bulk	RTN4RL1	0.0032	3.39	Human	RARA
0	0	cisbp__M4933	Thyroid_GTEx	Thyroid (GTEx)	Bulk	RTN4RL1	0.0123	3.19	Human	RARB
0	0	hocomoco__RARA_MOUSE.H11MO.3.A	Thyroid_GTEx	Thyroid (GTEx)	Bulk	RTN4RL1	0.0031	3.18	Human	RARG
0	0	transfac_pro__M00963	Testis_GTEx	Testis (GTEx)	Bulk	RTN4RL1	0.0118	3.84	Human	RARA
0	0	flyfactorsurvey__EcR_SANGER_5_FBgn0000546	Salivary_Gland_GTEx	Salivary Gland (GTEx)	Bulk	RTN4RL1	0.0066	3.75	Human	RARB
0	0	transfac_pro__M08906	Nerve_GTEx	Nerve (GTEx)	Bulk	RTN4RL1	0.0097	3.01	Human	RARA
0	0	hocomoco__RXRA_HUMAN.H11MO.0.A	Pancreas_GTEx	Pancreas (GTEx)	Bulk	RTN4RL1	0.002	3.13	Human	RARG
0	0	hocomoco__RARA_HUMAN.H11MO.0.A	cardiac_fibroblasts	Cardiac-Fibroblasts	Single-cell	ITGB4	0.008	3.61	Human	RARG
0	0	dbcorrdb__HNF4G__ENCSR000BNJ_1__m1	Adult-JeJunum	Adult-JeJunum	Single-cell	ITGB4	0.0013	6.73	Human	RARA
0	0	cisbp__M1441	OSCC-cell-lines	Oral-Squamous-Cell-Carcinoma-Cell-Lines	Single-cell	ITGB4	0.0045	3.58	Human	RARG
0	0	transfac_pro__M00963	LIHC_normal_TCGA	LIHC Normal (TCGA)	Bulk	ITGB4	0.0104	3.23	Human	RARG
0	0	factorbook__RXRA	THCA_normal_TCGA	THCA Normal (TCGA)	Bulk	ITGB4	0.0013	3.86	Human	RARG
0	0	taipale_cyt_meth__RARA_NRGGTCANNRGGTCAN_eDBD	COAD_normal_TCGA	COAD Normal (TCGA)	Bulk	ITGB4	0.0048	3.65	Human	RARA
0	0	hocomoco__RARA_HUMAN.H11MO.1.A	PRAD_normal_TCGA	PRAD Normal (TCGA)	Bulk	ITGB4	0.0037	3.29	Human	RARG
0	0	transfac_pro__M08906	KIRP_TCGA	Kidney Papillary Cell Carcinoma (KIRP-TCGA)	Bulk	ITGB4	0.0097	3.65	Human	RARA
0	0	transfac_pro__M00963	BLCA_TCGA	Bladder Urothelial Carcinoma (BLCA-TCGA)	Bulk	ITGB4	0.0079	3.09	Human	RARG
0	0	transfac_pro__M08906	PRAD_TCGA	Prostate Adenocarcinoma (PRAD-TCGA)	Bulk	ITGB4	0.0039	3.52	Human	RARA
0	0	transfac_pro__M00963	PRAD_TCGA	Prostate Adenocarcinoma (PRAD-TCGA)	Bulk	ITGB4	0.0179	3.83	Human	RARG
0	0	taipale__RARA_full_RGGTCANNNARRGGTCA	UVM_TCGA	Adipose Tissue (GTEx)	Bulk	ITGB4	0.0125	3.03	Human	RARA
0	0	cisbp__M4576	CESC_TCGA	Cervical & Endocervical Cancer (CESC-TCGA)	Bulk	ITGB4	0.0029	3.07	Human	RARG
0	0	dbcorrdb__HNF4G__ENCSR000BNJ_1__m1	READ_TCGA	Rectum Adenocarcinoma (READ-TCGA)	Bulk	ITGB4	0.0012	4.64	Human	RARA
0	0	transfac_pro__M08906	COAD_TCGA	Colon Adenocarcinoma (COAD-TCGA)	Bulk	ITGB4	0.001	3.37	Human	RARA
0	0	cisbp__M4576	UCEC_TCGA	Uveal Melanoma (UVM-TCGA)	Bulk	ITGB4	0.0027	3.49	Human	RARG
0	0	transfac_pro__M08906	STAD_TCGA	Stomach Adenocarcinoma (STAD-TCGA)	Bulk	ITGB4	0.0011	3.54	Human	RARA
0	0	transfac_pro__M00963	KIRC_TCGA	Kidney Clear Cell Carcinoma (KIRC-TCGA)	Bulk	ITGB4	0.0021	3.02	Human	RARA
0	0	cisbp__M1441	OV_TCGA	Ovarian Serous Cystadenocarcinoma (OV-TCGA)	Bulk	ITGB4	0.0037	3.63	Human	RARG
0	0	transfac_pro__M08906	Pancreas_GTEx	Pancreas (GTEx)	Bulk	ITGB4	0.0074	3.18	Human	RARA
0	0	cisbp__M1434	PCPG_TCGA	Pheochromocytoma and Paraganglioma (PCPG-TCGA)	Bulk	HTR6	0.0025	3.18	Human	RARA
0	0	hocomoco__RXRA_HUMAN.H11MO.0.A	KIRC_TCGA	Kidney Clear Cell Carcinoma (KIRC-TCGA)	Bulk	HTR6	0.0017	3.28	Human	RARA
0	0	hocomoco__RXRA_HUMAN.H11MO.0.A	Liver_GTEx	Liver (GTEx)	Bulk	HTR6	0.0062	3.37	Human	RARA
0	0	tfdimers__MD00368	PRAD_TCGA	Prostate Adenocarcinoma (PRAD-TCGA)	Bulk	SYNGR3	0.0052	3.41	Human	RARA
0	0	tfdimers__MD00368	PRAD_TCGA	Prostate Adenocarcinoma (PRAD-TCGA)	Bulk	SYNGR3	0.0047	3.16	Human	RARG
0	0	tfdimers__MD00368	BRCA_TCGA	Breast Invasive Carcinoma (BRCA-TCGA)	Bulk	SYNGR3	0.0011	3.7	Human	RARG
0	0	hocomoco__RXRA_HUMAN.H11MO.0.A	CESC_TCGA	Cervical & Endocervical Cancer (CESC-TCGA)	Bulk	SYNGR3	0.0013	3.01	Human	RARG
0	0	tfdimers__MD00368	THCA_TCGA	Uterine Carcinosarcoma (UCS-TCGA)	Bulk	SYNGR3	0.0033	3.39	Human	RARG
0	0	tfdimers__MD00368	STAD_TCGA	Stomach Adenocarcinoma (STAD-TCGA)	Bulk	SYNGR3	0.0011	3.19	Human	RARA
0	0	tfdimers__MD00368	Thyroid_GTEx	Thyroid (GTEx)	Bulk	SYNGR3	0.0014	3.2	Human	RARA
0	0	tfdimers__MD00368	Nerve_GTEx	Nerve (GTEx)	Bulk	SYNGR3	0.0013	3.23	Human	RARG
0	0	tfdimers__MD00319	LIHC_normal_TCGA	LIHC Normal (TCGA)	Bulk	ALOX5AP	0.0073	4.19	Human	RARB
0	0	hocomoco__RXRA_HUMAN.H11MO.0.A	PRAD_TCGA	Prostate Adenocarcinoma (PRAD-TCGA)	Bulk	ALOX5AP	0.0032	3.28	Human	RARA
0	0	hocomoco__RXRA_HUMAN.H11MO.0.A	PRAD_TCGA	Prostate Adenocarcinoma (PRAD-TCGA)	Bulk	ALOX5AP	0.0105	3.85	Human	RARG
0	0	hocomoco__THB_MOUSE.H11MO.0.D	Spleen_GTEx	Spleen (GTEx)	Bulk	ALOX5AP	0.0043	3.31	Human	RARA
0	0	hocomoco__COT2_HUMAN.H11MO.1.A	Blood_GTEx	Blood (GTEx)	Bulk	ALOX5AP	0.0033	3.02	Human	RARA
0	0	dbcorrdb__HNF4G__ENCSR000BNJ_1__m1	Adult-JeJunum	Adult-JeJunum	Single-cell	ATP7B	0.0036	3.26	Human	RARA
0	0	cisbp__M5411	UVM_TCGA	Adipose Tissue (GTEx)	Bulk	ATP7B	0.0102	3.32	Human	RARB
0	0	cisbp__M6070	Liver-Peripheral-blood	Liver-Peripheral-Blood-Tumor	Single-cell	XKR6	0.0042	3.12	Human	RARB
0	0	taipale__Rarg_DBD_RRGGTCANNNARAGGTCA	SKCM_TCGA	Skin Cutaneous Melanoma (SKCM-TCGA)	Bulk	XKR6	0.007	3.62	Human	RORA
0	0	cisbp__M1441	KIRP_TCGA	Kidney Papillary Cell Carcinoma (KIRP-TCGA)	Bulk	XKR6	0.0068	3.01	Human	RARG
0	0	hocomoco__RARG_HUMAN.H11MO.2.D	CESC_TCGA	Cervical & Endocervical Cancer (CESC-TCGA)	Bulk	XKR6	0.003	3.08	Human	RARG
0	0	taipale_cyt_meth__RARA_NRGGTCANNRGGTCAN_eDBD_meth	READ_TCGA	Rectum Adenocarcinoma (READ-TCGA)	Bulk	XKR6	0.0026	3.69	Human	RXRG
0	0	taipale__Rarg_DBD_RRGGTCANNNRRGGTCA	BRCA_normal_TCGA	BRCA Normal (TCGA)	Bulk	S100P	0.0051	3.03	Human	NR1I3
0	0	cisbp__M5411	UVM_TCGA	Adipose Tissue (GTEx)	Bulk	S100P	0.0083	3.32	Human	RARB

## Sheet: RXR
MGI_gene_id	MGI_tf_id	bestmotif	condition	condition_ful	dataType	gene	genie3Weight	nes	species	tf
0	0	transfac_pro__M00766	HeadandNeck_cancer_tumor	Head-and-Neck-Cancer-Ecosystem	Single-cell	CYP26B1	0.0015	3.06	Human	RXRB
0	0	transfac_pro__M09000	Adult-Cervix	Adult-Cervix	Single-cell	CYP26B1	0.0054	3.35	Human	RXRA
0	0	hocomoco__COT1_HUMAN.H11MO.0.C	Giloblastoma-Normal-Control	Giloblastoma-Normal-Control	Single-cell	CYP26B1	0.0013	3.18	Human	RXRA
0	0	hocomoco__RXRA_HUMAN.H11MO.0.A	THCA_normal_TCGA	THCA Normal (TCGA)	Bulk	CYP26B1	0.0021	3.93	Human	NR1H3
0	0	hocomoco__RXRA_HUMAN.H11MO.0.A	PRAD_normal_TCGA	PRAD Normal (TCGA)	Bulk	CYP26B1	0.0018	3.32	Human	NR2F1
0	0	transfac_pro__M04854	LUAD_normal_TCGA	LUAD Normal (TCGA)	Bulk	CYP26B1	0.0113	4.08	Human	RXRA
0	0	transfac_pro__M07970	LUAD_normal_TCGA	LUAD Normal (TCGA)	Bulk	CYP26B1	0.0071	5.16	Human	RXRB
0	0	hocomoco__COT1_HUMAN.H11MO.0.C	LUAD_normal_TCGA	LUAD Normal (TCGA)	Bulk	CYP26B1	0.0011	3.8	Human	RXRG
0	0	transfac_pro__M00963	SKCM_TCGA	Skin Cutaneous Melanoma (SKCM-TCGA)	Bulk	CYP26B1	0.0022	3.19	Human	RXRA
0	0	hocomoco__RXRA_HUMAN.H11MO.0.A	PRAD_TCGA	Prostate Adenocarcinoma (PRAD-TCGA)	Bulk	CYP26B1	0.0017	3.16	Human	RARG
0	0	hocomoco__RXRA_HUMAN.H11MO.0.A	PCPG_TCGA	Pheochromocytoma and Paraganglioma (PCPG-TCGA)	Bulk	CYP26B1	0.002	3.11	Human	PPARG
0	0	transfac_pro__M01725	PCPG_TCGA	Pheochromocytoma and Paraganglioma (PCPG-TCGA)	Bulk	CYP26B1	0.0015	3.15	Human	RXRA
0	0	hocomoco__RXRA_HUMAN.H11MO.0.A	TGCT_TCGA	Testicular Germ Cell Tumors (TGCT-TCGA)	Bulk	CYP26B1	0.002	3.35	Human	RARA
0	0	hocomoco__RXRG_MOUSE.H11MO.1.B	READ_TCGA	Rectum Adenocarcinoma (READ-TCGA)	Bulk	CYP26B1	0.0018	3.09	Human	NR5A2
0	0	transfac_pro__M04854	SARC_TCGA	Sarcoma (SARC-TCGA)	Bulk	CYP26B1	0.0011	3.7	Human	RXRA
0	0	cisbp__M4576	Spleen_GTEx	Spleen (GTEx)	Bulk	CYP26B1	0.0047	4	Human	RXRA
0	0	hocomoco__RXRA_HUMAN.H11MO.0.A	Colon_GTEx	Colon (GTEx)	Bulk	CYP26B1	0.0066	3.24	Human	NR2F2
0	0	homer__TAGGGCAAAGGTCA_RXR	Stomach_GTEx	Stomach (GTEx)	Bulk	CYP26B1	0.0014	3.6	Human	NR1H3
0	0	transfac_pro__M00762	Nerve_GTEx	Nerve (GTEx)	Bulk	CYP26B1	0.0028	3.03	Human	RXRA
0	0	dbcorrdb__RAD21__ENCSR000ECE_1__m2	Pancreas_GTEx	Pancreas (GTEx)	Bulk	CORIN	0.0077	3.04	Human	RXRA
0	0	hocomoco__PPARG_HUMAN.H11MO.1.A	TGCT_TCGA	Testicular Germ Cell Tumors (TGCT-TCGA)	Bulk	PRTN3	0.0034	3.02	Human	RXRB
0	0	taipale__Rxra_DBD_RGGTCATGACCY_repr	CHOL_TCGA	Cholangiocarcinoma (CHOL-TCGA)	Bulk	PRTN3	0.0217	3.54	Human	RXRA
0	0	transfac_pro__M04850	Spleen_GTEx	Spleen (GTEx)	Bulk	PRTN3	0.0022	3.55	Human	RXRA
0	0	tfdimers__MD00319	Ovary-Normal	Ovary-Normal-Control	Single-cell	CCL23	0.0029	4.99	Human	RXRA
0	0	factorbook__RXRA	STAD_normal_TCGA	STAD Normal (TCGA)	Bulk	CCL23	0.0013	4.82	Human	NR1I3
0	0	homer__TAGGGCAAAGGTCA_RXR	DLBCL_TCGA	Diffuse Large B-cell Lymphoma (DLBCL-TCGA)	Bulk	CCL23	0.0035	3.13	Human	PPARG
0	0	hocomoco__RXRA_HUMAN.H11MO.0.A	Muscle_GTEx	Muscle (GTEx)	Bulk	CCL23	0.0036	3.23	Human	NR1H3
0	0	cisbp__M6391	Salivary_Gland_GTEx	Salivary Gland (GTEx)	Bulk	CCL23	0.0055	3.77	Human	RXRA
0	0	hocomoco__RXRA_HUMAN.H11MO.0.A	Pancreas_GTEx	Pancreas (GTEx)	Bulk	CCL23	0.0032	3.75	Human	NR1H3
0	0	tfdimers__MD00368	THCA_TCGA	Uterine Carcinosarcoma (UCS-TCGA)	Bulk	CTSG	0.0015	3.08	Human	RXRG
0	0	tfdimers__MD00319	Testis_GTEx	Testis (GTEx)	Bulk	CTSG	0.0138	4.94	Human	RXRG
0	0	factorbook__HNF4	TGCT_TCGA	Testicular Germ Cell Tumors (TGCT-TCGA)	Bulk	RNASE3	0.0011	3.93	Human	RXRA
0	0	transfac_pro__M04854	THCA_normal_TCGA	THCA Normal (TCGA)	Bulk	ELANE	0.0013	3.27	Human	RXRA
0	0	hocomoco__RXRA_MOUSE.H11MO.0.A	Retinal_normal	Retinal-Normal-Control	Single-cell	HPD	0.0024	3.87	Human	RARA
0	0	transfac_pro__M04850	SKCM_TCGA	Skin Cutaneous Melanoma (SKCM-TCGA)	Bulk	HPD	0.0017	5.63	Human	RXRA
0	0	factorbook__RXRA	KIRP_TCGA	Kidney Papillary Cell Carcinoma (KIRP-TCGA)	Bulk	HPD	0.004	7.1	Human	NR1I3
0	0	dbcorrdb__RXRA__ENCSR000BHU_1__m2	CESC_TCGA	Cervical & Endocervical Cancer (CESC-TCGA)	Bulk	HPD	0.0011	7.35	Human	NR1H4
0	0	factorbook__RXRA	CHOL_TCGA	Cholangiocarcinoma (CHOL-TCGA)	Bulk	HPD	0.0038	4.23	Human	NR1I2
0	0	dbcorrdb__RXRA__ENCSR000BHU_1__m2	PAAD_TCGA	Pancreatic Adenocarcinoma (PAAD-TCGA)	Bulk	HPD	0.0028	3.67	Human	NR1H4
0	0	factorbook__RXRA	Spleen_GTEx	Spleen (GTEx)	Bulk	HPD	0.0016	4.45	Human	NR1I2
0	0	factorbook__RXRA	Blood_GTEx	Blood (GTEx)	Bulk	HPD	0.0038	3.81	Human	NR1I2
0	0	taipale_cyt_meth__HNF4A_NRGTCCAAAGGTCRN_eDBD_meth_repr	Pancreas_GTEx	Pancreas (GTEx)	Bulk	HPD	0.0055	3.21	Human	RXRA
0	0	dbcorrdb__RXRA__ENCSR000BJD_1__m6	PBMC	PBMC-Immune-Healthy-Blood	Single-cell	FBN1	0.0039	3.05	Human	SMC3
0	0	hocomoco__RXRA_HUMAN.H11MO.0.A	PRAD_normal_TCGA	PRAD Normal (TCGA)	Bulk	FBN1	0.0047	3.32	Human	NR2F1
0	0	hocomoco__RXRA_HUMAN.H11MO.0.A	TGCT_TCGA	Testicular Germ Cell Tumors (TGCT-TCGA)	Bulk	FBN1	0.0017	3.35	Human	RARA
0	0	dbcorrdb__RXRA__ENCSR000BJD_1__m2	THCA_TCGA	Uterine Carcinosarcoma (UCS-TCGA)	Bulk	FBN1	0.0011	3.08	Human	ZNF143
0	0	hocomoco__RXRA_HUMAN.H11MO.0.A	KIRC_TCGA	Kidney Clear Cell Carcinoma (KIRC-TCGA)	Bulk	FBN1	0.0012	3.47	Human	RARG
0	0	hocomoco__RXRA_HUMAN.H11MO.0.A	Spleen_GTEx	Spleen (GTEx)	Bulk	FBN1	0.0056	3.03	Human	RXRA
0	0	hocomoco__RXRA_HUMAN.H11MO.0.A	Pituitary_GTEx	Pituitary (GTEx)	Bulk	FBN1	0.0011	3.1	Human	NR1H3
0	0	dbcorrdb__POLR3A__ENCSR000DNU_1__m1	PBMC	PBMC-Immune-Healthy-Blood	Single-cell	CFD	0.0233	3.28	Human	RXRA
0	0	tfdimers__MD00319	Ovary-Normal	Ovary-Normal-Control	Single-cell	CFD	0.004	4.99	Human	RXRA
0	0	hocomoco__PPARG_HUMAN.H11MO.0.A	BRCA_normal_TCGA	BRCA Normal (TCGA)	Bulk	CFD	0.0099	4.55	Human	RXRG
0	0	hocomoco__RXRA_HUMAN.H11MO.0.A	PRAD_TCGA	Prostate Adenocarcinoma (PRAD-TCGA)	Bulk	CFD	0.0051	3	Human	NR1H3
0	0	transfac_pro__M04854	BRCA_TCGA	Breast Invasive Carcinoma (BRCA-TCGA)	Bulk	CFD	0.0022	3.45	Human	RXRA
0	0	hocomoco__RXRA_HUMAN.H11MO.0.A	Pituitary_GTEx	Pituitary (GTEx)	Bulk	CFD	0.0088	3.83	Human	NR1H3
0	0	hocomoco__RXRA_HUMAN.H11MO.0.A	Heart_GTEx	Heart (GTEx)	Bulk	CFD	0.0153	3.1	Human	NR1H3
2152535	98214	dbcorrdb__POLR3A__ENCSR000DNU_1__m1	whole_Bladder	Bladder	Single-cell	B3gnt3	0.0013	3.11	Mouse	Rxra
0	0	transfac_pro__M04854	BLCA_TCGA	Bladder Urothelial Carcinoma (BLCA-TCGA)	Bulk	B3GNT3	0.0042	5.2	Human	RXRA
0	0	transfac_pro__M04850	ACC_TCGA	Adrenocortical Carcinoma (ACC-TCGA)	Bulk	B3GNT3	0.0078	4.05	Human	RXRA
0	0	taipale__Rxra_DBD_RGGTCATGACCY_repr	LUAD_TCGA	Lung Adenocarcinoma (LUAD-TCGA)	Bulk	B3GNT3	0.0061	3.2	Human	RARG
0	0	transfac_pro__M04850	Testis_GTEx	Testis (GTEx)	Bulk	B3GNT3	0.0025	3.02	Human	RXRA
0	0	cisbp__M4592	Melanoma_Immune	Melanoma-Ecosystem	Single-cell	C1QC	0.002	3.18	Human	RXRA
0	0	tfdimers__MD00319	Ovary-Normal	Ovary-Normal-Control	Single-cell	C1QC	0.0058	4.06	Human	RXRA
0	0	tfdimers__MD00600	Ovary-Tumor	Ovary-Tumor	Single-cell	C1QC	0.0013	3.21	Human	RXRA
0	0	hocomoco__RXRA_HUMAN.H11MO.0.A	THCA_normal_TCGA	THCA Normal (TCGA)	Bulk	C1QC	0.001	3.93	Human	NR1H3
0	0	transfac_pro__M00963	KIRP_TCGA	Kidney Papillary Cell Carcinoma (KIRP-TCGA)	Bulk	C1QC	0.0015	3.22	Human	RXRA
0	0	hocomoco__RXRA_HUMAN.H11MO.0.A	KICH_TCGA	Kidney Chromophobe (KICH-TCGA)	Bulk	C1QC	0.001	3.96	Human	RARA
0	0	cisbp__M4576	Spleen_GTEx	Spleen (GTEx)	Bulk	C1QC	0.0032	3.35	Human	RXRA
0	0	transfac_pro__M04850	Testis_GTEx	Testis (GTEx)	Bulk	C1QC	0.0015	3.02	Human	RXRA
0	0	dbcorrdb__RAD21__ENCSR000ECE_1__m2	Pancreas_GTEx	Pancreas (GTEx)	Bulk	C1QC	0.0053	3.04	Human	RXRA
0	0	transfac_pro__M00963	MESO_TCGA	Mesothelioma (MESO-TCGA)	Bulk	NTSR1	0.0011	3.85	Human	RXRA
0	0	hocomoco__RXRA_HUMAN.H11MO.0.A	PAAD_TCGA	Pancreatic Adenocarcinoma (PAAD-TCGA)	Bulk	NTSR1	0.0019	3.6	Human	NR1H3
0	0	transfac_pro__M00963	Spleen_GTEx	Spleen (GTEx)	Bulk	NTSR1	0.0036	3.15	Human	RXRA
0	0	taipale__RXRB_DBD_GGGGTCAAAGGTCA	KIRP_normal_TCGA	KIRP Normal (TCGA)	Bulk	DEFA1	0.0121	3.24	Human	NR1H3
0	0	transfac_pro__M08968	LUSC_normal_TCGA	LUSC Normal (TCGA)	Bulk	TEK	0.0033	3.34	Human	RXRG
0	0	hdpi__ZNF71	KIRP_TCGA	Kidney Papillary Cell Carcinoma (KIRP-TCGA)	Bulk	TEK	0.0044	3.03	Human	RXRA
0	0	tfdimers__MD00368	THCA_TCGA	Uterine Carcinosarcoma (UCS-TCGA)	Bulk	AZU1	0.0025	3.08	Human	RXRG
0	0	factorbook__RXRA	READ_TCGA	Rectum Adenocarcinoma (READ-TCGA)	Bulk	IL34	0.002	3.94	Human	HNF4A
0	0	factorbook__RXRA	Thyroid_GTEx	Thyroid (GTEx)	Bulk	IL34	0.0037	3.92	Human	NR1H3
0	0	transfac_pro__M04860	Ovary-Normal	Ovary-Normal-Control	Single-cell	C1QB	0.0041	3.69	Human	RXRA
0	0	factorbook__RXRA	KIRP_TCGA	Kidney Papillary Cell Carcinoma (KIRP-TCGA)	Bulk	C1QB	0.0049	3.54	Human	NR1H3
0	0	cisbp__M5677	DLBCL_TCGA	Diffuse Large B-cell Lymphoma (DLBCL-TCGA)	Bulk	C1QB	0.0025	3.11	Human	RXRG
0	0	transfac_pro__M04850	Kidney_GTEx	Kidney (GTEx)	Bulk	C1QB	0.0011	3.5	Human	RXRA
0	0	transfac_pro__M00963	OSCC-cell-lines	Oral-Squamous-Cell-Carcinoma-Cell-Lines	Single-cell	FGFR2	0.0044	3.23	Human	RXRA
0	0	hocomoco__RXRA_HUMAN.H11MO.0.A	PRAD_normal_TCGA	PRAD Normal (TCGA)	Bulk	FGFR2	0.0035	3.14	Human	RARG
0	0	factorbook__RXRA	STAD_normal_TCGA	STAD Normal (TCGA)	Bulk	FGFR2	0.0039	4.43	Human	NR1I2
0	0	cisbp__M1434	SKCM_TCGA	Skin Cutaneous Melanoma (SKCM-TCGA)	Bulk	FGFR2	0.0018	3.09	Human	RXRA
0	0	cisbp__M5803	LIHC_TCGA	Liver Hepatocellular Carcinoma (LIHC-TCGA)	Bulk	FGFR2	0.0082	3.21	Human	RXRG
0	0	transfac_pro__M04850	BLCA_TCGA	Bladder Urothelial Carcinoma (BLCA-TCGA)	Bulk	FGFR2	0.0022	5.19	Human	RXRA
0	0	taipale_cyt_meth__RARB_NAAAGGTCAN_FL	UCS_TCGA	Uterine Corpus Endometrial Carcinoma (UCEC-TCGA)	Bulk	FGFR2	0.0071	3.12	Human	RXRG
0	0	hocomoco__NR6A1_HUMAN.H11MO.0.B	BLGG_TCGA	Brain Lower Grade Glioma (BLGG-TCGA)	Bulk	FGFR2	0.01	3.4	Human	RXRG
0	0	cisbp__M5034	Uterus_GTEx	Uterus (GTEx)	Bulk	FGFR2	0.0064	3.65	Human	RXRA
0	0	factorbook__RXRA	Spleen_GTEx	Spleen (GTEx)	Bulk	FGFR2	0.0011	3.39	Human	NR1I3
0	0	homer__TAGGGCAAAGGTCA_RXR	Stomach_GTEx	Stomach (GTEx)	Bulk	FGFR2	0.0013	3.6	Human	NR1H3
0	0	transfac_pro__M04850	Testis_GTEx	Testis (GTEx)	Bulk	FGFR2	0.0012	3.02	Human	RXRA
0	0	cisbp__M5528	Small_Intestine_GTEx	Small Intestine (GTEx)	Bulk	FGFR2	0.0013	3.97	Human	RXRA
0	0	taipale__RXRA_DBD_GGGGTCAAAGGTCA	Adult-Thyroid	Adult-Thyroid	Single-cell	AKAP12	0.0062	3.98	Human	NR1H2
0	0	tfdimers__MD00368	BRCA_normal_TCGA	BRCA Normal (TCGA)	Bulk	AKAP12	0.0048	3.12	Human	RXRG
0	0	transfac_pro__M02021	PBMC	PBMC-Immune-Healthy-Blood	Single-cell	MPO	0.0073	3.38	Human	RXRA
0	0	tfdimers__MD00368	Embryo	Embryo	Single-cell	MPO	0.0028	3.5	Human	RXRA
0	0	factorbook__RXRA	Ovary-Tumor	Ovary-Tumor	Single-cell	MPO	0.001	3.24	Human	NR1H3
0	0	hocomoco__RXRA_HUMAN.H11MO.0.A	PRAD_TCGA	Prostate Adenocarcinoma (PRAD-TCGA)	Bulk	MPO	0.0029	3.16	Human	RARG
0	0	tfdimers__MD00368	PRAD_TCGA	Prostate Adenocarcinoma (PRAD-TCGA)	Bulk	MPO	0.0014	3.01	Human	RXRG
0	0	hocomoco__RXRG_MOUSE.H11MO.0.B	TGCT_TCGA	Testicular Germ Cell Tumors (TGCT-TCGA)	Bulk	MPO	0.0056	3.31	Human	NR5A1
0	0	tfdimers__MD00368	KICH_TCGA	Kidney Chromophobe (KICH-TCGA)	Bulk	MPO	0.0013	3.26	Human	RXRB
0	0	hocomoco__RXRA_HUMAN.H11MO.1.A	Brain_GTEx	Brain (GTEx)	Bulk	MPO	0.0012	3.12	Human	RXRA
0	0	hocomoco__RXRA_MOUSE.H11MO.0.A	cardiac_fibroblasts	Cardiac-Fibroblasts	Single-cell	LEP	0.0012	3.51	Human	RARG
0	0	hocomoco__RXRA_MOUSE.H11MO.0.A	colorectal_Tumor	Colorectal-Tumor	Single-cell	LEP	0.0011	3.49	Human	RXRA
0	0	transfac_pro__M04850	Embryo	Embryo	Single-cell	LEP	0.0043	3.44	Human	RXRA
0	0	hocomoco__RXRG_MOUSE.H11MO.1.B	Giloblastoma-Normal-Control	Giloblastoma-Normal-Control	Single-cell	LEP	0.0027	3.86	Human	NR5A2
0	0	jaspar__MA0534.1	KIRP_normal_TCGA	KIRP Normal (TCGA)	Bulk	LEP	0.0138	3.49	Human	RXRG
0	0	transfac_pro__M00963	SKCM_TCGA	Skin Cutaneous Melanoma (SKCM-TCGA)	Bulk	LEP	0.0017	3.19	Human	RXRA
0	0	jaspar__MA0065.2	BRCA_TCGA	Breast Invasive Carcinoma (BRCA-TCGA)	Bulk	LEP	0.0036	3.08	Human	RXRG
0	0	transfac_pro__M04854	GBM_TCGA	Glioblastoma Multiforme (GBM-TCGA)	Bulk	LEP	0.0023	3.91	Human	RXRA
0	0	jaspar__MA0065.2	Breast_GTEx	Breast (GTEx)	Bulk	LEP	0.016	4.02	Human	RXRA
0	0	hocomoco__RXRA_MOUSE.H11MO.1.A	Liver_GTEx	Liver (GTEx)	Bulk	LEP	0.0011	3.04	Human	RXRA
0	0	transfac_pro__M04850	Testis_GTEx	Testis (GTEx)	Bulk	LEP	0.002	3.02	Human	RXRA
0	0	hocomoco__RXRA_HUMAN.H11MO.0.A	THCA_normal_TCGA	THCA Normal (TCGA)	Bulk	KCNMA1	0.0011	3.04	Human	RARA
0	0	transfac_pro__M04787	KIRC_normal_TCGA	KIRC Normal (TCGA)	Bulk	KCNMA1	0.001	3.38	Human	RXRA
0	0	hocomoco__RXRA_HUMAN.H11MO.0.A	UCS_TCGA	Uterine Corpus Endometrial Carcinoma (UCEC-TCGA)	Bulk	KCNMA1	0.0016	4.12	Human	RARG
0	0	hocomoco__RXRA_HUMAN.H11MO.0.A	PRAD_TCGA	Prostate Adenocarcinoma (PRAD-TCGA)	Bulk	KCNMA1	0.0041	3.16	Human	RARG
0	0	hocomoco__RXRA_HUMAN.H11MO.0.A	BRCA_TCGA	Breast Invasive Carcinoma (BRCA-TCGA)	Bulk	KCNMA1	0.0015	3.72	Human	RARA
0	0	hocomoco__COT2_MOUSE.H11MO.1.B	KICH_TCGA	Kidney Chromophobe (KICH-TCGA)	Bulk	KCNMA1	0.0017	3.15	Human	RXRG
0	0	cisbp__M4576	Spleen_GTEx	Spleen (GTEx)	Bulk	KCNMA1	0.0136	5.1	Human	RXRA
0	0	transfac_pro__M00965	Liver_GTEx	Liver (GTEx)	Bulk	KCNMA1	0.0017	3.94	Human	RXRA
0	0	hocomoco__NR1H3_MOUSE.H11MO.0.A	Muscle_GTEx	Muscle (GTEx)	Bulk	KCNMA1	0.0144	4.4	Human	RXRA
0	0	hocomoco__RXRA_HUMAN.H11MO.0.A	Blood_GTEx	Blood (GTEx)	Bulk	KCNMA1	0.0014	3.71	Human	NR1H3
0	0	factorbook__RXRA	THCA_normal_TCGA	THCA Normal (TCGA)	Bulk	CYP46A1	0.0015	3.86	Human	RARG
0	0	cisbp__M1454	LUSC_normal_TCGA	LUSC Normal (TCGA)	Bulk	CYP46A1	0.0014	3.82	Human	RXRG
0	0	hocomoco__RXRA_HUMAN.H11MO.1.A	KIRP_TCGA	Kidney Papillary Cell Carcinoma (KIRP-TCGA)	Bulk	CYP46A1	0.0015	3.09	Human	RXRA
0	0	hocomoco__RXRA_HUMAN.H11MO.1.A	THYM_TCGA	Thyroid Carcinoma (THCA-TCGA)	Bulk	CYP46A1	0.001	3.06	Human	RXRA
0	0	transfac_pro__M07280	Lung_GTEx	Lung (GTEx)	Bulk	CYP46A1	0.0043	3.37	Human	RXRB
0	0	factorbook__RXRA	Thyroid_GTEx	Thyroid (GTEx)	Bulk	CYP46A1	0.0016	3.92	Human	NR1H3
0	0	taipale_cyt_meth__RXRA_NRGGTCAAAGGTCAN_eDBD	Ovary_GTEx	Ovary (GTEx)	Bulk	CYP46A1	0.0045	3.03	Human	RXRB
0	0	hocomoco__RXRA_HUMAN.H11MO.1.A	Brain_GTEx	Brain (GTEx)	Bulk	CYP46A1	0.0025	3.12	Human	RXRA
0	0	factorbook__RXRA	Kidney_GTEx	Kidney (GTEx)	Bulk	CYP46A1	0.0166	4.18	Human	PPARA
0	0	transfac_pro__M04860	Ovary-Normal	Ovary-Normal-Control	Single-cell	MSR1	0.0055	3.69	Human	RXRA
98257	1352462	taipale_cyt_meth__RXRB_NRGGTCAAAGGTCAN_eDBD	whole_NeonatalPancreas	Neonatal-Pancreas	Single-cell	Msr1	0.0102	4.11	Mouse	Nr1h3
0	0	transfac_pro__M04787	KIRC_normal_TCGA	KIRC Normal (TCGA)	Bulk	PADI2	0.0013	3.38	Human	RXRA
0	0	cisbp__M5678	PRAD_normal_TCGA	PRAD Normal (TCGA)	Bulk	PADI2	0.003	3.76	Human	RXRB
0	0	transfac_public__M00111	DLBCL_TCGA	Diffuse Large B-cell Lymphoma (DLBCL-TCGA)	Bulk	PADI2	0.0011	3.01	Human	RXRB
0	0	cisbp__M4576	Spleen_GTEx	Spleen (GTEx)	Bulk	PADI2	0.0014	3.35	Human	RXRA
0	0	transfac_pro__M04860	Ovary-Normal	Ovary-Normal-Control	Single-cell	GATA2	0.0012	3.69	Human	RXRA
0	0	transfac_pro__M04850	SKCM_TCGA	Skin Cutaneous Melanoma (SKCM-TCGA)	Bulk	GATA2	0.001	4.69	Human	RXRA
0	0	transfac_pro__M04854	PRAD_TCGA	Prostate Adenocarcinoma (PRAD-TCGA)	Bulk	GATA2	0.0038	4.21	Human	RXRA
0	0	transfac_pro__M04854	BRCA_TCGA	Breast Invasive Carcinoma (BRCA-TCGA)	Bulk	GATA2	0.0015	5.98	Human	RXRA
0	0	transfac_pro__M04854	COAD_TCGA	Colon Adenocarcinoma (COAD-TCGA)	Bulk	GATA2	0.001	4.73	Human	RXRA
0	0	transfac_pro__M04854	LUAD_TCGA	Lung Adenocarcinoma (LUAD-TCGA)	Bulk	GATA2	0.0067	6.18	Human	RXRA
0	0	dbcorrdb__RXRA__ENCSR000BHU_1__m2	Breast_GTEx	Breast (GTEx)	Bulk	GATA2	0.0118	3.3	Human	RXRA
0	0	transfac_pro__M04850	Testis_GTEx	Testis (GTEx)	Bulk	GATA2	0.0015	3.02	Human	RXRA
0	0	dbcorrdb__RXRA__ENCSR000BHU_1__m2	Prostate_GTEx	Prostate (GTEx)	Bulk	GATA2	0.0053	3.75	Human	RXRA
0	0	hocomoco__RXRA_MOUSE.H11MO.0.A	Retinal_normal	Retinal-Normal-Control	Single-cell	HDC	0.0011	3.87	Human	RARA
0	0	transfac_pro__M00963	Spleen_GTEx	Spleen (GTEx)	Bulk	HDC	0.0013	3.1	Human	RXRA
0	0	transfac_pro__M04850	Embryo	Embryo	Single-cell	CHKA	0.0061	3.44	Human	RXRA
0	0	dbcorrdb__ATF3__ENCSR000BKC_1__m3	Pancreas	Pancreas-T2D	Single-cell	CHKA	0.0016	3.09	Human	RXRA
0	0	hocomoco__CTCFL_HUMAN.H11MO.0.A	Liver-Normal	Liver-Normal-Control	Single-cell	CHKA	0.0011	3.7	Human	RXRA
107760	1337040	factorbook__RXRA	whole_SmallIntestine	Small-Intestine	Single-cell	Chka	0.0048	4.26	Mouse	Nr1i2
107760	98214	dbcorrdb__RXRA__ENCSR000BHU_1__m2	whole_SmallIntestine	Small-Intestine	Single-cell	Chka	0.0041	5.01	Mouse	Rxra
0	0	transfac_pro__M04850	TGCT_TCGA	Testicular Germ Cell Tumors (TGCT-TCGA)	Bulk	CHKA	0.0042	3.75	Human	RXRA
0	0	transfac_public__M00111	THYM_TCGA	Thyroid Carcinoma (THCA-TCGA)	Bulk	CHKA	0.0045	3.29	Human	RXRB
0	0	factorbook__RXRA	ESCA_TCGA	Esophageal Carcinoma (ESCA-TCGA)	Bulk	CHKA	0.0089	3.43	Human	NR1I2
0	0	hocomoco__RXRA_HUMAN.H11MO.1.A	Uterus_GTEx	Uterus (GTEx)	Bulk	CHKA	0.0028	3.01	Human	NR1H3
0	0	cisbp__M4576	Spleen_GTEx	Spleen (GTEx)	Bulk	CHKA	0.0039	4	Human	RXRA
0	0	factorbook__NR2C2	Spleen_GTEx	Spleen (GTEx)	Bulk	CHKA	0.0083	3.13	Human	RXRB
0	0	taipale_cyt_meth__PPARD_NRRGGTCAAAGGTCAN_eDBD_meth	Ovary_GTEx	Ovary (GTEx)	Bulk	CHKA	0.0018	3.32	Human	RXRB
0	0	hocomoco__RXRA_HUMAN.H11MO.0.A	THCA_normal_TCGA	THCA Normal (TCGA)	Bulk	NGFR	0.0011	3.93	Human	NR1H3
0	0	tfdimers__MD00368	STAD_normal_TCGA	STAD Normal (TCGA)	Bulk	NGFR	0.001	3.83	Human	RXRG
0	0	tfdimers__MD00368	KIRP_TCGA	Kidney Papillary Cell Carcinoma (KIRP-TCGA)	Bulk	NGFR	0.0048	3.64	Human	RXRG
0	0	tfdimers__MD00163	BLCA_TCGA	Bladder Urothelial Carcinoma (BLCA-TCGA)	Bulk	NGFR	0.0072	3.13	Human	RXRG
0	0	tfdimers__MD00368	THCA_TCGA	Uterine Carcinosarcoma (UCS-TCGA)	Bulk	NGFR	0.0084	3.64	Human	RXRG
0	0	hocomoco__RXRA_HUMAN.H11MO.0.A	THCA_TCGA	Uterine Carcinosarcoma (UCS-TCGA)	Bulk	NGFR	0.0012	3.25	Human	ZNF341
0	0	tfdimers__MD00319	KIRC_TCGA	Kidney Clear Cell Carcinoma (KIRC-TCGA)	Bulk	NGFR	0.0063	3.38	Human	RXRG
0	0	transfac_pro__M04850	Testis_GTEx	Testis (GTEx)	Bulk	NGFR	0.0015	3.02	Human	RXRA
0	0	jaspar__MA0065.2	Pancreas_GTEx	Pancreas (GTEx)	Bulk	NGFR	0.0031	3.01	Human	RXRA
0	0	transfac_pro__M09003	Fetal-Adrenal-Gland	Fetal-Adrenal-Gland	Single-cell	SLC7A8	0.0079	3.04	Human	RXRA
0	0	tfdimers__MD00600	Ovary-Tumor	Ovary-Tumor	Single-cell	SLC7A8	0.0013	3.21	Human	RXRA
0	0	hocomoco__RXRA_HUMAN.H11MO.0.A	OSCC-cell-lines	Oral-Squamous-Cell-Carcinoma-Cell-Lines	Single-cell	SLC7A8	0.003	3.86	Human	RARG
0	0	hocomoco__RXRA_MOUSE.H11MO.1.A	OSCC-cell-lines	Oral-Squamous-Cell-Carcinoma-Cell-Lines	Single-cell	SLC7A8	0.0032	3.16	Human	RXRA
0	0	homer__TAGGGCAAAGGTCA_RXR	Giloblastoma-Tumor	Giloblastoma-Tumor	Single-cell	SLC7A8	0.0016	4.25	Human	NR1H3
1355323	98214	transfac_pro__M00762	whole_SmallIntestine	Small-Intestine	Single-cell	Slc7a8	0.0031	4.53	Mouse	Rxra
1355323	98214	dbcorrdb__POLR3A__ENCSR000DNU_1__m1	whole_NeonatalSkin	Neonatal-Skin	Single-cell	Slc7a8	0.0018	3.6	Mouse	Rxra
0	0	transfac_pro__M00963	KIRP_TCGA	Kidney Papillary Cell Carcinoma (KIRP-TCGA)	Bulk	SLC7A8	0.0148	3.22	Human	RXRA
0	0	hocomoco__RXRA_MOUSE.H11MO.1.A	READ_TCGA	Rectum Adenocarcinoma (READ-TCGA)	Bulk	SLC7A8	0.0011	3.33	Human	NR6A1
0	0	factorbook__RXRA	COAD_TCGA	Colon Adenocarcinoma (COAD-TCGA)	Bulk	SLC7A8	0.0019	3.95	Human	NR1I2
0	0	cisbp__M4576	COAD_TCGA	Colon Adenocarcinoma (COAD-TCGA)	Bulk	SLC7A8	0.0015	3.49	Human	RXRA
0	0	transfac_pro__M00762	THYM_TCGA	Thyroid Carcinoma (THCA-TCGA)	Bulk	SLC7A8	0.0042	3.22	Human	RXRA
0	0	factorbook__RXRA	LUAD_TCGA	Lung Adenocarcinoma (LUAD-TCGA)	Bulk	SLC7A8	0.0011	3.26	Human	NR1I2
0	0	transfac_pro__M03568	KIRC_TCGA	Kidney Clear Cell Carcinoma (KIRC-TCGA)	Bulk	SLC7A8	0.0023	3.18	Human	RXRA
0	0	transfac_pro__M00963	ESCA_TCGA	Esophageal Carcinoma (ESCA-TCGA)	Bulk	SLC7A8	0.0042	3.59	Human	RXRA
0	0	taipale_cyt_meth__HNF4A_NRGGTCAAAGTCCRN_eDBD	Uterus_GTEx	Uterus (GTEx)	Bulk	SLC7A8	0.0051	3.09	Human	RXRA
0	0	cisbp__M4576	Spleen_GTEx	Spleen (GTEx)	Bulk	SLC7A8	0.0137	5.1	Human	RXRA
0	0	factorbook__RXRA	Thyroid_GTEx	Thyroid (GTEx)	Bulk	SLC7A8	0.0071	3.54	Human	RXRA
0	0	hocomoco__NR1H3_MOUSE.H11MO.0.A	Muscle_GTEx	Muscle (GTEx)	Bulk	SLC7A8	0.0054	3.7	Human	RXRA
0	0	dbcorrdb__POLR3A__ENCSR000DNU_1__m1	Stomach_GTEx	Stomach (GTEx)	Bulk	SLC7A8	0.0017	4	Human	RXRA
0	0	dbcorrdb__RXRA__ENCSR000BHU_1__m2	Esophagus_GTEx	Esophagus (GTEx)	Bulk	SLC7A8	0.0198	3.71	Human	RXRA
0	0	hocomoco__RXRA_HUMAN.H11MO.0.A	Blood_GTEx	Blood (GTEx)	Bulk	SLC7A8	0.0029	3.71	Human	NR1H3
0	0	cisbp__M4576	Vagina_GTEx	Vagina (GTEx)	Bulk	SLC7A8	0.004	3.39	Human	RXRA
0	0	transfac_pro__M00763	Prostate_GTEx	Prostate (GTEx)	Bulk	SLC7A8	0.0026	3.09	Human	RXRA
0	0	hocomoco__COT1_HUMAN.H11MO.0.C	Salivary_Gland_GTEx	Salivary Gland (GTEx)	Bulk	SLC7A8	0.005	3.03	Human	RXRA
0	0	hocomoco__RXRA_HUMAN.H11MO.0.A	Pancreas_GTEx	Pancreas (GTEx)	Bulk	SLC7A8	0.0012	3.78	Human	NR1H3
0	0	transfac_pro__M00762	Pancreas_GTEx	Pancreas (GTEx)	Bulk	SLC7A8	0.0053	3.26	Human	RXRA
0	0	transfac_pro__M00763	Heart_GTEx	Heart (GTEx)	Bulk	SLC7A8	0.0091	3.69	Human	RXRA
0	0	hocomoco__RXRA_MOUSE.H11MO.0.A	Retinal_normal	Retinal-Normal-Control	Single-cell	CBR3	0.0016	3.87	Human	RARA
0	0	hocomoco__RXRA_HUMAN.H11MO.0.A	THCA_normal_TCGA	THCA Normal (TCGA)	Bulk	CBR3	0.0025	3.93	Human	NR1H3
0	0	transfac_pro__M04787	KIRC_normal_TCGA	KIRC Normal (TCGA)	Bulk	CBR3	0.0015	3.38	Human	RXRA
0	0	hocomoco__RXRA_HUMAN.H11MO.0.A	LUAD_normal_TCGA	LUAD Normal (TCGA)	Bulk	CBR3	0.0032	3.19	Human	RARG
0	0	transfac_pro__M00963	KIRP_TCGA	Kidney Papillary Cell Carcinoma (KIRP-TCGA)	Bulk	CBR3	0.0107	3.22	Human	RXRA
0	0	hocomoco__RXRA_HUMAN.H11MO.0.A	THCA_TCGA	Uterine Carcinosarcoma (UCS-TCGA)	Bulk	CBR3	0.0052	3.52	Human	RARG
0	0	transfac_pro__M00963	THCA_TCGA	Uterine Carcinosarcoma (UCS-TCGA)	Bulk	CBR3	0.0037	3.02	Human	RXRG
0	0	hocomoco__RXRA_HUMAN.H11MO.1.A	THYM_TCGA	Thyroid Carcinoma (THCA-TCGA)	Bulk	CBR3	0.0014	3.06	Human	RXRA
0	0	transfac_pro__M00963	LUAD_TCGA	Lung Adenocarcinoma (LUAD-TCGA)	Bulk	CBR3	0.0012	3.07	Human	RXRA
0	0	hocomoco__RXRA_HUMAN.H11MO.0.A	KIRC_TCGA	Kidney Clear Cell Carcinoma (KIRC-TCGA)	Bulk	CBR3	0.0017	3.47	Human	RARG
0	0	hocomoco__RXRA_HUMAN.H11MO.0.A	Lung_GTEx	Lung (GTEx)	Bulk	CBR3	0.002	3.31	Human	RARG
0	0	hocomoco__RXRA_HUMAN.H11MO.0.A	Prostate_GTEx	Prostate (GTEx)	Bulk	CBR3	0.0013	3.03	Human	NR1H3
0	0	hocomoco__RXRA_HUMAN.H11MO.0.A	Pancreas_GTEx	Pancreas (GTEx)	Bulk	CBR3	0.0025	3.78	Human	NR1H3
0	0	hocomoco__RXRA_HUMAN.H11MO.0.A	Pancreas_GTEx	Pancreas (GTEx)	Bulk	CBR3	0.0025	3.13	Human	RARG
0	0	hocomoco__RXRA_HUMAN.H11MO.0.A	Heart_GTEx	Heart (GTEx)	Bulk	CBR3	0.0207	3.93	Human	RARG
0	0	transfac_pro__M07280	Brain_GTEx	Brain (GTEx)	Bulk	CBR3	0.0013	3.17	Human	RXRA
0	0	hocomoco__COT1_HUMAN.H11MO.0.C	Giloblastoma-Normal-Control	Giloblastoma-Normal-Control	Single-cell	CEACAM8	0.0013	3.18	Human	RXRA
0	0	transfac_pro__M07280	THCA_normal_TCGA	THCA Normal (TCGA)	Bulk	CEACAM8	0.0016	3.22	Human	RXRA
0	0	transfac_pro__M00963	BRCA_normal_TCGA	BRCA Normal (TCGA)	Bulk	CEACAM8	0.0024	3.13	Human	RXRG
0	0	transfac_pro__M04854	GBM_TCGA	Glioblastoma Multiforme (GBM-TCGA)	Bulk	CEACAM8	0.0014	3.91	Human	RXRA
0	0	factorbook__RXRA	COAD_TCGA	Colon Adenocarcinoma (COAD-TCGA)	Bulk	CEACAM8	0.0103	4.44	Human	NR1I2
0	0	hocomoco__NR1H4_HUMAN.H11MO.0.B	BLGG_TCGA	Brain Lower Grade Glioma (BLGG-TCGA)	Bulk	CEACAM8	0.0013	3.01	Human	RXRA
0	0	hocomoco__RXRA_HUMAN.H11MO.0.A	Pancreas_GTEx	Pancreas (GTEx)	Bulk	CEACAM8	0.002	3.75	Human	NR1H3
95295	98214	transfac_pro__M00762	whole_SmallIntestine	Small-Intestine	Single-cell	Egr1	0.0012	4.53	Mouse	Rxra
0	0	hocomoco__RXRA_HUMAN.H11MO.0.A	PRAD_normal_TCGA	PRAD Normal (TCGA)	Bulk	EGR1	0.0021	3.14	Human	RARG
0	0	tfdimers__MD00368	STAD_normal_TCGA	STAD Normal (TCGA)	Bulk	EGR1	0.0051	3.83	Human	RXRG
0	0	transfac_pro__M04850	THYM_TCGA	Thyroid Carcinoma (THCA-TCGA)	Bulk	EGR1	0.0016	3.24	Human	RXRA
0	0	hocomoco__RXRA_HUMAN.H11MO.0.A	Prostate_GTEx	Prostate (GTEx)	Bulk	EGR1	0.0056	3.06	Human	RARA
0	0	transfac_pro__M07280	Liver-Tumor	Liver-Tumor	Single-cell	DAB2IP	0.0027	3.06	Human	RXRA
0	0	tfdimers__MD00600	Ovary-Tumor	Ovary-Tumor	Single-cell	DAB2IP	0.003	3.21	Human	RXRA
0	0	transfac_pro__M07280	COAD_normal_TCGA	COAD Normal (TCGA)	Bulk	DAB2IP	0.0098	3.35	Human	RXRA
0	0	transfac_pro__M04854	LUAD_normal_TCGA	LUAD Normal (TCGA)	Bulk	DAB2IP	0.0023	3.28	Human	RXRA
0	0	transfac_pro__M00963	SKCM_TCGA	Skin Cutaneous Melanoma (SKCM-TCGA)	Bulk	DAB2IP	0.0209	3.19	Human	RXRA
0	0	cisbp__M1958	SKCM_TCGA	Skin Cutaneous Melanoma (SKCM-TCGA)	Bulk	DAB2IP	0.0044	3.17	Human	RXRG
0	0	transfac_pro__M00963	BLCA_TCGA	Bladder Urothelial Carcinoma (BLCA-TCGA)	Bulk	DAB2IP	0.0231	4.77	Human	RXRA
0	0	hocomoco__RXRA_HUMAN.H11MO.0.A	PRAD_TCGA	Prostate Adenocarcinoma (PRAD-TCGA)	Bulk	DAB2IP	0.0056	3.05	Human	NR2F1
0	0	transfac_pro__M00963	PRAD_TCGA	Prostate Adenocarcinoma (PRAD-TCGA)	Bulk	DAB2IP	0.0113	3.24	Human	RXRA
0	0	transfac_pro__M00963	BRCA_TCGA	Breast Invasive Carcinoma (BRCA-TCGA)	Bulk	DAB2IP	0.0022	3.66	Human	RXRA
0	0	transfac_pro__M00963	HNSC_TCGA	Head and Neck Squamous Cell Carcinoma (HNSC-TCGA)	Bulk	DAB2IP	0.0267	4.33	Human	RXRA
0	0	transfac_pro__M00963	CESC_TCGA	Cervical & Endocervical Cancer (CESC-TCGA)	Bulk	DAB2IP	0.0273	5.07	Human	RXRA
0	0	tfdimers__MD00368	THCA_TCGA	Uterine Carcinosarcoma (UCS-TCGA)	Bulk	DAB2IP	0.0097	3.64	Human	RXRG
0	0	transfac_pro__M07280	MESO_TCGA	Mesothelioma (MESO-TCGA)	Bulk	DAB2IP	0.0063	3.91	Human	RXRA
0	0	cisbp__M6070	CHOL_TCGA	Cholangiocarcinoma (CHOL-TCGA)	Bulk	DAB2IP	0.0012	3.19	Human	RXRA
0	0	transfac_pro__M07280	COAD_TCGA	Colon Adenocarcinoma (COAD-TCGA)	Bulk	DAB2IP	0.0269	3.7	Human	RXRA
0	0	transfac_pro__M07280	PAAD_TCGA	Pancreatic Adenocarcinoma (PAAD-TCGA)	Bulk	DAB2IP	0.013	4.78	Human	RXRA
0	0	factorbook__RXRA	UCEC_TCGA	Uveal Melanoma (UVM-TCGA)	Bulk	DAB2IP	0.0011	3.07	Human	RARG
0	0	transfac_pro__M00963	UCEC_TCGA	Uveal Melanoma (UVM-TCGA)	Bulk	DAB2IP	0.0106	3.46	Human	RXRA
0	0	transfac_pro__M07280	STAD_TCGA	Stomach Adenocarcinoma (STAD-TCGA)	Bulk	DAB2IP	0.0173	5.53	Human	RXRA
0	0	factorbook__RXRA	LUAD_TCGA	Lung Adenocarcinoma (LUAD-TCGA)	Bulk	DAB2IP	0.0243	5.71	Human	RXRA
0	0	transfac_pro__M00963	KIRC_TCGA	Kidney Clear Cell Carcinoma (KIRC-TCGA)	Bulk	DAB2IP	0.0122	3.68	Human	RXRA
0	0	transfac_pro__M00963	ESCA_TCGA	Esophageal Carcinoma (ESCA-TCGA)	Bulk	DAB2IP	0.0113	4.17	Human	RXRA
0	0	cisbp__M4576	Spleen_GTEx	Spleen (GTEx)	Bulk	DAB2IP	0.0032	3.35	Human	RXRA
0	0	transfac_pro__M07280	Liver_GTEx	Liver (GTEx)	Bulk	DAB2IP	0.0127	4.07	Human	RXRA
0	0	hocomoco__NR1H3_MOUSE.H11MO.0.A	Muscle_GTEx	Muscle (GTEx)	Bulk	DAB2IP	0.0018	3.06	Human	RXRA
0	0	transfac_pro__M07280	Ovary_GTEx	Ovary (GTEx)	Bulk	DAB2IP	0.0093	4.95	Human	RXRA
0	0	transfac_pro__M00963	Testis_GTEx	Testis (GTEx)	Bulk	DAB2IP	0.0084	3.37	Human	RXRA
0	0	swissregulon__hs__RXRG_dimer.p3	PCPG_TCGA	Pheochromocytoma and Paraganglioma (PCPG-TCGA)	Bulk	KIF4A	0.0016	4.33	Human	HNF4A
0	0	tfdimers__MD00368	THCA_TCGA	Uterine Carcinosarcoma (UCS-TCGA)	Bulk	SERPING1	0.0029	3.08	Human	RXRG
0	0	factorbook__RXRA	Blood_GTEx	Blood (GTEx)	Bulk	SERPING1	0.002	3.14	Human	NR1H3
0	0	hocomoco__CTCFL_HUMAN.H11MO.0.A	Liver-Normal	Liver-Normal-Control	Single-cell	CDKN2B	0.0025	3.7	Human	RXRA
104737	1352464	taipale_cyt_meth__RXRG_NRGGTCAAAGGTCAN_FL_meth	whole_SmallIntestine	Small-Intestine	Single-cell	Cdkn2b	0.0169	3.53	Mouse	Nr1h4
0	0	cisbp__M1851	BLGG_TCGA	Brain Lower Grade Glioma (BLGG-TCGA)	Bulk	CDKN2B	0.0012	3.81	Human	RXRA
0	0	taipale__Rxra_DBD_RGGTCATGACCY_repr	Ovary_GTEx	Ovary (GTEx)	Bulk	CDKN2B	0.0166	3.2	Human	RARB
0	0	dbcorrdb__ATF3__ENCSR000BKC_1__m3	Pancreas	Pancreas-T2D	Single-cell	GPER1	0.0014	3.09	Human	RXRA
0	0	transfac_pro__M00963	SKCM_TCGA	Skin Cutaneous Melanoma (SKCM-TCGA)	Bulk	GPER1	0.0026	3.19	Human	RXRA
0	0	transfac_pro__M04850	TGCT_TCGA	Testicular Germ Cell Tumors (TGCT-TCGA)	Bulk	GPER1	0.0024	3.43	Human	RXRA
0	0	transfac_pro__M04854	LUSC_TCGA	Lung Squamous Cell Carcinoma (LUSC-TCGA)	Bulk	GPER1	0.0011	4.17	Human	RXRA
0	0	transfac_pro__M04850	PAAD_TCGA	Pancreatic Adenocarcinoma (PAAD-TCGA)	Bulk	GPER1	0.0014	3.87	Human	RXRA
0	0	transfac_pro__M04854	LUAD_TCGA	Lung Adenocarcinoma (LUAD-TCGA)	Bulk	GPER1	0.0036	6.18	Human	RXRA
0	0	transfac_pro__M04854	KIRC_TCGA	Kidney Clear Cell Carcinoma (KIRC-TCGA)	Bulk	GPER1	0.002	3.49	Human	RXRA
0	0	transfac_pro__M00963	Spleen_GTEx	Spleen (GTEx)	Bulk	GPER1	0.0101	3.15	Human	RXRA
0	0	transfac_pro__M08968	Adrenal_Gland_GTEx	Adrenal Gland (GTEx)	Bulk	GPER1	0.0075	3.82	Human	RXRA
0	0	transfac_pro__M04850	Blood_Vessel_GTEx	Blood Vessel (GTEx)	Bulk	GPER1	0.0106	3.16	Human	RXRA
0	0	transfac_pro__M04850	Testis_GTEx	Testis (GTEx)	Bulk	GPER1	0.0028	3.02	Human	RXRA
0	0	taipale__RXRA_DBD_GGGGTCAAAGGTCA	Adult-Thyroid	Adult-Thyroid	Single-cell	C1QA	0.0057	3.98	Human	NR1H2
0	0	tfdimers__MD00319	Melanoma_Immune	Melanoma-Ecosystem	Single-cell	C1QA	0.0017	3.4	Human	RXRA
0	0	tfdimers__MD00319	Ovary-Normal	Ovary-Normal-Control	Single-cell	C1QA	0.005	4.99	Human	RXRA
0	0	factorbook__RXRA	Ovary-Tumor	Ovary-Tumor	Single-cell	C1QA	0.0024	3.24	Human	NR1H3
0	0	hocomoco__RXRA_HUMAN.H11MO.0.A	KIRP_TCGA	Kidney Papillary Cell Carcinoma (KIRP-TCGA)	Bulk	C1QA	0.0011	3	Human	RXRA
0	0	hocomoco__RXRA_HUMAN.H11MO.0.A	PAAD_TCGA	Pancreatic Adenocarcinoma (PAAD-TCGA)	Bulk	C1QA	0.0017	3.6	Human	NR1H3
0	0	hocomoco__RXRA_HUMAN.H11MO.0.A	KICH_TCGA	Kidney Chromophobe (KICH-TCGA)	Bulk	C1QA	0.0013	3.96	Human	RARA
0	0	factorbook__RXRA	Spleen_GTEx	Spleen (GTEx)	Bulk	C1QA	0.0098	3.17	Human	NR1H3
0	0	cisbp__M4576	Spleen_GTEx	Spleen (GTEx)	Bulk	C1QA	0.0063	4.26	Human	RXRA
0	0	hocomoco__RXRA_HUMAN.H11MO.0.A	Muscle_GTEx	Muscle (GTEx)	Bulk	C1QA	0.0021	3.58	Human	NR1H3
0	0	factorbook__RXRA	Adrenal_Gland_GTEx	Adrenal Gland (GTEx)	Bulk	C1QA	0.0059	3.83	Human	RXRA
0	0	transfac_pro__M00762	Stomach_GTEx	Stomach (GTEx)	Bulk	C1QA	0.0113	3.28	Human	RXRA
0	0	hocomoco__RXRA_HUMAN.H11MO.0.A	Pituitary_GTEx	Pituitary (GTEx)	Bulk	C1QA	0.0072	3.65	Human	NR1H3
0	0	transfac_pro__M00762	Pancreas_GTEx	Pancreas (GTEx)	Bulk	C1QA	0.0071	3.26	Human	RXRA
0	0	dbcorrdb__RXRA__ENCSR000BJD_1__m1	Embryo	Embryo	Single-cell	BOK	0.006	3.57	Human	RXRA
0	0	hocomoco__PPARG_HUMAN.H11MO.0.A	BRCA_normal_TCGA	BRCA Normal (TCGA)	Bulk	BOK	0.0069	4.55	Human	RXRG
0	0	transfac_pro__M04850	SKCM_TCGA	Skin Cutaneous Melanoma (SKCM-TCGA)	Bulk	BOK	0.005	5.79	Human	RXRA
0	0	transfac_pro__M04850	BLCA_TCGA	Bladder Urothelial Carcinoma (BLCA-TCGA)	Bulk	BOK	0.0014	5.19	Human	RXRA
0	0	dbcorrdb__HNF4G__ENCSR000BNJ_1__m1	TGCT_TCGA	Testicular Germ Cell Tumors (TGCT-TCGA)	Bulk	BOK	0.0011	3.61	Human	RXRA
0	0	transfac_pro__M04854	CESC_TCGA	Cervical & Endocervical Cancer (CESC-TCGA)	Bulk	BOK	0.0034	6.25	Human	RXRA
0	0	transfac_pro__M04854	LUSC_TCGA	Lung Squamous Cell Carcinoma (LUSC-TCGA)	Bulk	BOK	0.0015	4.17	Human	RXRA
0	0	transfac_pro__M04854	COAD_TCGA	Colon Adenocarcinoma (COAD-TCGA)	Bulk	BOK	0.0011	4.73	Human	RXRA
0	0	transfac_pro__M04850	PAAD_TCGA	Pancreatic Adenocarcinoma (PAAD-TCGA)	Bulk	BOK	0.0021	3.87	Human	RXRA
0	0	transfac_pro__M04854	LUAD_TCGA	Lung Adenocarcinoma (LUAD-TCGA)	Bulk	BOK	0.0022	6.18	Human	RXRA
0	0	hocomoco__RARA_HUMAN.H11MO.1.A	KIRC_TCGA	Kidney Clear Cell Carcinoma (KIRC-TCGA)	Bulk	BOK	0.001	3.61	Human	RXRA
0	0	transfac_pro__M07280	ESCA_TCGA	Esophageal Carcinoma (ESCA-TCGA)	Bulk	BOK	0.0019	3.27	Human	RXRA
0	0	transfac_pro__M04850	Lung_GTEx	Lung (GTEx)	Bulk	BOK	0.0134	4.86	Human	RXRA
0	0	hocomoco__PPARA_HUMAN.H11MO.0.B	Breast_GTEx	Breast (GTEx)	Bulk	BOK	0.019	3.79	Human	RXRA
0	0	homer__TAGGGCAAAGGTCA_RXR	Liver_GTEx	Liver (GTEx)	Bulk	BOK	0.0244	3.57	Human	NR1H3
0	0	transfac_pro__M07280	Vagina_GTEx	Vagina (GTEx)	Bulk	BOK	0.0032	3.31	Human	RXRA
0	0	transfac_pro__M00963	Testis_GTEx	Testis (GTEx)	Bulk	BOK	0.0124	3.37	Human	RXRA
0	0	transfac_pro__M00963	Nerve_GTEx	Nerve (GTEx)	Bulk	BOK	0.0105	3.06	Human	RXRA
1915917	97858	hocomoco__RXRA_MOUSE.H11MO.0.A	whole_Bladder	Bladder	Single-cell	Trpm4	0.004	3.21	Mouse	Rarg
1915917	1337040	factorbook__RXRA	whole_SmallIntestine	Small-Intestine	Single-cell	Trpm4	0.0069	4.28	Mouse	Nr1i2
1915917	98214	dbcorrdb__RXRA__ENCSR000BHU_1__m2	whole_SmallIntestine	Small-Intestine	Single-cell	Trpm4	0.0014	5.01	Mouse	Rxra
0	0	transfac_pro__M04850	BRCA_TCGA	Breast Invasive Carcinoma (BRCA-TCGA)	Bulk	TRPM4	0.0011	3.04	Human	RXRA
0	0	swissregulon__hs__HNF4A_NR2F1_2.p2	COAD_TCGA	Colon Adenocarcinoma (COAD-TCGA)	Bulk	TRPM4	0.0018	3.64	Human	RXRA
0	0	hocomoco__COT1_HUMAN.H11MO.0.C	STAD_TCGA	Stomach Adenocarcinoma (STAD-TCGA)	Bulk	TRPM4	0.002	3.14	Human	RXRA
0	0	transfac_pro__M02220	AML_TCGA	Acute Myeloid Leukemia (AML-TCGA)	Bulk	TRPM4	0.0078	3.18	Human	RXRA
0	0	hocomoco__COT1_HUMAN.H11MO.0.C	Lung_GTEx	Lung (GTEx)	Bulk	TRPM4	0.0115	3.27	Human	RXRB
0	0	dbcorrdb__ATF3__ENCSR000BKC_1__m3	Pancreas	Pancreas-T2D	Single-cell	FLT3	0.0023	3.09	Human	RXRA
0	0	factorbook__HNF4	Kidney_GTEx	Kidney (GTEx)	Bulk	FLT3	0.0023	4.85	Human	RXRA
0	0	hocomoco__RXRA_HUMAN.H11MO.0.A	THCA_normal_TCGA	THCA Normal (TCGA)	Bulk	INHBB	0.0011	3.04	Human	RARA
0	0	hocomoco__RARG_HUMAN.H11MO.2.D	BRCA_normal_TCGA	BRCA Normal (TCGA)	Bulk	INHBB	0.0027	3.31	Human	RXRA
0	0	cisbp__M6460	BRCA_normal_TCGA	BRCA Normal (TCGA)	Bulk	INHBB	0.0048	3.09	Human	RXRG
0	0	hocomoco__RXRA_HUMAN.H11MO.0.A	KIRP_TCGA	Kidney Papillary Cell Carcinoma (KIRP-TCGA)	Bulk	INHBB	0.0012	3.68	Human	RARG
0	0	transfac_pro__M00963	KIRP_TCGA	Kidney Papillary Cell Carcinoma (KIRP-TCGA)	Bulk	INHBB	0.0029	3.22	Human	RXRA
0	0	hocomoco__RXRA_HUMAN.H11MO.0.A	BLCA_TCGA	Bladder Urothelial Carcinoma (BLCA-TCGA)	Bulk	INHBB	0.0047	4.82	Human	RARA
0	0	hocomoco__RXRA_HUMAN.H11MO.0.A	BRCA_TCGA	Breast Invasive Carcinoma (BRCA-TCGA)	Bulk	INHBB	0.0015	3.72	Human	RARA
0	0	hocomoco__RXRA_HUMAN.H11MO.0.A	HNSC_TCGA	Head and Neck Squamous Cell Carcinoma (HNSC-TCGA)	Bulk	INHBB	0.0023	3.25	Human	RARA
0	0	hocomoco__RXRA_HUMAN.H11MO.0.A	TGCT_TCGA	Testicular Germ Cell Tumors (TGCT-TCGA)	Bulk	INHBB	0.0017	3.35	Human	RARA
0	0	hocomoco__RXRA_HUMAN.H11MO.0.A	GBM_TCGA	Glioblastoma Multiforme (GBM-TCGA)	Bulk	INHBB	0.0012	3.15	Human	RARG
0	0	transfac_pro__M04854	GBM_TCGA	Glioblastoma Multiforme (GBM-TCGA)	Bulk	INHBB	0.0011	3.91	Human	RXRA
0	0	transfac_pro__M00963	THCA_TCGA	Uterine Carcinosarcoma (UCS-TCGA)	Bulk	INHBB	0.0087	3.02	Human	RXRG
0	0	transfac_pro__M04854	SARC_TCGA	Sarcoma (SARC-TCGA)	Bulk	INHBB	0.001	3.7	Human	RXRA
0	0	hocomoco__RXRA_HUMAN.H11MO.0.A	PAAD_TCGA	Pancreatic Adenocarcinoma (PAAD-TCGA)	Bulk	INHBB	0.0023	3.39	Human	RARA
0	0	hocomoco__RXRA_HUMAN.H11MO.0.A	PAAD_TCGA	Pancreatic Adenocarcinoma (PAAD-TCGA)	Bulk	INHBB	0.0016	3.44	Human	RARG
0	0	hocomoco__RXRA_HUMAN.H11MO.0.A	KICH_TCGA	Kidney Chromophobe (KICH-TCGA)	Bulk	INHBB	0.0077	3.96	Human	RARA
0	0	hocomoco__RXRA_HUMAN.H11MO.0.A	KIRC_TCGA	Kidney Clear Cell Carcinoma (KIRC-TCGA)	Bulk	INHBB	0.0018	3.47	Human	RARG
0	0	transfac_pro__M00963	Spleen_GTEx	Spleen (GTEx)	Bulk	INHBB	0.0011	3.1	Human	RXRA
0	0	hocomoco__RXRA_HUMAN.H11MO.0.A	Liver_GTEx	Liver (GTEx)	Bulk	INHBB	0.0048	3.37	Human	RARA
0	0	hocomoco__RXRA_HUMAN.H11MO.0.A	Thyroid_GTEx	Thyroid (GTEx)	Bulk	INHBB	0.0014	3.32	Human	RARA
0	0	hocomoco__RXRA_HUMAN.H11MO.0.A	Vagina_GTEx	Vagina (GTEx)	Bulk	INHBB	0.0041	3.01	Human	RARA
0	0	hocomoco__RXRA_HUMAN.H11MO.0.A	Salivary_Gland_GTEx	Salivary Gland (GTEx)	Bulk	INHBB	0.0027	3.03	Human	RARA
0	0	hocomoco__RXRA_HUMAN.H11MO.1.A	Brain_GTEx	Brain (GTEx)	Bulk	INHBB	0.0032	3.9	Human	NR1H3
0	0	hocomoco__RXRA_MOUSE.H11MO.0.A	colorectal_Tumor	Colorectal-Tumor	Single-cell	SASH1	0.0019	3.49	Human	RXRA
0	0	dbcorrdb__POLR3A__ENCSR000DNU_1__m1	PBMC	PBMC-Immune-Healthy-Blood	Single-cell	SASH1	0.0048	3.28	Human	RXRA
96613	1337040	factorbook__RXRA	whole_SmallIntestine	Small-Intestine	Single-cell	Itgb4	0.0051	4.28	Mouse	Nr1i2
96613	98214	transfac_pro__M00762	whole_SmallIntestine	Small-Intestine	Single-cell	Itgb4	0.0023	4.53	Mouse	Rxra
0	0	factorbook__RXRA	THCA_normal_TCGA	THCA Normal (TCGA)	Bulk	ITGB4	0.0013	3.86	Human	RARG
0	0	dbcorrdb__POLR3A__ENCSR000DNU_1__m1	LUSC_normal_TCGA	LUSC Normal (TCGA)	Bulk	ITGB4	0.0024	3.04	Human	RXRA
0	0	taipale_cyt_meth__HNF4A_NRGTCCAAAGGTCRN_eDBD_meth_repr	COAD_normal_TCGA	COAD Normal (TCGA)	Bulk	ITGB4	0.0025	3.1	Human	RXRA
0	0	transfac_pro__M00762	BLCA_TCGA	Bladder Urothelial Carcinoma (BLCA-TCGA)	Bulk	ITGB4	0.0017	3.75	Human	RXRA
0	0	cisbp__M1441	PCPG_TCGA	Pheochromocytoma and Paraganglioma (PCPG-TCGA)	Bulk	ITGB4	0.0023	3.09	Human	RXRA
0	0	cisbp__M1457	UVM_TCGA	Adipose Tissue (GTEx)	Bulk	ITGB4	0.0019	3.03	Human	RXRG
0	0	transfac_pro__M04854	HNSC_TCGA	Head and Neck Squamous Cell Carcinoma (HNSC-TCGA)	Bulk	ITGB4	0.0029	5.71	Human	RXRA
0	0	transfac_pro__M04850	CESC_TCGA	Cervical & Endocervical Cancer (CESC-TCGA)	Bulk	ITGB4	0.0011	4.85	Human	RXRA
0	0	cisbp__M4576	THCA_TCGA	Uterine Carcinosarcoma (UCS-TCGA)	Bulk	ITGB4	0.0018	3.65	Human	RXRG
0	0	transfac_pro__M04854	COAD_TCGA	Colon Adenocarcinoma (COAD-TCGA)	Bulk	ITGB4	0.0011	4.73	Human	RXRA
0	0	homer__TAGGGCAAAGGTCA_RXR	STAD_TCGA	Stomach Adenocarcinoma (STAD-TCGA)	Bulk	ITGB4	0.0058	3.1	Human	PPARD
0	0	transfac_pro__M04854	STAD_TCGA	Stomach Adenocarcinoma (STAD-TCGA)	Bulk	ITGB4	0.0013	4.74	Human	RXRA
0	0	dbcorrdb__RXRA__ENCSR000BHU_1__m2	KIRC_TCGA	Kidney Clear Cell Carcinoma (KIRC-TCGA)	Bulk	ITGB4	0.0038	5.72	Human	NR1H4
0	0	transfac_pro__M04854	ESCA_TCGA	Esophageal Carcinoma (ESCA-TCGA)	Bulk	ITGB4	0.0022	3.56	Human	RXRA
0	0	hocomoco__RXRA_HUMAN.H11MO.1.A	Uterus_GTEx	Uterus (GTEx)	Bulk	ITGB4	0.0023	3.01	Human	NR1H3
0	0	factorbook__RXRA	Thyroid_GTEx	Thyroid (GTEx)	Bulk	ITGB4	0.0061	3.92	Human	NR1H3
0	0	homer__TAGGGCAAAGGTCA_RXR	Stomach_GTEx	Stomach (GTEx)	Bulk	ITGB4	0.0014	3.6	Human	NR1H3
0	0	factorbook__RXRA	Stomach_GTEx	Stomach (GTEx)	Bulk	ITGB4	0.0016	4.66	Human	NR2F6
0	0	transfac_pro__M07280	Vagina_GTEx	Vagina (GTEx)	Bulk	ITGB4	0.0033	3.31	Human	RXRA
0	0	transfac_pro__M04850	Testis_GTEx	Testis (GTEx)	Bulk	ITGB4	0.0039	3.02	Human	RXRA
0	0	factorbook__RXRA	Small_Intestine_GTEx	Small Intestine (GTEx)	Bulk	ITGB4	0.0034	4.09	Human	NR1I3
0	0	factorbook__RXRA	Small_Intestine_GTEx	Small Intestine (GTEx)	Bulk	ITGB4	0.0094	4.81	Human	NR2F6
0	0	transfac_public__M00411	Small_Intestine_GTEx	Small Intestine (GTEx)	Bulk	ITGB4	0.0046	3.79	Human	RXRA
0	0	jaspar__MA0065.2	Pancreas_GTEx	Pancreas (GTEx)	Bulk	ITGB4	0.0028	3.01	Human	RXRA
0	0	transfac_pro__M04850	PRAD_TCGA	Prostate Adenocarcinoma (PRAD-TCGA)	Bulk	HTR6	0.0013	3.96	Human	RXRA
0	0	hocomoco__RXRA_HUMAN.H11MO.0.A	KIRC_TCGA	Kidney Clear Cell Carcinoma (KIRC-TCGA)	Bulk	HTR6	0.0017	3.28	Human	RARA
0	0	transfac_pro__M04850	KIRC_TCGA	Kidney Clear Cell Carcinoma (KIRC-TCGA)	Bulk	HTR6	0.0026	3.34	Human	RXRA
0	0	cisbp__M1495	Lung_GTEx	Lung (GTEx)	Bulk	HTR6	0.0022	3.57	Human	RXRB
0	0	hocomoco__RXRA_HUMAN.H11MO.0.A	Liver_GTEx	Liver (GTEx)	Bulk	HTR6	0.0062	3.37	Human	RARA
0	0	dbcorrdb__POLR3A__ENCSR000DNU_1__m1	Stomach_GTEx	Stomach (GTEx)	Bulk	HTR6	0.0019	4	Human	RXRA
0	0	transfac_pro__M04860	Ovary-Normal	Ovary-Normal-Control	Single-cell	OASL	0.0041	3.69	Human	RXRA
0	0	tfdimers__MD00600	Ovary-Tumor	Ovary-Tumor	Single-cell	OASL	0.0011	3.21	Human	RXRA
0	0	cisbp__M6025	LIHC_normal_TCGA	LIHC Normal (TCGA)	Bulk	OASL	0.0135	3.8	Human	RXRG
0	0	dbcorrdb__HNF4A__ENCSR000EEU_1__m1	LIHC_TCGA	Liver Hepatocellular Carcinoma (LIHC-TCGA)	Bulk	OASL	0.0011	3.04	Human	RXRA
0	0	factorbook__RXRA	CESC_TCGA	Cervical & Endocervical Cancer (CESC-TCGA)	Bulk	LANCL3	0.0011	3.84	Human	NR1I3
0	0	factorbook__RXRA	STAD_TCGA	Stomach Adenocarcinoma (STAD-TCGA)	Bulk	LANCL3	0.0039	5.37	Human	PPARA
0	0	transfac_pro__M07959	colorectal_Normal	Colorectal-Normal-Control	Single-cell	ATP7B	0.0012	4.78	Human	RXRA
0	0	transfac_pro__M04850	BRCA_TCGA	Breast Invasive Carcinoma (BRCA-TCGA)	Bulk	ATP7B	0.0011	3.04	Human	RXRA
0	0	transfac_pro__M04719	Kidney_GTEx	Kidney (GTEx)	Bulk	ATP7B	0.0021	4.74	Human	RXRA
0	0	dbcorrdb__RXRA__ENCSR000BJD_1__m2	Pancreas	Pancreas-T2D	Single-cell	XKR6	0.0019	3.53	Human	RXRA
0	0	dbcorrdb__RXRA__ENCSR000BJD_1__m6	Retinal_normal	Retinal-Normal-Control	Single-cell	XKR6	0.0013	3.07	Human	RXRA
0	0	hdpi__ZNF71	KIRP_TCGA	Kidney Papillary Cell Carcinoma (KIRP-TCGA)	Bulk	XKR6	0.0038	3.03	Human	RXRA
0	0	taipale_cyt_meth__RARA_NRGGTCANNRGGTCAN_eDBD_meth	READ_TCGA	Rectum Adenocarcinoma (READ-TCGA)	Bulk	XKR6	0.0026	3.69	Human	RXRG
0	0	transfac_pro__M08960	MESO_TCGA	Mesothelioma (MESO-TCGA)	Bulk	XKR6	0.0019	3.46	Human	RXRG
0	0	factorbook__RXRA	CHOL_TCGA	Cholangiocarcinoma (CHOL-TCGA)	Bulk	XKR6	0.0024	3.75	Human	NR1I3
0	0	cisbp__M1495	Lung_GTEx	Lung (GTEx)	Bulk	XKR6	0.0031	3.61	Human	RXRB
