# Supplementary material for: The interictal transcriptomic map of migraine without aura
Source: J Headache Pain. 2025 May 12;26(1):109. doi: 10.1186/s10194-025-02033-z (PMC12067696; doi:10.1186/s10194-025-02033-z)
Supplement: Supplementary file 13 — Supplementary Material 13 [file 10194_2025_2033_MOESM13_ESM.xlsx]

## Sheet: summary
binding scores	The table shows predicted, normalized binding scores of migraine medications and LEG69s
Z test stat	The table shows Z scores calculated from binding scores of migraine medications and LEG69s
p value	The table shows p-values calculated from Z test statistics of binding scores of migraine medications and LEG69s

## Sheet: binding scores
	ABO_P16442	AKAP12_Q02952	AKR1E2_Q96JD6	ATP7B_P35670	AZU1_P20160	B3GNT3_Q9Y2A9	BOK_Q9UMX3	C1QA_P02745	C1QB_P02746	C1QC_P02747	CBR3_O75828	CCL23_P55773	CD177_Q8N6Q3	CDKN2B_P42772	CEACAM8_P31997	CFD_P00746	CHKA_P35790	CORIN_Q9Y5Q5	CTSG_P08311	CYP26B1_Q9NR63	CYP46A1_P85191	DAB2IP_Q5VWQ8	DEFA1_P0C8Y5	DEFA4_P56686	EFNB2_P52799	EGR1_P18146	ELANE_P08246	ERFE_Q4G0M1	FGFR2_P21802	FLT3_P36888	GATA2_P23769	GPER1_Q99527	GPR15_P49685	HDC_P19113	HPD_O48604	HTR6_P50406	HTR7_P34969	IGHV2-26_A0A0B4J1V2	IGLV1-47_P01700	IGLV3-27_P01718	IL34_Q6ZMJ4	INHBB_P09529	ITGB4_P16144	KCNMA1_Q12791	KIF18A_Q8NI77	KIF4A_O95239	LANCL3_Q6ZV70	LDHD_Q86WU2	LEP_P41159
ADX10059	-8.667	-6.077	-7.567	-7.663	-6.311	-7.658	-6.201	-5.819	-6.443	-5.739	-6.79	-6.105	-7.001	-6.079	-6.18	-6.689	-7.897	-6.958	-6.365	-7.34	-6.85	-7.625	-5.902	-5.2	-6.657	-6.382	-6.603	-5.304	-8.193	-7.498	-7.132	-6.713	-7.103	-7.115	-6.285	-7.707	-8.065	-6.525	-7.132	-7.961	-6.565	-6.99	-6.651	-7.355	-6.555	-7.005	-6.569	-7.883	-5.587
Acetaminophen	-6.247	-4.44	-6.063	-5.473	-4.888	-5.569	-5.057	-4.625	-4.61	-4.674	-5.683	-6.104	-5.292	-4.321	-4.571	-5.386	-6.399	-5.561	-5.268	-5.713	-5.029	-5.955	-4.204	-3.835	-5.08	-5.12	-5.306	-4.121	-5.509	-6.426	-5.333	-5.774	-5.651	-5.137	-5.362	-5.417	-6.126	-5.677	-5.332	-5.133	-5	-5.554	-5.806	-5.74	-5.437	-5.771	-5.052	-6.156	-4.535
Acetylsalicylic-acid	-5.313	-4.784	-6.895	-5.72	-5.171	-5.641	-4.96	-4.811	-4.579	-5.616	-5.67	-5.278	-5.136	-4.381	-5.515	-5.348	-6.466	-5.913	-5.491	-5.947	-5.284	-6.035	-4.74	-4.468	-5.458	-5.217	-5.535	-4.619	-5.873	-6.24	-6.031	-5.919	-6.218	-5.954	-5.13	-5.958	-5.11	-4.584	-5.311	-5.383	-5.071	-6.023	-5.291	-5.795	-5.81	-6.02	-5.418	-6.478	-5.041
Almotriptan	-6.839	-5.542	-5.456	-6.519	-6.594	-7.408	-5.306	-5.706	-5.855	-5.352	-5.926	-5.056	-6.252	-5.541	-5.086	-5.617	-6.506	-6.198	-6.171	-5.769	-6.247	-7.177	-5.397	-4.643	-5.475	-5.388	-5.3	-4.764	-6.933	-7.562	-6.433	-6.506	-6.043	-6.804	-6.034	-6.423	-7.52	-5.341	-5.453	-4.969	-5.915	-6.315	-6.588	-6.319	-6.782	-6.419	-6.323	-6.235	-5.212
Amitriptyline	-11.19	-10.97	-12.54	-11.1	-10.32	-12.12	-11.45	-10.59	-10.26	-10.49	-10.51	-10.25	-10.94	-10.47	-10.32	-10.23	-12.5	-11.15	-11.11	-11.26	-10.91	-11.35	-9.744	-9.504	-10.69	-10.71	-10.22	-10.38	-12.11	-11.86	-11.44	-11.42	-11.72	-10.83	-10.95	-11.29	-12	-10.41	-11.38	-11.55	-10.43	-11.96	-11.37	-11.88	-10.83	-11.2	-11.65	-11.24	-10.17
Atenolol	-5.001	-4.921	-5.329	-5.678	-5.225	-5.625	-5.164	-5.303	-4.57	-5.405	-5.86	-4.966	-5.32	-4.52	-4.953	-5.46	-6.805	-6.031	-5.298	-6.264	-4.798	-6.363	-4.858	-4.009	-5.403	-4.887	-5.59	-4.531	-6.106	-6.594	-5.936	-6.676	-5.94	-5.294	-6.031	-6.153	-7.357	-6.088	-5.179	-6.386	-5.674	-6.07	-5.532	-6.195	-5.822	-5.938	-5.602	-6.905	-4.725
Atogepant	-8.68	-7.891	-9.824	-9.415	-9.43	-9.522	-8.428	-8.767	-8.609	-9.451	-8.579	-7.694	-9.695	-8.521	-8.006	-9.991	-9.849	-10.44	-8.93	-9.39	-8.89	-10.93	-7.615	-7.813	-8.735	-8.025	-8.735	-7.587	-10.43	-11.45	-9.653	-8.66	-9.336	-10.88	-8.878	-9.04	-9.081	-8.306	-8.063	-8.81	-8.486	-10.62	-10.08	-9.798	-8.995	-9.845	-9.798	-10.39	-8.281
BI-44370-TA	-11.98	-10.84	-11.38	-11.96	-12.86	-12.45	-12.1	-12.46	-11.04	-10.97	-13.24	-11.25	-12.11	-11.77	-11.57	-12.01	-14.08	-13.04	-12.95	-12.84	-12.65	-14.03	-9.985	-11.43	-12.09	-11.19	-11.99	-11.71	-12.82	-14.27	-13.31	-11.81	-12.78	-12.2	-11.97	-12.95	-13.04	-11.88	-11.11	-12.5	-12.23	-13.59	-12.82	-12.36	-11.97	-12.98	-11.54	-14.58	-12.03
CNS-5161	-7.235	-5.09	-5.905	-7.089	-6.112	-6.585	-5.278	-5.281	-5.703	-5.568	-6.291	-5.302	-6.573	-5.044	-5.174	-6.142	-6.692	-6.101	-5.83	-6.613	-6.284	-6.762	-5.506	-4.582	-5.543	-5.457	-6.944	-4.696	-6.9	-7.597	-6.569	-5.763	-6.78	-6.718	-5.805	-5.742	-6.536	-5.87	-5.356	-7.12	-5.814	-6.673	-5.998	-6.686	-6.197	-6.716	-5.942	-6.179	-5.261
Caffeine	-5.851	-4.701	-5.98	-6.346	-4.647	-5.708	-5.34	-4.918	-4.738	-4.523	-5.048	-4.416	-5.216	-4.215	-4.577	-5.151	-5.525	-5.551	-5.679	-5.302	-5.055	-5.738	-4.432	-4.503	-5.361	-4.364	-5.622	-4.197	-5.827	-6.215	-5.985	-5.376	-5.408	-5.211	-5.238	-5.863	-4.894	-4.709	-4.85	-5.553	-4.963	-5.392	-5.272	-5.483	-5.382	-5.507	-5.866	-6.191	-4.935
Dihydro-alpha-ergocryptine	-8.506	-7.394	-8.271	-9.024	-8.445	-8.434	-7.148	-7.349	-6.849	-7.574	-8.47	-7.183	-8.41	-7.082	-7.202	-7.858	-9.862	-8.39	-9.251	-7.977	-8.683	-9.648	-7.413	-6.619	-8.624	-7.902	-7.911	-7.095	-9.586	-10.92	-8.84	-8.057	-8.93	-9.426	-8.039	-8.144	-8.38	-7.215	-7.666	-8.054	-8.614	-9.521	-8.958	-8.544	-8.939	-9.369	-7.982	-9.235	-7.345
Dihydroergotamine	-9.749	-7.71	-10.68	-10.01	-8.966	-10.13	-8.055	-8.079	-8.04	-8.51	-9.17	-7.858	-8.967	-7.933	-8.515	-8.098	-9.401	-9.867	-9.299	-9.098	-10.17	-10.64	-8.067	-7.465	-8.688	-9.054	-8.406	-7.574	-12.15	-11.45	-10.04	-8.969	-9.457	-10.09	-9.408	-8.413	-9.067	-8.256	-9.019	-8.786	-9.329	-10.16	-10.12	-9.964	-9.585	-9.795	-8.424	-10.57	-8.389
Diltiazem	-10.02	-8.908	-9.968	-9.814	-10.67	-10.07	-9.295	-9.087	-9.143	-9.428	-9.455	-9.61	-10.78	-8.868	-9.111	-9.608	-10.72	-10.05	-9.906	-9.406	-10.24	-10.59	-8.696	-8.368	-8.996	-9.59	-8.914	-8.87	-9.914	-10.12	-9.514	-10.16	-10.03	-10.27	-9.354	-9.76	-9.712	-8.945	-9.33	-9.504	-10.21	-9.686	-9.902	-9.808	-9.912	-10.01	-9.343	-10.02	-9.477
Dotarizine	-7.756	-6.436	-8.991	-8.668	-6.108	-7.642	-6.722	-5.943	-6.368	-6.136	-6.734	-6.222	-8.086	-7.443	-6.352	-6.534	-8.141	-8.037	-8.503	-6.343	-6.709	-7.7	-5.913	-5.777	-6.975	-7.034	-6.873	-6.484	-7.85	-8.812	-7.849	-7.774	-7.772	-8.276	-5.986	-7.368	-7.844	-5.241	-7.549	-7.268	-6.382	-8.288	-8.33	-8.097	-7.059	-7.508	-7.115	-7.011	-5.776
Eletriptan	-8.936	-5.953	-8.216	-7.404	-6.706	-8.505	-7.188	-6.481	-7.506	-6.771	-7.735	-5.883	-8.229	-6.514	-6.169	-6.731	-8.656	-6.94	-6.342	-6.511	-7.095	-7.56	-6	-6.156	-6.145	-7.189	-6.873	-5.459	-7.938	-9.037	-7.773	-7.531	-7.407	-8.656	-7.487	-7.433	-6.807	-7.877	-6.053	-7.794	-7.212	-8.869	-6.943	-7.214	-8.001	-8.703	-7.11	-7.555	-6.344
Ergotamine	-9.494	-8.196	-9.137	-9.163	-8.828	-9.843	-9.006	-8.521	-8.941	-8.302	-8.767	-7.613	-8.841	-7.776	-7.596	-8.362	-9.934	-9.916	-8.622	-8.751	-9.478	-10.56	-7.539	-7.6	-9.269	-9.224	-8.006	-7.568	-10.43	-11.78	-9.994	-8.623	-9.914	-9.402	-8.354	-9.029	-9.437	-8.515	-9.309	-8.592	-9.154	-9.358	-9.31	-9.209	-9.469	-9.108	-8.674	-10.32	-7.919
Filorexant	-7.277	-6.225	-9.635	-7.294	-6.314	-7.981	-7.225	-7.099	-6.243	-5.872	-7.448	-6.412	-7.696	-6.83	-6.074	-7.435	-8.375	-8.118	-7.137	-7.497	-7.908	-8.268	-6.406	-4.594	-7.325	-6.458	-7.084	-5.776	-8.665	-8.583	-8.091	-8.133	-8.567	-7.683	-7.115	-6.406	-7.532	-7.863	-7.699	-7.23	-7.446	-8.715	-7.369	-7.358	-7.271	-8.13	-7.532	-7.605	-6.48
Flumedroxone	-7.908	-7.02	-9.154	-7.709	-7.422	-8.914	-6.871	-6.887	-6.857	-7.069	-7.662	-7.208	-7.818	-6.807	-6.221	-7.503	-7.784	-8.708	-6.61	-6.911	-8.595	-8.522	-6.168	-6.138	-7.763	-7.196	-7.003	-6.611	-8.174	-9.51	-8.713	-8.124	-7.57	-7.173	-7.328	-7.109	-7.483	-7.189	-7.213	-7.66	-6.737	-7.684	-8.405	-7.963	-8.749	-7.368	-7.45	-8.47	-7.544
Flunarizine	-9.318	-6.817	-8.889	-8.736	-7.472	-9.671	-7.127	-6.58	-7.311	-6.633	-7.628	-6.766	-8.073	-7.694	-6.659	-7.065	-9.259	-8.511	-8.631	-10.37	-7.965	-9.228	-6.124	-6.065	-7.285	-8.318	-7.169	-6.349	-10.12	-9.175	-8.287	-8.627	-8.341	-8.608	-7.231	-7.75	-8.316	-7.159	-8.242	-8.526	-8.373	-9.52	-8.206	-8.522	-7.975	-8.055	-7.256	-8.162	-7.033
Frovatriptan	-6.998	-5.831	-8.259	-7.066	-6.441	-7.171	-6.286	-6.008	-6.234	-6.008	-7.148	-5.744	-6.667	-5.734	-5.926	-6.08	-8.409	-7.039	-6.888	-7.337	-7.095	-8.213	-5.673	-5.276	-6.277	-6.836	-7.514	-5.209	-7.9	-8.344	-7.15	-7.128	-7.388	-7.264	-6.347	-6.683	-7.001	-6.677	-6.928	-7.403	-7.172	-7.273	-7.185	-7.937	-6.65	-7.051	-6.939	-8.332	-5.916
GW-274150	-4.908	-3.707	-5.312	-4.551	-4.453	-5.211	-4.308	-4.246	-4.317	-4.357	-4.369	-3.871	-4.556	-3.796	-4.103	-4.477	-5.069	-5.265	-4.689	-4.727	-4.155	-4.942	-3.407	-3.64	-4.296	-4.375	-4.753	-4.055	-4.745	-5.196	-5.397	-4.62	-4.802	-4.903	-4.684	-4.676	-5.249	-3.976	-4.302	-4.494	-4.304	-4.158	-5.025	-4.952	-5.028	-4.944	-5.052	-5.429	-4.201
Ibuprofen	-6.044	-5.151	-7.804	-6.574	-5.289	-6.489	-4.994	-5.382	-5.591	-5.048	-5.945	-5.16	-6.087	-5.36	-4.883	-5.418	-7.174	-6.622	-5.401	-6.333	-6.131	-7.407	-4.826	-4.864	-5.756	-6.053	-5.447	-4.751	-6.807	-6.778	-6.165	-6.231	-6.646	-6.318	-5.605	-6.631	-7.58	-4.887	-5.954	-6.207	-6.022	-7.121	-6.303	-6.411	-6.17	-5.943	-6.638	-7.291	-5.25
Indomethacin	-8.457	-6.048	-8.235	-7.214	-7.16	-7.805	-6.153	-6.434	-6.343	-6.13	-6.538	-6.557	-6.986	-6.177	-6.094	-7.381	-8.237	-7.149	-7.276	-9.031	-7.29	-7.897	-5.918	-5.363	-6.766	-6.428	-7.176	-5.82	-8.412	-8.297	-7.449	-7.579	-8.168	-8.665	-6.662	-6.669	-6.952	-6.467	-6.916	-7.113	-7.219	-7.71	-7.132	-7.214	-7.478	-8.216	-7.341	-8.254	-6.24
Isometheptene	-5.073	-3.961	-5.69	-4.744	-4.192	-4.474	-3.596	-3.803	-4.058	-3.721	-4.611	-4.116	-4.222	-3.805	-3.61	-4.29	-5.392	-5.063	-4.327	-5.06	-4.446	-5.263	-3.851	-3.3	-4.169	-4.431	-4.557	-3.638	-5.093	-5.389	-4.65	-4.725	-4.929	-4.677	-4.516	-5.17	-4.874	-4.412	-4.909	-4.9	-4.229	-4.654	-4.301	-4.819	-4.337	-4.986	-4.841	-4.865	-3.797
LY-2300559	-8.083	-5.85	-8.074	-8.167	-7.255	-8.425	-6.999	-6.286	-7.378	-6.005	-7.06	-6.455	-7.31	-7.003	-6.608	-7.504	-9.455	-8.549	-7.68	-9.682	-7.483	-8.716	-6.166	-5.38	-7.434	-7.269	-6.225	-5.711	-9.633	-9.176	-8.913	-8.007	-8.392	-9.346	-6.574	-8.583	-7.115	-7.148	-8.155	-6.856	-7.475	-8.628	-8.004	-7.894	-7.226	-7.905	-6.956	-9.051	-7.031
Lasmiditan	-10	-6.427	-8.951	-8.17	-7.789	-9.324	-7.071	-6.744	-6.975	-7.259	-8.078	-8.462	-7.504	-6.716	-6.321	-7.817	-8.486	-8.471	-7.484	-9.331	-7.514	-8.636	-6.898	-6.049	-7.289	-7.466	-8.398	-6.342	-9.545	-9.525	-8.588	-7.921	-8.74	-8.603	-8.078	-7.992	-8.343	-8.266	-8.235	-8.874	-7.424	-8.643	-7.807	-8.602	-8.532	-8.077	-7.134	-9.314	-6.726
Lisuride	-6.53	-6.063	-6.946	-8.325	-6.587	-7.922	-5.436	-5.493	-5.737	-6.097	-6.431	-5.42	-6.662	-6.002	-5.998	-6.517	-7.427	-7.278	-5.951	-6.671	-7.11	-7.449	-4.764	-5.11	-6.418	-6.155	-6.128	-6.107	-7.529	-7.818	-7.23	-6.47	-6.713	-6.749	-6.143	-6.328	-6.787	-6.28	-6.381	-7.586	-6.374	-8.059	-7.488	-7.195	-6.924	-6.65	-6.739	-7.561	-5.872
MK-3207	-10.86	-7.889	-10.53	-9.672	-9.49	-10.54	-8.87	-8.09	-8.322	-8.442	-8.967	-7.782	-10.13	-9.479	-7.682	-8.935	-10.16	-10.31	-9.723	-9.57	-9.228	-12.02	-8.127	-7.233	-10.23	-9.071	-8.942	-7.957	-11.25	-12.05	-10.91	-9.235	-10.41	-11.4	-9.304	-9.468	-9.683	-7.749	-8.681	-8.968	-9.386	-11.03	-10.88	-11.47	-9.317	-9.767	-9.325	-9.686	-8.113
Methysergide	-5.794	-5.588	-7.162	-7.137	-5.566	-6.433	-5.256	-5.89	-6.848	-5.486	-6.019	-5.266	-7.328	-5.16	-5.992	-6.191	-6.202	-7.216	-5.393	-8.011	-6.596	-7.105	-5.643	-5.352	-5.776	-5.869	-6.12	-5.837	-7.808	-6.868	-7.086	-6.233	-6.516	-6.936	-6.452	-5.843	-6.436	-5.806	-5.986	-8.179	-5.971	-6.584	-6.695	-7.378	-6.804	-7.462	-6.963	-7.201	-5.983
NXN-188	-7.924	-6.207	-8.622	-7.574	-7.216	-8.538	-6.448	-6.313	-7.139	-6.353	-6.656	-6.783	-7.993	-7.027	-5.872	-7.127	-7.969	-7.724	-6.773	-8.127	-7.456	-8.451	-7.133	-5.37	-6.994	-6.725	-6.464	-6.104	-8.249	-8.984	-7.513	-7.649	-8.257	-9.232	-6.707	-6.842	-7.593	-6.014	-6.94	-6.4	-7.261	-8.53	-7.699	-9.016	-8.295	-7.655	-7.309	-8.417	-7.007
Naratriptan	-6.932	-5.707	-7.914	-6.874	-6.484	-7	-6.157	-5.716	-6.089	-5.763	-6.96	-5.852	-7.088	-5.57	-5.354	-5.862	-6.833	-6.878	-6.28	-6.568	-6.778	-8.4	-5.499	-5.815	-6.137	-6.542	-5.292	-5.257	-7.575	-7.758	-7.252	-6.135	-6.937	-6.628	-6.145	-6.822	-5.973	-5.975	-6.669	-7.342	-5.611	-6.267	-6.588	-7.999	-6.684	-7.404	-7.494	-6.9	-6.591
Pizotifen	-12.04	-11.63	-13.16	-13.31	-11.86	-12.85	-11.51	-11.88	-11.79	-11.62	-12.92	-11.8	-12.97	-12.03	-11.68	-11.78	-13.19	-12.13	-12.67	-13.32	-12.52	-13.15	-11.38	-11.18	-12.63	-11.98	-11.38	-11.07	-12.8	-13.42	-12.57	-13.5	-12.74	-12.35	-12.43	-12.25	-12.46	-12.57	-10.89	-13.29	-12.61	-12.51	-12.61	-12.98	-12.65	-13.16	-12.4	-13.14	-11.76
Propranolol	-7.757	-5.113	-7.73	-6.032	-4.932	-6.264	-5.035	-5.477	-4.831	-4.869	-6.214	-4.139	-5.3	-5.608	-4.7	-5.615	-7.13	-6.342	-5.668	-6.074	-5.874	-6.811	-4.947	-4.706	-5.345	-5.716	-4.768	-5.314	-6.727	-7.786	-5.932	-5.78	-5.867	-6.53	-5.395	-5.642	-6.382	-5.813	-4.033	-6.69	-5.38	-6.51	-6.264	-6.166	-6.641	-5.951	-5.529	-7.585	-5.548
Protriptyline	-11.2	-10.25	-11.89	-11.77	-10.37	-11.06	-9.99	-10.49	-10.54	-9.916	-10.8	-10.05	-11.58	-10.48	-10.36	-10.25	-12.7	-11.08	-10.77	-10.99	-10.68	-11.55	-10.6	-9.948	-11.2	-10.69	-10.78	-9.92	-11.29	-11.27	-10.93	-11.22	-11.24	-11.54	-10.65	-10.96	-11.06	-10.8	-9.846	-10.72	-11.06	-11.82	-10.99	-11.22	-11.42	-10.84	-11.67	-11.68	-10.37
Rimegepant	-12.7	-11.1	-11.95	-12.57	-10.98	-11.82	-10.85	-10.35	-11.29	-10.81	-11.06	-11.16	-11.7	-11.84	-12.05	-11.35	-12.85	-13.13	-10.88	-11.82	-11.81	-12.89	-9.793	-9.515	-12.15	-11.34	-11.15	-11.1	-13.79	-12.39	-12.07	-11.37	-11.63	-12.57	-11.54	-12.01	-11.92	-10.85	-11.68	-12.67	-12.09	-14.56	-12.83	-13.61	-11.95	-12.73	-11.34	-12.22	-10.54
Rizatriptan	-11.96	-11.37	-13.6	-12.53	-12.2	-12.45	-11.96	-12.4	-11.78	-11.88	-13.26	-11.72	-12.97	-11.7	-11.54	-12.83	-12.17	-12.67	-11.86	-12.32	-12.54	-12.6	-10.8	-11.38	-12.55	-12.31	-11.76	-11.35	-12.11	-13.74	-12.52	-13.61	-12.38	-12.55	-12.35	-12.2	-13.64	-12.35	-11.4	-12.07	-12.01	-13.28	-12.89	-12.35	-12.47	-12.72	-12.09	-13	-11.69
Rofecoxib	-8.232	-5.911	-8.187	-7.368	-6.899	-7.25	-5.966	-5.799	-5.907	-6.043	-6.969	-6.016	-6.728	-6.56	-6.08	-6.216	-8.016	-7.841	-6.098	-8.154	-7.76	-8.503	-5.725	-5.514	-6.427	-6.401	-6.016	-5.605	-8.354	-8.312	-7.532	-7.19	-7.956	-7.905	-6.309	-6.863	-7.386	-6.851	-6.822	-6.791	-7.502	-7.701	-7.409	-7.838	-7.012	-7.253	-7.104	-7.698	-6.12
Sertraline	-7.084	-6.563	-8.167	-8.239	-6.19	-7.938	-6.156	-5.909	-6.528	-6.054	-7.493	-5.932	-6.953	-7.107	-6.421	-6.484	-7.816	-7.849	-6.56	-7.051	-7.487	-8.346	-5.914	-5.194	-6.744	-6.609	-6.559	-6.26	-7.769	-8.023	-7.64	-7.329	-7.334	-7.591	-7.153	-7.058	-8.536	-6.975	-7.41	-7.523	-7.431	-7.72	-7.469	-7.747	-7.673	-7.086	-7.161	-8.344	-6.141
Sumatriptan	-6.798	-4.843	-7.054	-5.833	-5.502	-6.264	-5.777	-5.181	-5.309	-4.956	-5.851	-4.887	-6.21	-4.903	-4.788	-4.906	-5.603	-5.753	-5.263	-5.731	-5.839	-6.248	-5.25	-4.394	-5.37	-5.055	-6.561	-4.593	-6.377	-6.87	-6.263	-5.246	-7.198	-6.454	-5.679	-5.225	-6.261	-6.267	-5.822	-6.035	-5.531	-6.046	-6.828	-6.02	-6.264	-6.503	-6.186	-6.86	-5.192
Telcagepant	-11.64	-10.88	-10.62	-11.6	-12.17	-12.43	-10.74	-10.27	-10.11	-10.83	-10.89	-9.742	-11.82	-9.721	-10.79	-11.76	-11.87	-11.6	-12.14	-11.92	-10.51	-12.05	-10.08	-10.08	-11.64	-11.3	-11.54	-10.03	-10.95	-12.66	-10.03	-10.99	-10.79	-11.54	-10.79	-11.06	-11.91	-11.05	-10.81	-9.607	-10.86	-11.89	-11.94	-11.67	-11.14	-11.72	-10.52	-12.41	-10.91
Tezampanel	-6.553	-5.951	-7.687	-7.144	-6.604	-7.605	-5.507	-5.688	-5.178	-6.219	-6.963	-5.791	-6.805	-6.174	-6.092	-7.03	-8.259	-7.001	-6.029	-7.861	-6.311	-7.537	-6.066	-5.02	-6.697	-6.115	-6.488	-5.258	-7.003	-7.247	-7.34	-7.722	-7.526	-7.539	-6.285	-6.46	-8.452	-6.929	-5.93	-6.4	-6.212	-7.541	-6.786	-7.317	-7.534	-7.251	-6.954	-7.37	-5.96
Timolol	-7.121	-4.851	-6.439	-5.517	-5.681	-5.77	-4.518	-4.658	-4.683	-4.721	-5.608	-4.707	-5.661	-4.373	-4.814	-4.898	-6.234	-6.163	-5.268	-5.623	-4.765	-6.188	-4.359	-3.643	-4.951	-4.798	-5.621	-4.545	-5.542	-6.164	-6.047	-5.436	-6.173	-6.343	-4.945	-5.622	-6.045	-5.418	-5.805	-5.789	-4.852	-5.691	-5.419	-5.898	-6.193	-5.473	-6.246	-5.78	-4.561
Tolfenamic-acid	-7.837	-6.211	-8.781	-7.289	-6.123	-7.636	-5.455	-5.946	-6.426	-5.678	-6.828	-6.235	-6.8	-5.722	-5.866	-6.239	-7.616	-7.188	-6.521	-7.328	-7.03	-6.882	-5.481	-4.981	-5.806	-6.339	-6.629	-5.533	-7.298	-7.274	-7.444	-6.722	-8.091	-7.527	-6.316	-6.406	-6.54	-6.4	-6.884	-7.041	-6.519	-7.321	-6.535	-6.787	-6.856	-7.223	-7.068	-6.679	-6.191
Tonabersat	-7.785	-6.726	-7.448	-7.787	-7.831	-7.868	-6.605	-6.271	-7.286	-6.623	-6.918	-6.545	-7.502	-6.379	-6.637	-7.029	-8.173	-7.849	-7.278	-9.545	-7.742	-8.54	-6.723	-6.088	-8.81	-7.231	-7.49	-6.366	-8.324	-9.078	-8.132	-7.672	-7.536	-7.892	-7.866	-7.465	-7.626	-6.583	-6.338	-7.716	-7.678	-7.884	-7.491	-8.587	-7.572	-8.047	-8.07	-8.267	-6.483
Topiramate	-7.142	-5.552	-6.668	-6.916	-5.705	-6.945	-5.561	-4.767	-5.427	-6.052	-5.949	-5.468	-6.882	-5.421	-5.992	-6.174	-6.246	-6.957	-6.082	-8.236	-5.769	-7.96	-5.284	-4.852	-5.891	-5.687	-6.051	-5.339	-6.621	-6.971	-6.23	-6.314	-7.011	-8.147	-6.376	-6.264	-6.362	-5.708	-5.585	-5.443	-6.237	-6.849	-6.611	-7.169	-7.217	-7.26	-7.832	-7.861	-5.622
Tramadol	-6.971	-5.106	-7.268	-6.781	-5.443	-6.348	-4.774	-4.779	-4.983	-5.107	-5.558	-5.04	-6.196	-5.464	-4.863	-5.439	-7.38	-6.004	-5.609	-6.041	-5.918	-6.644	-4.879	-4.275	-5.508	-5.272	-6.96	-4.669	-6.107	-6.751	-6.507	-6.376	-7.031	-6.968	-5.576	-5.673	-7.436	-5.506	-6.498	-5.713	-5.695	-6.152	-6.078	-6.053	-5.968	-6.256	-6.546	-6.354	-5.053
Trimipramine	-11.04	-9.949	-11.22	-10.62	-10.49	-10.95	-10.42	-10.1	-9.332	-9.97	-10.73	-9.807	-10.72	-9.8	-10.42	-10.5	-11.86	-11.33	-10.25	-11.12	-10.61	-11.22	-9.307	-9.514	-10.33	-10.44	-10.12	-10.07	-11.51	-11.38	-10.9	-11.33	-11.1	-11	-10.62	-10.56	-11.07	-11.33	-10.47	-10.23	-11.25	-11.61	-11.07	-11.08	-10.7	-11.07	-10.62	-11.42	-10.48
Tryptophan	-5.902	-5.256	-8.039	-6.075	-5.367	-6.276	-5.34	-5.306	-5.658	-5.146	-5.817	-4.748	-5.717	-4.782	-4.898	-5.493	-6.305	-6.152	-5.29	-6.242	-5.718	-6.155	-4.784	-4.343	-5.516	-5.63	-5.567	-4.629	-6.474	-7.338	-6.596	-5.969	-6.359	-6.209	-5.655	-7.029	-7.215	-5.781	-6.318	-5.893	-5.249	-6.383	-6.061	-5.839	-5.876	-6.26	-5.936	-6.215	-5.669
Ubrogepant	-9.084	-7.784	-9.926	-8.788	-8.49	-9.013	-7.564	-9.152	-7.756	-9.004	-7.911	-8.384	-9.06	-8.459	-7.847	-7.861	-9.197	-9.75	-8.303	-9.374	-9.44	-10.75	-7	-8.152	-8.673	-8.25	-8.476	-7.2	-9.959	-11.4	-9.346	-8.651	-9.544	-9.791	-8.609	-9.448	-9.139	-7.448	-8.526	-9.032	-8.099	-10.32	-9.384	-9.088	-8.771	-9.214	-9.16	-9.821	-8.203
Valproic-acid	-5.183	-4.241	-5.644	-4.467	-4.157	-4.987	-3.892	-4.189	-3.689	-4.412	-4.791	-3.924	-4.485	-3.89	-4.114	-4.222	-5.84	-5.14	-4.576	-4.501	-4.918	-5	-3.714	-3.455	-4.455	-4.515	-4.503	-3.743	-4.915	-5.313	-4.646	-5.034	-4.814	-4.778	-4.172	-5.498	-5.118	-4.169	-4.448	-4.694	-4.124	-4.875	-5.229	-4.94	-4.568	-4.488	-4.915	-4.898	-4.055
Venlafaxine	-7.118	-5.183	-6.945	-5.553	-5.529	-6.06	-5.32	-4.695	-5.189	-5.048	-5.539	-5.491	-6.5	-5.255	-5.121	-5.301	-7.075	-6.34	-6.047	-6.226	-5.964	-6.88	-4.927	-4.476	-5.744	-5.29	-5.352	-4.692	-7.042	-7.446	-6.563	-6.22	-7.032	-6.354	-5.255	-5.666	-6.145	-5.504	-5.739	-6.203	-6.296	-6.734	-6.128	-6.39	-6.07	-6.254	-5.951	-6.559	-5.382
Zavegepant	-11.23	-8.504	-11.15	-12.34	-9.709	-10.48	-8.848	-8.701	-7.954	-9.661	-9	-9.082	-10.39	-9.603	-9.089	-9.222	-10.74	-11.69	-10.13	-10.99	-10.28	-11.1	-8.182	-7.802	-9.285	-8.974	-8.67	-7.734	-12.37	-11.68	-10.87	-9.816	-9.835	-10.63	-9.355	-9.536	-9.893	-8.723	-10.31	-9.949	-9.638	-11.16	-10.05	-11.35	-10.03	-10.68	-9.505	-10.46	-8.543
Zolmitriptan	-6.986	-5.422	-8.064	-6.564	-5.76	-6.17	-5.565	-5.818	-6.014	-5.642	-6.5	-5.289	-6.313	-5.285	-5.102	-6.918	-7.357	-6.849	-5.639	-6.915	-6.393	-7.643	-5.533	-5.165	-5.802	-5.378	-7.031	-4.918	-7.387	-6.872	-7.025	-6.616	-6.941	-7.256	-6.154	-5.658	-6.067	-6.536	-6.356	-6.007	-5.901	-7.052	-7.431	-7.782	-6.811	-6.887	-6.494	-6.726	-5.854
Zucapsaicin	-5.245	-4.011	-6.991	-6.709	-6.048	-5.958	-4.984	-4.479	-4.32	-4.928	-5.149	-4.938	-5.4	-4.736	-3.942	-5.757	-6.228	-5.835	-6.284	-6.666	-4.881	-5.694	-4.986	-3.871	-5.21	-4.562	-5.13	-4.539	-6.208	-6.547	-5.894	-5.713	-5.738	-6.304	-5.936	-5.502	-5.972	-5.071	-5.809	-6.995	-6.152	-6.528	-6.542	-6.598	-6.477	-5.929	-5.36	-5.335	-4.988
[truncated: 19 more columns]

## Sheet: Z test stat
	ABO_P16442	AKAP12_Q02952	AKR1E2_Q96JD6	ATP7B_P35670	AZU1_P20160	B3GNT3_Q9Y2A9	BOK_Q9UMX3	C1QA_P02745	C1QB_P02746	C1QC_P02747	CBR3_O75828	CCL23_P55773	CD177_Q8N6Q3	CDKN2B_P42772	CEACAM8_P31997	CFD_P00746	CHKA_P35790	CORIN_Q9Y5Q5	CTSG_P08311	CYP26B1_Q9NR63	CYP46A1_P85191	DAB2IP_Q5VWQ8	DEFA1_P0C8Y5	DEFA4_P56686	EFNB2_P52799	EGR1_P18146	ELANE_P08246	ERFE_Q4G0M1	FGFR2_P21802	FLT3_P36888	GATA2_P23769	GPER1_Q99527	GPR15_P49685	HDC_P19113	HPD_O48604	HTR6_P50406	HTR7_P34969	IGHV2-26_A0A0B4J1V2	IGLV1-47_P01700	IGLV3-27_P01718	IL34_Q6ZMJ4	INHBB_P09529	ITGB4_P16144	KCNMA1_Q12791	KIF18A_Q8NI77	KIF4A_O95239	LANCL3_Q6ZV70	LDHD_Q86WU2	LEP_P41159
ADX10059	-2.56827	0.712692	-1.17481	-1.29642	0.416265	-1.29009	0.555611	1.03952	0.249049	1.14086	-0.190524	0.677222	-0.457815	0.710158	0.582213	-0.062579	-1.59285	-0.403343	0.347858	-0.887254	-0.266531	-1.24829	0.934378	1.82366	-0.022042	0.326323	0.0463642	1.69191	-1.96782	-1.08741	-0.623763	-0.0929818	-0.587027	-0.602228	0.449201	-1.35216	-1.80567	0.145173	-0.623763	-1.67393	0.0945019	-0.44388	-0.0144413	-0.906256	0.10717	-0.462882	0.0894348	-1.57512	1.33341
Acetaminophen	-1.61573	1.38162	-1.31052	-0.331865	0.638501	-0.491105	0.358173	1.07475	1.09963	0.993472	-0.680202	-1.37853	-0.0316323	1.57901	1.16432	-0.187554	-1.86786	-0.477835	0.00817761	-0.729964	0.404618	-1.13138	1.77308	2.38516	0.320022	0.253672	-0.0548547	1.91076	-0.39158	-1.91265	-0.0996408	-0.831147	-0.627122	0.225473	-0.147744	-0.238975	-1.41503	-0.670249	-0.0979821	0.232108	0.452721	-0.466224	-0.884227	-0.77475	-0.27215	-0.826171	0.366467	-1.46479	1.22404
Acetylsalicylic-acid	0.316424	1.22639	-2.40487	-0.383682	0.560686	-0.247789	0.92364	1.17994	1.57902	-0.204785	-0.297674	0.376629	0.620892	1.91961	-0.0310489	0.256218	-1.66692	-0.715673	0.010235	-0.774158	0.366308	-0.925532	1.30208	1.76996	0.0670003	0.481559	-0.0654521	1.51022	-0.646866	-1.27817	-0.918652	-0.725994	-1.24032	-0.786199	0.631213	-0.79308	0.665616	1.57042	0.319864	0.196012	0.732702	-0.904891	0.354267	-0.512694	-0.538496	-0.89973	0.135807	-1.68756	0.784307
Almotriptan	-1.3952	0.482517	0.607022	-0.931924	-1.0405	-2.21896	0.824183	0.245088	0.0293746	0.757587	-0.0734148	1.18612	-0.545378	0.483965	1.14269	0.373936	-0.913103	-0.4672	-0.428111	0.15388	-0.538139	-1.88454	0.692439	1.78403	0.579515	0.705469	0.83287	1.60886	-1.53129	-2.44192	-0.807418	-0.913103	-0.2428	-1.34453	-0.229771	-0.792941	-2.38111	0.773512	0.611366	1.31207	-0.0574897	-0.636585	-1.03182	-0.642376	-1.31268	-0.78715	-0.648167	-0.520766	0.960271
Amitriptyline	-0.379094	0.00644908	-2.74493	-0.221372	1.14555	-2.00889	-0.834736	0.672387	1.2507	0.847634	0.812585	1.26823	0.0590231	0.882683	1.14555	1.30328	-2.67483	-0.308995	-0.238897	-0.501767	0.111597	-0.659489	2.15498	2.57557	0.49714	0.462091	1.3208	1.04041	-1.99136	-1.55325	-0.817211	-0.782162	-1.3079	0.251795	0.0414985	-0.554341	-1.79859	0.987831	-0.712063	-1.00998	0.952782	-1.72849	-0.694538	-1.5883	0.251795	-0.396619	-1.18523	-0.466717	1.40842
Atenolol	0.731031	0.838224	0.291539	-0.176092	0.43089	-0.105076	0.512625	0.326377	1.30853	0.189705	-0.419956	0.777928	0.303598	1.37553	0.795347	0.11601	-1.68618	-0.649082	0.333076	-0.961282	1.00303	-1.09393	0.922639	2.06023	0.192385	0.883781	-0.0581791	1.36079	-0.749575	-1.40345	-0.52179	-1.51333	-0.52715	0.338436	-0.649082	-0.812552	-2.42581	-0.725457	0.492526	-1.12475	-0.170732	-0.701339	0.019536	-0.868828	-0.36904	-0.52447	-0.0742581	-1.82017	1.10085
Atogepant	0.668333	1.57482	-0.646021	-0.176116	-0.19335	-0.29905	0.957858	0.568377	0.749905	-0.217477	0.784373	1.80116	-0.497811	0.851009	1.4427	-0.837889	-0.674744	-1.35375	0.381105	-0.147394	0.427061	-1.91672	1.89192	1.66444	0.605143	1.42087	0.605143	1.92409	-1.34226	-2.51415	-0.449557	0.691311	-0.0853525	-1.85927	0.440848	0.254725	0.20762	1.09803	1.37721	0.518974	0.891221	-1.56055	-0.940142	-0.616149	0.306426	-0.670148	-0.616149	-1.2963	1.12675
BI-44370-TA	0.49072	1.71534	1.13526	0.512204	-0.454604	-0.0141691	0.361812	-0.0249114	1.5005	1.57569	-0.862812	1.27491	0.35107	0.716308	0.931155	0.458493	-1.76517	-0.647966	-0.551285	-0.433119	-0.229015	-1.71145	2.63381	1.08155	0.372554	1.33936	0.479977	0.780762	-0.411635	-1.96927	-0.938008	0.673339	-0.368666	0.254389	0.501462	-0.551285	-0.647966	0.598143	1.4253	-0.0678807	0.222162	-1.23879	-0.411635	0.0825117	0.501462	-0.583512	0.963382	-2.30228	0.437008
CNS-5161	-1.53593	1.41575	0.294246	-1.33503	0.00939859	-0.641485	1.15705	1.15292	0.572213	0.757984	-0.236919	1.12402	-0.624972	1.47905	1.30016	-0.0318837	-0.788725	0.0245354	0.397452	-0.680015	-0.227286	-0.88505	0.8433	2.11479	0.792385	0.910728	-1.1355	1.95792	-1.07495	-2.03407	-0.619468	0.489649	-0.90982	-0.824503	0.431854	0.518546	-0.574057	0.342409	1.04971	-1.37769	0.419469	-0.76258	0.166271	-0.780469	-0.107568	-0.821751	0.243331	-0.0827985	1.18044
Caffeine	-1.09646	0.682503	-1.29601	-1.86219	0.766037	-0.87525	-0.305982	0.346821	0.625267	0.957856	0.14572	1.12338	-0.114163	1.43431	0.874322	-0.0136129	-0.592163	-0.632383	-0.830389	-0.247199	0.134892	-0.921658	1.09863	0.988795	-0.338467	1.20382	-0.742215	1.46215	-1.05933	-1.65954	-1.30375	-0.361671	-0.411173	-0.106428	-0.148195	-1.11502	0.383947	0.670128	0.452012	-0.635477	0.277209	-0.386422	-0.200791	-0.527192	-0.370953	-0.564318	-1.11966	-1.62242	0.320523
Dihydro-alpha-ergocryptine	-0.129257	0.859967	0.0797962	-0.590065	-0.0749925	-0.065207	1.07881	0.899998	1.34479	0.699841	-0.0972322	1.04767	-0.0438568	1.13752	1.03077	0.447197	-1.33554	-0.026065	-0.792002	0.341336	-0.286715	-1.14517	0.843065	1.5494	-0.234229	0.408055	0.400049	1.12595	-1.09001	-2.27673	-0.426381	0.270169	-0.506444	-0.94768	0.286181	0.192774	-0.0171691	1.0192	0.617998	0.272837	-0.225333	-1.03219	-0.531352	-0.163062	-0.51445	-0.896974	0.336888	-0.777769	0.903557
Dihydroergotamine	-0.45278	1.57851	-1.38026	-0.712793	0.327257	-0.832339	1.23481	1.2109	1.24975	0.781532	0.124029	1.43107	0.326261	1.35635	0.776551	1.19197	-0.106097	-0.570334	-0.00448297	0.195757	-0.872188	-1.34041	1.22286	1.82258	0.604205	0.23959	0.885138	1.71399	-2.8447	-2.14734	-0.742679	0.324268	-0.161885	-0.79249	-0.113071	0.878165	0.226639	1.03457	0.274458	0.506576	-0.0343695	-0.862225	-0.822377	-0.666967	-0.289401	-0.498606	0.867206	-1.27067	0.902074
Diltiazem	-0.3318	1.42249	-0.249765	-0.00681521	-1.35724	-0.41068	0.811957	1.1401	1.05175	0.602137	0.559542	0.315014	-1.53077	1.48559	1.10223	0.31817	-1.43612	-0.379128	-0.151954	0.636844	-0.678871	-1.23103	1.75694	2.27439	1.28366	0.346566	1.41302	1.48244	-0.164575	-0.48956	0.466464	-0.552663	-0.347576	-0.726199	0.718879	0.078375	0.1541	1.36412	0.756741	0.482239	-0.631543	0.195117	-0.145644	0.00265036	-0.16142	-0.316024	0.736232	-0.3318	0.524835
Dotarizine	-0.370773	0.864731	-1.52672	-1.22439	1.17173	-0.26407	0.597038	1.32617	0.928378	1.14553	0.585806	1.06503	-0.679648	-0.0778086	0.943354	0.773004	-0.731128	-0.633785	-1.06996	0.951777	0.609206	-0.318357	1.35425	1.48155	0.360233	0.30501	0.455704	0.819803	-0.458755	-1.35918	-0.457819	-0.38762	-0.385748	-0.857486	1.28592	-0.00760958	-0.45314	1.98324	-0.177023	0.0859892	0.915274	-0.868718	-0.908029	-0.689944	0.28161	-0.138648	0.229195	0.326538	1.48248
Eletriptan	-1.69592	1.06475	-1.02958	-0.278103	0.367873	-1.29704	-0.0782019	0.576103	-0.3725	0.307718	-0.584432	1.12953	-1.04161	0.545563	0.864849	0.344736	-1.43679	0.151314	0.704743	0.548339	0.00786647	-0.422475	1.02125	0.87688	0.88706	-0.0791274	0.21332	1.52193	-0.772302	-1.78939	-0.6196	-0.395637	-0.280879	-1.43679	-0.354916	-0.304941	0.274401	-0.715848	0.972203	-0.639035	-0.100413	-1.63391	0.148537	-0.102264	-0.830606	-1.48028	-0.00601553	-0.417848	0.702892
Ergotamine	-0.647899	0.816904	-0.245022	-0.274363	0.103687	-1.04175	-0.0971871	0.450139	-0.0238341	0.697282	0.172526	1.47482	0.0890167	1.29088	1.49401	0.629572	-1.14444	-1.12413	0.33616	0.190582	-0.629843	-1.85089	1.55833	1.48949	-0.393985	-0.343202	1.03132	1.52561	-1.70418	-3.22767	-1.21215	0.335031	-1.12187	-0.544076	0.6386	-0.123143	-0.583574	0.45691	-0.439125	0.370015	-0.264206	-0.494422	-0.440253	-0.326274	-0.619686	-0.212295	0.277477	-1.58005	1.1295
Filorexant	0.102787	1.12012	-2.1775	0.0863474	1.03405	-0.578012	0.153074	0.274921	1.10271	1.46149	-0.0625775	0.939281	-0.302405	0.535056	1.26614	-0.0500059	-0.959028	-0.710498	0.238173	-0.109963	-0.507418	-0.855554	0.945083	2.69737	0.056369	0.894797	0.289427	1.55432	-1.23947	-1.16017	-0.684387	-0.725003	-1.1447	-0.289833	0.259448	0.945083	-0.143809	-0.463901	-0.305306	0.148238	-0.0606434	-1.28782	0.0138191	0.0244566	0.108589	-0.722102	-0.143809	-0.214404	0.873522
Flumedroxone	-0.37642	0.671387	-1.84665	-0.141607	0.197042	-1.56346	0.847202	0.828323	0.863721	0.613569	-0.0861491	0.449554	-0.270223	0.92272	1.61418	0.101465	-0.230105	-1.32039	1.15517	0.800003	-1.18705	-1.10092	1.67672	1.71212	-0.205325	0.463714	0.691447	1.15399	-0.69029	-2.26672	-1.32629	-0.631292	0.0224075	0.490853	0.307959	0.566371	0.125064	0.471974	0.443654	-0.0837892	1.00532	-0.112108	-0.962862	-0.441318	-1.36877	0.26076	0.164003	-1.03956	0.0530866
Flunarizine	-1.24629	1.3013	-0.809299	-0.653449	0.634095	-1.60587	0.985522	1.54271	0.798094	1.48872	0.47519	1.35325	0.0219005	0.40796	1.46224	1.04868	-1.18619	-0.424258	-0.546493	-2.31789	0.131912	-1.15461	2.0072	2.0673	0.824579	-0.227663	0.942739	1.77801	-2.06323	-1.10063	-0.196086	-0.542419	-0.251092	-0.523065	0.879584	0.350917	-0.225626	0.952926	-0.150247	-0.439538	-0.283688	-1.45205	-0.113577	-0.435463	0.121726	0.0402358	0.854119	-0.0687573	1.08127
Frovatriptan	-0.212849	1.26966	-1.81478	-0.299234	0.494743	-0.432622	0.691649	1.04481	0.757708	1.04481	-0.403404	1.38019	0.207641	1.39289	1.14898	0.953344	-2.00533	-0.264934	-0.0731094	-0.643503	-0.336075	-1.75634	1.47038	1.97472	0.703083	-0.00705052	-0.868357	2.05983	-1.35872	-1.92276	-0.405945	-0.377997	-0.708291	-0.550766	0.614157	0.187315	-0.216661	0.194937	-0.123924	-0.727347	-0.433893	-0.562199	-0.450407	-1.40572	0.229237	-0.280179	-0.137898	-1.90751	1.16168
GW-274150	-0.456875	1.48765	-1.11099	0.12114	0.279811	-0.94746	0.51458	0.614964	0.500008	0.435244	0.415815	1.22212	0.113045	1.34355	0.846494	0.240953	-0.717549	-1.03489	-0.102294	-0.16382	0.762301	-0.511925	1.97338	1.59613	0.534009	0.406101	-0.205916	0.92421	-0.192963	-0.923174	-1.24861	0.00942312	-0.285252	-0.44878	-0.0941988	-0.081246	-1.00899	1.05212	0.524294	0.213429	0.521056	0.757444	-0.646309	-0.528115	-0.651166	-0.515163	-0.690025	-1.30042	0.687823
Ibuprofen	-0.101184	1.26126	-2.7864	-0.9098	1.05071	-0.780116	1.50079	0.908824	0.589954	1.4184	0.0498596	1.24753	-0.166789	0.942389	1.67014	0.853899	-1.82521	-0.983033	0.879836	-0.542109	-0.233919	-2.1807	1.75711	1.69913	0.338215	-0.114915	0.809654	1.87153	-1.26529	-1.22104	-0.285792	-0.386488	-1.01965	-0.519223	0.568595	-0.996765	-2.44465	1.66404	0.0361284	-0.349872	-0.0676186	-1.74435	-0.496338	-0.661113	-0.293421	0.052911	-1.00744	-2.00372	1.11022
Indomethacin	-1.59922	1.27631	-1.33423	-0.115499	-0.0510409	-0.820951	1.15097	0.815556	0.924179	1.17843	0.691415	0.668736	0.156656	1.12233	1.2214	-0.31484	-1.33661	-0.0379106	-0.189505	-2.28438	-0.206217	-0.930768	1.43148	2.09397	0.419261	0.822718	-0.0701394	1.54846	-1.5455	-1.40823	-0.396009	-0.551184	-1.25425	-1.8475	0.543402	0.535046	0.19724	0.776165	0.240212	0.00506112	-0.121467	-0.707554	-0.0176184	-0.115499	-0.430625	-1.31155	-0.267093	-1.3569	1.04713
Isometheptene	-1.2341	1.00518	-2.47657	-0.571579	0.540004	-0.0278701	1.74019	1.32335	0.809844	1.48847	-0.303752	0.693048	0.479592	1.31932	1.712	0.342657	-1.87648	-1.21396	0.268149	-1.20792	0.0285145	-1.61671	1.22669	2.33626	0.58632	0.0587206	-0.19501	1.65561	-1.27437	-1.87044	-0.382288	-0.533318	-0.94412	-0.436659	-0.112447	-1.42943	-0.833365	0.0969816	-0.903846	-0.885722	0.465495	-0.390343	0.320506	-0.722609	0.248012	-1.0589	-0.766911	-0.815241	1.33543
LY-2300559	-0.585886	1.68883	-0.576718	-0.671455	0.257584	-0.934275	0.518367	1.24469	0.132286	1.53094	0.456228	1.07253	0.201557	0.514293	0.916673	0.00393212	-1.98352	-1.06059	-0.175356	-2.21476	0.0253245	-1.23071	1.36693	2.16762	0.07524	0.243323	1.30683	1.83043	-2.16485	-1.69931	-1.43139	-0.508466	-0.900659	-1.87248	0.951308	-1.09523	0.4002	0.366583	-0.659231	0.664039	0.0334739	-1.14107	-0.50541	-0.393354	0.287126	-0.40456	0.562171	-1.57197	0.485769
Lasmiditan	-2.01001	1.76476	-0.901771	-0.076668	0.325847	-1.29583	1.08439	1.42986	1.18581	0.885776	0.0205272	-0.385157	0.626941	1.45944	1.87674	0.296266	-0.410512	-0.394665	0.64807	-1.30323	0.616376	-0.568983	1.26716	2.1641	0.854082	0.667086	-0.317543	1.85456	-1.52931	-1.50818	-0.518272	0.186393	-0.678856	-0.534119	0.0205272	0.111384	-0.259437	-0.178089	-0.145338	-0.820422	0.711458	-0.576378	0.30683	-0.533063	-0.45911	0.0215837	1.01783	-1.28527	1.44887
Lisuride	0.185367	0.87602	-0.429861	-2.46928	0.101069	-1.87328	1.8033	1.719	1.35815	0.825737	0.331779	1.82696	-0.00984956	0.966233	0.972149	0.204593	-1.14122	-0.92086	1.04166	-0.0231598	-0.672403	-1.17375	2.79713	2.28542	0.351005	0.73996	0.77989	0.810947	-1.29207	-1.71947	-0.849872	0.274102	-0.0852742	-0.138515	0.757707	0.484108	-0.194714	0.555095	0.405725	-1.37637	0.416078	-2.07589	-1.23143	-0.79811	-0.397325	0.0078974	-0.123726	-1.33939	1.15849
MK-3207	-1.20602	1.35893	-0.921118	-0.180384	-0.023258	-0.929752	0.512005	1.1854	0.985108	0.881509	0.428262	1.4513	-0.575787	-0.0137614	1.53764	0.455889	-0.601687	-0.731186	-0.224413	-0.0923242	0.202934	-2.20748	1.15346	1.92527	-0.66212	0.338476	0.449845	1.30022	-1.54271	-2.23338	-1.24918	0.19689	-0.817519	-1.67221	0.137321	-0.00426484	-0.18988	1.47979	0.675174	0.427399	0.066528	-1.35278	-1.22328	-1.73265	0.126098	-0.2624	0.119191	-0.19247	1.16554
Methysergide	0.989386	1.26223	-0.822478	-0.789366	1.29136	0.143055	1.70195	0.862238	-0.406597	1.39732	0.691382	1.6887	-1.04234	1.8291	0.727143	0.463575	0.449006	-0.893999	1.5205	-1.94695	-0.0728322	-0.746983	1.18938	1.5748	1.01323	0.890052	0.557612	0.932434	-1.67808	-0.433086	-0.721818	0.407948	0.0331248	-0.523149	0.11789	0.924488	0.139082	0.973493	0.73509	-2.16946	0.754957	-0.0569386	-0.203954	-1.10856	-0.34832	-1.21982	-0.55891	-0.874132	0.739063
NXN-188	-0.659768	1.40946	-1.50096	-0.237968	0.193474	-1.39973	1.11902	1.28172	0.28627	1.23351	0.868354	0.715301	-0.742923	0.421246	1.81319	0.300731	-0.713999	-0.418739	0.727352	-0.904412	-0.0957607	-1.29488	0.293501	2.41817	0.461016	0.785199	1.09974	1.53359	-1.05144	-1.93722	-0.164454	-0.328353	-1.06108	-2.2361	0.806892	0.644197	-0.260865	1.64206	0.526093	1.17687	0.139242	-1.39008	-0.388611	-1.97578	-1.10688	-0.335584	0.0813954	-1.2539	0.445349
Naratriptan	-0.586799	0.959701	-1.82652	-0.513577	-0.0212218	-0.672646	0.391599	0.948339	0.477446	0.889004	-0.622148	0.776646	-0.783741	1.13266	1.40535	0.764022	-0.461817	-0.518627	0.236318	-0.127268	-0.392382	-2.44007	1.22229	0.823357	0.416848	-0.0944438	1.48362	1.5278	-1.39855	-1.62958	-0.990783	0.419373	-0.593111	-0.203014	0.406749	-0.44793	0.62389	0.621365	-0.254775	-1.1044	1.0809	0.25273	-0.152517	-1.93383	-0.273712	-1.18268	-1.2963	-0.546401	-0.156304
Pizotifen	0.783624	1.4771	-1.11074	-1.36445	1.08808	-0.586407	1.68006	1.05425	1.20647	1.49401	-0.704805	1.18956	-0.789375	0.800538	1.39253	1.22339	-1.16148	0.631399	-0.281956	-1.38136	-0.0282463	-1.09383	1.89995	2.23823	-0.2143	0.885108	1.89995	2.42428	-0.501838	-1.5505	-0.112816	-1.68582	-0.400354	0.259291	0.123979	0.428431	0.0732375	-0.112816	2.72873	-1.33062	-0.180472	-0.0113324	-0.180472	-0.806289	-0.248128	-1.11074	0.174721	-1.07691	1.25722
Propranolol	-2.60736	0.989973	-2.57062	-0.260385	1.23624	-0.576035	1.0961	0.494728	1.37365	1.32195	-0.508007	2.31516	0.735548	0.316494	1.55189	0.30697	-1.75428	-0.682159	0.23486	-0.317528	-0.0454156	-1.32026	1.21583	1.54372	0.674323	0.169553	1.45937	0.7165	-1.20598	-2.64681	-0.124328	0.0824774	-0.0358917	-0.937945	0.606294	0.270235	-0.736582	0.0375788	2.45938	-1.15564	0.626703	-0.910734	-0.576035	-0.4427	-1.08897	-0.150179	0.423979	-2.37334	0.398128
Protriptyline	-0.366805	1.05382	-1.39863	-1.21918	0.874372	-0.15745	1.44262	0.694925	0.620155	1.55328	0.231352	1.3529	-0.935055	0.709879	0.889326	1.05382	-2.6099	-0.187358	0.276214	-0.0527725	0.4108	-0.890193	0.530431	1.50543	-0.366805	0.395846	0.26126	1.5473	-0.501391	-0.471483	0.0369512	-0.396713	-0.426621	-0.87524	0.455662	-0.00791064	-0.15745	0.231352	1.65796	0.350984	-0.15745	-1.29395	-0.0527725	-0.396713	-0.695792	0.171537	-1.06964	-1.08459	0.874372
Rimegepant	-1.13523	0.741438	-0.255544	-0.982755	0.882189	-0.103065	1.03467	1.62113	0.518584	1.08159	0.788355	0.671063	0.0376859	-0.126523	-0.372836	0.448208	-1.31117	-1.63959	0.999481	-0.103065	-0.0913354	-1.35809	2.27445	2.60052	-0.490128	0.459937	0.682792	0.741438	-2.41372	-0.771629	-0.396295	0.42475	0.11979	-0.982755	0.225353	-0.32592	-0.220357	1.03467	0.0611444	-1.10005	-0.419753	-3.31687	-1.28771	-2.20259	-0.255544	-1.17042	0.459937	-0.572233	1.39827
Rizatriptan	0.625704	1.6221	-2.14395	-0.336918	0.22039	-0.201813	0.625704	-0.117372	0.92969	0.760809	-1.56975	1.03102	-1.07999	1.0648	1.33501	-0.843561	0.271054	-0.573351	0.794586	0.0177325	-0.353806	-0.455135	2.58473	1.60521	-0.370694	0.0346206	0.963467	1.65588	0.372383	-2.38038	-0.32003	-2.16083	-0.0835961	-0.370694	-0.0329318	0.22039	-2.2115	-0.0329318	1.57144	0.439935	0.541264	-1.60353	-0.94489	-0.0329318	-0.235589	-0.657792	0.406159	-1.13066	1.08168
Rofecoxib	-1.13194	1.88305	-1.07348	-0.00959962	0.599632	0.143683	1.8116	2.02853	1.88824	1.71158	0.508702	1.74665	0.821762	1.03999	1.66351	1.48685	-0.851353	-0.624027	1.64013	-1.03062	-0.518808	-1.48397	2.12466	2.39875	1.21276	1.24654	1.74665	2.28054	-1.29042	-1.23586	-0.222636	0.221623	-0.773413	-0.707164	1.36604	0.646396	-0.0329817	0.661984	0.699655	0.739924	-0.183666	-0.442167	-0.0628587	-0.62013	0.452845	0.139786	0.333337	-0.43827	1.61155
Sertraline	-0.0148949	0.633953	-1.36365	-1.45332	1.09848	-1.07846	1.14083	1.44844	0.677542	1.26786	-0.524259	1.41979	0.148251	-0.0435388	0.810798	0.732339	-0.92652	-0.967618	0.637689	0.026203	-0.516787	-1.58658	1.44221	2.33889	0.408538	0.576665	0.638935	1.01131	-0.867987	-1.18432	-0.707331	-0.320015	-0.326242	-0.646307	-0.100827	0.0174853	-1.8232	0.120853	-0.420892	-0.561621	-0.447045	-0.806963	-0.49437	-0.840588	-0.748429	-0.0173856	-0.11079	-1.58409	1.15951
Sumatriptan	-1.41701	1.45766	-1.79344	0.00194095	0.48865	-0.63181	0.0842844	0.960654	0.772441	1.2915	-0.0245266	1.39296	-0.552407	1.36943	1.53853	1.36502	0.340137	0.119575	0.84008	0.151924	-0.00688156	-0.608283	0.859196	2.11787	0.682745	1.14593	-1.06852	1.82526	-0.797967	-1.52288	-0.630339	0.865077	-2.00518	-0.91119	0.228386	0.895956	-0.627399	-0.636221	0.0181156	-0.295084	0.446008	-0.311258	-1.46113	-0.273027	-0.63181	-0.98324	-0.517117	-1.50818	0.94448
Telcagepant	-0.571231	0.383164	0.709668	-0.520999	-1.2368	-1.5633	0.558974	1.14919	1.35012	0.445954	0.370607	1.81225	-0.797271	1.83862	0.496185	-0.721924	-0.860061	-0.520999	-1.19912	-0.92285	0.847804	-1.0861	1.38779	1.38779	-0.571231	-0.144264	-0.445652	1.45058	0.29526	-1.85213	1.45058	0.245028	0.496185	-0.445652	0.496185	0.157124	-0.910292	0.169681	0.471069	1.98178	0.40828	-0.885176	-0.947965	-0.608904	0.0566609	-0.671693	0.835246	-1.53818	0.345491
Tezampanel	0.257941	0.958129	-1.06102	-0.429452	0.198623	-0.965642	1.47455	1.26402	1.85721	0.646417	-0.218931	1.14423	-0.0351606	0.698757	0.794131	-0.296859	-1.72631	-0.263129	0.867407	-1.2634	0.539412	-0.886551	0.824372	2.04098	0.0904545	0.76738	0.333543	1.76416	-0.265455	-0.549252	-0.65742	-1.10173	-0.873757	-0.888878	0.569653	0.36611	-1.95079	-0.179385	0.982554	0.435896	0.654559	-0.891204	-0.0130616	-0.630669	-0.883062	-0.553904	-0.208463	-0.692313	0.947661
Timolol	-2.43969	0.912791	-1.43247	-0.0708009	-0.313007	-0.444448	1.40459	1.19783	1.1609	1.10478	-0.205196	1.12546	-0.283469	1.61873	0.967435	0.843378	-1.12971	-1.02486	0.296938	-0.227349	1.0398	-1.06178	1.63941	2.69684	0.765105	0.991065	-0.224395	1.36471	-0.107723	-1.02633	-0.853539	0.0488252	-1.03962	-1.29069	0.773966	-0.225872	-0.850586	0.0754087	-0.496138	-0.472508	0.911314	-0.327775	0.0739319	-0.633486	-1.06916	-0.00581885	-1.14744	-0.459216	1.34108
Tolfenamic-acid	-1.65615	0.475625	-2.89379	-0.937694	0.590998	-1.39263	1.46678	0.823055	0.193748	1.17442	-0.333297	0.44416	-0.296587	1.11673	0.92794	0.438916	-1.36641	-0.805277	0.0691976	-0.988825	-0.59813	-0.404094	1.4327	2.08822	1.0066	0.30781	-0.0723965	1.36452	-0.949493	-0.918028	-1.14091	-0.194325	-1.98916	-1.24973	0.337964	0.219969	0.0442875	0.227835	-0.406716	-0.612552	0.0718197	-0.979648	0.0508428	-0.279544	-0.370006	-0.851164	-0.64795	-0.137949	0.501846
Tonabersat	-0.28867	1.17318	0.176526	-0.29143	-0.352168	-0.403243	1.3402	1.80126	0.400151	1.31536	0.908139	1.42303	0.101984	1.65218	1.29603	0.754914	-0.824266	-0.377015	0.411194	-2.71818	-0.229312	-1.33087	1.17732	2.05387	-1.70358	0.476073	0.118549	1.67012	-1.03271	-2.07353	-0.767669	-0.132684	0.0550504	-0.436373	-0.400482	0.153059	-0.0691857	1.37057	1.70877	-0.193422	-0.140967	-0.425329	0.117169	-1.39575	0.00535596	-0.650335	-0.682084	-0.954023	1.50861
Topiramate	-1.46868	0.755023	-0.805762	-1.1526	0.541044	-1.19316	0.742436	1.85289	0.929842	0.0557463	0.199797	0.872501	-1.10505	0.938233	0.13966	-0.114877	-0.215573	-1.20994	0.0137897	-2.99869	0.451537	-2.61269	1.12984	1.73401	0.280913	0.566218	0.0571449	1.05291	-0.74003	-1.22952	-0.193196	-0.310675	-1.28547	-2.87422	-0.397385	-0.240747	-0.377805	0.536849	0.708871	0.907465	-0.202986	-1.0589	-0.726045	-1.50644	-1.57357	-1.63371	-2.43368	-2.47424	0.657124
Tramadol	-1.51043	1.27298	-1.95369	-1.22687	0.770028	-0.580637	1.76848	1.76101	1.45655	1.27149	0.598397	1.37148	-0.353785	0.738687	1.63565	0.775998	-2.12084	-0.0672348	0.522282	-0.122455	0.0611157	-1.0224	1.61177	2.51321	0.673019	1.02524	-1.49401	1.92518	-0.220957	-1.18209	-0.817936	-0.622425	-1.59998	-1.50595	0.571533	0.426765	-2.20442	0.676004	-0.804504	0.367068	0.393932	-0.288117	-0.177676	-0.140365	-0.0135067	-0.443332	-0.876141	-0.589591	1.35208
Trimipramine	-0.529813	1.26837	-0.826489	0.16243	0.376696	-0.381476	0.49207	1.01949	2.28531	1.23376	-0.0188719	1.50242	-0.00238989	1.51395	0.49207	0.360214	-1.88134	-1.00779	0.772263	-0.661669	0.178912	-0.826489	2.32651	1.98534	0.640408	0.459106	0.986529	1.06894	-1.30447	-1.0902	-0.299066	-1.00779	-0.628705	-0.463885	0.16243	0.261322	-0.579259	-1.00779	0.40966	0.805227	-0.875935	-1.46929	-0.579259	-0.595741	0.0305741	-0.579259	0.16243	-1.15613	0.393178
Tryptophan	-0.222749	0.719903	-3.34109	-0.475193	0.55793	-0.768495	0.597329	0.646942	0.133299	0.880417	-0.0987158	1.46118	0.0472056	1.41157	1.2423	0.374069	-0.810812	-0.587552	0.67029	-0.718882	0.0457464	-0.59193	1.40865	2.05217	0.340508	0.174157	0.266088	1.63483	-1.05742	-2.31818	-1.23544	-0.320516	-0.88961	-0.670728	0.137677	-1.86728	-2.1387	-0.0461841	-0.829782	-0.209616	0.730118	-0.924631	-0.454764	-0.130819	-0.184809	-0.745148	-0.272362	-0.679483	0.117248
Ubrogepant	-0.168955	1.31863	-1.13245	0.169756	0.510756	-0.0877101	1.57037	-0.246767	1.35067	-0.0774115	1.1733	0.632051	-0.141492	0.546229	1.24654	1.23052	-0.29826	-0.931055	0.724738	-0.5008	-0.576324	-2.07535	2.21575	0.897527	0.30135	0.785386	0.526776	1.98689	-1.17021	-2.81914	-0.46876	0.326524	-0.69533	-0.977971	0.374585	-0.585478	-0.231891	1.70311	0.469561	-0.109452	0.958174	-1.5833	-0.512243	-0.173532	0.189209	-0.317713	-0.255921	-1.0123	0.839168
Valproic-acid	-1.22124	0.534733	-2.08059	0.113449	0.691317	-0.855879	1.1853	0.631666	1.56371	0.215974	-0.490517	1.12565	0.079895	1.18903	0.771473	0.570151	-2.44595	-1.14109	-0.0897374	0.0500695	-0.727257	-0.880112	1.51711	1.99991	0.135818	0.0239722	0.0463413	1.46305	-0.721664	-1.46357	-0.220224	-0.943491	-0.533391	-0.466284	0.663356	-1.80843	-1.10008	0.668948	0.148866	-0.3097	0.752832	-0.647101	-1.30699	-0.768267	-0.0748246	0.0743027	-0.721664	-0.689975	0.881454
Venlafaxine	-1.65209	1.16551	-1.40018	0.626747	0.661694	-0.11151	0.966025	1.87611	1.15678	1.36209	0.647133	0.717027	-0.752207	1.06067	1.25579	0.993691	-1.58948	-0.519226	-0.0925807	-0.353228	0.028278	-1.30554	1.53828	2.195	0.348626	1.00971	0.919429	1.88047	-1.54143	-2.1297	-0.843943	-0.344491	-1.52687	-0.539612	1.06067	0.462204	-0.235281	0.698097	0.355907	-0.319737	-0.455157	-1.09294	-0.210527	-0.592033	-0.126072	-0.393999	0.0472077	-0.838118	0.875745
Zavegepant	-1.16042	1.07836	-1.09472	-2.07203	0.0887301	-0.54447	0.795844	0.916571	1.53006	0.128151	0.671011	0.603667	-0.470555	0.175785	0.597918	0.488689	-0.758	-1.53821	-0.257025	-0.963318	-0.380216	-1.05366	1.34281	1.65489	0.436949	0.692364	0.942031	1.71074	-2.09667	-1.52999	-0.864765	0.000854122	-0.01475	-0.66766	0.37946	0.23081	-0.0623837	0.898503	-0.404854	-0.108375	0.14704	-1.10293	-0.191323	-1.25898	-0.174898	-0.708724	0.256269	-0.528044	1.04633
Zolmitriptan	-1.03129	1.21043	-2.57642	-0.42643	0.725967	0.138302	1.00547	0.642834	0.361901	0.8951	-0.334697	1.40107	-0.0666642	1.4068	1.6691	-0.933829	-1.56306	-0.834929	0.8994	-0.929529	-0.181331	-1.97299	1.05133	1.5788	0.665767	1.2735	-1.09579	1.93283	-1.60606	-0.867895	-1.08719	-0.500963	-0.966795	-1.41829	0.161235	0.872167	0.285935	-0.386297	-0.128297	0.371935	0.523868	-1.12589	-1.66913	-2.17223	-0.780462	-0.889395	-0.326097	-0.658629	0.591234
Zucapsaicin	0.562524	2.25036	-1.82561	-1.4399	-0.535798	-0.412698	0.919513	1.61024	1.82771	0.996108	0.69383	0.982431	0.350519	1.25872	2.34473	-0.137776	-0.781997	-0.244462	-0.858592	-1.38108	1.06039	-0.0516061	0.916777	2.44184	0.610396	1.49671	0.719818	1.52817	-0.754642	-1.21832	-0.325161	-0.0775938	-0.111788	-0.885948	-0.382607	0.211006	-0.431847	0.800517	-0.2089	-1.83108	-0.678046	-1.19233	-1.21148	-1.28807	-1.12257	-0.373033	0.40523	0.439425	0.914042
[truncated: 19 more columns]

## Sheet: p value
	ABO_P16442	AKAP12_Q02952	AKR1E2_Q96JD6	ATP7B_P35670	AZU1_P20160	B3GNT3_Q9Y2A9	BOK_Q9UMX3	C1QA_P02745	C1QB_P02746	C1QC_P02747	CBR3_O75828	CCL23_P55773	CD177_Q8N6Q3	CDKN2B_P42772	CEACAM8_P31997	CFD_P00746	CHKA_P35790	CORIN_Q9Y5Q5	CTSG_P08311	CYP26B1_Q9NR63	CYP46A1_P85191	DAB2IP_Q5VWQ8	DEFA1_P0C8Y5	DEFA4_P56686	EFNB2_P52799	EGR1_P18146	ELANE_P08246	ERFE_Q4G0M1	FGFR2_P21802	FLT3_P36888	GATA2_P23769	GPER1_Q99527	GPR15_P49685	HDC_P19113	HPD_O48604	HTR6_P50406	HTR7_P34969	IGHV2-26_A0A0B4J1V2	IGLV1-47_P01700	IGLV3-27_P01718	IL34_Q6ZMJ4	INHBB_P09529	ITGB4_P16144	KCNMA1_Q12791	KIF18A_Q8NI77	KIF4A_O95239	LANCL3_Q6ZV70	LDHD_Q86WU2	LEP_P41159
ADX10059	0.00511032	0.761982	0.120035	0.0974146	0.661392	0.0985096	0.710761	0.850719	0.598339	0.873037	0.424449	0.750867	0.323543	0.761197	0.719788	0.475051	0.0555967	0.343348	0.636027	0.187471	0.394915	0.105963	0.824946	0.965898	0.491207	0.62791	0.51849	0.954669	0.0245444	0.138429	0.266391	0.462959	0.278593	0.273511	0.673357	0.0881616	0.0354849	0.557713	0.266391	0.0470726	0.537645	0.328565	0.494239	0.1824	0.542673	0.321724	0.535632	0.0576148	0.908802
Acetaminophen	0.0530759	0.916456	0.0950092	0.369996	0.738426	0.311676	0.639893	0.858757	0.864254	0.83976	0.248188	0.0840193	0.487383	0.942833	0.877853	0.425613	0.0308906	0.316384	0.503262	0.232706	0.657121	0.128948	0.961892	0.991464	0.625524	0.600125	0.478127	0.971982	0.347684	0.0278965	0.460315	0.202945	0.26529	0.589194	0.441272	0.405562	0.0785305	0.251349	0.460973	0.591773	0.674625	0.320528	0.188287	0.219244	0.392753	0.204353	0.642992	0.0714894	0.889531
Acetylsalicylic-acid	0.624159	0.889974	0.0080891	0.350607	0.712494	0.402149	0.822163	0.880989	0.942834	0.41887	0.382976	0.646775	0.732665	0.972547	0.487615	0.601109	0.047765	0.237097	0.504083	0.219419	0.642932	0.177345	0.903555	0.961633	0.526709	0.68494	0.473907	0.934506	0.258859	0.100596	0.179139	0.233921	0.107428	0.215875	0.736049	0.213866	0.747172	0.941841	0.625464	0.5777	0.76813	0.182762	0.638431	0.304083	0.295117	0.184132	0.554013	0.0457475	0.78357
Almotriptan	0.0814777	0.685281	0.728082	0.175688	0.149053	0.0132446	0.795082	0.596806	0.511717	0.775651	0.470738	0.882212	0.292747	0.685794	0.873415	0.645774	0.180594	0.320178	0.334285	0.561148	0.295241	0.0297463	0.755669	0.962791	0.718879	0.759741	0.797541	0.946176	0.0628492	0.00730479	0.209713	0.180594	0.40408	0.0893886	0.409135	0.213906	0.00863027	0.78039	0.729521	0.905252	0.477078	0.262198	0.151079	0.260314	0.0946455	0.215597	0.258438	0.301265	0.83154
Amitriptyline	0.352309	0.502573	0.00302622	0.412401	0.87401	0.0222744	0.201933	0.749331	0.894478	0.801679	0.791772	0.897641	0.523533	0.811296	0.87401	0.90376	0.00373838	0.378663	0.405593	0.307916	0.544429	0.254791	0.984418	0.994996	0.690455	0.677992	0.906716	0.850924	0.0232204	0.060182	0.206904	0.21706	0.0954532	0.5994	0.516551	0.289673	0.0360415	0.838382	0.238213	0.156252	0.82965	0.0419498	0.243672	0.0561096	0.5994	0.345824	0.117963	0.320351	0.920497
Atenolol	0.76762	0.799048	0.61468	0.430111	0.666726	0.458158	0.695893	0.62793	0.904654	0.57523	0.337259	0.781694	0.619283	0.915516	0.786794	0.546178	0.0458809	0.258143	0.630462	0.168205	0.842078	0.136992	0.821902	0.980312	0.57628	0.811593	0.476803	0.91321	0.226755	0.0802407	0.300908	0.0650983	0.299045	0.632483	0.258143	0.208238	0.00763714	0.234086	0.688826	0.130347	0.432217	0.241546	0.507793	0.192471	0.356049	0.299976	0.470403	0.0343667	0.864519
Atogepant	0.748039	0.942351	0.259133	0.430101	0.423342	0.382451	0.830933	0.715111	0.773344	0.413918	0.783589	0.964161	0.309309	0.802618	0.925447	0.201047	0.249919	0.0879081	0.648437	0.441411	0.665333	0.027637	0.970749	0.951988	0.727458	0.922323	0.727458	0.972828	0.0897558	0.005966	0.326515	0.755315	0.465991	0.0314944	0.670339	0.600532	0.582237	0.863903	0.915776	0.698111	0.813595	0.0593146	0.173572	0.268898	0.62036	0.251382	0.268898	0.0974354	0.870075
BI-44370-TA	0.688188	0.956859	0.871867	0.695746	0.324697	0.494348	0.641254	0.490063	0.933257	0.942452	0.19412	0.898829	0.637232	0.7631	0.824113	0.676701	0.0387679	0.258504	0.290719	0.332464	0.409428	0.0434986	0.995778	0.860273	0.64526	0.909774	0.684378	0.782529	0.340304	0.024461	0.17412	0.749634	0.356189	0.600402	0.691977	0.290719	0.258504	0.725128	0.922965	0.47294	0.587906	0.107711	0.340304	0.53288	0.691977	0.279774	0.832322	0.0106596	0.668947
CNS-5161	0.0622773	0.921575	0.615715	0.0909338	0.503749	0.260604	0.876373	0.875528	0.716411	0.77577	0.40636	0.869498	0.265995	0.930436	0.903226	0.487282	0.215136	0.509787	0.654483	0.248247	0.410101	0.188065	0.80047	0.982776	0.785932	0.818781	0.128084	0.97488	0.141199	0.0209721	0.267804	0.687809	0.181459	0.204827	0.667076	0.697961	0.282964	0.633978	0.853075	0.0841502	0.662563	0.222857	0.566028	0.217558	0.457169	0.205609	0.596126	0.467006	0.881087
Caffeine	0.136439	0.75254	0.0974854	0.0312883	0.778173	0.190719	0.379809	0.635637	0.734102	0.830932	0.557929	0.869361	0.454554	0.924258	0.809029	0.494569	0.276871	0.263568	0.203159	0.402377	0.553651	0.178354	0.864034	0.838618	0.367506	0.88567	0.228979	0.92815	0.144724	0.0485034	0.0961597	0.358799	0.340473	0.457621	0.441094	0.13242	0.649491	0.748612	0.67437	0.262559	0.60919	0.349592	0.420431	0.29903	0.355336	0.286269	0.131428	0.0523573	0.625714
Dihydro-alpha-ergocryptine	0.448577	0.805096	0.5318	0.277573	0.47011	0.474005	0.859663	0.815939	0.910654	0.757987	0.461271	0.852605	0.482509	0.872339	0.848675	0.672634	0.0908495	0.489603	0.21418	0.633575	0.387165	0.126069	0.800404	0.939357	0.407404	0.658383	0.65544	0.869908	0.137853	0.0114012	0.334915	0.606485	0.306273	0.171646	0.61263	0.576432	0.493151	0.845947	0.731712	0.607511	0.41086	0.150991	0.297587	0.435235	0.303469	0.184866	0.631899	0.218353	0.816885
Dihydroergotamine	0.325353	0.942775	0.0837536	0.237987	0.628263	0.202609	0.891549	0.887033	0.894305	0.782755	0.549354	0.923794	0.627887	0.912506	0.781288	0.883364	0.457753	0.284226	0.498212	0.5776	0.191553	0.0900561	0.889308	0.965816	0.727146	0.594676	0.811959	0.956735	0.00222269	0.0158829	0.228838	0.627133	0.435698	0.214037	0.454987	0.810073	0.589648	0.849565	0.608134	0.693774	0.486291	0.194282	0.205431	0.252397	0.386137	0.309028	0.807086	0.101922	0.816491
Diltiazem	0.37002	0.922557	0.401385	0.497281	0.0873529	0.340654	0.791592	0.872877	0.853543	0.726458	0.712104	0.623625	0.0629128	0.931306	0.86482	0.624822	0.0754845	0.352296	0.439612	0.737887	0.24861	0.109156	0.960536	0.988529	0.900369	0.635541	0.921175	0.930888	0.434639	0.312223	0.679558	0.290247	0.364079	0.233858	0.763892	0.531235	0.561234	0.913734	0.775398	0.685182	0.263843	0.577349	0.442101	0.501057	0.435881	0.375992	0.769205	0.37002	0.700151
Dotarizine	0.355403	0.806407	0.0634157	0.110402	0.879348	0.395863	0.724759	0.907609	0.823394	0.874004	0.720997	0.856569	0.248364	0.46899	0.82725	0.78024	0.232351	0.263111	0.14232	0.829395	0.728806	0.375107	0.912172	0.930769	0.640664	0.619821	0.675699	0.793836	0.323205	0.0870455	0.323541	0.349148	0.349841	0.195588	0.900765	0.496964	0.325224	0.976329	0.429745	0.534262	0.819976	0.192501	0.181931	0.245115	0.610879	0.444864	0.590641	0.627991	0.930894
Eletriptan	0.0449508	0.856505	0.151603	0.390467	0.643516	0.0973085	0.468834	0.717727	0.35476	0.620851	0.279465	0.870663	0.148796	0.707317	0.806439	0.634854	0.0753893	0.560136	0.759515	0.70827	0.503138	0.336339	0.846433	0.809724	0.812477	0.468466	0.584461	0.935987	0.219968	0.036776	0.267761	0.346186	0.389402	0.0753893	0.361326	0.380205	0.608112	0.237042	0.834525	0.2614	0.460008	0.0511387	0.559041	0.459274	0.203098	0.0693988	0.4976	0.338029	0.758938
Ergotamine	0.258525	0.793008	0.40322	0.391903	0.541291	0.148764	0.461289	0.673695	0.490492	0.757187	0.568488	0.92987	0.535466	0.901627	0.932413	0.735513	0.12622	0.130479	0.631625	0.575574	0.264399	0.0320929	0.940423	0.931821	0.346796	0.365723	0.848805	0.936446	0.0441736	0.000624021	0.112727	0.631199	0.130958	0.293195	0.738458	0.450997	0.279754	0.676132	0.330286	0.644314	0.395811	0.310504	0.329877	0.372108	0.267732	0.415939	0.609293	0.0570482	0.870657
Filorexant	0.540934	0.868668	0.0147215	0.534405	0.849444	0.281628	0.56083	0.608312	0.864924	0.928059	0.475051	0.826207	0.381172	0.703695	0.897269	0.480059	0.168772	0.238698	0.594127	0.456219	0.305931	0.196122	0.827692	0.996506	0.522476	0.814552	0.613873	0.939946	0.107586	0.122989	0.246865	0.234225	0.126167	0.385972	0.602355	0.827692	0.442826	0.321359	0.380067	0.558923	0.475822	0.0989037	0.505513	0.509756	0.543236	0.235116	0.442826	0.415116	0.808811
Flumedroxone	0.353302	0.749013	0.0323986	0.443695	0.578103	0.0589718	0.801559	0.796256	0.80613	0.73025	0.465674	0.673484	0.393494	0.821923	0.946756	0.540409	0.409005	0.0933523	0.87599	0.788146	0.117603	0.135466	0.953201	0.956562	0.418659	0.678574	0.755358	0.875748	0.245006	0.0117036	0.0923717	0.263925	0.508939	0.688235	0.620943	0.714429	0.549764	0.681527	0.671354	0.466612	0.842628	0.455369	0.167808	0.329491	0.0855357	0.602861	0.565136	0.149272	0.521169
Flunarizine	0.106329	0.903421	0.209172	0.256733	0.736991	0.0541517	0.837816	0.938549	0.787592	0.93172	0.682674	0.912011	0.508736	0.658349	0.928162	0.852836	0.117773	0.335689	0.292363	0.0102278	0.552473	0.124124	0.977636	0.980647	0.795195	0.409954	0.827093	0.962299	0.0195454	0.13553	0.422272	0.293765	0.400872	0.300465	0.810458	0.637175	0.410746	0.829686	0.440285	0.330136	0.388325	0.0732435	0.454787	0.331613	0.548442	0.516047	0.80348	0.472591	0.860212
Frovatriptan	0.415722	0.897898	0.034779	0.382381	0.689609	0.332645	0.755421	0.851945	0.775687	0.851945	0.343326	0.916235	0.582245	0.918174	0.874718	0.829792	0.0224638	0.39553	0.47086	0.259949	0.368407	0.0395151	0.929271	0.97585	0.758998	0.497187	0.192599	0.980293	0.0871181	0.0272552	0.342392	0.352717	0.239382	0.290897	0.730444	0.574293	0.414236	0.577279	0.450688	0.233507	0.332183	0.28699	0.326208	0.0799035	0.590658	0.38967	0.445161	0.028227	0.877318
GW-274150	0.32388	0.931579	0.133287	0.54821	0.610189	0.171702	0.696577	0.730711	0.691465	0.668307	0.661227	0.889169	0.545003	0.910454	0.801361	0.595204	0.236518	0.15036	0.459262	0.434937	0.77706	0.304352	0.975774	0.94477	0.703332	0.657666	0.418428	0.822312	0.423494	0.177958	0.105904	0.503759	0.387726	0.326795	0.462476	0.467623	0.156491	0.853627	0.699963	0.584504	0.698836	0.775608	0.25904	0.29871	0.25747	0.30322	0.245089	0.0967281	0.754218
Ibuprofen	0.459702	0.896392	0.00266485	0.181464	0.853305	0.217661	0.933295	0.818278	0.722389	0.921964	0.519883	0.893898	0.433768	0.827003	0.952555	0.803419	0.0339843	0.162796	0.810526	0.293872	0.407524	0.0146028	0.96055	0.955353	0.6324	0.454256	0.79093	0.969365	0.102884	0.111035	0.387519	0.349568	0.153947	0.301803	0.715184	0.159439	0.00724973	0.951948	0.51441	0.363218	0.473045	0.0405487	0.309828	0.25427	0.3846	0.521099	0.156861	0.02255	0.866547
Indomethacin	0.0548861	0.899077	0.091065	0.454025	0.479646	0.205837	0.875129	0.792623	0.822303	0.880687	0.755348	0.748168	0.562242	0.869138	0.889033	0.376442	0.0906746	0.484879	0.424848	0.0111747	0.418311	0.175987	0.923854	0.981868	0.662487	0.794666	0.472041	0.939245	0.0611123	0.0795312	0.346049	0.290754	0.104876	0.0323374	0.706573	0.703691	0.57818	0.781174	0.594917	0.502019	0.451661	0.239611	0.492972	0.454025	0.333371	0.0948367	0.394699	0.0874057	0.852479
Isometheptene	0.108583	0.842594	0.00663251	0.283804	0.705403	0.488883	0.959087	0.90714	0.790985	0.931687	0.380658	0.75586	0.684241	0.906469	0.956552	0.634072	0.0302947	0.112381	0.605708	0.113539	0.511374	0.0529706	0.89003	0.990261	0.72117	0.523413	0.422692	0.9511	0.101266	0.0307114	0.351124	0.296907	0.172554	0.331179	0.455234	0.0764402	0.20232	0.538629	0.183039	0.187884	0.679212	0.348142	0.625708	0.23496	0.597937	0.144822	0.221567	0.207467	0.909132
LY-2300559	0.278976	0.954374	0.282065	0.250965	0.601636	0.175081	0.697899	0.893377	0.552621	0.937108	0.675887	0.858259	0.579868	0.696476	0.820343	0.501569	0.0236547	0.144438	0.4304	0.0133882	0.510102	0.109215	0.914176	0.984906	0.529988	0.596122	0.904364	0.966407	0.0151998	0.0446307	0.0761588	0.305563	0.183885	0.0305699	0.829276	0.136709	0.655495	0.643035	0.254874	0.746667	0.513352	0.126921	0.306636	0.347029	0.612992	0.3429	0.713	0.0579786	0.686435
Lasmiditan	0.0222152	0.961198	0.183589	0.469444	0.62773	0.0975164	0.860904	0.923621	0.882152	0.812131	0.508189	0.350061	0.734651	0.927778	0.969723	0.616486	0.340715	0.346545	0.74153	0.0962483	0.731177	0.284684	0.897451	0.984772	0.80347	0.747642	0.375416	0.96817	0.0630934	0.0657537	0.302134	0.573932	0.248615	0.29663	0.508189	0.544344	0.397649	0.429327	0.442222	0.205988	0.7616	0.28218	0.620514	0.296995	0.323078	0.50861	0.845622	0.0993492	0.926314
Lisuride	0.573529	0.80949	0.333648	0.00676921	0.540252	0.0305148	0.964329	0.957193	0.912791	0.795523	0.629972	0.966147	0.496071	0.833036	0.834512	0.581055	0.12689	0.178562	0.851215	0.490761	0.250664	0.120247	0.997422	0.988856	0.637208	0.770338	0.782272	0.791302	0.0981669	0.0427641	0.197698	0.607997	0.466022	0.444917	0.775687	0.685845	0.422809	0.710585	0.657528	0.0843542	0.661323	0.018952	0.109081	0.212403	0.345564	0.503151	0.450766	0.0902214	0.876668
MK-3207	0.113906	0.912915	0.178494	0.428426	0.490722	0.17625	0.695676	0.88207	0.837715	0.810979	0.66577	0.926653	0.282379	0.49451	0.937931	0.675765	0.273691	0.232333	0.411218	0.46322	0.580407	0.0136404	0.875639	0.972902	0.253947	0.632498	0.673589	0.903238	0.0614501	0.0127621	0.105799	0.578043	0.206816	0.0472412	0.554611	0.498299	0.424702	0.930536	0.750217	0.665456	0.526521	0.0880626	0.110611	0.0415793	0.550173	0.396507	0.547438	0.423687	0.8781
Methysergide	0.838763	0.896566	0.205403	0.214949	0.901711	0.556877	0.955617	0.805722	0.342152	0.918841	0.755337	0.954362	0.148627	0.966307	0.766431	0.678524	0.673286	0.185661	0.935807	0.0257706	0.47097	0.227537	0.882855	0.942349	0.844524	0.813281	0.711445	0.824444	0.0466657	0.332476	0.235203	0.658344	0.513212	0.300435	0.546923	0.822384	0.555307	0.834846	0.768858	0.0150241	0.774862	0.477297	0.419195	0.13381	0.3638	0.111267	0.288112	0.191023	0.770066
NXN-188	0.254701	0.920651	0.0666832	0.405953	0.576706	0.0807977	0.868435	0.900029	0.612664	0.891308	0.8074	0.762788	0.228764	0.663212	0.965098	0.61819	0.237614	0.337703	0.766495	0.182889	0.461855	0.0976811	0.61543	0.992201	0.677606	0.783832	0.864278	0.937435	0.146528	0.0263592	0.434687	0.371322	0.144327	0.0126728	0.790136	0.740276	0.397098	0.949711	0.700588	0.880376	0.555371	0.0822516	0.348782	0.0240896	0.134174	0.368592	0.532436	0.104939	0.671966
Naratriptan	0.278669	0.831397	0.0338856	0.303774	0.491534	0.250586	0.652323	0.828522	0.683478	0.813	0.266922	0.781316	0.216596	0.871321	0.920041	0.777573	0.322106	0.30201	0.593407	0.449364	0.347388	0.00734211	0.889201	0.794847	0.661605	0.462378	0.931045	0.936719	0.0809734	0.0515949	0.160896	0.662528	0.276553	0.419562	0.657904	0.327102	0.73365	0.73282	0.399448	0.134709	0.860128	0.599761	0.43939	0.0265669	0.392153	0.118469	0.0974368	0.292395	0.437897
Pizotifen	0.78337	0.930175	0.13334	0.086213	0.861719	0.278801	0.953528	0.854115	0.886183	0.932414	0.240466	0.88289	0.214946	0.7883	0.918119	0.889408	0.122723	0.73611	0.388989	0.0835835	0.488733	0.137016	0.97128	0.987397	0.415157	0.811951	0.97128	0.992331	0.307891	0.0605103	0.455088	0.0459157	0.344448	0.602295	0.549334	0.665831	0.529191	0.455088	0.996821	0.0916567	0.428391	0.495479	0.428391	0.210038	0.402018	0.13334	0.569351	0.14076	0.895662
Propranolol	0.00456221	0.838906	0.00507581	0.397284	0.891814	0.282296	0.863482	0.689604	0.915225	0.906908	0.305724	0.989698	0.768997	0.624186	0.939655	0.620567	0.039691	0.247569	0.592841	0.375421	0.481888	0.0933735	0.887975	0.938672	0.749947	0.567319	0.927768	0.763159	0.113913	0.00406271	0.450528	0.532866	0.485684	0.174136	0.72784	0.60651	0.230688	0.514988	0.993041	0.123915	0.734573	0.181218	0.282296	0.328991	0.138084	0.440312	0.664209	0.00881402	0.654732
Protriptyline	0.356882	0.854017	0.0809623	0.111388	0.809042	0.437445	0.925437	0.756449	0.732422	0.939822	0.59148	0.911956	0.17488	0.76111	0.813086	0.854017	0.00452847	0.42569	0.608808	0.478957	0.65939	0.186681	0.702094	0.933893	0.356882	0.653891	0.603054	0.939105	0.308048	0.318648	0.514738	0.345789	0.334828	0.190722	0.675683	0.496844	0.437445	0.59148	0.951337	0.6372	0.437445	0.0978413	0.478957	0.345789	0.24328	0.568099	0.142391	0.139051	0.809042
Rimegepant	0.128138	0.770786	0.399151	0.162864	0.811163	0.458956	0.849588	0.947505	0.697974	0.860282	0.784756	0.74891	0.515031	0.449659	0.354635	0.672999	0.0948996	0.0505451	0.841219	0.458956	0.463613	0.0872176	0.98853	0.995346	0.312022	0.677219	0.752631	0.770786	0.00789532	0.220167	0.345944	0.66449	0.547675	0.162864	0.589148	0.372243	0.412797	0.849588	0.524378	0.135656	0.337333	0.000455163	0.0989227	0.0138117	0.399151	0.120915	0.677219	0.283582	0.918985
Rizatriptan	0.734246	0.947609	0.0160186	0.368089	0.587216	0.420031	0.734246	0.453282	0.823734	0.776615	0.0582367	0.848734	0.140072	0.856516	0.909063	0.199457	0.606825	0.283203	0.786573	0.507074	0.361742	0.324506	0.995127	0.945777	0.355433	0.513809	0.832343	0.951127	0.645196	0.00864742	0.374473	0.0153541	0.466689	0.355433	0.486864	0.587216	0.0135007	0.486864	0.94196	0.670008	0.705837	0.0544093	0.172358	0.486864	0.406876	0.255336	0.657687	0.129099	0.860303
Rofecoxib	0.12883	0.970153	0.141527	0.49617	0.725624	0.557124	0.964976	0.978747	0.970503	0.956513	0.694519	0.959651	0.794394	0.850829	0.951895	0.931473	0.197287	0.266305	0.949511	0.151361	0.301947	0.0689089	0.983193	0.991774	0.887389	0.893716	0.959651	0.988712	0.0984532	0.108256	0.411909	0.587696	0.219639	0.239732	0.914037	0.740989	0.486845	0.746009	0.757929	0.770327	0.427138	0.329184	0.47494	0.267586	0.67467	0.555585	0.63056	0.330595	0.946471
Sertraline	0.494058	0.736944	0.0863386	0.0730675	0.864003	0.140415	0.873029	0.926253	0.750969	0.897575	0.300049	0.922166	0.558928	0.482636	0.791259	0.768019	0.177088	0.166618	0.738162	0.510452	0.302652	0.0563043	0.925379	0.990329	0.65856	0.717917	0.738567	0.844065	0.192701	0.118144	0.23968	0.374478	0.372121	0.25904	0.459844	0.506975	0.0341365	0.548096	0.336917	0.287187	0.327421	0.209844	0.310523	0.200289	0.227101	0.493064	0.455891	0.0565871	0.876875
Sumatriptan	0.0782394	0.927532	0.0364512	0.500774	0.687455	0.263756	0.533585	0.831637	0.780073	0.901735	0.490216	0.918184	0.290335	0.914568	0.93804	0.913877	0.633123	0.54759	0.799568	0.560376	0.497255	0.2715	0.804884	0.982907	0.752616	0.874087	0.142642	0.966019	0.212445	0.0638939	0.264236	0.806502	0.0224718	0.181098	0.590327	0.814862	0.265199	0.262316	0.507227	0.383965	0.672204	0.377802	0.0719904	0.392416	0.263756	0.162745	0.302537	0.0657543	0.827538
Telcagepant	0.283922	0.649201	0.761045	0.301184	0.108082	0.0589911	0.71191	0.874762	0.911511	0.672185	0.644535	0.965026	0.212647	0.967014	0.690118	0.23517	0.194878	0.301184	0.11524	0.178043	0.801726	0.138717	0.9174	0.9174	0.283922	0.442646	0.327924	0.926552	0.616102	0.0320036	0.926552	0.596783	0.690118	0.327924	0.690118	0.562426	0.181334	0.56737	0.681204	0.976248	0.658466	0.188031	0.171574	0.271294	0.522592	0.25089	0.79821	0.0620019	0.635137
Tezampanel	0.601774	0.831001	0.144341	0.333797	0.578721	0.167112	0.929833	0.896889	0.968359	0.740995	0.413352	0.873735	0.485976	0.757648	0.786441	0.383287	0.0421457	0.396226	0.80714	0.103223	0.705199	0.18766	0.795136	0.979373	0.536037	0.778572	0.630638	0.961147	0.39533	0.291416	0.255455	0.135291	0.191125	0.187034	0.715543	0.642858	0.025541	0.428818	0.837086	0.668544	0.743624	0.18641	0.494789	0.264129	0.188601	0.289822	0.417434	0.24437	0.828349
Timolol	0.00734989	0.819324	0.0760046	0.471778	0.377138	0.328359	0.919928	0.884508	0.87716	0.865373	0.41871	0.869803	0.388408	0.947248	0.833337	0.800492	0.129299	0.152716	0.616743	0.410076	0.850784	0.144168	0.949436	0.9965	0.777895	0.839173	0.411225	0.913828	0.457108	0.152367	0.19668	0.519471	0.149257	0.0984054	0.780524	0.410651	0.1975	0.530055	0.309899	0.318282	0.818935	0.371541	0.529468	0.263208	0.142498	0.497679	0.125601	0.323039	0.910053
Tolfenamic-acid	0.0488454	0.682829	0.00190311	0.174201	0.722739	0.0818658	0.928783	0.794762	0.576813	0.879886	0.369455	0.671536	0.383391	0.867946	0.823281	0.669639	0.0859052	0.21033	0.527584	0.161374	0.274877	0.343072	0.924028	0.981611	0.842937	0.620886	0.471143	0.913798	0.171185	0.179302	0.126954	0.422961	0.0233417	0.1057	0.632305	0.587052	0.517662	0.590113	0.342108	0.270086	0.528627	0.16363	0.520275	0.389914	0.355689	0.197339	0.258509	0.44514	0.692112
Tonabersat	0.386417	0.879637	0.57006	0.385361	0.362356	0.343385	0.909911	0.964169	0.655477	0.905805	0.818098	0.922636	0.540615	0.950751	0.902518	0.77485	0.204894	0.353081	0.659535	0.00328213	0.409313	0.0916154	0.880466	0.980006	0.0442296	0.682989	0.547184	0.952552	0.150871	0.0190615	0.221342	0.447222	0.521951	0.331283	0.344401	0.560824	0.472421	0.914746	0.956253	0.423314	0.443948	0.335298	0.546637	0.0813946	0.502137	0.257738	0.247593	0.170036	0.934301
Topiramate	0.0709603	0.774882	0.21019	0.124537	0.705761	0.116403	0.771088	0.968051	0.823774	0.522228	0.57918	0.808533	0.134568	0.825938	0.555535	0.454271	0.41466	0.11315	0.505501	0.0013557	0.674199	0.0044916	0.870727	0.958542	0.610612	0.714377	0.522785	0.85381	0.229641	0.109438	0.423403	0.378024	0.0993147	0.00202512	0.345542	0.404876	0.352788	0.704314	0.760798	0.81792	0.419573	0.144823	0.233906	0.0659775	0.0577937	0.0511603	0.00747314	0.00667607	0.744449
Tramadol	0.0654666	0.898488	0.025369	0.109936	0.779358	0.280743	0.961509	0.960882	0.92738	0.898223	0.725212	0.914888	0.36175	0.769951	0.949043	0.781125	0.0169675	0.473197	0.699263	0.451269	0.524366	0.153295	0.946494	0.994018	0.749533	0.847374	0.0675859	0.972897	0.412563	0.118584	0.206697	0.266831	0.0548017	0.0660394	0.716181	0.665225	0.0137474	0.750481	0.210553	0.643216	0.653184	0.386629	0.429489	0.444186	0.494612	0.328763	0.190477	0.277732	0.911826
Trimipramine	0.298121	0.897667	0.204263	0.564516	0.6468	0.351425	0.688665	0.846016	0.988853	0.891354	0.492472	0.933505	0.499047	0.934981	0.688665	0.640656	0.0299631	0.156777	0.780021	0.254092	0.570997	0.204263	0.990004	0.976447	0.739046	0.676921	0.838063	0.857451	0.0960372	0.137812	0.382445	0.156777	0.264771	0.321365	0.564516	0.603078	0.281207	0.156777	0.658972	0.789656	0.190533	0.0708775	0.281207	0.275674	0.512195	0.281207	0.564516	0.123814	0.652906
Tryptophan	0.411865	0.764208	0.000417252	0.317325	0.711554	0.221097	0.724856	0.741165	0.553022	0.810683	0.460682	0.928017	0.518825	0.920962	0.892937	0.645824	0.208737	0.278416	0.748663	0.236107	0.518244	0.276949	0.920531	0.979923	0.633263	0.569129	0.604914	0.948958	0.14516	0.0102198	0.108333	0.374288	0.186838	0.251197	0.554752	0.030931	0.0162301	0.481582	0.203331	0.416984	0.767341	0.177579	0.32464	0.447959	0.426689	0.228091	0.392672	0.248416	0.546668
Ubrogepant	0.432916	0.906353	0.128723	0.567399	0.695239	0.465054	0.941836	0.402544	0.911599	0.469148	0.879663	0.736323	0.443741	0.707546	0.893716	0.890748	0.382752	0.175913	0.765694	0.308256	0.282198	0.0189771	0.986646	0.815281	0.618426	0.783886	0.700825	0.976533	0.120958	0.00240763	0.319621	0.627986	0.243424	0.164044	0.646015	0.279113	0.408311	0.955726	0.680666	0.456422	0.831013	0.0566763	0.30424	0.431117	0.575035	0.375351	0.399006	0.155697	0.799312
Valproic-acid	0.110997	0.703583	0.0187359	0.545163	0.755317	0.196032	0.882051	0.736197	0.941057	0.585496	0.311884	0.869843	0.53184	0.882786	0.779787	0.715712	0.00722357	0.126917	0.464248	0.519966	0.233534	0.189399	0.93538	0.977245	0.554017	0.509563	0.518481	0.928273	0.23525	0.0716553	0.412848	0.172715	0.296881	0.320506	0.746449	0.0352698	0.13565	0.748236	0.55917	0.378394	0.774225	0.258783	0.0956082	0.221164	0.470177	0.529615	0.23525	0.245105	0.810964
Venlafaxine	0.0492577	0.878095	0.0807291	0.734587	0.745916	0.455606	0.832984	0.96968	0.876318	0.913416	0.741227	0.763321	0.225963	0.855581	0.895405	0.839813	0.0559759	0.301801	0.463118	0.361959	0.51128	0.0958552	0.93801	0.985918	0.636315	0.843683	0.821064	0.969978	0.0616063	0.016598	0.199351	0.365239	0.063397	0.294732	0.855581	0.678033	0.406995	0.757442	0.639045	0.374584	0.324498	0.13721	0.416628	0.276914	0.449838	0.346791	0.518826	0.200982	0.809416
Zavegepant	0.122938	0.859564	0.136819	0.0191311	0.535352	0.293059	0.786939	0.820316	0.936999	0.550985	0.748893	0.726967	0.318979	0.569769	0.725053	0.687469	0.224225	0.0619989	0.39858	0.167694	0.351893	0.14602	0.910333	0.951027	0.668926	0.755646	0.826912	0.956435	0.0180113	0.063009	0.193584	0.500341	0.494116	0.252175	0.647827	0.591269	0.475129	0.815541	0.342793	0.456849	0.55845	0.135028	0.424136	0.10402	0.43058	0.239248	0.601129	0.298734	0.852296
Zolmitriptan	0.151201	0.886944	0.0049914	0.334897	0.766071	0.554999	0.842664	0.739834	0.641287	0.814633	0.368927	0.919403	0.473425	0.920256	0.952451	0.175196	0.0590192	0.201879	0.81578	0.176308	0.428054	0.0242482	0.853447	0.942809	0.74722	0.898579	0.136584	0.973371	0.0541304	0.192726	0.138475	0.308199	0.166823	0.0780525	0.564046	0.808441	0.612536	0.349638	0.448957	0.645029	0.699815	0.130105	0.0475461	0.0149193	0.217559	0.186895	0.372176	0.255067	0.722818
Zucapsaicin	0.713121	0.987787	0.0339547	0.0749484	0.296049	0.339914	0.821086	0.946327	0.966204	0.840401	0.756106	0.837056	0.637025	0.895934	0.99048	0.445209	0.217108	0.403436	0.195283	0.0836269	0.855517	0.479421	0.82037	0.992694	0.7292	0.932766	0.764181	0.936765	0.225232	0.111552	0.37253	0.469076	0.455496	0.187823	0.351006	0.583559	0.332926	0.788294	0.417263	0.0335444	0.248871	0.116566	0.112856	0.0988602	0.13081	0.354562	0.657346	0.669823	0.819653
[truncated: 19 more columns]
