# Supplementary material for: The interictal transcriptomic map of migraine without aura
Source: J Headache Pain. 2025 May 12;26(1):109. doi: 10.1186/s10194-025-02033-z (PMC12067696; doi:10.1186/s10194-025-02033-z)
Supplement: Supplementary file 14 — Supplementary Material 14 [file 10194_2025_2033_MOESM14_ESM.xlsx]

## Sheet: summary
The tables show normalized Zscores, p-values and false discovery rates for binding affinities of DrugBank drugs to the LEG69s
Binding_affinity_toLEG69_normalized_Zscores	The table shows normalized Zscores for binding affinities of DrugBank drugs to the LEG69s
Binding_affinity_toLEG69_nominal_p_values_of_normalized_Zscores	The table shows p-values for binding affinity Z-scores of DrugBank drugs to the LEG69s
Binding_affinity_toLEG69_nominal_FDR_values_of_normalized_Zscores	The table shows FDR values for binding affinity Z-scores of DrugBank drugs to the LEG69s

## Sheet: normalized binding affinity
	RNASE2	CYP26B1	CTSG	PRTN3	RNASE3	CORIN	CFD	DEFA4	CHKA	AZU1	MPO	FBN1	NTSR1	CBR3	ELANE	DEFA1	PADI2	SASH1	CCL23	C1QA	C1QC	GPER1	CDKN2B	XKR6	C1QB	KIF18A	TRPM4	BOK	SGCD	ATP7B	SLC7A8	MSR1	DAB2IP	NGFR	TEK	OASL	GPR15	FLT3	IGLV1-47	INHBB	LEP	B3GNT3	HPD	EFNB2	IL34	LDHD	FGFR2	CEACAM8	SERPING1
DB07406	0.0848808	-0.447215	-0.979311	-0.181167	-0.447215	0.350929	0.0848808	-0.447215	-0.181167	-0.979311	-0.713263	0.883024	-0.447215	0.350929	-0.181167	-0.181167	0.350929	0.0848808	-0.447215	-0.181167	-0.181167	0.0848808	0.0848808	0.0848808	0.0848808	0.0848808	0.616976	-0.181167	0.350929	0.350929	-0.181167	-0.447215	0.616976	0.0848808	-1.77745	-0.181167	0.0848808	-3.10769	0.0848808	-0.447215	0.0848808	-0.447215	0.0848808	0.350929	-0.447215	-0.181167	-4.97003	-0.181167	0.0848808
mgb-bp-3	-0.0689549	-0.695387	-1.0086	-0.382171	-0.695387	0.244261	0.244261	-1.0086	-0.0689549	-0.695387	-1.32182	0.870694	0.244261	0.557477	-0.382171	-0.382171	0.557477	0.244261	-1.0086	-0.0689549	-0.0689549	-0.0689549	-0.382171	-0.0689549	-0.0689549	0.557477	0.557477	0.244261	0.557477	-0.0689549	-0.382171	-0.382171	0.557477	0.244261	-2.26147	-0.0689549	-0.0689549	2.12356	-0.0689549	-0.695387	-0.0689549	-0.695387	-0.0689549	-0.0689549	-0.382171	-0.382171	-0.695387	-0.0689549	0.557477
DB08004	0.0560976	-0.156932	-0.156932	0.0560976	-0.156932	0.482157	0.269127	-0.156932	0.0560976	-0.156932	-0.369962	0.482157	0.269127	0.482157	0.269127	0.0560976	0.269127	0.269127	-0.369962	0.0560976	0.0560976	0.0560976	0.269127	-0.156932	0.0560976	0.0560976	-0.369962	0.0560976	0.482157	-0.369962	0.0560976	-0.156932	-0.156932	0.0560976	-2.71329	0.0560976	0.269127	-3.35238	0.269127	-0.156932	0.269127	-0.582991	0.0560976	0.269127	-0.156932	0.0560976	-2.71329	0.269127	0.269127
glumetinib	-0.0423263	-0.272995	-0.0423263	-0.0423263	-0.272995	0.64968	-0.0423263	-0.503664	0.188343	-0.272995	-0.734333	0.419011	0.419011	0.419011	0.188343	-0.0423263	0.188343	0.188343	-0.503664	-0.272995	-0.0423263	-0.0423263	-0.272995	0.188343	0.188343	0.419011	0.188343	0.188343	0.419011	-0.0423263	-0.0423263	-0.503664	0.188343	-0.272995	-5.34771	-0.0423263	0.188343	-1.65701	0.188343	-0.503664	0.188343	-1.19567	-0.0423263	0.188343	-0.272995	-0.0423263	-1.88768	0.188343	0.188343
DB03082	0.347434	0.138467	-0.0704994	0.138467	-0.0704994	-0.279466	0.138467	0.347434	0.138467	-0.279466	-0.279466	0.765367	0.347434	0.347434	-0.488433	0.347434	0.347434	0.138467	-0.0704994	0.138467	0.347434	0.138467	0.138467	-0.488433	0.347434	-0.0704994	-0.697399	0.347434	0.765367	-0.0704994	0.347434	-0.279466	-0.488433	-0.488433	-4.24983	0.347434	0.347434	-3.62293	0.347434	0.138467	0.347434	0.347434	0.347434	0.347434	0.138467	0.347434	-8.42916	0.347434	0.5564
DB03009	0.0271245	-0.463402	-0.218139	0.0271245	-0.218139	0.272388	0.517651	-0.463402	0.0271245	-0.218139	-0.463402	0.517651	0.517651	0.272388	0.0271245	0.0271245	0.517651	0.272388	-0.218139	0.272388	0.0271245	-0.218139	0.272388	-0.218139	-0.218139	-0.218139	0.272388	0.517651	0.762914	0.0271245	-0.218139	0.0271245	-0.218139	0.0271245	-2.42551	0.0271245	0.272388	-4.14235	0.272388	-0.463402	0.272388	-0.218139	0.272388	0.272388	-0.463402	0.0271245	-6.10445	0.272388	0.0271245
purvalanol	0.464775	-0.27886	-0.526739	0.216897	0.216897	0.216897	0.464775	0.216897	0.464775	-0.0309816	-0.774617	0.464775	0.712654	0.464775	0.216897	0.464775	0.216897	0.216897	-0.526739	-0.0309816	0.464775	0.216897	-0.0309816	-0.27886	-0.0309816	-0.526739	-0.27886	0.464775	0.960532	0.216897	0.216897	-0.27886	-0.27886	-0.27886	-0.0309816	-0.27886	0.712654	-1.76613	0.464775	-0.0309816	0.712654	-0.27886	0.216897	0.216897	0.216897	-0.0309816	-0.526739	0.216897	0.464775
cyc-065	0.292697	0.0954619	-0.101773	0.292697	0.0954619	0.489932	0.489932	0.292697	0.292697	0.0954619	-0.299008	0.292697	0.489932	0.292697	0.292697	0.489932	0.292697	0.292697	-0.101773	0.0954619	0.489932	0.489932	0.292697	-0.299008	-0.101773	-0.496243	-0.299008	0.292697	0.884401	0.489932	0.292697	-0.101773	-0.101773	-0.101773	0.687167	-0.101773	0.489932	-8.38564	0.489932	0.0954619	0.489932	0.292697	0.292697	0.0954619	0.0954619	0.0954619	-1.48242	0.292697	0.0954619
nvp-leq-506	0.224644	-0.414288	-1.05322	0.437621	-0.201311	1.07655	0.224644	-0.414288	0.224644	-0.201311	-1.2662	0.650598	0.650598	0.437621	0.437621	0.224644	0.650598	0.0116667	-0.627265	-0.201311	0.224644	0.0116667	0.224644	0.0116667	0.0116667	0.224644	0.437621	0.863576	1.07655	0.224644	-0.201311	0.0116667	0.437621	-0.201311	1.28953	-0.201311	0.437621	2.14144	0.0116667	-0.414288	0.437621	-1.47917	0.224644	-0.414288	-0.414288	-0.414288	1.71548	0.437621	0.0116667
pd173955	0.0945074	-0.109439	-0.109439	0.298453	-0.313384	0.910291	0.0945074	-0.109439	0.502399	0.0945074	-0.51733	0.910291	0.910291	0.0945074	0.706345	0.298453	0.502399	0.298453	-0.51733	-0.313384	0.298453	0.0945074	0.502399	-0.109439	-0.109439	-0.109439	-0.109439	0.706345	0.706345	0.706345	0.298453	-0.313384	0.0945074	-0.109439	2.13397	0.0945074	0.298453	-3.98441	0.298453	-0.109439	0.298453	-0.109439	0.0945074	-0.313384	-0.109439	-0.109439	-0.313384	0.0945074	0.298453
DB07546	0.274985	-0.66072	-0.192867	-0.192867	-0.426794	0.274985	-0.192867	-0.426794	0.0410588	-0.894646	-0.894646	0.742837	0.508911	0.508911	0.0410588	0.274985	0.976764	-0.192867	-0.426794	-0.192867	0.274985	0.0410588	0.508911	-0.192867	0.274985	0.274985	-0.894646	0.274985	0.508911	-0.426794	-0.192867	-0.66072	-0.192867	-0.66072	-2.99998	-0.192867	0.274985	2.61425	0.274985	-0.66072	0.508911	-0.192867	-0.192867	0.508911	-0.192867	0.0410588	-1.59642	0.274985	0.508911
purvalanol a	0.409145	0.138326	-0.132493	0.00291655	0.00291655	0.00291655	0.273735	0.273735	0.273735	-0.403312	-0.132493	0.409145	0.138326	0.409145	-0.267902	0.273735	0.544554	0.138326	0.138326	0.138326	0.273735	0.409145	0.273735	-0.403312	0.138326	-0.267902	-0.267902	0.273735	0.679963	0.00291655	0.00291655	-0.132493	-0.267902	-0.132493	-7.4446	0.138326	0.409145	-8.79869	0.409145	0.00291655	0.409145	0.273735	0.138326	0.409145	0.00291655	0.273735	-10.0174	0.273735	0.273735
ciforadenant	0.435437	-0.0952089	-0.272091	0.0816731	0.0816731	0.0816731	0.258555	0.258555	0.258555	-0.272091	-0.448973	0.612319	0.612319	0.435437	-0.0952089	0.435437	0.435437	0.0816731	-0.0952089	0.0816731	0.258555	0.258555	0.258555	-0.448973	0.0816731	-0.0952089	-0.448973	0.258555	0.612319	0.0816731	0.258555	-0.272091	-0.448973	-0.272091	-4.1635	0.0816731	0.435437	-4.1635	0.435437	0.0816731	0.435437	0.258555	0.258555	0.435437	0.0816731	0.258555	-9.82372	0.435437	0.612319
DB07000	-0.415921	-1.06966	-0.415921	-0.851744	-1.06966	0.0199025	0.0199025	-1.28757	-0.198009	-1.72339	-0.851744	1.10946	0.673637	0.0199025	-1.06966	-0.851744	1.10946	-0.198009	-1.28757	-0.415921	-0.633832	0.455726	-0.415921	0.455726	-0.415921	1.10946	-0.198009	0.237814	0.455726	0.0199025	-0.415921	-1.06966	0.673637	0.0199025	-1.06966	0.237814	-0.415921	2.41693	-0.415921	-1.50548	-0.415921	-1.06966	-0.415921	0.455726	-1.06966	-0.198009	-3.6846	-0.415921	0.455726
atabecestat	0.536514	-0.459631	-1.45578	0.204466	-0.293607	0.536514	0.37049	-0.127583	-0.127583	-1.45578	-1.12373	1.36663	0.868562	0.536514	-0.127583	0.37049	0.702538	0.0384415	-0.957703	-0.293607	0.536514	0.0384415	1.03459	0.0384415	0.204466	0.0384415	-0.293607	-0.791679	0.0384415	0.37049	0.0384415	-1.12373	0.702538	-0.459631	-1.95385	-0.127583	0.37049	-1.12373	0.37049	-0.127583	0.37049	0.536514	0.37049	0.702538	-0.127583	0.536514	-7.59867	0.37049	0.702538
brincidofovir	-0.206453	-0.559511	0.146605	-0.382982	-0.382982	-0.0299242	0.323134	-0.559511	-0.206453	-0.736041	-0.206453	0.146605	0.499663	0.146605	-0.382982	-0.382982	0.852721	-0.0299242	-0.0299242	0.146605	-0.382982	0.146605	-0.206453	0.146605	-0.206453	0.676192	-0.0299242	0.146605	0.499663	-0.382982	-0.206453	-0.0299242	-0.0299242	0.323134	-10.2686	0.499663	-0.0299242	-9.73902	0.146605	-0.559511	-0.0299242	-0.206453	-0.206453	0.146605	-0.559511	-0.0299242	-11.6808	-0.206453	-0.0299242
DB07149	0.229728	-0.75996	-1.15584	-0.166147	-0.364085	-0.957898	0.427666	0.0317906	-0.166147	-2.14552	-0.562023	1.02148	0.427666	0.427666	-1.35377	0.0317906	0.229728	-0.166147	-0.957898	0.0317906	0.229728	0.427666	-0.166147	-0.562023	-0.562023	0.427666	0.0317906	0.229728	1.21942	0.0317906	-0.166147	-0.75996	-0.166147	-0.166147	-2.73934	-0.364085	0.229728	-2.93728	0.427666	-0.562023	-0.166147	0.625604	0.229728	0.625604	-0.364085	0.427666	-12.4383	-0.166147	0.625604
DB08699	0.479751	-0.126128	-0.126128	0.277791	0.0758316	0.479751	0.277791	0.277791	0.479751	0.0758316	-0.530047	0.479751	0.681711	0.681711	0.277791	0.479751	0.479751	0.277791	-0.126128	0.0758316	0.479751	0.277791	0.277791	-0.530047	0.0758316	-0.328088	-0.530047	0.0758316	0.479751	0.0758316	0.277791	-0.328088	-0.328088	-0.328088	-1.33789	0.0758316	0.479751	-3.96336	0.479751	0.0758316	0.681711	-0.126128	0.277791	0.277791	0.277791	0.0758316	-1.33789	0.479751	0.479751
DB07379	0.443167	-0.112345	-0.390101	0.443167	0.165411	-0.112345	0.720924	0.165411	0.165411	-0.112345	-0.667858	0.443167	0.720924	0.720924	0.165411	0.443167	0.165411	0.165411	-0.390101	-0.112345	0.165411	0.165411	0.165411	-0.667858	-0.112345	-0.390101	-0.112345	0.443167	0.99868	-0.112345	0.165411	-0.112345	-0.112345	-0.112345	0.720924	-0.112345	0.443167	-3.44542	0.443167	0.165411	0.443167	-0.390101	0.443167	0.443167	-0.112345	0.165411	-1.77888	0.443167	0.443167
pp-121	0.309262	-0.459805	-0.71616	-0.459805	-0.459805	0.309262	-0.203449	-0.459805	0.0529063	-0.972516	-0.972516	0.821973	0.565617	0.0529063	-0.459805	0.0529063	0.565617	0.0529063	-0.459805	-0.203449	0.0529063	0.565617	0.309262	0.309262	-0.203449	0.565617	-0.203449	0.0529063	0.309262	0.309262	0.0529063	-0.71616	0.0529063	-0.459805	-1.99794	0.0529063	-0.203449	-3.79243	0.309262	-0.71616	0.309262	0.309262	-0.459805	0.565617	-0.203449	0.0529063	-6.61234	0.0529063	0.309262
DB08402	0.351472	-0.47016	-0.963139	-0.141508	-0.305834	-0.141508	0.351472	0.187145	-0.141508	-1.78477	-0.47016	1.00878	0.515798	0.515798	-1.12747	0.187145	0.844451	-0.141508	-0.634487	-0.141508	0.187145	0.351472	0.515798	-0.47016	0.0228189	0.187145	-0.141508	-0.305834	0.680124	0.0228189	0.0228189	-0.47016	0.0228189	-0.141508	-6.05726	0.0228189	0.351472	-7.86485	0.351472	-0.141508	0.351472	0.680124	0.187145	0.515798	-0.141508	0.680124	-10.6584	0.187145	0.680124
vemurafenib	-0.506971	-1.00285	-0.259031	-0.75491	-1.00285	-0.0110914	-0.0110914	-1.25079	-0.259031	-1.74667	-1.00285	0.980667	1.22861	-0.259031	-1.00285	-0.75491	0.980667	-0.259031	-1.00285	-0.506971	-0.75491	0.484788	-0.506971	0.236848	-0.259031	1.22861	-0.259031	0.236848	0.484788	-0.0110914	-0.0110914	-1.00285	0.484788	0.236848	-0.75491	-0.0110914	-0.506971	3.95594	-0.506971	-1.25079	-0.259031	-0.75491	-0.259031	0.236848	-1.00285	-0.259031	-2.73843	-0.506971	0.236848
DB08019	-0.314783	-0.571657	-1.34228	-0.0579079	-0.828532	0.455842	0.198967	-1.08541	-0.0579079	-0.828532	-1.08541	0.969591	0.712716	0.712716	0.198967	-0.314783	0.198967	-0.0579079	-1.34228	-0.314783	-0.0579079	0.198967	-0.314783	0.455842	-0.314783	0.712716	0.969591	-0.0579079	0.198967	-0.0579079	-0.0579079	-0.571657	0.969591	-0.0579079	1.48334	-0.0579079	-0.0579079	2.76771	-0.314783	-0.828532	-0.0579079	-1.59916	0.198967	0.198967	-0.571657	-0.571657	3.02459	-0.0579079	0.455842
risdiplam	0.138563	-0.678099	-0.269768	-0.678099	-0.269768	-0.473934	0.138563	-0.473934	-0.0656028	-1.49476	-0.0656028	0.342728	-0.269768	0.342728	-1.08643	-0.269768	0.546894	0.138563	-0.473934	0.138563	-0.269768	-0.0656028	-0.0656028	-0.269768	-0.269768	0.546894	0.138563	0.138563	0.342728	-0.882265	-0.269768	-0.678099	-0.269768	-0.269768	-8.02806	0.138563	-0.0656028	-3.12809	0.342728	-0.882265	-0.269768	-0.269768	-0.269768	0.955225	-0.473934	0.138563	-9.04889	-0.269768	0.342728
DB08358	0.454352	-0.617643	-0.832042	-0.403244	-0.188845	-0.403244	0.0255538	0.239953	-0.188845	-1.68964	-0.403244	0.668751	-0.188845	0.239953	-1.26084	0.0255538	0.668751	-0.403244	-0.403244	-0.188845	0.0255538	0.668751	0.239953	-0.403244	-0.188845	0.454352	0.0255538	0.0255538	0.668751	0.0255538	-0.188845	-0.617643	-0.188845	-0.617643	-2.97603	-0.403244	0.239953	-5.12002	0.668751	-0.403244	0.239953	0.88315	-0.188845	0.668751	-0.188845	0.454352	-11.552	0.0255538	0.668751
cadralazine	0.272693	-0.409667	-0.239077	0.272693	-0.239077	0.443283	-0.0684869	-0.0684869	0.102103	0.272693	-0.409667	0.784464	0.955054	0.613873	0.613873	0.272693	0.613873	-0.0684869	-0.409667	-0.0684869	0.272693	-0.409667	0.613873	-0.239077	0.443283	-0.0684869	-0.750847	-0.0684869	0.443283	-0.0684869	0.272693	-0.0684869	-0.0684869	-0.409667	-0.580257	0.102103	0.272693	-3.3097	0.443283	0.102103	0.443283	-0.409667	0.443283	0.613873	-0.0684869	0.102103	-4.84501	0.443283	0.613873
lorecivivint	0.488902	-0.62567	-0.62567	-0.179841	-0.402756	0.0430733	0.0430733	-0.402756	0.0430733	-1.29441	-1.29441	0.934731	0.934731	0.488902	-0.402756	0.0430733	0.711817	-0.402756	-0.848585	-0.402756	0.265988	0.265988	0.711817	0.265988	0.265988	0.488902	-1.0715	-0.402756	0.265988	-0.179841	0.265988	-0.848585	0.0430733	-0.62567	-1.74024	0.0430733	0.0430733	2.94096	0.265988	-0.402756	0.488902	0.0430733	-0.179841	0.711817	-0.179841	0.265988	-3.07773	0.488902	0.488902
DB07783	-0.193816	-0.417808	-0.417808	-0.417808	-0.417808	0.0301765	0.0301765	-0.641801	-0.193816	-1.08979	-0.865793	0.478161	0.478161	0.702153	-0.641801	-0.193816	0.926146	0.254169	-0.417808	0.0301765	-0.193816	0.478161	-0.193816	0.254169	-0.417808	0.478161	0.0301765	0.254169	0.478161	0.0301765	0.0301765	-0.417808	-0.193816	0.0301765	-4.89765	0.254169	0.254169	-1.53777	0.254169	-0.865793	0.0301765	-0.865793	0.0301765	0.254169	-0.417808	-0.193816	-8.48153	-0.193816	0.478161
cambendazole	0.453041	-0.0456691	-0.876853	0.453041	-0.0456691	0.286805	0.619278	0.453041	0.120568	-0.54438	-0.378143	0.453041	0.286805	0.453041	-0.211906	0.453041	-0.211906	-0.0456691	-0.378143	-0.0456691	0.619278	0.453041	0.453041	-0.0456691	-0.0456691	-0.0456691	0.286805	0.453041	0.619278	0.785515	0.286805	-0.0456691	-0.211906	-0.211906	-0.0456691	-0.378143	0.286805	-7.8588	0.619278	0.619278	0.286805	0.951752	0.453041	0.453041	0.453041	0.619278	-8.68998	0.286805	0.453041
entospletinib	-0.162302	-0.804572	-0.804572	-0.162302	-0.804572	0.694057	0.0517877	-1.01866	0.0517877	-0.376392	-1.01866	0.694057	1.12224	0.0517877	0.479967	-0.162302	0.694057	-0.590482	-1.01866	-0.376392	-0.162302	0.0517877	0.479967	0.479967	0.265878	0.908147	-0.162302	0.0517877	-0.376392	0.0517877	0.0517877	-1.01866	0.479967	-0.590482	2.19269	0.0517877	0.0517877	4.97585	-0.162302	-1.01866	0.0517877	-0.804572	-0.162302	0.265878	-0.376392	-0.376392	3.04905	0.265878	0.265878
intepirdine	-0.136984	-0.835553	-0.602697	-0.136984	-0.136984	-0.36984	1.26015	-0.602697	-0.136984	-0.36984	-0.602697	-0.136984	0.0958721	0.794441	0.0958721	-0.136984	0.561585	-0.136984	-0.835553	0.328728	-0.136984	0.328728	-0.36984	-0.36984	-0.602697	0.561585	1.0273	0.794441	1.26015	-0.36984	-0.36984	0.0958721	0.328728	0.328728	-6.88982	0.0958721	0.328728	-5.02697	0.561585	-0.602697	-0.136984	-0.835553	-0.136984	0.0958721	-0.36984	0.0958721	-5.49268	-0.136984	-0.136984
pf-00489791	0.351583	-0.166431	-0.339103	0.351583	-0.166431	0.178912	0.351583	0.178912	0.351583	0.00624028	-0.339103	0.696926	1.21494	0.351583	0.351583	0.351583	0.351583	-0.339103	-0.511774	0.00624028	0.524255	0.178912	0.696926	0.00624028	0.178912	-0.166431	-1.02979	0.869598	1.04227	0.524255	0.351583	-0.511774	-0.339103	-0.339103	0.178912	-0.166431	0.351583	-1.72048	0.351583	0.178912	0.351583	0.869598	0.524255	0.524255	0.178912	0.524255	-5.00123	0.524255	0.524255
DB07248	0.465807	-0.356521	-0.849917	0.136876	-0.0275897	0.630272	0.136876	0.136876	0.301341	-0.520986	-1.17885	0.959203	1.12367	0.630272	0.301341	0.465807	0.465807	0.136876	-0.849917	-0.0275897	0.630272	-0.192055	0.630272	-0.0275897	0.301341	-0.520986	-1.01438	-0.356521	0.630272	0.301341	0.136876	-0.685452	0.136876	-0.356521	-2.00118	0.136876	0.465807	-1.01438	0.465807	-0.192055	0.630272	0.136876	0.301341	0.630272	-0.0275897	0.301341	-2.00118	0.794738	0.465807
staurosporine	-0.544191	-0.747339	-1.55993	-0.137894	-0.950487	1.28415	0.268403	-1.15364	-0.341042	-0.747339	-1.35678	1.081	-0.137894	0.268403	0.6747	-0.544191	0.6747	0.0652549	-1.76308	-0.747339	-0.341042	0.0652549	-0.137894	0.471552	-0.747339	0.877849	1.69044	-0.544191	-0.544191	0.471552	-0.544191	-0.137894	1.28415	0.0652549	4.94082	0.0652549	-0.137894	4.73767	-0.341042	-1.35678	-0.341042	-1.55993	-0.544191	-0.137894	-0.950487	-0.747339	4.94082	-0.137894	0.0652549
selpercatinib	-0.0848911	-0.775923	-0.775923	-0.315235	-0.775923	0.375797	-0.0848911	-0.775923	0.145453	-1.23661	-1.00627	1.06683	1.52752	0.145453	-0.315235	-0.315235	0.60614	0.145453	-1.00627	-0.0848911	-0.0848911	0.145453	0.145453	0.145453	-0.315235	0.60614	-0.0848911	-0.315235	0.145453	0.145453	0.145453	-1.23661	0.375797	-0.0848911	0.375797	0.145453	0.145453	4.0613	-0.0848911	-1.00627	0.145453	-0.545579	0.145453	0.145453	-0.545579	-0.315235	2.21855	-0.0848911	0.375797
gemifloxacin	-0.180078	-0.581187	-0.380632	-0.380632	-0.380632	0.622141	0.221032	-0.781742	-0.180078	-0.982297	-0.982297	0.421586	0.622141	0.421586	0.0204771	-0.180078	0.622141	0.0204771	-0.781742	-0.180078	-0.180078	0.221032	-0.180078	0.221032	-0.180078	0.421586	-0.180078	0.0204771	0.822696	-0.380632	-0.180078	0.0204771	0.221032	0.0204771	-6.99894	0.0204771	0.0204771	-3.79006	0.0204771	-0.982297	0.221032	-1.18285	-0.380632	0.0204771	-0.781742	-0.581187	-8.80393	-0.180078	0.0204771
pf-477736	0.0477786	-0.479735	-0.479735	0.399454	-0.83141	1.10281	-0.128059	-0.655572	0.399454	-0.128059	-1.35892	0.926968	1.27864	0.399454	0.575292	0.223616	0.75113	-0.128059	-1.00725	-0.303897	0.223616	0.0477786	0.399454	0.0477786	-0.128059	0.575292	-0.479735	0.399454	0.399454	0.399454	0.0477786	-0.83141	0.223616	-0.479735	1.27864	-0.128059	0.399454	1.45448	0.0477786	-0.655572	0.399454	-0.479735	0.0477786	0.0477786	-0.128059	-0.303897	0.75113	0.399454	0.399454
DB08551	-0.136385	-0.763064	-1.18085	0.699187	-0.763064	0.699187	0.699187	-0.971957	0.490294	-0.136385	-0.763064	0.281401	1.32587	0.490294	0.490294	-0.136385	-0.136385	-0.554171	-1.38974	-0.345278	0.072508	-0.136385	0.281401	0.281401	-0.345278	0.281401	0.699187	0.281401	0.281401	0.490294	-0.136385	-0.345278	0.490294	-0.136385	3.4148	-0.136385	0.072508	1.74365	0.072508	-0.554171	0.072508	-0.763064	0.490294	0.281401	-0.345278	-0.345278	-0.554171	0.490294	-0.136385
DB03000	0.0579277	-0.288884	-0.46229	0.0579277	-0.288884	0.231334	0.231334	-0.46229	0.0579277	-0.46229	-0.982509	0.751552	1.27177	0.578146	0.0579277	0.0579277	0.40474	0.231334	-0.635696	0.0579277	0.0579277	-0.115478	-0.115478	0.231334	0.0579277	-0.115478	0.0579277	0.578146	0.924958	0.0579277	0.40474	-0.288884	0.231334	-0.115478	-3.5836	0.231334	0.231334	-0.46229	0.231334	-0.46229	0.231334	-0.982509	0.40474	0.231334	-0.288884	-0.115478	-1.84954	0.231334	0.40474
valomaciclovir	0.375362	-0.267631	-0.428379	-0.106882	-0.106882	-0.267631	0.375362	0.0538657	-0.106882	-0.749875	-0.910623	0.857606	1.01835	0.53611	-0.267631	0.214614	0.696858	0.0538657	-0.428379	0.0538657	0.214614	0.0538657	0.375362	-0.428379	0.0538657	-0.106882	-0.910623	0.214614	1.01835	0.0538657	0.375362	-0.428379	-0.267631	-0.267631	-5.09007	0.214614	0.375362	-4.28633	0.53611	-0.106882	0.375362	0.53611	0.375362	0.53611	0.0538657	0.375362	-8.46578	0.214614	0.857606
DB03865	0.473066	-0.811202	-0.811202	-0.297495	-0.554349	0.72992	0.216212	-0.297495	0.216212	-1.06806	-1.06806	0.986774	0.986774	0.473066	-0.0406412	0.216212	0.473066	-0.297495	-1.06806	-0.811202	0.216212	0.473066	0.473066	-0.297495	-0.0406412	0.72992	-0.0406412	0.216212	0.216212	0.473066	-0.0406412	-0.811202	0.473066	-0.811202	1.50048	-0.297495	0.216212	5.09643	0.473066	-0.297495	0.216212	0.216212	-0.0406412	0.473066	-0.0406412	-0.0406412	2.27104	0.473066	0.72992
darolutamide	0.569438	-0.418536	0.174248	0.371843	-0.220941	0.767033	0.371843	-0.220941	0.174248	0.174248	-0.418536	0.174248	1.16222	0.767033	0.767033	0.371843	0.569438	-0.418536	-0.418536	0.174248	0.371843	0.174248	0.767033	-0.220941	0.174248	-0.220941	-1.20892	-0.0233463	0.174248	-0.220941	0.174248	-0.418536	-0.616131	-0.616131	0.569438	0.174248	0.569438	-2.19689	0.569438	-0.220941	0.569438	-0.418536	-0.0233463	0.964628	-0.0233463	-0.0233463	-2.19689	0.569438	0.371843
DB02398	0.141402	-0.586294	-0.222446	-0.768219	-0.40437	-0.0405218	-0.222446	-0.222446	-0.222446	-1.13207	-0.0405218	1.05102	0.323327	0.141402	-1.13207	-0.40437	1.05102	0.323327	-0.40437	-0.0405218	-0.222446	-0.0405218	0.323327	-0.222446	-0.0405218	0.505251	0.141402	-0.222446	0.141402	-0.222446	-0.0405218	-0.586294	0.323327	-0.586294	-6.95364	0.505251	-0.222446	-4.77055	0.141402	-0.586294	-0.0405218	0.323327	-0.0405218	0.687175	-0.40437	0.323327	-10.5921	-0.0405218	0.505251
DB02197	-0.424169	-1.15381	-0.424169	-0.910596	-0.667383	-0.424169	0.0622578	-0.910596	0.0622578	-1.64024	-0.667383	0.548685	0.791898	0.0622578	-1.15381	-0.667383	0.548685	-0.667383	-0.910596	-0.180956	-0.424169	0.305471	-0.667383	0.305471	-0.424169	1.27833	0.548685	0.0622578	0.305471	-0.424169	-0.180956	-0.910596	0.0622578	0.0622578	-2.36988	-0.180956	-0.180956	0.0622578	0.0622578	-1.15381	-0.180956	-0.667383	-0.180956	0.305471	-0.667383	-0.180956	-2.36988	-0.424169	0.305471
bunazosin	0.70812	-0.144007	-0.783102	0.0690252	0.282057	-0.357038	0.282057	0.282057	-0.144007	-0.57007	-0.57007	0.70812	0.282057	0.495089	-0.357038	0.495089	0.495089	0.0690252	-0.144007	0.0690252	0.495089	0.0690252	0.282057	-0.144007	0.0690252	-0.57007	-0.783102	0.70812	0.921152	0.0690252	0.282057	-0.57007	-0.144007	-0.357038	-3.55251	-0.144007	0.282057	-2.27432	0.70812	-0.144007	0.495089	0.495089	0.0690252	0.495089	0.0690252	0.495089	-8.45224	0.282057	0.495089
DB03458	0.143291	-0.0499986	-0.243288	0.143291	-0.243288	0.33658	0.529869	-0.436577	0.143291	-0.436577	-0.629866	0.723159	0.916448	0.33658	-0.0499986	0.143291	0.723159	0.33658	-0.629866	0.143291	0.33658	0.143291	-0.0499986	-0.0499986	-0.0499986	-0.243288	-0.436577	-0.243288	0.33658	0.143291	0.33658	-0.0499986	-0.0499986	-0.0499986	-3.7225	0.33658	0.143291	-2.36947	0.143291	-0.243288	0.529869	-0.436577	0.143291	0.33658	-0.243288	0.143291	-6.23526	0.33658	0.33658
cordycepin	0.0710702	-0.280081	-0.280081	0.246646	-0.455656	0.0710702	0.422221	-0.280081	0.422221	-0.104505	-0.806807	0.773372	1.12452	0.246646	0.0710702	0.246646	0.422221	-0.104505	-0.455656	-0.280081	0.246646	0.0710702	-0.104505	0.422221	0.0710702	0.0710702	-0.280081	0.773372	1.12452	0.422221	0.422221	-0.104505	-0.280081	-0.104505	-4.66947	0.246646	0.246646	-2.73814	0.246646	-0.280081	0.597797	-0.280081	0.0710702	0.0710702	-0.104505	-0.104505	-4.31832	0.422221	0.246646
tirofiban	-0.00607088	-0.849618	-0.849618	-0.849618	-0.216958	-1.0605	0.204816	-0.427844	-0.216958	-1.27139	-0.427844	-0.216958	-0.216958	0.415703	-1.27139	-0.216958	0.204816	-0.216958	-0.216958	0.204816	-0.216958	0.204816	-0.427844	-0.216958	-0.427844	0.626589	0.415703	0.415703	0.837476	-0.849618	-0.00607088	-0.216958	-0.00607088	-0.00607088	-9.91775	0.204816	-0.00607088	-6.75445	0.626589	-0.638731	-0.00607088	-0.427844	-0.216958	0.415703	-0.216958	0.204816	-12.8702	-0.216958	-0.00607088
DB07269	-0.0816465	-0.811928	-0.568501	-0.0816465	-0.325074	-0.568501	0.161781	-0.568501	0.161781	-0.811928	-0.325074	0.161781	0.405208	0.405208	-0.811928	-0.325074	0.161781	-0.568501	-0.325074	-0.0816465	-0.325074	0.405208	-0.325074	-0.0816465	-0.325074	1.13549	0.648635	0.161781	0.161781	-0.325074	0.161781	-0.568501	0.161781	-0.568501	-3.2462	0.161781	-0.0816465	-0.325074	0.161781	-0.325074	-0.0816465	-0.811928	-0.0816465	0.405208	-0.325074	0.161781	-8.6016	-0.0816465	0.161781
DB01888	0.301555	-0.0816181	0.301555	0.301555	-0.0816181	0.493141	0.493141	0.301555	0.493141	0.301555	-0.0816181	0.301555	0.493141	0.301555	0.109968	0.301555	0.301555	-0.0816181	0.109968	-0.0816181	0.301555	0.109968	0.493141	-0.464791	0.109968	-0.0816181	-0.656377	0.684727	0.684727	0.493141	0.301555	0.109968	-0.656377	-0.464791	0.684727	0.109968	0.301555	-6.78714	0.493141	0.301555	0.493141	0.493141	0.301555	0.301555	0.109968	0.493141	-4.87128	0.301555	0.301555
DB07333	-0.471379	-0.471379	-0.649042	0.0616129	-0.826706	1.1276	0.0616129	-0.826706	0.239277	-0.293715	-1.00437	0.416941	0.772268	-0.116051	0.949932	0.0616129	0.239277	0.239277	-1.18203	-0.649042	-0.116051	-0.116051	-0.116051	0.416941	-1.00437	0.416941	0.594604	0.416941	0.239277	0.416941	-0.116051	-0.116051	0.0616129	-0.116051	3.43723	-0.116051	0.239277	-2.24802	-0.116051	-1.18203	0.239277	-1.18203	-0.116051	-0.471379	-0.471379	-0.826706	-1.18203	-0.293715	-0.116051
DB03731	0.789261	-0.242677	-0.449064	0.892455	0.0669044	0.892455	0.582873	0.376486	0.582873	0.686067	-0.655452	0.892455	0.892455	0.686067	0.995648	0.892455	0.376486	0.273292	-0.242677	0.0669044	0.892455	-0.965033	0.892455	-0.345871	0.376486	-1.06823	-0.0362893	0.376486	0.479679	0.995648	0.170098	0.0669044	0.273292	-0.552258	-1.99697	0.273292	0.686067	-3.75126	0.892455	0.376486	0.892455	0.582873	0.686067	0.273292	0.273292	0.170098	-4.16404	0.995648	0.686067
DB07229	0.0123843	-0.233191	-0.724341	0.257959	-0.233191	0.257959	0.749109	-0.233191	0.257959	-0.233191	-0.233191	0.257959	0.749109	0.503534	0.0123843	0.0123843	0.257959	-0.233191	-0.478766	0.0123843	0.0123843	0.257959	0.0123843	-0.233191	-0.233191	0.257959	0.503534	0.994684	0.749109	0.503534	0.503534	0.0123843	0.257959	0.0123843	-1.95222	0.0123843	0.257959	-2.44337	0.257959	0.0123843	0.0123843	-0.233191	0.503534	0.257959	0.0123843	0.257959	-7.35487	0.0123843	0.0123843
lgh-447	0.617649	-0.437354	-0.613188	0.265981	-0.26152	0.0901474	0.441815	0.265981	0.265981	-0.437354	-0.789022	0.969317	0.441815	0.617649	-0.26152	0.441815	0.441815	-0.437354	-0.437354	-0.26152	0.441815	0.441815	0.793483	-0.437354	0.265981	-0.0856865	0.0901474	0.0901474	0.441815	0.617649	0.617649	-0.789022	0.0901474	-0.613188	-2.19569	-0.0856865	0.441815	-6.41571	0.441815	0.265981	0.441815	0.969317	0.441815	0.793483	0.0901474	0.617649	-7.99821	0.265981	0.793483
pomalidomide	-0.206708	-0.760945	-0.945691	-0.0219621	-0.576199	0.162784	0.162784	-0.391453	-0.206708	-1.68467	-0.760945	0.901766	1.456	0.162784	-0.576199	-0.391453	0.717021	-0.206708	-0.760945	-0.391453	-0.0219621	-0.0219621	0.162784	0.347529	0.162784	0.717021	-0.0219621	-0.391453	0.717021	-0.206708	0.347529	-0.206708	0.717021	0.162784	-5.0101	0.347529	-0.0219621	-6.11857	0.162784	-0.206708	0.162784	-0.391453	0.162784	-0.0219621	-0.576199	0.347529	-11.1067	-0.0219621	-0.0219621
DB08167	0.173941	-0.225002	-0.823417	0.173941	-0.424474	0.373413	0.173941	-0.0255304	0.373413	-0.225002	-0.823417	0.373413	1.1713	0.373413	0.173941	0.373413	0.373413	-0.0255304	-0.424474	-0.0255304	0.373413	-0.0255304	-0.0255304	0.373413	-0.0255304	-0.225002	-0.623945	0.572884	1.37077	0.373413	0.373413	-0.424474	-0.225002	-0.225002	-3.21708	0.173941	0.572884	-2.21972	0.373413	-0.225002	0.572884	-0.0255304	0.373413	-0.0255304	-0.0255304	-0.225002	-1.82077	0.373413	0.173941
trv-120027	-0.167782	-0.599049	-0.814682	0.0478515	-0.814682	0.263485	-0.383415	-0.814682	0.479118	-1.24595	-0.814682	0.910385	1.12602	0.263485	-0.599049	-0.383415	0.479118	0.0478515	-1.03032	-0.167782	-0.167782	0.0478515	-0.383415	0.263485	-0.167782	0.694752	0.263485	0.263485	0.694752	-0.167782	0.0478515	-1.03032	0.0478515	-0.383415	1.34165	0.0478515	0.263485	-0.167782	-0.167782	-1.03032	0.0478515	-1.03032	0.263485	0.0478515	-0.599049	-0.383415	-5.77425	-0.167782	0.263485
pf-03814735	0.10444	-0.288997	-0.288997	0.10444	-0.288997	0.301158	-0.0922786	-0.0922786	0.497877	-0.0922786	-0.682434	1.28475	1.08803	-0.0922786	0.301158	0.10444	0.694595	-0.485715	-0.682434	-0.485715	0.10444	0.10444	0.301158	-0.0922786	-0.0922786	-0.0922786	-0.288997	0.694595	1.08803	0.497877	0.10444	-0.485715	-0.288997	-0.682434	2.26834	-0.485715	0.301158	0.301158	0.10444	-0.288997	0.301158	0.301158	0.10444	0.10444	-0.0922786	0.10444	-0.682434	0.10444	0.497877
DB05875	-0.104186	-0.52979	-1.5938	0.108616	-0.742592	0.747021	0.108616	-0.742592	-0.104186	-1.1682	-1.1682	0.959823	0.534219	0.747021	-0.316988	-0.104186	0.321417	0.108616	-1.1682	-0.316988	-0.104186	0.108616	-0.104186	-0.104186	-0.316988	0.108616	0.959823	-0.104186	0.321417	0.321417	-0.316988	-0.955394	0.747021	-0.316988	-0.104186	-0.104186	0.108616	1.17262	-0.104186	-0.742592	-0.104186	-0.742592	0.108616	0.321417	-0.52979	-0.316988	-4.14742	-0.104186	0.321417
DB07790	-0.184098	-0.651643	0.0496739	0.0496739	-0.651643	0.283446	0.0496739	-0.417871	0.517218	-0.651643	-0.184098	0.283446	1.21854	0.0496739	-0.184098	-0.184098	0.517218	-0.651643	-0.885415	-0.184098	-0.417871	0.283446	0.0496739	0.0496739	-0.184098	0.750991	-0.184098	0.283446	0.283446	0.0496739	0.283446	-0.417871	-0.417871	-0.184098	1.21854	-0.184098	0.0496739	-1.35296	0.0496739	-0.651643	0.0496739	-0.184098	0.283446	0.283446	-0.417871	-0.184098	-2.75559	0.0496739	0.283446
wnt-974	-0.462875	-0.158277	-0.767474	0.146322	-1.22437	1.51702	-0.919773	-1.07207	0.298622	-0.462875	-0.767474	1.06012	1.36472	-0.00597716	1.06012	-0.462875	0.450921	-0.158277	-1.52897	-0.919773	-0.158277	-0.158277	0.75552	0.75552	-0.00597716	0.60322	0.298622	-0.615175	-0.158277	0.60322	-0.615175	-1.37667	0.907819	-0.310576	3.34461	-0.158277	-0.00597716	3.64921	-0.919773	-1.07207	-0.310576	-1.22437	0.146322	0.298622	-0.462875	-0.615175	2.58311	0.146322	0.146322
DB07728	-0.00826213	-0.684427	-1.1352	0.217126	-0.909815	0.893291	0.217126	-0.459039	0.442514	-0.684427	-0.684427	0.442514	1.34407	0.442514	0.442514	-0.00826213	0.217126	-0.00826213	-1.1352	-0.459039	-0.00826213	-0.00826213	0.217126	0.442514	-0.459039	0.667902	0.442514	0.217126	0.217126	0.217126	-0.00826213	-0.684427	0.442514	-0.459039	1.56946	-0.00826213	0.217126	2.92178	0.217126	-0.459039	-0.00826213	-0.909815	0.217126	0.217126	-0.23365	-0.23365	-1.81137	0.217126	0.442514
cerc-301	0.816899	-0.987749	0.365737	-0.536587	0.365737	-0.0854251	0.140156	0.140156	0.140156	-0.311006	-0.762168	0.365737	0.591318	0.591318	0.140156	0.591318	0.591318	-0.536587	-0.0854251	0.140156	0.365737	-0.311006	0.816899	-0.536587	0.365737	-0.0854251	-0.536587	-0.0854251	0.591318	-0.536587	0.140156	-0.762168	-0.311006	-0.762168	-7.75518	0.140156	0.365737	-2.7924	0.816899	-0.0854251	0.816899	-0.0854251	-0.0854251	0.816899	-0.0854251	0.365737	-7.98076	0.816899	0.365737
aminopentamide	0.423428	-0.223983	0.0997228	0.261576	-0.223983	-0.0621298	0.585281	-0.0621298	0.0997228	-0.223983	-0.385835	0.585281	1.39454	0.423428	0.0997228	0.261576	0.908986	0.0997228	-0.223983	0.423428	0.261576	0.0997228	0.585281	-0.0621298	0.261576	-0.0621298	-0.547688	-0.0621298	0.585281	-0.0621298	0.261576	-0.223983	-0.0621298	-0.223983	-5.88883	0.585281	0.261576	-6.53624	0.423428	-0.223983	0.423428	0.0997228	0.585281	0.747134	-0.0621298	0.423428	-9.44959	0.585281	0.423428
DB07936	-0.639131	-0.31837	-0.959893	0.00239151	-0.639131	0.643914	-0.31837	-0.639131	0.00239151	-0.959893	-0.639131	0.643914	1.28544	0.323153	-0.31837	-0.31837	0.00239151	-0.31837	-0.959893	-0.31837	-0.31837	0.00239151	0.00239151	0.323153	0.00239151	0.964676	0.643914	-0.31837	0.643914	0.00239151	0.323153	-0.31837	0.323153	-0.31837	3.21001	0.323153	0.00239151	2.88924	-0.31837	-0.31837	-0.31837	-1.28065	0.323153	0.323153	-0.31837	-0.31837	0.00239151	0.00239151	0.323153
DB02454	0.247829	-0.359719	-1.11915	0.551602	-0.207832	1.00726	0.399715	-0.359719	0.399715	0.247829	-1.42293	0.399715	1.31104	0.247829	0.703489	0.247829	0.551602	-0.055945	-0.815379	-0.207832	0.399715	-0.055945	0.0959418	0.399715	-0.359719	-0.207832	0.551602	1.00726	1.00726	0.703489	0.0959418	-0.055945	0.551602	-0.207832	1.61481	-0.055945	0.399715	1.7667	0.399715	-0.359719	0.551602	-0.967266	0.0959418	-0.359719	-0.207832	-0.359719	2.67802	0.703489	-0.055945
gramicidin d	0.654389	-0.228411	-0.0518509	-0.228411	-0.228411	0.477829	-0.228411	0.124709	0.124709	-0.404971	-0.934651	1.00751	0.477829	0.654389	-0.0518509	0.477829	0.830949	0.124709	-0.404971	-0.0518509	0.477829	-0.228411	0.477829	-0.404971	0.124709	-0.0518509	-0.228411	-0.0518509	0.477829	-0.0518509	0.124709	-0.758091	-0.228411	-0.934651	-2.70025	0.124709	0.477829	-6.23145	0.654389	-0.404971	0.654389	-0.228411	0.124709	0.830949	-0.228411	-0.0518509	-8.35017	0.301269	0.830949
DB04144	-0.669861	-0.974364	-0.974364	-0.0608564	-0.669861	0.548149	0.852651	-0.974364	-0.0608564	-0.669861	-0.974364	0.243646	1.76616	-0.0608564	-0.0608564	-0.669861	0.548149	-0.0608564	-1.27887	-0.365359	-0.669861	0.243646	-0.974364	0.852651	-0.974364	1.15715	1.15715	0.243646	0.243646	0.548149	-0.0608564	-0.0608564	0.243646	-0.0608564	4.20218	-0.0608564	-0.0608564	2.98417	-0.0608564	-1.27887	-0.0608564	-1.27887	-0.365359	-0.669861	-0.669861	-0.669861	3.28867	-0.365359	-0.365359
hematin	-1.1598	-0.0341302	0.416136	-0.484396	-1.1598	0.416136	-0.259263	-1.1598	-0.259263	-0.0341302	0.641269	0.866402	0.191003	-0.0341302	0.191003	-1.1598	-0.0341302	0.641269	-0.709529	-0.709529	-0.709529	-0.0341302	-0.259263	0.416136	-0.259263	0.866402	1.5418	0.641269	0.641269	1.31667	0.191003	0.191003	0.641269	0.191003	1.76693	0.416136	-0.484396	-0.934663	-1.1598	-0.484396	-0.934663	-0.934663	0.191003	0.191003	-0.709529	-0.259263	-0.484396	-0.709529	-0.0341302
ly-2090314	-0.515695	-0.941087	-0.728391	-0.515695	-0.728391	-0.302999	0.335089	-0.941087	-0.302999	-1.15378	-0.941087	0.973178	1.39857	-0.0903028	-0.941087	-0.728391	0.760482	-0.302999	-0.728391	-0.302999	-0.515695	-0.302999	-0.302999	0.335089	0.122393	1.18587	0.335089	0.335089	0.547785	0.122393	0.335089	-0.0903028	1.18587	0.122393	-3.06805	0.547785	-0.302999	1.18587	-0.302999	-0.728391	-0.0903028	-0.941087	-0.302999	-0.302999	-0.728391	0.122393	-7.32197	-0.302999	-0.0903028
DB14092	-0.843527	-0.255344	-0.0592832	0.5289	-1.23565	0.921022	-0.255344	-0.843527	-0.0592832	0.136778	0.724961	-0.0592832	0.724961	-0.0592832	0.724961	-0.451405	0.136778	-0.255344	-0.843527	-0.255344	-0.647466	-0.255344	0.724961	0.921022	-0.255344	0.5289	0.724961	0.136778	0.332839	0.5289	-0.255344	-0.451405	-0.0592832	0.332839	-0.647466	-0.0592832	-0.0592832	-0.843527	-0.647466	-0.647466	-0.843527	-0.647466	0.332839	0.5289	-1.03959	-0.451405	-5.35293	-0.0592832	-0.451405
DB02724	-0.390544	-0.570275	-0.390544	-0.0310812	-1.2892	0.867576	-0.570275	-0.929738	-0.0310812	-0.390544	-0.210813	0.687844	0.687844	0.14865	0.328382	-0.210813	0.508113	-0.0310812	-0.390544	-0.390544	-0.390544	-0.570275	0.687844	1.22704	-0.0310812	0.687844	1.04731	-0.210813	0.14865	0.867576	-0.0310812	-0.210813	0.328382	-0.570275	-3.26625	-0.0310812	-0.0310812	-1.82839	-0.0310812	-0.750007	-0.0310812	-0.570275	0.14865	0.867576	-0.750007	-0.390544	-7.5798	0.14865	0.328382
cra_9076	0.110698	-0.0799585	-0.270615	0.492011	-0.0799585	-0.0799585	0.873325	0.110698	0.492011	-0.270615	0.110698	0.301355	1.25464	0.110698	-0.0799585	0.301355	-0.0799585	0.110698	-0.461272	0.110698	0.301355	0.110698	0.301355	-0.0799585	0.110698	-0.270615	-0.651928	0.873325	0.873325	0.301355	0.492011	-0.461272	-0.461272	-0.0799585	-4.08375	0.110698	0.301355	-6.18097	0.301355	0.110698	0.301355	0.492011	0.492011	0.110698	0.301355	0.492011	-9.04082	0.301355	0.110698
DB08623	0.454954	-0.417723	-0.199553	-0.199553	-0.199553	0.0186157	0.0186157	0.236785	0.0186157	-1.07223	-0.417723	0.891292	1.10946	0.673123	-0.635892	0.236785	0.673123	-0.199553	-0.417723	0.0186157	0.236785	0.0186157	0.673123	-0.199553	0.454954	0.0186157	-0.854061	0.0186157	1.10946	-0.199553	0.236785	-0.635892	-0.199553	-0.417723	-2.59941	0.454954	0.454954	-1.07223	0.454954	-0.199553	0.454954	0.236785	0.454954	0.454954	-0.199553	0.454954	-6.52646	0.454954	0.673123
DB08569	0.0592904	-0.715147	-0.715147	-0.457001	-0.973293	0.575582	0.0592904	-0.715147	-0.198855	-1.23144	-0.715147	1.09187	0.833728	0.317436	-0.198855	-0.198855	0.575582	-0.198855	-1.23144	-0.457001	-0.198855	0.575582	0.317436	-0.198855	-0.198855	0.833728	-0.198855	-0.198855	0.317436	0.317436	0.0592904	-0.973293	0.575582	-0.715147	-0.973293	-0.198855	0.0592904	4.44777	0.0592904	-0.715147	0.0592904	0.0592904	-0.198855	0.833728	-0.457001	0.0592904	-1.48958	0.0592904	0.575582
DB08035	0.46476	-0.119513	0.0752449	0.270002	-0.119513	1.04903	0.270002	0.0752449	0.270002	0.270002	-0.31427	0.270002	0.659517	0.659517	0.659517	0.46476	0.659517	0.270002	-0.31427	-0.119513	0.46476	0.46476	0.659517	-0.509027	0.0752449	-0.31427	-0.703785	-0.119513	0.270002	-0.119513	0.270002	-0.31427	-0.31427	-0.509027	-2.65136	0.0752449	0.46476	-3.8199	0.46476	0.0752449	0.46476	-0.31427	0.0752449	0.659517	0.0752449	0.270002	-3.04087	0.46476	0.270002
DB02091	0.589219	0.121066	-0.503138	0.121066	-0.0349851	-0.347087	-0.0349851	0.277117	0.277117	-0.503138	-0.0349851	0.277117	0.277117	0.589219	-0.503138	0.277117	0.433168	-0.191036	0.121066	0.277117	0.433168	0.277117	0.433168	-0.191036	0.277117	-0.191036	-0.347087	0.121066	0.901322	-0.347087	-0.0349851	-0.347087	-0.815241	-0.503138	-7.36939	0.121066	0.589219	-6.90123	0.589219	0.121066	0.277117	0.433168	0.433168	0.745271	0.121066	0.433168	-9.5541	0.589219	0.433168
angiotensin ii	0.645764	-0.703759	-0.973663	0.105955	-0.16395	-0.433854	-0.16395	-0.16395	0.37586	-0.703759	-0.973663	0.37586	1.18557	0.915669	-0.433854	0.37586	0.105955	-0.433854	-0.433854	-0.16395	0.37586	0.105955	-0.16395	0.105955	0.105955	-0.16395	-0.16395	0.37586	1.45548	-0.703759	0.105955	-0.973663	-0.973663	-0.703759	1.45548	-0.16395	0.37586	-0.973663	0.37586	-0.16395	0.37586	-1.24357	0.37586	0.37586	-0.16395	-0.16395	-6.64166	0.645764	0.105955
DB01301	-1.18723	-0.596865	-0.596865	0.190287	-0.990441	1.37102	-0.400077	-1.5808	-0.203289	-0.400077	-0.400077	0.977439	-0.0065005	0.190287	0.387075	-0.990441	-0.203289	-0.0065005	-0.990441	-0.596865	-0.400077	-0.203289	-0.0065005	0.387075	-0.203289	0.977439	1.17423	-0.400077	-0.0065005	0.780651	-0.203289	0.387075	1.17423	-0.0065005	3.92926	0.190287	-0.400077	4.51962	-0.990441	-0.400077	-0.596865	-1.97438	-0.0065005	-0.400077	-0.793653	-0.400077	1.96138	-0.0065005	-0.0065005
vandetanib	0.172396	-0.423961	-0.0263895	-0.622746	-0.423961	0.172396	-0.225175	-0.225175	-0.225175	-1.41789	-0.423961	0.967538	0.371182	-0.0263895	-0.821532	-0.225175	0.967538	0.371182	-0.423961	-0.225175	-0.225175	0.172396	0.172396	-0.0263895	0.172396	0.371182	-0.423961	-0.0263895	0.768753	-0.0263895	-0.0263895	-0.423961	0.172396	-0.622746	-4.39967	0.371182	0.172396	-1.61667	0.371182	-0.821532	0.172396	-0.225175	-0.423961	0.569967	-0.622746	0.172396	-9.5681	-0.0263895	0.371182
DB08350	0.59113	-0.674669	-0.0417695	-0.0417695	-0.252736	0.380164	0.169197	-0.252736	-0.0417695	-0.463703	-1.0966	0.380164	1.22403	0.59113	0.380164	0.380164	0.802097	-0.674669	-0.463703	-0.252736	0.380164	-0.0417695	0.59113	-0.463703	0.59113	0.169197	-1.0966	-0.252736	0.380164	-0.463703	0.380164	-0.674669	-0.0417695	-0.885636	-2.3624	-0.0417695	0.380164	2.7008	0.59113	-0.0417695	0.59113	-0.674669	-0.0417695	0.59113	-0.0417695	0.169197	-3.83917	0.59113	0.59113
DB07339	0.52042	-0.759215	-0.617033	0.378238	-0.33267	1.37351	0.378238	0.0938749	-0.0483067	-0.0483067	-0.759215	1.23133	0.662601	0.662601	0.52042	0.52042	0.662601	0.0938749	0.0938749	-0.33267	0.378238	-1.47012	1.65787	-0.33267	0.52042	-0.474851	0.52042	-0.33267	0.236056	0.946964	-0.0483067	-0.0483067	0.804783	-0.617033	-0.759215	0.378238	0.378238	0.52042	0.52042	0.0938749	0.662601	0.236056	0.236056	0.52042	-0.474851	0.378238	-2.46539	0.662601	0.236056
lenalidomide	-0.0808161	-0.909662	-1.07543	-0.578124	-0.578124	-0.0808161	-0.246585	-0.412354	-0.412354	-1.90428	-1.07543	1.74264	1.24534	0.084953	-1.2412	-0.412354	1.07957	-0.0808161	-0.578124	-0.578124	-0.246585	-0.0808161	-0.246585	0.416491	-0.0808161	0.58226	0.58226	-0.578124	0.58226	0.416491	0.084953	-0.909662	0.913799	-0.0808161	-5.71697	0.416491	-0.0808161	-6.54581	-0.0808161	-0.743893	0.250722	-0.246585	0.084953	-0.246585	-0.909662	0.250722	-8.70081	-0.246585	0.416491
degarelix	-0.150958	-0.150958	-1.02087	0.197007	-0.672906	0.37099	-0.150958	-0.324941	0.0230247	-1.54282	0.0230247	1.06692	0.892938	0.197007	-0.672906	-0.324941	0.544973	0.0230247	-1.02087	0.0230247	-0.150958	-0.150958	0.544973	0.718956	0.0230247	0.197007	0.197007	0.197007	1.06692	0.0230247	-0.150958	-0.846889	0.544973	-0.324941	-1.19485	0.0230247	0.197007	-4.84849	-0.324941	-0.498923	-0.324941	0.0230247	0.37099	0.544973	-0.672906	0.37099	-9.19806	0.197007	0.544973
colistin	-0.00820192	-0.355596	-1.74517	0.339193	-0.529294	1.38138	-0.529294	-0.702991	0.165495	-0.702991	-1.57148	1.20768	0.860284	0.339193	0.51289	-0.00820192	0.339193	0.165495	-1.22408	-0.355596	0.165495	-0.355596	0.51289	0.51289	0.339193	0.339193	0.686587	-0.181899	0.339193	0.51289	-0.00820192	-0.702991	0.860284	-0.702991	3.46574	-0.181899	0.165495	3.81314	-0.00820192	-0.702991	0.339193	-1.57148	0.165495	0.165495	-0.355596	-0.529294	3.29205	0.51289	0.165495
DB07791	-0.0180337	-0.888789	-0.0180337	0.199655	-0.6711	0.417344	0.417344	-0.453412	0.635033	-0.0180337	-0.235723	0.199655	1.50579	-0.0180337	-0.0180337	-0.0180337	-0.0180337	-0.6711	-0.6711	-0.235723	-0.235723	-0.235723	0.199655	0.199655	-0.235723	0.635033	-0.235723	-0.0180337	0.199655	0.199655	0.199655	-0.888789	-0.0180337	-0.453412	2.15886	-0.235723	0.199655	1.50579	0.199655	-0.6711	0.199655	-0.0180337	0.199655	0.417344	-0.235723	-0.235723	-0.6711	0.199655	0.199655
DB06844	0.35348	-1.01249	-0.557166	0.35348	-0.329505	0.581142	1.03646	-0.329505	0.125819	0.125819	-1.46781	0.581142	0.808803	0.581142	0.35348	0.125819	0.581142	-0.557166	-0.784828	-0.557166	0.125819	0.125819	0.125819	-0.101843	0.125819	0.35348	0.35348	-0.101843	-0.101843	0.35348	0.125819	-0.329505	0.35348	-0.557166	1.03646	-0.101843	0.125819	-1.69547	0.808803	-0.557166	0.581142	-1.01249	-0.101843	0.35348	-0.101843	0.125819	-4.42741	0.581142	0.125819
bamifylline	0.931387	-0.670051	-0.37888	-0.233295	0.203461	0.0578753	-0.08771	0.349046	-0.08771	-0.961222	-1.25239	0.640216	0.0578753	0.640216	-0.37888	0.640216	0.931387	-0.524466	0.0578753	-0.524466	0.785802	0.349046	0.931387	-0.233295	0.640216	0.0578753	-1.39798	0.494631	0.640216	0.349046	0.349046	-0.524466	-0.37888	-1.25239	-7.22139	0.0578753	0.494631	-5.47436	0.931387	0.0578753	0.785802	0.494631	-0.524466	0.785802	0.0578753	0.494631	-8.0949	0.785802	0.494631
DB06828	0.434185	-0.0495024	-0.210732	-0.0495024	0.272956	-0.371961	0.595414	0.272956	0.272956	-0.210732	-0.0495024	0.595414	0.111727	0.272956	-0.53319	0.434185	0.111727	0.272956	0.111727	-0.0495024	0.272956	0.272956	-0.0495024	-0.53319	-0.0495024	-0.210732	-0.0495024	0.111727	0.111727	0.434185	0.272956	-0.210732	-0.53319	-0.371961	-7.46604	-0.210732	0.272956	-7.7885	0.756644	0.111727	0.434185	0.595414	-0.0495024	0.595414	0.272956	0.434185	-9.4008	0.111727	0.595414
lgd-2226	0.366971	-0.37969	-0.193025	0.180306	-0.00635942	0.366971	0.366971	-0.00635942	-0.00635942	-0.193025	-0.753021	1.11363	0.553637	0.366971	0.180306	0.180306	0.366971	-0.193025	-0.566356	-0.37969	0.366971	-0.193025	0.553637	-0.193025	0.366971	-0.37969	-0.566356	-0.00635942	0.553637	0.553637	0.553637	-0.00635942	0.180306	-0.753021	-4.113	-0.00635942	-0.00635942	-3.92633	0.366971	0.180306	0.366971	0.180306	0.180306	0.740302	-0.00635942	0.553637	-8.4063	0.366971	0.553637
cerdulatinib	0.183332	-0.409878	-0.854785	0.331634	-0.55818	1.22145	-0.113273	-0.409878	0.628239	0.331634	-1.15139	0.628239	1.81466	0.331634	0.776541	0.331634	0.331634	-0.113273	-1.15139	-0.55818	0.479936	0.183332	0.331634	0.628239	0.0350293	0.0350293	0.183332	0.0350293	0.479936	0.776541	0.479936	-1.15139	0.331634	-0.706483	3.14938	-0.261576	0.479936	0.479936	0.183332	-0.409878	0.479936	-1.00309	0.183332	0.183332	0.0350293	-0.409878	3.14938	0.479936	0.183332
voruciclib	-0.405054	0.287511	-0.405054	0.287511	0.0566559	0.0566559	0.287511	0.0566559	-0.174199	0.0566559	0.287511	0.287511	-1.32847	-0.174199	-0.405054	-0.174199	-0.635909	0.518366	-0.174199	0.0566559	-0.174199	-0.174199	-0.174199	0.0566559	0.0566559	0.287511	1.21093	0.980076	0.980076	0.749221	0.287511	0.518366	0.749221	0.287511	-5.02215	0.0566559	0.0566559	-6.63814	-0.174199	0.749221	-0.635909	0.287511	0.0566559	-0.405054	0.0566559	0.749221	-11.2552	-0.405054	-0.174199
hymenialdisine	-0.0832671	-0.251667	-0.420067	-0.0832671	-0.251667	-0.251667	0.253533	-0.0832671	-0.0832671	-0.756867	-0.0832671	0.085133	-0.0832671	0.085133	-1.09367	-0.251667	0.421933	-0.251667	0.085133	0.085133	0.085133	-0.420067	-0.0832671	0.421933	0.253533	0.253533	-0.0832671	0.421933	1.43233	-0.251667	0.085133	0.421933	0.253533	0.421933	-8.84007	0.421933	0.085133	-6.81927	0.253533	0.085133	-0.0832671	0.085133	0.085133	-0.0832671	-0.251667	0.758733	-10.1873	-0.0832671	-0.420067
DB03916	0.559454	-0.183525	-0.926504	0.410858	0.113666	-0.183525	0.410858	0.559454	0.262262	-0.480717	-0.332121	0.856645	0.708049	0.559454	-0.183525	0.708049	0.559454	-0.183525	-0.480717	0.262262	0.559454	0.410858	0.708049	-0.332121	-0.0349293	-0.332121	-0.480717	0.410858	1.00524	0.410858	0.113666	-0.332121	-0.777908	-0.480717	-1.66948	-0.332121	0.559454	-5.68157	0.856645	-0.0349293	0.559454	1.30243	0.708049	0.708049	0.113666	0.410858	-7.76191	0.410858	0.856645
DB04673	-0.302865	-0.806094	-0.638351	0.032621	-0.638351	1.37457	0.368107	-1.30932	0.368107	0.032621	-1.30932	0.871336	1.20682	0.368107	0.703593	-0.302865	0.53585	-0.135122	-1.14158	-0.302865	-0.302865	0.368107	0.032621	0.53585	-0.302865	0.53585	0.368107	-0.135122	-0.135122	0.368107	0.032621	-0.470608	0.53585	-0.470608	2.88425	0.032621	0.032621	3.55522	0.032621	-1.14158	0.200364	-1.81255	-0.135122	0.368107	-0.638351	-0.638351	3.052	0.200364	0.200364
DB06921	-0.169947	-0.679629	-0.169947	-0.169947	-0.169947	-0.424788	0.339735	-0.424788	0.0848943	-0.424788	-0.169947	0.0848943	0.594577	0.339735	-0.424788	-0.169947	0.339735	-0.169947	-0.169947	-0.169947	-0.424788	0.594577	-0.424788	-0.169947	-0.424788	0.849418	0.594577	-0.169947	-0.169947	-0.424788	0.339735	-0.424788	0.0848943	-0.679629	-2.46352	0.0848943	0.0848943	-0.93447	0.339735	-0.424788	0.0848943	-0.93447	0.0848943	0.339735	-0.424788	0.0848943	-8.5797	-0.169947	0.0848943
etymemazine	0.226969	-0.938408	-0.705332	-0.00610625	-0.472257	0.460044	0.460044	-0.472257	-0.472257	-0.472257	-0.472257	0.69312	-0.705332	0.69312	-0.239182	-0.00610625	0.226969	-0.00610625	-0.472257	-0.472257	0.226969	-0.239182	0.460044	-0.00610625	0.226969	0.460044	0.460044	0.460044	0.69312	0.460044	-0.00610625	0.226969	0.69312	-0.705332	-5.83299	0.460044	-0.00610625	-2.80301	0.460044	-0.00610625	-0.00610625	-0.00610625	-0.239182	0.226969	-0.239182	0.69312	-8.16374	0.460044	-0.00610625
gs-9191	0.313223	-0.549279	-0.549279	0.0975975	-0.333654	-0.118028	0.313223	-0.118028	0.313223	-0.333654	-1.19616	1.17573	1.8226	0.528849	-0.333654	0.313223	0.313223	-0.118028	-0.764905	-0.333654	0.313223	0.0975975	-0.333654	-0.333654	-0.118028	0.0975975	-0.333654	0.313223	0.9601	0.528849	0.313223	-0.549279	-0.333654	-0.549279	2.46948	-0.333654	0.313223	1.39135	0.313223	-0.333654	0.528849	-0.118028	0.313223	0.0975975	-0.333654	-0.118028	-0.764905	0.313223	0.528849
nazartinib	0.126227	-0.266483	-0.855549	-0.266483	-0.659194	-0.0701283	-0.266483	0.126227	-0.266483	-1.44461	-0.266483	0.715292	0.518937	0.715292	-0.855549	-0.0701283	0.518937	-0.659194	-0.462839	-0.462839	0.126227	-0.0701283	0.911647	-0.266483	0.126227	0.322582	-0.266483	-1.0519	0.126227	-0.266483	0.126227	-0.855549	0.126227	-0.462839	-6.94256	0.322582	0.322582	-7.92433	0.126227	0.322582	0.126227	0.911647	0.126227	0.715292	-0.0701283	0.911647	-10.6733	0.126227	0.518937
DB06835	0.184634	-0.728793	0.184634	-0.0437228	-0.0437228	-0.272079	0.184634	0.41299	0.184634	-0.0437228	0.41299	-0.0437228	0.869704	0.184634	-0.728793	0.184634	0.184634	-0.500436	0.41299	-0.272079	-0.0437228	0.184634	-0.0437228	-0.0437228	-0.272079	0.869704	0.869704	-0.272079	-0.728793	-0.272079	0.41299	-0.272079	-0.272079	-0.728793	-3.69743	-0.0437228	0.184634	-4.15414	0.869704	-0.0437228	0.41299	-0.0437228	0.184634	-0.0437228	-0.0437228	0.41299	-11.0048	-0.0437228	-0.0437228
udenafil	-0.682993	-0.997866	-1.47018	-0.210682	-0.682993	-0.368119	0.576502	-0.368119	-0.368119	-1.94249	-0.368119	1.20625	1.04881	0.104192	-1.47018	-0.368119	0.576502	0.261629	-0.682993	-0.0532452	-0.682993	0.576502	-0.682993	0.104192	-0.840429	0.576502	1.36369	0.261629	0.419065	0.733939	-0.210682	0.104192	-0.0532452	0.261629	-5.4061	-0.0532452	0.104192	-8.86971	0.419065	-0.840429	0.104192	0.104192	0.261629	0.261629	-0.682993	0.104192	-9.18458	-0.997866	0.261629
volixibat	-0.979046	-0.979046	-0.459702	-0.459702	-1.49839	0.578984	0.578984	-1.49839	-0.459702	-0.979046	-0.200031	0.838656	1.09833	0.0596408	-0.200031	-1.23872	0.578984	-0.200031	-1.49839	-0.459702	-0.979046	-0.200031	-0.459702	0.578984	-0.719374	0.838656	1.358	-0.719374	0.319312	0.0596408	-0.459702	-0.200031	0.838656	0.578984	1.87734	0.319312	-0.459702	1.87734	-0.719374	-0.979046	-0.719374	-0.979046	0.0596408	0.0596408	-1.23872	-0.459702	-2.01773	-0.719374	-0.200031
enviomycin	0.420698	-0.213699	-0.530898	-0.0551	-0.213699	-0.213699	-0.372298	0.103499	0.262098	-1.16529	-0.848096	1.05509	1.05509	0.579297	-0.530898	0.262098	0.737896	-0.372298	-0.530898	-0.213699	0.420698	-0.0551	0.737896	0.262098	0.262098	-0.0551	-0.530898	-0.213699	0.737896	-0.213699	0.103499	-1.16529	-0.0551	-1.0067	-6.39907	-0.0551	0.262098	-6.08187	0.262098	-0.0551	0.420698	0.103499	0.262098	0.737896	-0.0551	0.420698	-9.57105	0.579297	0.579297
nedocromil	-0.247805	-0.046995	-1.25186	-0.046995	-0.247805	-0.046995	0.354625	-0.247805	-0.247805	-1.25186	0.153815	0.555435	0.153815	0.153815	-1.45267	-0.448615	-0.046995	0.354625	-0.649425	-0.046995	-0.247805	-0.046995	-0.046995	0.153815	0.153815	0.354625	0.354625	0.555435	1.15787	0.354625	0.354625	-0.046995	0.555435	-0.046995	-7.07535	0.354625	-0.046995	-6.0713	-0.046995	0.153815	-0.649425	0.555435	0.153815	0.354625	-0.247805	0.957055	-11.2924	-0.448615	-0.046995
topotecan	-0.215039	-0.95749	-1.20497	-0.710007	-0.710007	-0.462523	-0.215039	-0.710007	0.0324443	-1.45246	-0.95749	1.02238	0.527412	0.0324443	-1.20497	-0.710007	0.527412	-0.215039	-0.710007	-0.710007	-0.462523	-0.215039	-0.710007	0.279928	-0.462523	0.774895	1.02238	0.279928	0.774895	0.279928	0.0324443	-0.710007	0.774895	-0.215039	-0.462523	0.0324443	0.0324443	1.26986	0.0324443	-0.710007	-0.215039	-0.710007	-0.462523	-0.215039	-0.710007	0.0324443	-2.93736	-0.215039	0.279928
tradipitant	-0.202765	-0.0128977	0.176969	-0.0128977	-0.962233	0.176969	-0.772366	-0.582499	-0.202765	-0.772366	0.366837	0.746571	0.366837	-0.202765	-0.202765	-0.392632	0.366837	-0.392632	-0.582499	-0.202765	-0.202765	0.176969	0.556704	0.366837	0.366837	1.12631	0.366837	-0.0128977	-0.0128977	0.176969	0.556704	-0.582499	0.176969	-0.392632	-0.0128977	-0.202765	-0.392632	-5.13931	-0.392632	-0.202765	-0.392632	-0.0128977	-0.0128977	0.556704	-0.202765	0.366837	-9.50625	-0.0128977	0.176969
DB01884	0.34842	-0.204274	-0.535891	1.01165	-0.64643	1.34327	0.680037	-0.204274	0.790576	1.12219	-0.64643	0.790576	1.34327	0.237881	1.34327	0.680037	0.0168035	0.34842	-0.978046	-0.204274	0.790576	-0.867507	1.12219	-0.204274	0.34842	-0.425352	-0.535891	0.901114	0.901114	1.12219	0.458959	-0.535891	0.127342	-0.64643	-0.867507	0.127342	0.458959	-2.96775	0.34842	0.237881	0.458959	0.569498	0.569498	0.237881	0.237881	0.34842	-1.9729	0.901114	0.237881
DB02562	0.142145	-0.340292	-1.30517	-0.0186674	-0.822729	0.624582	-0.0186674	-0.0186674	-0.340292	-1.7876	-0.501105	1.10702	1.10702	0.302957	-0.17948	0.142145	0.624582	-0.17948	-0.822729	-0.501105	0.302957	0.142145	1.26783	0.142145	0.302957	-0.0186674	-0.501105	-0.0186674	0.946207	0.946207	0.142145	-0.340292	0.302957	-0.17948	0.624582	-0.0186674	0.302957	-5.00385	0.142145	0.142145	0.142145	1.10702	0.46377	0.624582	-0.340292	0.946207	-7.41604	0.142145	0.624582
sc45647	-0.659855	-0.264691	-0.462273	0.72322	-0.0671088	0.525638	1.31597	-0.264691	0.130473	-0.0671088	-0.0671088	0.130473	0.525638	0.130473	-0.264691	-0.264691	-0.462273	0.130473	-0.0671088	-0.659855	-0.0671088	-0.0671088	-0.857437	0.525638	-0.264691	0.525638	1.11838	-0.0671088	0.72322	1.51355	-0.0671088	0.920802	0.525638	0.328055	0.72322	0.130473	-0.0671088	-4.80908	0.130473	0.525638	-0.0671088	-0.0671088	0.525638	-1.05502	-0.264691	0.525638	-5.79699	0.130473	-0.264691
DB04004	0.421937	-0.444886	-1.16724	-0.155945	-0.155945	-1.02277	0.277466	0.421937	0.132996	-1.45618	-0.0114745	0.999818	0.999818	0.566407	-1.45618	0.132996	0.710877	-0.300415	-0.300415	0.277466	0.277466	0.132996	0.421937	-0.444886	0.277466	-0.155945	-0.444886	-0.300415	0.855348	-0.155945	0.277466	-0.444886	-0.300415	-0.0114745	-7.23499	0.277466	0.421937	-7.52393	0.566407	0.132996	0.421937	0.855348	0.855348	0.710877	-0.0114745	0.855348	-8.82417	0.132996	0.710877
DB02573	-1.09578	-0.552262	-0.552262	0.353604	-1.27696	1.44064	-0.189916	-1.6393	-0.00874255	0.534777	-0.371089	0.534777	0.715951	-0.552262	1.0783	-0.733436	0.172431	-0.189916	-1.45813	-0.552262	-0.733436	0.172431	0.534777	0.534777	-0.552262	0.534777	1.25947	0.353604	-0.189916	1.25947	-0.371089	-0.371089	0.715951	-0.00874255	3.97707	-0.189916	-0.371089	2.52768	-0.914609	-1.27696	-0.733436	-0.914609	-0.189916	0.172431	-0.914609	-0.733436	2.70886	-0.371089	-0.552262
tak-733	0.422437	-0.366966	0.106676	0.106676	-0.0512045	0.106676	0.106676	0.422437	-0.0512045	-0.524846	-0.0512045	0.580318	0.106676	0.264557	-0.366966	0.264557	0.580318	-0.366966	-0.0512045	-0.209085	0.264557	-0.0512045	0.738199	-0.209085	0.422437	0.106676	-0.366966	0.580318	0.896079	0.106676	0.264557	-0.682727	-0.209085	-0.682727	-4.31398	-0.0512045	0.264557	-6.05067	0.580318	0.264557	0.106676	1.05396	0.106676	0.422437	-0.0512045	0.580318	-8.261	0.106676	0.580318
rogaratinib	-0.0862154	-1.06057	-0.816978	0.157372	-0.57339	-0.329803	0.644547	-0.57339	-0.0862154	-1.06057	-0.329803	0.644547	1.37531	0.40096	-1.06057	-0.329803	0.888135	-0.57339	-0.57339	-0.0862154	-0.329803	0.644547	-0.0862154	0.40096	-0.329803	1.13172	0.40096	-0.0862154	-0.0862154	-0.0862154	0.157372	0.157372	0.40096	-0.0862154	-0.816978	-0.0862154	-0.0862154	1.37531	-0.0862154	-0.57339	-0.0862154	-0.0862154	0.157372	0.40096	-0.57339	0.157372	-6.66308	-0.0862154	0.157372
milvexian	-0.307189	-0.307189	-1.47328	0.159246	-0.540407	-0.540407	0.392463	-0.0739718	-0.0739718	-1.00684	-0.0739718	1.09212	1.09212	-0.0739718	-0.540407	-0.0739718	0.392463	0.392463	-1.24006	0.159246	-0.307189	0.625681	-0.540407	-0.307189	-0.773625	-0.307189	0.858899	0.858899	1.32533	0.858899	-0.0739718	-0.540407	-0.0739718	0.392463	1.55855	-0.0739718	0.392463	-7.0705	-0.0739718	-0.540407	-0.540407	1.09212	0.858899	-0.0739718	-0.307189	0.159246	-6.60407	-0.540407	0.858899
ipi-549	-0.709708	-0.433095	-0.709708	-0.433095	-1.53955	1.22659	-0.709708	-1.26293	-0.433095	-0.709708	-0.709708	0.396746	0.673359	0.396746	0.396746	-0.709708	0.396746	-0.156481	-0.986322	-0.986322	-0.433095	-0.156481	-0.433095	0.396746	-0.433095	1.5032	1.5032	-0.709708	-0.433095	0.396746	0.120132	-0.156481	0.673359	-0.433095	3.99272	-0.156481	-0.433095	4.26933	-0.709708	-0.709708	-0.433095	-0.986322	0.120132	0.120132	-0.709708	-0.156481	0.673359	-0.433095	0.120132
DB08018	-0.843876	-0.653387	-0.843876	-0.08192	-1.22485	0.870526	-0.08192	-1.60583	-0.08192	-0.653387	-0.843876	0.680036	0.870526	0.108569	0.299058	-0.843876	0.299058	-0.08192	-1.60583	-0.462898	-0.653387	-0.08192	-0.272409	0.870526	-0.462898	1.06101	1.06101	-0.462898	-0.08192	0.299058	-0.272409	-0.462898	1.06101	-0.08192	3.53737	-0.08192	-0.272409	4.10884	-0.843876	-1.03437	-0.462898	-2.1773	-0.08192	0.108569	-0.843876	-0.843876	4.10884	-0.272409	-0.08192
DB03504	0.324014	-0.374892	-0.549618	-0.374892	-0.0254391	-0.200165	0.324014	-0.0254391	-0.0254391	-0.724344	-0.724344	1.02292	1.19765	0.49874	-0.549618	0.149287	0.848192	-0.0254391	-0.200165	-0.0254391	0.324014	0.149287	0.324014	-0.200165	0.149287	-0.0254391	-0.549618	-0.200165	0.848192	-0.200165	0.49874	-0.549618	-0.0254391	-0.549618	-7.53867	0.324014	0.324014	-4.21887	0.324014	-0.0254391	0.49874	-0.0254391	0.324014	0.49874	-0.200165	0.49874	-8.93648	0.324014	0.49874
xanthinol	0.617515	-0.633828	-0.49479	-0.0776753	-0.216713	0.478477	-0.216713	0.0613628	0.0613628	-1.05094	-1.32902	0.756553	0.756553	0.617515	-0.216713	0.478477	0.895591	-0.49479	-0.355751	-0.216713	0.617515	-0.0776753	0.756553	-0.0776753	0.617515	0.0613628	-1.60709	0.756553	1.17367	-0.355751	0.200401	-0.772866	-0.355751	-0.911904	-4.52689	-0.0776753	0.200401	0.200401	0.617515	-0.216713	0.617515	0.0613628	0.0613628	0.478477	-0.0776753	0.339439	-5.22208	0.617515	0.478477
DB08532	0.0713477	-0.410305	0.312174	0.0713477	0.0713477	-0.169479	0.793827	-0.169479	0.0713477	0.312174	-0.651132	0.0713477	1.03465	0.553001	0.312174	0.0713477	0.793827	-0.169479	-0.169479	0.0713477	-0.169479	0.312174	-0.169479	0.0713477	0.0713477	0.312174	-0.169479	-0.410305	0.312174	-0.410305	-0.169479	0.312174	-0.410305	-0.169479	-9.32089	0.553001	0.312174	-7.39428	0.312174	-0.410305	0.312174	-0.891958	0.0713477	0.553001	-0.169479	0.0713477	-8.59841	0.312174	0.312174
proxyphylline	0.813826	-0.693557	-0.316711	-0.0654807	-0.191096	0.436981	-0.191096	0.18575	0.18575	-0.693557	-1.32163	0.688211	0.688211	0.562596	-0.0654807	0.562596	0.939442	-0.567942	-0.191096	-0.191096	0.688211	-0.0654807	0.939442	-0.442327	0.688211	-0.0654807	-1.8241	0.813826	1.06506	-0.191096	0.311365	-0.693557	-0.316711	-1.0704	-3.70833	0.0601346	0.311365	-0.442327	0.688211	-0.0654807	0.562596	0.311365	0.0601346	0.436981	-0.0654807	0.436981	-5.21571	0.688211	0.562596
tulrampator	0.148309	-0.887654	-1.06031	-0.0243516	-0.887654	1.01161	0.320969	-1.06031	0.148309	-0.0243516	-1.5783	1.01161	1.70225	0.49363	0.320969	-0.197012	0.838951	-0.0243516	-1.06031	-0.369673	0.148309	-0.0243516	-0.0243516	0.66629	-0.0243516	0.66629	0.66629	0.320969	0.148309	0.49363	0.320969	-0.714993	1.01161	-0.542333	0.148309	0.148309	-0.197012	2.39289	-0.0243516	-0.714993	0.320969	-1.40564	0.148309	0.320969	-0.197012	-0.197012	-0.0243516	0.49363	0.148309
cpad	-0.934226	-0.644782	-0.210616	0.0788275	-1.07895	1.2366	-0.210616	-1.36839	0.223549	0.0788275	-0.355338	0.657715	1.2366	-0.934226	0.947159	-0.644782	0.368271	-0.0658944	-1.51311	-0.50006	-0.789504	-0.210616	0.0788275	0.802437	-0.50006	0.947159	1.09188	-0.210616	-0.50006	0.657715	-0.50006	-0.934226	0.802437	-0.210616	3.40743	-0.210616	-0.50006	3.8416	-0.789504	-1.51311	-0.50006	-1.07895	-0.355338	-0.210616	-0.934226	-1.07895	3.40743	-0.210616	-0.50006
DB04011	0.219305	-0.530686	-0.530686	0.519301	-0.380688	0.969296	0.369303	-0.0806918	0.519301	0.369303	-0.980681	0.369303	0.969296	0.369303	0.969296	0.369303	0.369303	-0.380688	-0.680685	-0.530686	0.369303	0.219305	0.519301	0.369303	-0.23069	-0.23069	-0.23069	0.519301	0.369303	0.969296	0.219305	-0.380688	-0.0806918	-0.530686	1.26929	-0.530686	0.519301	0.219305	0.369303	-0.0806918	0.519301	-0.380688	0.219305	0.369303	0.0693064	-0.23069	1.86928	0.519301	0.219305
verucerfont	0.405493	0.0592796	-0.286933	-0.286933	0.232386	-0.46004	0.405493	0.578599	-0.113827	-0.46004	0.0592796	0.0592796	-0.633147	0.405493	-0.633147	0.232386	0.578599	0.0592796	0.0592796	0.232386	0.232386	0.405493	0.0592796	-0.633147	0.0592796	-0.286933	-0.46004	1.09792	1.44413	-0.286933	0.232386	-0.113827	-0.97936	-0.286933	-7.2112	-0.113827	0.405493	-7.3843	0.751706	0.0592796	0.405493	0.578599	0.0592796	0.405493	0.0592796	0.578599	-9.11537	-0.113827	0.232386
DB03074	0.120468	-0.781921	-0.420965	-0.962399	-0.601443	-0.240488	-0.420965	-0.420965	-0.240488	-1.86479	-0.601443	1.02286	0.481424	0.120468	-1.32335	-0.240488	1.20334	-0.420965	-0.420965	-0.240488	-0.240488	0.300946	0.120468	0.120468	0.120468	1.20334	-0.420965	-0.240488	0.481424	-0.420965	-0.0600098	-0.962399	0.120468	-0.781921	-8.18151	0.120468	-0.0600098	-0.0600098	0.120468	-0.781921	-0.0600098	-0.240488	-0.420965	0.842379	-0.420965	0.120468	-8.54247	-0.0600098	0.661902
DB13361	0.17183	-0.35663	-0.532783	0.524137	-0.35663	0.17183	1.0526	-0.35663	0.524137	-0.00432312	-0.35663	0.17183	2.10952	0.347983	0.524137	0.347983	0.524137	0.17183	-0.88509	0.17183	0.17183	-0.180476	0.347983	-0.180476	-0.180476	-0.180476	-0.708936	0.70029	1.22875	0.17183	0.347983	-0.00432312	-0.00432312	0.17183	-5.46507	0.347983	0.347983	-5.46507	0.524137	-0.180476	0.17183	-0.00432312	0.524137	0.347983	-0.180476	0.347983	-6.16969	0.524137	0.17183
DB04008	-0.345873	-1.10954	-0.918625	-0.345873	-1.10954	0.608713	-0.154956	-1.10954	0.0359613	-1.10954	-1.49138	1.18147	1.37238	0.226879	0.0359613	-0.345873	0.608713	-0.536791	-1.49138	-0.536791	-0.345873	0.0359613	0.0359613	0.417796	-0.345873	1.37238	0.226879	0.0359613	0.0359613	0.226879	-0.154956	-0.918625	0.608713	-0.536791	0.799631	-0.154956	-0.154956	5.19073	0.0359613	-1.30046	0.0359613	-1.10954	-0.345873	0.417796	-0.727708	-0.536791	1.18147	0.0359613	0.417796
DB07749	0.292046	-0.425037	-1.14212	0.650587	-0.783579	0.829858	0.471317	-0.425037	0.650587	0.292046	-1.14212	-0.0664956	2.08475	0.471317	0.650587	0.292046	0.292046	-0.604308	-0.783579	-0.425037	0.292046	0.292046	0.292046	0.650587	-0.0664956	0.112775	0.112775	1.00913	1.1884	0.829858	0.471317	-0.425037	-0.0664956	-0.245766	-0.425037	0.112775	0.471317	-0.962849	0.292046	-0.245766	0.471317	-0.0664956	0.471317	-0.0664956	-0.0664956	-0.0664956	-0.425037	0.650587	-0.0664956
DB01860	0.248434	-0.400242	-0.562412	0.248434	-0.562412	0.248434	0.410604	-0.562412	0.410604	-0.075904	-1.37326	1.05928	1.54579	0.572773	0.248434	0.0862652	0.572773	0.0862652	-0.88675	-0.075904	0.410604	-0.075904	0.248434	0.572773	0.0862652	0.248434	-0.400242	0.410604	0.734942	0.734942	0.572773	-0.238073	0.0862652	-0.400242	-1.85977	0.410604	0.0862652	-0.562412	0.0862652	-0.400242	0.734942	-0.724581	0.248434	0.572773	-0.238073	-0.075904	-2.67061	0.572773	0.410604
DB01825	0.354597	-0.759553	-1.03809	0.0760592	-0.759553	-0.202478	0.633134	0.0760592	0.215328	-1.31663	-0.481016	1.32948	1.05094	0.633134	-0.620285	0.354597	0.633134	-0.0632096	-0.759553	0.0760592	0.354597	0.215328	0.633134	-0.898822	-0.0632096	0.354597	0.215328	-0.620285	0.0760592	0.354597	0.0760592	-1.8737	-0.341747	-0.481016	-3.54493	-0.341747	0.493865	-6.19103	0.633134	-0.202478	0.354597	1.05094	0.772403	1.19021	0.0760592	0.633134	-7.44445	0.0760592	1.19021
cafedrine	0.260811	-0.894999	-1.32843	-0.0281412	-0.750522	0.838716	0.116335	-0.894999	-0.172617	-1.4729	-2.05081	1.12767	1.5611	0.405287	0.260811	-0.0281412	1.12767	-0.317094	-1.18395	-0.46157	0.260811	-0.0281412	0.69424	0.405287	0.405287	0.405287	-0.606046	-0.0281412	0.69424	0.260811	-0.0281412	-0.750522	0.69424	-0.750522	-2.19528	0.260811	0.116335	2.42795	0.405287	-1.03947	0.405287	-0.894999	-0.0281412	0.549764	-0.606046	0.116335	-1.18395	0.549764	0.405287
hm-43239	-0.159521	-0.833797	-0.159521	-1.05856	-0.609039	-0.159521	-0.38428	-0.833797	-0.38428	-1.28331	-0.833797	0.739514	0.289996	-0.159521	-0.833797	-0.609039	0.964272	-0.159521	-0.38428	-0.38428	-0.38428	0.289996	-0.38428	-0.159521	-0.159521	0.964272	0.0652375	-0.159521	0.0652375	-0.38428	-0.159521	-0.833797	0.514755	-0.38428	-6.67752	0.0652375	-0.38428	4.56041	0.0652375	-1.05856	-0.159521	-0.609039	-0.609039	0.289996	-0.609039	-0.159521	-4.42994	-0.38428	0.0652375
mitoguazone	0.41162	-0.401571	-0.672634	-0.130507	-0.266039	-0.808166	0.00502437	0.140556	0.276088	-0.808166	-0.130507	0.818215	0.953747	0.682683	-0.943698	0.276088	0.682683	-0.130507	-0.130507	0.41162	0.276088	0.00502437	0.276088	0.140556	0.140556	0.140556	-0.808166	-0.130507	0.547151	-0.266039	0.41162	-0.537103	-0.672634	-0.266039	-7.58475	0.41162	0.41162	-7.31369	0.547151	-0.130507	0.547151	0.41162	0.682683	0.818215	0.00502437	0.41162	-8.26241	0.276088	0.682683
toreforant	0.0925363	-0.474244	-0.0963903	0.281463	-0.66317	1.03717	0.0925363	-0.474244	0.659316	0.47039	-0.474244	0.659316	1.60395	-0.0963903	0.848243	0.281463	0.47039	-0.474244	-1.04102	-0.285317	0.0925363	-0.285317	0.659316	0.281463	-0.0963903	0.281463	0.281463	0.848243	0.659316	0.659316	0.659316	-1.22995	-0.0963903	-0.852097	3.30429	-0.66317	0.47039	0.659316	0.281463	-0.66317	0.281463	-0.0963903	0.281463	0.281463	0.0925363	-0.0963903	2.17073	0.0925363	0.47039
fr236913	-0.216054	-1.03218	-0.420086	-0.82815	-0.420086	-0.0120218	-0.0120218	-0.624118	-0.420086	-1.23621	-0.420086	0.19201	1.00814	0.19201	-0.624118	-0.420086	1.00814	-0.0120218	-0.624118	0.19201	-0.624118	0.396042	-0.216054	0.600074	-0.420086	0.804106	-0.216054	-0.0120218	0.396042	-0.420086	-0.216054	-0.624118	0.19201	-0.216054	-3.88863	0.19201	-0.0120218	0.804106	0.19201	-1.23621	-0.0120218	-1.23621	-0.420086	0.600074	-0.82815	-0.216054	-7.76524	-0.420086	-0.216054
lgd2941	-0.434927	0.0940071	-0.0823042	0.44663	-0.611238	0.44663	-0.0823042	-0.434927	-0.0823042	-0.434927	0.622941	0.44663	0.622941	-0.0823042	0.0940071	-0.434927	0.0940071	-0.0823042	-0.611238	0.0940071	-0.258615	-1.14017	0.799252	0.44663	0.270318	0.0940071	0.0940071	0.622941	0.622941	0.270318	0.0940071	0.270318	0.44663	0.0940071	-3.96115	0.270318	-0.258615	-6.78213	-0.787549	0.270318	-0.611238	0.270318	0.44663	0.622941	-0.0823042	0.622941	-9.07418	0.0940071	-0.258615
DB07212	0.423388	-1.04982	-0.558754	-0.558754	-0.313218	-0.313218	-0.067683	-0.313218	0.177852	-1.29536	-0.558754	0.668923	0.177852	0.423388	-0.804289	-0.067683	0.914458	-0.558754	-0.558754	-0.067683	-0.067683	0.177852	0.177852	-1.04982	-0.313218	0.914458	-0.558754	0.423388	0.423388	-1.04982	-0.313218	-0.804289	0.177852	-0.804289	-3.75071	-0.313218	0.177852	1.65106	0.423388	-1.04982	0.177852	-0.313218	-0.313218	0.914458	-0.313218	-0.067683	-3.50518	0.177852	0.423388
bms-911543	0.172184	-0.465507	-0.146662	0.172184	-0.62493	1.28814	0.331607	-0.62493	0.491029	0.0127611	-1.26262	0.809875	1.44757	0.172184	0.969298	0.331607	0.809875	0.172184	-1.1032	-0.62493	0.172184	0.0127611	0.331607	0.172184	-0.146662	0.331607	-0.943776	-0.306084	0.491029	0.172184	0.331607	-0.146662	-0.146662	-0.62493	0.172184	0.172184	0.331607	-1.58147	0.650452	-0.784353	0.650452	-1.1032	-0.306084	0.0127611	-0.306084	-0.306084	-3.65396	0.650452	0.172184
mk-1775	-0.188155	0.169489	-0.545798	0.705955	-0.72462	1.0636	-0.188155	-0.366977	0.348311	0.348311	-0.00933274	0.348311	1.42124	-0.188155	1.0636	0.169489	0.169489	-0.545798	-0.903442	-0.545798	0.169489	-0.00933274	1.24242	1.42124	0.348311	-0.00933274	-0.00933274	0.348311	0.884777	1.24242	0.348311	-0.545798	0.169489	-0.366977	3.56711	-0.00933274	0.348311	0.527133	-0.545798	0.169489	-0.00933274	-0.00933274	0.705955	0.348311	-0.00933274	0.169489	0.348311	0.348311	-0.00933274
tipranavir	-0.448479	-0.448479	-2.11196	0.290845	-0.818141	1.39983	0.106014	-0.818141	-0.263648	-1.55747	-0.818141	0.845339	-0.0788169	0.290845	-0.0788169	-0.448479	0.475677	0.290845	-1.55747	-1.00297	-0.263648	0.660508	0.106014	0.660508	-0.818141	0.475677	1.215	1.03017	1.215	1.215	-0.63331	0.290845	0.845339	0.290845	1.215	-1.00297	0.106014	-3.77544	-0.263648	-0.63331	-0.448479	-0.263648	-0.263648	-0.63331	-0.63331	-0.0788169	-5.99341	-0.448479	-0.448479
DB07972	0.707502	-0.0923825	-0.492325	0.30756	-0.225697	0.30756	0.174246	0.0409316	0.174246	-0.625639	-1.1589	1.10744	0.574188	0.707502	0.0409316	0.440874	0.974131	-0.359011	-0.625639	-0.225697	0.440874	0.174246	0.974131	-0.0923825	0.440874	-0.225697	-0.758953	0.30756	0.707502	0.174246	-0.0923825	-1.1589	0.0409316	-1.29221	-4.35844	-0.0923825	0.440874	-2.62535	0.574188	-0.359011	0.440874	0.574188	0.174246	0.840816	-0.0923825	0.440874	-5.55826	0.707502	0.840816
DB08075	0.249453	0.071617	-0.817564	0.427289	-0.284055	-0.284055	0.071617	0.071617	0.249453	-0.639728	0.071617	0.427289	0.249453	0.605126	-0.639728	0.249453	0.427289	-0.106219	-0.106219	0.249453	0.071617	0.071617	0.605126	-0.106219	0.071617	0.071617	-0.106219	0.071617	0.960798	-0.461892	-0.106219	-0.106219	-0.9954	-0.284055	-7.21967	0.071617	0.427289	-6.68616	0.249453	0.071617	-0.106219	0.249453	0.427289	0.782962	0.071617	0.605126	-9.88721	0.249453	0.427289
deutivacaftor	-0.352997	-1.04643	-0.58414	-1.04643	-0.815283	-0.352997	-0.121854	-1.04643	-0.58414	-1.971	-0.815283	0.802717	0.109288	-0.121854	-1.27757	-0.815283	1.03386	-0.352997	-1.04643	-0.58414	-0.815283	0.340431	-0.352997	-0.121854	-0.58414	1.265	0.571574	0.109288	0.109288	-0.121854	-0.352997	-1.04643	0.571574	-0.352997	-1.971	-0.121854	-0.58414	4.26986	-0.352997	-1.27757	-0.352997	-0.352997	-0.815283	0.340431	-1.04643	-0.121854	-4.74471	-0.58414	0.109288
levoleucovorin	-0.579549	-1.00032	-0.579549	-0.579549	-1.00032	0.0516108	0.261997	-1.21071	-0.369162	-1.42109	-0.579549	0.893157	0.472384	0.261997	-0.789935	-0.789935	0.472384	-0.158776	-1.21071	-0.158776	-0.789935	0.0516108	-0.579549	0.0516108	-0.579549	1.10354	1.10354	-0.158776	0.261997	-0.158776	-0.579549	-0.789935	0.68277	0.261997	0.472384	-0.158776	-0.369162	1.52432	-0.158776	-1.21071	-0.158776	-1.21071	-0.158776	0.0516108	-1.00032	-0.369162	-6.25998	-0.579549	0.261997
DB07448	0.396924	-0.893618	-0.893618	0.212561	-0.524892	-0.156165	0.0281976	-0.156165	0.581287	-0.340529	0.0281976	0.0281976	1.13438	0.581287	-0.156165	0.212561	0.0281976	-0.709255	-0.156165	-0.156165	0.212561	-0.524892	0.396924	0.212561	0.0281976	0.950013	0.212561	0.0281976	0.396924	0.212561	0.212561	-0.709255	-0.156165	-0.709255	-6.05578	0.212561	0.396924	-5.68706	0.396924	0.0281976	0.212561	0.212561	0.396924	0.581287	0.0281976	0.396924	-8.63687	0.581287	0.212561
DB07602	0.00884706	-0.695296	-1.39944	0.243561	-0.460582	0.243561	0.243561	-0.695296	0.478276	-0.460582	-1.16472	0.243561	1.65185	0.243561	0.00884706	0.00884706	-0.225867	0.00884706	-1.16472	-0.460582	0.00884706	0.243561	-0.695296	0.478276	-0.460582	0.00884706	0.243561	1.18242	1.18242	0.71299	0.243561	-0.225867	0.243561	0.00884706	1.41713	0.00884706	0.00884706	0.00884706	0.00884706	-0.225867	0.243561	-0.460582	0.00884706	-0.225867	0.00884706	0.00884706	-6.09373	0.478276	0.00884706
dasabuvir	0.679263	-0.408271	-0.408271	0.316752	-0.0457597	0.135496	0.135496	0.316752	0.316752	-0.770782	-0.589526	0.679263	1.22303	0.498007	-0.0457597	0.679263	0.679263	-0.589526	-0.0457597	-0.0457597	0.498007	-0.227015	0.679263	-0.952038	0.316752	-0.408271	-1.13329	-0.227015	0.498007	-0.408271	0.498007	-0.227015	-0.952038	-0.770782	-2.76459	0.135496	0.860518	-5.48343	0.498007	0.316752	0.679263	0.316752	0.498007	0.860518	0.316752	0.679263	-8.20226	0.498007	0.860518
delcasertib	0.0749907	-0.6946	-0.6946	0.0749907	-0.6946	0.267388	0.459786	-0.117407	-0.309805	-1.0794	0.0749907	0.652184	0.652184	0.844582	-0.502203	0.0749907	0.0749907	-0.309805	-0.502203	-0.117407	0.0749907	-0.502203	0.652184	-0.309805	0.267388	0.459786	0.459786	-0.309805	0.459786	-0.117407	0.459786	0.0749907	0.267388	-0.309805	-4.92735	-0.117407	0.0749907	-6.27413	0.267388	0.459786	-0.117407	0.267388	0.459786	0.844582	-0.117407	0.844582	-9.73729	0.267388	0.459786
DB08513	0.768325	-0.200638	-0.321759	0.0416026	-0.0795178	-0.321759	0.162723	0.283843	0.404964	-0.0795178	-0.80624	1.25281	1.37393	0.889445	-0.321759	0.526084	0.889445	0.0416026	0.0416026	0.0416026	0.647204	-0.0795178	0.647204	0.0416026	0.404964	0.0416026	-0.0795178	-0.442879	0.283843	0.283843	0.404964	-0.80624	-0.0795178	-0.92736	-6.01442	0.283843	0.526084	-5.65106	0.647204	0.283843	0.647204	0.526084	0.768325	0.768325	0.283843	0.647204	-6.62002	0.647204	1.01057
gsk-256066	0.530376	-0.41062	0.216711	0.059878	-0.0969546	0.216711	0.216711	0.216711	0.059878	-0.0969546	-0.567452	1.00087	0.530376	0.530376	-0.0969546	0.216711	0.687208	-0.253787	0.059878	-0.724285	0.373543	-0.253787	0.687208	0.373543	0.530376	0.059878	-0.567452	0.059878	0.373543	0.687208	0.216711	-0.41062	0.530376	-1.03795	-4.80193	0.216711	0.373543	-5.89976	0.530376	0.216711	0.373543	0.373543	0.059878	0.373543	-0.0969546	0.530376	-8.72275	0.530376	0.687208
DB07042	0.129876	-0.636404	-0.636404	-0.0616944	-0.444834	0.129876	0.321445	-0.444834	0.129876	-0.827974	-1.01954	1.08773	2.42871	0.513015	-0.0616944	-0.0616944	0.896155	-0.0616944	-1.21111	-0.253264	0.129876	-0.0616944	0.129876	0.321445	0.129876	-0.0616944	-0.444834	-0.0616944	0.704585	0.129876	0.321445	-1.01954	0.321445	-0.444834	-0.0616944	0.321445	0.129876	2.42871	-0.0616944	-0.444834	0.321445	-0.253264	0.513015	0.129876	-0.444834	0.129876	-1.21111	0.321445	0.704585
brofaromine	0.506561	-0.493533	-0.293514	-0.89357	0.106523	-1.09359	0.306542	-0.0934953	-0.0934953	-1.29361	-0.493533	0.306542	0.106523	0.106523	-0.89357	0.106523	0.906598	-0.0934953	-0.0934953	0.106523	-0.0934953	0.106523	0.306542	-0.293514	-0.0934953	0.306542	-0.293514	-0.693551	0.306542	-1.09359	0.106523	-0.493533	0.106523	-0.0934953	-9.69439	0.306542	0.306542	-3.69383	0.706579	-0.693551	0.306542	0.106523	-0.493533	1.10662	-0.293514	0.506561	-8.89432	0.106523	0.106523
diamorphine	-0.829236	-0.829236	-0.829236	-0.366604	-1.06055	0.789976	0.327344	-1.29187	-0.135288	-0.829236	-1.06055	0.789976	1.25261	0.0960284	-0.135288	-0.829236	0.55866	-0.366604	-1.52318	-0.829236	-0.59792	0.0960284	-0.829236	0.55866	-0.366604	0.789976	1.48392	0.55866	0.327344	0.327344	0.327344	-0.366604	0.55866	-0.135288	2.6405	-0.135288	-0.135288	5.18498	-0.366604	-0.829236	-0.135288	-1.29187	0.0960284	-0.366604	-0.59792	-0.366604	5.18498	-0.59792	0.327344
folic acid	0.82668	-0.625084	-0.625084	-0.262143	-0.625084	0.282269	-0.262143	0.463739	-0.0806724	-1.89538	-1.1695	1.37109	1.18962	0.82668	-0.625084	0.463739	0.82668	-0.806555	-0.443613	-0.806555	0.463739	-0.0806724	1.00815	-0.443613	0.64521	0.282269	-0.625084	-0.625084	0.100798	0.100798	0.100798	-1.71391	-0.262143	-1.1695	-0.625084	-0.443613	0.463739	-0.0806724	0.64521	0.282269	0.82668	1.00815	0.463739	0.82668	-0.0806724	0.64521	-5.88773	0.64521	1.37109
brilacidin	-0.154026	-0.42695	-1.51864	-0.42695	-0.972797	-0.154026	-0.699874	-0.699874	-0.42695	-2.06449	-0.699874	1.21059	0.391821	0.391821	-0.972797	-0.699874	0.391821	-0.154026	-1.24572	-0.42695	-0.154026	0.391821	0.118897	0.391821	-0.42695	0.664744	0.937668	0.664744	1.21059	0.391821	-0.154026	-0.972797	0.664744	-0.42695	1.21059	-0.42695	-0.154026	-2.61034	-0.42695	-0.42695	-0.699874	-0.154026	0.118897	0.664744	-0.699874	0.118897	-12.1627	-0.154026	0.664744
DB08232	-0.202747	-0.699681	-1.19662	0.542656	-0.948149	1.03959	0.542656	-0.699681	0.0457209	-0.699681	-0.202747	-0.202747	1.03959	0.0457209	0.0457209	-0.202747	0.0457209	-0.451214	-1.44508	-0.451214	-0.451214	0.294188	0.294188	0.542656	-0.699681	0.542656	0.791123	0.791123	0.542656	0.294188	-0.202747	-0.202747	0.0457209	-0.202747	0.542656	-0.451214	0.0457209	2.28193	0.294188	-0.451214	0.0457209	0.0457209	0.0457209	0.0457209	-0.451214	-0.202747	-3.43282	-0.202747	-0.202747
DB02162	-0.0933862	-0.555547	-1.17176	0.214721	-0.555547	0.98499	0.214721	-0.863655	0.214721	-0.24744	-1.32582	0.98499	1.60121	0.368775	0.522829	-0.0933862	0.676883	0.214721	-1.17176	-0.401494	0.0606675	-0.401494	-0.0933862	0.676883	-0.24744	0.0606675	0.676883	0.830936	0.98499	0.522829	0.0606675	-0.0933862	0.830936	-0.24744	2.06337	0.0606675	0.0606675	1.2931	0.214721	-0.709601	0.368775	-1.94203	0.0606675	-0.24744	-0.401494	-0.401494	2.83364	0.368775	0.0606675
DB08237	-0.869527	-0.65166	-0.215927	0.0019402	-1.08739	0.219807	0.219807	-1.52313	0.0019402	0.0019402	0.0019402	1.09127	1.09127	0.0019402	0.0019402	-1.08739	0.219807	0.0019402	-1.74099	-0.215927	-0.869527	0.0019402	-0.65166	0.65554	-0.433793	0.65554	0.65554	0.219807	0.437674	0.65554	-0.433793	-1.52313	0.65554	-0.215927	3.48781	0.219807	-0.215927	3.48781	-0.869527	-1.30526	-0.869527	-0.65166	0.0019402	0.219807	-1.08739	-0.869527	-3.70179	-0.215927	-0.215927
caldaret	-0.313388	-0.11592	0.0815471	-0.313388	-0.510856	-0.11592	0.67395	-0.11592	-0.708323	-1.30073	0.0815471	0.279015	-1.30073	0.279015	-0.905791	-0.313388	0.476482	-0.11592	-0.11592	-0.313388	-0.11592	0.871417	0.0815471	-0.313388	-0.11592	0.279015	0.476482	0.0815471	1.06888	0.279015	0.0815471	0.279015	-0.510856	0.476482	-7.02728	0.279015	0.0815471	-6.82982	-0.11592	0.279015	-0.510856	1.26635	0.0815471	0.279015	-0.510856	0.871417	-9.00196	-0.510856	0.279015
azd-8418	-0.166817	-0.349135	-1.0784	0.197817	-0.531452	1.1094	-0.531452	-0.713769	-0.166817	-0.349135	-0.713769	0.197817	0.0154999	0.380134	0.927086	-0.166817	0.380134	-0.166817	-1.26072	-0.531452	0.0154999	-0.349135	1.29172	0.562452	0.197817	0.562452	0.0154999	-0.531452	0.197817	0.0154999	0.0154999	-0.531452	0.380134	-0.713769	-3.26621	0.197817	0.380134	-3.63084	-0.166817	-0.531452	0.0154999	-1.62536	-0.349135	0.927086	-0.349135	0.0154999	-6.73024	0.380134	-0.349135
DB01528	0.943793	-0.318229	-0.0887705	0.370146	0.140688	0.140688	0.370146	0.599605	0.714334	0.370146	-0.432958	0.484876	1.17325	0.714334	0.255417	0.829063	0.484876	-0.318229	0.370146	0.140688	0.829063	-0.0887705	0.714334	-1.0066	0.599605	-0.0887705	-1.80971	0.370146	0.370146	0.0259587	0.484876	-0.547687	-0.777146	-1.0066	-5.13686	0.255417	0.599605	-4.9074	0.829063	0.599605	0.829063	0.829063	0.484876	0.599605	0.599605	0.714334	-6.05469	0.943793	0.714334
DB04606	0.187927	-0.738115	0.187927	-0.738115	-0.506604	-0.275094	-0.0435835	-0.0435835	-0.275094	-0.738115	-0.0435835	1.11397	1.11397	0.419437	-0.969625	-0.275094	1.11397	-0.0435835	-0.0435835	-0.275094	-0.275094	0.419437	0.187927	0.419437	-0.0435835	0.650948	-0.0435835	-0.275094	-0.0435835	0.187927	0.187927	-0.506604	-0.0435835	-0.275094	-1.89567	-0.0435835	0.187927	0.650948	0.187927	-0.506604	0.419437	-0.0435835	0.187927	0.650948	-0.506604	0.187927	-7.22041	-0.0435835	0.882458
trovafloxacin	-0.462954	-0.65168	-0.840407	-0.274227	-0.65168	0.480679	-0.274227	-1.21786	-0.0855006	-1.40659	-1.02913	0.858133	0.480679	0.291953	-0.462954	-0.65168	0.669406	-0.0855006	-0.840407	-0.0855006	-0.462954	-0.0855006	-0.274227	0.480679	-0.0855006	1.04686	0.669406	0.669406	0.669406	0.103226	0.103226	-0.274227	0.291953	0.103226	-3.29385	0.103226	-0.0855006	-3.10513	-0.274227	-1.21786	0.291953	-2.16149	-0.0855006	-0.274227	-0.840407	-0.65168	-6.12475	-0.274227	-0.0855006
DB14701	0.544185	-0.249603	0.0679121	-0.0908454	-0.0908454	-0.0908454	0.544185	0.0679121	0.0679121	-0.567118	-0.249603	0.385427	0.544185	0.385427	-0.249603	0.385427	0.702943	-0.0908454	0.0679121	-0.0908454	0.385427	0.544185	0.544185	-1.04339	0.22667	0.22667	-0.567118	-0.249603	0.22667	-0.0908454	0.385427	-0.249603	-0.884633	-0.725876	-5.17109	0.0679121	0.385427	-6.75866	0.702943	0.22667	0.544185	0.544185	-0.0908454	0.8617	0.22667	0.702943	-8.505	0.385427	0.544185
alvocidib	-0.521799	-0.266788	-0.266788	-0.0117775	-0.266788	-0.0117775	0.243233	-0.266788	-0.266788	-0.521799	-0.0117775	0.243233	-0.77681	0.243233	-0.266788	-0.521799	-0.0117775	-0.0117775	-0.266788	-0.266788	-0.266788	-0.0117775	-0.266788	-0.266788	-0.266788	0.498244	0.753255	0.753255	1.00827	0.753255	-0.266788	0.243233	0.243233	-0.266788	-5.62202	0.243233	-0.0117775	-5.36701	-0.0117775	0.243233	-0.521799	0.243233	-0.0117775	-0.0117775	-0.266788	0.498244	-11.4873	-0.521799	-0.0117775
mk-8245	0.577696	-0.369447	-0.369447	0.171777	-0.098835	0.171777	0.577696	0.171777	0.171777	-0.098835	-0.64006	0.0364712	0.848308	0.44239	0.44239	0.44239	0.848308	-0.234141	-0.504753	0.171777	0.307083	0.577696	0.848308	-0.775366	-0.098835	0.0364712	-1.04598	0.713002	0.983614	-0.098835	0.171777	-0.64006	-0.775366	-0.775366	-1.99312	-0.098835	0.577696	-6.32292	0.848308	-0.234141	0.44239	0.577696	0.0364712	0.983614	0.0364712	0.171777	-7.54067	0.44239	0.577696
DB03830	0.178248	-0.237167	0.178248	0.316719	-0.791053	0.732134	-0.237167	-0.0986952	0.732134	0.0397763	0.178248	0.732134	1.42449	0.455191	0.0397763	0.178248	0.316719	-0.791053	-0.375638	-0.652581	0.0397763	-0.652581	0.870606	0.455191	0.732134	0.732134	-0.791053	-0.237167	0.178248	0.0397763	0.316719	-0.791053	0.316719	-1.068	-4.52978	0.178248	0.455191	-3.42201	0.316719	-0.0986952	0.455191	-0.375638	0.455191	0.455191	-0.0986952	0.316719	-6.19144	0.455191	0.455191
dynasore	-0.783306	-0.938406	0.147295	-0.783306	-1.40371	-0.0078056	-0.628206	-1.24861	-0.0078056	-1.24861	0.147295	0.767695	1.0779	-0.318006	-0.162906	-0.938406	0.457495	-0.162906	-0.938406	-0.473106	-0.938406	-0.628206	0.147295	0.612595	0.147295	1.233	-0.0078056	-1.09351	-0.318006	-0.162906	-0.0078056	-1.40371	0.767695	-0.162906	-4.35061	0.457495	-0.318006	-2.48941	-0.628206	-1.09351	-0.318006	-0.473106	-0.162906	0.767695	-0.938406	0.147295	-6.67711	-0.318006	0.302395
DB04047	0.426107	-0.779906	-0.418102	0.0643032	-0.538704	-0.0562981	0.426107	0.426107	0.0643032	-1.26231	-0.297501	1.51152	0.787911	0.546709	-0.176899	0.426107	0.787911	-0.418102	-0.659305	0.0643032	0.426107	0.0643032	1.14972	-0.659305	0.305506	-0.176899	-0.418102	-0.297501	0.66731	0.66731	0.0643032	-1.02111	-0.659305	-0.538704	-2.58893	-0.418102	0.426107	-5.72456	0.66731	0.0643032	0.426107	1.63212	0.908513	1.27032	0.0643032	0.908513	-6.44817	0.305506	1.02911
tl-3-093	-0.477821	-0.65221	-1.00099	-0.129044	-1.52415	1.26606	-0.303433	-1.34976	-0.129044	-1.00099	-0.65221	0.917287	0.917287	0.394121	0.219733	-0.65221	0.0453442	-0.129044	-1.69854	-0.826598	-0.477821	-0.129044	0.56851	0.56851	-0.129044	0.917287	0.917287	-0.303433	0.742898	0.219733	-0.303433	-1.00099	1.09167	-0.303433	3.53311	0.0453442	-0.129044	3.88189	-0.826598	-1.00099	-0.477821	-1.69854	0.0453442	0.219733	-1.00099	-0.477821	-0.65221	0.219733	-0.303433
DB04667	0.11687	-0.859442	-0.301549	-1.13839	-0.301549	-0.719969	-0.301549	-0.0226028	-0.441022	-2.39365	-0.0226028	0.953709	-0.0226028	0.11687	-2.39365	-0.441022	1.09318	-0.162076	-0.162076	-0.301549	-0.301549	0.11687	0.395817	0.256343	0.256343	0.674763	-0.301549	-0.162076	0.814236	-0.301549	-0.162076	-0.719969	0.53529	-0.719969	-7.13573	0.256343	0.11687	-6.01995	0.395817	-0.580495	-0.162076	0.53529	-0.441022	0.53529	-0.719969	0.674763	-8.11205	-0.162076	0.256343
DB04269	-0.629847	-0.849018	-0.410676	-0.849018	-1.28736	0.0276659	-0.410676	-1.06819	-0.191505	-2.16404	-0.629847	0.685179	0.685179	0.685179	-0.849018	-0.849018	0.466008	-0.410676	-1.06819	-0.629847	-0.629847	0.685179	-0.410676	0.246837	-0.629847	1.56186	1.34269	-0.849018	0.0276659	-0.191505	-0.191505	-1.06819	0.685179	0.0276659	-2.60239	0.466008	-0.191505	-2.38321	-0.629847	-0.849018	-0.629847	-0.629847	0.246837	0.466008	-0.849018	0.0276659	-8.73917	-0.410676	0.466008
DB02689	1.02329	-0.122505	-0.217988	0.259426	0.163943	-0.122505	0.354909	0.73684	0.450391	-0.0270223	-0.504436	0.641357	0.832322	0.73684	-0.217988	0.832322	0.73684	-0.408953	0.450391	0.259426	0.927805	-0.31347	0.927805	-1.07733	0.832322	-0.408953	-2.03216	0.354909	0.641357	-0.122505	0.641357	-0.504436	-0.599919	-0.695401	-5.18309	0.354909	0.641357	-4.70568	0.927805	0.545874	0.832322	0.927805	0.450391	0.73684	0.545874	0.832322	-5.6605	0.832322	0.832322
rabacfosadine	-0.362733	-0.773777	0.0483105	-0.773777	-0.568255	-0.157211	-0.157211	-0.773777	0.0483105	-1.18482	-0.979299	0.459354	1.69248	0.0483105	-0.773777	-0.362733	1.07592	-0.157211	-0.362733	-0.157211	-0.362733	0.253832	-0.362733	0.459354	-0.157211	0.459354	-0.362733	0.253832	0.664876	-0.362733	0.253832	-0.568255	-0.157211	-0.157211	-3.65108	0.253832	0.0483105	2.92562	0.0483105	-1.18482	0.0483105	-1.18482	-0.157211	0.0483105	-0.568255	-0.362733	-2.82899	-0.362733	0.0483105
al6528	0.637634	-0.837875	-0.509985	-0.509985	-0.182094	0.145797	0.145797	-0.182094	0.145797	-0.837875	-1.00182	0.801579	1.12947	0.309743	-0.837875	0.145797	1.12947	-0.346039	-0.182094	-0.182094	0.309743	0.309743	0.309743	0.145797	0.309743	0.309743	-1.49366	-0.0181483	0.309743	-0.182094	0.309743	-1.00182	-0.182094	-1.00182	-6.57597	0.145797	0.309743	-1.6576	0.801579	-0.509985	0.637634	0.309743	-0.346039	0.637634	-0.182094	0.309743	-6.90386	0.309743	0.473688
DB08182	0.675761	-0.298703	-0.298703	-0.298703	-0.298703	-0.461114	0.35094	0.35094	0.0261182	-1.43558	0.0261182	0.0261182	0.35094	0.675761	-1.43558	0.188529	0.675761	-0.623524	0.188529	0.188529	0.35094	0.51335	0.51335	0.188529	0.51335	0.0261182	-0.948346	-0.461114	0.675761	-0.785935	0.0261182	-0.136292	-0.948346	-0.461114	-8.09442	0.51335	0.35094	-7.932	0.675761	0.188529	0.51335	0.51335	0.51335	0.838172	0.0261182	0.838172	-9.06888	0.51335	0.188529
savolitinib	-0.171883	-0.352481	0.00871478	-0.352481	-0.713677	0.731106	-0.171883	-0.894274	0.189313	-0.533079	-0.894274	0.911704	1.6341	-0.171883	0.189313	-0.352481	1.0923	0.189313	-0.894274	-0.352481	-0.352481	-0.352481	0.36991	0.731106	0.36991	0.550508	-0.171883	-0.894274	0.189313	-0.171883	0.189313	-0.894274	0.731106	-0.352481	-3.78384	0.36991	0.00871478	0.00871478	-0.171883	-1.07487	0.189313	-1.43607	-0.171883	0.189313	-0.713677	-0.352481	-1.25547	0.00871478	0.189313
DB15660	0.507489	-0.4317	-0.968379	-0.16336	-0.4317	-0.4317	0.373319	0.239149	-0.16336	-1.37089	-0.834209	1.71502	1.31251	0.239149	-1.37089	0.239149	0.909999	-0.0291903	-0.56587	-0.29753	0.239149	-0.0291903	0.507489	-0.4317	0.507489	0.239149	-0.29753	-1.37089	-0.16336	0.10498	0.641659	-0.70004	0.641659	-0.4317	-6.46934	0.373319	0.239149	-6.46934	0.507489	0.373319	0.507489	0.775829	0.507489	0.373319	0.10498	1.04417	-7.5427	0.10498	0.909999
DB07216	0.910441	-0.611478	-0.273274	0.234032	-0.442376	0.572236	0.403134	0.234032	0.403134	-0.78058	-0.949682	0.741339	0.910441	0.741339	0.0649302	0.741339	0.403134	-0.78058	-0.78058	-0.273274	0.741339	-0.273274	1.41775	-0.78058	0.572236	-0.104172	-0.949682	0.403134	1.07954	-0.273274	0.0649302	-0.611478	-0.273274	-0.949682	-2.97891	-0.273274	0.741339	-2.1334	0.910441	0.0649302	0.572236	0.572236	-0.104172	0.910441	0.0649302	0.910441	-5.51544	0.910441	0.572236
sch-900271	-0.554748	-0.0226285	0.332118	-0.554748	-0.909495	0.154745	-0.732122	-0.554748	-0.200002	-0.200002	0.686864	0.154745	-0.377375	-0.200002	-0.200002	-0.554748	0.154745	-0.0226285	0.509491	-0.554748	-0.200002	-0.732122	0.509491	0.509491	0.154745	1.04161	0.509491	-0.909495	-0.909495	0.154745	0.154745	-0.377375	0.154745	-0.200002	-5.5212	0.332118	-0.200002	-5.34383	-0.732122	0.154745	-0.377375	-0.200002	-0.0226285	0.509491	-0.200002	0.332118	-8.35917	-0.0226285	0.154745
pictilisib	0.106677	-0.536648	-1.39441	-0.107765	-0.75109	0.321118	0.106677	-0.536648	-0.322207	-0.965532	-0.965532	0.750002	0.53556	0.53556	-0.536648	-0.107765	0.750002	-0.322207	-0.536648	-0.322207	0.106677	0.321118	0.53556	0.750002	0.321118	0.964444	1.17889	-0.322207	-0.75109	0.106677	0.106677	-0.536648	0.750002	-0.536648	-0.536648	0.321118	-0.322207	0.53556	0.106677	-0.322207	0.321118	-0.322207	0.106677	0.53556	-0.107765	0.53556	-8.47099	0.106677	0.53556
peldesine	-0.0592982	-0.895273	-1.06247	-0.728078	-0.728078	-0.0592982	0.442287	-0.226493	-0.393688	-2.40003	-0.393688	0.943872	0.943872	0.442287	-1.56405	-0.393688	1.11107	-0.0592982	-0.560883	-0.226493	-0.226493	0.609482	-0.0592982	0.107897	-0.393688	0.943872	0.275092	-0.560883	0.275092	-0.560883	0.107897	-0.560883	0.275092	0.107897	-5.24234	0.442287	0.275092	-6.41271	0.275092	-0.728078	0.275092	-0.0592982	-0.0592982	0.442287	-0.728078	0.275092	-8.75344	-0.393688	0.442287
mibefradil	0.330073	-0.799279	-0.799279	-0.153935	-0.637943	0.814081	0.652745	-0.315271	-0.153935	0.00740104	-1.28329	0.330073	0.330073	0.168737	0.814081	0.168737	0.814081	-0.153935	-0.799279	-0.799279	0.00740104	0.330073	0.491409	0.330073	-0.153935	0.491409	-0.476607	1.13675	1.13675	0.652745	0.330073	-0.315271	-0.153935	-0.637943	-4.026	-0.153935	0.330073	-2.41264	0.814081	-0.476607	0.491409	-0.960615	-0.799279	0.491409	-0.315271	-0.153935	-4.026	0.168737	-0.153935
d-eritadenine	0.0324525	-0.660896	-0.522226	0.0324525	-0.660896	0.725801	0.309792	-0.660896	0.171122	-0.244887	-0.938235	0.86447	1.97383	0.448461	0.448461	0.0324525	0.725801	-0.106217	-1.0769	-0.244887	0.171122	-0.106217	0.448461	0.725801	0.309792	0.309792	-0.106217	0.587131	1.00314	0.309792	0.587131	-0.383556	0.587131	-0.244887	-1.63158	0.309792	0.171122	0.725801	0.171122	-0.522226	0.309792	-1.21557	0.448461	0.309792	-0.383556	0.0324525	-0.106217	0.448461	0.309792
DB02705	-0.219827	-0.843407	0.403752	-0.219827	-1.05127	-0.0119675	-0.427687	-0.843407	-0.0119675	-0.219827	-0.219827	1.23519	1.02733	-0.0119675	-0.219827	-0.427687	0.611612	-0.427687	-1.05127	-0.635547	-0.219827	-0.427687	-0.0119675	0.611612	-0.0119675	0.819472	0.403752	0.195892	0.195892	0.195892	-0.0119675	-1.05127	0.403752	-0.635547	1.23519	-0.0119675	-0.219827	1.02733	-0.219827	-0.635547	-0.0119675	-0.843407	0.195892	0.611612	-0.635547	-0.219827	0.819472	-0.0119675	0.403752
DB02599	0.529615	-0.442283	-0.442283	-0.442283	-0.0778213	-0.685258	0.043666	0.165153	0.286641	-1.17121	-0.442283	1.13705	0.894077	0.77259	-1.04972	0.286641	0.77259	0.043666	-0.0778213	0.286641	0.408128	-0.0778213	0.408128	-0.806745	0.286641	0.043666	-0.685258	-0.199309	0.529615	-0.442283	0.651102	-0.928232	-0.320796	-0.56377	-6.63814	0.408128	0.529615	-6.15219	0.529615	0.043666	0.408128	0.651102	0.408128	0.894077	0.165153	0.77259	-7.36706	0.286641	1.13705
glpg-0187	-0.688027	-0.912884	0.211398	-0.238315	-0.912884	-0.688027	0.436254	-0.463171	-0.0134583	-0.238315	-0.238315	-0.463171	0.885967	-0.0134583	0.211398	-0.238315	0.211398	-0.238315	-0.688027	-0.463171	-0.688027	-0.463171	-0.238315	0.211398	-0.912884	0.885967	0.661111	1.11082	1.11082	-0.238315	-0.238315	-0.463171	-0.238315	-0.0134583	-1.13774	0.211398	0.211398	-5.85972	0.436254	-0.688027	-0.238315	-1.3626	-0.238315	-0.688027	-0.688027	-0.463171	-9.45742	-0.463171	-0.0134583
clebopride	0.333188	-1.03561	-0.80748	-0.579346	-0.579346	0.333188	-0.123079	-0.579346	-0.351213	-1.72001	-0.579346	0.561322	0.333188	0.333188	-0.351213	0.105054	1.01759	0.105054	-0.80748	-0.123079	-0.123079	0.333188	0.561322	-0.579346	-0.579346	0.561322	0.561322	-0.80748	-0.351213	-0.351213	-0.123079	-0.80748	-0.123079	-0.80748	-3.31695	0.333188	0.105054	-2.40442	0.561322	-0.80748	0.333188	-0.351213	-0.351213	0.789455	-0.579346	0.105054	-10.3891	-0.123079	0.789455
DB04768	0.443759	-0.834569	0.159686	-0.124387	-0.550496	0.159686	-0.40846	0.0176498	0.301723	-0.40846	-0.266423	1.01191	1.15394	0.443759	-0.40846	0.0176498	0.727832	-0.550496	0.0176498	-0.124387	0.301723	-0.834569	0.869869	0.0176498	0.869869	0.585796	-0.976606	0.301723	0.585796	-0.124387	0.301723	-0.834569	0.159686	-1.11864	-6.37399	0.443759	0.159686	-3.10715	0.301723	-0.124387	0.301723	0.301723	0.0176498	0.727832	0.0176498	0.585796	-7.36825	0.727832	0.727832
cefsulodin	0.616696	-0.964812	-0.964812	-0.437643	-0.174058	-0.174058	0.353111	0.353111	-0.437643	-0.964812	-0.701227	0.88028	0.88028	0.616696	-0.701227	0.353111	0.616696	-0.174058	-0.701227	-0.437643	0.353111	0.0895265	0.88028	-0.437643	0.0895265	-0.174058	-0.174058	0.0895265	0.616696	0.0895265	0.0895265	-0.437643	0.353111	-0.437643	0.88028	0.0895265	0.353111	4.0433	0.353111	0.0895265	0.353111	0.616696	0.0895265	0.88028	-0.174058	0.616696	-1.2284	0.353111	0.616696
azd-5991	-1.44478	-0.563365	0.318045	0.141763	-1.26849	0.846891	0.141763	-1.62106	0.141763	0.141763	0.318045	0.846891	1.02317	-0.739647	0.318045	-1.26849	0.141763	-0.0345189	-1.09221	-0.739647	-0.915929	0.141763	-0.387083	0.494327	-0.387083	0.846891	1.37574	0.494327	-0.0345189	1.02317	-0.0345189	-0.387083	0.846891	0.141763	2.43343	-0.210801	-0.739647	2.25715	-1.26849	-0.739647	-0.915929	-0.915929	0.141763	-0.0345189	-0.915929	-0.210801	1.02317	-0.739647	-0.210801
DB08666	0.786497	-0.729814	-0.477096	0.154701	-0.350736	0.533779	0.407419	0.154701	0.533779	-0.0980178	-0.982533	0.660138	1.92373	0.533779	0.407419	0.660138	0.786497	-0.603455	-0.477096	-0.0980178	0.786497	-0.0980178	1.16558	-0.0980178	0.533779	-0.0980178	-2.24613	0.28106	0.786497	-0.0980178	0.786497	-1.10889	-0.350736	-0.982533	-1.48797	0.154701	0.533779	0.533779	0.786497	0.28106	0.786497	0.786497	0.28106	0.786497	0.407419	0.660138	-2.49884	0.786497	0.660138
ubidecarenone	0.716151	-0.891817	-1.05261	0.233761	-0.409426	0.876947	0.0729638	-0.409426	0.233761	-1.05261	-1.6958	1.03774	0.876947	0.716151	0.233761	0.394557	0.716151	-0.24863	-1.21341	-0.409426	0.394557	-0.0878329	0.876947	-0.24863	0.555354	0.0729638	-0.409426	-0.0878329	0.716151	0.0729638	0.0729638	-1.05261	0.555354	-1.21341	-1.6958	-0.0878329	0.394557	0.394557	0.555354	-0.570223	0.555354	-0.409426	-0.0878329	0.555354	-0.0878329	0.233761	-4.59014	0.716151	0.555354
atazanavir	-0.639845	-0.639845	-1.15194	0.213653	-1.15194	1.23785	0.384353	-1.15194	0.384353	-0.469146	-1.49334	0.555052	1.57925	0.0429533	0.0429533	-0.469146	0.384353	-0.127746	-1.32264	-0.469146	-0.469146	0.0429533	-0.127746	0.725752	-0.298446	0.555052	0.725752	0.896452	0.896452	1.06715	-0.298446	-0.810545	0.725752	-0.127746	4.13975	0.213653	-0.127746	2.60345	-0.298446	-1.15194	-0.127746	-0.810545	0.0429533	-0.469146	-0.639845	-0.469146	0.555052	0.0429533	0.0429533
colistimethate	-0.619796	-0.749273	-1.00823	-0.101885	-1.26718	1.19289	-0.490318	-1.65562	0.157071	-0.749273	-0.878751	0.416026	1.32237	0.027593	0.545504	-0.619796	0.416026	-0.231362	-1.39666	-0.231362	-0.36084	-0.231362	0.027593	0.933937	-0.36084	1.19289	0.933937	-0.231362	0.027593	0.157071	-0.231362	-0.490318	0.674982	0.027593	1.7108	0.157071	-0.231362	3.26454	-0.490318	-1.26718	-0.36084	-1.91457	0.027593	0.157071	-0.749273	-0.878751	1.58133	-0.101885	0.027593
sincalide	-0.343059	-0.0117504	0.153904	-0.0117504	-0.840022	0.153904	0.153904	-0.177405	-0.177405	-0.508713	0.816521	0.485212	-0.0117504	-0.177405	-0.0117504	-0.343059	0.485212	-0.0117504	-0.343059	-0.0117504	-0.177405	-0.343059	0.485212	0.485212	-0.177405	0.319558	0.153904	0.153904	0.982175	0.153904	-0.177405	-0.343059	-0.508713	-0.177405	-4.15311	0.319558	0.153904	-7.63185	-0.0117504	-0.0117504	-0.674367	0.650867	0.319558	0.816521	-0.508713	0.650867	-8.79143	-0.177405	0.319558
DB07434	-0.785758	-0.584135	-0.987381	0.6256	-1.39063	1.43209	0.222355	-0.987381	0.222355	-0.382513	-0.785758	0.0207322	1.43209	-0.18089	0.827222	-0.584135	0.0207322	-0.584135	-1.59225	-0.785758	-0.382513	0.222355	-0.18089	1.02885	-0.785758	0.423977	1.23047	1.02885	1.02885	1.02885	-0.584135	0.0207322	0.423977	-0.18089	4.05318	-0.382513	0.0207322	0.423977	-0.382513	-0.785758	-0.382513	-0.785758	-0.18089	-0.584135	-0.584135	-0.584135	-2.19712	-0.18089	-0.382513
DB07616	0.248805	-1.04377	0.802767	-0.674463	-0.489809	0.248805	-0.305156	-0.305156	0.248805	-0.305156	-0.120502	0.802767	1.35673	0.0641517	0.248805	-0.120502	0.802767	-0.120502	-0.489809	-0.305156	-0.120502	-0.489809	0.248805	0.0641517	0.248805	0.618113	-0.859117	-1.04377	0.248805	-0.305156	-0.120502	-1.78239	0.248805	-0.674463	-5.47546	0.0641517	0.248805	-1.22842	0.248805	-0.859117	0.433459	-0.674463	0.0641517	0.802767	-0.489809	-0.120502	-5.10615	0.433459	0.433459
ubiquinone q2	0.317347	-0.912108	-0.707199	-0.29738	-0.50229	-0.0924712	0.522257	-0.29738	-0.29738	-1.11702	-1.11702	0.932075	0.727166	0.727166	-0.29738	0.112438	0.727166	-0.29738	-0.707199	-0.29738	0.317347	-0.0924712	0.522257	-0.0924712	0.317347	0.317347	-0.29738	-0.0924712	0.932075	-0.29738	0.112438	-0.707199	-0.0924712	-0.50229	-3.57593	0.317347	0.317347	-0.0924712	0.522257	-0.29738	0.317347	-0.29738	0.112438	0.932075	-0.29738	0.522257	-6.64957	0.317347	0.522257
lometrexol	-0.731984	-0.731984	-1.3011	-0.352575	-1.11139	0.595948	0.216539	-1.3011	-0.54228	-1.68051	-0.731984	1.16506	0.406243	0.216539	-0.921689	-0.921689	0.595948	0.216539	-1.3011	-0.162871	-0.54228	0.0268341	-0.162871	0.406243	-0.352575	1.16506	0.785652	-0.731984	-0.162871	0.216539	-0.54228	-1.3011	0.975357	0.0268341	0.975357	0.216539	-0.352575	2.11358	-0.54228	-1.11139	-0.352575	-0.731984	-0.162871	0.216539	-1.11139	0.0268341	-4.90548	-0.54228	0.216539
st-101	0.118133	-1.14278	-0.354709	-0.512322	-0.354709	-0.039481	0.43336	-0.669936	-0.039481	-0.669936	-0.669936	0.748588	1.06382	0.906202	-0.039481	-0.039481	0.748588	0.275747	-0.82755	0.118133	-0.039481	-0.039481	-0.039481	-0.354709	-0.039481	0.43336	0.275747	-0.669936	0.43336	-0.669936	0.275747	-0.512322	0.118133	-0.039481	-7.92017	0.590974	0.118133	-6.81687	0.43336	-0.512322	0.275747	-1.30039	0.118133	0.748588	-0.512322	0.275747	-8.39301	0.43336	0.118133
DB04118	-0.636195	-0.153557	0.0877614	-0.153557	-0.394876	0.0877614	0.32908	-1.11883	0.0877614	-0.153557	-0.394876	0.0877614	0.811718	0.0877614	-0.153557	-0.636195	0.32908	0.0877614	-0.394876	-0.153557	-0.636195	-0.636195	-0.636195	-0.394876	-0.153557	0.811718	0.570399	0.32908	0.570399	-0.153557	0.32908	0.0877614	0.0877614	-0.153557	-4.97993	0.32908	-0.153557	-6.42785	-0.636195	-0.636195	-0.394876	-1.60147	-0.153557	0.0877614	-0.636195	0.0877614	-6.66917	0.0877614	-0.153557
alflutinib	-0.668515	-0.668515	0.404836	-0.847406	-1.20519	0.941511	-1.38408	-0.847406	-0.310731	-1.0263	0.0470524	0.941511	0.583728	-1.0263	-0.131839	-0.847406	0.941511	-0.310731	-0.668515	-0.668515	-0.847406	-0.310731	0.583728	0.941511	0.0470524	1.29929	0.404836	0.0470524	0.0470524	0.225944	-0.131839	-0.847406	-0.310731	-0.847406	1.1204	-0.489623	-0.489623	2.19375	-0.310731	-1.0263	-0.489623	-0.131839	-0.668515	0.225944	-0.847406	-0.310731	-2.81522	-0.668515	0.225944
rociletinib	0.344417	-0.318437	-0.48415	0.675843	-0.48415	0.675843	0.178703	-0.152723	0.675843	0.178703	-1.47843	0.841557	1.83584	0.178703	0.51013	0.344417	0.344417	-0.649863	-0.815576	-0.649863	0.344417	-0.152723	0.675843	0.51013	0.344417	-0.152723	0.0129901	0.675843	1.17298	0.841557	0.344417	-0.98129	-0.152723	-0.98129	3.8244	-0.152723	0.344417	0.675843	0.178703	0.178703	0.344417	0.675843	0.51013	0.178703	0.178703	0.344417	-0.98129	0.675843	0.51013
pf-06273340	0.049332	-0.925298	0.049332	-0.730372	-0.535446	-0.535446	-0.145594	-0.34052	-0.34052	-1.51008	-1.12022	0.829036	1.21889	0.439184	-1.12022	-0.34052	1.02396	-0.145594	-0.145594	-0.34052	-0.145594	0.63411	0.049332	0.049332	0.049332	0.829036	-0.925298	0.049332	0.439184	-0.145594	0.439184	-0.34052	0.049332	-0.145594	-7.35785	0.439184	0.049332	0.049332	0.049332	-0.535446	0.439184	-0.34052	0.049332	0.439184	-0.535446	0.244258	-10.0868	0.049332	0.63411
DB02463	0.439728	-0.794287	-0.794287	0.234059	-0.17728	0.234059	0.851066	0.0283895	0.234059	-0.382949	-0.382949	0.851066	1.46807	0.645397	0.0283895	0.439728	0.234059	0.0283895	-1.20563	-0.17728	0.234059	0.439728	0.234059	-0.999956	0.0283895	0.439728	0.234059	0.645397	0.645397	0.234059	0.645397	-0.382949	0.234059	-0.588618	1.2624	-0.17728	0.234059	2.49642	0.645397	0.234059	0.234059	0.645397	0.439728	0.439728	0.234059	0.439728	-2.64531	0.439728	0.645397
mobocertinib	-0.781936	-0.608958	0.255928	-0.781936	-1.12789	0.77486	-0.608958	-1.12789	0.082951	-0.781936	-0.954913	1.12082	1.29379	-0.608958	-0.0900263	-0.781936	0.947838	-0.0900263	-0.781936	-0.954913	-0.608958	-0.0900263	-0.0900263	0.428906	-0.0900263	1.12082	-0.0900263	0.255928	0.601883	0.255928	0.082951	-0.781936	0.428906	-0.608958	1.29379	0.255928	-0.435981	2.50463	-0.435981	-1.30087	-0.0900263	-1.12789	-0.781936	-0.263004	-0.954913	-0.608958	1.46677	-0.263004	-0.0900263
DB07015	0.224218	-0.927346	-0.598328	0.224218	-0.598328	1.21127	0.388727	-0.927346	0.388727	0.0597084	-1.42087	0.388727	1.21127	0.717745	0.717745	0.388727	0.388727	-0.26931	-0.598328	-0.598328	0.0597084	-0.26931	0.224218	-0.104801	-0.433819	0.224218	0.224218	-0.927346	-0.927346	0.0597084	-0.26931	-0.26931	0.224218	-0.927346	0.717745	-0.104801	0.388727	-1.74989	0.717745	-0.927346	0.717745	-1.25636	-0.433819	0.388727	-0.433819	-0.598328	-2.57244	0.553236	0.0597084
pf-04691502	-0.716834	-0.716834	-0.716834	0.1984	-1.08293	0.74754	0.1984	-1.26597	0.1984	-0.533787	-0.716834	0.74754	1.11363	-0.167693	0.1984	-0.716834	-0.167693	-0.167693	-1.63207	-0.716834	-0.716834	-0.167693	-0.167693	0.1984	-0.716834	0.930587	1.66277	0.74754	0.74754	0.74754	0.0153534	-0.35074	1.11363	-0.167693	1.66277	-0.167693	-0.35074	2.57801	-0.35074	-0.716834	-0.716834	-1.26597	0.0153534	-0.167693	-0.533787	-0.167693	-1.63207	-0.167693	0.0153534
DB04153	0.0429879	-0.735583	-0.735583	-0.891297	-0.735583	0.0429879	-0.112726	-0.579869	-0.112726	-1.9813	-1.20272	0.977273	0.665844	0.354416	-1.82558	-0.579869	1.2887	-0.112726	-0.26844	-0.579869	-0.424154	-0.112726	0.198702	0.198702	0.354416	0.977273	-0.26844	-0.112726	0.977273	-0.424154	0.0429879	-0.891297	0.821558	-0.424154	-6.65272	0.51013	0.0429879	-3.84986	0.354416	-0.891297	0.354416	-0.735583	-0.424154	0.198702	-0.735583	0.51013	-7.74272	0.0429879	0.51013
fenethylline	0.510987	-1.13933	-2.0395	-0.239158	-0.689244	0.510987	0.0609002	-0.539215	0.0609002	-1.88948	-2.0395	0.811045	1.41116	0.961073	-0.539215	0.0609002	0.811045	-0.689244	-1.13933	-0.239158	0.360958	0.0609002	0.360958	0.0609002	0.210929	0.510987	-0.539215	0.811045	1.41116	-0.239158	-0.0891287	-0.989302	-0.0891287	-0.689244	-2.18953	0.210929	0.360958	2.91145	0.661016	-0.989302	0.510987	-0.539215	0.0609002	0.510987	-0.539215	-0.0891287	-3.23974	0.661016	0.661016
azd-8186	-1.14845	-0.19706	-1.14845	-0.19706	-0.672753	0.278633	0.0407863	-0.910599	-0.19706	-0.672753	0.0407863	0.278633	0.0407863	-0.434907	-0.434907	-0.910599	-0.434907	0.278633	-0.910599	-0.19706	-0.672753	-0.434907	-0.434907	0.516479	-0.434907	0.516479	1.23002	0.754326	1.46787	0.754326	0.0407863	0.516479	0.754326	0.278633	0.278633	0.278633	-0.434907	-2.57552	-0.672753	-0.19706	-0.910599	-0.672753	0.0407863	-0.434907	-0.434907	0.278633	-8.52169	-0.434907	-0.672753
pralatrexate	-0.417871	-0.758899	0.264185	0.264185	-1.09993	0.946241	-0.417871	-0.417871	0.605213	0.264185	-0.417871	0.605213	1.96932	0.0936706	0.605213	-0.0768434	0.434699	-0.929413	-0.929413	-0.588385	-0.0768434	-0.929413	0.605213	0.434699	0.264185	0.605213	-0.417871	0.264185	0.946241	-0.0768434	0.434699	-1.09993	0.264185	-0.758899	3.67446	-0.247357	0.264185	4.52703	-0.247357	-0.588385	0.0936706	-0.417871	0.434699	0.264185	-0.247357	-0.0768434	3.67446	0.0936706	0.434699
DB07093	0.359963	-0.653299	-0.653299	-0.146668	-0.315545	0.0222092	0.359963	-0.315545	0.191086	-0.991053	-0.991053	0.866594	1.5421	0.52884	-0.146668	0.191086	0.866594	0.359963	-0.653299	0.191086	0.191086	-0.146668	0.191086	0.0222092	0.0222092	-0.146668	-0.315545	-0.315545	1.03547	-0.484422	0.359963	-0.315545	0.0222092	-0.315545	-6.90175	0.52884	0.52884	-5.21298	0.52884	-0.484422	0.359963	-0.822176	0.52884	0.359963	-0.315545	0.191086	-8.7594	0.52884	0.52884
DB09299	0.0612984	-0.633285	-0.112347	0.234944	-0.633285	0.929528	0.234944	-0.806931	0.40859	0.234944	-0.980577	0.582236	1.9714	0.234944	0.929528	0.0612984	0.755882	-0.285993	-0.980577	-0.459639	0.234944	0.0612984	-0.112347	0.0612984	-0.112347	0.40859	0.0612984	0.234944	0.234944	0.40859	0.234944	-0.285993	0.40859	-0.459639	2.3187	-0.112347	0.234944	3.70786	0.234944	-0.633285	0.234944	-1.67516	0.234944	-0.112347	-0.112347	-0.285993	4.05515	0.40859	0.234944
lusutrombopag	-0.281201	-0.694183	-0.0747104	-0.694183	-1.10716	0.13178	-0.281201	-0.900673	-0.487692	-1.93313	-0.694183	0.957743	0.13178	0.13178	-0.694183	-0.694183	0.751253	-0.487692	-1.10716	-0.900673	-0.281201	0.338271	-0.0747104	0.338271	0.338271	0.957743	0.751253	-0.281201	0.13178	0.338271	-0.0747104	-1.31365	0.957743	-0.694183	-0.694183	0.13178	-0.0747104	-1.72664	-0.281201	-0.900673	-0.281201	-0.0747104	-0.281201	0.544762	-0.900673	0.13178	-6.26943	-0.0747104	0.544762
DB02698	-1.27676	-0.280279	0.118315	0.317612	-0.878169	0.716206	0.516909	-1.27676	-0.0809818	0.516909	0.516909	-0.280279	0.516909	-0.479575	0.317612	-1.07747	-0.280279	0.118315	-0.280279	-0.479575	-0.878169	-0.678872	-0.878169	0.915503	-0.479575	0.716206	1.1148	0.716206	0.716206	1.1148	-0.280279	0.716206	0.516909	0.317612	-3.86762	0.516909	-0.678872	-3.07043	-0.678872	-0.0809818	-1.07747	-0.678872	0.118315	-0.678872	-0.678872	0.118315	-6.65778	-0.280279	-1.07747
trichostatin a	-0.227182	-0.494536	-1.2966	0.574877	-0.494536	0.307524	0.307524	-0.494536	0.307524	-0.494536	-0.494536	0.574877	1.64429	0.0401708	0.574877	0.0401708	-0.227182	0.0401708	-1.56395	-0.227182	0.0401708	-0.227182	0.0401708	0.84223	-0.227182	-0.227182	0.574877	0.84223	1.37694	1.10958	0.307524	-0.227182	0.574877	0.0401708	3.24841	0.307524	0.0401708	1.10958	0.0401708	-0.227182	0.0401708	-0.227182	0.307524	-0.227182	-0.227182	0.0401708	-0.227182	0.307524	0.0401708
cetrorelix	-0.0450796	-0.427959	-1.19372	-0.236519	-0.810838	-0.0450796	-0.236519	-0.236519	-0.0450796	-1.76804	-0.0450796	1.10356	0.912119	0.3378	-1.00228	-0.236519	0.52924	-0.0450796	-0.810838	-0.0450796	-0.0450796	-0.427959	0.720679	0.3378	-0.0450796	0.3378	0.52924	-0.810838	0.52924	-0.236519	-0.236519	-1.38516	0.3378	-0.236519	-4.25675	0.3378	0.14636	-6.36259	-0.0450796	-0.427959	-0.427959	0.52924	0.52924	0.912119	-0.619399	0.720679	-9.42563	-0.0450796	0.52924
plx8394	-0.662727	-1.23237	-0.852608	-1.04249	-0.852608	-0.472845	0.0967988	-0.852608	-0.472845	-2.18178	-0.662727	0.476562	0.28668	0.0967988	-1.42225	-0.852608	0.856324	-0.282964	-0.662727	-0.472845	-0.852608	0.476562	-0.662727	0.28668	-0.662727	1.61585	0.28668	-0.282964	-0.0930826	-0.282964	-0.282964	-0.0930826	0.28668	-0.0930826	-0.852608	0.0967988	-0.282964	3.1349	-0.0930826	-1.23237	-0.282964	-0.662727	-0.662727	0.0967988	-1.04249	-0.282964	-5.40976	-0.852608	-0.0930826
DB06856	-0.262953	-0.767991	-1.27303	-0.0104334	-0.767991	0.494605	-0.262953	-0.515472	-0.0104334	-0.767991	-0.262953	0.494605	0.747124	-0.0104334	-0.515472	-0.515472	-0.0104334	-0.0104334	-1.02051	-0.515472	-0.262953	-0.515472	-0.262953	0.999643	-0.515472	0.999643	1.25216	0.242086	0.242086	0.747124	0.242086	-0.767991	0.747124	-0.767991	0.242086	-0.262953	-0.262953	0.242086	-0.262953	-0.262953	-0.262953	-1.02051	-0.0104334	-0.262953	-0.262953	0.242086	-8.09105	-0.0104334	-0.262953
fenebrutinib	-1.3804	-0.820129	-0.820129	-0.259858	-1.19364	0.487169	0.113655	-1.3804	-0.259858	-1.19364	-0.446615	0.860683	1.04744	-0.259858	-0.446615	-1.19364	0.487169	-0.0731015	-1.56716	-0.259858	-1.00689	0.113655	-0.820129	0.860683	-0.633372	1.2342	1.42095	0.113655	0.860683	0.673926	-0.259858	-0.0731015	0.860683	0.673926	1.60771	0.300412	-0.446615	2.54149	-0.820129	-1.19364	-0.633372	-1.56716	0.113655	-0.446615	-1.19364	-0.633372	-0.633372	-0.820129	-0.446615
DB03310	-0.83995	-0.334042	-1.17722	-0.502678	-1.34586	0.677775	-0.671314	-1.51449	-0.334042	-1.68313	-0.502678	1.35232	0.509139	0.171867	-0.671314	-1.17722	0.509139	0.677775	-1.34586	-0.502678	-0.671314	0.00323058	-0.334042	0.677775	-0.334042	1.18368	1.85823	-0.502678	0.00323058	0.171867	0.00323058	-0.83995	1.18368	-0.502678	0.171867	0.340503	-0.502678	-1.51449	-0.83995	-1.17722	-0.671314	-1.34586	0.00323058	0.171867	-0.83995	-0.165405	-6.57358	-0.502678	0.677775
glutathione	0.0732749	-0.817368	-1.26269	-1.26269	-0.817368	-0.520487	-0.0751656	-0.668927	-0.520487	-2.30177	-0.965808	0.815477	0.221715	0.221715	-2.00489	-0.817368	1.2608	-0.223606	-0.372046	-0.372046	-0.668927	0.0732749	0.0732749	0.518596	-0.0751656	0.963918	-0.0751656	-0.223606	0.518596	-0.668927	0.0732749	-0.965808	0.815477	-0.520487	-6.16122	0.667037	-0.0751656	-4.08306	0.370156	-1.26269	0.0732749	-0.520487	-0.817368	0.667037	-0.817368	0.370156	-7.34875	-0.372046	0.370156
mk-0668	-0.76126	-0.76126	-0.965991	-0.76126	-1.17072	0.467127	-0.351797	-1.17072	-0.556528	-2.19438	-0.965991	0.876589	0.467127	0.262396	-0.965991	-0.965991	0.671858	-0.351797	-1.37545	-0.351797	-0.76126	0.467127	-0.147066	0.671858	-0.556528	1.49078	0.671858	-0.556528	0.262396	0.0576648	0.0576648	-0.556528	0.671858	0.262396	-1.58018	0.0576648	-0.351797	-0.351797	-0.76126	-0.965991	-0.556528	-0.965991	-0.147066	0.467127	-0.965991	-0.147066	-6.289	-0.76126	0.0576648
mk-0557	-0.165525	-0.46336	-0.761195	-0.910113	-0.761195	-0.314443	-0.46336	-0.314443	-0.612278	-2.25037	-0.314443	0.876897	0.281227	0.281227	-1.80362	-0.612278	0.727979	-0.314443	-0.314443	-0.761195	-0.314443	0.430144	0.281227	-0.165525	0.281227	0.876897	0.430144	-1.05903	-0.165525	-0.314443	0.281227	-0.761195	0.579062	-0.761195	-5.67547	0.430144	-0.165525	-5.52655	-0.314443	-0.314443	-0.314443	0.281227	-0.165525	0.579062	-0.46336	0.876897	-8.05815	-0.165525	0.579062
velsecorat	-1.31994	-0.285449	-0.113033	-0.457865	-1.31994	0.749045	-0.63028	-1.49236	-0.457865	-0.457865	0.404214	0.576629	0.0593823	-0.113033	-0.457865	-1.31994	0.404214	0.231798	-0.975112	-0.285449	-1.14753	-0.113033	-0.285449	0.921461	-0.802696	1.09388	1.78354	0.231798	-0.113033	0.921461	-0.285449	-0.113033	1.26629	0.0593823	-0.457865	0.404214	-0.63028	-3.0441	-1.14753	-0.975112	-1.14753	-0.975112	-0.113033	0.404214	-0.975112	-0.457865	-6.49241	-0.802696	-0.113033
pf-06260414	-0.000448371	-0.66659	-0.833126	-0.000448371	-0.333519	0.166087	-0.000448371	-0.333519	0.166087	-1.33273	-0.66659	1.49837	1.1653	0.166087	-0.999661	-0.000448371	0.832229	0.166087	-0.500055	-0.500055	-0.000448371	-0.166984	-0.000448371	0.665694	-0.000448371	0.499158	-0.166984	-0.66659	-0.000448371	0.332623	0.665694	-0.500055	0.332623	-0.833126	-3.49769	0.166087	-0.000448371	-3.9973	0.499158	-0.500055	0.665694	-0.833126	-0.000448371	0.332623	-0.333519	0.332623	-8.32722	-0.000448371	0.332623
DB09267	0.674182	-0.985551	-1.16997	-0.0634767	-0.985551	0.489768	-0.0634767	-0.616721	0.120938	-0.432306	-1.53879	0.120938	1.59626	0.858597	-0.0634767	0.120938	0.674182	-0.801136	-0.616721	-0.616721	0.489768	-0.0634767	1.04301	-0.0634767	0.489768	0.858597	-0.247891	0.674182	0.489768	0.120938	0.489768	-0.985551	0.489768	-0.801136	-4.1206	0.674182	0.120938	0.120938	0.305353	-0.247891	0.305353	-0.432306	-0.0634767	0.489768	-0.0634767	0.305353	-7.62448	1.04301	-0.0634767
DB03486	-0.575406	-0.0285589	0.518289	-0.210841	-0.575406	0.336006	0.153724	-0.393124	-0.210841	-0.393124	0.153724	0.882854	0.153724	0.336006	-0.757689	-0.575406	0.518289	0.153724	-0.210841	-0.210841	-0.210841	-0.0285589	-0.0285589	-0.0285589	-0.0285589	1.24742	0.700571	-0.0285589	-0.0285589	0.700571	0.518289	-0.210841	0.518289	0.153724	-7.13758	0.518289	-0.0285589	-7.68442	-0.393124	0.336006	-0.393124	0.518289	0.518289	0.336006	-0.0285589	0.882854	-8.9604	-0.575406	0.882854
DB04133	-0.921682	-0.653674	-0.251662	-0.251662	-1.4577	0.820371	-0.51967	-1.4577	0.284354	-0.653674	-0.385666	0.954375	1.7584	-0.251662	0.15035	-0.921682	0.418358	-0.117658	-1.5917	-0.653674	-0.653674	-0.51967	0.418358	1.08838	0.15035	1.22238	0.0163464	-0.385666	0.15035	0.15035	-0.117658	-1.05569	0.954375	-0.117658	0.284354	0.418358	-0.251662	3.23244	-0.921682	-1.05569	-0.51967	-1.72571	0.0163464	0.284354	-0.921682	-0.653674	-1.18969	0.0163464	0.0163464
pexidartinib	-0.39443	-1.07021	0.112402	-0.563374	-0.732318	0.619234	-0.0565421	-1.23915	0.281346	-0.39443	-1.07021	0.619234	1.46395	-0.225486	0.281346	-0.563374	0.788178	-0.39443	-0.901262	-0.39443	-0.563374	-0.0565421	-0.225486	0.281346	-0.225486	0.788178	-0.901262	-0.0565421	0.112402	-0.225486	-0.225486	-0.901262	0.619234	-0.225486	-0.901262	0.112402	-0.225486	4.336	-0.225486	-1.40809	0.112402	-1.40809	-0.563374	0.281346	-0.901262	-0.732318	-1.23915	-0.0565421	-0.225486
osimertinib	0.280869	-0.289512	0.470996	-1.05002	-0.289512	-0.289512	-0.479639	0.0907421	-0.289512	-1.05002	-0.289512	1.04138	0.0907421	-0.289512	-0.669767	0.0907421	1.61176	0.280869	0.280869	-0.479639	-0.0993851	0.280869	0.470996	-0.0993851	0.0907421	0.280869	-1.24015	0.0907421	0.470996	0.0907421	-0.0993851	-0.479639	-0.669767	-0.669767	-5.04269	0.0907421	0.280869	-0.669767	0.661123	-0.669767	0.470996	0.280869	-0.669767	0.661123	-0.479639	0.0907421	-6.37358	-0.289512	0.470996
DB04716	-0.594049	-0.594049	-0.800243	0.0245332	-1.41882	0.849309	-0.387855	-1.21263	0.643115	-1.00644	-0.181661	0.0245332	1.67408	-0.387855	0.0245332	-0.594049	0.436921	-0.181661	-1.00644	-0.594049	-0.387855	0.0245332	0.0245332	0.849309	-0.181661	1.0555	0.436921	0.0245332	0.230727	0.230727	0.230727	-1.00644	0.230727	-0.181661	1.0555	0.0245332	0.0245332	1.88028	-0.387855	-1.00644	-0.387855	-1.21263	-0.181661	-0.181661	-0.387855	-0.387855	-2.65599	0.0245332	-0.387855
DB16323	-0.0594251	-0.252452	-1.21758	-0.0594251	-0.638505	0.133602	-0.638505	-0.252452	-0.252452	-1.79666	-0.252452	1.09873	1.09873	0.133602	-1.02456	-0.252452	0.905708	-0.252452	-1.21758	-0.0594251	-0.252452	-0.638505	0.905708	0.519655	0.133602	0.326628	0.133602	-0.252452	0.905708	-0.445478	-0.252452	-1.02456	0.712681	-0.445478	-2.56877	-0.0594251	-0.0594251	-2.95482	-0.252452	-0.445478	-0.252452	-0.0594251	0.133602	0.905708	-0.638505	0.519655	-9.13168	-0.0594251	0.133602
antipain	-0.236773	-0.695637	-0.925069	-0.466205	-0.925069	0.222091	-0.925069	-0.925069	-0.00734125	-1.8428	-0.466205	0.680955	0.451523	0.451523	-0.466205	-0.695637	0.222091	-0.236773	-1.1545	-0.236773	-0.236773	-0.236773	-0.236773	-0.00734125	-0.236773	0.910386	0.910386	-0.466205	-0.00734125	-0.236773	-0.236773	-1.8428	0.222091	-0.695637	3.43414	0.222091	-0.236773	2.51641	-0.236773	-0.925069	-0.695637	-1.1545	-0.00734125	0.451523	-0.695637	-0.236773	-7.34916	-0.00734125	0.222091
DB04288	-1.03353	-0.484418	0.0646943	-0.758974	-1.58264	0.476528	-0.209862	-1.17081	-0.34714	-1.17081	-0.0725838	0.201972	0.33925	-0.209862	-0.758974	-1.30809	0.476528	-0.621696	-0.758974	-0.896252	-1.03353	0.476528	-0.34714	0.888363	-0.209862	1.57475	0.476528	-0.34714	0.201972	0.201972	0.33925	-0.758974	0.476528	-0.34714	-2.68087	0.201972	-0.34714	-2.95542	-0.758974	-0.758974	-0.758974	-0.34714	-0.34714	0.201972	-1.17081	-0.0725838	-5.56371	-0.758974	0.0646943
pteroic acid	0.241592	-0.369763	0.486134	-0.125221	-0.981119	0.363863	-0.614306	-0.369763	0.608405	-0.00295011	-0.247492	1.09749	1.95339	0.608405	0.119321	0.119321	0.852948	-0.736577	-0.369763	-0.247492	0.119321	-0.614306	1.09749	0.486134	0.730677	0.486134	-1.4702	0.119321	0.852948	-0.125221	0.486134	-1.34793	-0.00295011	-1.10339	-4.28244	0.486134	0.486134	-1.4702	-0.125221	-0.369763	0.241592	-0.247492	0.608405	0.975219	-0.369763	0.241592	-5.13834	0.608405	0.730677
DB02754	0.554067	-0.460141	-0.967245	-0.122072	-0.122072	-0.291107	0.215998	0.0469628	-0.122072	-1.13628	-0.967245	1.06117	1.23021	0.554067	-0.798211	0.215998	0.892136	0.0469628	-0.460141	-0.122072	0.385032	0.0469628	0.385032	0.0469628	0.385032	-0.291107	-0.629176	0.385032	1.06117	0.0469628	0.554067	-0.629176	0.215998	-0.629176	-7.5596	0.215998	0.215998	-4.51697	0.554067	-0.291107	0.554067	-0.122072	0.215998	0.554067	-0.291107	0.554067	-8.40477	0.385032	0.385032
selonsertib	-1.54892	-0.33767	-0.33767	-0.135795	-1.14517	0.671703	0.066079	-1.54892	-0.741419	-0.33767	0.267954	-0.135795	-0.33767	-0.33767	0.267954	-1.34704	0.066079	0.267954	-1.14517	-0.539544	-1.14517	0.066079	-0.33767	0.671703	-1.14517	0.873577	1.68108	0.267954	0.066079	0.671703	-0.741419	0.066079	0.671703	0.671703	2.69045	-0.135795	-0.539544	4.70919	-1.14517	-0.741419	-1.34704	-0.943293	-0.33767	-0.33767	-0.943293	-0.539544	2.69045	-1.14517	-0.741419
DB07590	0.484086	-0.662546	-0.853651	0.101875	-0.280335	0.101875	0.292981	0.292981	0.101875	-0.853651	0.101875	1.0574	0.675191	0.484086	-0.662546	0.292981	0.101875	0.101875	-0.47144	-0.47144	0.101875	-0.280335	0.675191	-0.47144	-0.47144	0.484086	1.24851	-0.47144	-0.662546	0.484086	0.292981	-0.853651	0.292981	-0.853651	-1.23586	-0.0892299	0.292981	-5.44018	0.484086	0.484086	0.292981	1.0574	0.292981	0.484086	0.101875	0.866296	-8.30676	0.292981	1.0574
azanidazole	0.443452	-0.312784	-0.0102899	-0.0102899	-0.615279	0.443452	-0.161537	-0.0102899	-0.0102899	0.140957	0.140957	0.443452	0.594699	0.897194	-0.0102899	-0.0102899	0.594699	-0.161537	-0.464032	0.292205	0.140957	-0.464032	0.897194	0.140957	0.594699	0.292205	-0.161537	0.140957	1.19969	-0.0102899	0.292205	-0.464032	-0.161537	-0.917774	-6.51392	0.897194	0.443452	-5.00145	0.292205	-0.161537	-0.0102899	0.443452	0.745946	1.04844	-0.312784	0.745946	-7.42141	0.594699	0.443452
8-oxo-dgmp	-1.37184	-0.526115	0.31961	-0.314684	-1.16041	0.108179	0.742472	-1.16041	-0.314684	-0.103253	0.31961	0.531041	0.742472	-0.737546	-0.103253	-1.16041	0.31961	-0.103253	-1.16041	-0.526115	-1.16041	0.108179	-0.737546	0.742472	-1.16041	0.742472	1.37677	0.531041	0.531041	0.742472	-0.103253	0.108179	0.531041	0.531041	1.37677	0.31961	-0.314684	-2.429	-0.948978	-0.737546	-0.948978	-0.103253	0.108179	-0.526115	-0.948978	-0.314684	-3.90901	-0.948978	-0.103253
DB07431	0.700408	-0.614267	-0.121264	-0.778602	-0.121264	-0.285599	-0.449933	0.207405	-0.121264	-1.43594	-0.614267	0.371739	0.0430704	0.536074	-1.10727	0.207405	0.864743	-0.449933	0.207405	-0.285599	0.207405	0.371739	0.536074	-0.121264	0.207405	0.700408	-0.942936	0.0430704	0.700408	-0.778602	0.0430704	-0.942936	0.0430704	-1.10727	-7.35198	0.207405	0.371739	-3.07928	0.700408	-0.285599	0.371739	-0.285599	-0.449933	0.700408	-0.121264	0.371739	-8.83099	0.371739	0.371739
bentiromide	-0.743246	0.0184771	0.0184771	0.0184771	-0.933677	0.399339	-0.171954	-0.743246	-0.552815	-0.933677	0.7802	0.970631	-0.362384	-0.171954	-0.362384	-0.743246	0.208908	0.208908	-0.552815	-0.171954	-0.552815	0.0184771	0.589769	0.399339	-0.171954	0.970631	0.970631	-0.743246	-0.171954	0.7802	-0.171954	-0.552815	0.7802	0.0184771	-3.21885	0.208908	-0.171954	-6.45617	-0.552815	-0.362384	-1.12411	0.589769	0.399339	0.7802	-0.743246	0.399339	-8.36048	-0.552815	0.208908
DB02984	0.363148	-0.505941	-0.216245	0.2183	-0.505941	0.0734515	0.0734515	-0.216245	0.507996	-0.361093	-0.650789	0.652844	0.652844	0.507996	0.0734515	0.363148	0.363148	-0.505941	-0.216245	-0.216245	0.507996	-0.216245	0.507996	-0.0713966	0.363148	0.363148	-0.361093	0.2183	0.652844	0.507996	0.652844	-1.08533	-0.0713966	-1.08533	-5.14108	0.0734515	0.2183	-3.83745	0.2183	0.0734515	0.2183	0.0734515	0.363148	0.652844	0.2183	0.652844	-7.16896	0.507996	0.652844
lumacaftor	-0.747317	-0.542879	-0.134005	-0.134005	-1.15619	0.479306	0.0704321	-1.15619	-0.542879	-1.36063	-0.134005	0.479306	0.0704321	-0.338442	-0.338442	-0.747317	0.479306	-0.542879	-0.542879	-0.747317	-0.542879	-0.134005	0.274869	-0.134005	0.0704321	1.29706	-0.134005	-1.15619	-0.134005	-0.134005	-0.338442	-0.134005	0.0704321	-0.338442	0.274869	0.479306	-0.542879	1.70593	-0.542879	-0.338442	-0.542879	0.0704321	-0.134005	0.274869	-0.747317	0.479306	-6.26712	-0.134005	-0.134005
DB08443	0.324727	-0.43882	-0.286111	-0.43882	-0.59153	0.477437	-0.133401	0.172018	0.0193081	-1.20237	-0.59153	1.08827	1.08827	0.324727	-1.35508	0.0193081	0.782856	-0.43882	0.0193081	-0.59153	0.172018	0.0193081	0.782856	-0.43882	0.324727	0.782856	-0.43882	-0.286111	0.0193081	0.324727	0.477437	-1.04966	0.0193081	-1.20237	-6.5472	0.0193081	0.172018	-5.63094	0.324727	0.172018	0.324727	1.08827	0.0193081	0.782856	0.0193081	0.935565	-8.22701	0.0193081	0.630146
DB04009	-1.39503	-0.318996	0.142163	-0.472716	-1.24131	0.603323	-0.472716	-1.24131	-0.472716	-0.165276	0.910762	-0.318996	-0.165276	-0.780155	-0.165276	-1.39503	0.142163	-0.0115564	-0.318996	-0.933875	-0.933875	0.142163	-0.318996	1.2182	-0.472716	1.52564	1.83308	0.449603	-0.318996	1.06448	-0.0115564	0.603323	0.910762	0.295883	0.757042	0.142163	-0.933875	0.449603	-1.24131	-0.165276	-1.08759	-0.933875	-0.472716	-0.165276	-0.626436	-0.165276	-4.31571	-0.780155	-0.933875
DB08285	0.521034	-0.580495	-0.580495	0.0489503	-0.108411	0.206312	0.678396	0.521034	0.521034	0.206312	-0.423134	0.993118	1.77992	0.678396	-0.423134	0.521034	0.363673	0.363673	0.0489503	0.0489503	0.363673	-0.108411	0.206312	-0.265772	0.0489503	-0.423134	-0.737856	0.363673	0.835757	0.206312	0.678396	-0.737856	-0.423134	-0.737856	-4.35717	0.363673	0.678396	-4.98661	0.678396	0.521034	0.835757	0.363673	0.678396	0.206312	0.206312	0.521034	-7.18967	0.363673	0.521034
vortioxetine	-0.764465	-0.509079	0.00169252	-0.253693	-0.764465	-0.253693	1.02324	-0.764465	-0.509079	0.00169252	0.76785	-0.509079	-0.253693	0.257078	-0.509079	-1.01985	0.257078	-0.253693	-0.509079	-0.253693	-0.764465	0.00169252	-0.253693	0.00169252	-0.764465	0.512464	1.02324	1.02324	0.76785	0.257078	-0.253693	0.257078	-0.253693	0.257078	-5.10603	0.257078	-0.253693	-1.78601	-0.253693	-0.253693	-0.764465	0.512464	-0.253693	0.257078	-0.764465	0.257078	-3.8291	-0.764465	-0.509079
DB02473	-0.733411	-0.519203	-0.304996	0.123418	-0.733411	0.123418	0.123418	-1.16182	-0.519203	-0.304996	-0.0907891	0.76604	0.551832	0.337625	-0.0907891	-0.947618	0.123418	-0.0907891	-1.16182	-0.304996	-0.519203	-0.304996	0.123418	0.76604	-0.0907891	0.980247	0.980247	0.76604	0.76604	0.76604	0.337625	0.123418	0.76604	-0.0907891	-1.16182	0.123418	-0.519203	1.40866	-0.733411	-0.304996	-0.519203	-0.519203	0.123418	0.76604	-0.733411	0.337625	-2.66128	-0.0907891	-0.0907891
DB07519	-0.358602	-0.547653	-0.925753	-0.169552	-0.925753	0.397599	0.0194982	-1.30385	0.0194982	-0.547653	-0.547653	0.0194982	1.34285	0.208549	0.208549	-0.547653	0.397599	0.208549	-0.925753	0.208549	-0.358602	-0.169552	0.0194982	0.208549	-0.736703	0.397599	0.775699	0.586649	0.208549	0.0194982	-0.169552	-0.169552	0.397599	0.0194982	-4.32866	0.397599	-0.169552	-0.169552	0.0194982	-1.30385	-0.169552	-1.4929	0.0194982	0.397599	-0.736703	-0.547653	-7.54251	0.0194982	-0.169552
gdc-0077	-1.39609	-0.647577	-0.460449	-0.27332	-1.20896	0.849452	-0.27332	-1.39609	-0.27332	-0.460449	-0.0861912	0.849452	1.22371	-0.0861912	-0.0861912	-1.20896	0.288066	0.100937	-1.20896	-0.27332	-1.02183	-0.647577	-0.27332	1.22371	-0.460449	1.41084	1.22371	0.288066	0.288066	0.662323	-0.0861912	-0.27332	1.03658	0.100937	-2.51886	0.288066	-0.647577	3.46925	-1.02183	-1.02183	-0.834706	-1.02183	-0.0861912	0.100937	-0.834706	-0.27332	-3.08025	-0.647577	-0.27332
goserelin	-0.419039	-0.835212	-0.419039	-0.210952	-1.0433	-0.210952	-0.419039	-0.627126	0.413307	-1.25139	0.413307	0.621394	0.829481	0.205221	-0.835212	-0.627126	-0.00286585	-0.835212	-0.835212	-0.419039	-0.627126	-0.419039	-0.419039	0.621394	-0.627126	1.03757	0.829481	-0.419039	0.621394	-0.00286585	-0.210952	-1.25139	0.205221	-0.419039	-1.25139	0.205221	0.413307	-3.33225	-0.00286585	-0.419039	-0.627126	-0.210952	0.413307	0.413307	-0.627126	-0.00286585	-8.32633	-0.210952	0.621394
DB01948	-0.109429	-0.919827	-0.109429	-0.109429	-0.649694	0.700968	0.700968	-0.379562	-0.379562	-0.649694	-0.379562	0.430836	0.700968	0.700968	-0.649694	-0.379562	0.971101	-0.649694	-0.379562	-0.109429	-0.109429	0.430836	-0.109429	0.160703	-0.109429	0.700968	0.700968	0.160703	0.430836	-0.649694	-0.109429	-0.109429	-0.109429	-0.649694	-4.97181	-0.379562	0.160703	-2.00036	0.160703	-0.649694	0.160703	-0.919827	-0.109429	0.160703	-0.649694	-0.109429	-7.40301	-0.379562	0.160703
ipi-493	-1.23588	-0.0887721	-0.279957	-0.0887721	-1.23588	0.484782	-0.471141	-1.42706	-0.471141	-0.279957	0.484782	0.293597	0.484782	-0.279957	-0.279957	-1.23588	0.102413	0.293597	-0.853511	-0.662326	-0.662326	0.102413	-0.0887721	1.05834	-0.0887721	1.05834	1.24952	-0.279957	-0.279957	0.867151	-0.0887721	0.102413	1.05834	0.102413	1.05834	0.484782	-0.662326	3.92611	-1.61825	-0.471141	-1.0447	-1.23588	-0.0887721	0.102413	-0.662326	0.102413	-3.91247	-0.471141	-0.279957
denibulin	0.331785	-0.521944	-0.308512	0.118352	-0.0950797	0.545217	0.545217	0.118352	-0.0950797	-0.0950797	-0.308512	0.758649	0.972081	0.758649	-0.0950797	0.118352	0.545217	-0.0950797	-0.521944	-0.0950797	0.118352	-0.308512	0.118352	-0.735376	-0.0950797	-0.308512	-0.0950797	0.758649	1.18551	0.118352	0.331785	0.118352	0.118352	-0.308512	-2.65627	0.118352	0.545217	-2.2294	0.545217	0.118352	0.545217	-0.0950797	0.545217	0.545217	-0.0950797	0.545217	-2.01597	0.331785	0.758649
ff-10101-01	-0.276997	-0.929468	-0.929468	-0.11388	-1.09259	1.02794	0.212355	-1.09259	0.0492376	-0.76635	-0.929468	0.864825	1.68041	0.212355	-0.11388	-0.440115	1.02794	-0.276997	-1.2557	-0.11388	-0.440115	0.0492376	0.375473	0.375473	-0.440115	1.02794	0.53859	0.0492376	0.212355	-0.276997	-0.11388	-0.929468	0.53859	0.0492376	2.82224	0.0492376	0.0492376	2.82224	-0.276997	-1.2557	0.212355	-0.929468	0.212355	0.212355	-0.76635	-0.440115	1.02794	-0.11388	0.212355
DB06932	-0.474782	-1.20354	0.800542	-0.474782	-1.38573	0.982731	-0.474782	-1.38573	-0.110404	0.0717852	-0.292593	1.16492	1.34711	-0.110404	0.800542	-0.656971	0.800542	-0.656971	-1.38573	-0.474782	-0.474782	-0.292593	0.618353	0.253974	0.0717852	1.16492	1.34711	-0.110404	-0.839161	0.253974	0.0717852	-0.839161	0.436164	-0.656971	3.35119	-0.292593	-0.292593	5.71965	-0.292593	-1.20354	-0.474782	-0.474782	-0.110404	0.800542	-0.839161	-0.474782	3.35119	0.0717852	0.618353
DB07410	-0.578237	-0.578237	-0.110863	-0.266654	-1.3572	0.979679	-0.578237	-1.3572	0.356512	-0.734029	-0.110863	0.668095	1.13547	-0.266654	0.044929	-0.578237	0.356512	-0.266654	-0.734029	-0.734029	-0.734029	-0.734029	0.356512	0.356512	0.200721	1.13547	0.200721	-0.266654	0.200721	0.200721	-0.266654	-1.04561	0.823887	-0.889821	-3.38249	0.356512	-0.266654	-1.66878	-0.266654	-1.04561	-0.422446	-1.3572	-0.266654	0.512304	-0.889821	-0.110863	-5.71936	0.200721	-0.110863
DB08055	0.851534	-0.0706461	-0.0706461	-0.255082	0.11379	-0.0706461	0.298226	0.667098	-0.439518	-0.623954	-0.255082	0.667098	-0.808391	0.482662	-0.623954	0.482662	0.851534	-0.439518	0.298226	-0.439518	0.298226	0.482662	1.03597	-1.17726	0.298226	-0.623954	-0.992827	-0.808391	0.298226	0.298226	-0.439518	-0.623954	-0.623954	-0.808391	-5.23486	-0.255082	0.667098	-4.68155	1.03597	0.11379	0.482662	1.58928	-0.0706461	0.851534	-0.0706461	0.667098	-7.63253	0.298226	0.667098
lerociclib	0.0953138	-1.05118	-0.669017	-0.286852	-0.860099	-0.860099	0.286396	0.0953138	-0.0957689	-0.286852	-0.669017	1.81506	1.05073	0.668562	-0.477934	0.0953138	1.24181	-0.669017	-0.860099	-0.286852	-0.0957689	-0.0957689	0.477479	-0.0957689	0.0953138	0.286396	0.859644	0.477479	0.859644	1.24181	0.286396	-1.05118	0.477479	-0.477934	0.0953138	0.0953138	0.477479	-2.57984	0.286396	-0.286852	0.286396	1.05073	0.668562	0.859644	-0.477934	0.286396	-4.49067	-0.0957689	1.24181
DB07247	-0.884763	-0.626014	-1.14351	0.150234	-1.14351	0.408983	0.667732	-1.40226	0.408983	-0.367265	-0.367265	0.667732	1.96148	-0.108516	0.150234	-0.626014	-0.367265	0.150234	-1.40226	-0.367265	-0.367265	-0.108516	-0.884763	0.408983	-0.884763	0.408983	1.44398	0.926481	0.926481	0.926481	0.150234	-0.108516	0.667732	0.408983	1.96148	0.150234	-0.108516	3.51397	-0.367265	-0.626014	-0.367265	-0.626014	0.150234	-0.626014	-0.367265	-0.367265	-2.95476	-0.108516	-0.108516
benzphetamine	-0.478782	-0.622945	-1.05543	0.242033	-0.911271	1.25117	-0.0462928	-1.34376	0.242033	-0.190456	-1.1996	0.530359	1.5395	-0.190456	0.962848	-0.334619	0.530359	-0.0462928	-1.34376	-0.767108	-0.334619	-0.334619	-0.0462928	0.818685	-0.478782	0.674522	1.10701	-0.0462928	0.0978702	0.674522	-0.478782	-0.478782	1.10701	-0.190456	1.39534	-0.0462928	-0.190456	2.54864	-0.334619	-1.05543	-0.0462928	-1.77625	-0.190456	-0.334619	-0.622945	-0.767108	2.11615	0.0978702	-0.334619
tak-593	-1.29802	-0.905118	-0.315763	-0.119311	-1.49447	0.862947	-0.315763	-1.49447	-0.119311	-0.315763	0.0771404	0.273592	0.470044	-0.708666	0.470044	-0.905118	0.0771404	0.0771404	-1.49447	-0.708666	-0.905118	0.470044	0.0771404	0.862947	-1.29802	1.0594	1.64875	0.0771404	-0.315763	1.0594	-0.512215	-0.315763	0.470044	0.273592	4.39908	-0.119311	-0.315763	0.0771404	-0.905118	-1.29802	-0.905118	-0.708666	-0.315763	-0.119311	-0.905118	-0.905118	0.862947	-0.512215	-0.315763
quisinostat	-0.24139	-0.394089	-0.088691	0.674804	-1.31028	1.1329	0.369406	-0.699487	0.216707	-0.088691	0.522105	0.827503	0.980203	0.369406	0.674804	-0.088691	0.980203	-0.088691	-0.852186	-0.088691	-0.088691	-0.394089	1.591	0.369406	0.0640081	0.369406	-0.24139	0.216707	0.674804	0.674804	-0.088691	-0.394089	-0.24139	-0.24139	-2.83727	-0.088691	0.522105	-4.66966	0.0640081	-0.394089	-0.24139	0.674804	0.827503	1.1329	-0.546788	0.216707	-6.19665	0.216707	0.674804
DB06977	-0.277984	-0.745056	-0.978591	-0.0444484	-0.745056	0.422623	0.422623	-1.21213	0.422623	-0.745056	-0.51152	0.656159	1.12323	0.422623	-0.277984	-0.277984	0.189087	-0.0444484	-1.21213	-0.0444484	-0.277984	0.189087	-0.0444484	-0.978591	-0.51152	1.12323	1.12323	0.422623	-0.0444484	-0.0444484	0.422623	-0.978591	0.656159	-0.745056	-1.44566	-0.0444484	-0.0444484	0.656159	0.189087	-0.51152	-0.277984	-0.277984	-0.0444484	0.422623	-0.0444484	0.189087	-4.71516	-0.0444484	0.422623
DB07272	-0.215166	-0.215166	-0.396956	-0.578746	-0.942325	0.330203	-0.215166	-0.760535	-0.215166	-1.66948	-0.0333761	0.875573	0.875573	0.511993	-0.942325	-0.760535	0.511993	-0.0333761	-0.396956	-0.578746	-0.215166	0.148414	0.693783	0.511993	0.148414	0.511993	-0.215166	-0.760535	0.875573	-0.0333761	0.148414	-0.942325	0.511993	-0.396956	-6.57781	0.511993	0.148414	-4.03275	-0.215166	-0.578746	-0.215166	-0.215166	0.148414	0.693783	-0.760535	0.693783	-8.75929	-0.0333761	0.330203
DB04020	-1.20148	-0.66114	0.419535	-0.120802	-1.38159	1.13999	0.0593102	-1.74182	-0.300915	0.419535	-0.120802	-0.120802	0.779761	-0.300915	1.13999	-1.02137	0.239423	-0.300915	-1.20148	-0.66114	-1.02137	-0.300915	-0.120802	0.779761	-0.481028	1.13999	1.13999	-0.66114	-0.841253	0.419535	-0.120802	-0.120802	0.599648	-0.300915	4.38201	-0.120802	-0.66114	4.2019	-0.841253	-1.20148	-0.841253	-1.38159	-0.481028	0.239423	-0.841253	-0.841253	4.2019	-0.481028	-0.481028
inarigivir	-1.03842	-0.509936	-0.333773	0.0185521	-1.39075	1.07553	0.194715	-1.74307	0.370877	-0.686099	-0.157611	0.723203	1.60402	-0.509936	0.0185521	-1.03842	0.194715	-0.157611	-1.39075	-0.509936	-0.686099	0.194715	0.0185521	1.07553	-0.157611	1.25169	1.07553	-0.686099	-0.509936	0.54704	0.194715	-0.509936	0.723203	0.370877	2.48483	0.194715	-0.509936	5.30343	-1.03842	-1.03842	-0.509936	-1.56691	0.0185521	0.0185521	-0.862261	-0.333773	1.95634	-0.333773	-0.509936
avanafil	-0.646998	-0.0699344	0.507129	-0.262289	-0.839352	-0.0699344	-0.0699344	-0.454643	-0.454643	-1.03171	0.507129	-0.0699344	-0.262289	-0.454643	-0.839352	-0.646998	0.507129	-0.0699344	0.12242	-0.262289	-0.646998	0.12242	0.507129	0.314774	-0.262289	1.27655	0.507129	-0.0699344	-0.262289	0.314774	0.12242	0.507129	-0.0699344	0.12242	-6.99469	0.12242	-0.262289	-8.72588	-0.262289	-0.262289	-0.646998	0.699483	-0.262289	0.699483	-0.646998	0.507129	-9.30295	-0.646998	-0.0699344
DB01926	-1.42266	-0.504548	-0.198511	-0.351529	-1.11662	0.719601	0.107527	-1.57568	-0.045492	-0.045492	-0.504548	0.872619	1.17866	-0.504548	-0.045492	-1.26964	0.260545	-0.045492	-1.26964	-0.963603	-1.11662	-0.351529	-1.11662	0.872619	-0.657566	1.17866	1.79073	0.566582	0.566582	1.02564	0.107527	-0.351529	1.33168	-0.045492	2.09677	0.107527	-0.504548	0.413564	-0.963603	-0.963603	-0.657566	-1.88171	-0.198511	-0.810585	-0.963603	-0.657566	-0.198511	-0.810585	-0.045492
DB04442	0.335038	-0.825625	-0.36136	-0.36136	-0.593492	-0.129227	1.03144	-0.129227	-0.129227	-1.28989	-0.593492	1.26357	1.72783	0.335038	-0.36136	0.102906	0.799303	-0.129227	-1.05776	-0.36136	0.102906	0.335038	0.567171	-0.593492	-0.36136	0.335038	-0.129227	-0.825625	0.335038	0.102906	0.102906	-0.593492	0.102906	-0.129227	-1.28989	0.102906	0.335038	0.335038	0.335038	-0.129227	0.335038	1.03144	0.102906	0.799303	-0.36136	0.799303	-5.46828	0.102906	0.799303
cc-11050	-0.889805	-0.274257	-0.889805	-0.274257	-1.30017	0.136109	-0.47944	-1.09499	-0.274257	-0.889805	-0.0690742	1.16202	0.546474	-0.0690742	-0.684623	-1.09499	0.136109	0.136109	-0.889805	-0.47944	-0.47944	-0.47944	-0.47944	1.16202	-0.0690742	1.16202	1.57239	-0.274257	-0.0690742	0.95684	0.136109	-0.889805	0.751657	-0.889805	0.136109	0.341291	-0.684623	-2.32608	-1.09499	-0.47944	-0.889805	-0.274257	0.136109	0.136109	-0.684623	0.341291	-6.84011	-0.274257	0.136109
mk-0773	-1.16053	-0.106243	0.0694703	0.0694703	-0.984811	0.772325	-0.281957	-0.984811	-0.281957	-0.457671	0.596611	0.245184	-0.457671	-0.457671	-0.281957	-0.809098	0.245184	0.420898	-0.457671	-0.809098	-0.457671	-0.106243	0.245184	1.12375	-0.457671	0.948038	1.29947	0.596611	0.596611	1.65089	-0.281957	0.420898	0.420898	0.0694703	1.65089	0.245184	-0.457671	-4.85051	-0.984811	0.0694703	-1.16053	0.420898	-0.106243	-0.106243	-0.457671	0.245184	-7.13479	-0.457671	-0.457671
DB08178	0.752065	-0.358608	-0.199941	-0.517276	-0.199941	-0.834611	0.276062	0.43473	-0.041273	-0.993279	-0.041273	-0.199941	0.593397	0.910733	-1.15195	0.276062	0.752065	-0.834611	0.276062	-0.041273	0.43473	0.276062	0.43473	-0.041273	0.593397	-0.041273	-0.993279	-0.517276	0.593397	-0.993279	-0.041273	-0.358608	-0.834611	-0.675943	-7.65732	0.752065	0.43473	-7.33998	0.752065	0.276062	0.593397	0.593397	0.593397	0.752065	0.117395	0.910733	-8.29199	0.752065	0.276062
temoporfin	0.379238	-0.360659	-0.175684	0.379238	-0.545633	0.379238	0.934161	0.194264	0.194264	0.194264	0.564213	0.379238	1.11914	0.564213	0.0092899	0.194264	0.379238	-0.175684	-0.730607	0.0092899	0.194264	-0.175684	0.564213	-0.360659	0.0092899	-0.360659	0.0092899	1.85903	1.67406	0.934161	0.564213	-0.175684	0.0092899	-0.175684	0.564213	0.0092899	0.564213	-4.24512	0.749187	0.379238	0.0092899	1.11914	0.749187	0.564213	0.0092899	0.749187	-6.46481	0.379238	0.564213
DB02905	-0.418034	-0.612549	0.749054	-0.418034	-1.19609	0.360024	-0.418034	-1.00158	0.16551	-0.22352	-0.029005	0.360024	1.3326	-0.22352	-0.22352	-0.418034	0.943569	-0.418034	-0.612549	-0.418034	-0.418034	-0.612549	0.554539	0.360024	0.16551	0.943569	-0.612549	-0.418034	0.360024	-0.029005	-0.029005	-1.00158	0.554539	-0.029005	-3.33576	0.554539	-0.22352	0.749054	-0.418034	-1.00158	-0.029005	-0.612549	-0.029005	0.16551	-0.612549	0.16551	-5.2809	0.16551	-0.029005
trametinib	-1.14266	-0.796499	-0.104169	0.415079	-1.48883	1.10741	0.068914	-1.48883	0.241996	-0.104169	-0.104169	0.241996	1.62666	-0.450334	0.415079	-0.969581	0.068914	-0.623416	-1.14266	-0.969581	-0.796499	0.068914	-0.277251	1.10741	-0.450334	1.28049	0.934327	-0.277251	-0.277251	0.588161	-0.277251	-0.623416	0.588161	-0.277251	4.39598	-0.277251	-0.623416	-0.277251	-0.969581	-0.969581	-0.623416	-0.796499	0.068914	-0.104169	-0.969581	-0.277251	-1.48883	-0.450334	-0.450334
triptorelin	-1.14088	-0.4912	-0.27464	-0.058081	-1.14088	0.158478	-0.4912	-1.14088	-0.058081	-0.707759	0.158478	0.375037	1.02472	-0.27464	-0.27464	-1.14088	0.375037	-0.27464	-0.924318	-0.4912	-1.14088	-0.27464	-0.707759	1.45783	-0.27464	1.24127	1.02472	-0.058081	0.375037	0.375037	-0.27464	-0.707759	1.02472	0.158478	-0.27464	0.375037	-0.4912	-0.4912	-1.14088	-0.707759	-0.924318	-0.924318	0.158478	-0.058081	-0.924318	-0.27464	-5.68862	-0.4912	-0.27464
carbimazole	0.369307	-0.705413	-0.824827	0.0110671	-0.347173	0.727547	0.488721	-0.586	0.488721	0.0110671	-1.18307	-0.347173	0.966374	0.369307	0.608134	0.249894	0.846961	0.13048	-0.347173	0.0110671	0.249894	-0.466586	0.249894	0.369307	0.249894	0.488721	-1.42189	0.966374	0.846961	-0.108346	0.608134	-0.108346	0.249894	-0.466586	-5.60136	0.608134	0.369307	-2.97427	1.08579	-0.705413	0.727547	-1.18307	-0.705413	0.249894	0.0110671	-0.22776	-4.04899	0.608134	-0.347173
stannsoporfin	-1.8433	0.00486656	0.532915	-0.259158	-1.57928	0.928952	-0.39117	-1.71129	-0.39117	0.400903	0.79694	0.136879	-0.259158	-0.787207	0.400903	-1.57928	0.00486656	0.532915	-0.787207	-0.787207	-1.18324	-0.259158	-0.523182	0.928952	-0.655195	1.06096	2.24907	0.532915	0.136879	1.32499	0.268891	0.400903	1.19298	0.400903	2.24907	0.400903	-0.787207	0.268891	-1.57928	-0.655195	-1.44727	-0.655195	-0.259158	-0.39117	-0.919219	-0.655195	0.928952	-1.18324	-0.523182
DB02247	-0.431531	-0.604562	-0.258499	-0.258499	-0.950625	0.433627	-0.431531	-1.29669	0.087564	-1.12366	-1.12366	1.12575	1.47182	0.087564	-0.431531	-0.604562	0.77969	-0.0854676	-1.46972	-0.431531	-0.431531	-0.431531	0.260596	0.606659	0.260596	1.12575	-0.0854676	-0.431531	0.433627	-0.0854676	-0.431531	-1.46972	0.77969	-0.604562	-2.50791	0.606659	-0.0854676	3.37516	-0.258499	-1.12366	-0.258499	-1.29669	-0.258499	0.260596	-0.950625	-0.258499	-4.06519	0.260596	0.433627
quinisocaine	-0.581055	-0.698524	-0.228649	0.476164	-1.1684	1.88579	0.123758	-1.28587	0.00628884	0.828571	-0.346118	0.593633	-0.11118	0.476164	1.41591	-0.463586	0.593633	-0.228649	-0.581055	-0.815993	-0.228649	-1.40334	0.946039	0.241226	0.123758	0.711102	1.06351	0.476164	0.358695	1.29845	-0.463586	0.123758	1.41591	-0.463586	-0.228649	0.358695	0.123758	-1.40334	-0.11118	-0.581055	-0.346118	-0.581055	-0.11118	-0.228649	-0.463586	-0.346118	-0.698524	0.476164	0.00628884
DB07844	-0.891097	-0.891097	-0.695353	-0.108119	-0.891097	1.06635	0.283371	-1.28259	-0.303863	-0.303863	-0.499608	0.283371	0.283371	0.087626	-0.303863	-1.08684	0.283371	0.087626	-0.891097	-0.499608	-0.695353	-0.499608	-0.108119	0.870605	-0.303863	1.06635	1.45784	-0.108119	-0.108119	0.479115	0.087626	-0.108119	1.26209	-0.499608	0.283371	0.479115	-0.499608	1.45784	-0.695353	-0.695353	-0.499608	-1.47833	-0.499608	-0.108119	-0.695353	-0.108119	-4.4145	-0.108119	-0.695353
DB08448	0.48028	-0.63109	-0.154788	-0.789857	0.00397863	-0.789857	0.162746	0.162746	0.162746	-0.789857	-0.313556	0.956581	0.797814	0.639047	-1.26616	0.162746	0.956581	0.321513	0.00397863	0.162746	0.00397863	0.321513	-0.154788	-0.948624	0.00397863	-0.154788	-0.472323	0.321513	0.48028	0.00397863	0.48028	-0.948624	-0.154788	-0.63109	-7.77561	0.162746	0.321513	-7.29931	0.797814	-0.472323	0.639047	0.321513	0.162746	0.797814	-0.154788	0.639047	-8.41068	0.00397863	0.797814
foslinanib	0.224298	-0.528652	-1.46984	-0.340414	-0.152177	-0.716889	0.789011	0.0360608	-0.528652	-1.84631	-0.340414	0.600774	0.224298	0.224298	-1.46984	-0.152177	0.789011	0.0360608	-0.716889	0.0360608	-0.340414	0.789011	-0.152177	-0.340414	-0.716889	0.412536	0.412536	0.412536	0.977249	0.412536	-0.152177	-0.716889	0.224298	0.0360608	-5.61107	0.0360608	0.224298	-6.74049	0.600774	-0.340414	-0.152177	0.600774	0.224298	0.412536	-0.340414	0.789011	-9.56406	-0.528652	0.224298
DB02223	-0.417675	-0.964095	-0.781955	-0.964095	-1.14623	0.493025	-0.417675	-1.32837	-0.417675	-1.51051	-1.14623	1.40372	0.493025	0.128745	-0.781955	-0.781955	1.22158	-0.0533953	-1.14623	-0.781955	-0.599815	-0.0533953	0.310885	0.675164	-0.0533953	1.58586	0.675164	-0.599815	-0.235535	0.310885	-0.417675	-1.14623	1.03944	-0.599815	0.493025	0.310885	-0.417675	3.77154	-0.417675	-1.14623	-0.417675	-0.417675	-0.599815	0.310885	-0.964095	-0.235535	-4.06047	-0.235535	0.493025
DB11709	-0.588176	-0.736394	-0.439958	-0.884612	-1.47748	1.04222	-1.03283	-1.32927	-0.736394	-1.47748	-0.588176	1.04222	0.449351	0.00469656	-0.439958	-1.03283	1.04222	-0.143521	-1.18105	-1.03283	-0.588176	-0.143521	0.449351	0.745787	0.00469656	1.19044	1.04222	-0.736394	-0.143521	0.301133	-0.291739	-0.884612	1.04222	-0.588176	-1.92214	0.301133	-0.588176	-1.03283	-0.736394	-0.884612	-0.736394	-0.884612	-0.291739	0.449351	-0.884612	0.00469656	-6.07224	-0.439958	0.152915
ponatinib	-0.8226	-0.650815	0.551679	0.0363244	-1.50974	1.4106	-0.47903	-1.68153	0.0363244	0.895249	-0.47903	0.723464	1.58239	-0.47903	1.4106	-0.650815	0.723464	-0.307245	-1.16617	-0.307245	-0.47903	-0.307245	0.551679	0.379894	-0.135461	0.723464	0.208109	-0.135461	-0.8226	0.551679	-0.307245	-0.994385	0.551679	-0.47903	3.81559	0.0363244	-0.307245	3.47202	-0.650815	-1.33796	-0.307245	-0.650815	0.208109	0.551679	-0.650815	-0.650815	2.95667	0.208109	0.379894
enrofloxacin	-0.33333	-1.06821	-0.700771	-0.700771	-0.700771	0.768993	0.0341111	-1.43565	-0.149609	-0.884491	-0.700771	0.217832	1.13643	0.401552	-0.33333	-0.700771	0.952713	-0.33333	-1.06821	-0.33333	-0.51705	0.585273	-0.33333	0.952713	-0.51705	0.952713	0.0341111	0.0341111	0.401552	-0.33333	0.0341111	-0.33333	0.768993	0.217832	-5.11006	0.217832	0.0341111	0.217832	0.217832	-1.25193	0.0341111	-2.17053	-0.700771	0.401552	-0.884491	-0.51705	-4.19146	-0.33333	-0.51705
DB03450	-0.956593	-0.512929	-0.365041	-0.217154	-1.40026	0.818062	-0.365041	-1.40026	0.22651	-0.512929	-0.0692655	0.522286	1.5575	-0.217154	0.374398	-0.956593	0.22651	0.0786224	-1.40026	-0.512929	-0.660817	-0.512929	0.22651	1.40961	-0.217154	1.26173	0.22651	-0.365041	0.0786224	0.0786224	-0.217154	-0.808705	0.670174	-0.0692655	0.96595	0.22651	-0.0692655	3.18427	-0.956593	-1.10448	-0.660817	-1.54815	0.0786224	0.0786224	-0.956593	-0.660817	-0.660817	-0.0692655	-0.217154
tavilermide	-0.521951	-0.70275	-1.06435	-0.341153	-1.42594	0.56284	0.201243	-0.883548	-0.521951	-2.32994	-1.24515	1.28603	0.924437	0.0204444	-0.70275	-0.70275	0.743639	-0.70275	-1.24515	-1.24515	-0.341153	0.382042	0.382042	0.0204444	-0.341153	1.46683	0.201243	-1.24515	0.0204444	-0.160354	-0.521951	-0.883548	0.924437	-0.521951	-0.521951	-0.160354	-0.160354	-3.41473	-0.341153	-0.521951	-0.341153	-0.160354	-0.160354	0.201243	-0.70275	0.743639	-6.12671	-0.341153	0.382042
DB08436	0.32218	-0.848988	-0.848988	-0.179749	-0.514369	0.15487	0.48949	-0.347059	0.15487	-0.514369	-1.35092	1.32604	1.66066	0.48949	-0.179749	-0.0124395	0.991419	0.15487	-0.848988	-0.347059	0.15487	-0.347059	0.15487	0.32218	0.15487	0.32218	-0.347059	-0.347059	0.48949	0.15487	0.48949	-1.18361	0.656799	-0.681679	-4.19518	0.48949	0.15487	-2.6894	0.32218	-0.514369	0.656799	-0.514369	-0.179749	0.48949	-0.347059	0.32218	-5.70097	0.48949	0.48949
bleomycin	0.392078	-0.63324	-0.838304	0.187014	-0.428177	-0.223113	-0.428177	-0.0180495	-0.0180495	-1.04337	-0.838304	1.21233	1.00727	0.597141	-0.0180495	0.187014	0.802205	-0.63324	-0.838304	-0.428177	0.187014	-0.0180495	0.392078	0.392078	0.187014	0.187014	-0.223113	-0.0180495	0.597141	0.392078	-0.0180495	-0.428177	-0.0180495	-0.63324	0.802205	-0.223113	0.392078	-0.428177	0.392078	-0.223113	0.392078	0.187014	0.597141	0.597141	-0.223113	0.187014	-7.6054	0.187014	1.00727
revamilast	-0.653206	-0.895561	-0.168496	-0.410851	-0.895561	0.800923	0.316213	-1.13792	-0.410851	-0.895561	-0.410851	1.04328	0.316213	0.0738583	-0.653206	-0.895561	0.316213	-0.410851	-1.13792	-0.895561	-0.410851	0.316213	0.0738583	0.0738583	-0.168496	1.28563	1.04328	-0.168496	0.316213	0.800923	-0.168496	-0.168496	0.800923	-0.168496	-1.62263	0.0738583	-0.410851	4.19389	-0.410851	-0.410851	-0.410851	-0.168496	-0.168496	0.316213	-0.895561	0.316213	-5.98501	-0.168496	0.0738583
DB07794	0.343728	-0.919424	-0.197623	-0.738974	-0.197623	-0.378073	-0.0171724	-0.197623	-0.378073	-1.64123	-0.919424	1.42643	0.524179	0.163278	-1.28033	-0.0171724	1.42643	-0.0171724	-0.197623	-0.197623	-0.197623	0.524179	0.163278	-0.558524	0.163278	0.704629	0.343728	-0.197623	-0.197623	-0.378073	0.343728	-0.919424	0.343728	-0.919424	-7.23519	0.163278	-0.0171724	-0.738974	0.524179	-0.738974	0.343728	-0.197623	-0.197623	0.704629	-0.378073	0.343728	-8.67879	-0.0171724	0.704629
xv638	-1.43219	0.279903	0.279903	0.279903	-1.05173	0.660368	-0.100563	-1.24196	-0.290796	-0.100563	1.04083	-0.481029	-1.24196	-0.861495	0.470135	-0.861495	-0.290796	0.279903	-0.481029	-0.290796	-0.671262	0.0896697	-0.100563	1.23107	-0.290796	0.470135	1.23107	0.279903	0.660368	1.04083	-0.100563	-0.100563	0.850601	0.660368	-5.23685	-0.100563	-0.290796	-4.85639	-1.24196	-0.290796	-1.24196	-0.481029	-0.290796	-0.100563	-0.481029	-0.671262	-7.13918	-0.671262	-0.671262
otamixaban	-1.57229	0.0964824	0.0964824	0.281901	-1.38687	0.0964824	-0.0889366	-1.38687	-0.0889366	0.281901	1.209	-0.0889366	0.0964824	-0.830613	-0.0889366	-1.38687	-0.274356	0.0964824	-0.645194	-0.274356	-1.01603	0.0964824	-0.0889366	1.39442	-0.459775	1.02358	1.76525	0.0964824	-0.645194	1.02358	-0.0889366	-0.0889366	0.46732	0.281901	4.36112	0.281901	-0.830613	1.76525	-1.57229	-0.274356	-1.57229	-0.0889366	0.0964824	0.46732	-0.645194	-0.0889366	-3.42648	-0.830613	-0.459775
ethacridine	1.05077	-0.303177	0.238402	0.238402	0.103008	-0.0323871	0.779981	0.779981	0.373797	0.373797	-0.303177	0.779981	1.18617	0.779981	-0.0323871	0.779981	0.644587	-0.303177	0.103008	-0.0323871	0.779981	-0.0323871	0.915376	-0.844755	0.644587	-0.709361	-1.52173	0.373797	0.779981	0.103008	0.644587	-0.709361	-0.709361	-1.11554	-3.68804	0.238402	0.779981	-3.01107	1.05077	0.644587	0.915376	1.18617	0.644587	0.779981	0.373797	1.05077	-5.71897	0.779981	0.915376
boscalid	-0.115933	-0.115933	-0.463569	-0.289751	-0.463569	0.231704	0.231704	0.0578854	-0.463569	-0.985024	-0.115933	1.27461	-0.637387	0.405522	-0.637387	-0.115933	0.57934	0.0578854	-0.115933	-0.463569	0.0578854	0.231704	0.405522	-0.637387	-0.463569	1.27461	0.57934	-0.463569	-0.115933	0.926977	-0.289751	-0.463569	0.231704	-0.463569	-4.80902	-0.289751	0.0578854	-6.89484	0.405522	0.0578854	-0.289751	1.44843	0.231704	0.57934	-0.115933	0.926977	-7.93775	-0.463569	0.926977
DB02973	-0.15545	-0.592539	-1.24817	0.0630944	-0.373995	-0.592539	0.0630944	-0.15545	-0.15545	-1.46672	-0.15545	1.59291	0.937273	0.281639	-1.02963	-0.592539	0.500184	-0.373995	-1.24817	-0.15545	-0.15545	-0.373995	0.500184	0.281639	0.0630944	0.0630944	0.281639	0.0630944	0.718728	0.0630944	-0.15545	-0.811084	0.718728	-0.373995	-2.55944	-0.15545	-0.15545	-1.02963	-0.15545	-0.373995	-0.373995	0.937273	0.281639	0.937273	-0.373995	0.718728	-6.2747	-0.15545	0.718728
tt-232	-0.993018	-0.0826729	0.0993961	-0.446811	-1.17509	0.645603	-0.264742	-1.17509	-0.62888	-0.446811	0.463534	0.645603	-1.17509	0.0993961	0.0993961	-0.810949	0.463534	0.281465	-0.62888	-0.264742	-0.62888	-0.264742	0.281465	0.0993961	-0.446811	0.827672	1.37388	-0.0826729	-0.0826729	0.827672	0.0993961	0.463534	0.645603	0.281465	-4.27026	0.281465	-0.62888	-5.54474	-0.993018	-0.0826729	-0.810949	-0.0826729	0.0993961	1.00974	-0.446811	0.281465	-8.09371	-0.62888	0.281465
naratriptan	0.131976	-0.916702	-0.567143	-1.26626	-0.392363	-0.392363	-0.217583	-0.392363	-0.567143	-2.14016	-0.392363	0.831095	-0.217583	0.131976	-1.96538	-0.392363	1.00587	-0.0428036	-0.217583	-0.392363	-0.392363	0.481536	-0.0428036	-0.217583	-0.0428036	1.00587	-0.0428036	-0.0428036	0.306756	-0.567143	-0.0428036	-0.741923	0.131976	-0.567143	-6.68443	-0.0428036	-0.217583	1.18065	0.481536	-0.916702	0.131976	-0.217583	-0.741923	0.831095	-0.567143	0.306756	-8.25745	-0.217583	0.481536
fisogatinib	-1.34207	-0.410058	-0.223656	-0.223656	-1.15567	0.149149	0.149149	-1.15567	-0.782863	0.335551	0.708356	-0.223656	-0.596461	-0.410058	-0.0372535	-1.15567	-0.0372535	0.149149	-0.596461	-0.410058	-0.969266	0.335551	-0.410058	0.708356	-0.782863	0.894759	2.01317	1.08116	0.149149	1.45397	-0.223656	0.335551	0.708356	0.149149	0.708356	-0.0372535	-0.596461	-0.0372535	-0.969266	-0.596461	-1.34207	-0.0372535	-0.223656	-0.0372535	-0.969266	-0.596461	-4.32451	-0.782863	-0.596461
DB02558	-1.31204	-0.640815	-0.473009	-0.305203	-1.47985	0.701633	-0.473009	-1.64765	0.0304091	-0.808621	-0.137397	0.869439	0.869439	0.0304091	-0.305203	-1.31204	0.0304091	-0.137397	-1.64765	-0.473009	-0.976427	-0.305203	-0.473009	0.533827	-0.640815	1.20505	1.54066	0.198215	0.533827	0.533827	-0.305203	-0.640815	1.03725	0.0304091	3.21872	0.0304091	-0.473009	3.38653	-1.31204	-1.14423	-0.976427	-1.64765	0.198215	0.0304091	-0.976427	-0.640815	-0.808621	-0.473009	0.0304091
ornipressin	-0.872038	-0.115529	0.451853	-0.304656	-0.68291	0.64098	0.262726	-0.68291	-0.304656	-0.115529	0.451853	-0.304656	-1.06116	-0.115529	0.0735984	-0.68291	0.0735984	0.451853	-0.304656	-0.304656	-0.493783	-0.115529	-0.115529	0.262726	-0.493783	0.830107	1.39749	0.830107	0.64098	1.01923	0.0735984	0.64098	0.262726	0.451853	-6.35673	0.262726	-0.304656	-7.49149	-0.493783	0.0735984	-0.68291	0.262726	-0.115529	0.451853	-0.115529	0.451853	-8.43713	-0.68291	-0.115529
viomycin	-1.45878	-0.308751	-0.0212423	-0.308751	-1.17128	0.266266	-0.740013	-1.17128	-0.164996	-0.452505	0.697528	-0.0212423	0.266266	-0.883767	-0.164996	-1.31503	0.266266	-0.452505	-0.596259	-0.452505	-0.883767	-0.740013	-0.164996	1.56005	-0.164996	1.56005	0.841283	0.553774	0.553774	0.41002	0.122512	-0.0212423	0.697528	0.266266	-1.60254	0.266266	-0.740013	-2.75257	-1.31503	-0.308751	-1.17128	-0.883767	-0.164996	-0.452505	-0.740013	-0.164996	-6.05892	-0.740013	-0.883767
DB07526	0.194208	-1.43894	0.398351	-0.826508	-0.622365	-0.622365	0.194208	-0.214079	-0.00993551	-1.43894	-0.418222	1.21492	0.398351	-0.00993551	-1.84722	-0.418222	0.602494	-0.622365	-0.214079	-0.622365	-0.418222	0.398351	-0.418222	-0.622365	-0.214079	1.01078	-0.214079	0.194208	1.01078	0.194208	-0.418222	-0.826508	-0.622365	-0.826508	-3.48037	-0.00993551	-0.00993551	-5.93008	0.602494	-0.826508	0.194208	0.806637	-0.418222	0.602494	-0.622365	0.398351	-8.58394	-0.00993551	0.602494
lycopene	0.28581	-0.874857	0.479254	-0.101079	-0.874857	0.479254	-0.101079	-0.487968	0.0923654	0.0923654	-0.487968	0.866143	1.25303	0.28581	0.479254	0.0923654	1.05959	-0.681412	-0.681412	-0.101079	0.0923654	-0.681412	1.05959	-0.101079	0.672699	0.479254	-0.681412	0.0923654	0.28581	-0.487968	-0.101079	-1.26175	-0.294524	-0.681412	-1.64863	0.0923654	0.28581	2.99403	0.28581	-0.681412	0.479254	-0.681412	0.28581	1.25303	-0.294524	0.479254	-2.03552	0.672699	0.866143
DB02359	0.657314	-0.805472	-0.64294	0.00718661	-0.480409	0.00718661	0.657314	-0.155345	0.169718	-0.155345	-1.4556	1.14491	1.6325	0.819845	0.00718661	0.494782	0.819845	0.169718	-0.968004	-0.155345	0.494782	0.00718661	0.33225	0.169718	0.00718661	0.00718661	-0.155345	0.33225	0.982377	0.494782	0.494782	-0.317877	0.33225	-0.480409	-3.08092	0.33225	0.33225	-2.91838	0.657314	-0.155345	0.819845	0.00718661	0.33225	0.494782	-0.317877	0.494782	-4.86877	0.657314	0.494782
DB07397	-1.13296	-0.391913	-0.0213903	-0.391913	-0.947698	0.349133	0.349133	-1.13296	-0.577175	-0.391913	0.349133	0.534394	0.349133	-0.206652	-0.391913	-1.13296	0.349133	0.349133	-1.13296	-0.391913	-1.13296	0.904917	-0.206652	0.534394	-0.762436	1.27544	1.4607	0.349133	-0.206652	1.27544	-0.206652	0.163871	0.904917	0.349133	-0.0213903	0.349133	-0.577175	-5.39397	-0.577175	-0.762436	-1.13296	0.163871	-0.391913	0.349133	-0.762436	-0.0213903	-7.98763	-0.947698	0.163871
nedisertib	-1.20069	-0.636619	0.303502	-0.26057	-1.20069	0.491527	-0.0725462	-1.20069	-0.0725462	-0.448595	0.679551	0.303502	-0.26057	-0.0725462	-0.448595	-1.20069	-0.0725462	-0.26057	-0.448595	-0.448595	-0.824643	-0.0725462	-0.0725462	0.679551	-0.0725462	1.43165	1.43165	0.115478	-0.0725462	0.679551	-0.0725462	-0.0725462	0.491527	-0.26057	-3.45698	0.115478	-0.448595	-0.26057	-1.01267	-0.448595	-0.824643	-0.824643	-0.0725462	0.303502	-0.824643	0.115478	-6.27735	-0.636619	-0.636619
cibacron blue	-0.0800775	-1.13191	0.340656	0.130289	-1.13191	0.76139	0.971756	-0.711178	0.130289	0.551023	-0.921545	0.76139	2.23396	0.130289	0.551023	-0.0800775	0.551023	-0.711178	-1.34228	-0.500811	-0.0800775	-0.0800775	0.340656	-0.290444	-0.290444	0.76139	0.76139	0.340656	0.130289	0.76139	0.130289	-0.711178	0.76139	-0.290444	4.12726	-0.290444	-0.0800775	5.17909	-0.290444	-0.500811	0.130289	0.130289	0.340656	0.551023	-0.711178	0.130289	4.12726	0.340656	0.340656
trodusquemine	-1.09896	-0.412469	-0.927339	-0.0692217	-1.61383	1.13214	-0.584092	-1.61383	-0.0692217	-0.412469	-0.0692217	0.617273	1.30377	-0.584092	0.617273	-0.927339	0.102402	-0.240845	-1.27059	-0.755716	-0.584092	-0.584092	0.274025	1.13214	-0.412469	1.47539	0.96052	-0.927339	-0.412469	0.788896	-0.240845	-0.755716	0.96052	0.102402	2.16188	0.102402	-0.584092	0.617273	-1.44221	-0.927339	-0.755716	-1.44221	-0.240845	0.274025	-0.755716	-0.412469	-2.47195	-0.0692217	-0.755716
puromycin	-1.40398	-0.481367	0.236225	-0.173827	-1.5065	1.46638	-0.58388	-1.60901	-0.173827	0.0311987	0.133712	0.646277	1.05633	-0.993932	0.953816	-1.19896	0.646277	-0.0713144	-1.30147	-0.788906	-0.993932	-0.173827	0.441251	1.26136	-0.378854	1.26136	1.15884	0.0311987	-0.58388	0.74879	-0.378854	-0.481367	0.851303	-0.0713144	3.61916	-0.0713144	-0.686393	2.79905	-1.09645	-1.30147	-0.891419	-1.30147	-0.481367	-0.173827	-1.09645	-0.788906	3.31162	-0.686393	-0.686393
DB02485	-1.41829	-0.428816	-0.570169	0.136596	-1.55964	1.40877	-0.00475714	-1.70099	-0.14611	-0.428816	-0.00475714	0.136596	0.702007	-0.428816	0.702007	-1.13558	-0.14611	-0.00475714	-1.55964	-0.994227	-0.852874	0.560654	-0.14611	0.84336	-0.852874	1.40877	1.83283	-0.00475714	-0.287463	0.84336	-0.287463	-0.14611	0.560654	0.277949	3.24636	-0.14611	-0.428816	1.83283	-1.13558	-0.570169	-0.994227	-1.27693	-0.287463	-0.428816	-0.852874	-0.428816	-0.570169	-0.711521	-0.570169
capreomycin	-1.05994	-0.28464	-0.749823	-0.439701	-1.21501	0.490665	-1.05994	-1.37007	-0.129579	-1.52513	-0.594762	1.11091	1.42103	-0.28464	-0.749823	-1.21501	0.645726	0.0254822	-1.21501	-0.594762	-0.594762	0.0254822	-0.129579	1.26597	-0.129579	1.11091	0.645726	-0.594762	0.335604	0.335604	0.180543	-1.21501	0.800787	-0.439701	-1.05994	0.335604	-0.594762	-1.21501	-1.21501	-1.05994	-0.904884	-1.05994	0.180543	0.335604	-0.904884	-0.28464	-7.10732	-0.28464	0.180543
top-1288	-0.933017	-0.512369	-0.512369	-0.0917205	-1.49388	1.31044	-0.372153	-1.6341	-0.0917205	-0.231937	-0.792801	0.749576	0.889792	-0.0917205	0.889792	-0.933017	0.469144	-0.231937	-1.77431	-0.652585	-0.652585	0.188712	-0.0917205	0.749576	-0.512369	1.17022	1.17022	-0.231937	-0.372153	0.469144	-0.0917205	-0.792801	1.17022	-0.231937	4.39519	-0.231937	-0.372153	5.37671	-0.933017	-1.35367	-0.792801	-1.91453	-0.0917205	0.0484956	-0.652585	-0.792801	4.53541	-0.372153	0.0484956
dezapelisib	0.824719	-0.499158	0.427556	0.295168	0.162781	-0.234383	0.824719	0.427556	0.427556	0.427556	-0.234383	0.559944	1.08949	0.824719	0.162781	0.559944	0.427556	-0.101995	0.0303928	0.162781	0.559944	0.0303928	0.295168	-1.1611	0.559944	-0.234383	-0.631546	0.824719	0.824719	-0.101995	0.559944	-0.631546	-0.631546	-0.631546	-5.26512	0.295168	0.559944	-5.66228	0.957107	0.427556	0.559944	0.692331	0.559944	0.692331	0.295168	0.692331	-6.58899	0.824719	0.957107
pnu-142721	0.947525	-0.788728	-0.402894	0.368774	0.175857	0.368774	0.947525	0.368774	0.561691	0.175857	-0.788728	0.561691	1.33336	0.947525	0.561691	0.754608	0.175857	-0.209977	-0.788728	0.175857	0.561691	-0.402894	0.561691	-0.788728	0.175857	-0.209977	-0.788728	-0.209977	0.175857	-0.209977	0.368774	-0.788728	0.175857	-1.17456	-4.26123	-0.402894	0.754608	-2.7179	1.14044	0.175857	0.754608	0.175857	0.175857	1.14044	0.561691	0.368774	-5.61165	0.754608	0.754608
tmc-647055	-1.47342	-0.726382	-0.726382	-0.228358	-1.22441	1.0167	0.0206543	-1.59792	-0.352864	-0.47737	-0.47737	0.394172	0.518678	-0.601876	0.0206543	-1.34891	0.14516	-0.228358	-1.22441	-0.726382	-0.975394	-0.228358	-0.601876	0.76769	-0.47737	1.39022	1.76374	0.269666	0.269666	0.643184	0.14516	0.269666	1.39022	0.394172	2.13726	0.269666	-0.850888	2.88429	-0.850888	-0.850888	-0.975394	-1.72243	-0.352864	-0.601876	-0.975394	-0.352864	0.269666	-0.726382	-0.975394
DB09158	-0.89378	-0.489204	-0.0846272	0.724526	-0.691492	1.33139	0.724526	-1.50065	0.117661	0.724526	-0.286915	0.117661	1.1291	-0.0846272	0.926814	-0.691492	-0.0846272	-0.286915	-0.89378	-0.489204	-0.489204	-0.89378	-0.489204	0.522238	-0.286915	0.724526	1.33139	0.522238	-0.0846272	0.724526	-0.0846272	0.319949	0.926814	-0.0846272	2.54512	0.117661	-0.489204	3.55656	-0.691492	-0.489204	-0.691492	-1.29836	0.117661	-0.691492	-0.489204	-0.286915	3.96114	0.319949	-0.691492
acyline	-0.493798	-0.493798	-1.11185	-0.0302564	-1.26637	0.278772	-0.648313	-0.957341	0.278772	-1.72991	-0.493798	1.20586	1.05134	0.278772	-0.648313	-0.648313	0.742314	-0.648313	-1.26637	-0.339284	-0.493798	-0.339284	0.124258	0.433286	-0.0302564	0.742314	0.278772	-0.0302564	1.05134	-0.0302564	-0.18477	-1.88442	0.5878	-0.648313	-0.957341	-0.18477	0.278772	-2.19345	-0.648313	-1.11185	-0.339284	-0.802827	0.433286	0.433286	-0.957341	-0.18477	-5.59276	-0.0302564	0.5878
procaterol	0.211157	-0.274624	-0.436551	-0.436551	0.0492304	-0.760405	-0.274624	0.0492304	-0.112697	-1.24619	0.211157	0.696939	0.211157	0.0492304	-1.57004	-0.112697	0.535012	-0.274624	-0.112697	0.211157	0.0492304	-0.436551	0.696939	-0.598478	0.696939	0.211157	-0.274624	-0.112697	0.858866	-0.760405	0.696939	-0.760405	0.373085	-0.598478	-6.42785	0.373085	0.211157	-5.45629	0.0492304	0.211157	0.0492304	0.211157	-0.112697	0.696939	0.0492304	1.18272	-7.72327	0.211157	0.211157
DB04579	-0.527827	-0.41207	-0.875097	0.282469	-0.875097	2.01882	-0.990853	-1.22237	0.166713	-0.41207	-1.10661	1.20852	0.745495	-0.527827	1.20852	-0.296314	0.513982	-0.0648007	-1.33812	-0.875097	-0.180557	-0.75934	0.861252	0.629739	0.166713	0.629739	0.977009	-0.527827	0.0509559	1.09277	0.0509559	-0.527827	1.44004	-0.643584	4.21819	-0.296314	-0.296314	3.87092	-0.527827	-0.875097	-0.0648007	-2.03266	-0.180557	-0.41207	-0.527827	-0.75934	4.10244	0.398226	-0.41207
DB06923	0.52003	-0.670706	-0.869162	0.321574	-0.273794	0.123118	0.52003	0.123118	0.321574	-0.273794	-0.0753381	0.52003	0.916942	0.321574	0.123118	0.52003	0.123118	-0.0753381	-0.670706	-0.273794	0.321574	-0.273794	0.52003	-0.47225	-0.0753381	-0.0753381	0.321574	1.31385	0.52003	0.916942	0.52003	-0.670706	-0.0753381	-0.670706	-1.46453	-0.47225	0.123118	-3.25063	0.916942	0.123118	0.321574	1.1154	0.123118	0.718486	0.321574	0.718486	-5.03674	0.52003	0.321574
DB02597	-1.20159	-0.715399	-0.229208	-0.391272	-1.52572	0.419046	-0.391272	-1.52572	0.0949189	-0.553335	0.581109	0.743173	1.0673	0.0949189	-0.229208	-1.20159	0.0949189	-0.0671447	-1.52572	-0.715399	-1.20159	-0.229208	-0.0671447	1.22936	-0.553335	1.0673	1.0673	-0.391272	0.0949189	0.581109	-0.229208	-0.877462	0.905237	-0.0671447	1.22936	0.0949189	-0.391272	0.256982	-1.03953	-1.03953	-1.20159	-1.20159	0.256982	0.419046	-1.20159	-0.391272	-4.44286	-0.391272	0.0949189
DB03899	0.668103	-0.726762	-0.416792	-0.261807	-0.106822	-0.261807	0.513118	0.203148	-0.106822	-0.571777	-1.03673	1.28804	1.44303	0.823088	-0.571777	0.358133	0.978073	-0.106822	-0.416792	-0.261807	0.513118	-0.106822	0.358133	-0.261807	0.203148	0.048163	-0.106822	-0.261807	0.823088	-0.106822	0.513118	-0.726762	0.203148	-0.726762	-6.15123	0.203148	0.513118	-5.37631	0.668103	0.203148	0.668103	0.048163	0.358133	0.668103	-0.106822	0.668103	-7.39111	0.358133	0.823088
DB07596	-1.64217	-0.253124	-0.098785	-0.098785	-1.17916	0.518569	-0.561801	-1.33349	-0.253124	-0.098785	0.518569	-0.098785	-0.253124	-1.02482	-0.098785	-1.48783	-0.098785	0.209892	-0.716139	-0.561801	-1.02482	-0.407462	-0.561801	1.29026	-0.561801	0.981585	2.06196	0.827247	0.672908	1.29026	-0.098785	0.518569	1.13592	0.518569	-2.5682	0.518569	-0.716139	-0.253124	-1.48783	-0.561801	-1.17916	-0.561801	-0.253124	-0.561801	-0.716139	-0.253124	-3.95725	-0.870478	-0.870478
dactinomycin	-1.11293	-0.422301	-0.249644	-0.767616	-1.28559	0.440985	-0.422301	-1.28559	-0.594959	-1.28559	0.268328	0.613642	-0.0769869	0.0956704	-0.767616	-1.11293	-0.0769869	-0.0769869	-0.767616	-0.594959	-0.594959	-0.249644	-0.249644	0.268328	-0.0769869	1.64959	1.64959	-1.28559	-1.11293	-0.0769869	-0.0769869	-0.594959	0.958957	-0.0769869	1.47693	0.268328	-0.594959	2.34021	-1.28559	-0.422301	-0.767616	-1.28559	0.0956704	0.440985	-0.767616	0.268328	-3.18482	-0.594959	-0.0769869
DB02450	-0.591363	-0.224157	-0.591363	-0.224157	-0.774966	0.510256	0.14305	-0.774966	-0.0405535	-0.958569	0.326653	0.14305	0.510256	0.14305	-0.958569	-0.774966	-0.224157	0.14305	-0.224157	-0.40776	-0.40776	0.14305	-0.224157	0.326653	-0.224157	1.06107	0.693859	-0.0405535	0.14305	0.877462	0.510256	-0.224157	0.510256	-0.40776	-6.28306	0.510256	-0.40776	-6.65027	-0.224157	0.14305	-0.591363	-0.40776	0.14305	0.510256	-0.224157	0.877462	-8.6699	-0.224157	-0.224157
DB08141	-0.134963	-0.685127	-1.23529	-0.501739	-1.0519	0.0484249	-0.501739	-0.318351	-0.134963	-2.33562	-0.318351	1.33214	0.781977	0.415201	-1.60207	-0.134963	0.598589	-0.501739	-1.0519	-0.318351	-0.134963	0.0484249	0.415201	-0.134963	-0.134963	0.781977	0.231813	-0.318351	1.33214	0.231813	-0.134963	-1.41868	0.0484249	-0.685127	-2.33562	-0.318351	0.415201	-3.80272	0.0484249	-0.501739	-0.318351	0.965365	0.415201	0.598589	-0.685127	0.415201	-7.65387	-0.318351	0.965365
DB07064	0.495589	-0.826241	-0.826241	0.0549793	0.0549793	0.0549793	0.495589	0.495589	0.275284	-0.165326	-0.385631	0.715895	0.715895	0.495589	-0.385631	0.495589	0.275284	-0.605936	-0.605936	-0.826241	0.495589	-0.385631	0.715895	-0.605936	0.495589	-0.165326	0.715895	0.9362	1.1565	0.495589	0.495589	-0.826241	0.275284	-1.26685	-0.605936	-0.385631	0.715895	0.275284	0.715895	0.495589	0.495589	1.1565	0.275284	0.275284	0.0549793	0.9362	-1.04655	0.275284	0.275284
subasumstat	-0.44782	-0.786844	-0.956357	-0.617332	-0.956357	0.230229	0.399741	-0.956357	-0.44782	-1.29538	-0.278308	1.07779	0.230229	0.399741	-1.29538	-0.786844	0.738766	-0.108795	-1.12587	-0.278308	-0.617332	0.230229	0.0607169	0.399741	-0.108795	1.2473	1.07779	-0.44782	0.230229	0.0607169	-0.278308	-0.786844	0.908278	-0.44782	-5.19416	0.399741	-0.44782	-5.02465	-0.108795	-0.956357	-0.617332	-0.108795	-0.108795	0.908278	-0.786844	0.399741	-7.90636	-0.44782	0.399741
DB07062	0.832909	-0.562885	-0.00456737	-0.144147	-0.00456737	-0.00456737	0.55375	0.274592	0.135012	-0.283726	-0.981623	0.69333	1.11207	0.69333	-0.144147	0.414171	1.11207	-0.562885	-0.00456737	-0.00456737	0.69333	0.135012	0.832909	-0.144147	0.832909	0.135012	-1.53994	0.55375	0.832909	0.135012	0.832909	-0.423306	-0.423306	-0.981623	-4.88985	0.274592	0.274592	-3.07531	0.69333	0.274592	0.832909	0.55375	0.274592	0.832909	-0.00456737	0.69333	-6.5648	0.832909	0.55375
elobixibat	-0.747921	-0.528594	-0.967249	-0.309266	-0.967249	0.568044	-0.0899386	-1.4059	-0.309266	-1.18658	-0.0899386	1.0067	0.348716	-0.309266	-0.747921	-1.18658	0.129389	0.129389	-1.18658	-0.309266	-0.747921	-0.309266	-0.528594	0.787372	-0.528594	0.568044	1.44535	-0.0899386	0.568044	0.568044	-0.528594	-0.967249	1.0067	-0.0899386	-0.747921	0.129389	-0.309266	1.66468	-0.747921	-0.967249	-0.747921	-0.967249	-0.309266	0.129389	-0.967249	-0.0899386	-6.01178	-0.528594	-0.309266
defactinib	-0.716794	-0.324379	-1.24002	0.722063	-0.978405	1.76851	-0.193573	-1.37082	0.329648	-0.0627681	-1.10921	0.852869	1.50689	-0.455184	1.24528	-0.193573	0.329648	-0.0627681	-1.89404	-0.585989	0.0680372	-0.0627681	0.852869	0.983674	-0.324379	0.591258	0.852869	0.591258	0.198842	1.50689	0.329648	-0.585989	1.24528	-0.324379	4.64622	-0.585989	-0.324379	3.33817	-0.716794	-0.8476	-0.455184	-1.10921	0.0680372	-0.193573	-0.193573	-0.324379	4.123	0.0680372	-0.193573
DB09546	0.277087	-0.0988902	0.277087	0.277087	0.277087	0.277087	0.653065	-0.0988902	-0.0988902	-0.286879	-0.286879	-0.662856	-0.286879	0.465076	-0.286879	0.0890985	0.653065	-0.0988902	0.277087	0.0890985	0.0890985	0.0890985	-0.0988902	0.0890985	-0.0988902	0.277087	-0.474868	0.277087	1.40502	-0.662856	-0.0988902	1.02904	-0.0988902	0.465076	-7.80643	0.277087	0.277087	-7.61844	0.653065	0.0890985	0.277087	-0.286879	-0.474868	-0.286879	-0.286879	0.465076	-9.68631	0.277087	-0.662856
pirlindole	-0.545519	-0.705473	-0.385565	-0.225611	-1.18533	1.21397	-0.545519	-1.34529	0.094296	-0.385565	-1.18533	0.574157	1.37393	-0.225611	0.574157	-0.545519	0.574157	-0.385565	-1.18533	-0.545519	-0.385565	0.094296	-0.225611	0.574157	-0.225611	1.37393	0.894065	-0.225611	-0.225611	0.094296	-0.225611	-1.02538	0.894065	-0.225611	2.4936	-0.225611	-0.225611	6.01258	-0.545519	-1.34529	-0.225611	-1.82515	-0.385565	-0.0656577	-0.705473	-0.865426	3.93319	0.094296	-0.0656577
DB03814	0.458149	-0.8312	-0.713986	-0.479559	-0.127919	-0.596773	0.575362	-0.0107054	0.106508	-1.30005	-0.713986	0.927003	0.809789	0.927003	-1.41727	0.106508	1.16143	0.340935	0.223722	0.223722	0.106508	-0.0107054	-0.479559	-0.596773	0.106508	0.458149	-0.245132	-0.596773	0.340935	-1.06563	0.223722	-0.713986	-0.362346	-0.245132	-6.22302	0.575362	0.575362	-5.28531	0.927003	-0.596773	0.692576	-0.713986	-0.0107054	0.223722	-0.245132	0.340935	-6.34023	0.223722	0.809789
alphamethadol	-0.800135	-0.18697	-0.595747	0.221807	-0.800135	0.426196	0.834973	-0.800135	0.0174186	-0.391358	-0.18697	0.221807	1.03936	0.426196	-0.18697	-0.595747	0.221807	0.630584	-0.595747	-0.391358	-0.595747	0.0174186	-0.800135	0.426196	-0.800135	0.630584	0.221807	0.221807	0.630584	0.834973	-0.18697	0.426196	0.221807	0.426196	-3.86596	0.630584	0.0174186	-5.90985	0.0174186	0.0174186	-0.391358	0.0174186	0.426196	-0.18697	-0.391358	0.426196	-7.95373	-0.18697	0.0174186
DB03287	-0.0567212	-0.733382	-1.07171	-0.733382	-1.07171	0.112444	-0.733382	-1.07171	-0.0567212	-1.07171	-0.733382	0.61994	0.95827	0.61994	-0.395052	-0.225886	0.61994	-0.0567212	-0.902547	-0.395052	-0.0567212	-1.07171	0.450774	0.450774	-0.225886	0.789105	0.789105	-0.0567212	0.281609	-0.225886	0.112444	-0.902547	0.61994	-0.733382	-5.80834	0.61994	-0.0567212	-0.564217	0.281609	-0.902547	-0.225886	-1.07171	-0.225886	0.61994	-0.395052	-0.0567212	-7.66916	0.281609	0.450774
DB01897	-1.20236	-0.288435	-0.0599535	-0.0599535	-0.745397	0.397009	-0.288435	-1.20236	-0.288435	-0.0599535	0.853971	-0.0599535	-0.973878	-0.516916	-0.516916	-1.20236	-0.0599535	0.62549	-0.288435	-0.0599535	-0.745397	-0.745397	-0.288435	1.31093	-0.745397	1.08245	0.853971	0.62549	0.397009	0.853971	-0.516916	0.397009	0.853971	0.397009	-6.68591	0.397009	-0.745397	-4.85806	-0.973878	-0.516916	-0.973878	-0.288435	-0.288435	-0.516916	-0.745397	-0.0599535	-8.28528	-0.745397	-0.745397
DB09385	-0.469963	-1.03778	-1.03778	-0.186054	-1.17974	1.23349	-0.328009	-1.32169	-0.328009	-0.895828	-1.46365	1.37545	1.37545	0.381765	0.239811	-0.611918	0.80763	-0.044099	-1.46365	-0.611918	-0.328009	-0.044099	0.0978557	0.665675	-0.328009	0.80763	0.949584	-0.044099	0.239811	0.80763	-0.186054	-0.469963	1.09154	-0.469963	3.22086	-0.186054	-0.469963	4.21454	-0.469963	-1.17974	-0.044099	-1.17974	-0.044099	0.0978557	-1.03778	-0.611918	2.65304	-0.044099	0.239811
DB04520	0.476781	-1.02328	0.476781	-0.273247	-0.273247	-1.02328	0.626787	0.326775	0.476781	-0.423253	0.326775	0.326775	1.52682	0.926798	-0.723264	0.326775	0.476781	-0.423253	0.026764	0.17677	0.17677	-0.273247	0.326775	-0.723264	-0.123242	0.17677	-0.87327	-0.273247	0.776792	-0.573259	0.026764	-0.87327	-0.723264	-0.123242	-6.42348	0.326775	0.776792	-6.57349	0.926798	0.17677	0.626787	0.476781	0.776792	0.926798	-0.123242	0.776792	-7.32351	0.326775	0.626787
DB03326	-0.938167	-0.772287	-0.938167	-0.274646	-1.26993	0.886515	0.0571142	-1.43581	-0.108766	-1.26993	-0.938167	1.55004	1.71592	-0.274646	-0.440527	-0.772287	0.886515	-0.108766	-1.26993	-0.772287	-0.772287	0.0571142	-0.108766	0.720635	-0.606407	1.55004	1.38416	-0.440527	-0.606407	1.0524	0.0571142	-0.440527	1.0524	-0.108766	3.87236	0.0571142	-0.440527	1.21828	-0.606407	-0.938167	-0.274646	-0.274646	-0.108766	-0.274646	-0.772287	-0.274646	-3.26049	-0.606407	0.222994
licofelone	-1.07942	-0.935445	0.504263	-0.791475	-1.6553	0.936176	-0.503533	-1.51133	-0.215591	-0.0716202	0.216322	0.648234	0.792205	-0.503533	0.216322	-1.22339	0.648234	-0.0716202	-0.935445	-0.791475	-1.07942	0.216322	-0.0716202	0.936176	-0.503533	1.51206	0.792205	-0.0716202	-0.0716202	0.648234	-0.359562	-0.647504	0.504263	0.0723507	0.360292	0.0723507	-0.359562	1.8	-0.791475	-1.36736	-0.791475	-1.22339	-0.647504	0.360292	-1.22339	-0.503533	-2.95104	-0.647504	-0.215591
garenoxacin	-0.503021	-1.05941	-0.363925	-0.920312	-1.05941	0.609753	-0.781215	-1.19851	-0.224828	-1.3376	-0.920312	1.02704	1.30524	0.0533658	-0.224828	-0.642118	1.02704	-0.503021	-1.05941	-0.781215	-0.642118	-0.363925	0.609753	0.470656	0.192463	1.02704	-0.224828	-0.642118	0.192463	-0.503021	-0.224828	-1.19851	0.74885	-0.503021	-0.781215	0.331559	-0.224828	3.66988	-0.503021	-1.3376	-0.085731	-1.75489	-0.503021	0.609753	-1.05941	-0.642118	-2.86767	-0.085731	-0.085731
mizolastine	0.00908022	-0.495839	0.345693	-0.495839	-0.832452	-0.159226	0.00908022	-0.159226	0.177387	-0.495839	0.682306	0.850612	0.345693	0.513999	-0.664145	-0.159226	0.177387	-0.664145	-0.327533	-0.159226	0.00908022	-0.327533	0.513999	0.00908022	0.345693	1.01892	0.345693	-1.00076	-0.495839	0.00908022	0.177387	-1.33737	-0.159226	-0.832452	-5.88164	0.513999	0.345693	-6.04995	-0.159226	0.00908022	0.00908022	0.177387	0.345693	1.18723	-0.327533	0.682306	-7.56471	0.177387	0.682306
DB07132	-0.110372	-0.908531	-0.748899	-1.06816	-0.589268	-1.06816	-0.270004	-0.429636	-0.429636	-1.86632	-0.270004	1.16668	-0.110372	-0.110372	-2.34522	-0.748899	0.687787	-0.270004	-0.429636	-0.589268	-0.589268	0.528156	-0.429636	-0.110372	0.0492599	1.32631	0.687787	-0.429636	0.528156	-0.270004	0.0492599	-1.38743	0.847419	-0.748899	-6.17638	0.0492599	-0.270004	-5.53786	0.208892	-0.748899	-0.270004	0.208892	-0.429636	0.528156	-0.748899	0.687787	-7.93233	-0.589268	0.528156
DB07845	0.395727	-0.707989	0.395727	-0.234968	-0.234968	0.0803798	0.395727	0.395727	0.553401	0.0803798	0.0803798	1.1841	1.65712	0.0803798	-0.234968	0.238054	0.711075	-0.392642	-0.234968	-0.392642	0.0803798	-0.234968	0.711075	-0.865663	0.0803798	0.238054	0.0803798	0.395727	0.395727	0.553401	0.711075	-0.865663	0.238054	-0.550315	-2.91542	-0.234968	0.553401	-5.12286	0.711075	0.238054	0.711075	1.1841	0.711075	1.02642	0.238054	1.02642	-4.17681	-0.077294	1.02642
hemi-babim	0.775867	-0.857564	-1.18425	0.285838	-0.204192	-0.0408485	0.612524	0.285838	-0.0408485	-1.02091	-1.18425	1.42924	0.939211	0.939211	-0.204192	0.449181	0.612524	-0.694221	-1.18425	-0.367535	0.449181	0.285838	0.775867	-1.02091	0.285838	0.122495	-0.0408485	-0.0408485	0.285838	0.285838	0.122495	-0.694221	0.285838	-1.34759	0.122495	-0.530878	0.285838	-1.18425	0.775867	0.122495	0.449181	1.10255	0.449181	1.10255	0.122495	0.775867	-3.96108	0.449181	1.10255
violaxanthin	-0.688047	-0.516369	-0.516369	-0.859726	-0.859726	-0.34469	-0.34469	-1.0314	-0.516369	-1.20308	0.513702	0.342024	-0.173012	-0.00133332	-1.37476	-1.20308	0.513702	0.170345	0.170345	-0.516369	-0.859726	0.170345	-0.173012	0.513702	0.170345	1.54377	1.20042	-0.34469	-0.688047	0.342024	0.342024	0.513702	0.857059	-0.00133332	-5.8384	0.857059	-0.859726	-2.23315	-0.688047	-0.516369	-0.34469	-0.688047	-0.34469	0.513702	-0.516369	0.342024	-7.21183	-0.688047	-0.34469
acitretin	-0.623304	-0.943698	-0.142713	0.177682	-1.58449	1.77965	0.0174845	-1.58449	-0.142713	-0.142713	-0.783501	0.498076	1.45926	-0.142713	1.29906	-0.463107	0.81847	-0.463107	-1.58449	-0.943698	-0.30291	-0.142713	0.498076	0.658273	-0.142713	0.978667	0.337879	-0.30291	0.337879	0.337879	-0.30291	-0.30291	0.81847	-0.30291	1.77965	0.177682	-0.142713	2.10005	-0.463107	-1.26409	-0.463107	-1.74468	-0.463107	0.177682	-0.943698	-0.463107	0.0174845	0.498076	-0.30291
isopropamide	-0.202763	-0.367074	-0.695694	-0.202763	-0.860004	0.290167	-0.695694	-0.695694	-0.202763	-1.51725	-0.695694	1.11172	0.618788	0.454478	-0.367074	-0.531384	0.618788	-0.0384531	-1.02431	-0.367074	-0.202763	-0.531384	0.783098	0.290167	0.290167	0.947408	0.454478	-1.35293	-0.367074	-0.367074	0.290167	-1.18862	0.783098	-0.860004	-4.31052	0.454478	-0.0384531	-3.81759	-0.367074	-0.367074	-0.531384	-0.860004	0.125857	0.783098	-0.367074	0.783098	-7.92534	0.125857	0.618788
DB08770	0.0460432	-0.120676	-0.287394	0.5462	-0.787551	-0.287394	0.712919	0.212762	0.379481	-0.120676	0.5462	0.5462	1.54651	0.0460432	0.712919	0.5462	0.379481	-0.287394	-1.12099	0.0460432	0.0460432	0.0460432	1.04636	-0.120676	-0.287394	-0.287394	-0.620832	0.879637	1.54651	0.712919	0.212762	-0.620832	-1.12099	0.0460432	-0.287394	-0.287394	0.712919	-4.12193	0.379481	0.379481	-0.287394	1.54651	0.879637	0.879637	0.212762	0.5462	-4.95552	0.0460432	1.04636
remimazolam	-0.57885	-0.57885	-0.57885	0.174716	-0.57885	0.739891	-0.390459	-0.57885	-0.390459	-0.767242	0.174716	0.739891	-0.202067	0.174716	-0.767242	-0.57885	0.174716	-0.0136753	-0.57885	-0.390459	-0.202067	-0.0136753	0.739891	0.928283	-0.0136753	0.739891	0.739891	-0.0136753	0.363108	0.928283	-0.202067	0.363108	0.551499	-0.390459	-4.72347	0.174716	-0.390459	-5.85382	-0.202067	-0.0136753	-0.57885	0.174716	0.174716	0.363108	-0.390459	0.739891	-7.73773	-0.202067	-0.202067
DB04044	-0.978854	-0.533724	-0.533724	0.0597841	-0.830478	0.0597841	-0.385347	-0.978854	-0.23697	-0.533724	0.653292	0.950046	0.0597841	-0.0885929	-0.830478	-0.978854	-0.385347	-0.23697	-0.978854	-0.23697	-0.830478	-0.830478	-0.23697	0.653292	-0.385347	0.950046	0.950046	0.504915	0.356538	1.09842	-0.385347	-0.533724	0.950046	-0.0885929	-3.20451	-0.385347	-0.533724	-4.5399	-0.682101	-0.533724	-1.12723	-0.0885929	0.208161	0.504915	-0.830478	-0.0885929	-6.17205	-0.385347	0.208161
DB13030	0.280985	-0.676993	-0.51733	-0.198004	-0.51733	-0.51733	0.440648	-0.357667	0.280985	-1.31565	-0.676993	0.759975	1.55829	0.121322	-1.15598	-0.038341	0.919638	-0.51733	-0.676993	-0.357667	0.121322	-0.676993	0.759975	-0.51733	0.600311	0.280985	-1.79464	-0.51733	0.919638	-0.676993	0.600311	-0.836657	0.440648	-0.51733	-6.42487	0.600311	0.121322	-3.2316	0.280985	-0.038341	0.280985	0.280985	-0.038341	0.280985	-0.357667	1.0793	-7.06352	0.280985	0.121322
benazeprilat	-0.817049	-0.817049	-1.1837	-0.450402	-1.36702	0.282892	-0.0837552	-1.36702	-0.450402	-1.73367	-0.450402	0.649539	0.466216	0.0995684	-1.00037	-1.1837	0.649539	-0.450402	-1.00037	-0.633726	-0.817049	0.466216	-0.0837552	0.649539	-0.633726	1.38283	1.56616	-0.267079	0.0995684	0.466216	-0.267079	-0.450402	0.466216	-0.267079	-3.5669	0.282892	-0.450402	-1.36702	-0.450402	-0.817049	-0.817049	-0.267079	-0.0837552	0.466216	-0.817049	0.282892	-6.86673	-0.633726	0.0995684
DB02820	-0.365322	-0.983063	0.0979833	-0.0564519	-0.983063	1.33347	0.252419	-0.983063	0.0979833	-0.210887	-0.828628	0.715724	2.26008	-0.0564519	0.870159	-0.210887	1.02459	-0.828628	-0.983063	-0.519758	-0.210887	-0.519758	1.02459	0.561289	0.252419	0.870159	-0.519758	-0.365322	0.406854	-0.210887	0.406854	-0.674193	0.870159	-0.0564519	-0.519758	0.406854	0.0979833	4.26773	-0.365322	-0.828628	0.0979833	-1.29193	0.252419	0.406854	-0.674193	-0.0564519	3.95886	0.252419	-0.210887
efatutazone	-0.842568	0.047056	0.224981	0.047056	-0.486719	0.224981	-0.664643	-0.664643	-0.130869	0.047056	1.29253	0.224981	0.224981	-0.664643	-0.130869	-0.842568	0.047056	-0.130869	0.402906	0.047056	-0.486719	-0.664643	0.402906	0.580831	0.224981	1.11461	1.11461	0.402906	-0.486719	0.580831	0.402906	-0.130869	0.758755	0.047056	-4.57899	0.224981	-0.486719	-6.00239	-1.02049	-0.130869	-0.486719	-0.664643	0.224981	0.580831	-0.308794	0.047056	-6.89201	-0.308794	-0.130869
DB02647	0.0966119	-0.76341	-0.476736	0.239949	-0.906747	1.52998	0.526623	-1.05008	0.0966119	0.0966119	-0.906747	-0.333399	1.38665	0.66996	1.09997	-0.0467252	0.383286	-0.190062	-0.906747	0.0966119	-0.0467252	-0.190062	0.239949	0.0966119	-0.333399	0.813297	0.239949	0.526623	0.66996	-0.476736	-0.190062	-0.0467252	-0.190062	0.0966119	-4.2035	0.0966119	0.239949	-2.48345	0.66996	-0.906747	0.0966119	-1.62343	-0.0467252	0.66996	-0.333399	-0.190062	-3.91683	0.526623	-0.333399
drotaverine	-0.00887314	-0.499453	-0.1724	-0.335926	-1.15356	0.481707	-0.499453	-0.335926	-0.335926	-0.66298	0.154653	0.31818	-0.335926	0.481707	-0.00887314	-0.335926	0.80876	-0.990033	-0.00887314	-0.66298	-0.1724	-0.1724	0.972286	0.31818	0.154653	0.972286	1.29934	-1.15356	-0.990033	0.154653	0.154653	-0.335926	-0.1724	-1.48061	-5.89583	0.154653	0.31818	-5.40525	0.154653	-0.00887314	-0.1724	-0.00887314	-0.00887314	1.13581	-0.335926	0.31818	-7.04052	-0.00887314	0.645233
DB06897	0.488315	-1.54148	-1.09041	-0.188283	-0.413815	0.713848	0.939381	-0.413815	-0.188283	-1.31595	-1.54148	0.488315	-0.188283	0.713848	-0.413815	0.0372501	0.262783	-0.864881	-0.864881	-1.09041	0.0372501	0.488315	0.262783	-0.864881	-0.188283	0.939381	0.488315	0.262783	0.262783	0.262783	-0.188283	-0.639348	0.488315	-1.31595	1.61598	-1.09041	0.262783	3.42024	1.16491	-0.639348	0.0372501	-0.188283	-0.864881	0.713848	-0.188283	0.488315	-1.09041	0.262783	0.488315
DB08184	0.80437	-0.701091	-0.889273	0.239822	-0.324726	0.616187	0.616187	0.428005	0.428005	-0.136543	-0.136543	0.239822	0.992553	0.428005	-0.136543	0.428005	0.239822	-0.136543	-0.512908	-0.324726	0.428005	-0.324726	0.992553	-0.136543	0.0516396	-0.136543	0.0516396	1.18074	0.428005	0.80437	0.428005	-0.512908	-0.136543	-1.07746	-3.33565	-0.324726	0.239822	-3.52383	0.992553	-0.136543	0.428005	1.18074	-0.324726	0.80437	0.239822	0.616187	-5.40566	0.616187	0.0516396
vilazodone	-0.24029	-1.06638	-0.102609	-0.515653	-1.06638	0.723479	-0.102609	-1.47942	0.172754	-0.791015	-0.928696	0.448116	1.54957	0.172754	0.172754	-0.515653	0.86116	-0.377971	-1.06638	-0.377971	-0.377971	0.0350726	0.310435	0.172754	-0.102609	1.2742	0.0350726	-0.928696	-0.515653	-1.06638	0.0350726	-0.791015	0.723479	-0.24029	-1.89247	0.172754	-0.24029	4.57855	-0.102609	-1.34174	0.0350726	-2.03015	-0.515653	0.723479	-0.791015	-0.24029	0.585798	0.0350726	-0.102609
DB08489	-0.922442	-0.757805	-1.08708	-0.263893	-1.41635	0.888567	-0.263893	-1.41635	0.0653809	-1.41635	-0.922442	1.0532	1.21784	-0.0992562	-0.593168	-0.922442	0.723929	0.0653809	-1.41635	-0.593168	-0.593168	0.230018	-0.757805	1.0532	-0.593168	1.54712	1.54712	-0.263893	0.0653809	0.394655	-0.0992562	-0.593168	0.723929	-0.0992562	0.0653809	-0.0992562	-0.428531	-0.0992562	-0.593168	-1.41635	-0.428531	-1.74563	-0.0992562	-0.0992562	-0.593168	-0.757805	-4.7091	-0.593168	0.230018
arformoterol	-0.438216	-0.613818	0.0885923	-0.0870103	-0.965023	0.6154	-0.438216	-0.965023	-0.0870103	0.264195	0.439798	1.31781	0.966605	-0.0870103	0.439798	-0.613818	0.264195	-0.262613	-0.613818	-0.438216	-0.438216	-1.31623	0.6154	0.439798	0.0885923	0.966605	1.49341	0.0885923	-0.438216	0.791003	-0.262613	-0.613818	0.966605	-0.613818	0.439798	0.0885923	-0.262613	-0.0870103	-0.613818	-0.438216	-0.262613	-0.438216	0.439798	0.791003	-0.613818	0.0885923	-6.2331	0.0885923	0.264195
DB04437	-0.280341	-0.836703	-1.39306	-0.00216046	-1.11488	0.27602	1.38874	-0.836703	-0.558522	-1.39306	-0.558522	1.11056	0.554201	0.27602	-0.836703	-0.558522	0.27602	-0.00216046	-1.11488	-0.280341	-0.558522	0.27602	-0.00216046	-0.280341	-0.558522	0.554201	1.11056	-0.280341	-0.280341	0.554201	-0.00216046	-0.280341	0.554201	-0.00216046	2.77965	-0.00216046	-0.280341	3.05783	-0.00216046	-0.558522	-0.558522	0.554201	0.27602	0.832382	-0.558522	0.554201	-5.00941	-0.280341	-0.00216046
calusterone	-1.16003	-0.00401021	0.573999	-0.38935	-1.3527	0.766669	-0.19668	-1.3527	-0.38935	-0.19668	0.766669	0.18866	0.381329	-0.19668	0.381329	-1.16003	0.573999	0.381329	-0.774689	-0.582019	-0.774689	-0.19668	0.573999	0.573999	-0.38935	0.573999	1.15201	0.573999	0.18866	0.766669	-0.00401021	0.766669	0.766669	0.381329	-4.24274	0.573999	-0.38935	-1.93071	-1.16003	-0.38935	-0.774689	-0.582019	-0.00401021	0.766669	-0.967359	0.18866	-6.36211	-0.582019	-0.19668
vapreotide	-1.04704	-0.612702	-0.178362	-0.757482	-1.19182	0.111197	-0.612702	-1.3366	-0.323142	-0.757482	0.255977	0.255977	-0.0335826	-0.323142	-0.323142	-1.3366	-0.0335826	-0.612702	-0.757482	-0.902262	-0.902262	-0.178362	-0.0335826	1.12466	-0.178362	1.559	1.26944	-0.467922	-0.0335826	0.111197	-0.0335826	-0.902262	1.26944	-0.467922	-1.3366	0.111197	-0.757482	-0.178362	-1.04704	-0.757482	-1.19182	-0.902262	-0.467922	0.400757	-0.902262	-0.0335826	-5.39044	-0.612702	-0.323142
depreotide	-1.04704	-0.612702	-0.178362	-0.757482	-1.19182	0.111197	-0.612702	-1.3366	-0.323142	-0.757482	0.255977	0.255977	-0.0335826	-0.323142	-0.323142	-1.3366	-0.0335826	-0.612702	-0.757482	-0.902262	-0.902262	-0.178362	-0.0335826	1.12466	-0.178362	1.559	1.26944	-0.467922	-0.0335826	0.111197	-0.0335826	-0.902262	1.26944	-0.467922	-1.3366	0.111197	-0.757482	-0.178362	-1.04704	-0.757482	-1.19182	-0.902262	-0.467922	0.400757	-0.902262	-0.0335826	-5.39044	-0.612702	-0.323142
azd-5423	-1.24316	-0.303627	0.792495	-0.303627	-1.39975	0.635906	-0.460216	-1.08657	-0.147038	0.00955067	1.26226	0.479317	-0.460216	-0.303627	-0.147038	-1.08657	-0.147038	0.00955067	-0.616804	-0.303627	-0.929982	-0.303627	0.00955067	0.949083	-0.303627	1.10567	1.88862	0.479317	0.322728	0.792495	0.166139	-0.616804	0.949083	-0.147038	-2.0261	0.166139	-0.616804	-3.59199	-1.08657	-0.303627	-1.08657	-0.460216	0.166139	0.322728	-0.929982	0.00955067	-5.62765	-0.616804	-0.460216
DB13666	-0.184278	-0.511556	0.143	-0.347917	-0.838833	0.143	-0.838833	-0.511556	-0.184278	-0.347917	0.143	0.797555	-0.184278	-0.184278	-0.347917	-0.511556	-0.347917	-0.838833	-0.184278	-0.838833	-0.184278	-1.16611	0.961194	0.633916	0.797555	1.12483	0.470277	-0.511556	-0.184278	0.470277	0.306639	-0.511556	1.28847	-1.00247	-4.60253	0.143	-0.347917	-4.27525	-0.347917	0.143	-0.675194	-0.0206391	-0.347917	0.797555	-0.347917	0.633916	-6.07528	0.143	-0.0206391
vinflunine	-1.30737	-0.496419	-0.631578	-0.0909452	-1.44253	1.39579	-0.226103	-1.71284	-0.226103	-0.226103	-0.631578	0.179371	0.720003	-0.0909452	0.720003	-1.17221	0.179371	-0.496419	-1.30737	-0.901894	-0.901894	0.179371	-0.361261	1.26064	-0.496419	1.39579	1.26064	-0.226103	-0.0909452	0.720003	-0.0909452	-0.226103	0.584845	-0.0909452	3.28801	0.0442129	-0.361261	3.28801	-1.17221	-1.03705	-0.631578	-1.848	-0.361261	-0.0909452	-0.766736	-0.766736	3.42317	-0.496419	-0.631578
astaxanthin	-0.134798	-0.302766	0.369104	-0.638701	-0.974635	0.201136	-0.134798	-0.638701	-0.638701	-1.47854	-0.134798	1.04097	0.369104	0.537071	-1.81447	-0.806668	0.873006	-0.470733	-0.638701	-0.638701	-0.302766	0.201136	0.201136	0.0331691	0.705039	1.20894	0.0331691	-0.638701	-0.302766	-0.302766	0.201136	-0.806668	1.04097	-0.638701	-6.01366	0.705039	-0.302766	-0.302766	-0.302766	-0.134798	-0.470733	-0.470733	0.201136	1.04097	-0.470733	1.20894	-6.68553	0.0331691	0.873006
brostallicin	-0.892275	-0.705414	-1.266	-0.518554	-1.07914	0.0420276	-0.144833	-1.266	-0.331693	-1.63972	-1.266	1.53691	0.602609	0.228888	-1.07914	-0.892275	0.97633	-0.144833	-0.892275	-1.07914	-0.518554	0.415749	-1.07914	1.16319	-0.518554	1.16319	1.16319	0.415749	0.415749	0.789469	0.602609	-0.331693	1.16319	0.0420276	-0.518554	0.228888	-0.331693	-3.32146	-0.518554	-0.705414	-0.144833	-1.63972	-0.331693	-0.331693	-0.705414	-0.144833	-5.93751	-0.705414	0.602609
DB06986	-0.404169	-0.404169	-1.01863	0.415113	-0.813809	0.824753	1.02957	-0.199348	0.210292	-0.608989	0.00547206	0.619933	0.824753	0.210292	0.00547206	0.00547206	0.00547206	-0.199348	-1.22345	-0.813809	0.00547206	0.00547206	0.415113	0.00547206	-0.404169	0.415113	0.824753	0.210292	0.824753	1.84886	0.00547206	0.00547206	0.824753	-0.199348	5.12598	-0.608989	0.415113	1.02957	0.00547206	0.210292	-0.199348	0.415113	0.210292	0.00547206	-0.404169	0.210292	-3.06683	-0.199348	0.00547206
cefmenoxime	-1.29384	-0.580655	-0.224064	-0.40236	-1.47213	0.489116	-0.580655	-1.11554	-0.580655	-0.580655	0.132526	0.489116	-0.0457693	-0.224064	-0.224064	-1.11554	0.310821	-0.224064	-1.11554	-0.580655	-1.11554	-0.224064	0.132526	0.489116	-0.580655	1.024	1.55889	0.310821	0.310821	0.667412	-0.40236	-0.40236	0.489116	-0.0457693	2.98525	-0.0457693	-0.580655	-0.580655	-0.937245	-0.937245	-1.11554	-0.40236	-0.0457693	0.489116	-0.937245	-0.40236	-3.43338	-0.75895	-0.0457693
cefazolin	-1.27356	-0.63742	-0.478386	-0.478386	-1.27356	0.475817	-0.478386	-1.59162	-0.478386	-0.796454	-0.478386	0.475817	0.634851	0.157749	-0.319352	-1.27356	0.316783	-0.00128452	-1.27356	-0.63742	-0.955488	0.157749	-0.63742	0.634851	-0.478386	1.27099	1.43002	0.157749	0.475817	0.475817	-0.160318	-0.160318	0.952919	-0.00128452	2.38422	0.157749	-0.796454	2.54326	-1.11452	-0.955488	-0.955488	-1.43259	-0.160318	-0.160318	-0.955488	-0.478386	-2.70486	-0.478386	-0.00128452
meclinertant	0.106455	-0.516505	0.262196	-0.205025	-0.672245	0.885156	-0.205025	-0.360765	-0.205025	-0.827985	0.573676	0.262196	-0.827985	0.106455	-0.360765	-0.360765	0.262196	-0.672245	-0.205025	-0.516505	-0.0492846	-0.360765	1.19664	0.106455	0.417936	0.573676	0.106455	-0.205025	-0.205025	0.417936	-0.0492846	-0.827985	0.417936	-0.983725	-4.09853	-0.360765	-0.205025	-4.56575	-0.0492846	-0.205025	-0.360765	0.417936	-0.360765	1.19664	-0.360765	0.573676	-7.05759	0.106455	-0.205025
elacytarabine	-1.23678	-0.764248	-0.92176	-0.606737	-1.39429	0.653353	-0.291715	-1.5518	-0.291715	-0.92176	-0.449226	0.653353	1.12589	-0.134203	-0.134203	-1.23678	0.33833	-0.134203	-1.5518	-1.07927	-0.92176	0.180819	-0.764248	0.33833	-0.606737	1.91344	1.12589	0.0233078	0.180819	0.33833	0.180819	-0.291715	1.12589	-0.291715	0.180819	0.33833	-0.449226	-0.92176	-1.07927	-0.92176	-0.764248	-1.39429	-0.291715	-0.449226	-0.764248	-0.291715	-3.12692	-0.606737	-0.134203
cefotetan	-0.905439	-0.184626	0.716391	-0.184626	-1.08564	0.536188	-0.00442251	-0.725236	-0.545033	-0.184626	0.896594	1.0768	-0.184626	-0.364829	-0.184626	-0.905439	0.355984	0.536188	-0.545033	-0.184626	-0.545033	-0.364829	0.536188	0.536188	-0.00442251	0.355984	0.896594	-0.00442251	-0.00442251	1.257	0.175781	-0.545033	0.355984	0.175781	-0.364829	0.355984	-0.364829	-4.1491	-0.905439	-0.184626	-0.725236	0.536188	0.175781	0.716391	-0.725236	0.355984	-6.13134	-0.364829	0.536188
DB02842	-1.12167	-0.449962	-0.617889	0.389673	-1.45752	0.893455	0.221746	-1.79338	0.0538194	-0.449962	-0.282035	0.5576	1.06138	-0.114108	0.221746	-0.953743	0.221746	0.0538194	-1.62545	-0.449962	-0.617889	0.5576	-0.282035	1.22931	-0.617889	1.22931	1.06138	-0.114108	-0.114108	0.725527	0.389673	0.221746	0.5576	0.0538194	0.0538194	0.221746	-0.617889	-0.114108	-0.953743	-0.785816	-0.785816	-1.2896	0.0538194	0.221746	-0.617889	-0.282035	-5.31985	-0.282035	-0.282035
mitoxantrone	-0.638226	-1.3281	-0.983164	-0.983164	-0.983164	0.396587	-0.120819	-1.15563	-0.810695	-1.84551	-0.983164	1.08646	0.741525	0.0516496	-0.810695	-0.983164	1.60387	-0.465757	-1.15563	-0.465757	-0.638226	0.224118	0.0516496	0.224118	-0.638226	1.4314	0.396587	-0.293288	-0.293288	0.396587	-0.120819	-0.293288	0.569056	0.0516496	-3.5702	0.396587	-0.293288	-2.01798	-0.293288	-0.983164	-0.465757	-0.638226	-0.120819	0.569056	-0.983164	0.0516496	-6.67464	-0.638226	0.396587
nrx-1074	-1.33367	-0.41925	-0.967903	-0.236365	-1.33367	1.04383	-0.41925	-1.69944	-0.236365	-0.41925	-0.41925	0.860941	1.04383	-0.236365	-0.0534809	-1.15079	0.495172	0.312288	-1.51656	-0.602134	-0.967903	-0.0534809	-0.41925	0.678056	-0.602134	0.860941	1.59248	0.129403	0.860941	0.678056	-0.236365	-0.236365	1.04383	0.312288	4.8844	0.129403	-0.41925	1.77536	-1.15079	-0.967903	-0.785018	-1.51656	0.129403	-0.236365	-0.967903	-0.602134	-0.41925	-0.41925	-0.236365
binodenoson	-0.201236	-0.563935	0.342812	-0.019887	-0.926633	0.161462	0.342812	-0.745284	0.161462	0.342812	-0.201236	0.886859	1.43091	0.524161	-0.019887	-0.201236	0.524161	-0.563935	-0.745284	-0.382586	-0.019887	-0.382586	0.161462	-0.019887	0.342812	0.524161	0.342812	-0.019887	0.342812	0.70551	0.342812	-1.28933	0.342812	-0.745284	-0.745284	-0.019887	-0.019887	-1.65203	-0.201236	-0.382586	-0.019887	-0.019887	0.886859	0.886859	-0.382586	0.342812	-5.09767	0.161462	0.70551
abt-072	-1.02777	-0.676161	-0.324554	0.0270523	-1.55518	0.554462	0.202856	-1.02777	0.202856	-0.500358	0.378659	0.906069	1.96089	0.0270523	-0.500358	-1.02777	0.0270523	-0.324554	-1.20357	-0.676161	-0.500358	-0.676161	-0.148751	1.08187	-0.148751	1.08187	0.378659	0.730266	0.554462	0.906069	0.730266	-0.676161	0.730266	0.378659	-1.02777	0.554462	-0.324554	1.25768	-0.676161	-0.324554	-0.676161	-0.324554	0.554462	-0.148751	-0.676161	0.378659	-4.19223	-0.500358	0.0270523
alpha-carotene	-0.348925	-0.527549	-0.1703	-0.706173	-1.24204	1.43732	-1.06342	-1.24204	-0.527549	-0.884797	-0.527549	0.901444	0.544196	0.00832358	0.186948	-0.706173	1.08007	0.365572	-1.42067	-0.706173	-0.348925	-0.348925	1.08007	0.186948	0.00832358	0.901444	0.72282	-0.527549	0.186948	0.186948	-0.527549	-0.884797	0.901444	-0.884797	-0.527549	0.365572	-0.348925	3.93805	-0.348925	-1.06342	-0.348925	-1.06342	-0.706173	0.72282	-1.06342	-0.1703	-2.84966	0.186948	0.365572
lixisenatide	-0.412341	-0.771143	-1.12994	-0.0535397	-1.30935	0.843464	-0.591742	-1.12994	0.305262	-0.950544	-0.950544	0.664063	1.56107	0.305262	-0.0535397	-0.591742	0.125861	-0.591742	-1.48875	-0.412341	-0.412341	-0.0535397	-0.0535397	0.484663	-0.0535397	0.843464	0.484663	-0.950544	-0.0535397	-0.0535397	-0.0535397	-1.84755	0.664063	-0.771143	4.61088	-0.0535397	-0.0535397	5.68729	-0.771143	-0.950544	-0.412341	-1.30935	0.484663	0.484663	-0.591742	-0.412341	1.56107	0.125861	0.125861
avexitide	-0.412341	-0.771143	-1.12994	-0.0535397	-1.30935	0.843464	-0.591742	-1.12994	0.305262	-0.950544	-0.950544	0.664063	1.56107	0.305262	-0.0535397	-0.591742	0.125861	-0.591742	-1.48875	-0.412341	-0.412341	-0.0535397	-0.0535397	0.484663	-0.0535397	0.843464	0.484663	-0.950544	-0.0535397	-0.0535397	-0.0535397	-1.84755	0.664063	-0.771143	4.61088	-0.0535397	-0.0535397	5.68729	-0.771143	-0.950544	-0.412341	-1.30935	0.484663	0.484663	-0.591742	-0.412341	1.56107	0.125861	0.125861
DB08575	0.373945	-1.07367	-0.453266	0.373945	-0.453266	0.580748	1.40796	0.167143	0.167143	-0.246463	-0.660069	0.580748	1.61476	0.580748	-0.0396602	0.580748	0.167143	-0.453266	-0.660069	-0.246463	0.373945	0.580748	0.167143	-0.453266	-0.246463	0.167143	0.373945	0.580748	0.580748	0.994354	0.580748	-0.0396602	-0.660069	-0.246463	-3.34851	-0.246463	0.580748	-3.1417	0.787551	0.373945	0.580748	1.20116	0.580748	0.373945	-0.0396602	0.580748	-6.24374	0.167143	0.787551
DB04022	-0.395168	-0.21716	1.0289	-0.21716	-0.21716	0.138856	0.850889	-0.0391519	-0.395168	0.138856	0.138856	0.138856	-0.21716	0.672881	-0.395168	-0.0391519	0.672881	-0.0391519	0.138856	-0.0391519	0.138856	-0.0391519	0.138856	-0.751185	-0.0391519	0.850889	0.138856	0.494873	0.316865	0.316865	0.672881	0.494873	-0.21716	0.316865	-6.98147	0.672881	0.138856	-7.33749	0.138856	0.672881	-0.21716	1.0289	0.672881	0.494873	0.138856	1.38491	-8.40554	-0.573177	1.0289
higenamine	0.992672	-1.03046	-0.398232	-0.777569	-0.271786	-0.398232	-0.0188942	0.360443	-0.0188942	-1.78913	-0.904015	0.866226	0.233997	0.866226	-1.4098	0.486889	0.866226	-1.03046	-0.14534	-0.271786	0.486889	-0.14534	1.11912	-1.4098	0.613335	0.486889	-1.03046	-0.777569	0.233997	-1.15691	0.233997	-1.4098	0.107552	-1.53624	-4.31805	-0.14534	0.486889	-0.777569	1.11912	-0.398232	0.73978	0.866226	-0.271786	1.24556	-0.0188942	0.866226	-5.20317	0.613335	0.866226
ibezapolstat	-1.39633	-0.251186	-0.108043	-0.394329	-1.25319	0.750816	0.0351003	-1.25319	-0.537473	-0.537473	0.46453	0.46453	0.321387	-0.537473	-0.108043	-1.25319	0.750816	0.321387	-0.966902	-0.251186	-1.25319	-0.251186	0.178244	0.607673	-0.537473	1.0371	1.0371	0.46453	0.46453	0.89396	0.0351003	-0.251186	0.607673	0.178244	-1.53948	0.178244	-0.537473	-1.68262	-0.966902	-0.823759	-1.25319	-0.108043	-0.108043	0.321387	-0.966902	-0.251186	-5.2612	-0.966902	-0.108043
implitapide	-1.01549	-0.408873	0.60216	-0.813287	-1.2177	0.60216	-0.813287	-1.41991	-0.61108	-0.408873	0.60216	-0.00445998	-1.2177	-0.61108	-0.408873	-1.41991	0.399953	0.197747	-0.408873	-0.61108	-1.01549	-0.61108	-0.00445998	1.20878	-0.61108	1.00657	1.00657	0.399953	0.197747	0.804367	-0.813287	0.197747	-0.00445998	-0.206667	-4.65521	-0.00445998	-1.01549	1.61319	-0.813287	-0.61108	-1.01549	0.197747	-0.813287	0.60216	-1.01549	-0.206667	-5.86846	-0.61108	-0.408873
trabodenoson	-1.41689	0.029143	0.029143	0.029143	-1.23614	0.752159	0.029143	-1.59764	-0.151611	0.571405	0.209897	0.571405	0.932913	-0.332365	0.390651	-1.05538	-0.151611	0.209897	-0.874627	-0.693873	-0.693873	-0.513119	-0.513119	0.571405	-0.151611	0.571405	1.47518	0.932913	0.390651	1.29442	0.209897	0.209897	1.29442	-0.151611	2.37895	0.209897	-0.874627	4.00573	-1.23614	-0.332365	-1.05538	-1.05538	0.029143	-0.332365	-0.513119	-0.151611	1.47518	-0.513119	-0.151611
immucillin-g	0.453461	-0.2432	-0.382532	-0.382532	-0.382532	-0.103868	-0.103868	0.174796	-0.382532	-1.21853	-0.382532	1.70745	0.453461	0.453461	-1.21853	0.0354643	1.28945	0.314129	-0.521864	0.0354643	0.314129	-0.2432	0.871457	0.0354643	0.314129	-0.103868	-0.103868	0.0354643	0.453461	0.592793	0.592793	-0.939861	0.453461	-0.521864	-5.39849	0.314129	0.174796	-5.39849	0.453461	0.0354643	0.174796	1.28945	0.592793	1.01079	-0.103868	1.15012	-6.65248	0.0354643	1.56812
DB02015	-0.76087	-0.552613	0.280415	-0.136099	-1.38564	1.11344	-0.136099	-0.76087	-0.136099	0.280415	0.280415	0.280415	0.0721578	0.0721578	0.905185	-0.344356	0.0721578	-0.344356	-0.969127	-0.76087	-0.344356	-0.552613	0.696928	0.696928	-0.552613	0.905185	1.11344	-0.344356	-0.344356	0.696928	-0.344356	-0.76087	0.280415	-0.969127	3.40427	-0.552613	-0.136099	-3.67647	0.0721578	-0.969127	-0.76087	-0.136099	-0.136099	0.488672	-0.76087	-0.552613	-5.34252	-0.552613	0.280415
sotagliflozin	-1.01848	-0.441631	-1.01848	-0.249348	-1.21076	0.519782	0.135217	-1.40304	-0.249348	-0.633913	-0.249348	0.712065	1.67348	-0.249348	-0.249348	-1.01848	-0.0570655	0.135217	-1.01848	-0.633913	-0.633913	-1.01848	-0.633913	1.28891	-0.441631	0.904347	0.712065	-0.441631	0.712065	0.712065	-0.249348	0.3275	1.09663	0.519782	-2.9413	0.904347	-0.441631	-1.97989	-1.01848	-0.441631	-0.633913	-0.826196	0.135217	-0.249348	-0.826196	-0.0570655	-6.40239	-0.249348	-0.441631
DB04829	-0.542218	-1.02824	-0.218206	-0.704224	-1.19024	1.07784	-0.380212	-1.35225	-0.218206	-0.704224	-1.19024	0.591825	1.23985	-0.380212	0.105806	-0.704224	0.753831	-0.86623	-1.19024	-1.02824	-0.542218	0.267813	-0.0561997	0.753831	-0.218206	1.72587	0.429819	-0.0561997	-0.0561997	0.105806	-0.0561997	-0.704224	1.23985	-0.218206	1.23985	-0.0561997	-0.542218	5.77602	-0.380212	-1.02824	-0.218206	-1.51426	-0.704224	-0.0561997	-0.704224	-0.542218	2.04988	-0.380212	-0.218206
DB07694	-0.226987	-0.765035	-1.12373	-0.944384	-1.12373	-0.0476371	-0.0476371	-0.944384	-0.585685	-2.02048	-0.765035	2.28391	1.20781	-0.0476371	-0.944384	-0.765035	1.74586	0.311062	-0.765035	-0.585685	-0.585685	0.490411	0.311062	-0.585685	-0.406336	1.02846	0.311062	-1.12373	-0.226987	0.131712	-0.585685	-1.30308	1.02846	0.131712	-4.53137	0.490411	0.131712	-4.71072	-0.226987	-1.12373	0.311062	0.311062	-0.0476371	0.669761	-1.12373	0.131712	-6.50422	-0.406336	0.84911
DB04623	-0.675752	-1.08005	-0.473604	-0.0693084	-1.68649	1.34573	0.132839	-1.48434	-0.271456	-0.675752	-0.473604	0.739283	0.941431	-0.0693084	0.132839	-0.8779	0.537135	-0.675752	-1.2822	-0.8779	-0.675752	0.132839	-0.271456	0.132839	-0.473604	1.34573	1.54787	-0.8779	-0.8779	0.739283	-0.473604	-0.675752	0.941431	-0.271456	3.16506	-0.0693084	-0.473604	2.55861	-0.473604	-0.8779	-0.473604	-0.8779	-0.271456	0.132839	-0.8779	-0.473604	-1.2822	-0.0693084	0.334987
epacadostat	0.158815	-0.559334	-0.128444	-0.415704	-0.272074	-0.272074	0.158815	-0.128444	0.446075	-0.702964	-0.702964	0.446075	1.02059	0.0151855	-0.559334	0.158815	0.876965	0.158815	-0.128444	-0.128444	0.158815	0.158815	-0.415704	0.302445	-0.415704	0.158815	-0.559334	0.876965	1.16422	0.446075	0.446075	-0.128444	-0.415704	-0.272074	-6.44816	0.0151855	0.446075	-5.73001	0.876965	-0.272074	0.446075	-0.415704	0.0151855	-0.272074	-0.128444	0.158815	-6.87905	-0.128444	0.446075
melarsomine	-0.0959734	-0.85333	-0.474651	0.0933657	-1.04267	0.661383	0.472044	-0.85333	0.282705	-0.0959734	-1.04267	0.472044	2.36543	0.472044	0.472044	-0.0959734	0.850722	-0.663991	-1.04267	-0.474651	-0.0959734	-0.0959734	0.472044	0.472044	0.0933657	0.661383	-0.285312	0.0933657	-0.0959734	0.282705	0.282705	-1.04267	0.472044	-0.663991	0.661383	0.0933657	0.0933657	3.88015	0.0933657	-0.85333	0.282705	-1.04267	0.0933657	0.282705	-0.474651	-0.474651	0.661383	0.472044	0.0933657
imatinib	-1.03384	-0.0996056	-0.0996056	0.460937	-1.03384	0.834632	-0.0996056	-1.03384	-0.0996056	-0.286453	0.834632	-1.22069	-0.286453	-0.286453	0.087242	-1.03384	-0.846996	-0.660148	-0.286453	-0.660148	-0.660148	-0.473301	0.087242	0.834632	-0.0996056	1.58202	1.58202	1.20833	0.647785	0.087242	-0.0996056	0.460937	0.460937	0.087242	-3.08917	-0.0996056	-0.473301	-2.90232	-0.660148	0.087242	-1.03384	-1.03384	-0.286453	-0.286453	-0.286453	0.087242	-7.19981	-0.473301	-0.846996
selegiline	0.259568	-0.73165	-0.873253	0.684376	-0.873253	1.25079	0.825978	-0.873253	0.401171	0.117965	-1.29806	-0.16524	2.1004	0.401171	1.10918	0.259568	0.684376	-0.306842	-1.29806	-0.306842	0.259568	-0.448445	0.401171	0.259568	-0.306842	0.401171	-0.0236371	0.259568	0.684376	-0.0236371	0.117965	-0.448445	0.401171	-0.306842	-2.99729	0.117965	0.401171	-2.00607	0.542773	-0.590047	0.401171	-0.873253	0.259568	-0.0236371	-0.16524	-0.16524	-2.71409	0.684376	-0.0236371
kifunensine	-1.33185	-0.32188	0.543807	0.110964	-1.33185	0.399526	-0.177599	-1.18757	-0.177599	-0.32188	1.12093	0.543807	0.399526	-0.610442	0.255245	-1.04329	0.399526	0.399526	-0.466161	0.110964	-0.899004	-0.466161	0.688088	1.55377	-0.177599	0.832369	0.688088	0.399526	0.255245	1.26521	0.110964	-0.32188	0.832369	0.255245	-2.91894	0.688088	-0.32188	-3.92891	-1.04329	-0.754723	-1.18757	-0.0333175	0.399526	0.688088	-0.899004	-0.177599	-5.516	-0.466161	-0.32188
brimonidine	0.55226	-0.421277	-1.53389	-0.421277	-0.421277	-1.25574	-0.00404687	0.55226	-0.282201	-2.0902	-0.143124	0.969491	-0.560354	0.55226	-1.95112	0.274107	0.413184	-0.143124	-0.282201	-0.143124	0.13503	0.55226	0.274107	-0.699431	-0.00404687	0.55226	0.413184	-0.143124	0.830414	0.274107	-0.143124	-0.977585	-0.421277	-0.977585	-5.42804	-0.282201	0.274107	-6.54066	0.830414	0.13503	-0.143124	1.38672	0.274107	1.24764	-0.00404687	0.969491	-7.23604	-0.143124	0.830414
cefminox	-1.57103	-0.426534	0.717961	-0.263035	-1.24403	0.063964	-0.0995353	-1.24403	-0.590033	0.227463	1.04496	0.227463	-0.917032	-0.753533	0.390963	-1.40753	0.063964	0.227463	-0.590033	-0.263035	-1.08053	0.063964	-0.263035	0.554462	-0.753533	0.717961	1.37196	1.04496	0.554462	1.20846	-0.0995353	0.717961	0.227463	0.390963	0.881461	0.063964	-0.590033	-1.73453	-1.08053	-0.590033	-1.24403	0.227463	-0.263035	0.227463	-0.753533	-0.263035	-4.18702	-1.08053	-0.0995353
DB06876	0.2876	-0.80106	-1.34539	-0.438173	-0.982504	0.2876	0.106157	-0.25673	-0.438173	-1.52683	-1.34539	1.5577	1.19482	0.469043	-0.982504	-0.0752867	1.01337	-0.438173	-1.34539	-0.982504	0.2876	0.2876	0.83193	-0.0752867	0.106157	0.2876	0.2876	-0.25673	0.106157	0.83193	0.2876	-1.52683	1.01337	-0.80106	-2.61549	-0.0752867	-0.0752867	-0.982504	-0.0752867	0.106157	0.106157	1.19482	-0.0752867	0.83193	-0.25673	1.19482	-5.51859	0.106157	0.650487
nimorazole	0.915125	-0.773823	-1.562	0.12695	-0.0982436	0.12695	0.689932	0.0143529	0.239546	-0.88642	-1.11161	0.915125	0.577336	1.47811	-0.54863	0.689932	0.577336	0.464739	-0.661226	0.577336	0.802529	-0.436033	0.12695	-1.22421	0.464739	-0.436033	0.12695	0.12695	0.915125	-0.661226	0.239546	-0.773823	-0.323437	-0.54863	-5.61548	0.12695	0.802529	-4.7147	1.14032	-0.21084	0.689932	-0.54863	0.802529	0.802529	0.0143529	0.352143	-5.72807	0.802529	1.02772
DB03918	0.0495156	-0.596489	-0.0796852	-0.208886	-0.208886	-0.338087	0.0495156	0.178717	-0.208886	-0.72569	-0.0796852	1.72913	1.59993	-0.0796852	-0.467288	0.0495156	1.34152	0.307917	-0.208886	0.0495156	0.0495156	-0.0796852	0.566319	0.566319	0.307917	0.0495156	-0.984091	-0.208886	0.307917	0.824721	0.824721	-0.467288	-0.338087	-0.338087	-4.73092	0.307917	0.0495156	-5.11852	0.566319	-0.0796852	0.437118	0.953922	0.566319	0.69552	-0.338087	0.566319	-6.53973	-0.0796852	1.08312
DB04700	-0.134745	-1.04417	-0.589457	-1.19574	-0.741028	-0.286316	-0.134745	-0.589457	-0.437886	-1.80202	-0.892598	1.22939	0.471537	0.319967	-1.80202	-0.741028	1.22939	-0.286316	-0.286316	-0.741028	-0.589457	0.0168255	-0.134745	0.471537	0.168396	1.22939	0.0168255	-0.286316	0.623108	-0.437886	0.0168255	-1.04417	0.926249	-0.741028	-5.28815	0.319967	-0.134745	-3.01459	0.319967	-1.19574	0.0168255	-0.892598	-0.741028	0.319967	-0.741028	0.168396	-6.50071	-0.134745	0.168396
puerarin	-0.749757	-0.334406	-0.749757	0.0809455	-0.542081	-0.12673	0.288621	-0.334406	-0.12673	-0.12673	-0.12673	0.0809455	-0.749757	0.0809455	-0.749757	-0.749757	-0.542081	-0.334406	-0.12673	-0.749757	-0.334406	-0.542081	-0.334406	0.496297	0.288621	1.11932	1.53467	0.496297	0.0809455	0.496297	0.496297	-0.12673	0.703972	-0.542081	-1.16511	0.288621	-0.334406	-2.61884	-0.542081	0.703972	-0.749757	-0.12673	0.0809455	-0.542081	0.0809455	1.11932	-7.1877	-0.334406	-0.334406
DB07875	-0.693421	-0.693421	-0.461215	0.00319804	-0.925628	0.467611	-0.229008	-1.15783	0.235405	-0.461215	-0.229008	0.00319804	0.467611	0.00319804	-0.461215	-0.925628	0.235405	-0.461215	-0.693421	-0.693421	-0.925628	-0.229008	-0.693421	0.932024	-0.693421	1.62864	1.16423	-0.693421	-0.229008	-0.229008	-0.229008	-0.925628	0.235405	-0.693421	1.16423	0.00319804	-0.229008	-3.4799	-0.461215	-0.693421	-0.925628	-1.15783	-0.229008	-0.229008	-0.693421	-0.229008	-6.963	-0.461215	-0.229008
DB07840	-0.133699	-0.523826	-0.523826	-0.328762	-0.71889	0.646557	-0.133699	-0.133699	-0.328762	-0.913954	-0.913954	1.03668	0.256429	0.451493	0.0613652	-0.133699	0.646557	-1.10902	-0.328762	-0.913954	-0.133699	0.451493	0.646557	-0.523826	-0.133699	1.23175	0.256429	0.0613652	0.646557	0.451493	-0.133699	-0.523826	-0.523826	-0.913954	-4.4251	-0.71889	0.451493	-2.66953	0.256429	-0.328762	0.0613652	-0.133699	-0.133699	0.646557	-0.133699	0.451493	-7.156	-0.328762	0.646557
cp-320626	-0.883865	-0.883865	-0.535882	-0.0139092	-1.23185	0.334073	0.160082	-1.40584	-0.0139092	-0.709873	-0.361891	1.03004	1.726	-0.0139092	0.160082	-0.883865	0.334073	-0.1879	-1.75382	-0.361891	-0.709873	-0.1879	-0.0139092	0.682055	-0.709873	1.03004	0.856046	-0.1879	0.508064	0.682055	0.160082	-0.535882	0.508064	-0.361891	3.98789	-0.0139092	-0.535882	1.55201	-0.883865	-0.883865	-0.709873	-0.535882	0.334073	0.856046	-0.709873	-0.361891	-2.62378	-0.1879	0.334073
flumedroxone	0.0826789	-0.277542	0.4429	0.0826789	-0.0974316	0.62301	-0.0974316	0.0826789	-0.277542	-0.637763	0.0826789	0.262789	0.262789	0.262789	-0.637763	0.0826789	0.0826789	-0.277542	0.0826789	-0.277542	0.262789	-1.17809	1.16334	0.262789	0.803121	0.0826789	-1.17809	-0.0974316	1.34345	-0.0974316	0.0826789	0.262789	0.262789	-0.637763	-5.32064	0.4429	0.0826789	-3.87975	0.0826789	0.803121	-0.0974316	0.62301	0.262789	0.262789	-0.277542	1.34345	-7.12174	0.4429	0.262789
equilenin	0.268591	-1.43588	-1.22282	-0.796704	-0.583645	-0.370586	0.0555317	-0.583645	-0.370586	-1.43588	-0.583645	1.33388	0.481649	0.268591	-2.07506	-0.583645	0.694708	-0.583645	-1.00976	-0.370586	-0.583645	-0.157527	0.268591	-0.796704	0.268591	0.694708	0.694708	0.268591	0.694708	0.0555317	0.268591	-0.796704	0.907767	-1.00976	-4.63176	-0.157527	-0.370586	0.268591	0.0555317	-0.583645	0.0555317	1.33388	-0.370586	0.907767	-0.796704	0.907767	-5.05788	-0.157527	0.268591
DB04789	-0.787929	-0.987192	0.00912022	-0.987192	-0.787929	0.00912022	-0.787929	-0.787929	-0.389404	-0.787929	-0.588667	0.606907	0.407645	0.00912022	-0.787929	-0.787929	0.606907	-0.190142	-0.588667	-0.787929	-0.588667	-0.787929	-0.389404	1.00543	0.00912022	1.60322	0.80617	0.606907	0.606907	0.00912022	0.407645	-0.389404	0.80617	-0.389404	-4.97244	0.407645	-0.588667	1.80248	-0.588667	-0.787929	-0.588667	-1.58498	-0.389404	-0.190142	-0.787929	-0.190142	-6.16801	-0.190142	-0.190142
DB07549	-0.810116	-0.19881	0.412496	0.00495865	-0.606347	0.208727	-0.402579	-0.606347	0.00495865	-0.402579	1.0238	-0.810116	0.00495865	-0.19881	-0.19881	-0.810116	0.00495865	-0.402579	0.208727	-0.19881	-0.606347	-0.402579	0.00495865	1.22757	-0.19881	1.22757	1.0238	-0.402579	0.208727	0.00495865	0.00495865	0.208727	-0.19881	0.208727	-7.12695	0.208727	0.00495865	-4.68172	-0.402579	0.00495865	-0.606347	-0.402579	0.00495865	0.00495865	-0.606347	-0.19881	-8.34956	-0.402579	-0.402579
spiramycin	-0.991963	-0.675331	-0.358699	0.116249	-1.3086	1.85773	0.274565	-1.62523	-0.358699	0.432881	-0.200383	0.591197	0.907829	-0.0420668	1.22446	-0.991963	0.591197	-0.358699	-1.15028	-0.675331	-0.833647	-0.517015	0.907829	0.907829	-0.0420668	1.22446	0.432881	-0.358699	-0.200383	0.749513	-0.358699	0.116249	1.38278	-0.200383	1.69941	0.749513	-0.517015	3.75752	-0.991963	-0.991963	-0.675331	-1.3086	-0.200383	0.116249	-0.833647	-0.358699	2.80762	0.274565	-0.675331
DB03887	-0.517095	-0.517095	0.249616	-0.13374	-1.28381	0.824649	-0.517095	-0.90045	-0.517095	-0.325417	0.249616	1.39968	0.057938	0.057938	-0.13374	-0.708773	0.632971	0.249616	-0.90045	-0.517095	-0.325417	0.249616	0.824649	1.208	-0.13374	0.632971	1.208	-0.517095	-0.517095	1.39968	0.441293	-0.325417	0.441293	-0.517095	-1.47548	0.441293	-0.325417	-2.81723	-0.517095	-0.325417	-0.517095	0.249616	-0.13374	0.824649	-0.517095	0.441293	-6.07575	-0.13374	0.632971
DB03046	0.0786488	-0.626125	-0.391201	-0.86105	-0.626125	0.783423	-0.86105	-0.626125	0.0786488	-1.09597	-0.391201	0.0786488	0.548498	0.0786488	-1.09597	-0.626125	0.783423	-0.391201	-0.391201	-0.156276	-0.391201	0.0786488	0.0786488	0.313573	0.0786488	0.783423	-0.156276	0.313573	0.548498	-0.391201	0.0786488	-1.3309	0.0786488	-1.09597	-6.49924	-0.391201	-0.156276	0.548498	0.548498	-0.86105	-0.156276	-0.86105	-0.626125	0.783423	-0.626125	0.0786488	-5.32462	-0.156276	-0.156276
DB07075	0.0303636	-1.20373	-0.463275	-0.956914	-0.463275	-0.216456	0.277183	-0.710095	-0.216456	-1.45055	-0.710095	0.524002	1.01764	-0.216456	-1.20373	-0.463275	1.01764	-0.463275	-0.463275	-0.463275	-0.463275	0.770822	-0.463275	-0.216456	-0.216456	1.26446	0.277183	0.0303636	-0.216456	-0.463275	0.0303636	-0.710095	0.524002	0.0303636	-4.90602	-0.216456	-0.216456	5.21357	0.277183	-0.956914	0.0303636	-0.710095	-0.710095	0.277183	-0.710095	0.0303636	-1.94419	-0.216456	-0.216456
DB08063	-0.169605	0.0125228	0.376778	0.558906	0.0125228	0.923161	0.0125228	0.19465	0.19465	0.19465	0.19465	0.0125228	-0.351732	-0.169605	0.0125228	0.0125228	-0.351732	-0.351732	0.558906	-0.715988	0.19465	-0.715988	0.376778	0.376778	0.741033	0.558906	-0.715988	0.0125228	0.19465	0.558906	0.376778	1.10529	0.376778	0.0125228	-5.26918	0.376778	0.19465	-4.54067	0.19465	1.28742	-0.169605	0.741033	0.0125228	-0.53386	0.376778	1.10529	-7.45471	0.19465	0.19465
DB13946	-0.707423	-0.912655	-0.0917246	-0.296957	-0.50219	0.523973	0.523973	-1.11789	-0.296957	-0.0917246	-0.296957	-0.50219	1.3449	-0.0917246	0.523973	-0.707423	0.113508	-0.296957	-0.296957	-0.296957	-0.707423	-0.707423	-0.296957	1.3449	-0.296957	0.934439	0.113508	-0.0917246	0.523973	0.113508	-0.296957	0.729206	0.318741	0.318741	-4.60684	0.729206	-0.296957	-2.14405	-0.0917246	-0.50219	-0.0917246	-1.52835	-0.50219	-0.50219	-0.707423	-0.0917246	-5.42777	0.113508	-1.11789
ergotamine	-0.994898	-0.731094	-0.203487	-0.203487	-0.467291	-0.203487	0.32412	-0.994898	-0.203487	0.0603167	-0.203487	-0.203487	-0.203487	0.32412	-0.467291	-0.994898	-0.203487	-0.203487	-0.467291	-0.467291	-0.731094	-0.203487	-1.2587	0.587924	-0.467291	0.851728	1.90694	0.851728	0.851728	0.0603167	-0.203487	0.851728	0.587924	0.32412	-2.57772	0.32412	-0.467291	-0.467291	-0.203487	-0.467291	-0.467291	-1.52251	-0.203487	-0.731094	-0.731094	-0.203487	-2.84152	-0.467291	-0.467291
DB00320	-0.994898	-0.731094	-0.203487	-0.203487	-0.467291	-0.203487	0.32412	-0.994898	-0.203487	0.0603167	-0.203487	-0.203487	-0.203487	0.32412	-0.467291	-0.994898	-0.203487	-0.203487	-0.467291	-0.467291	-0.731094	-0.203487	-1.2587	0.587924	-0.467291	0.851728	1.90694	0.851728	0.851728	0.0603167	-0.203487	0.851728	0.587924	0.32412	-2.57772	0.32412	-0.467291	-0.467291	-0.203487	-0.467291	-0.467291	-1.52251	-0.203487	-0.731094	-0.731094	-0.203487	-2.84152	-0.467291	-0.467291
estrone sulfate	-0.071927	-0.733608	-0.237347	-0.071927	-0.899028	0.755174	-0.402767	-0.568187	-0.071927	-0.568187	-0.237347	0.424333	0.920594	0.0934931	-0.071927	-0.402767	0.589754	-0.402767	-0.733608	-1.06445	-0.071927	-0.402767	0.920594	1.25143	0.258913	0.755174	0.424333	0.258913	0.0934931	0.920594	0.424333	-0.402767	1.08601	-0.568187	-3.21491	0.424333	-0.237347	-2.38781	-0.071927	-0.071927	-0.237347	-0.071927	-0.071927	0.258913	-0.402767	0.589754	-6.52331	0.258913	0.0934931
DB03121	-0.808748	-0.616675	-0.424601	-0.616675	-1.19289	-0.0404553	0.151618	-1.38497	-0.232528	-1.00082	-0.424601	0.151618	1.49613	-0.232528	-0.424601	-1.19289	0.727837	-0.424601	-0.808748	-0.424601	-0.808748	-0.232528	-0.616675	1.30406	-0.616675	1.30406	0.343691	-0.424601	0.727837	-0.424601	-0.232528	-0.0404553	0.535764	0.151618	-4.84228	0.727837	-0.424601	-1.96119	-0.616675	-0.808748	-0.616675	-1.38497	-0.424601	0.343691	-0.808748	-0.0404553	-7.33923	-0.232528	-0.616675
pf-06751979	-1.31812	-0.566156	-0.942139	-0.566156	-1.50611	0.373803	-0.754147	-1.50611	-0.378164	-1.8821	-0.190172	1.12577	1.12577	-0.378164	-0.942139	-1.31812	0.373803	0.185811	-1.50611	-0.566156	-0.942139	0.561795	-0.566156	0.937779	-0.754147	1.50175	1.12577	-0.942139	-0.378164	0.749787	-0.190172	-0.566156	0.749787	0.373803	0.373803	0.185811	-0.566156	-0.190172	-1.13013	-1.13013	-0.942139	-0.754147	-0.190172	0.373803	-0.942139	-0.566156	-5.64193	-0.566156	0.185811
vardenafil	-1.07266	-1.07266	-1.07266	-0.333896	-1.07266	0.15861	-0.0876434	-0.826403	0.15861	-1.56516	-0.333896	0.651116	1.14362	-0.0876434	-1.07266	-0.58015	0.15861	-0.0876434	-0.826403	-0.58015	-0.58015	0.404863	-0.58015	0.651116	-0.826403	1.14362	1.14362	-0.333896	0.651116	0.897369	-0.0876434	-0.0876434	-0.0876434	-0.0876434	1.38988	-0.333896	-0.0876434	-2.79643	-0.333896	-0.826403	-0.333896	-0.333896	0.15861	-0.0876434	-0.826403	-0.0876434	-8.214	-0.58015	0.15861
ciprofloxacin	-1.15196	-0.789327	-0.0640624	-0.789327	-0.789327	-0.0640624	-0.0640624	-1.33327	-0.245378	-1.33327	-0.426694	1.02383	0.29857	-0.245378	-0.970643	-1.15196	0.661202	-0.0640624	-0.970643	-0.426694	-1.15196	-0.0640624	-0.970643	1.20515	-0.608011	1.7491	1.20515	-0.608011	0.117254	0.117254	-0.0640624	-0.245378	1.02383	0.29857	-4.23433	0.29857	-0.426694	-1.33327	-0.789327	-1.15196	-0.608011	-1.33327	-0.426694	-0.245378	-1.15196	-0.245378	-5.14091	-0.789327	-0.0640624
edratide	-0.814099	-0.670806	-0.0976355	-0.240928	-1.38727	1.04871	-0.527514	-1.67386	-0.0976355	-1.10068	-0.670806	0.762121	1.04871	-0.0976355	-0.0976355	-1.10068	0.618828	-0.670806	-1.38727	-0.384221	-0.670806	-0.240928	0.332243	0.475535	0.0456572	1.04871	0.0456572	-0.670806	0.18895	-0.670806	-0.240928	-1.38727	0.905414	-0.527514	1.04871	-0.240928	-0.527514	4.05785	-1.10068	-1.24398	-0.814099	-1.67386	-0.0976355	0.332243	-1.10068	-0.240928	-1.53056	-0.240928	-0.0976355
DB09555	-1.07384	-0.451926	-0.274236	0.0811447	-1.16269	1.94689	-0.540772	-1.51807	0.0811447	0.34768	-0.451926	0.0811447	1.14729	-0.540772	1.50267	-0.896152	0.436526	-0.0965457	-1.16269	-0.718462	-0.718462	-0.807307	0.16999	0.703061	-0.629617	1.05844	0.969597	0.0811447	-0.185391	0.436526	-0.451926	-0.363081	0.969597	-0.274236	2.56881	-0.0965457	-0.451926	3.36842	-0.896152	-1.16269	-0.540772	-1.87345	-0.451926	-0.451926	-0.896152	-0.984998	3.81264	-0.274236	-0.629617
ap-22408	-1.02318	0.218055	0.424928	-0.402564	-0.816309	1.04555	-0.609436	-1.02318	-0.195691	0.218055	0.631801	0.0111823	-0.609436	-0.402564	-0.402564	-1.02318	0.0111823	0.218055	0.0111823	-0.195691	-0.609436	-0.402564	0.218055	1.04555	-0.402564	0.631801	0.838674	1.25242	0.838674	1.04555	-0.195691	0.838674	0.631801	0.424928	-5.78126	0.424928	-0.609436	-4.33315	-1.02318	-0.195691	-0.609436	-0.195691	-0.402564	0.218055	-0.609436	0.218055	-7.43624	-0.609436	-0.609436
nicergoline	-0.891577	-0.74438	-0.74438	-0.155595	-1.33317	1.02198	-0.597184	-1.48036	-0.449988	-1.03877	-1.03877	0.727583	0.87478	-0.302791	0.285994	-0.891577	0.727583	-0.302791	-1.33317	-0.891577	-0.597184	-0.155595	0.138798	1.31637	0.138798	1.16917	1.02198	-0.449988	-0.449988	0.433191	-0.155595	-0.597184	1.02198	-0.302791	2.19955	-0.00839859	-0.74438	5.29067	-0.74438	-1.03877	-0.449988	-1.92195	-0.597184	0.138798	-0.891577	-0.597184	0.87478	-0.302791	-0.449988
ampreloxetine	-0.441449	-1.13311	0.250215	-1.13311	-0.441449	-0.441449	0.250215	-0.960197	-0.441449	-1.13311	-0.268533	0.596047	0.0772992	0.0772992	-1.65186	-0.960197	0.941879	-0.0956168	-0.268533	-0.268533	-0.787281	0.250215	-0.614365	0.596047	-0.268533	1.46063	0.250215	-0.441449	0.423131	-0.268533	-0.441449	-0.441449	0.250215	-0.0956168	-6.66643	0.596047	-0.441449	-3.72685	0.0772992	-0.960197	-0.268533	-0.614365	-0.787281	0.250215	-0.960197	0.250215	-7.18517	-0.441449	-0.268533
DB03093	0.25464	-0.184008	-1.0613	-0.184008	-0.915087	0.400856	-0.330224	0.108424	-0.330224	-1.0613	-0.184008	0.839504	-0.0377918	0.400856	-0.184008	-0.0377918	0.839504	-0.184008	-0.915087	-0.330224	0.400856	0.108424	1.57058	-0.768871	0.547072	0.547072	-0.184008	-0.330224	0.400856	0.547072	0.400856	-0.622655	0.400856	-0.915087	-3.54697	0.108424	0.25464	-3.69319	0.108424	0.108424	-0.0377918	1.13194	0.400856	1.27815	-0.0377918	1.13194	-5.88643	0.547072	0.839504
DB15494	-1.26723	-0.159311	-0.380895	-0.159311	-0.824064	-0.159311	-0.159311	-1.26723	-0.159311	-0.380895	0.727028	0.0622741	0.0622741	0.0622741	-0.824064	-1.04565	-0.380895	-0.159311	-0.824064	-0.159311	-0.824064	0.0622741	-0.824064	1.1702	-0.380895	0.948613	1.1702	0.283859	0.283859	0.727028	0.0622741	0.0622741	0.505443	0.283859	0.727028	0.283859	-0.380895	-2.59674	-0.824064	-0.159311	-1.04565	-0.60248	0.283859	0.505443	-0.380895	0.283859	-7.25002	-0.824064	-0.380895
DB11256	-0.809943	-0.809943	0.387427	-1.0095	-0.809943	-0.211258	-0.809943	-0.809943	-0.610381	-0.809943	-0.610381	0.78655	0.187865	-0.0116964	-1.0095	-1.0095	0.986112	-0.41082	-0.41082	-0.610381	-0.610381	-0.610381	-0.41082	0.986112	0.187865	1.78436	0.187865	0.586989	0.586989	-0.211258	0.187865	-0.211258	0.986112	-0.211258	-5.39986	0.586989	-0.610381	2.38304	-0.41082	-0.809943	-0.41082	-1.20907	-0.41082	-0.41082	-0.809943	-0.0116964	-6.19811	-0.211258	-0.0116964
DB02331	-0.967055	-0.416577	-0.416577	-0.141339	-0.691816	0.684377	0.1339	-0.691816	-0.141339	-0.141339	0.1339	-0.141339	-0.691816	-0.141339	-0.416577	-0.967055	-0.416577	0.409139	-0.141339	-0.691816	-0.691816	-0.416577	-0.691816	0.409139	-0.691816	0.684377	1.78533	0.409139	0.409139	1.23485	-0.141339	0.409139	0.684377	-0.141339	-1.79277	0.1339	-0.416577	0.684377	-0.416577	-0.141339	-0.691816	-0.416577	-0.416577	-0.691816	-0.416577	0.1339	-6.19659	-0.691816	-0.967055
aminopterin	-0.189367	-0.590006	0.411592	0.411592	-0.790326	0.812231	0.411592	-0.189367	-0.389687	0.611911	0.211272	0.211272	-0.590006	0.611911	1.21287	0.0109525	0.411592	-0.189367	-0.990646	-0.189367	-0.189367	-0.189367	0.812231	-0.189367	-0.590006	0.411592	1.21287	0.611911	0.211272	0.411592	0.0109525	0.0109525	-0.389687	-0.790326	1.21287	-0.389687	0.611911	-3.99544	0.812231	-0.389687	-0.590006	0.411592	0.411592	0.812231	-0.189367	0.0109525	-5.39768	-0.389687	1.01255
cr665	-0.279685	-0.885044	-0.683258	0.123889	-1.4904	0.325675	-0.481471	-1.08683	0.527462	-0.885044	-0.683258	0.931035	1.73818	0.527462	-0.279685	-0.481471	0.123889	-0.885044	-1.08683	-0.481471	-0.279685	-0.481471	0.123889	0.325675	0.123889	0.729248	0.729248	-0.279685	0.325675	-0.0778979	0.123889	-1.69219	0.729248	-0.885044	3.15069	0.123889	-0.0778979	3.35247	-0.481471	-0.481471	-0.279685	-1.28862	0.527462	0.527462	-0.481471	-0.0778979	-4.71899	0.527462	0.325675
diprenorphine	-0.968928	-0.638732	-0.308536	0.0216609	-1.46422	1.50755	-0.143437	-1.46422	0.186759	-0.143437	-0.143437	0.0216609	1.83774	-0.473634	0.516956	-0.80383	0.516956	-0.80383	-1.13403	-0.80383	-0.638732	0.0216609	0.186759	1.01225	-0.308536	1.50755	0.516956	-0.143437	-0.143437	0.186759	0.682054	-0.473634	1.17735	0.0216609	3.65382	-0.143437	-0.308536	3.81892	-0.80383	-0.473634	-0.308536	-1.79442	0.0216609	-0.143437	-0.473634	-0.473634	4.47931	-0.308536	-0.308536
pnu177836	-0.731068	-0.324987	-0.121946	-0.121946	-0.934108	0.690216	0.284135	-0.934108	-0.324987	-0.528027	0.284135	-0.121946	-0.528027	-0.121946	-0.528027	-0.934108	0.487175	-0.121946	-0.324987	-0.528027	-0.528027	-0.121946	-0.121946	1.0963	-0.324987	1.0963	0.487175	0.284135	0.690216	1.0963	-0.121946	-0.121946	0.0810943	-0.121946	-4.99492	0.284135	-0.324987	-4.99492	-0.121946	-0.324987	-0.731068	0.284135	-0.528027	-0.121946	-0.528027	0.284135	-6.82228	-0.528027	-0.324987
DB02495	0.21018	-0.940531	-1.22821	0.641697	-0.796692	0.497858	1.21705	-0.365175	0.641697	-0.796692	-0.796692	1.36089	2.36776	0.354019	0.354019	0.354019	0.21018	0.0663413	-1.80356	-0.221336	0.21018	0.354019	0.497858	-0.652853	-0.365175	0.354019	-0.652853	0.354019	1.21705	1.36089	0.0663413	-0.796692	0.0663413	-0.221336	1.64857	-0.365175	0.354019	-1.9474	0.354019	-0.365175	0.0663413	1.50473	0.785536	0.785536	-0.0774975	0.497858	-3.38579	0.497858	1.07321
bis-benzamidine	-0.578071	-0.769505	-0.00376645	-0.769505	-0.769505	-0.195201	-0.195201	-1.15237	-0.386636	-1.15237	-0.386636	1.14484	1.33628	0.187668	-1.15237	-0.96094	1.14484	0.379103	-0.578071	-0.386636	-0.578071	-0.00376645	-0.386636	0.379103	-0.00376645	1.33628	0.761972	-0.00376645	0.187668	0.379103	0.761972	-0.00376645	0.761972	-0.386636	-3.64103	0.761972	-0.578071	0.379103	-0.578071	-0.578071	-0.195201	-1.53524	-0.00376645	0.187668	-0.578071	0.187668	-6.70398	-0.195201	0.187668
atrazine	0.888772	-0.512902	-0.372735	0.0477675	-0.512902	0.187935	0.608437	0.187935	0.187935	-0.372735	-0.793237	0.328102	1.16911	1.02894	-0.0923999	0.748605	0.888772	-0.793237	-0.232567	0.0477675	0.608437	-0.512902	1.02894	-0.232567	0.748605	0.0477675	-1.21374	0.328102	1.02894	-0.512902	0.328102	-0.793237	-0.65307	-0.933405	-6.1196	0.46827	0.748605	-5.13843	1.16911	-0.232567	0.748605	0.0477675	0.46827	1.02894	0.0477675	0.46827	-6.5401	1.02894	1.16911
maropitant	-0.836822	-0.664265	-1.69961	0.0259631	-0.664265	1.06131	0.19852	-1.00938	-0.319151	-1.18194	-0.836822	0.716191	0.716191	0.543634	-0.146594	-0.664265	0.543634	0.543634	-1.69961	-0.319151	-0.491708	0.0259631	-0.664265	0.888748	-0.836822	0.716191	1.92409	0.19852	0.371077	0.371077	-0.146594	0.0259631	1.06131	-0.146594	2.2692	-0.146594	0.0259631	1.75153	-0.319151	-0.836822	-0.319151	-1.87216	0.371077	-0.319151	-0.836822	-0.491708	-4.46052	-0.491708	0.0259631
DB08668	0.988832	-0.694154	-0.245358	0.203438	-0.245358	0.427837	0.652235	0.315638	0.652235	-0.245358	-0.918552	0.652235	2.11082	0.540036	0.203438	0.876633	0.988832	-0.806353	-0.469756	-0.133159	0.764434	0.0912394	1.21323	-0.469756	0.652235	-0.133159	-2.15274	0.652235	0.876633	-0.469756	0.876633	-1.14295	-0.806353	-1.03075	-1.92834	0.0912394	0.652235	0.0912394	1.10103	0.315638	0.876633	0.988832	0.315638	0.876633	0.427837	0.876633	-3.16253	0.876633	0.876633
tiapride	-0.267595	-0.853335	-1.43907	0.318144	-1.20478	1.37248	-0.0332993	-1.32193	0.435292	-0.736187	-1.43907	0.903884	1.95822	0.0838486	0.55244	-0.0332993	0.318144	-0.267595	-1.43907	-0.501891	0.200997	0.200997	0.0838486	0.786736	-0.384743	0.903884	0.0838486	-0.619039	-0.0332993	0.55244	-0.150447	-0.853335	0.55244	-0.150447	-0.970482	-0.150447	-0.0332993	-1.55622	-0.150447	-0.970482	0.200997	-1.20478	0.200997	0.0838486	-0.267595	-0.501891	-2.37626	0.318144	0.200997
thiram	0.578337	-0.516332	-1.29824	0.578337	-0.0471881	1.67301	0.421956	-0.0471881	-0.203569	-0.359951	-1.45462	0.109193	0.421956	0.734719	0.734719	0.421956	0.734719	-0.203569	-0.359951	-0.516332	0.421956	-0.985476	0.8911	0.265575	0.421956	-0.672713	-0.516332	0.421956	1.67301	0.265575	-0.516332	0.265575	0.421956	-0.516332	-3.64396	0.265575	0.578337	-0.0471881	0.734719	-0.0471881	0.578337	-0.985476	-0.0471881	-0.516332	-0.203569	0.109193	-3.95672	1.04748	-0.203569
thioridazine	-0.545067	-0.321375	0.797089	-0.0976817	-0.321375	0.573397	0.126011	-0.545067	0.126011	-0.545067	0.573397	0.126011	-0.76876	-0.545067	-0.76876	-0.321375	-0.0976817	0.126011	0.349704	-0.545067	-0.321375	-0.0976817	-0.545067	0.797089	-0.0976817	1.02078	0.349704	0.573397	0.573397	1.24448	-0.0976817	0.573397	0.126011	0.349704	-8.37432	0.349704	-0.321375	-6.80847	-0.0976817	0.126011	-0.321375	0.349704	-0.545067	-0.76876	-0.0976817	0.573397	-9.71647	-0.321375	-0.321375
motixafortide	-1.25901	-0.412994	-0.243791	-0.243791	-1.0898	0.0946148	-0.412994	-1.0898	-0.243791	-0.751399	0.602223	0.602223	0.263818	-0.412994	-0.074588	-1.25901	-0.243791	-0.243791	-0.920602	-0.582196	-1.0898	-0.243791	-0.243791	1.27903	-0.412994	1.44824	1.44824	-0.074588	0.43302	0.43302	-0.243791	-0.582196	0.940629	0.0946148	0.602223	0.0946148	-0.582196	-1.25901	-1.25901	-0.582196	-1.25901	-0.751399	0.263818	0.263818	-0.920602	0.0946148	-4.81227	-0.920602	-0.412994
DB03493	0.533441	-0.740288	0.215009	-0.581072	-0.26264	-0.26264	-0.421856	0.374225	-0.26264	-0.899504	0.0557924	1.01109	0.851873	0.692657	-1.21794	0.0557924	1.48874	-0.421856	0.374225	-0.103424	0.374225	-0.421856	1.01109	0.215009	0.851873	0.533441	-1.37715	-0.26264	0.374225	-0.103424	0.533441	-0.421856	0.0557924	-0.421856	-6.94972	0.533441	0.215009	-6.15364	0.533441	0.215009	0.692657	0.533441	0.374225	1.01109	-0.103424	1.01109	-7.58658	0.374225	0.692657
odevixibat	-1.09017	-0.519705	-0.519705	-0.139393	-1.09017	0.24092	-0.139393	-1.47049	-0.519705	-0.709861	0.621232	0.0507634	0.431076	-0.329549	-0.709861	-1.47049	0.0507634	-0.139393	-0.900017	-0.329549	-1.28033	0.0507634	-0.519705	1.38186	-0.519705	1.1917	1.76217	0.0507634	-0.519705	0.431076	-0.709861	-0.519705	1.00154	-0.139393	0.811388	0.431076	-0.900017	2.52279	-1.09017	-1.28033	-1.09017	-0.900017	-0.139393	0.0507634	-1.28033	-0.709861	-3.5622	-0.709861	-0.519705
talotrexin	-0.605382	-1.17756	-0.0332	-0.223927	-1.17756	0.538982	0.348255	-1.55902	-0.0332	-0.414655	-0.605382	0.538982	1.87407	0.157527	-0.605382	-0.986837	0.538982	-0.605382	-0.79611	-0.414655	-0.79611	0.348255	-0.0332	0.72971	-0.0332	1.30189	0.920437	0.157527	0.157527	0.538982	0.348255	-0.223927	0.72971	-0.223927	0.157527	0.157527	-0.414655	4.35353	-0.605382	-0.79611	-0.0332	-0.414655	0.157527	0.538982	-0.79611	-0.0332	1.68335	0.157527	-0.0332
fr-234938	-0.0997007	-1.38152	-0.580385	-0.900841	-0.740613	-0.580385	-0.0997007	-0.740613	-0.259929	-1.70198	-1.06107	1.18212	1.50258	-0.0997007	-1.86221	-0.580385	1.18212	-0.740613	-0.580385	-0.580385	-0.580385	0.380983	-0.420157	0.220755	-0.0997007	1.34235	-0.580385	-0.0997007	0.541211	-0.580385	-0.0997007	-0.900841	0.220755	-0.740613	-4.1054	-0.0997007	-0.259929	2.30372	0.220755	-1.06107	0.220755	-0.259929	-0.420157	0.0605272	-0.900841	0.220755	-4.90654	-0.259929	0.220755
exatecan	-0.980374	-0.636359	-0.980374	-0.292343	-1.4964	0.739702	-0.464351	-1.6684	-0.464351	-0.808366	-0.292343	0.567695	0.395687	-0.464351	-0.464351	-1.15238	0.223679	-0.292343	-1.32439	-0.636359	-0.808366	-0.292343	0.395687	0.91171	-0.120336	1.42773	1.25573	0.0516718	0.567695	0.567695	0.0516718	-0.120336	1.08372	-0.120336	-0.636359	0.395687	-0.636359	3.49182	-1.15238	-0.808366	-0.808366	-1.4964	-0.292343	0.395687	-0.980374	0.0516718	-3.38848	-0.120336	-0.808366
trypanothione	-0.917937	-0.753621	-0.424989	-0.917937	-1.24657	0.232275	-1.24657	-1.24657	-0.589305	-1.41088	-0.0963572	0.889539	-0.0963572	-0.0963572	-0.753621	-1.08225	0.396591	-0.0963572	-1.24657	-0.589305	-0.753621	-0.0963572	-0.0963572	0.396591	-0.424989	1.5468	1.38249	-0.424989	0.232275	-0.260673	-0.424989	-0.753621	0.725223	-0.260673	-1.41088	-0.0963572	-0.589305	-1.24657	-0.917937	-1.08225	-0.917937	-1.08225	-0.424989	0.560907	-0.917937	-0.260673	-6.669	-0.753621	0.0679588
DB07545	-0.656551	-0.656551	-1.2506	-0.0624994	-1.44862	0.531552	-0.0624994	-1.2506	-0.260517	-0.656551	-0.458534	0.531552	1.1256	0.135518	0.135518	-0.458534	0.135518	-0.656551	-1.64664	-0.854568	-0.458534	0.333535	0.333535	1.1256	-0.458534	1.32362	1.1256	-0.0624994	0.135518	0.72957	0.135518	-0.260517	0.333535	-0.260517	4.68991	-0.260517	-0.458534	-2.24069	-0.656551	-0.656551	-0.458534	-0.0624994	0.135518	0.72957	-0.458534	-0.0624994	-5.01293	-0.260517	-0.0624994
pf-04217903	0.596036	-1.12519	-0.330779	-0.0659748	-0.727985	0.993242	-0.0659748	-0.330779	0.596036	0.0664273	-1.39	0.728438	2.18486	0.331231	0.86084	0.463634	0.86084	-0.727985	-0.595583	-0.860387	0.331231	-0.0659748	0.728438	-0.463181	0.331231	0.993242	-0.727985	-0.595583	-0.727985	-0.198377	0.596036	-1.7872	0.331231	-1.39	1.52285	-0.198377	0.331231	3.50888	0.596036	-0.595583	0.728438	-0.99279	-0.198377	0.596036	0.198829	-0.198377	1.12564	0.596036	0.463634
motretinide	0.236088	-0.498535	0.419744	-0.498535	-1.0495	1.15437	-0.682191	-0.682191	0.0524323	-0.314879	-0.498535	0.970711	1.15437	0.0524323	0.236088	-0.131223	1.33802	-0.314879	-0.682191	-0.314879	-0.131223	-0.682191	1.15437	-0.131223	0.419744	0.603399	-0.498535	0.0524323	0.236088	-0.498535	-0.314879	-1.23316	0.0524323	-1.0495	-1.78412	0.419744	0.0524323	4.27651	0.0524323	-0.865846	0.236088	-0.314879	-0.314879	0.970711	-0.498535	0.0524323	-2.51875	0.419744	0.419744
DB03809	0.734986	-1.07351	-1.07351	-0.470681	-0.319972	-0.169264	0.43357	-0.169264	-0.0185557	-1.07351	-1.52564	1.33782	1.33782	0.885695	-0.772098	0.282861	1.0364	-0.0185557	-0.470681	-0.0185557	0.584278	0.132153	0.132153	-0.470681	0.132153	-0.0185557	-0.470681	0.282861	1.18711	-0.0185557	0.43357	-0.922806	0.282861	-0.621389	-6.64973	0.43357	0.282861	-4.69052	0.734986	-0.319972	0.584278	-0.169264	0.132153	0.43357	-0.319972	0.43357	-7.25256	0.584278	0.584278
pf-03635659	-0.0929818	-0.932792	-1.60464	-0.260944	-0.76483	-0.0929818	-0.260944	-0.76483	-0.260944	-2.27649	-1.26872	1.25071	1.25071	0.746828	-1.43668	-0.596868	0.91479	-0.0929818	-1.10075	-0.260944	-0.0929818	0.410904	-0.0929818	-0.0929818	0.0749802	1.08275	1.25071	-0.76483	-0.0929818	-0.428906	0.578866	-1.60464	0.91479	-0.428906	-5.46777	0.242942	-0.0929818	-3.1163	0.0749802	-0.596868	0.0749802	-1.60464	0.578866	0.410904	-0.428906	0.578866	-8.32312	-0.0929818	0.746828
nirogacestat	-0.153608	-0.709188	-0.894381	0.0315847	-1.07957	1.32794	-0.523995	-0.894381	0.0315847	-0.709188	-1.07957	0.95755	1.32794	0.0315847	0.95755	-0.153608	0.587164	-0.338802	-1.44996	-0.894381	-0.153608	-0.153608	0.587164	0.216778	-0.153608	0.587164	1.32794	-0.523995	-0.153608	0.401971	0.0315847	-1.07957	0.587164	-0.523995	5.95776	-0.523995	0.0315847	4.66141	-0.523995	-0.894381	-0.153608	-1.63515	-0.153608	0.401971	-0.523995	-0.709188	1.69832	0.0315847	0.0315847
DB12030	-1.25973	-0.631295	0.206614	-0.421818	-1.05025	0.416091	-0.421818	-1.4692	-0.421818	-0.421818	0.625568	-0.21234	-0.21234	-0.421818	-0.631295	-1.25973	-0.21234	-0.421818	-0.631295	-0.631295	-1.05025	-0.21234	-0.631295	0.835045	-0.631295	1.67295	1.46348	-0.21234	-0.421818	0.416091	-0.21234	0.206614	0.206614	-0.00286331	2.72034	-0.00286331	-0.631295	6.90988	-0.840772	-0.840772	-0.840772	-1.05025	-0.631295	-0.00286331	-1.05025	-0.421818	1.254	-0.631295	-0.631295
olorofim	-0.604308	-0.604308	-0.604308	0.747887	-1.28041	1.69442	0.883107	-1.55085	0.207009	0.477448	-0.604308	-0.19865	1.5592	0.477448	1.42399	-0.604308	0.0717895	-0.0634301	-1.68607	-0.469089	-0.333869	0.207009	-0.19865	0.747887	-0.874748	0.342229	1.28877	1.15355	0.747887	0.747887	-0.604308	-0.19865	0.612668	0.342229	2.9114	-0.19865	-0.0634301	-0.19865	-0.0634301	-0.874748	-0.469089	-1.14519	0.342229	-0.19865	-0.604308	-0.604308	1.69442	0.342229	-0.0634301
DB08705	0.598605	-0.961394	-0.961394	-0.181394	-0.649394	0.130606	-0.0253942	0.130606	-0.337394	-1.42939	-0.493394	1.3786	0.286606	0.598605	-1.58539	-0.0253942	0.598605	-0.337394	-0.493394	-0.493394	0.286606	-0.181394	0.910605	0.130606	0.286606	0.442605	0.442605	-0.493394	0.130606	0.286606	-0.493394	-1.27339	0.286606	-1.42939	-5.48539	-0.337394	0.130606	-4.70539	0.754605	-0.0253942	-0.0253942	1.2226	0.286606	0.910605	-0.181394	1.06661	-7.04539	0.442605	1.06661
amy-101	-0.626846	-0.626846	-0.626846	-0.0500247	-1.49208	1.24782	-0.626846	-1.49208	-0.0500247	-0.19423	-0.626846	0.671002	1.10362	-0.19423	0.671002	-0.626846	0.382592	-0.0500247	-1.34787	-0.626846	-0.482641	-0.915257	0.526797	0.959413	-0.0500247	0.815208	1.10362	-0.338436	-0.0500247	0.382592	0.0941808	-1.05946	1.24782	-0.482641	3.55511	-0.0500247	-0.338436	4.42034	-0.771052	-0.915257	-0.771052	-1.63628	-0.19423	0.526797	-0.771052	-0.482641	2.68988	0.0941808	-0.19423
indisulam	-1.54321	-0.752024	0.67211	0.0391619	-1.22674	1.14682	0.355636	-1.54321	-0.119075	0.513873	0.355636	-0.435549	0.513873	-0.435549	1.62153	-1.22674	0.197399	-0.593787	-0.910261	-0.593787	-1.0685	-0.752024	0.513873	0.830348	-0.752024	1.14682	1.4633	0.355636	-0.119075	0.830348	-0.593787	0.355636	0.197399	0.197399	3.04567	0.0391619	-0.435549	-0.119075	-1.0685	-0.593787	-0.910261	-0.910261	-0.119075	0.0391619	-0.752024	-0.277312	-1.85968	-0.435549	-0.435549
DB03833	0.263224	-0.307424	0.120562	0.263224	-0.164762	0.263224	-0.164762	0.120562	0.120562	-0.307424	-0.0221003	0.833872	0.548548	0.263224	0.263224	0.263224	0.69121	-0.164762	-0.450086	0.120562	0.263224	-0.164762	0.833872	-0.592748	0.263224	0.120562	-0.592748	0.405886	0.976534	-0.307424	0.833872	-0.164762	-0.0221003	-0.73541	-4.72995	-0.307424	0.120562	-5.87124	0.548548	0.263224	0.263224	0.263224	0.405886	0.976534	-0.0221003	0.69121	-7.1552	0.263224	0.405886
diazepinomicin	-0.847298	-1.19696	-0.147981	-0.672469	-1.19696	0.376506	0.026848	-1.19696	0.026848	-0.672469	-0.847298	0.201677	1.60031	-0.147981	0.026848	-0.847298	0.726165	-1.19696	-0.847298	-0.497639	-0.672469	-0.32281	0.026848	1.07582	-0.147981	1.42548	0.026848	-0.147981	0.201677	0.201677	0.726165	-0.497639	0.551335	-0.147981	-4.34388	0.900994	-0.147981	0.376506	-0.847298	-0.672469	-0.147981	-1.19696	-0.32281	0.026848	-0.847298	-0.32281	-4.16905	-0.32281	-0.497639
geldanamycin	-1.38434	-0.0728602	-0.236796	-0.236796	-1.22041	0.746817	-0.564667	-1.38434	-0.400731	-0.400731	0.418946	0.0910753	-0.0728602	-0.728602	-0.236796	-1.38434	-0.0728602	0.0910753	-0.564667	-0.892537	-0.892537	-0.0728602	-0.236796	1.23862	-0.400731	1.23862	1.89437	-0.236796	-0.400731	0.910753	-0.236796	-0.236796	1.23862	-0.0728602	-0.400731	0.255011	-0.728602	4.18946	-1.22041	-0.728602	-1.38434	-1.05647	-0.564667	-0.0728602	-0.892537	-0.0728602	-4.17125	-0.728602	-0.564667
oxetacaine	-0.546079	-0.39395	-0.622144	0.214567	-1.07853	2.04012	-0.622144	-1.30673	-0.0136266	0.214567	-1.00247	0.214567	0.518826	-0.0896912	1.4316	-0.470014	0.290632	0.0624381	-1.1546	-0.926402	-0.317885	-0.470014	0.670955	0.975214	-0.317885	1.05128	1.12734	-0.165756	-0.165756	0.975214	-0.546079	-0.39395	1.4316	-0.39395	3.25715	-0.39395	-0.317885	3.63748	-0.546079	-1.00247	-0.470014	-1.68705	-0.39395	-0.0896912	-0.622144	-0.926402	3.40928	0.366697	-0.470014
dadle	-1.25755	-0.858046	-0.858046	-0.0590344	-1.65706	0.739977	-0.0590344	-1.45731	0.140719	-1.0578	-0.258787	0.140719	1.13948	0.140719	-0.45854	-1.0578	-0.0590344	-0.45854	-1.25755	-0.658293	-0.858046	0.140719	-0.258787	0.739977	-0.858046	1.33924	1.33924	0.140719	0.340472	0.93973	-0.258787	-0.45854	0.540224	-0.0590344	3.93602	-0.258787	-0.45854	0.739977	-1.0578	-0.658293	-0.858046	-0.858046	0.140719	0.140719	-0.858046	-0.45854	-4.85311	-0.45854	-0.0590344
DB07474	-0.646013	-0.646013	-0.483262	-0.971513	-0.808763	-0.971513	0.493239	-0.483262	-0.646013	-1.13426	0.65599	0.98149	0.167739	-0.157762	-1.94801	-0.808763	0.65599	0.81874	-0.483262	0.00498851	-0.971513	0.493239	-0.971513	-0.320512	-0.808763	0.98149	1.14424	0.330489	0.330489	0.493239	0.00498851	-0.483262	0.167739	0.00498851	-4.06377	0.167739	-0.320512	-7.48152	0.167739	-0.646013	-0.808763	0.65599	-0.157762	0.330489	-0.646013	0.493239	-7.80703	-1.13426	0.330489
indacaterol	-1.18797	-0.548438	0.0910918	-0.708321	-1.18797	0.250974	-0.548438	-1.18797	-0.0687907	-1.02809	0.410857	0.730622	0.730622	-0.388556	-0.868203	-1.34785	0.250974	-0.0687907	-0.868203	-0.228673	-1.02809	-0.0687907	-0.228673	0.890504	-0.388556	1.37015	1.68992	-0.708321	-0.228673	0.0910918	-0.0687907	-1.02809	0.890504	0.0910918	-1.98738	0.250974	-0.388556	1.37015	-0.868203	-1.02809	-0.868203	-1.18797	0.0910918	0.570739	-1.18797	-0.228673	-5.34491	-0.708321	-0.0687907
cra_17312	-0.11639	-0.969667	0.523567	0.310248	-0.969667	0.310248	0.0969291	-0.543028	-0.329709	0.736887	0.310248	0.0969291	1.16352	0.523567	0.310248	-0.329709	0.310248	-1.3963	-0.329709	-0.543028	-0.11639	-0.329709	0.736887	0.736887	0.0969291	1.16352	0.0969291	-0.329709	-0.756347	0.523567	0.0969291	0.310248	-0.543028	-0.969667	0.950206	-0.11639	-0.11639	1.59016	-0.11639	0.310248	-0.329709	0.523567	0.310248	0.950206	-0.329709	0.523567	-3.95613	0.310248	0.0969291
rubitecan	-0.688211	-0.856619	-0.688211	-0.856619	-0.856619	0.659053	-0.519803	-1.19344	-0.519803	-1.53025	-0.182987	0.827461	0.659053	-0.182987	-1.36184	-1.19344	1.16428	-0.182987	-0.688211	-0.182987	-0.688211	-0.014579	-0.014579	0.995869	-0.351395	1.6695	0.153829	-0.182987	-0.014579	0.322237	0.153829	-0.351395	1.16428	-0.014579	-4.73	0.659053	-0.519803	-1.36184	-0.351395	-1.02503	-0.351395	-0.688211	-0.351395	0.322237	-1.02503	0.322237	-5.74045	-0.519803	-0.182987
nafarelin	-0.614293	-0.408256	-0.408256	0.00381906	-0.82033	0.00381906	0.00381906	-0.202218	-0.408256	-0.614293	0.621931	1.03401	0.209856	-0.202218	-0.614293	-0.614293	-0.202218	-0.408256	-0.614293	-0.408256	-0.614293	-0.614293	0.415894	0.00381906	0.00381906	0.827969	0.827969	-0.202218	0.621931	0.209856	-0.408256	-0.82033	1.03401	-0.202218	-2.05655	-0.202218	0.00381906	-3.49882	-0.408256	0.209856	-1.02637	0.621931	0.415894	0.621931	-0.614293	0.621931	-7.41353	-0.408256	0.209856
DB06949	-0.108724	-1.38351	-0.427421	-0.58677	-1.22416	0.0506246	-0.268073	-0.746118	0.52867	-1.38351	-0.905467	1.32541	2.6002	-0.268073	-0.58677	-0.427421	1.00672	-0.905467	-1.06482	-0.427421	-0.268073	-0.58677	0.369322	0.369322	0.0506246	1.00672	-0.905467	-0.905467	0.369322	-0.108724	0.209973	-2.18025	0.369322	-0.427421	-1.54286	0.0506246	-0.108724	-1.70221	-0.268073	-0.905467	0.369322	0.369322	0.369322	0.369322	-0.58677	0.369322	-4.57048	0.209973	0.688019
DB04239	0.446409	-0.913662	-1.2159	-0.158067	-0.460305	-1.06478	0.29529	0.446409	-0.309186	-1.66926	-0.309186	1.05088	1.05088	0.748647	-1.2159	0.29529	0.597528	-0.762543	-0.460305	-0.006948	0.446409	0.29529	0.446409	-0.762543	0.29529	0.446409	-0.006948	-0.913662	0.446409	-0.158067	0.29529	-0.762543	-0.158067	-0.460305	-5.44723	-0.006948	0.29529	-6.8073	0.446409	0.446409	0.29529	1.35312	1.05088	0.899766	-0.006948	1.35312	-7.71401	-0.006948	0.899766
fexaramine	-0.980259	-0.3846	-0.68243	0.0621442	-0.980259	1.55129	-0.235685	-1.427	-0.235685	0.211059	-0.68243	0.955633	1.25346	-0.3846	1.10455	-0.68243	0.0621442	0.0621442	-1.427	-0.831345	-0.533515	-0.533515	-0.0867706	0.806718	-0.533515	0.657803	1.25346	0.0621442	0.0621442	0.955633	-0.3846	-0.0867706	1.40238	-0.0867706	5.42308	-0.0867706	-0.3846	5.86982	-0.831345	-0.980259	-0.3846	-1.57592	-0.235685	-0.3846	-0.68243	-0.831345	5.57199	-0.0867706	-0.3846
DB08174	-1.08904	-0.457794	0.17345	-0.299983	-1.40466	0.489072	-0.457794	-1.24685	-0.142172	-0.773416	0.331261	0.489072	0.0156389	0.0156389	-0.142172	-1.24685	0.331261	-0.457794	-0.931227	-0.457794	-0.931227	-0.142172	0.331261	0.17345	-0.457794	1.59375	1.43594	-0.931227	-0.615605	-0.299983	-0.457794	-0.931227	0.17345	-0.299983	-2.66715	0.0156389	-0.299983	-3.77183	-1.08904	-0.615605	-1.08904	-0.457794	0.0156389	0.804694	-0.773416	0.0156389	-5.50775	-0.457794	0.17345
ganirelix	-1.51656	0.126777	-0.0375567	-0.0375567	-1.18789	-0.0375567	-0.366224	-1.18789	-0.20189	-0.366224	1.11278	0.291111	-0.0375567	-0.20189	-0.20189	-1.35223	-0.0375567	0.126777	-0.859226	-0.20189	-1.02356	-0.530558	-0.366224	1.27711	-0.530558	1.11278	1.11278	0.291111	0.784112	0.455445	-0.0375567	-0.0375567	0.455445	0.455445	-2.1739	0.291111	-0.530558	-4.6389	-1.35223	-0.366224	-1.51656	0.126777	0.455445	0.291111	-0.694892	0.455445	-6.44657	-1.02356	-0.20189
amlexanox	0.7312	-0.671014	-0.320461	-0.320461	-0.495737	-0.495737	0.20537	0.380647	-0.320461	-1.19684	-0.846291	0.906477	0.906477	0.906477	-0.846291	0.20537	1.08175	-0.846291	-0.495737	-0.671014	0.380647	0.0300931	0.906477	-0.145184	0.555924	0.380647	-0.145184	-0.320461	0.380647	0.0300931	0.20537	-1.19684	-0.145184	-1.19684	-4.5271	0.20537	0.20537	-3.65072	0.7312	0.0300931	0.380647	1.25703	0.20537	0.906477	-0.145184	0.906477	-6.45515	0.380647	1.08175
azd-1480	0.246931	-0.268522	0.118068	0.375795	-0.783975	1.4067	0.504658	-0.139659	0.504658	0.633521	-0.526249	0.633521	1.53556	0.246931	1.27784	0.375795	1.27784	-0.655112	-0.655112	-0.526249	0.246931	0.118068	1.53556	-0.526249	-0.0107953	0.375795	-1.68602	1.02011	1.02011	0.762385	0.504658	-0.783975	-0.268522	-1.17057	1.53556	-0.268522	0.633521	-2.58806	0.504658	-0.0107953	0.246931	0.891248	0.375795	0.762385	-0.0107953	0.246931	-3.74783	0.118068	0.633521
copanlisib	-0.88646	-0.319699	-0.88646	-0.69754	-0.88646	-1.07538	-0.319699	-1.07538	-0.50862	-1.45322	-0.130779	1.19166	0.435982	0.0581414	-1.64214	-1.07538	0.435982	0.435982	-0.88646	-0.130779	-0.69754	0.435982	-0.88646	-0.319699	-0.50862	1.5695	1.19166	0.0581414	0.247062	0.624902	0.624902	-0.50862	0.813823	-0.130779	-2.96458	0.247062	-0.69754	-7.12083	-0.69754	-0.50862	-0.88646	-0.130779	0.247062	0.435982	-0.69754	0.247062	-8.82111	-0.69754	0.624902
DB03262	-0.0985017	-0.900281	-0.0985017	-0.0985017	-0.419213	0.382566	1.18435	-0.739925	0.0618542	-0.419213	-0.579569	-0.258858	1.3447	0.22221	-0.258858	-0.0985017	0.703278	-0.0985017	-0.0985017	-0.0985017	-0.258858	0.542922	-0.258858	0.0618542	-0.579569	0.542922	-0.419213	-0.258858	0.542922	-0.419213	0.22221	0.542922	-0.739925	0.0618542	-4.1074	0.0618542	0.22221	-4.58847	0.863633	-0.739925	0.542922	-1.06064	-0.739925	0.542922	-0.419213	-0.0985017	-6.35238	0.22221	-0.579569
DB07874	0.266659	-1.03438	-0.848517	0.0807965	-1.22024	0.638384	0.266659	-0.662654	0.266659	-0.662654	-0.662654	0.0807965	1.93942	0.824247	-0.476791	-0.105066	0.638384	-0.848517	-0.848517	-0.476791	0.0807965	-0.662654	0.266659	0.452522	-0.105066	0.638384	0.0807965	0.452522	1.19597	-0.476791	0.266659	-0.290929	0.0807965	-1.03438	-5.12336	0.266659	0.266659	-2.70714	0.266659	-0.476791	0.266659	-1.03438	0.266659	0.266659	-0.476791	0.0807965	-7.35371	0.452522	-0.105066
sobrerol	0.505622	-0.438125	0.0337483	-0.123543	-0.595416	0.662913	-0.280834	-0.123543	0.348331	-0.123543	-0.595416	0.191039	1.76395	-0.123543	0.820204	0.505622	1.29208	0.0337483	0.0337483	-0.280834	0.348331	-0.280834	0.662913	0.191039	-0.280834	0.348331	-1.69645	0.0337483	0.662913	-0.438125	0.0337483	-0.595416	-0.752708	-0.280834	-5.94332	0.191039	0.505622	-3.58395	0.820204	-0.595416	0.820204	-0.752708	0.0337483	0.505622	-0.123543	-0.280834	-5.62873	0.662913	0.348331
temsavir	-0.757961	-1.12482	-0.391105	-0.146535	-1.36939	1.32089	0.0980359	-1.61396	-0.26882	-0.513391	-1.2471	0.954033	1.68775	-0.26882	0.587177	-0.635676	0.954033	-0.26882	-1.36939	-0.635676	-0.635676	-0.0242494	0.0980359	0.220321	-0.26882	1.07632	0.587177	0.0980359	-0.0242494	0.342607	-0.146535	-0.26882	0.709463	-0.26882	3.52203	-0.146535	-0.391105	4.37802	-0.391105	-1.36939	-0.26882	-0.880247	-0.391105	0.342607	-1.00253	-0.635676	4.37802	-0.0242494	0.342607
quinidine	-0.482126	-1.06151	-0.482126	-0.675252	-1.25463	0.290379	-0.675252	-0.868379	-0.482126	-1.06151	-0.482126	0.290379	0.676632	0.0972531	-0.0958732	-0.675252	0.483506	-0.675252	-1.06151	-1.06151	-0.675252	-0.289	0.483506	1.06288	0.0972531	1.06288	0.869759	-0.289	-0.482126	0.483506	0.0972531	-1.06151	1.06288	-0.868379	-2.60652	0.290379	-0.482126	1.44914	-0.675252	-0.675252	-0.675252	-0.868379	-0.289	0.483506	-0.868379	-0.0958732	-4.53778	-0.289	-0.289
DB07052	-1.12632	-0.445184	0.235949	0.235949	-1.46688	1.7685	-0.445184	-1.46688	0.576515	-0.274901	0.235949	0.576515	1.59821	-0.956033	1.08736	-0.445184	0.746798	0.0656658	-0.78575	-0.615467	-0.78575	-0.104617	0.576515	0.576515	-0.445184	0.746798	1.08736	-0.104617	-0.274901	0.235949	0.0656658	-0.104617	0.406232	-0.104617	2.7902	-0.445184	0.0656658	2.27935	-0.445184	-0.78575	-0.274901	-1.2966	-0.104617	-0.274901	-0.445184	-0.78575	2.7902	-0.274901	0.0656658
dolastatin 10	-0.952225	-0.585156	-0.401621	-0.218086	-1.31929	0.516052	0.332518	-1.13576	-0.218086	-0.585156	-0.0345517	-0.0345517	1.25019	-0.0345517	-0.0345517	-0.952225	0.883122	-0.585156	-0.401621	-0.585156	-0.76869	0.148983	-0.0345517	0.699587	-0.401621	1.61726	0.699587	0.332518	0.148983	0.332518	-0.0345517	0.699587	0.516052	0.148983	-4.25585	0.699587	-0.218086	-4.43938	-0.585156	-0.218086	-0.401621	-0.218086	0.332518	0.148983	-0.585156	0.332518	-6.6418	-0.218086	-0.0345517
2'-deoxyuridine	0.125957	-1.00359	-0.196772	-0.519501	-0.519501	-0.358137	0.125957	-0.680865	0.287321	-1.48769	-1.32632	0.771415	1.57824	0.125957	-1.32632	-0.358137	0.932779	-0.84223	-0.680865	-0.519501	-0.196772	-0.0354076	0.125957	-0.358137	0.448686	0.932779	-1.48769	-0.680865	0.61005	-0.519501	0.287321	-0.84223	0.61005	-0.519501	-6.16726	0.448686	0.125957	-2.45587	0.125957	-0.84223	0.125957	-0.358137	-0.680865	0.125957	-0.519501	0.61005	-6.65135	0.125957	0.125957
DB08418	-0.441579	-1.23761	-1.23761	-0.242572	-1.0386	0.752465	-0.441579	-1.23761	-0.0435644	-1.43662	-1.43662	1.15048	1.5485	0.35445	-0.441579	-0.640587	0.553458	-0.839594	-1.43662	-0.839594	-0.242572	-0.0435644	-0.0435644	0.155443	-0.0435644	1.15048	0.951473	-0.242572	-0.242572	0.951473	0.553458	-0.441579	0.752465	-0.839594	2.94155	0.155443	-0.640587	1.94651	-0.839594	-0.640587	-0.242572	-0.242572	-0.0435644	0.35445	-0.640587	0.35445	-2.23265	0.155443	0.155443
telithromycin	-0.555439	-0.732751	-0.910063	-0.200814	-0.910063	1.57231	-0.0235021	-1.26469	-0.378126	-0.732751	-0.910063	0.685747	1.04037	0.508434	-0.0235021	-0.732751	1.21768	-0.200814	-0.732751	-0.378126	-0.378126	-1.26469	0.331122	-0.0235021	-0.378126	0.863059	0.15381	-0.200814	1.04037	-0.555439	-0.555439	0.15381	0.508434	-0.200814	-1.79662	0.508434	-0.0235021	-0.555439	-0.200814	-0.555439	-0.0235021	-1.61931	-0.200814	-0.0235021	-0.910063	-0.0235021	-3.92437	0.15381	-0.200814
DB07684	0.707337	-0.775537	-1.41105	-0.351859	-0.14002	-0.14002	0.495498	0.0718195	0.0718195	-1.62289	-0.775537	0.707337	0.707337	0.495498	-1.19921	0.283659	0.919176	-0.775537	-0.563698	-0.14002	0.0718195	-0.14002	0.707337	-0.987376	0.283659	0.707337	-0.351859	0.283659	0.707337	-0.563698	0.0718195	-0.775537	0.283659	-0.987376	-6.07151	-0.351859	0.283659	-2.47025	0.919176	-0.351859	0.495498	0.707337	-0.14002	0.919176	-0.14002	0.707337	-6.91887	0.283659	0.495498
remacemide	-0.22535	-1.00602	-0.693754	0.0869193	-0.849889	0.867593	0.711458	-1.16216	-0.0692153	-0.0692153	-1.00602	-0.381485	1.8044	0.711458	0.867593	-0.381485	0.711458	-0.22535	-0.849889	-0.0692153	-0.22535	0.0869193	-0.537619	0.555323	-0.381485	1.17986	0.711458	0.0869193	0.243054	-0.693754	0.0869193	-0.381485	0.555323	0.0869193	-3.66031	0.243054	0.0869193	-0.849889	0.555323	-0.849889	0.0869193	-2.09897	0.0869193	0.243054	-0.537619	-0.381485	-3.66031	0.0869193	-0.0692153
repaglinide	-1.62826	-0.196674	-0.196674	-0.626149	-1.4851	0.519117	-0.769307	-1.62826	-0.339832	-0.196674	0.232801	0.0896425	-0.196674	-0.48299	0.0896425	-1.4851	0.232801	0.519117	-0.626149	-0.339832	-1.05562	-0.48299	-0.626149	1.37807	-0.912465	1.09175	2.38017	0.805434	0.519117	1.09175	-0.339832	0.375959	0.662276	0.375959	-0.48299	0.519117	-0.769307	-1.62826	-1.4851	-0.912465	-1.19878	-0.626149	-0.196674	-0.196674	-0.912465	-0.626149	-3.63247	-0.626149	-0.339832
ibudilast	0.191078	-1.16243	0.191078	-1.02708	-0.621027	-0.214975	0.0557269	-0.621027	-0.214975	-1.70383	-0.621027	0.46178	0.59713	0.191078	-1.56848	-0.350326	1.27388	-0.350326	-0.350326	-0.0796239	-0.350326	0.326429	-0.0796239	-0.214975	0.0557269	0.867832	-0.756378	0.326429	0.867832	-1.16243	-0.350326	-0.350326	-0.756378	-0.350326	-6.30576	0.191078	-0.0796239	-3.86945	0.59713	-1.02708	0.326429	-0.485677	-0.621027	1.00318	-0.621027	0.326429	-6.30576	-0.0796239	0.326429
azd-1386	-0.392932	-0.526987	-0.258878	-0.258878	-1.0632	1.61789	-1.0632	-1.19726	0.143286	-0.258878	-0.526987	0.411395	0.813558	-0.526987	1.34978	-0.258878	0.947613	-0.124823	-0.92915	-0.258878	-0.526987	-0.661041	0.813558	0.411395	-0.258878	0.947613	-0.258878	-1.0632	-0.526987	-0.661041	-0.526987	-1.0632	0.27734	-0.661041	2.1541	-0.124823	0.00923126	4.03087	-0.392932	-1.46537	-0.124823	-2.2697	-0.392932	0.411395	-0.661041	-1.0632	2.55627	0.00923126	-0.124823
DB07862	0.553468	-0.9568	-0.453377	0.0500451	-0.453377	0.805179	0.805179	-0.201666	0.553468	-0.201666	-0.9568	0.301756	2.06374	0.301756	0.0500451	0.301756	0.805179	-0.705089	-0.453377	-0.201666	0.0500451	0.553468	0.0500451	-0.453377	-0.201666	1.3086	-0.453377	0.301756	-0.453377	-0.453377	0.301756	-0.453377	-0.201666	-0.705089	-0.705089	-0.453377	0.301756	1.3086	0.805179	-0.453377	0.553468	0.0500451	-0.201666	0.301756	0.0500451	0.0500451	-2.71878	0.301756	0.301756
nefiracetam	-0.772841	-0.663889	-0.445985	-0.0101765	-1.42655	1.29725	-0.228081	-1.53551	0.643536	-0.228081	-0.772841	0.643536	1.95096	-0.0101765	0.425632	-0.772841	0.207728	-0.228081	-1.3176	-0.337033	-0.445985	-0.663889	-0.228081	0.752488	-0.119129	0.970392	-0.445985	-0.0101765	0.534584	-0.0101765	-0.119129	-1.20865	0.643536	-0.0101765	-1.0997	0.31668	-0.228081	-0.445985	-0.663889	-1.20865	-0.445985	-1.42655	0.207728	-0.119129	-0.772841	-0.772841	-3.38769	0.207728	-0.119129
DB07035	-0.505006	-0.109191	1.07826	0.484533	-0.900822	0.0887173	-0.109191	-0.307098	-0.307098	0.286625	1.47407	-0.702914	-0.702914	0.286625	0.286625	-0.307098	0.286625	-0.505006	0.286625	0.286625	-0.307098	-0.702914	0.880349	0.286625	0.0887173	0.682441	0.682441	0.484533	-0.307098	0.0887173	-0.109191	-0.109191	-0.505006	0.0887173	-0.702914	0.286625	0.0887173	-3.86944	-0.505006	-0.109191	-0.702914	-0.109191	0.286625	0.880349	-0.307098	0.286625	-7.03596	-0.109191	-0.307098
dinaciclib	-0.698459	-0.335502	0.208935	-0.154023	-0.879938	-0.154023	-0.335502	-0.879938	0.0274558	0.0274558	0.390413	-0.698459	1.29781	0.208935	-0.516981	-0.698459	0.390413	-0.335502	0.0274558	0.0274558	-0.335502	-0.698459	0.753371	1.47929	0.0274558	0.93485	-0.698459	0.571892	1.11633	0.208935	0.390413	0.753371	-0.154023	0.208935	-6.86874	0.93485	-0.335502	-6.68726	-0.698459	0.0274558	-0.335502	0.0274558	0.390413	0.390413	-0.335502	0.571892	-7.77613	0.208935	-0.698459
DB07872	-0.847519	-0.614249	-0.614249	-0.38098	-1.31406	0.318828	0.0855586	-1.08079	-0.147711	-1.31406	-0.147711	0.552097	1.71844	0.0855586	-0.847519	-1.31406	0.552097	-0.38098	-1.08079	-0.38098	-1.08079	0.0855586	-0.614249	0.785367	-0.614249	1.25191	1.01864	0.0855586	0.552097	0.318828	-0.38098	-0.847519	1.01864	0.0855586	2.65152	0.0855586	-0.147711	2.41825	-0.847519	-1.08079	-0.614249	-0.847519	0.0855586	-0.38098	-1.08079	-0.38098	-2.94694	-0.614249	-0.147711
DB08185	-1.1331	-0.5945	-0.235435	-0.0559028	-1.49216	1.02129	-0.235435	-1.31263	0.123629	-0.414967	0.303162	0.662226	1.73942	-0.774032	0.303162	-0.774032	0.482694	0.482694	-1.1331	-0.414967	-0.953564	-0.0559028	0.123629	0.662226	-0.5945	1.02129	1.73942	-0.235435	-0.235435	0.841758	0.123629	-0.414967	0.662226	0.123629	3.53474	-0.0559028	-0.235435	4.61194	-0.774032	-0.953564	-0.414967	-1.1331	0.123629	-0.0559028	-0.953564	-0.5945	2.81661	-0.774032	-0.0559028
tetrodotoxin	-1.06261	-0.710414	0.52228	-0.886513	-1.06261	0.170081	-0.182117	-1.23871	-0.182117	-0.710414	-0.182117	0.874478	1.75497	-0.00601768	-0.710414	-0.886513	0.874478	-0.00601768	-0.358216	-0.710414	-0.710414	-0.182117	-0.358216	1.05058	-0.182117	1.75497	1.05058	-0.358216	-0.182117	0.698379	0.698379	0.346181	1.40278	0.170081	-3.8802	1.22668	-0.534315	1.05058	-0.534315	-0.358216	-0.358216	-1.06261	-0.00601768	-0.358216	-0.534315	0.170081	-5.46509	-0.00601768	0.346181
DB02038	0.206138	-0.97606	-0.532736	-0.828285	-0.97606	0.353913	-0.237186	-0.97606	-0.0894116	-0.384961	-0.97606	0.501687	1.38834	0.797237	0.649462	0.0583631	1.09279	-0.0894116	-0.97606	-0.0894116	-0.237186	-0.384961	0.206138	0.0583631	-0.237186	0.649462	-0.237186	0.206138	0.945011	-0.68051	0.353913	-0.828285	-0.0894116	-0.68051	-3.19268	0.945011	0.0583631	-1.41938	0.649462	-0.97606	0.353913	-1.71493	-0.0894116	0.945011	-0.532736	-0.532736	-5.11375	0.649462	0.501687
fluocinonide	-0.67418	-0.899435	0.226841	-1.12469	-0.899435	0.226841	-0.223669	-0.67418	-0.67418	-0.67418	0.226841	1.12786	0.902607	-0.223669	-0.899435	-0.899435	0.902607	0.226841	-0.223669	-0.448924	-0.448924	-1.12469	0.226841	0.452097	0.00158614	0.902607	0.00158614	-1.12469	0.226841	0.00158614	0.00158614	0.00158614	0.226841	-0.223669	-4.27826	1.12786	-0.223669	-1.12469	-0.67418	-0.223669	-0.223669	0.00158614	-0.223669	0.226841	-0.899435	0.677352	-6.53082	-0.223669	0.00158614
DB00591	-0.67418	-0.899435	0.226841	-1.12469	-0.899435	0.226841	-0.223669	-0.67418	-0.67418	-0.67418	0.226841	1.12786	0.902607	-0.223669	-0.899435	-0.899435	0.902607	0.226841	-0.223669	-0.448924	-0.448924	-1.12469	0.226841	0.452097	0.00158614	0.902607	0.00158614	-1.12469	0.226841	0.00158614	0.00158614	0.00158614	0.226841	-0.223669	-4.27826	1.12786	-0.223669	-1.12469	-0.67418	-0.223669	-0.223669	0.00158614	-0.223669	0.226841	-0.899435	0.677352	-6.53082	-0.223669	0.00158614
pd-166326	-0.629529	-0.11199	-0.11199	-0.284503	-0.974556	-0.11199	0.0605234	-0.629529	-0.284503	-0.284503	0.923089	-0.284503	-0.11199	0.40555	-0.802042	-0.802042	0.0605234	-0.11199	0.233037	-0.284503	-0.457016	-0.457016	0.578063	0.40555	-0.11199	1.0956	0.40555	0.40555	0.233037	0.578063	-0.284503	0.0605234	-0.11199	-0.629529	-4.25231	0.578063	-0.284503	-2.18215	-0.629529	-0.11199	-0.802042	0.40555	0.233037	0.750576	-0.629529	0.40555	-5.97744	-0.11199	-0.284503
metenkefalin	-0.768926	-1.19443	-0.981679	-0.130666	-1.19443	0.0820875	0.0820875	-1.40719	-0.130666	-1.40719	-0.556173	0.720348	1.35861	0.294841	-0.556173	-0.981679	0.294841	-0.556173	-1.19443	-0.556173	-0.556173	0.507594	-0.343419	0.720348	-0.768926	1.57136	1.35861	-0.130666	0.0820875	0.507594	-0.130666	-0.343419	0.933101	0.0820875	2.20962	-0.130666	-0.343419	0.0820875	-0.556173	-0.768926	-0.768926	-0.768926	0.294841	0.294841	-0.556173	-0.343419	-5.87501	-0.130666	0.0820875
cinitapride	-0.199439	-0.808607	-0.605551	-0.808607	-0.199439	-0.605551	0.409728	-0.605551	-0.402495	-1.82389	-0.199439	1.83112	1.42501	0.00361661	-1.82389	-0.605551	1.0189	0.409728	-0.605551	0.206673	-0.605551	0.00361661	-0.605551	-0.199439	-0.402495	1.0189	0.612784	-0.808607	0.206673	0.00361661	0.409728	-0.402495	0.612784	0.206673	-6.90028	0.612784	0.00361661	-6.29112	0.00361661	-0.808607	0.206673	0.00361661	0.00361661	0.409728	-0.605551	0.409728	-8.52473	-0.402495	0.612784
DB00436	-0.121321	-1.18863	-0.426266	0.0311513	-0.883683	1.4034	0.336096	-1.18863	0.183624	-0.121321	-1.49357	1.25093	1.25093	0.336096	0.336096	-0.121321	0.336096	-0.73121	-1.3411	-0.73121	0.0311513	0.336096	0.488568	-0.426266	0.0311513	1.09846	0.0311513	0.0311513	-0.121321	0.945985	0.183624	-0.273793	0.945985	-0.73121	3.69049	-0.426266	-0.121321	5.97757	-0.121321	-0.578738	0.183624	-0.73121	-0.273793	0.488568	-0.273793	0.0311513	3.84296	0.488568	0.183624
azd-2066	0.175021	-0.54777	1.04237	-0.114096	-0.692329	0.464137	0.0304625	0.175021	-0.114096	0.608695	0.464137	-0.258654	0.0304625	-0.114096	0.464137	0.319579	0.753253	-0.836887	0.175021	-0.258654	0.0304625	-0.403212	1.04237	-0.981445	0.0304625	1.04237	-0.836887	0.464137	0.0304625	0.175021	0.608695	0.175021	-0.403212	-0.836887	-5.17363	0.0304625	0.319579	-6.3301	0.753253	0.175021	0.319579	0.608695	-0.114096	0.753253	-0.114096	0.753253	-6.76377	0.0304625	0.319579
DB08656	-1.0647	-0.138861	0.416642	0.231474	-0.879533	0.972145	-0.509197	-1.0647	-0.138861	0.60181	0.786977	0.0463063	-1.80537	-0.324029	0.0463063	-0.879533	-0.324029	0.231474	-0.509197	-0.509197	-0.509197	-0.324029	0.231474	0.972145	-0.138861	0.786977	1.15731	1.34248	0.416642	1.52765	0.0463063	0.0463063	0.416642	0.0463063	-5.13839	0.231474	-0.509197	-5.13839	-0.879533	-0.138861	-1.0647	-0.138861	-0.324029	0.0463063	-0.324029	0.231474	-6.06423	-0.324029	-0.509197
haloxazolam	0.639872	-0.826683	-1.47848	-0.500782	-0.337831	-0.663732	-0.0119298	-0.0119298	-0.0119298	-1.96734	-0.663732	1.45463	0.965774	0.476922	-1.96734	-0.0119298	1.12872	-0.500782	-0.500782	-0.17488	0.151021	-0.0119298	0.639872	-0.17488	0.639872	0.476922	-0.337831	-0.663732	0.313971	-0.500782	0.313971	-1.31553	0.313971	-1.15258	-5.7152	0.151021	0.151021	1.12872	0.639872	-0.337831	0.476922	0.965774	0.151021	1.12872	-0.17488	1.12872	-6.52995	0.313971	0.965774
DB05974	0.427966	-0.810285	-0.397535	-0.397535	-0.60391	-0.191159	0.221591	-0.191159	-0.191159	-0.810285	0.0152158	1.25347	0.634341	0.221591	-1.22304	-0.191159	0.427966	-0.191159	-0.397535	-0.397535	0.0152158	-0.60391	1.04709	-0.191159	0.427966	0.221591	0.221591	-0.191159	0.221591	0.221591	0.0152158	-1.01666	0.0152158	-1.01666	-2.25491	0.221591	-0.191159	1.04709	0.427966	-0.191159	0.221591	1.25347	0.221591	1.45984	-0.397535	1.45984	-5.35054	0.221591	0.634341
DB06989	0.210477	-0.645705	0.353174	0.495871	0.0677799	-0.074917	1.06666	0.353174	0.0677799	-0.074917	0.353174	0.781265	1.20936	0.353174	-0.217614	0.353174	0.495871	0.210477	0.0677799	-0.217614	0.0677799	0.210477	0.0677799	-0.360311	-0.217614	0.638568	0.495871	0.495871	0.210477	1.06666	0.638568	-0.360311	-0.360311	-0.788402	-3.21425	-0.217614	0.353174	-6.21088	1.06666	0.495871	0.210477	1.06666	0.495871	0.495871	0.210477	0.923961	-6.35358	-0.074917	0.923961
DB04767	-0.559117	-0.450941	-0.342765	0.0899395	-1.1	1.82076	-1.1	-1.20817	0.0899395	-0.234589	-0.667293	0.63082	0.847172	-0.342765	1.1717	-0.234589	0.306292	-0.0182366	-1.20817	-0.667293	-0.234589	-0.775469	0.522644	0.847172	-0.234589	1.06352	0.955348	-0.126413	-0.234589	0.522644	-0.126413	-0.883645	1.06352	-0.667293	4.84969	-0.667293	-0.342765	4.30881	-0.342765	-1.1	-0.234589	-1.85723	-0.0182366	-0.126413	-0.559117	-0.991821	4.52516	0.0899395	-0.126413
genz-10850	-0.0862653	-0.874032	-0.283207	-0.677091	-0.874032	0.110677	0.110677	-0.677091	-0.283207	-0.874032	-0.677091	1.48927	1.48927	0.110677	-0.480149	-0.480149	1.09539	-0.283207	-0.874032	-0.677091	-0.480149	0.701502	0.307618	-0.0862653	-0.0862653	1.09539	0.50456	-0.0862653	0.110677	0.898444	0.110677	-1.07097	0.701502	-0.677091	-3.63122	0.110677	-0.0862653	0.307618	0.110677	-0.480149	-0.0862653	0.307618	0.110677	1.09539	-0.480149	0.307618	-5.20675	-0.283207	0.701502
DB12977	-1.10753	0.00449094	0.226896	0.00449094	-0.662724	-0.217914	-0.440319	-0.885129	-0.217914	-0.217914	0.671706	0.00449094	-0.662724	-0.662724	-0.217914	-1.10753	0.00449094	-0.217914	-0.217914	-0.440319	-0.662724	0.00449094	0.00449094	0.894111	-0.440319	1.33892	1.33892	-0.217914	-0.440319	0.449301	0.00449094	0.00449094	-0.217914	0.00449094	-3.10918	0.226896	-0.662724	-3.9988	-1.10753	0.00449094	-0.662724	0.226896	-0.217914	0.00449094	-0.217914	0.226896	-6.22285	-0.662724	-0.217914
DB01810	-0.816521	-1.01425	-1.60745	0.172137	-1.40972	0.172137	0.172137	-1.40972	-0.0255943	-1.21198	-1.01425	0.765332	1.16079	0.5676	-0.421057	-0.816521	-0.0255943	-0.223326	-1.60745	-0.618789	-0.618789	0.172137	-0.421057	0.765332	-0.618789	1.16079	1.75399	-0.0255943	0.5676	0.765332	-0.223326	-0.421057	0.765332	-0.223326	3.53357	-0.0255943	-0.223326	2.54492	-0.421057	-0.816521	-0.816521	-0.618789	0.369869	0.172137	-0.618789	-0.223326	-2.79384	-0.223326	0.172137
DB03749	0.849335	-1.09439	0.60637	-0.00104412	0.120439	-0.486975	0.970818	0.60637	0.241921	-0.24401	-0.608458	0.727852	1.0923	0.484887	-0.972906	0.727852	1.0923	-0.972906	0.120439	-0.122527	0.484887	-0.486975	0.60637	-0.972906	0.60637	-0.00104412	-1.45884	0.484887	0.849335	-0.486975	0.484887	-0.122527	-0.486975	-0.729941	-4.61739	0.241921	0.484887	-4.13146	1.45675	0.241921	1.0923	1.21378	0.241921	0.60637	0.120439	1.0923	-5.58925	0.363404	0.849335
DB04234	-0.0426037	-0.707532	-0.707532	0.456092	-1.37246	0.954788	-0.208836	-0.5413	0.123628	-0.375068	0.123628	0.954788	0.954788	0.123628	0.456092	-0.0426037	0.28986	-0.873763	-1.20623	-0.375068	0.123628	-0.873763	1.28725	0.456092	-0.0426037	0.622324	-0.0426037	0.123628	-0.208836	0.954788	0.123628	-1.37246	0.456092	-1.04	2.94957	-0.208836	0.123628	0.954788	-0.0426037	-0.375068	-0.5413	0.954788	0.456092	1.12102	-0.375068	0.456092	-3.69971	0.123628	0.954788
DB08667	1.0058	-0.899884	-0.491524	-0.0831634	-0.219284	0.0529568	0.597437	0.325197	0.325197	-0.219284	-1.30825	0.869678	2.23088	0.597437	-0.219284	0.733558	1.14192	-0.627644	-0.355404	-0.219284	0.597437	0.461317	1.0058	-0.355404	0.461317	-0.0831634	-2.12497	0.597437	0.869678	0.0529568	0.597437	-0.627644	-0.355404	-0.763764	-3.35005	0.189077	0.597437	-0.0831634	1.0058	0.0529568	1.0058	0.869678	0.189077	0.733558	0.189077	0.733558	-2.94169	0.733558	0.733558
DB04061	-0.568382	-0.371789	-0.175197	-0.568382	-0.568382	-0.175197	-0.175197	-0.568382	0.0213957	-0.961567	0.217988	0.414581	0.0213957	0.0213957	-1.55134	-0.568382	0.217988	0.0213957	-0.175197	-0.371789	-0.175197	-0.764974	-0.371789	0.611173	0.0213957	1.20095	0.0213957	-0.764974	0.611173	0.217988	0.414581	-0.568382	-0.175197	-0.568382	-6.66275	0.611173	-0.371789	-5.87638	-0.371789	0.0213957	-0.371789	-0.175197	0.0213957	0.217988	-0.175197	1.00436	-8.82527	-0.175197	-0.175197
dihydrexidine	-1.16563	-1.00627	0.268603	-0.368836	-1.16563	0.427963	0.268603	-1.48435	-0.209476	0.268603	0.268603	-0.0501165	0.587322	-0.0501165	-0.0501165	-1.16563	-0.209476	-0.687555	-0.528196	-0.687555	-1.00627	-0.209476	-0.368836	0.427963	-0.368836	1.70284	1.0654	0.587322	-0.0501165	0.427963	-0.0501165	-0.0501165	0.587322	-0.209476	-2.44051	0.109243	-0.687555	1.54348	-0.687555	-0.687555	-0.846915	-1.32499	-0.368836	0.427963	-0.687555	-0.209476	-4.67155	-0.368836	-0.687555
avacopan	-1.216	-0.397892	1.23832	-0.397892	-1.01147	0.624742	-0.397892	-1.216	-0.602419	0.215688	0.829269	0.215688	-0.602419	-0.397892	0.420215	-1.01147	0.420215	0.215688	-0.602419	-0.193365	-0.806946	-0.397892	0.420215	0.624742	-0.602419	1.23832	1.0338	0.624742	-0.397892	0.829269	0.0111614	0.215688	0.420215	0.0111614	1.23832	0.0111614	-0.602419	2.67001	-1.01147	-0.602419	-1.01147	0.0111614	-0.193365	0.829269	-0.602419	0.0111614	-2.64769	-0.806946	0.215688
DB02809	-0.231805	-0.405753	-0.579701	-0.579701	-1.10155	0.29004	-0.927597	-0.927597	-0.405753	-1.27549	-0.579701	0.463988	1.33373	0.463988	-0.927597	-0.753649	0.985832	-0.231805	-0.753649	-0.405753	-0.0578566	-0.231805	0.29004	0.463988	-0.0578566	0.985832	-0.0578566	-0.0578566	0.637936	-0.405753	-0.0578566	-0.405753	0.29004	-0.579701	-6.49394	0.637936	-0.231805	-3.01498	-0.231805	-0.579701	-0.231805	-0.927597	0.116092	0.463988	-0.753649	0.463988	-7.88552	0.29004	0.29004
metergoline	-0.40355	-0.696311	-0.842691	-0.110789	-1.13545	1.64577	0.0355909	-1.42821	0.0355909	-0.40355	-1.42821	0.0355909	1.35301	0.328351	0.621112	-0.54993	0.181971	-0.696311	-1.28183	-0.842691	-0.25717	0.328351	0.0355909	0.913873	-0.25717	1.35301	0.474732	-0.40355	-0.40355	-0.110789	-0.25717	-0.696311	0.913873	-0.110789	2.81682	-0.25717	-0.110789	5.45166	-0.40355	-0.989071	-0.110789	-1.86735	-0.40355	-0.110789	-0.54993	-0.54993	3.84148	0.181971	-0.25717
vp-14637	0.0318946	-0.873119	0.786072	0.484401	-0.722283	0.936908	0.635237	-0.873119	0.484401	1.08774	-0.571448	-0.269776	2.29443	0.333566	1.69109	0.18273	0.484401	-1.17479	-0.722283	0.0318946	-0.118941	-0.571448	0.936908	0.0318946	-0.269776	0.484401	-0.873119	0.635237	0.333566	-0.571448	0.18273	-0.571448	-0.722283	-0.873119	1.38941	0.0318946	0.333566	2.89777	0.484401	-0.722283	0.333566	-1.17479	0.0318946	0.936908	-0.118941	-0.118941	1.23858	0.484401	-0.118941
abx-196	-0.662072	-0.662072	-0.320848	0.0203762	-1.23078	1.38527	-0.207107	-1.45826	0.134118	-0.207107	-1.34452	0.930307	1.95398	-0.207107	0.816566	-0.662072	0.930307	-0.548331	-1.23078	-0.662072	-0.434589	-0.434589	0.247859	0.816566	0.0203762	1.38527	0.589083	-0.0933652	-0.0933652	0.247859	0.134118	-0.662072	1.15779	-0.320848	1.84024	0.134118	-0.434589	3.43262	-0.434589	-1.11704	-0.0933652	-1.68574	-0.320848	-0.207107	-0.775813	-0.775813	2.2952	0.247859	-0.207107
DB13138	-1.32887	-0.142424	0.599104	-0.142424	-1.32887	0.747409	-0.290729	-1.03226	-0.290729	-0.142424	1.19233	0.154187	-0.439035	-0.58734	0.154187	-1.03226	0.154187	0.154187	-0.290729	-0.290729	-0.883951	-0.439035	0.450798	0.302493	-0.142424	0.895715	1.63724	0.450798	-0.142424	1.04402	-0.142424	-0.142424	0.599104	0.302493	-2.36701	0.00588185	-0.58734	-3.85006	-1.03226	-0.58734	-1.18056	0.154187	0.00588185	0.450798	-0.735646	0.00588185	-4.59159	-0.439035	-0.142424
DB07127	0.247209	-0.390765	0.247209	0.566196	-0.550258	0.72569	0.72569	-0.550258	0.0877157	0.247209	0.0877157	0.566196	1.04468	0.566196	0.247209	-0.0717779	0.406703	-0.231271	-0.390765	-0.0717779	0.247209	-0.0717779	0.72569	-0.390765	0.406703	0.406703	0.406703	1.04468	0.72569	0.566196	0.885183	-0.0717779	0.247209	-0.390765	-3.89962	0.0877157	0.0877157	-6.45152	0.247209	0.406703	-0.0717779	0.0877157	0.406703	1.04468	0.0877157	0.885183	-6.77051	0.566196	0.406703
DB08020	-0.943343	-0.385437	0.358438	-0.571406	-0.571406	0.544407	-0.0134994	-0.943343	-0.0134994	-0.571406	0.730376	0.172469	-0.757374	-0.385437	-0.943343	-0.943343	-0.0134994	0.730376	0.172469	-0.385437	-0.757374	-0.199468	-0.571406	0.172469	-0.943343	0.916344	1.10231	-0.199468	0.172469	0.730376	-0.385437	0.172469	0.544407	0.172469	-6.52241	0.544407	-0.385437	-6.15047	-0.385437	-0.385437	-0.571406	-0.0134994	-0.571406	-0.199468	-0.757374	0.172469	-7.63822	-0.571406	-0.385437
aleplasinin	-0.834913	-0.563999	-0.654304	-0.202781	-1.28644	1.78392	-1.10583	-1.37674	-0.112476	-0.473695	-0.563999	0.700265	0.971179	-0.654304	0.971179	-0.744609	0.429351	-0.0221717	-1.19613	-0.834913	-0.654304	-0.473695	0.248742	0.79057	-0.38339	1.24209	1.15179	-0.744609	-0.834913	0.248742	-0.38339	-1.01552	1.06148	-0.473695	3.59001	-0.293086	-0.473695	4.13184	-0.834913	-1.19613	-0.654304	-1.55735	-0.473695	-0.202781	-0.744609	-0.925218	3.59001	-0.202781	-0.293086
linrodostat	0.0564234	-0.957497	0.0564234	-0.754713	-0.551929	-0.349145	0.0564234	-0.551929	-0.146361	-0.754713	0.0564234	0.259207	0.664776	0.0564234	-1.36307	-0.551929	0.259207	-0.957497	-0.754713	-0.551929	-0.551929	0.0564234	0.259207	0.0564234	-0.146361	0.664776	0.259207	-0.349145	0.0564234	-0.146361	-0.146361	-1.16028	0.259207	-0.754713	-5.82431	0.0564234	-0.146361	-4.40483	0.0564234	-0.551929	-0.349145	-0.754713	-0.146361	1.07034	-0.754713	0.0564234	-7.64937	-0.146361	-0.349145
cf-102	-1.1402	-0.392822	-0.0191352	-0.205979	-1.1402	0.541395	0.167708	-1.1402	-0.579666	-0.392822	0.354552	0.354552	0.167708	-0.0191352	-0.392822	-1.1402	0.354552	-0.392822	-0.766509	-0.579666	-0.953353	0.354552	0.167708	-0.0191352	-0.579666	1.28877	0.915082	-0.579666	-0.766509	0.728239	-0.205979	0.354552	0.541395	0.354552	1.8493	-0.0191352	-0.392822	-1.88757	-0.953353	-0.205979	-0.953353	-0.0191352	-0.0191352	0.728239	-0.766509	0.167708	-5.25075	-0.579666	0.167708
bedoradrine	-1.2978	0.0256272	0.214689	-0.730619	-1.10874	0.40375	-0.730619	-1.2978	-0.163434	-0.91968	0.0256272	0.0256272	0.0256272	-0.730619	-0.730619	-1.2978	0.0256272	0.214689	-0.541557	-0.730619	-0.91968	0.214689	-0.541557	1.34906	-0.352496	2.1053	1.16	-0.163434	0.0256272	0.970934	0.214689	0.214689	0.592811	0.214689	-3.94466	0.214689	-0.541557	-0.91968	-1.10874	-0.352496	-0.730619	-0.91968	-0.541557	-0.352496	-0.730619	0.0256272	-5.83528	-0.730619	-0.730619
cpi-1205	-0.964584	-0.964584	-0.634885	-0.634885	-0.964584	0.354212	-0.305186	-1.12943	-0.634885	-1.78883	-0.470035	1.01361	0.354212	-0.470035	-1.29428	-0.964584	0.848761	-0.305186	-0.634885	-0.799735	-0.799735	0.0245132	-0.140336	0.519062	0.0245132	2.16756	1.17846	-0.799735	-0.470035	0.0245132	-0.305186	0.0245132	1.34331	-0.140336	-0.634885	0.189363	-0.799735	1.83786	-0.634885	-0.799735	-0.305186	-1.12943	-0.470035	-0.470035	-0.799735	-0.140336	-5.25067	-0.470035	-0.305186
DB04315	-0.627581	-0.44654	0.639711	-0.627581	-0.44654	0.277627	0.0965856	-0.265498	-0.627581	-0.44654	-0.0844561	0.820752	-0.0844561	0.277627	-0.627581	-0.44654	1.00179	-0.0844561	-0.265498	-0.44654	-0.265498	-0.265498	0.0965856	-0.265498	-0.265498	1.54492	0.458669	0.639711	0.458669	0.458669	0.639711	0.0965856	0.639711	0.0965856	-6.23987	0.458669	-0.0844561	-6.23987	-0.44654	0.458669	-0.627581	0.639711	0.277627	0.0965856	-0.0844561	1.00179	-7.50717	-0.808623	1.00179
corticosterone	-1.43185	0.0555642	0.0555642	-0.130362	-1.24592	0.79927	-0.874068	-1.61777	-0.316288	-0.502215	0.241491	0.0555642	0.241491	-0.316288	0.241491	-1.24592	0.0555642	-0.130362	-0.688141	-0.874068	-0.688141	-0.316288	0.0555642	0.985196	-0.316288	1.35705	0.985196	0.0555642	0.241491	0.985196	0.0555642	0.427417	0.79927	0.427417	-0.688141	0.613343	-0.688141	-0.316288	-1.43185	-0.316288	-0.874068	-1.05999	-0.316288	0.0555642	-0.688141	0.241491	-4.59259	-0.502215	-1.05999
piribedil	-0.781269	-0.350708	-1.21183	0.295133	-0.781269	0.510413	0.940973	-0.565988	0.0798523	0.0798523	0.0798523	-0.996549	0.725693	-0.135428	0.510413	-0.350708	-0.565988	-0.565988	-0.781269	-0.996549	-0.565988	0.940973	-0.565988	0.725693	-0.781269	1.15625	1.58681	0.725693	0.510413	1.37153	0.295133	0.0798523	0.940973	0.0798523	-1.64239	-0.350708	0.0798523	-5.51743	-0.135428	0.0798523	-0.565988	-0.565988	-0.350708	-0.350708	-0.135428	0.0798523	-6.16327	-0.350708	-0.996549
DB03682	-0.449544	-0.649123	0.149193	-0.249965	-0.449544	0.149193	0.149193	-0.848702	-0.249965	-0.449544	-0.0503856	0.348772	-1.04828	-0.249965	-0.649123	-0.649123	0.348772	-0.249965	-0.249965	-0.449544	-0.649123	-0.649123	0.149193	-0.249965	-0.0503856	0.94751	0.348772	-0.249965	-0.0503856	0.348772	-0.449544	-0.0503856	0.348772	-0.449544	-5.6386	0.348772	-0.449544	-4.04197	-0.0503856	-0.0503856	-0.449544	-0.249965	-0.449544	0.548352	-0.449544	0.747931	-7.43481	-0.0503856	-0.249965
eluxadoline	-0.818728	-0.818728	-0.146124	-0.98688	-0.818728	0.190178	-0.650577	-1.15503	-0.650577	-1.65948	-0.818728	1.03093	0.190178	0.190178	-1.15503	-0.98688	1.03093	-0.146124	-0.650577	-0.482426	-0.818728	0.190178	-0.482426	0.694631	-0.146124	1.36723	0.190178	0.52648	0.694631	-0.146124	-0.482426	-0.482426	0.358329	-0.314275	-4.51805	-0.146124	-0.482426	1.87169	-0.482426	-0.98688	-0.482426	-0.98688	-0.314275	0.0220266	-1.15503	-0.482426	-5.35881	-0.650577	0.358329
niperotidine	-1.23651	-0.276409	-0.084388	-0.468429	-1.23651	0.299653	0.299653	-1.23651	-0.66045	-0.468429	0.491674	0.107633	-0.468429	-0.276409	-0.276409	-1.23651	0.107633	0.299653	-0.468429	-0.468429	-0.85247	0.107633	-0.468429	0.491674	-0.66045	0.875715	2.02784	0.299653	0.299653	0.875715	0.107633	0.299653	0.875715	0.683694	-3.9248	0.299653	-0.468429	-1.23651	-1.04449	-0.276409	-1.04449	-0.084388	-0.084388	-0.276409	-0.66045	-0.084388	-6.03702	-0.85247	-0.468429
bms-813160	0.00814022	-0.33816	0.18129	0.35444	-0.33816	1.04704	0.52759	0.00814022	0.52759	0.52759	0.00814022	-0.16501	1.39334	0.00814022	1.22019	0.35444	0.52759	-0.51131	-0.16501	-0.16501	0.18129	0.18129	1.04704	0.00814022	-0.16501	-0.16501	0.00814022	1.04704	0.87389	0.52759	0.87389	0.00814022	-0.33816	-0.51131	2.95169	-0.51131	0.70074	-2.93541	0.70074	0.35444	0.52759	-0.33816	0.35444	0.52759	0.35444	0.18129	-0.68446	0.00814022	-0.16501
sinefungin	0.148969	-1.13206	-0.278041	-0.135704	-0.562715	0.718317	0.148969	-0.847388	0.00663266	0.433643	-1.70141	1.00299	1.71467	0.718317	0.718317	0.00663266	0.860653	-0.420378	-1.13206	-0.705051	0.148969	0.00663266	0.00663266	-0.135704	-0.135704	0.57598	0.718317	0.860653	0.57598	0.718317	0.57598	-0.278041	0.860653	-0.989725	-0.420378	-0.135704	-0.135704	-0.135704	0.291306	-0.420378	0.433643	-1.41674	0.00663266	0.291306	-0.278041	-0.278041	0.433643	0.718317	0.291306
pipequaline	1.0557	-0.489472	-0.180438	0.128596	0.283113	-1.10754	0.901182	0.592148	0.901182	-0.180438	-0.489472	-0.334955	1.0557	0.437631	-0.64399	0.901182	0.128596	-0.489472	0.128596	0.128596	0.437631	-0.0259209	-0.180438	-0.953024	-0.0259209	-0.180438	-1.41658	0.746665	1.36473	-0.798507	0.128596	-0.798507	-1.26206	-0.489472	-5.58854	-0.180438	0.901182	-5.58854	1.36473	-0.0259209	0.901182	0.746665	0.128596	0.437631	0.283113	0.592148	-6.36112	0.746665	0.437631
DB03474	-0.331735	-0.71343	0.0499599	-0.140888	-1.09513	1.19505	-0.140888	-0.522583	0.240807	0.431655	0.622503	-0.331735	-0.331735	0.431655	-0.140888	-0.522583	0.240807	-0.331735	0.0499599	-0.522583	-0.71343	-1.09513	0.81335	0.0499599	0.0499599	1.19505	1.19505	0.431655	0.0499599	0.431655	0.0499599	-0.904278	0.240807	-1.47682	-2.81275	-0.140888	0.240807	-1.47682	0.431655	-0.522583	-0.71343	-0.522583	-0.140888	0.81335	-0.331735	0.0499599	-6.43886	0.0499599	-0.140888
flunisolide	-0.900862	-0.679712	0.204891	-1.12201	-0.900862	0.204891	-0.679712	-0.679712	-0.679712	-0.679712	0.204891	0.868344	0.426042	-0.458561	-0.900862	-0.900862	0.868344	0.204891	-0.0162594	-0.679712	-0.679712	-1.12201	0.204891	0.647193	-0.0162594	1.08949	0.204891	-0.900862	0.426042	0.204891	-0.23741	0.204891	0.426042	-0.0162594	-4.66042	0.868344	-0.458561	-1.34316	-0.679712	-0.23741	-0.458561	0.204891	-0.458561	-0.0162594	-0.900862	0.426042	-6.20848	-0.458561	-0.23741
amg-208	0.39255	-0.888795	0.39255	0.0722142	-0.40829	0.232382	0.0722142	0.0722142	0.0722142	-0.248122	-0.087954	0.232382	0.0722142	0.39255	0.0722142	0.232382	0.232382	-0.888795	-0.568458	-0.248122	-0.087954	-0.888795	1.03322	-0.888795	0.232382	0.873055	-0.087954	0.712887	0.552719	-0.40829	-0.248122	-0.888795	0.0722142	-1.3693	-2.81081	-0.568458	0.232382	-3.45149	0.873055	-0.568458	-0.248122	0.39255	0.0722142	1.03322	-0.248122	0.232382	-6.33451	0.39255	0.552719
norbixin	-0.77319	-0.927034	0.149878	-0.619345	-1.38857	0.765256	-0.311656	-1.54241	0.149878	-0.465501	-0.465501	1.22679	1.53448	-0.157811	-0.157811	-0.927034	0.611412	-0.157811	-1.38857	-0.619345	-0.77319	-0.77319	0.149878	0.303722	0.149878	1.07295	0.303722	-0.465501	-0.00396679	-0.00396679	-0.157811	-1.08088	1.22679	-0.157811	0.457567	0.303722	-0.619345	4.76522	-0.927034	-1.38857	-0.311656	-1.38857	-0.00396679	0.303722	-0.927034	-0.311656	0.611412	-0.00396679	-0.00396679
felypressin	-0.844239	-0.0735604	0.504448	-0.26623	-0.844239	0.311779	0.119109	-0.844239	-0.4589	0.119109	0.697118	-0.844239	-1.22958	-0.26623	0.119109	-0.651569	-0.0735604	-0.0735604	-0.26623	-0.26623	-0.26623	-0.0735604	0.119109	1.08246	-0.26623	0.889787	0.889787	0.889787	0.889787	1.08246	0.504448	0.889787	0.504448	0.504448	-5.46831	0.697118	-0.4589	-5.46831	-0.651569	0.311779	-0.651569	0.119109	-0.0735604	0.311779	-0.0735604	0.889787	-7.00966	-0.4589	-0.4589
tg-100801	-1.05744	-0.523681	0.365917	-0.167842	-1.05744	0.899677	0.0100779	-1.05744	-0.345762	-0.523681	0.365917	0.187998	0.721757	0.0100779	-0.345762	-1.05744	0.365917	-0.345762	-0.345762	-0.879521	-0.701601	0.0100779	0.187998	0.543837	-0.167842	1.61136	1.25552	-0.345762	-1.05744	0.721757	0.187998	0.0100779	0.721757	-0.345762	-0.523681	0.187998	-0.523681	-2.12496	-0.701601	-0.345762	-0.701601	-0.701601	0.0100779	0.187998	-0.523681	0.365917	-5.50543	-0.523681	-0.345762
DB15243	-1.3516	-0.400295	0.551015	-0.0831915	-1.19305	0.551015	0.233912	-1.3516	-0.558846	0.551015	0.709566	-0.400295	-0.400295	-0.558846	0.233912	-1.3516	-0.241743	-0.0831915	-0.558846	-0.558846	-1.0345	0.07536	-0.558846	1.02667	-0.558846	0.709566	2.13653	0.233912	-0.241743	1.18522	-0.0831915	0.392463	0.392463	0.233912	1.81943	0.07536	-0.717398	-0.241743	-0.875949	-0.558846	-1.19305	-0.241743	-0.241743	0.07536	-0.717398	-0.241743	1.02667	-0.717398	-0.400295
ridinilazole	-0.342331	-0.342331	0.01607	-0.521532	-0.879934	-0.521532	0.374471	-0.163131	-0.342331	-0.879934	0.195271	0.553672	-1.05913	0.732873	-1.23833	-0.342331	0.01607	-0.700733	-0.521532	-0.342331	-0.163131	0.553672	0.553672	-0.700733	-0.342331	0.553672	0.374471	0.01607	0.553672	0.374471	0.01607	-0.879934	-0.342331	-0.700733	-5.35995	-0.163131	0.195271	-6.61436	0.01607	0.195271	-0.521532	1.27047	0.374471	1.27047	-0.521532	0.732873	-7.68956	-0.342331	0.553672
DB13345	-0.777771	-0.777771	-0.262193	-0.519982	-0.777771	-0.00440459	-0.262193	-1.03556	-0.262193	-0.519982	-0.262193	-0.00440459	0.253384	0.253384	-0.519982	-0.777771	-0.00440459	-0.262193	-0.519982	-0.519982	-0.777771	-0.262193	-1.03556	0.768962	-0.519982	1.28454	1.80012	-0.00440459	0.511173	-0.00440459	-0.262193	0.253384	0.768962	0.253384	-1.03556	-0.00440459	-0.262193	2.05791	-0.519982	-0.519982	-0.519982	-1.55114	-0.262193	-0.519982	-0.777771	-0.262193	-0.262193	-0.519982	-0.262193
DB01883	-1.2545	-0.609613	-0.287168	-0.609613	-1.2545	-0.125946	-0.609613	-0.932057	-0.287168	-1.2545	0.680165	0.0352762	0.0352762	0.196498	-0.932057	-1.09328	-0.125946	-0.287168	-0.609613	-0.44839	-0.932057	-0.125946	-0.125946	1.00261	-0.770835	1.6475	1.32505	-0.125946	0.357721	0.196498	0.0352762	-0.609613	0.357721	0.196498	-3.35039	0.0352762	-0.287168	-3.67284	-0.44839	-0.287168	-1.09328	-0.609613	0.0352762	0.357721	-0.770835	0.0352762	-6.57484	-0.932057	-0.125946
ifidancitinib	-0.750865	-0.750865	0.0649107	-0.0982445	-1.40349	0.391221	-0.750865	-0.750865	0.228066	0.0649107	0.228066	1.04384	1.85962	0.0649107	0.391221	-0.58771	0.0649107	-0.914021	-0.58771	-0.914021	-0.424555	-1.07718	0.391221	1.04384	0.0649107	0.880687	1.207	-0.0982445	-0.58771	0.880687	0.391221	-0.914021	0.717532	-1.07718	2.67539	0.0649107	-0.0982445	4.63326	-0.58771	-0.2614	-0.58771	-0.58771	0.554376	0.228066	-0.424555	0.0649107	-1.07718	-0.0982445	0.554376
cra_9678	0.758239	-0.711784	-0.979061	0.490963	-0.0435913	-0.0435913	1.29279	0.490963	0.0900472	-1.1127	-0.845422	0.758239	1.02552	0.624601	0.0900472	0.758239	0.624601	-0.310868	-1.1127	-0.17723	0.624601	0.758239	0.891878	-1.1127	0.0900472	0.0900472	-0.444507	0.891878	1.42643	0.357324	0.357324	-0.17723	-0.711784	-0.578145	0.758239	-0.444507	0.624601	-2.18181	1.15915	0.357324	0.357324	1.82735	0.357324	0.891878	0.357324	1.15915	-5.12185	0.624601	1.02552
tesaglitazar	-0.937375	-0.563099	0.559728	-0.563099	-0.563099	-0.188824	-0.188824	-0.750237	-0.375962	-0.375962	1.12114	0.185452	-0.937375	-0.188824	-1.31165	-1.12451	-0.375962	-0.00168593	-0.00168593	-0.188824	-0.750237	-0.937375	-0.375962	0.185452	-0.188824	1.30828	1.12114	0.934003	0.37259	0.37259	-0.188824	-0.00168593	0.37259	-0.188824	-5.24155	0.185452	-0.750237	-5.61582	-0.563099	-0.188824	-0.937375	-0.188824	-0.375962	0.559728	-0.563099	0.559728	-7.67434	-0.563099	-0.375962
DB07756	-0.221732	-0.675006	0.684816	-0.523915	-0.977189	0.684816	-0.523915	-0.372823	-0.0706407	-0.372823	0.533725	0.835907	0.231542	-0.372823	-0.977189	-0.523915	0.986999	-0.372823	-0.0706407	-0.372823	-0.372823	-0.675006	1.28918	0.684816	0.533725	0.835907	-0.523915	0.533725	0.533725	0.533725	0.0804506	-0.826097	0.533725	-0.977189	-4.60338	0.231542	-0.372823	-3.24356	-0.221732	-0.372823	-0.372823	0.835907	-0.372823	0.986999	-0.675006	0.684816	-5.66102	0.0804506	0.0804506
nidufexor	-1.05784	-0.322026	0.659062	-0.0767539	-0.322026	0.41379	-0.567298	-0.81257	-0.0767539	0.41379	0.659062	-0.567298	-0.81257	-0.322026	-0.322026	-1.05784	-0.567298	-0.322026	0.41379	-0.567298	-0.567298	-0.81257	-0.0767539	0.904334	0.168518	0.904334	-0.0767539	0.659062	0.904334	0.904334	-0.0767539	1.14961	0.168518	0.168518	-0.322026	0.659062	-0.567298	3.11178	-1.05784	0.41379	-0.567298	-0.322026	-0.322026	-0.567298	-0.322026	0.41379	-4.24638	-0.0767539	-1.05784
onalespib	-0.572132	-1.16476	0.0204968	0.316811	-1.31292	1.20575	0.0204968	-1.31292	0.316811	0.168654	-0.423975	0.90944	1.79838	0.0204968	0.613126	-0.423975	0.613126	-0.275818	-0.868446	-0.423975	-0.423975	-1.16476	0.0204968	0.761283	-0.12766	1.0576	0.761283	-0.572132	-0.423975	0.168654	0.0204968	-0.12766	0.613126	-0.572132	-1.90555	0.464969	-0.275818	1.94654	0.168654	-0.868446	0.316811	-1.16476	0.168654	-0.275818	-0.720289	-0.423975	-2.49818	0.316811	0.168654
afatinib	-0.475949	-0.804124	0.344486	-0.804124	-1.29638	0.836747	0.0163119	-1.1323	-0.147775	-0.147775	0.0163119	0.180399	0.180399	0.180399	-0.640037	-0.804124	0.67266	0.0163119	-0.640037	-0.147775	-0.640037	-0.804124	0.508573	0.0163119	0.0163119	1.00083	0.508573	0.508573	0.508573	0.344486	0.508573	-0.311862	0.508573	-0.475949	-1.78865	0.508573	-0.311862	-0.804124	0.0163119	-0.640037	-0.804124	-0.640037	-0.147775	1.32901	-0.804124	0.180399	-6.71126	-0.311862	-0.147775
DB02031	-1.43083	-0.369041	0.0860126	-0.369041	-1.43083	1.1478	-0.520725	-1.58252	-0.369041	-0.520725	0.0860126	0.69275	0.237697	-0.520725	0.389381	-1.12746	0.541066	0.237697	-1.27915	-0.672409	-0.975778	0.0860126	-0.369041	0.844434	-0.672409	1.29949	1.60286	-0.0656718	-0.0656718	0.541066	-0.0656718	-0.217356	0.69275	-0.217356	2.20959	-0.0656718	-0.672409	-0.672409	-0.975778	-1.12746	-1.12746	-1.12746	-0.369041	-0.0656718	-0.975778	-0.672409	-3.25104	-0.824094	-0.0656718
metribolone	-0.810098	-0.810098	0.33839	-0.235854	-1.19293	1.10405	0.146975	-1.19293	0.146975	-0.0444394	-0.0444394	0.146975	1.86971	-0.235854	0.529805	-1.00151	0.721219	-0.235854	-0.810098	-0.618683	-1.00151	0.146975	-0.618683	1.10405	-1.00151	0.912634	0.529805	0.33839	0.529805	0.912634	0.146975	-0.0444394	-0.0444394	0.33839	-1.19293	-0.0444394	-0.235854	-2.15	-0.618683	-1.00151	-0.0444394	-1.19293	-0.427269	0.146975	-1.00151	-0.618683	-2.15	-0.427269	-0.235854
czen 002	-1.25199	-0.241538	0.162644	-0.443629	-1.25199	-0.0394472	-0.0394472	-1.0499	-0.241538	-1.0499	0.364735	0.364735	0.162644	-0.0394472	-0.847811	-1.0499	0.364735	-0.0394472	-0.443629	-0.443629	-0.847811	-0.0394472	-0.241538	0.971007	-0.443629	1.98146	1.1731	-0.64572	-0.0394472	-0.0394472	0.162644	-0.0394472	0.768917	0.162644	-3.47499	0.364735	-0.241538	-3.67708	-0.847811	-0.241538	-1.0499	-0.443629	-0.0394472	0.162644	-0.443629	0.364735	-7.92099	-0.847811	-0.0394472
afamelanotide	-1.25199	-0.241538	0.162644	-0.443629	-1.25199	-0.0394472	-0.0394472	-1.0499	-0.241538	-1.0499	0.364735	0.364735	0.162644	-0.0394472	-0.847811	-1.0499	0.364735	-0.0394472	-0.443629	-0.443629	-0.847811	-0.0394472	-0.241538	0.971007	-0.443629	1.98146	1.1731	-0.64572	-0.0394472	-0.0394472	0.162644	-0.0394472	0.768917	0.162644	-3.47499	0.364735	-0.241538	-3.67708	-0.847811	-0.241538	-1.0499	-0.443629	-0.0394472	0.162644	-0.443629	0.364735	-7.92099	-0.847811	-0.0394472
DB02082	-1.10903	-0.278832	0.219289	-0.444872	-0.776952	0.219289	-0.112791	-0.776952	-0.444872	-0.610912	0.219289	0.71741	0.0532491	0.0532491	-0.776952	-0.942993	0.55137	0.0532491	-0.278832	-0.776952	-0.278832	-0.444872	-0.278832	0.71741	-0.112791	1.87969	1.04949	0.38533	0.219289	1.04949	0.71741	0.38533	1.04949	0.219289	-5.26004	0.55137	-0.610912	-5.42608	-0.776952	0.38533	-0.942993	0.38533	0.0532491	-0.278832	-0.112791	0.883451	-6.58836	-0.610912	0.55137
bia	-0.58703	-0.71922	-0.322651	-0.190461	-0.983599	1.26362	-0.190461	-1.24798	0.338297	0.338297	-1.38017	0.602676	1.79238	0.0739178	0.734866	-0.58703	0.338297	-0.190461	-0.85141	-0.58703	-0.190461	-0.454841	-0.58703	0.602676	-0.322651	0.867056	0.602676	0.338297	0.338297	0.338297	0.0739178	-0.454841	0.867056	-0.322651	1.66019	0.0739178	-0.190461	4.1718	-0.322651	-0.983599	0.0739178	-1.90893	-0.322651	-0.190461	-0.454841	-0.71922	3.11428	0.338297	-0.0582719
DB07452	-0.670631	-0.670631	0.079286	0.079286	-0.670631	0.641724	0.454244	-0.483152	-0.295672	-0.670631	1.01668	-0.108193	-0.670631	-0.108193	-0.483152	-0.670631	-0.108193	-0.295672	-0.295672	-0.108193	-0.483152	-0.670631	1.01668	0.454244	-0.295672	0.829203	1.01668	0.829203	0.829203	1.01668	0.079286	0.641724	0.266765	0.079286	-5.35761	0.079286	-0.108193	-4.98265	-0.108193	0.079286	-0.670631	0.454244	-0.108193	0.641724	-0.295672	0.829203	-7.2324	-0.295672	-0.483152
DB08511	-0.670952	-0.670952	0.0788899	0.0788899	-0.670952	0.641271	0.453811	-0.483492	-0.296031	-0.670952	1.01619	-0.108571	-0.670952	-0.108571	-0.483492	-0.670952	-0.108571	-0.296031	-0.296031	-0.108571	-0.483492	-0.670952	1.01619	0.453811	-0.296031	0.828732	1.01619	0.828732	0.828732	1.01619	0.0788899	0.641271	0.26635	0.0788899	-5.35747	0.0788899	-0.108571	-4.98254	-0.108571	0.0788899	-0.670952	0.26635	-0.108571	0.641271	-0.296031	0.828732	-7.23207	-0.296031	-0.483492
dcfpyl f-18	-1.23735	-0.22605	0.207365	-0.22605	-1.38182	0.785251	-0.514994	-1.5263	-0.659465	-0.370522	1.07419	0.351836	-0.659465	-0.22605	-0.0815785	-1.38182	0.496308	0.207365	-0.948409	-0.370522	-0.948409	-0.22605	0.496308	0.64078	-0.659465	1.07419	0.929723	0.64078	-0.0815785	0.64078	-0.22605	0.351836	1.07419	0.0628931	-1.81524	0.496308	-0.803937	-3.98231	-1.09288	-0.659465	-1.23735	0.0628931	-0.0815785	0.496308	-0.803937	0.0628931	-5.28256	-0.659465	-0.370522
DB07562	0.620447	-0.572278	-0.274097	0.0240842	-0.572278	-0.870459	0.769537	0.471356	-0.125006	-1.31773	-0.274097	0.918628	1.06772	0.173175	-0.870459	0.471356	0.620447	-0.423188	-0.870459	0.0240842	0.322265	0.173175	0.918628	-0.274097	0.322265	0.0240842	-0.870459	0.620447	1.3659	0.173175	0.0240842	-0.870459	-0.572278	-0.572278	-1.61591	0.0240842	0.471356	-2.65955	1.06772	-0.125006	0.322265	2.11135	0.620447	1.06772	-0.125006	1.06772	-5.045	0.322265	1.21681
DB07382	0.771841	-1.08814	-0.0866128	-0.229688	-0.372764	-0.372764	0.628765	-0.0866128	0.48569	0.48569	-0.801991	0.914916	2.05952	0.628765	0.0564628	0.342614	0.771841	-0.229688	-0.229688	-0.229688	0.342614	-0.51584	0.0564628	-0.372764	-0.0866128	0.199538	-0.801991	0.0564628	-0.51584	0.199538	0.48569	-0.945066	-0.229688	-1.08814	-2.08967	0.199538	0.199538	-1.23122	1.05799	-0.229688	0.771841	0.342614	0.199538	0.771841	0.0564628	0.199538	-3.6635	0.628765	1.05799
atogepant	-1.01197	-0.375807	-0.375807	-0.375807	-0.852932	0.578442	-0.216766	-1.01197	-0.534849	-0.852932	0.419401	-0.057724	-1.01197	-0.375807	-1.01197	-1.17101	0.419401	0.101318	-0.375807	-0.852932	-0.852932	-0.375807	0.101318	0.737484	-0.375807	1.53269	0.896525	0.101318	-0.375807	0.419401	-0.216766	-0.216766	0.896525	-0.216766	-1.4891	0.260359	-0.69389	-2.60239	-0.69389	-0.375807	-1.01197	0.101318	-0.852932	-0.057724	-0.69389	0.419401	-5.46514	-1.01197	-0.534849
intoplicine	-0.124393	-0.765577	-1.24646	-0.925873	-0.605281	-0.925873	0.356496	-0.765577	-0.925873	-2.36854	-0.925873	0.837384	-0.124393	-0.124393	-2.36854	-0.925873	1.31827	0.0359035	-0.444985	-0.284689	-0.765577	0.99768	-0.284689	0.677088	-0.444985	0.99768	-0.284689	-0.765577	0.356496	-0.124393	-0.444985	-0.925873	0.1962	-0.444985	-4.45239	0.1962	-0.284689	-1.88765	0.356496	-1.08617	-0.444985	0.356496	-0.605281	0.516792	-0.925873	0.356496	-6.69653	-0.605281	0.1962
zeaxanthin	-1.06861	-0.162543	0.743528	-0.706186	-1.43104	0.562314	-0.706186	-1.24983	-0.524972	-0.524972	0.743528	0.562314	0.199886	-0.162543	-0.162543	-1.24983	0.743528	-0.524972	-0.343757	-0.706186	-0.706186	-0.162543	0.3811	0.3811	0.199886	1.46839	0.743528	-0.162543	-0.162543	0.3811	0.0186712	-0.343757	0.743528	-0.343757	-2.88076	0.562314	-0.343757	3.64296	-1.06861	-0.162543	-0.706186	-0.706186	0.0186712	0.743528	-0.706186	0.3811	-3.78683	-0.524972	0.199886
DB12110	0.67726	-0.454476	-0.202979	0.0485181	-0.0772304	-0.202979	0.803009	0.300015	0.551512	0.0485181	-0.95747	1.05451	1.93475	0.67726	-0.202979	0.67726	0.803009	0.174267	-0.0772304	0.174267	0.551512	-0.328727	-0.0772304	-0.454476	0.0485181	-0.454476	-1.20897	-0.202979	0.928757	-0.580224	0.174267	-0.454476	-0.95747	-0.202979	-4.72992	0.425764	0.928757	-3.72394	1.18025	-0.202979	1.306	0.0485181	0.551512	0.425764	-0.0772304	0.300015	-4.98142	0.67726	0.803009
teverelix	-0.685385	-0.50649	-0.86428	-0.327594	-1.22207	-0.148699	-0.50649	-0.685385	-0.148699	-1.75875	0.209091	1.10357	0.924671	0.209091	-0.685385	-0.86428	0.209091	0.0301956	-1.04317	-0.327594	-0.685385	-0.327594	0.0301956	0.566881	-0.327594	1.10357	1.10357	-0.50649	0.566881	0.387986	0.209091	-1.22207	0.387986	-0.148699	-3.18992	0.209091	-0.148699	-5.69445	-0.327594	-0.685385	-1.04317	0.0301956	0.566881	0.745776	-0.86428	0.566881	-7.4834	-0.50649	0.566881
DB01450	-0.345829	-1.10822	-0.727026	0.0353684	-1.10822	1.36956	0.225967	-0.727026	0.225967	-0.345829	-0.917624	-0.345829	2.13195	0.225967	0.416565	-0.345829	0.607164	-1.48942	-0.727026	-1.10822	-0.345829	0.0353684	0.0353684	0.607164	-0.15523	1.36956	-0.345829	-0.15523	-0.345829	-0.15523	0.225967	-0.345829	0.797763	-0.536427	2.51315	-0.15523	0.225967	4.80033	0.0353684	-0.536427	0.416565	-1.68002	-0.345829	-0.345829	-0.345829	-0.536427	4.22854	0.0353684	-0.345829
DB11789	-1.47267	-0.213177	-0.213177	-0.528051	-1.47267	0.888883	-1.00036	-1.47267	0.101697	-0.0557396	0.574009	0.731446	1.04632	-0.528051	0.731446	-1.31524	-0.0557396	0.101697	-0.842925	-0.685488	-1.00036	-1.47267	-0.0557396	0.731446	-0.370614	1.36119	1.36119	-1.00036	-0.0557396	0.731446	-0.370614	-0.370614	1.20376	0.101697	0.731446	0.574009	-0.370614	1.04632	-1.31524	-0.685488	-0.842925	-1.63011	-0.0557396	-0.0557396	-1.00036	-0.528051	-1.63011	-0.213177	-0.528051
chlorophyll b	-1.40114	-0.503455	0.214693	-0.144381	-1.2216	0.573767	-0.323918	-1.40114	-0.503455	-0.323918	0.753304	-0.144381	-0.682992	-0.144381	-0.323918	-1.2216	0.0351563	-0.323918	-0.862529	-0.682992	-0.862529	0.0351563	-0.144381	0.39423	-0.682992	1.83053	1.65099	0.214693	-0.144381	0.573767	-0.144381	0.0351563	0.573767	0.0351563	0.573767	0.0351563	-0.503455	0.932841	-1.2216	-0.323918	-1.2216	-0.682992	-0.144381	0.39423	-0.682992	0.0351563	-3.73512	-0.862529	-0.144381
mitiglinide	-0.47149	-0.284685	-0.284685	-0.0978805	-1.21871	0.462534	-0.658294	-0.845099	0.649338	-0.658294	0.0889242	-0.47149	0.836143	0.275729	-0.47149	-0.47149	-0.284685	-0.284685	-0.284685	-0.47149	-0.0978805	-0.658294	-0.47149	1.20975	-0.0978805	1.58336	0.462534	0.836143	1.20975	0.836143	0.649338	0.0889242	-0.0978805	-0.845099	-5.32841	0.649338	-0.284685	-4.58119	-0.284685	-0.0978805	-0.47149	-0.658294	0.275729	-0.0978805	-0.0978805	0.275729	-7.75687	0.0889242	-0.47149
DB15063	-0.792306	-0.648835	0.21199	-0.218423	-1.36619	1.6467	-0.505364	-1.36619	-0.0749519	-0.505364	-0.505364	1.07281	1.50323	-0.792306	0.785873	-0.648835	0.929344	-0.0749519	-1.07925	-0.648835	-0.648835	-0.361894	0.355461	0.355461	-0.0749519	1.21629	1.21629	-0.792306	-1.07925	0.21199	-0.0749519	-1.07925	1.21629	-0.361894	3.94223	-0.218423	-0.648835	4.94653	-0.505364	-1.36619	-0.0749519	-0.935777	-0.361894	-0.0749519	-0.792306	-0.505364	3.65529	-0.218423	-0.0749519
DB08026	0.214048	-0.755948	0.0754772	-0.340236	-0.617377	0.0754772	-0.201665	-0.755948	0.352619	-1.03309	-1.31023	1.04547	1.18404	0.49119	-0.340236	0.0754772	1.04547	-0.340236	-0.755948	-0.201665	0.0754772	-0.340236	0.214048	0.214048	0.352619	0.768332	-1.31023	0.0754772	0.906903	-0.755948	0.214048	-1.17166	0.214048	-0.894519	-4.77451	0.352619	0.0754772	-2.00309	0.352619	-1.03309	0.214048	-1.03309	0.0754772	0.906903	-0.478807	0.0754772	-4.77451	0.49119	0.768332
ravidasvir	-0.630739	-0.834283	0.794067	-0.223651	-0.834283	0.38698	-0.223651	-0.834283	0.183436	0.38698	0.38698	-0.0201078	1.60824	-0.834283	0.38698	-0.630739	0.590523	-0.630739	-0.834283	-0.630739	-1.03783	-0.0201078	-0.223651	0.794067	-0.630739	1.20115	0.997611	0.183436	-0.223651	0.38698	0.183436	-0.630739	0.38698	-0.630739	5.47557	-0.834283	-0.223651	1.81179	-0.0201078	-0.834283	-0.427195	-0.630739	-0.427195	0.183436	-0.630739	-0.427195	1.81179	-0.630739	-0.427195
DB01890	-1.35383	-0.57794	-0.57794	-0.57794	-1.66419	1.12903	-0.888297	-1.50901	0.0427758	-0.267582	0.0427758	0.81867	1.59456	-0.57794	0.508312	-1.04348	0.508312	-0.422761	-1.04348	-1.04348	-0.733119	-1.04348	0.0427758	0.508312	-0.267582	1.43939	1.12903	-0.888297	-0.422761	0.508312	0.0427758	-0.57794	0.973849	-0.112403	0.353134	0.508312	-0.422761	1.90492	-1.35383	-0.733119	-0.57794	-1.81937	-0.112403	0.353134	-0.733119	-0.422761	-1.19866	-0.112403	-0.267582
bolasterone	-1.46746	-0.111186	0.491604	-0.261883	-1.46746	0.943697	-0.563278	-1.61816	-0.412581	-0.261883	0.792999	0.0395119	0.491604	-0.563278	0.340907	-1.31677	0.340907	0.340907	-0.713976	-0.864673	-0.864673	-0.261883	0.340907	1.09439	-0.412581	0.792999	1.24509	0.642302	0.190209	1.09439	0.190209	0.642302	0.943697	0.340907	-3.12514	0.642302	-0.864673	-1.16607	-1.31677	-0.412581	-1.16607	-0.563278	-0.261883	0.190209	-1.01537	-0.111186	-4.33072	-0.563278	-0.713976
retaspimycin	-1.50624	-0.103005	0.423209	-0.27841	-1.50624	0.774019	-0.453815	-1.50624	-0.27841	0.247805	0.774019	-0.103005	0.247805	-0.62922	0.423209	-1.33084	0.0723997	-0.103005	-0.804624	-0.62922	-0.980029	0.0723997	-0.103005	1.12483	-0.62922	1.30023	1.47564	-0.453815	-0.62922	0.774019	-0.103005	0.0723997	0.423209	0.0723997	4.28212	0.0723997	-0.804624	5.33454	-1.33084	-0.62922	-1.33084	-0.62922	-0.103005	0.0723997	-0.804624	-0.453815	-0.804624	-0.804624	-0.453815
DB07781	-0.123674	-0.406855	-0.265265	-0.265265	-1.11481	0.301098	-0.548446	-0.265265	0.0179169	-0.406855	0.159508	0.867461	1.29223	0.159508	0.0179169	-0.123674	0.58428	-0.548446	-0.690037	-0.690037	0.0179169	-0.123674	1.15064	0.725871	0.0179169	0.725871	-0.831628	0.301098	1.00905	1.00905	0.0179169	-1.11481	-0.406855	-0.831628	-1.96435	-0.265265	0.301098	-2.8139	0.159508	-0.265265	-0.265265	0.867461	0.58428	1.00905	-0.265265	0.442689	-5.92889	-0.123674	0.725871
DB07846	-0.643172	-0.428604	-0.428604	0.42967	-0.643172	0.644239	0.215102	-0.857741	0.42967	0.42967	0.215102	0.215102	1.28794	-0.428604	0.000533255	-0.428604	-0.643172	-0.428604	-0.857741	-0.643172	-0.428604	-0.643172	0.000533255	1.07338	0.000533255	1.07338	0.215102	1.07338	1.28794	0.42967	0.858807	0.42967	1.28794	0.000533255	0.215102	0.000533255	-0.214035	-1.71602	-0.428604	0.42967	-0.428604	-0.857741	0.000533255	-0.214035	-0.214035	0.215102	-7.08023	0.000533255	-0.643172
DB08022	-1.17908	-0.33423	0.00370939	-0.5032	-1.34805	1.01753	-0.84114	-1.34805	-0.16526	-0.33423	0.510619	-0.84114	-0.16526	-0.84114	0.00370939	-1.34805	0.172679	-0.5032	-0.67217	-0.67217	-1.17908	0.00370939	0.341649	1.01753	-0.67217	1.1865	1.69341	0.341649	0.00370939	0.848558	-0.16526	-0.16526	0.00370939	-0.16526	-1.51702	-0.16526	-0.5032	-0.5032	-0.84114	-0.67217	-1.17908	-0.16526	-0.67217	0.172679	-1.01011	-0.5032	-4.38951	-0.84114	-0.67217
bortezomib	-0.870031	-0.870031	-1.36832	0.126556	-1.53442	0.790947	-0.0395422	-1.36832	0.126556	-1.36832	-0.870031	0.790947	1.78753	0.126556	-0.371738	-0.703933	0.126556	-0.371738	-1.53442	-0.703933	-0.537835	0.126556	-0.0395422	0.957044	-0.537835	0.957044	0.790947	-0.20564	0.458751	0.957044	-0.20564	-0.870031	0.624849	-0.20564	3.78071	-0.371738	-0.20564	1.78753	-0.703933	-0.870031	-0.703933	-0.537835	0.126556	0.292653	-0.870031	-0.371738	-3.85979	-0.20564	-0.0395422
tioguanine	0.301698	-0.620821	-0.436317	-0.620821	-0.436317	-0.436317	0.486202	0.117194	-0.251813	-1.72784	-0.620821	0.486202	1.03971	0.85521	-0.805325	0.301698	0.85521	-0.0673094	-0.620821	0.117194	0.117194	0.486202	0.85521	-0.805325	0.117194	0.117194	-0.436317	-0.989829	1.22422	-0.805325	0.486202	-0.251813	-1.17433	-0.436317	-6.34044	0.486202	0.486202	-4.86441	0.670706	-0.0673094	0.486202	-0.0673094	0.301698	1.22422	-0.251813	0.486202	-8.18548	0.301698	0.85521
atevirdine	-0.390966	-0.799724	-1.07223	0.290297	-1.07223	1.51657	0.562802	-1.48099	-0.118461	0.154044	-1.07223	0.0177917	0.97156	0.42655	1.10781	-0.390966	-0.390966	-0.118461	-1.75349	-0.935977	-0.390966	0.0177917	0.290297	0.0177917	-0.527219	0.835308	1.51657	-0.118461	0.42655	0.835308	0.0177917	0.562802	1.24407	-0.390966	-0.799724	0.0177917	-0.254714	-0.663472	-0.118461	-0.390966	-0.390966	-1.34473	0.0177917	0.42655	-0.527219	-0.254714	-0.663472	0.290297	-0.527219
delparantag	-0.536489	-0.711543	-1.06165	-0.711543	-1.2367	0.513831	-0.886596	-1.06165	-0.186383	-1.93692	-0.711543	1.03899	0.513831	0.338777	-0.886596	-1.06165	0.513831	-0.536489	-1.41176	-0.361436	-0.536489	-0.186383	-0.0113294	-0.0113294	-0.361436	0.863937	0.513831	-0.186383	1.03899	-0.361436	-0.711543	-1.41176	1.03899	-0.186383	-2.28702	-0.186383	-0.186383	-2.28702	-0.711543	-1.2367	-0.886596	-0.536489	-0.0113294	0.338777	-1.06165	-0.0113294	-6.83841	-0.361436	-0.0113294
DB02006	-1.28554	-0.165142	0.283017	-0.165142	-0.83738	0.0589378	0.0589378	-1.06146	-0.165142	-0.165142	0.507097	-0.83738	-0.613301	-0.165142	-0.165142	-0.83738	-0.389221	0.0589378	0.0589378	-0.613301	-0.83738	-0.389221	-0.613301	0.507097	-0.613301	1.40341	1.40341	0.283017	0.0589378	0.0589378	0.283017	0.507097	0.0589378	-0.165142	-4.42265	0.0589378	-0.613301	-4.87081	-0.83738	-0.165142	-1.06146	-1.50962	-0.389221	0.0589378	-0.165142	0.0589378	-7.11161	-0.613301	-0.613301
uk-500001	-1.19157	-0.549517	-0.710029	-0.228493	-1.35208	0.734579	-0.549517	-1.6731	-0.228493	-1.03105	-0.228493	0.895091	1.53714	-0.870541	0.0925308	-1.19157	0.734579	-0.549517	-1.35208	-0.549517	-0.870541	-0.228493	0.253043	1.21611	-0.228493	1.37663	0.413555	-0.389005	0.253043	0.253043	-0.228493	-0.549517	1.21611	0.413555	4.58687	0.0925308	-0.710029	2.66072	-1.35208	-1.03105	-0.710029	-0.870541	-0.0679812	-0.549517	-1.03105	-0.389005	-0.228493	-0.389005	-0.549517
DB13517	0.264616	-0.676806	-0.865091	-0.488522	-0.676806	0.264616	-0.300237	0.0763315	-0.300237	-1.42994	-0.111953	0.4529	1.20604	0.4529	-1.05338	-0.111953	0.641185	-0.300237	-0.300237	-0.300237	0.0763315	-0.488522	0.641185	0.4529	-0.111953	0.264616	-0.111953	-0.300237	0.829469	-0.111953	-0.111953	-1.05338	-0.300237	-0.676806	-2.18308	0.264616	0.264616	-4.4425	0.264616	-0.300237	-0.111953	0.4529	0.264616	0.829469	-0.488522	0.641185	-8.0199	-0.111953	0.264616
brimapitide	-0.962428	-0.798818	-0.471599	-0.471599	-1.28965	0.673667	-0.30799	-1.45326	-0.14438	-1.28965	-0.635209	1.1645	1.1645	0.346448	-0.471599	-0.962428	0.510058	-0.30799	-1.28965	-0.635209	-0.798818	0.0192292	-0.471599	0.673667	-0.471599	1.49171	1.1645	-0.635209	0.346448	0.182839	-0.30799	-1.12604	1.1645	-0.14438	2.14615	0.0192292	-0.471599	-0.471599	-0.962428	-1.12604	-0.635209	-1.45326	0.182839	0.182839	-0.962428	-0.471599	-3.74379	-0.471599	0.0192292
DB07089	-1.35349	-0.347261	0.407408	-0.0957044	-0.598817	0.155852	-0.598817	-1.10193	-0.0957044	0.155852	0.407408	-0.347261	0.407408	-0.598817	-0.598817	-1.10193	-0.598817	-0.347261	-0.0957044	-0.598817	-0.850373	-0.598817	-0.598817	0.91052	-0.0957044	1.41363	1.16208	0.91052	0.407408	0.658964	-0.0957044	0.658964	0.407408	0.155852	-1.10193	0.407408	-0.850373	5.43853	-1.10193	-0.0957044	-0.850373	-1.10193	-0.347261	-0.850373	-0.598817	-0.0957044	-0.850373	-0.347261	-1.10193
azd-8848	-0.913955	-0.21639	0.0161323	-0.21639	-1.379	0.713698	-0.448912	-0.681434	-0.21639	-0.21639	0.248654	0.248654	1.41126	0.0161323	0.248654	-0.681434	0.713698	-0.21639	-0.913955	-0.21639	-0.448912	0.0161323	0.248654	1.17874	0.0161323	0.94622	0.94622	0.481176	0.713698	0.713698	0.713698	0.0161323	0.248654	0.0161323	1.87631	0.248654	0.0161323	-4.16926	-0.448912	-0.21639	-0.681434	-0.21639	0.713698	0.481176	-0.448912	0.0161323	-5.79692	-0.681434	0.248654
bromocriptine	-0.692088	-0.692088	-0.825574	-0.0246597	-1.09255	1.17671	-0.158145	-1.22603	-0.0246597	-0.692088	-0.825574	0.242312	1.04323	-0.0246597	0.375798	-0.692088	0.242312	-0.291631	-1.22603	-0.558603	-0.558603	-0.0246597	-0.425117	1.04323	-0.692088	1.04323	1.17671	0.108826	0.108826	0.108826	-0.425117	-0.558603	0.909741	0.108826	4.51386	-0.291631	-0.291631	5.31477	-0.425117	-1.09255	-0.425117	-1.89346	-0.158145	-0.291631	-0.692088	-0.95906	4.64734	-0.291631	-0.425117
prezatide	0.486067	-1.17919	-1.31796	0.486067	-0.901648	0.0697522	0.624838	-0.485334	0.624838	-0.762877	-1.45673	1.04115	2.15132	0.902381	-0.207791	0.347295	0.486067	-1.04042	-1.17919	-0.346562	0.486067	-0.346562	0.624838	0.0697522	0.0697522	0.347295	-1.17919	-0.346562	0.347295	-0.0690193	-0.0690193	-1.73428	-0.0690193	-0.901648	-0.0690193	-0.207791	0.486067	-1.59551	0.624838	-0.624105	0.486067	0.208524	0.624838	0.76361	-0.207791	0.0697522	-5.06479	0.76361	0.902381
DB07666	-1.04295	-0.582201	-0.467013	-0.00626215	-1.04295	1.60637	-0.236638	-1.5037	0.108926	0.224114	-0.697389	0.108926	1.2608	-0.467013	1.03043	-0.697389	0.108926	-0.00626215	-1.15814	-0.697389	-0.697389	-0.00626215	-0.351826	0.91524	-0.927765	0.91524	1.37599	0.454489	0.224114	0.684865	-0.236638	-0.12145	0.800053	-0.12145	4.48606	-0.12145	-0.351826	3.91012	-0.582201	-1.15814	-0.467013	-1.73408	-0.351826	-0.927765	-0.812577	-1.04295	4.1405	-0.236638	-0.582201
DB02436	-0.783945	-0.783945	-0.0245224	-0.530804	-1.29023	0.60833	-1.03709	-1.29023	-0.0245224	-1.4168	0.355189	0.86147	0.988041	-0.404234	-0.277663	-1.16366	0.481759	-0.530804	-1.29023	-0.530804	-0.910515	-0.783945	0.60833	0.228618	-0.151093	1.36775	0.355189	-0.783945	-0.0245224	-0.530804	-0.910515	-1.54337	1.11461	-0.530804	-0.277663	-0.151093	-0.530804	0.481759	-0.910515	-1.29023	-0.910515	-0.783945	-0.277663	0.86147	-1.03709	-0.151093	-4.32792	-0.404234	-0.277663
(s)-indapamide	-0.218142	-0.757237	-0.39784	0.320952	-1.11663	0.680348	0.50065	-0.218142	0.50065	-0.39784	0.50065	0.50065	1.39914	0.320952	0.320952	-0.0384443	0.320952	-0.757237	-0.757237	-0.577538	-0.0384443	0.50065	0.860046	0.320952	-0.577538	0.50065	-0.218142	0.680348	1.21944	1.21944	0.50065	-0.757237	-0.218142	-0.39784	-0.218142	-0.218142	0.680348	-4.71059	-0.218142	0.320952	-0.218142	0.50065	0.860046	0.860046	-0.218142	0.141254	-6.14818	0.141254	0.50065
aleglitazar	-0.957567	-0.623611	0.879187	-0.456634	-0.957567	0.378254	-0.456634	-0.790589	-0.456634	0.378254	0.879187	-0.456634	-1.29152	-0.456634	-0.289656	-0.957567	-0.122679	-0.289656	0.211277	-0.623611	-0.456634	-0.623611	0.0442991	0.71221	-0.122679	1.04616	1.04616	1.04616	0.0442991	0.879187	0.71221	0.211277	0.545232	-0.122679	-2.9613	0.0442991	-0.790589	-3.96316	-0.957567	0.0442991	-0.790589	-0.122679	-0.456634	0.211277	-0.289656	0.378254	-5.79992	-0.289656	-0.623611
uridine	0.579913	-0.666624	-0.354989	-0.199172	-0.354989	-0.199172	0.579913	0.112462	0.112462	-1.28989	-0.822441	0.891548	1.20318	0.424096	-1.28989	0.112462	0.891548	-0.666624	-0.354989	-0.510807	0.112462	-0.354989	0.891548	-1.13408	0.579913	0.112462	-1.60153	-0.510807	0.424096	-0.666624	0.424096	-0.666624	0.268279	-0.666624	-5.80859	0.424096	0.424096	-4.0946	0.579913	-0.0433552	0.424096	0.735731	-0.354989	0.268279	-0.199172	1.359	-6.27604	0.268279	0.424096
DB03889	-0.6577	-0.475623	-0.6577	-0.293545	-1.38601	1.16308	-0.293545	-1.20393	-0.475623	-1.38601	-0.6577	0.79892	0.616843	0.434765	-0.293545	-1.02186	0.616843	-0.111468	-1.20393	-0.839778	-0.6577	0.252687	0.434765	0.79892	-0.111468	1.34515	1.34515	-0.839778	-0.475623	0.07061	-0.475623	-1.20393	1.34515	-0.475623	-0.475623	0.252687	-0.293545	-0.475623	-0.839778	-1.02186	-0.6577	-0.839778	-0.111468	0.434765	-0.839778	0.07061	-5.57379	-0.111468	0.252687
DB11278	-0.391287	-0.970391	-0.777356	0.187818	-0.777356	0.766922	0.766922	-0.970391	0.380852	-0.00521716	-0.970391	-0.198252	2.8903	-0.00521716	0.766922	-0.391287	0.766922	-0.391287	-1.16343	-0.584321	-0.391287	-0.198252	-0.198252	0.187818	-0.777356	0.573887	0.380852	0.380852	0.380852	0.380852	-0.198252	-0.198252	0.766922	-0.00521716	-1.35646	0.187818	-0.00521716	-1.74253	0.187818	-0.777356	-0.198252	-0.970391	-0.00521716	-0.391287	-0.391287	-0.391287	-0.970391	0.187818	-0.198252
DB16301	-0.660637	-0.514336	-0.514336	-0.0754309	-1.39215	1.24128	-1.09954	-1.24584	-0.0754309	-0.514336	-0.221732	0.363474	0.94868	-0.0754309	0.509776	-0.660637	0.217172	-0.514336	-1.24584	-0.514336	-0.514336	-0.806939	0.656077	0.94868	0.0708708	0.94868	0.94868	-0.806939	0.0708708	0.0708708	0.0708708	-1.09954	0.656077	-0.514336	4.02101	-0.368034	-0.221732	2.9969	-1.09954	-0.806939	-0.806939	-1.68475	0.217172	0.656077	-0.660637	-0.514336	-0.221732	-0.221732	-0.0754309
sparfloxacin	-0.225917	-1.03335	-0.225917	-0.710377	-0.871863	0.420029	-0.387404	-0.871863	-0.0644307	-1.19484	-1.35632	1.38895	1.55043	-0.225917	-0.871863	-0.54889	1.22746	-0.710377	-0.710377	-0.871863	-0.387404	0.0970558	-0.0644307	0.420029	0.258542	1.22746	-0.387404	-0.225917	-0.0644307	-0.225917	0.0970558	-0.871863	0.743002	-0.710377	-0.710377	-0.0644307	-0.225917	4.94165	-0.0644307	-1.03335	0.258542	-1.35632	-0.54889	0.0970558	-0.54889	-0.225917	-0.387404	-0.0644307	0.0970558
DB04607	-0.203341	-1.30261	-0.569763	-1.30261	-0.569763	-0.936186	0.346294	-0.752975	-0.569763	-2.03545	-0.752975	0.712716	0.529505	-0.203341	-1.66903	-0.752975	1.07914	-0.203341	-0.386552	-0.386552	-0.936186	0.529505	-0.386552	-0.0201292	-0.386552	1.07914	0.163082	-0.752975	-0.203341	-0.569763	-0.386552	-1.1194	0.346294	-0.386552	-3.31793	0.346294	-0.386552	-0.569763	0.163082	-1.30261	-0.203341	-0.203341	-0.752975	0.712716	-1.1194	0.163082	-5.33326	-0.752975	0.163082
DB08015	-1.0702	-0.849495	0.0333216	-0.187382	-1.51161	0.916138	-0.187382	-1.51161	-0.408086	-0.408086	0.0333216	0.0333216	1.13684	-0.408086	0.0333216	-1.0702	0.916138	-0.408086	-0.408086	-0.849495	-0.849495	0.0333216	-0.187382	0.695434	-0.628791	1.35755	0.47473	-0.408086	-0.849495	0.254026	-0.408086	-0.187382	0.0333216	-0.408086	0.254026	0.0333216	-0.628791	4.00599	-0.628791	-0.849495	-0.849495	-0.408086	-0.408086	0.254026	-1.0702	-0.408086	-3.27724	-0.408086	0.0333216
DB07832	-0.824997	-0.705039	-0.225208	-0.345166	-1.18487	0.854412	-0.10525	-1.42479	0.374581	-0.225208	-1.06491	0.97437	2.05399	-0.465124	0.734454	-0.824997	0.734454	-0.225208	-1.30483	-0.705039	-0.705039	-0.345166	-0.465124	0.614497	-0.345166	0.97437	0.134665	0.254623	0.494539	0.254623	-0.225208	-0.944955	0.734454	-0.345166	1.81407	0.134665	-0.465124	3.61344	-0.705039	-1.30483	-0.465124	-1.42479	-0.10525	-0.345166	-0.824997	-0.705039	2.77374	-0.10525	0.134665
DB07514	0.169651	-0.836935	0.370968	-0.232983	-0.0316662	0.169651	0.169651	0.169651	-0.0316662	0.370968	0.370968	0.169651	1.17624	0.572285	-0.232983	-0.0316662	0.370968	-0.232983	0.169651	-0.232983	-0.0316662	-1.03825	-0.0316662	-0.232983	-0.0316662	0.169651	-0.434301	0.370968	0.773603	-0.0316662	0.370968	-0.0316662	-0.232983	-1.23957	-1.44089	0.169651	0.169651	-1.23957	0.97492	0.169651	0.169651	-0.434301	0.169651	0.370968	-0.0316662	0.370968	-5.46723	0.370968	0.169651
DB03687	-1.37904	-0.308744	-0.00294494	0.149955	-1.07324	0.914452	-0.00294494	-1.22614	0.149955	-0.308744	0.149955	0.455753	0.914452	-0.308744	-0.155844	-1.22614	0.302854	-0.308744	-0.461643	-1.07324	-0.767442	-0.00294494	-0.308744	0.761552	-0.155844	1.67895	0.914452	-0.461643	-0.614543	0.608653	0.761552	0.302854	1.06735	-0.00294494	-3.06093	0.302854	-0.308744	-4.13123	-0.614543	-0.00294494	-0.308744	-1.53194	0.149955	-0.461643	-0.461643	0.608653	-5.50733	-0.614543	-0.00294494
cangrelor	-0.420114	-0.231344	0.712505	-0.0425744	-0.608884	0.523735	-0.231344	-0.420114	-0.231344	-0.797654	-0.0425744	1.09004	0.523735	-0.0425744	-0.797654	-0.231344	0.523735	-0.0425744	0.334965	-0.420114	-0.231344	-0.231344	0.334965	-0.0425744	0.146195	1.46758	1.65635	-0.0425744	-1.55273	0.712505	0.901275	-0.231344	0.523735	-0.420114	-4.00674	0.146195	-0.420114	-4.38428	-0.231344	0.334965	0.146195	0.146195	0.334965	0.334965	0.146195	0.712505	-7.21583	-0.420114	1.09004
ly-2452473	-0.714505	-0.714505	-0.914847	-0.514163	-0.714505	0.287204	0.0868625	-1.11519	-0.313821	-1.11519	-0.313821	0.287204	-0.113479	0.287204	-1.11519	-0.914847	0.687888	0.0868625	-0.714505	-0.113479	-0.914847	0.487546	-0.714505	0.287204	-0.914847	1.08857	1.48926	-0.313821	0.0868625	0.0868625	-0.514163	-0.714505	0.487546	0.0868625	-3.31895	-0.313821	-0.313821	-2.91827	-0.113479	-1.11519	-0.714505	-1.11519	-0.514163	0.487546	-1.11519	-0.313821	-7.72647	-0.714505	-0.514163
DB01972	-0.730242	-0.730242	0.560176	-0.730242	-0.361551	0.191485	0.191485	-0.177206	-0.545897	-0.361551	0.0071394	0.560176	-0.361551	0.191485	-1.09893	-0.545897	0.928867	-0.361551	0.0071394	-0.361551	-0.361551	-0.361551	-0.177206	-0.361551	-0.361551	1.4819	0.560176	0.560176	0.37583	0.560176	0.744521	0.0071394	0.560176	0.191485	-6.07626	0.37583	0.0071394	-5.89191	-0.177206	0.37583	-0.361551	0.928867	0.0071394	0.191485	0.0071394	1.11321	-7.18233	-0.914588	0.928867
olomoucine ii	-0.960657	-0.776365	-0.407781	-0.407781	-0.960657	0.329385	0.329385	-0.960657	-0.407781	-0.407781	0.145094	0.329385	0.329385	0.145094	-0.592073	-0.960657	-0.039198	0.513677	-0.592073	-0.407781	-0.960657	-0.039198	-0.960657	0.145094	-0.960657	1.25084	2.35659	1.25084	1.06655	0.697969	-0.039198	0.145094	0.697969	-0.039198	-2.98787	0.145094	-0.22349	-5.56795	-0.407781	-0.592073	-0.776365	-0.592073	-0.039198	-0.592073	-0.592073	-0.039198	-6.12083	-0.960657	-0.22349
plevitrexed	-1.21297	-0.268854	-0.835325	-0.268854	-1.21297	1.24174	-0.646502	-1.21297	-0.268854	-1.02415	-0.0800306	0.675264	0.108793	-0.268854	0.108793	-1.02415	0.297617	0.108793	-1.02415	-1.02415	-1.02415	-0.268854	-0.0800306	0.675264	-0.646502	1.43056	1.61938	-0.457678	-0.835325	0.486441	-0.457678	-0.646502	1.24174	-0.0800306	5.01821	-0.268854	-0.457678	4.64056	-0.835325	-1.02415	-0.835325	-1.02415	-0.268854	-0.268854	-0.835325	-0.268854	-1.02415	-0.835325	-0.0800306
bms-863233	0.231846	-0.764629	0.231846	-0.764629	-0.764629	0.0894925	-0.337568	-0.195215	-0.0528611	-1.33404	0.0894925	0.3742	0.658907	0.0894925	-0.906983	-0.0528611	0.801261	-0.622276	-0.0528611	-0.906983	-0.337568	-0.479922	1.08597	0.0894925	0.231846	1.22832	-0.0528611	-0.479922	0.231846	-0.195215	0.231846	-1.19169	0.0894925	-1.04934	-2.61523	-0.0528611	-0.0528611	-1.7611	0.658907	-0.622276	0.231846	0.0894925	-0.479922	1.08597	-0.479922	0.516553	-5.4623	0.231846	0.231846
DB07235	-1.14262	-0.571929	0.569447	-0.381699	-1.14262	0.949905	-0.571929	-1.14262	-0.19147	-0.571929	0.569447	0.379217	-0.952387	-0.19147	-0.19147	-0.952387	-0.00124101	-0.19147	-0.762158	-0.571929	-0.952387	-0.19147	-0.00124101	0.188988	-0.762158	1.90105	1.14013	-0.19147	0.188988	0.379217	-0.571929	-0.571929	0.569447	-0.381699	0.569447	-0.381699	-0.381699	-1.52307	-0.571929	-0.762158	-1.14262	-0.571929	-0.381699	0.188988	-0.952387	-0.381699	-5.70812	-0.952387	-0.19147
DB07139	-0.660027	-0.279781	-0.0896573	-0.279781	-0.85015	0.860958	-0.469904	-1.42052	-0.279781	-0.0896573	0.290589	0.670835	0.290589	-0.0896573	-0.469904	-1.04027	0.480712	0.480712	-0.469904	-0.279781	-0.469904	-0.85015	0.290589	0.860958	0.100466	0.480712	0.670835	1.2412	1.43133	1.05108	-0.0896573	0.290589	0.860958	-0.0896573	-5.79335	0.670835	-0.660027	-3.13163	-0.469904	-0.660027	-0.85015	-0.279781	-0.279781	0.290589	-0.85015	0.100466	-6.55384	0.290589	-0.279781
DB02864	-0.98755	-0.510202	-0.0328546	-0.191971	-0.98755	-0.0328546	-0.0328546	-0.98755	-0.351086	-0.669318	-0.0328546	0.762725	0.762725	-0.0328546	-0.828434	-1.14667	0.285377	-0.0328546	-1.14667	-0.351086	-1.14667	0.285377	-0.351086	0.444493	-0.510202	1.39919	1.24007	0.603609	0.603609	0.126261	-0.0328546	-0.510202	0.762725	-0.191971	-1.94225	0.126261	-0.669318	-3.05606	-0.510202	-0.98755	-0.828434	-0.98755	-0.191971	0.285377	-1.14667	-0.351086	-4.96545	-0.510202	0.126261
edoxaban	-1.22857	-0.42055	-0.42055	-0.258947	-1.39017	0.872276	-0.258947	-1.39017	-0.582153	-1.06696	-0.258947	1.03388	0.710673	-0.0973435	-0.582153	-1.22857	0.387466	0.0642597	-1.39017	-0.42055	-0.905359	0.225863	0.0642597	0.710673	-0.42055	1.19548	1.03388	0.549069	0.710673	1.03388	0.225863	-0.0973435	1.19548	-0.0973435	2.1651	-0.0973435	-0.743756	-2.52139	-1.22857	-0.743756	-1.06696	-0.42055	-0.0973435	0.872276	-0.905359	-0.0973435	-4.78384	-0.743756	-0.0973435
DB01792	-1.14788	-0.377418	0.238948	-0.53151	-0.839693	0.701223	-0.0692351	-1.14788	-0.223327	-0.377418	0.0848565	-0.0692351	-0.993785	-0.0692351	-0.685602	-1.14788	0.0848565	-0.223327	-0.223327	-0.53151	-0.53151	-0.839693	-0.223327	0.855315	-0.0692351	1.77986	0.855315	0.238948	0.0848565	0.39304	0.547131	0.238948	1.1635	0.0848565	-5.30835	0.547131	-0.53151	-5.15426	-0.993785	0.0848565	-0.685602	-0.685602	-0.223327	0.0848565	-0.377418	0.547131	-6.07881	-0.53151	-0.0692351
dequalinium	-0.636472	-0.406468	-0.176463	-0.406468	-0.866477	0.283546	0.0535415	-0.636472	-0.176463	-0.866477	0.743555	0.0535415	-0.406468	-0.406468	-1.32649	-0.866477	0.283546	0.283546	0.0535415	-0.636472	-0.636472	-0.176463	0.0535415	0.283546	-0.866477	1.20356	0.97356	-0.636472	-0.406468	0.283546	0.0535415	-0.176463	0.283546	0.0535415	-6.15658	0.0535415	-0.406468	-1.09648	-0.176463	-0.406468	-0.406468	0.283546	-0.636472	0.283546	-0.636472	0.283546	-7.0766	-0.866477	-0.636472
DB01853	-1.55146	-0.311487	0.618495	-0.466484	-1.39647	0.618495	-0.62148	-1.55146	-0.15649	0.153504	0.618495	0.153504	-0.00149267	-0.931474	-0.00149267	-1.39647	0.153504	-0.00149267	-0.62148	-0.776477	-1.08647	-0.311487	-0.00149267	1.08349	-0.466484	1.54848	1.54848	0.308501	0.153504	0.773492	0.153504	0.153504	0.773492	0.153504	0.308501	0.308501	-0.931474	2.32346	-1.24147	-0.776477	-1.08647	-0.931474	-0.466484	0.153504	-0.931474	-0.311487	-3.25643	-0.931474	-0.776477
linsitinib	-0.987585	-0.585141	0.0855979	0.0855979	-1.25588	1.15878	-0.316846	-1.65832	-0.0485499	0.219746	-0.316846	0.488041	1.02463	-0.719289	1.02463	-0.987585	0.219746	-0.316846	-1.25588	-0.316846	-0.853437	-0.719289	-0.0485499	0.756337	-0.450993	0.890485	0.890485	-0.450993	-0.450993	0.0855979	-0.450993	-0.585141	0.890485	-0.0485499	2.9027	-0.182698	-0.450993	3.84174	-0.987585	-1.25588	-0.719289	-1.52418	-0.182698	0.0855979	-0.853437	-0.719289	3.30515	-0.316846	-0.450993
ticarcillin	-1.24371	-0.707407	-0.30518	-0.439256	-1.51186	0.901503	-0.30518	-1.51186	-0.171104	-0.439256	-0.171104	0.767427	0.365199	-0.171104	0.0970477	-1.37779	0.0970477	-0.439256	-1.24371	-0.707407	-0.975559	-0.573331	-0.30518	0.767427	-0.30518	1.30373	1.43781	-0.0370281	0.365199	0.499275	-0.171104	-0.573331	1.30373	-0.171104	1.30373	0.0970477	-0.573331	0.499275	-1.24371	-0.841483	-0.975559	-1.37779	-0.171104	-0.0370281	-1.10963	-0.573331	-2.45039	-0.573331	-0.439256
DB08236	-0.806997	-0.806997	-0.0238229	-0.0238229	-1.00279	0.759351	0.367764	-1.19858	-0.0238229	-0.0238229	-0.219616	-0.41541	1.15094	0.367764	0.367764	-0.806997	-0.0238229	-0.41541	-0.611204	-0.219616	-0.611204	-0.0238229	-1.00279	0.171971	-1.00279	0.955145	0.759351	0.563558	0.955145	-0.219616	-0.219616	0.171971	-0.0238229	-0.0238229	-1.59017	-0.0238229	-0.219616	-1.98176	-0.219616	-0.611204	-0.611204	-1.19858	0.171971	-0.611204	-0.611204	-0.219616	-5.70184	-0.219616	-0.41541
DB04409	-0.281332	-0.879619	-1.67734	-0.281332	-0.879619	0.316955	0.516384	-0.879619	-0.0819028	-1.67734	-0.879619	0.516384	1.71296	-0.0819028	-0.480761	-0.281332	0.516384	0.117526	-1.47791	-0.480761	-0.281332	0.117526	0.316955	0.117526	-0.68019	0.715814	-0.0819028	-0.0819028	0.715814	0.117526	0.117526	0.117526	0.316955	-0.281332	-1.47791	0.117526	-0.281332	1.11467	0.117526	-0.68019	-0.281332	-0.0819028	-0.0819028	0.316955	-0.480761	0.316955	-6.46363	-0.0819028	-0.281332
lutein	-0.867858	-0.5371	0.289794	-0.702479	-1.19862	0.785931	-0.371721	-1.36399	-0.702479	-0.0409637	0.455173	0.289794	0.455173	-0.371721	-0.206343	-1.36399	0.785931	-0.0409637	-0.5371	-0.5371	-1.03324	0.124415	0.124415	0.951309	-0.206343	1.28207	0.785931	0.124415	-0.206343	0.620552	-0.0409637	-0.0409637	1.11669	0.124415	-3.6793	0.455173	-0.867858	-0.206343	-0.702479	-0.5371	-0.867858	-0.5371	-0.371721	0.455173	-1.03324	0.124415	-4.67157	-0.702479	-0.371721
arginine pca	0.15702	-1.25893	-0.975741	-1.11734	-0.692551	-0.267765	-0.409361	-0.975741	-0.267765	-0.834146	-1.11734	0.298615	1.43138	0.15702	-0.550956	-0.267765	1.14819	0.0154249	-0.409361	0.0154249	-0.550956	-0.550956	0.15702	0.44021	-0.267765	1.00659	-0.12617	0.298615	0.15702	-0.834146	-0.12617	-0.834146	0.298615	-0.550956	-3.94924	0.864996	-0.267765	0.44021	0.581806	-1.40053	0.298615	-1.68372	-0.834146	0.723401	-0.834146	-0.409361	-4.23243	0.298615	-0.267765
crolibulin	-1.06233	-0.02846	0.316165	-0.373085	-1.06233	0.143852	-0.545397	-1.06233	-0.545397	-0.200773	1.17773	-0.200773	-0.373085	-0.200773	-0.890022	-1.23465	-0.200773	-0.02846	-0.373085	-0.200773	-0.545397	-0.545397	0.316165	0.833102	-0.02846	0.833102	0.833102	0.833102	0.488477	0.488477	0.316165	0.143852	0.833102	0.143852	-4.16396	0.316165	-0.71771	-3.81933	-1.40696	0.143852	-1.06233	-0.200773	0.143852	0.316165	-0.545397	0.488477	-5.71477	-0.373085	-0.200773
DB02906	0.926025	-0.865653	-0.148982	0.80658	-0.0295366	0.448244	1.40381	0.687134	0.209354	0.209354	-0.387872	-0.148982	-0.0295366	0.687134	0.448244	1.16492	0.209354	-0.746208	0.448244	-0.268427	0.80658	-0.507317	1.6427	0.0899086	0.448244	-0.268427	-1.10454	0.0899086	0.448244	1.16492	0.0899086	-0.0295366	-0.985098	-0.507317	-3.25456	-0.0295366	0.80658	-3.49345	1.52325	0.687134	1.04547	1.40381	-0.0295366	0.448244	0.328799	0.926025	-4.32956	0.687134	0.328799
DB02704	-0.459018	-0.829711	-0.459018	-0.644365	-0.644365	0.282367	-0.0883259	-0.644365	-0.459018	-0.644365	0.467713	-0.829711	-1.38575	-0.0883259	-0.829711	-0.829711	0.653059	-0.273672	-0.0883259	-0.644365	-0.829711	0.282367	-0.0883259	0.467713	-0.829711	1.2091	1.2091	-0.459018	-0.829711	0.467713	-0.644365	-0.273672	-0.273672	-0.644365	-5.83406	-0.0883259	-0.273672	-4.53664	0.282367	-0.644365	-0.644365	-0.0883259	-0.829711	0.653059	-0.644365	0.0970203	-6.94614	-0.829711	-0.644365
sulbenicillin	-0.762051	-1.10561	0.268639	-0.246706	-1.10561	0.955765	0.440421	-1.2774	-0.418488	-0.418488	-0.0749243	0.783984	0.783984	0.0968573	0.268639	-0.762051	0.440421	-0.0749243	-1.10561	-0.246706	-0.762051	-0.590269	0.783984	-0.762051	-0.590269	0.783984	0.268639	0.440421	0.268639	0.0968573	-0.0749243	0.0968573	0.783984	-0.246706	1.64289	-0.0749243	-0.418488	1.81467	-0.0749243	-0.933832	-0.590269	-0.0749243	-0.0749243	1.12755	-1.10561	0.0968573	-3.33878	-0.0749243	0.268639
cra_17693	-1.06049	-0.580451	-0.100412	-0.100412	-1.38052	1.33971	-0.100412	-1.54053	-0.260425	0.379627	0.059601	-0.100412	0.859666	-0.260425	0.53964	-1.2205	0.059601	-0.420438	-0.900477	-0.740464	-1.06049	-0.260425	0.219614	1.17969	-0.580451	0.859666	0.859666	0.859666	0.219614	1.01968	-0.100412	0.059601	0.859666	0.059601	-0.420438	0.219614	-0.580451	4.21994	-1.2205	-0.900477	-0.900477	-1.2205	-0.420438	0.059601	-0.900477	-0.420438	-0.100412	-0.260425	-0.900477
DB08531	1.08479	-0.646059	0.0751283	-0.790296	0.0751283	-0.790296	-0.357584	0.652078	-0.213346	-0.790296	-0.646059	0.363603	-0.357584	0.940553	-0.357584	0.796315	0.796315	-0.646059	0.0751283	-0.0691091	0.507841	0.219366	1.22903	-1.51148	0.363603	-0.357584	-0.790296	-0.357584	0.507841	-0.790296	0.0751283	-1.07877	-0.646059	-1.36725	-4.10776	-0.357584	0.796315	-4.82894	1.22903	-0.0691091	0.796315	1.08479	-0.213346	1.5175	0.0751283	0.652078	-6.12708	0.507841	0.507841
DB08542	0.280813	-1.00877	-0.456093	-0.456093	-0.824546	0.649266	-1.00877	-0.271866	-0.0876397	-1.56145	-0.456093	0.833493	1.20195	0.46504	-1.00877	-0.271866	0.649266	-0.456093	-0.824546	-0.640319	-0.0876397	-0.824546	1.38617	0.280813	0.280813	1.01772	-0.456093	-0.0876397	0.649266	0.0965868	0.46504	-0.456093	0.46504	-0.824546	-4.32485	0.46504	-0.271866	-3.58794	0.0965868	-0.456093	0.0965868	-0.271866	-0.456093	1.20195	-0.456093	0.833493	-6.53557	0.649266	0.0965868
DB12514	-1.24256	-0.144769	0.587089	0.22116	-0.693662	-0.144769	0.22116	-0.693662	-0.510698	-0.693662	0.953018	-0.327733	-0.876627	-0.144769	-0.327733	-1.05959	0.0381958	0.0381958	-0.510698	0.0381958	-0.876627	0.22116	-0.144769	0.770054	-0.693662	1.13598	1.31895	0.587089	0.22116	0.953018	-0.144769	0.22116	0.0381958	0.587089	-2.34034	0.0381958	-0.327733	-4.71888	-0.510698	-0.327733	-1.24256	0.404125	0.22116	0.404125	-0.693662	0.22116	-6.54853	-1.05959	0.0381958
DB08747	0.147316	-0.700192	0.147316	-0.022186	-1.0392	0.486319	-0.022186	-0.361189	-0.361189	-0.361189	-0.361189	0.825322	1.67283	0.147316	0.316817	-0.191687	0.994823	-0.869694	-0.191687	-0.700192	0.147316	-0.191687	1.50333	0.147316	0.316817	0.825322	-0.022186	-0.191687	-0.869694	0.65582	0.486319	-0.530691	0.825322	-1.0392	-0.530691	0.65582	-0.191687	-0.022186	-0.361189	0.316817	0.147316	0.486319	0.147316	0.994823	-0.022186	0.825322	-4.93773	0.486319	0.316817
DB01434	0.637036	-0.522898	0.202061	-0.377906	-0.522898	0.637036	-0.957873	0.0570688	0.0570688	-0.377906	0.0570688	0.782027	0.927019	0.347052	-0.522898	0.202061	1.07201	-0.377906	0.347052	-0.522898	0.347052	-0.812881	1.36199	-0.232915	0.637036	0.492044	-0.812881	0.0570688	0.347052	0.0570688	0.492044	-0.377906	-0.377906	-1.39285	-5.16263	0.347052	0.202061	-4.0027	0.492044	0.0570688	0.782027	0.782027	-0.232915	0.927019	0.0570688	0.927019	-5.88759	0.782027	0.347052
timcodar	-0.804895	-0.598504	-0.598504	-0.185724	-1.01129	1.67179	-0.185724	-1.21768	-0.392114	-0.598504	-0.392114	0.0206668	0.433448	0.0206668	0.433448	-0.804895	0.0206668	-0.392114	-0.804895	-1.01129	-0.392114	-0.392114	0.0206668	1.05262	-0.392114	1.25901	1.25901	-0.598504	0.0206668	0.433448	-0.185724	0.227057	1.05262	0.0206668	4.97404	-0.185724	-0.392114	6.83155	-0.598504	-0.392114	-0.598504	-1.83685	-0.392114	0.0206668	-0.598504	-0.392114	1.67179	-0.185724	-0.804895
4sc-202	-0.717158	-0.615353	-0.00452256	0.300892	-1.22618	1.82797	-0.513548	-1.22618	0.402697	0.504502	-0.309938	0.402697	1.42075	-0.208133	1.52255	-0.513548	0.0972824	-0.717158	-1.22618	-0.818963	-0.411743	-0.818963	0.708112	0.911722	-0.208133	0.911722	0.911722	-0.00452256	-0.513548	0.606307	-0.208133	-1.22618	0.809917	-0.717158	4.4749	-0.615353	-0.309938	4.27129	-0.615353	-1.02257	-0.513548	-1.32799	-0.00452256	0.199087	-0.411743	-0.818963	4.27129	0.0972824	-0.106328
DB04763	0.130568	-0.433675	-0.057513	-0.057513	-0.809836	1.07097	-0.621755	-0.057513	-0.057513	-0.621755	0.318649	0.130568	0.69481	0.318649	-0.057513	-0.057513	0.50673	-0.809836	-0.245594	-0.621755	-0.057513	-0.433675	2.01138	0.318649	0.50673	0.69481	-0.997917	0.130568	0.882891	-0.057513	0.130568	-0.809836	-0.057513	-0.997917	-4.57145	0.130568	0.318649	-4.00721	-0.057513	0.318649	-0.057513	0.130568	0.50673	1.07097	-0.433675	0.69481	-6.26418	0.130568	0.318649
DB03358	-0.959462	-0.797049	-1.28429	-0.309808	-0.797049	0.339846	0.0150187	-1.12188	-0.959462	-2.09636	-0.797049	1.15191	0.502259	0.0150187	-0.959462	-0.959462	0.9895	-0.309808	-1.28429	-0.634635	-0.634635	0.339846	-0.147395	0.827086	-0.147395	1.47674	1.15191	-0.797049	0.177432	0.177432	0.177432	0.0150187	1.31433	0.177432	-1.4467	0.339846	-0.472222	-2.09636	-0.634635	-0.634635	-0.472222	-1.28429	0.0150187	0.0150187	-0.959462	0.339846	-5.66945	-0.634635	0.0150187
belinostat	-0.864818	-0.864818	0.458654	0.679233	-0.423661	0.899811	1.34097	-0.64424	0.458654	1.56155	0.458654	0.0174965	1.34097	0.238075	1.34097	0.0174965	-0.864818	-0.423661	-0.203082	-0.203082	-0.64424	-1.30598	-0.203082	-1.0854	-0.64424	0.679233	1.34097	-0.203082	-0.203082	0.458654	0.0174965	0.679233	0.458654	-0.203082	3.1056	0.458654	0.0174965	-3.07061	0.0174965	0.679233	0.0174965	-1.0854	0.679233	-0.64424	0.0174965	0.0174965	-0.64424	0.238075	0.238075
DB03125	0.707139	-0.323763	0.118052	-0.323763	-0.0292195	0.412596	-0.0292195	0.412596	0.118052	-0.765578	-0.176491	0.265324	1.4435	0.854411	-0.176491	0.412596	1.14895	-0.176491	0.118052	0.265324	0.412596	-0.0292195	0.854411	-0.176491	0.265324	-0.323763	-1.20739	-0.176491	1.14895	-0.765578	0.265324	-0.176491	-0.91285	-0.176491	-6.3619	0.559867	0.854411	-5.331	0.707139	0.118052	0.707139	-0.0292195	0.559867	1.14895	-0.0292195	0.559867	-6.95099	0.854411	0.412596
DB07604	-0.943479	-0.479476	0.21653	-0.711478	-0.943479	0.21653	-0.247474	-0.943479	-0.711478	-0.0154716	0.680534	0.680534	-0.479476	-0.247474	-0.247474	-0.943479	0.448532	-0.0154716	-0.247474	-0.479476	-0.711478	-0.247474	-0.0154716	0.448532	-0.247474	2.07255	1.37654	-0.479476	-0.479476	0.448532	-0.0154716	0.21653	0.448532	-0.247474	1.84054	-0.0154716	-0.479476	1.14454	-0.711478	-0.247474	-0.479476	-0.479476	-0.0154716	0.448532	-0.479476	0.448532	-3.7275	-0.479476	0.21653
DB02827	-1.10031	-0.423806	0.252701	-0.592933	-1.26944	0.421827	-0.423806	-1.10031	-0.0855529	-0.76206	0.590954	0.421827	0.252701	-0.592933	-0.76206	-1.10031	0.252701	0.0835739	-0.25468	-0.423806	-0.931186	-0.423806	0.590954	0.760081	-0.0855529	1.43659	1.09833	-0.423806	-0.25468	0.590954	0.252701	-0.76206	0.252701	-0.0855529	-4.8211	0.252701	-0.592933	-4.99023	-0.931186	-0.592933	-0.931186	0.252701	-0.0855529	0.760081	-0.76206	0.252701	-6.51237	-0.592933	-0.0855529
gdc-0425	-1.03763	0.00738009	-0.410623	-0.619624	-1.24663	0.00738009	-0.619624	-1.24663	-0.619624	-0.410623	0.425383	-0.201621	-0.410623	-0.410623	-1.03763	-1.45563	0.216382	0.216382	-0.410623	-0.619624	-0.828626	-0.201621	-0.619624	1.05239	-0.410623	1.05239	0.634385	0.216382	-0.201621	0.425383	-0.201621	-0.201621	0.843386	-0.201621	-4.59065	0.425383	-0.828626	-2.08263	-1.24663	-0.410623	-1.03763	0.00738009	-0.201621	0.00738009	-0.619624	0.216382	-6.88967	-0.828626	-0.619624
ramiprilat	-1.27927	-0.333348	-0.333348	-0.522532	-1.09008	0.0450185	-0.333348	-1.27927	-0.144165	-0.522532	0.423385	-0.144165	0.0450185	-0.522532	-0.900899	-1.09008	-0.144165	0.234202	-0.144165	-0.522532	-0.900899	-0.900899	-0.333348	1.55849	-0.522532	1.55849	1.55849	0.234202	0.423385	0.612569	0.0450185	0.234202	0.990936	0.0450185	-5.06293	0.612569	-0.711715	-0.333348	-0.900899	-0.333348	-0.711715	-1.27927	-0.522532	-0.333348	-0.711715	0.0450185	-6.19803	-0.522532	-1.09008
ganetespib	-1.0233	-0.463415	0.283105	0.283105	-0.0901551	0.283105	0.469734	-0.650045	-0.0901551	0.469734	0.469734	-0.0901551	0.469734	-0.463415	-0.463415	-0.836674	-0.650045	0.0964747	-0.0901551	-0.0901551	-0.463415	-1.0233	-0.650045	1.40288	0.0964747	0.656364	-0.276785	0.842994	1.58951	0.842994	0.656364	1.21625	1.21625	0.656364	-4.94253	0.842994	-0.463415	-3.26286	-0.836674	0.656364	-0.650045	-0.650045	0.0964747	-0.836674	-0.276785	0.656364	-6.6222	-0.0901551	-1.0233
terconazole	-0.912426	-0.557861	0.683117	-0.380578	-1.44427	1.03768	-0.380578	-1.44427	-0.0260132	-0.0260132	0.328552	-0.203296	1.56953	-0.0260132	0.505834	-0.912426	0.860399	-0.557861	-0.380578	-0.203296	-0.735143	0.328552	0.151269	0.860399	-0.203296	1.39225	1.21496	-0.912426	-1.44427	0.328552	0.505834	-0.557861	0.328552	-0.557861	-0.912426	0.328552	-0.380578	2.98779	-0.912426	-0.912426	-0.557861	-1.26699	-0.0260132	0.860399	-0.557861	-0.735143	-2.68525	-0.0260132	-0.0260132
azd8529	-1.4108	-0.261216	-0.452813	-0.261216	-1.4108	0.696769	-0.0696193	-1.4108	-0.261216	-0.452813	0.313575	-0.261216	1.27156	-0.261216	-0.261216	-1.2192	0.121978	0.505172	-0.64441	-0.261216	-0.836007	-0.452813	-0.836007	0.888366	-0.64441	0.888366	1.07996	1.27156	1.07996	1.07996	0.121978	0.888366	-0.0696193	0.505172	0.696769	0.888366	-0.64441	-1.4108	-1.2192	-0.64441	-0.836007	-0.452813	0.121978	-0.452813	-0.64441	-0.261216	-2.94357	-0.452813	-0.836007
prx-07034	0.474636	-0.663652	-1.15149	0.149411	-0.338427	0.637249	0.637249	-0.663652	0.312024	-0.338427	-1.3141	0.474636	1.45031	1.12509	0.474636	0.312024	0.474636	-0.175814	-0.988878	-0.175814	0.474636	-0.663652	0.474636	0.312024	0.149411	-0.338427	-0.663652	0.637249	1.45031	-0.338427	-0.175814	-0.50104	-0.0132016	-0.826265	-3.59068	0.312024	0.637249	-1.47672	0.474636	-0.663652	0.799862	-1.3141	-0.0132016	0.799862	-0.338427	-0.0132016	-4.24113	0.799862	0.312024
DB04083	0.443985	0.266879	-0.0873334	0.266879	-0.0873334	0.266879	0.266879	0.0897726	0.0897726	0.266879	0.266879	-0.0873334	0.443985	0.266879	-0.618652	0.0897726	0.0897726	0.266879	0.266879	0.0897726	0.443985	-0.795758	0.266879	0.443985	0.266879	-0.0873334	-1.32708	0.621091	0.975303	0.798197	0.0897726	0.798197	-0.264439	-0.0873334	-6.64026	0.975303	0.0897726	-6.28604	0.266879	0.443985	0.0897726	0.621091	0.266879	0.443985	0.0897726	0.975303	-7.70289	0.798197	-0.264439
DB03112	-0.835083	-0.251077	-0.54308	-0.397078	-1.12709	0.478931	-1.12709	-1.12709	-0.54308	-0.981085	0.33293	1.06294	0.33293	-0.105075	-0.689081	-0.981085	0.624933	-0.689081	-0.835083	-0.251077	-0.397078	-1.12709	1.35494	1.06294	0.33293	1.35494	0.186928	-0.689081	-0.251077	-0.251077	-0.689081	-1.12709	1.06294	0.0409264	-4.04712	0.478931	-0.251077	-3.60911	-1.12709	-0.397078	-0.689081	-0.397078	0.186928	0.916936	-0.689081	0.624933	-5.21513	-0.105075	0.0409264
DB07204	-0.301178	-1.2861	0.0271294	-1.12195	-0.957792	-0.137024	0.0271294	-1.12195	-0.465331	-1.2861	-0.957792	0.51959	1.34036	0.191283	-0.957792	-0.793638	1.01205	-0.793638	-0.793638	-0.793638	-0.629485	0.683744	-0.137024	0.355437	0.0271294	1.66867	0.0271294	-0.629485	-0.301178	-0.793638	0.0271294	-0.957792	0.51959	-0.793638	-3.58425	0.191283	-0.465331	3.80266	-0.137024	-0.957792	-0.137024	-1.12195	-0.793638	0.847897	-0.793638	0.191283	-3.09179	-0.301178	-0.137024
tedatioxetine	-0.494977	-1.24584	0.443601	-1.24584	-0.682692	-0.870408	-0.119545	-1.24584	-0.494977	-1.05812	-0.307261	0.255886	0.0681701	-0.119545	-1.43355	-0.870408	1.00675	-0.682692	-0.494977	-0.307261	-0.870408	0.0681701	-0.494977	0.0681701	-0.119545	1.75761	0.0681701	-0.494977	-0.119545	-0.870408	-0.307261	-0.682692	0.443601	-0.119545	-5.93873	0.443601	-0.494977	1.00675	-0.119545	-1.05812	-0.307261	-0.870408	-0.682692	0.631317	-0.870408	0.0681701	-5.37558	-0.494977	-0.119545
quinagolide	-1.42644	-0.0262844	0.373761	-0.0262844	-0.226307	0.373761	-0.0262844	-0.626352	-0.0262844	-0.0262844	1.17385	-1.22642	-0.42633	-0.626352	-0.226307	-0.826375	-1.0264	-0.0262844	0.373761	-0.626352	-0.826375	-0.0262844	-1.0264	1.17385	-0.226307	1.17385	0.573784	0.573784	0.573784	0.773806	0.373761	0.973829	0.573784	0.773806	-3.82672	0.373761	-0.42633	-4.42678	-0.826375	0.573784	-0.826375	-1.22642	-0.0262844	-1.42644	-0.226307	0.373761	-6.42701	-0.626352	-1.22642
ribociclib	0.151682	-1.04477	0.664445	0.151682	-0.702923	0.664445	0.664445	-0.873844	0.493524	0.151682	-0.873844	0.664445	2.54458	0.493524	0.835366	-0.019239	0.493524	-0.702923	-1.04477	-0.19016	-0.019239	0.151682	0.151682	-0.19016	0.151682	1.00629	-0.361081	-0.532002	-0.361081	-0.532002	0.493524	-1.04477	0.322603	-0.532002	-2.41213	-0.019239	-0.019239	3.91195	0.151682	-0.702923	0.322603	-1.38661	0.151682	1.00629	-0.19016	-0.019239	1.00629	0.493524	0.151682
DB13983	-0.0256287	-0.995444	-0.607518	-0.413555	-0.801481	0.55626	-0.219592	-0.413555	-0.801481	-1.7713	-0.995444	0.944186	-0.607518	0.362297	-0.995444	-0.219592	0.750223	-0.607518	-0.801481	-1.18941	-0.219592	0.168334	0.55626	0.168334	-0.0256287	1.13815	0.362297	-0.607518	-0.0256287	0.750223	-0.413555	-0.801481	0.750223	-0.995444	-0.801481	-0.413555	-0.219592	-1.96526	0.362297	-0.219592	-0.413555	0.944186	-0.413555	0.55626	-0.607518	0.944186	-6.81433	-0.0256287	0.55626
DB08561	-0.265132	-0.874793	-0.468352	-0.061911	-0.468352	0.547751	0.34453	-0.671573	-0.061911	-0.468352	-0.265132	-0.468352	1.56385	-0.061911	-0.468352	-0.468352	0.547751	-0.671573	-0.061911	-0.468352	-0.061911	-0.468352	-0.468352	1.15741	0.141309	0.954192	-0.265132	0.547751	1.15741	0.141309	-0.061911	0.34453	0.141309	0.141309	-6.97141	0.750971	-0.265132	-4.32954	-0.061911	0.141309	-0.265132	-0.671573	-0.265132	-0.874793	-0.468352	0.547751	-7.98751	0.141309	-0.874793
DB07164	0.559452	-0.287336	0.0755732	0.438482	-0.529276	0.0755732	0.438482	0.0755732	0.559452	0.196543	-0.529276	0.438482	1.52721	0.438482	0.317513	0.559452	0.922361	-0.529276	-0.166366	0.196543	0.317513	-0.0453965	0.922361	-0.650245	0.317513	-0.0453965	-1.618	1.1643	1.28527	-0.529276	0.438482	-1.01315	-1.13412	-0.892185	-3.31158	0.0755732	0.680422	-3.31158	0.801392	-0.0453965	0.317513	0.559452	0.559452	0.680422	0.196543	0.438482	-4.52128	0.680422	0.801392
levamlodipine	-1.45258	-0.423337	0.0912859	-0.0802549	-1.45258	0.605908	-0.251796	-1.62412	-0.0802549	-0.0802549	0.777449	-0.937959	-0.0802549	-0.423337	0.262827	-1.28104	-0.251796	-0.423337	-0.937959	-0.594877	-1.1095	0.0912859	-0.423337	0.94899	-0.937959	1.46361	1.63515	-0.251796	-0.423337	0.0912859	-0.423337	-0.251796	0.262827	0.0912859	1.12053	0.0912859	-0.594877	0.0912859	-1.28104	-0.594877	-1.1095	-0.937959	-0.251796	-0.0802549	-0.766418	-0.423337	-3.68261	-0.937959	-0.766418
irx-5183	-0.521092	-0.694639	-1.04173	0.173098	-1.04173	1.21438	-0.347544	-1.38883	-0.173997	-0.694639	-0.347544	-0.000449279	1.04084	0.520193	0.520193	-0.694639	-0.000449279	-0.521092	-1.21528	-0.694639	-0.521092	-0.868187	0.693741	0.867288	-0.000449279	0.693741	0.346646	0.693741	0.693741	0.346646	-0.000449279	0.173098	1.21438	-0.521092	-2.25657	0.520193	-0.347544	2.25567	-0.521092	-0.521092	-0.521092	-1.73592	-0.000449279	0.520193	-0.694639	-0.173997	-6.07461	0.520193	-0.173997
DB00353	-0.569749	-1.0329	0.0477842	-0.878516	-1.18728	0.665318	-0.415366	-1.18728	-0.260982	-1.0329	-1.34167	0.819701	1.746	-0.415366	-0.260982	-0.724132	1.28285	-0.878516	-1.0329	-1.0329	-0.569749	0.356551	-0.106599	0.819701	-0.106599	1.746	-0.260982	-0.260982	0.0477842	-0.106599	0.0477842	-0.724132	1.12847	-0.260982	0.356551	0.0477842	-0.569749	5.60558	-0.415366	-1.0329	-0.106599	-1.49605	-0.724132	0.0477842	-0.724132	-0.415366	1.12847	-0.260982	-0.106599
nepadutant	-1.11375	-0.598373	-0.984902	-0.598373	-1.50027	0.561216	-0.598373	-1.50027	-0.598373	-1.75796	-0.211843	1.33427	0.818902	-0.211843	-0.984902	-1.24259	0.432372	-0.0830002	-1.50027	-0.340687	-0.984902	0.0458429	0.0458429	0.432372	-0.46953	1.59196	1.33427	-0.340687	0.690059	0.0458429	-0.211843	-0.727216	1.07659	-0.0830002	0.432372	0.174686	-0.727216	-0.46953	-1.24259	-0.984902	-1.24259	-0.46953	0.0458429	0.561216	-1.11375	-0.0830002	-4.07714	-0.727216	0.174686
hispidulin	-0.367931	-0.367931	0.217297	0.0222205	-0.172855	0.0222205	0.412372	0.0222205	0.0222205	-0.172855	0.607448	-0.367931	-1.14824	0.217297	-0.953159	-0.172855	-0.172855	-0.172855	0.412372	-0.367931	-0.172855	-0.563007	0.0222205	0.607448	-0.172855	0.607448	0.0222205	0.607448	0.802524	0.412372	-0.172855	0.217297	0.0222205	0.0222205	-6.41529	0.412372	0.217297	-6.80544	0.217297	0.607448	-0.367931	0.607448	-0.172855	-0.563007	0.0222205	0.9976	-8.17097	-0.367931	-0.367931
neratinib	-1.05239	-0.559185	-0.723585	-0.230385	-1.38119	1.08482	-0.723585	-1.38119	-0.230385	-0.723585	-0.723585	0.920416	1.57802	-0.230385	-0.0659847	-1.05239	0.427215	-0.0659847	-1.21679	-0.723585	-0.723585	-0.0659847	-0.0659847	1.08482	-0.394785	1.24922	1.08482	-0.0659847	0.427215	0.591616	-0.394785	-0.559185	1.08482	-0.230385	4.70162	0.0984153	-0.230385	5.03042	-0.887985	-1.05239	-0.723585	-1.54559	-0.0659847	-0.230385	-1.05239	-0.723585	1.57802	-0.394785	-0.230385
DB01659	0.0045144	-1.35785	-0.336076	-0.506371	-1.18755	0.85599	-0.336076	-0.846961	0.174809	-0.846961	-1.01726	1.02628	2.21835	-0.165781	0.174809	-0.336076	1.36688	-1.01726	-1.18755	-1.01726	-0.336076	0.174809	0.85599	0.174809	-0.165781	0.85599	-0.676666	-0.506371	-0.506371	-0.165781	-0.165781	-1.52814	0.345105	-1.18755	1.70747	-0.165781	0.0045144	5.11337	0.0045144	-1.18755	0.174809	-0.336076	-0.506371	0.685695	-0.676666	-0.506371	1.02628	0.174809	0.5154
DB03512	0.204891	-1.07637	-0.344221	-0.527259	-0.344221	-1.07637	0.570966	-0.527259	0.0218538	-1.25941	-0.527259	0.204891	1.12008	0.204891	-1.44245	-0.344221	0.937041	-1.07637	-0.527259	0.0218538	-0.161184	-0.344221	0.387929	-0.893333	0.387929	0.570966	-1.62548	-0.710296	0.570966	-1.44245	0.387929	-0.344221	0.387929	-0.344221	-6.75053	0.570966	0.387929	-4.37105	0.204891	-0.161184	0.0218538	-0.161184	-0.344221	0.570966	-0.344221	1.30312	-7.29964	0.0218538	0.0218538
DB07165	-0.943814	-0.627534	0.479448	-0.943814	-1.10195	-0.469393	-0.469393	-0.785674	-0.627534	-0.311253	0.795729	0.163168	0.163168	0.00502734	-0.627534	-1.10195	0.321308	-0.469393	0.00502734	-0.627534	-1.10195	0.163168	0.00502734	0.637588	-0.311253	1.58643	1.11201	0.00502734	0.00502734	0.321308	-0.153113	-0.311253	0.163168	-0.311253	-2.20894	0.321308	-0.469393	-3.15778	-0.627534	-0.469393	-0.785674	0.163168	0.00502734	0.795729	-0.785674	0.163168	-5.52988	-0.627534	0.163168
DB04697	-1.46096	-0.237096	-0.0331195	-0.441073	-0.849026	-0.237096	-0.0331195	-1.053	-0.237096	-0.237096	0.782787	-0.441073	0.170857	-0.237096	-0.441073	-1.25698	-0.645049	-0.237096	-0.441073	-0.237096	-0.849026	-0.0331195	-0.645049	1.39472	-0.441073	1.19074	1.39472	0.374834	0.986763	0.374834	0.170857	0.170857	0.170857	0.782787	-3.50072	0.374834	-0.441073	-4.5206	-1.25698	0.170857	-1.053	-0.645049	0.170857	-0.0331195	-0.441073	0.374834	-7.1723	-0.849026	-0.849026
resiquimod	0.502651	-0.726391	-0.11187	-0.419131	-0.880022	0.502651	-0.726391	-0.2655	0.195391	-0.419131	-0.726391	1.11717	1.73169	0.349021	0.502651	0.195391	1.42443	0.0417603	-0.419131	-0.2655	0.195391	-0.11187	0.502651	-0.419131	0.0417603	0.502651	-0.419131	-0.2655	-0.11187	-0.419131	0.502651	-0.726391	-0.2655	-1.03365	-3.18448	0.195391	0.195391	-0.726391	0.502651	-0.419131	0.809912	-0.419131	0.502651	0.656282	0.0417603	0.195391	-5.48893	0.502651	1.11717
DB07910	-0.153683	-0.783615	-0.153683	0.476249	-0.573638	-0.153683	0.056294	-0.153683	0.476249	0.476249	0.266271	-0.363661	2.15607	0.056294	-0.363661	-0.153683	0.056294	-0.993593	0.476249	-0.363661	0.056294	-0.783615	0.056294	1.10618	0.266271	0.896203	-0.783615	0.056294	0.896203	0.686226	-0.153683	0.686226	-0.363661	0.056294	-6.453	0.686226	0.056294	-4.98316	0.056294	0.686226	0.266271	0.476249	0.686226	-0.573638	0.056294	0.686226	-7.29291	0.686226	-0.153683
DB09067	-0.752887	-0.916055	-1.24239	-0.263381	-1.40556	0.878798	-0.589718	-1.24239	0.226124	-0.916055	-0.752887	0.226124	1.3683	-0.100213	0.389293	-0.589718	-0.100213	-0.589718	-1.56873	-0.589718	-0.42655	-0.42655	0.062956	0.878798	-0.589718	1.04197	0.878798	-0.42655	0.552461	0.226124	-0.100213	-1.07922	0.71563	-0.263381	5.28435	-0.263381	-0.100213	3.979	-0.589718	-0.916055	-0.42655	-1.40556	0.062956	0.226124	-0.752887	-0.589718	-0.589718	-0.263381	-0.100213
DB07010	-1.42701	-0.300616	0.182126	0.503954	-1.58793	0.986696	0.34304	-1.90976	0.0212119	0.503954	0.986696	-0.300616	0.664868	-0.622444	0.503954	-1.42701	0.0212119	0.182126	-0.944272	-0.622444	-1.10519	-0.139702	-0.783358	0.825782	-0.783358	1.14761	1.63035	0.0212119	-0.300616	0.825782	-0.300616	0.182126	0.664868	0.182126	-0.622444	0.34304	-0.944272	0.34304	-0.783358	-0.783358	-1.2661	-1.2661	-0.139702	-0.300616	-0.783358	-0.622444	-4.32347	-0.622444	-0.622444
DB13985	-1.38575	-0.355495	-0.355495	-0.149444	-1.1797	0.468708	-0.355495	-1.79785	-0.149444	-0.561545	0.0566069	0.262658	0.468708	-0.149444	-0.561545	-1.5918	0.0566069	-0.149444	-1.1797	-0.149444	-0.973647	0.262658	-0.767596	1.08686	-0.561545	1.29291	1.08686	0.0566069	0.468708	0.674759	0.0566069	-0.149444	0.674759	0.262658	2.32316	0.262658	-0.767596	0.468708	-1.38575	-0.767596	-1.1797	-1.1797	0.0566069	0.468708	-0.767596	-0.561545	-4.88861	-0.767596	-0.149444
DB08389	-1.33752	-0.320557	0.442161	0.442161	-0.829036	0.696401	-0.0663176	-1.08328	0.187922	0.442161	0.696401	-1.08328	1.20488	-0.574797	0.187922	-1.08328	-0.829036	-0.574797	-0.574797	-0.574797	-0.829036	-0.320557	-0.574797	1.20488	-0.320557	1.20488	1.20488	1.45912	0.95064	0.95064	0.187922	0.696401	0.442161	0.442161	-2.35447	0.187922	-0.574797	1.45912	-1.08328	0.187922	-1.08328	-0.829036	-0.0663176	-0.574797	-0.574797	-0.320557	-2.86295	-0.574797	-1.33752
pentetreotide	-1.06702	-0.540149	-1.06702	-0.364525	-1.06702	-0.0132759	-0.540149	-1.24265	-0.364525	-1.06702	-0.1889	0.513597	0.864845	0.162348	-0.891397	-1.24265	-0.1889	-0.1889	-1.06702	-0.540149	-0.891397	-0.1889	-0.715773	1.39172	-0.364525	1.56734	1.91859	0.337973	0.513597	0.337973	-0.0132759	-0.364525	1.21609	-0.1889	1.91859	0.162348	-0.540149	2.44546	-0.891397	-0.891397	-0.891397	-1.59389	-0.0132759	-0.1889	-0.891397	-0.364525	-4.05263	-0.715773	-0.1889
lynestrenol	-0.844158	-0.0789064	0.112406	0.303719	-0.270219	0.686345	-0.0789064	-0.270219	0.495032	0.686345	1.06897	-1.03547	-0.844158	-0.461532	-0.652845	-0.461532	-0.461532	-0.270219	0.686345	-0.270219	-0.270219	-1.4181	-0.0789064	0.686345	0.112406	0.877658	-0.270219	0.686345	0.495032	0.495032	0.495032	0.495032	0.495032	0.112406	-6.0096	0.877658	0.112406	-5.24435	-0.461532	0.686345	-0.270219	-0.0789064	-0.0789064	-0.844158	0.112406	0.686345	-6.58354	0.112406	-1.03547
DB03503	0.193072	-0.938756	-0.750118	-0.750118	-0.938756	-0.56148	-0.938756	-0.56148	-0.184204	-1.88195	0.00443418	0.00443418	0.758986	0.570348	-1.50467	-0.372842	0.38171	-0.750118	-0.56148	-0.372842	-0.372842	0.38171	0.00443418	0.758986	-0.56148	1.3249	1.3249	0.570348	0.570348	0.00443418	-0.372842	-0.56148	-0.56148	-0.750118	-5.08879	0.193072	-0.184204	-3.95696	0.38171	-0.750118	0.00443418	-0.184204	-0.184204	0.758986	-0.750118	-0.372842	-7.91836	-0.184204	0.193072
modimelanotide	-1.03672	-0.655175	-0.273627	-0.655175	-1.2275	-0.0828525	-0.273627	-1.03672	-0.464401	-1.60904	0.48947	0.298696	0.298696	0.298696	-1.03672	-1.2275	0.298696	-0.464401	-0.655175	-0.655175	-0.845949	-0.273627	-0.845949	0.680244	-0.655175	1.25257	1.44334	-0.655175	0.680244	-0.273627	-0.464401	-0.845949	0.680244	0.298696	-3.32601	0.298696	-0.0828525	-3.89833	-0.655175	-0.464401	-1.2275	-0.655175	0.298696	0.298696	-1.03672	0.298696	-7.52304	-0.845949	0.298696
padeliporfin	-1.43473	-0.236037	0.620175	-0.0647944	-1.26349	0.620175	-0.0647944	-1.43473	-0.407279	0.791417	0.96266	-0.578521	-0.578521	-0.749764	0.448933	-1.26349	-0.0647944	-0.407279	-0.749764	-0.407279	-1.09225	0.106448	0.106448	1.30514	-0.578521	0.96266	1.30514	0.448933	-0.236037	0.96266	0.106448	-0.236037	0.448933	0.27769	2.84633	-0.236037	-0.749764	3.18881	-1.26349	-0.578521	-1.26349	-0.407279	-0.236037	0.27769	-0.749764	-0.407279	-1.09225	-0.921006	-0.921006
DB07991	-0.768639	-0.768639	-0.233229	-0.0547589	-1.12558	1.01606	-0.590169	-1.30405	-0.233229	-0.590169	-0.0547589	-0.233229	-0.233229	-0.411699	-0.233229	-0.947109	-0.411699	-0.590169	-0.768639	-0.947109	-0.590169	-0.233229	0.302181	1.373	0.123711	1.19453	1.01606	-0.233229	-0.590169	0.837591	-0.233229	-0.947109	1.01606	-0.768639	0.837591	-0.0547589	-0.590169	2.80076	-0.947109	-0.590169	-1.12558	-0.768639	-0.590169	0.123711	-0.768639	-0.0547589	-4.51651	-0.233229	-0.768639
DB07630	-1.17228	-0.684858	-0.197436	-0.197436	-1.49723	0.452461	-0.35991	-1.49723	-0.35991	-0.35991	0.289987	-0.35991	0.127513	-0.0349613	-0.0349613	-1.17228	-0.35991	-0.684858	-1.33476	-0.684858	-1.00981	0.289987	-0.197436	0.614936	-0.684858	1.26483	1.26483	0.289987	0.127513	0.614936	-0.197436	-0.0349613	0.939884	-0.0349613	3.53947	-0.197436	-0.684858	1.75226	-1.17228	-0.522384	-1.17228	-1.00981	-0.197436	0.452461	-0.847333	-0.522384	-2.47207	-0.522384	-0.522384
DB13925	-1.4263	-0.127663	-0.344103	-0.127663	-1.20986	0.305217	-0.344103	-1.64274	-0.127663	-0.560543	0.305217	0.305217	0.521657	-0.127663	-0.560543	-1.4263	0.0887769	0.0887769	-1.20986	-0.127663	-0.993423	0.305217	-0.776983	0.954537	-0.560543	1.17098	0.954537	0.305217	0.521657	0.738097	0.0887769	-0.127663	0.521657	0.521657	1.8203	0.305217	-0.776983	-0.560543	-1.4263	-0.776983	-1.20986	-0.993423	0.305217	0.521657	-0.776983	-0.344103	-5.53866	-0.776983	-0.127663
DB01441	-0.315615	-0.761909	-0.16685	-1.2082	-1.05944	0.428209	-0.910674	-0.613144	-0.0180853	-1.35697	-0.46438	0.874503	1.61833	-0.315615	-0.46438	-0.315615	1.3208	0.130679	-0.46438	-0.761909	-0.46438	0.428209	0.130679	1.02327	-0.613144	1.46956	-0.315615	-0.16685	0.279444	-0.315615	0.130679	-0.761909	-0.315615	-0.46438	-4.1835	-0.0180853	0.130679	-2.39832	-0.0180853	-0.910674	0.576974	-1.35697	-0.315615	0.279444	-0.46438	-0.315615	-5.81991	-0.46438	0.428209
DB16085	-1.15996	-0.210484	0.169307	-0.0205882	-0.970066	-0.0205882	-0.78017	-1.15996	-0.210484	-0.590275	0.738994	0.359203	-0.78017	-0.78017	-0.400379	-0.970066	0.169307	-0.210484	-0.210484	-0.590275	-0.78017	-0.210484	0.359203	1.11878	-0.210484	1.68847	0.928889	-0.210484	-0.400379	0.549098	-0.0205882	-0.0205882	0.169307	0.169307	-3.05892	0.169307	-0.590275	-4.76798	-1.15996	-0.210484	-0.78017	0.169307	-0.400379	-0.0205882	-0.400379	0.169307	-5.33766	-0.590275	-0.210484
pexiganan	-0.896067	-0.537529	-1.07534	-0.35826	-1.43387	0.358817	-0.178991	-1.61314	-0.35826	-1.25461	-0.35826	1.07589	0.896624	-0.178991	-0.537529	-1.25461	0.538086	-0.178991	-1.43387	-0.35826	-0.896067	-0.178991	-0.178991	0.179548	-0.537529	1.07589	1.6137	-0.178991	0.358817	0.358817	-0.35826	-0.537529	0.717355	-0.178991	3.9442	0.179548	-0.537529	2.15151	-1.07534	-1.07534	-0.896067	-0.716798	-0.178991	0.179548	-0.896067	-0.537529	-5.01926	-0.35826	-0.178991
terguride	-1.00404	-0.699831	-0.0914028	-0.851938	-1.30826	0.821239	-1.15615	-1.46037	-0.24351	-0.851938	-0.24351	0.517025	0.517025	-0.395617	-0.0914028	-1.00404	0.212811	-0.395617	-1.00404	-0.699831	-0.851938	-0.395617	-0.24351	0.821239	-0.24351	1.12545	0.821239	-0.699831	-0.24351	-0.24351	-0.24351	-1.15615	0.669132	-0.24351	3.10284	-0.0914028	-0.547724	6.14498	-1.00404	-1.15615	-0.699831	-1.91669	-0.547724	0.212811	-1.00404	-0.699831	1.73388	-0.547724	-0.395617
cefodizime	-1.24511	-0.665619	-0.279293	-0.279293	-1.43827	0.300196	-0.0861302	-1.24511	-0.472456	-0.858782	0.107033	0.107033	0.107033	-0.0861302	-0.279293	-1.24511	0.107033	-0.279293	-1.05195	-0.472456	-1.05195	0.300196	-0.279293	0.686522	-0.858782	1.26601	2.03866	0.107033	-0.0861302	0.686522	-0.665619	-0.279293	0.300196	-0.0861302	4.93611	-0.0861302	-0.665619	2.03866	-0.858782	-1.05195	-1.24511	-0.665619	-0.279293	0.107033	-1.05195	-0.665619	-2.59725	-0.858782	-0.279293
ceruletide	-0.635781	-0.312968	-0.635781	0.00984451	-1.28141	0.978283	-0.312968	-0.958594	0.171251	-0.958594	-0.635781	1.3011	1.13969	0.171251	-0.151562	-0.474375	0.816877	0.00984451	-1.60422	-0.151562	-0.312968	-0.635781	0.332657	0.00984451	-0.151562	0.494064	0.00984451	0.494064	1.3011	-0.151562	-0.474375	-1.44281	0.494064	-0.474375	0.494064	-0.312968	0.00984451	-3.7025	-0.474375	-0.797188	-0.797188	-0.151562	0.494064	0.816877	-0.635781	0.171251	-5.15516	-0.151562	0.65547
cefapirin	-1.78938	-0.0139724	0.112843	-0.267603	-1.40894	0.493288	-0.521233	-1.53575	-0.394418	-0.267603	0.620103	0.366473	-0.394418	-0.774863	-0.0139724	-1.53575	-0.267603	0.239658	-0.901678	-0.774863	-1.15531	0.112843	-0.521233	0.620103	-0.901678	1.88825	2.01507	0.112843	-0.267603	1.25418	-0.0139724	-0.140787	1.00055	0.366473	2.90277	-0.140787	-0.774863	0.366473	-1.28212	-0.648048	-1.53575	-0.521233	-0.140787	-0.140787	-0.774863	-0.267603	-3.18435	-1.15531	-0.0139724
abarelix	-0.277798	-0.931795	-1.14979	-0.277798	-1.14979	-0.0597991	-0.0597991	-0.495797	-0.277798	-1.36779	-0.713796	0.812197	0.812197	0.812197	-0.713796	-0.713796	0.594198	-0.277798	-1.36779	-0.495797	-0.495797	-0.0597991	-0.0597991	0.376199	-0.495797	0.812197	1.46619	0.1582	0.594198	0.1582	-0.495797	-0.931795	1.0302	-0.277798	-0.931795	0.1582	0.1582	-4.85578	0.1582	-0.931795	-0.713796	-0.713796	0.376199	0.594198	-0.931795	0.1582	-7.90777	-0.495797	0.594198
gsk-945237	-0.570966	-1.20789	-0.0932758	-0.889426	-1.04866	0.384415	-0.252506	-1.36712	-0.411736	-0.889426	-1.04866	0.225184	1.18057	-0.252506	-0.252506	-0.889426	0.702875	-0.730196	-0.730196	-0.730196	-0.730196	0.0659543	-0.411736	0.543645	-0.252506	1.81749	0.862105	-0.730196	-0.411736	-0.411736	-0.411736	-0.730196	0.862105	0.0659543	-2.16327	0.0659543	-0.570966	5.79824	-0.0932758	-1.20789	-0.252506	-1.52635	-0.570966	0.0659543	-0.889426	-0.411736	-0.411736	-0.411736	-0.252506
abt-510	-0.30283	-0.977944	-1.3155	0.0347275	-1.14672	1.38496	-0.471608	-0.977944	-0.134051	-0.977944	-1.3155	1.0474	1.38496	0.541063	0.372285	-0.134051	0.709842	-0.30283	-1.3155	-0.471608	0.0347275	-0.134051	0.709842	0.541063	-0.30283	0.709842	1.0474	0.0347275	0.372285	0.372285	-0.30283	-1.14672	0.709842	-0.640387	4.25419	-0.30283	0.0347275	3.4103	-0.30283	-0.977944	0.0347275	-1.48428	0.203506	0.372285	-0.640387	-0.640387	3.07274	0.0347275	0.203506
pyrotinib	-1.4638	-0.408801	-0.258088	0.0433398	-1.31308	0.947622	-0.107374	-1.61451	-0.408801	-0.258088	0.194054	0.194054	0.495481	-0.258088	0.0433398	-1.31308	0.646195	0.0433398	-1.01166	-0.258088	-1.01166	0.0433398	-0.107374	0.947622	-0.860943	1.09834	1.55048	0.495481	0.194054	0.796908	-0.107374	0.344767	0.947622	0.646195	-0.559515	0.0433398	-0.559515	0.495481	-1.01166	-0.710229	-1.16237	-1.16237	-0.107374	0.0433398	-0.860943	-0.408801	-3.57379	-0.860943	-0.559515
DB07451	-0.0758294	-0.215259	-1.05184	-0.0758294	-1.19127	0.900178	-0.772977	-0.494118	-0.215259	-1.19127	-0.215259	0.621319	0.342459	0.20303	-0.494118	-0.354689	0.760748	-0.912407	-0.772977	-0.772977	-0.215259	-0.494118	1.73676	0.900178	0.481889	0.760748	-0.354689	-0.494118	0.0636002	0.20303	-0.215259	-1.3307	0.760748	-1.19127	-1.88841	-0.0758294	-0.215259	-1.05184	-0.354689	-0.494118	-0.633548	0.621319	-0.215259	1.03961	-0.494118	0.621319	-5.09529	-0.0758294	0.0636002
DB04055	-1.34486	-0.136851	0.668492	-0.740858	-1.14353	-0.136851	-0.338186	-1.5462	-0.136851	-0.539522	0.467156	0.467156	0.467156	-0.338186	-0.942193	-1.34486	0.265821	0.265821	-0.136851	-0.136851	-0.740858	-0.338186	-0.338186	0.467156	-0.338186	1.07116	0.668492	0.265821	0.668492	0.668492	0.064485	0.467156	0.064485	0.467156	-5.57291	1.07116	-0.539522	-0.136851	-1.14353	-0.136851	-0.942193	0.064485	0.064485	0.064485	-0.740858	0.668492	-6.57959	-0.338186	-0.136851
medrogestone	-0.424459	-0.580891	0.357703	-0.580891	-1.20662	0.670568	-0.737324	-0.893756	-0.424459	-1.51949	0.0448385	0.514136	0.670568	0.201271	-1.05019	-1.05019	0.983433	-0.580891	-0.268026	-0.893756	-0.424459	0.0448385	0.983433	0.514136	0.514136	1.45273	0.201271	-0.737324	-0.580891	-0.111594	0.514136	-0.111594	0.827001	-0.580891	-4.4917	0.514136	-0.737324	-2.45808	-0.737324	0.0448385	-0.580891	-0.424459	-0.268026	0.670568	-0.737324	0.827001	-5.74316	0.0448385	0.0448385
aslan003	-0.303044	-0.779931	0.173843	-0.144082	-1.41578	0.968655	0.173843	-0.779931	-0.144082	-0.620969	0.491768	0.65073	0.809692	0.0148806	0.0148806	-0.462006	0.491768	0.173843	-0.938894	-0.462006	-0.303044	-0.144082	1.28658	0.173843	-0.144082	0.65073	0.65073	0.491768	0.332805	1.12762	-0.303044	-1.09786	0.173843	-0.462006	-2.05163	0.173843	-0.144082	-2.84644	0.0148806	-0.779931	-0.620969	0.968655	0.0148806	1.12762	-0.779931	0.332805	-5.5488	0.173843	0.173843
rotigaptide	-1.41622	-0.76332	-0.436871	-0.110422	-1.25299	0.379252	-0.110422	-1.41622	0.0528025	-0.926545	0.0528025	0.542476	0.868925	0.216027	-0.926545	-1.25299	0.0528025	-0.273647	-0.76332	-0.436871	-1.08977	0.379252	-0.76332	0.705701	-0.600096	1.84827	1.84827	0.216027	0.216027	0.379252	0.216027	-0.273647	0.542476	0.0528025	-1.90589	0.0528025	-0.436871	-4.19104	-0.926545	-0.600096	-0.76332	-1.57944	0.379252	0.216027	-0.76332	-0.110422	-5.00716	-0.76332	-0.110422
anle138b	0.185456	-0.497418	-0.269793	0.413081	-0.269793	0.185456	1.09596	-0.0421685	0.640706	0.413081	-0.0421685	0.185456	1.09596	0.413081	0.413081	0.185456	-0.497418	-0.0421685	-0.497418	-0.269793	-0.0421685	-0.952668	0.185456	-1.18029	0.185456	-0.497418	-0.0421685	0.185456	0.640706	0.413081	0.640706	-0.497418	0.413081	-0.725043	-2.31842	-0.0421685	0.185456	-4.82229	0.413081	0.640706	-0.0421685	0.185456	0.185456	0.185456	0.185456	0.868331	-6.18804	0.413081	-0.0421685
cyclic gmp	-0.967926	-0.611589	1.1701	-0.255251	-0.967926	0.279254	0.81376	-0.967926	-0.43342	0.635592	0.279254	-0.0770828	-0.611589	0.279254	-0.0770828	-0.789757	0.101086	-0.0770828	-0.611589	-0.255251	-0.611589	-0.0770828	-0.43342	-0.255251	-0.789757	0.81376	1.52643	1.34827	0.457423	1.34827	0.279254	0.457423	-0.0770828	-0.0770828	-4.70947	0.101086	-0.43342	-5.42214	-0.0770828	-0.255251	-0.967926	1.1701	0.101086	0.457423	-0.255251	0.457423	-6.49115	-0.789757	0.457423
pf-00610355	-1.14377	-0.417708	0.308352	-0.0546782	-1.5068	0.852897	-0.236193	-1.5068	-0.0546782	-0.0546782	0.308352	0.852897	1.76047	-0.236193	0.308352	-1.14377	0.489867	-0.0546782	-1.14377	-0.599223	-0.962254	-0.0546782	0.126837	0.852897	-0.417708	1.39744	1.03441	-0.417708	-0.417708	0.489867	0.126837	-0.236193	0.852897	0.126837	0.308352	0.126837	-0.417708	-1.68831	-1.14377	-0.599223	-0.780738	-0.780738	0.308352	0.308352	-0.780738	-0.0546782	-5.31862	-0.599223	-0.0546782
DB15246	-1.2816	-0.199588	0.702087	-0.560258	-0.920928	-0.199588	-0.379923	-1.2816	-0.199588	-0.379923	0.702087	-0.199588	0.702087	-0.199588	-0.740593	-1.2816	-0.0192529	-0.199588	-0.0192529	-0.0192529	-0.740593	-0.560258	0.161082	1.06276	-0.0192529	1.7841	0.341417	0.161082	-0.379923	0.161082	0.702087	-0.0192529	0.161082	-0.0192529	-3.80629	0.702087	-0.740593	-2.72428	-1.2816	-0.199588	-0.740593	-0.560258	-0.199588	0.521752	-0.560258	0.521752	-6.15065	-0.379923	-0.379923
DB07788	-1.52532	-0.337883	0.255837	-0.189453	-1.37689	0.849557	-0.337883	-1.52532	-0.189453	0.107407	0.701127	0.255837	0.255837	-0.486313	-0.337883	-1.37689	0.255837	-0.0410231	-0.486313	-0.486313	-1.08003	-0.337883	-0.189453	1.29485	-0.634743	1.44328	1.44328	0.255837	-0.189453	0.701127	0.107407	0.107407	0.997987	0.255837	-3.00962	0.255837	-0.634743	-0.486313	-1.37689	-0.634743	-0.931603	-0.931603	-0.189453	0.107407	-0.783173	-0.189453	-3.75177	-0.783173	-0.931603
DB02328	-0.605583	-0.778466	-0.4327	-0.951349	-1.47	0.0859492	-0.778466	-1.47	0.0859492	-0.4327	-0.4327	0.431715	1.29613	0.431715	-0.0869339	-0.605583	0.431715	-0.0869339	-0.605583	-0.4327	-0.259817	-0.951349	0.258832	0.431715	-0.259817	0.950365	0.431715	-0.4327	0.0859492	-0.0869339	-0.0869339	-0.778466	0.777482	-0.605583	-4.06324	1.12325	-0.4327	-0.778466	-0.605583	-0.605583	-0.259817	-1.29712	-0.0869339	0.431715	-0.259817	0.0859492	-6.48361	0.604599	0.258832
gedocarnil	-1.02834	-0.574438	0.560314	-0.347488	-0.574438	0.333364	-0.347488	-1.02834	-0.347488	-0.347488	0.787264	0.106413	-1.02834	-0.347488	-0.574438	-1.02834	-0.120537	-0.120537	-0.347488	-0.347488	-0.801389	-0.801389	0.106413	0.787264	-0.347488	1.69507	1.24117	0.106413	-0.120537	0.333364	0.106413	-0.120537	0.787264	-0.120537	-2.61699	0.106413	-0.574438	-1.93614	-0.801389	-0.120537	-0.801389	-0.801389	-0.347488	0.333364	-0.347488	0.560314	-5.11345	-0.574438	-0.120537
clofarabine	0.591641	-0.864527	-0.335012	-0.335012	-0.202633	-0.0702539	-0.0702539	0.062125	0.194504	-0.467391	-1.39404	0.988778	2.04781	0.72402	-0.732149	0.459262	1.12116	-0.335012	-0.202633	-0.0702539	0.459262	0.459262	0.326883	-0.0702539	0.194504	-0.0702539	-1.26166	0.459262	0.988778	0.062125	0.856399	-0.467391	-0.732149	-0.864527	-4.8359	0.459262	0.459262	-2.05594	0.72402	-0.0702539	0.988778	0.062125	0.459262	0.591641	0.062125	0.459262	-5.23303	0.591641	0.591641
DB01451	-1.03844	-0.0656768	-0.0656768	-0.482575	-1.31637	1.18502	-1.17741	-0.899473	-0.343609	-0.343609	0.76812	1.04605	0.0732892	-0.343609	0.212255	-1.03844	0.490187	0.0732892	-0.621541	-0.899473	-0.760507	-1.31637	1.04605	0.76812	0.212255	1.04605	0.629153	0.0732892	0.212255	0.76812	0.490187	-0.204643	1.18502	-0.482575	-3.12293	0.490187	-0.482575	-1.87224	-1.03844	-0.0656768	-1.03844	0.212255	0.0732892	0.490187	-0.760507	0.629153	-4.37362	-0.343609	0.0732892
DB08110	-0.922815	-0.716128	0.00727696	-0.509441	-1.23285	1.14406	-0.819472	-1.43953	0.00727696	-0.406097	-0.302754	0.420651	1.55743	-0.819472	0.730682	-0.922815	0.627339	-0.509441	-1.23285	-0.612785	-0.922815	-0.509441	0.213964	0.730682	-0.509441	1.35074	0.00727696	-0.302754	-0.509441	0.110621	-0.406097	-1.1295	0.834026	-0.19941	2.9009	-0.19941	-0.612785	3.21093	-0.716128	-1.43953	-0.716128	-1.43953	-0.612785	0.00727696	-0.922815	-0.922815	1.86746	-0.509441	-0.406097
demegestone	-0.0130257	-0.474356	0.140751	-0.474356	-0.935686	0.294528	-1.08946	-0.474356	-0.0130257	-0.935686	0.140751	1.06341	0.448304	0.140751	-1.24324	-0.474356	0.448304	-0.628133	-0.166802	-0.935686	-0.0130257	-0.474356	0.909635	0.602081	0.755858	1.52474	-0.0130257	0.448304	0.448304	0.755858	1.06341	-0.166802	0.448304	-1.08946	-4.62633	0.448304	-0.166802	-4.165	-0.166802	-0.0130257	0.140751	-0.166802	-0.320579	0.602081	-0.320579	0.755858	-5.54899	0.448304	0.294528
pl-3994	-1.04653	-0.426711	-0.426711	-0.581667	-1.35645	0.812938	-1.20149	-1.35645	-0.426711	-0.891579	0.0381573	0.503025	0.348069	-0.426711	0.0381573	-1.20149	0.348069	0.0381573	-0.891579	-0.581667	-0.891579	-0.891579	0.193113	0.967894	-0.116799	1.27781	1.12285	-1.20149	-0.271755	-0.271755	-0.116799	-0.891579	0.967894	-0.271755	0.967894	0.348069	-0.736623	1.58772	-1.04653	-1.04653	-1.04653	-1.66636	-0.271755	0.503025	-0.891579	-0.116799	-4.14566	-0.581667	-0.426711
DB03536	0.520459	-0.906845	-1.44208	0.520459	-0.906845	0.163633	-0.01478	-0.193193	0.163633	-1.08526	-0.728432	-0.193193	1.23411	0.698872	-0.193193	0.163633	0.520459	-1.26367	-0.728432	-0.371606	0.163633	-0.193193	0.877285	-0.193193	0.163633	1.41252	-0.371606	0.342046	0.698872	-0.728432	0.163633	-0.906845	-0.728432	-0.906845	2.12618	-0.193193	0.163633	-1.26367	1.0557	0.163633	-0.01478	-0.01478	0.342046	1.0557	-0.01478	0.698872	-7.1513	0.520459	0.163633
DB13751	-1.20033	-0.398338	0.203155	-0.398338	-0.799333	0.403653	-0.799333	-1.20033	-0.398338	-0.799333	0.203155	0.60415	0.60415	-0.598835	-0.799333	-1.20033	0.203155	-0.398338	-0.19784	-0.99983	-0.598835	-0.799333	-0.19784	1.00515	0.203155	1.40614	0.00265752	-0.398338	0.00265752	0.403653	0.203155	0.00265752	1.20564	0.00265752	-2.40331	0.60415	-0.799333	1.00515	-1.20033	0.00265752	-0.598835	-0.799333	-0.19784	-0.598835	-0.598835	0.403653	-4.80928	-0.19784	-0.19784
ge-2270a	-0.0867478	-0.935161	-0.935161	0.0829349	-1.27453	1.27071	-0.595796	-0.935161	0.0829349	-0.256431	-1.27453	1.10103	0.931349	-0.0867478	0.761666	-0.256431	0.591983	-0.426113	-1.27453	-0.935161	-0.0867478	-0.256431	0.4223	0.252618	-0.0867478	0.252618	0.931349	-0.0867478	-0.256431	0.761666	-0.426113	-1.61389	1.10103	-0.765479	6.3612	-0.595796	-0.0867478	6.53088	-0.426113	-1.10484	-0.0867478	-0.595796	-0.426113	0.0829349	-0.595796	-0.765479	4.83405	0.252618	0.252618
DB07184	-0.626122	-0.378042	1.11044	-0.378042	-0.378042	0.614279	-0.874202	-0.874202	-0.129961	0.118119	0.614279	-0.129961	-0.626122	-0.378042	-0.129961	-0.874202	-0.129961	-0.626122	0.118119	-0.129961	-0.129961	-0.626122	0.118119	0.366199	0.614279	1.35852	-0.626122	0.118119	0.366199	0.118119	-0.129961	-0.129961	-0.378042	-0.378042	-4.5954	0.614279	-0.378042	-3.355	-0.874202	-0.129961	-0.129961	-0.129961	-0.378042	0.366199	-0.626122	0.614279	-7.57237	0.366199	-0.626122
tridecactide	-1.18572	-0.301797	-0.301797	-0.478581	-1.3625	0.0517701	-0.301797	-1.18572	-0.478581	-1.00893	0.405337	0.405337	0.228554	-0.301797	-0.655364	-1.3625	0.582121	0.228554	-1.00893	-0.478581	-1.18572	0.0517701	0.0517701	1.28926	-0.478581	1.28926	1.28926	-0.655364	-0.125013	0.582121	-0.301797	-0.478581	0.758905	0.228554	-0.832148	0.758905	-0.655364	-1.53928	-0.832148	-0.832148	-1.18572	-0.478581	0.0517701	0.582121	-1.00893	0.0517701	-5.60531	-0.832148	-0.301797
tetracosactide	-1.18572	-0.301797	-0.301797	-0.478581	-1.3625	0.0517701	-0.301797	-1.18572	-0.478581	-1.00893	0.405337	0.405337	0.228554	-0.301797	-0.655364	-1.3625	0.582121	0.228554	-1.00893	-0.478581	-1.18572	0.0517701	0.0517701	1.28926	-0.478581	1.28926	1.28926	-0.655364	-0.125013	0.582121	-0.301797	-0.478581	0.758905	0.228554	-0.832148	0.758905	-0.655364	-1.53928	-0.832148	-0.832148	-1.18572	-0.478581	0.0517701	0.582121	-1.00893	0.0517701	-5.60531	-0.832148	-0.301797
prasterone	-0.855865	0.0210674	0.313378	-0.417399	-1.29433	1.19031	-1.00202	-0.855865	0.0210674	-0.417399	0.898	0.751844	0.459534	-0.709709	0.0210674	-0.855865	0.605689	0.313378	-0.709709	-0.709709	-0.563554	-1.14818	1.19031	1.19031	0.313378	1.19031	0.313378	-0.709709	0.0210674	0.459534	0.459534	-0.563554	0.898	-0.563554	-3.92513	0.898	-0.417399	-2.60973	-0.709709	-0.417399	-0.855865	-0.125088	-0.271243	0.459534	-0.855865	0.751844	-4.6559	-0.417399	-0.563554
dicloxacillin	-1.67521	-0.225772	-0.064723	-0.225772	-1.03102	0.418423	-0.547869	-1.51416	-0.225772	-0.386821	0.418423	-0.386821	-0.386821	-1.03102	-0.225772	-1.51416	-0.225772	-0.064723	-0.708918	-0.547869	-1.19206	-0.708918	-0.708918	1.54577	-0.708918	1.54577	1.54577	0.740521	0.418423	0.90157	0.257375	0.418423	0.740521	0.418423	2.83416	0.0963258	-0.869967	0.90157	-1.51416	-0.547869	-1.19206	-1.19206	-0.386821	-0.547869	-0.708918	-0.064723	-0.708918	-0.869967	-1.03102
DB03501	-0.816682	-0.509669	0.411369	-0.356163	-0.663176	0.564876	-0.04915	-0.816682	-0.356163	0.104356	0.257863	0.104356	-0.816682	-0.509669	-0.04915	-0.970189	0.104356	-0.816682	-0.04915	-0.816682	-0.816682	-0.202657	0.257863	-0.202657	0.104356	2.25345	0.564876	-0.663176	-0.816682	0.411369	0.411369	-0.202657	1.1789	-0.356163	-1.58421	-0.04915	-0.663176	-2.19824	-0.509669	-0.04915	-0.663176	-0.356163	-0.663176	-0.202657	-0.356163	0.718382	-4.80785	-0.663176	-0.509669
naronapride	-1.35536	-0.253075	0.114353	-0.436788	-0.987929	0.114353	-0.436788	-1.17164	-0.436788	-0.620502	0.298066	0.114353	-0.436788	-0.620502	-0.804216	-1.35536	-0.0693611	-0.253075	-0.436788	-0.436788	-0.987929	-0.436788	-0.620502	0.48178	-0.436788	1.76778	1.03292	-0.253075	-0.0693611	-0.0693611	-0.0693611	-0.253075	0.665493	0.298066	-1.17164	0.298066	-0.804216	0.48178	-1.35536	-0.253075	-1.17164	-0.987929	-0.253075	-0.253075	-0.804216	-0.0693611	-5.9482	-0.804216	-0.620502
regadenoson	-1.14785	-0.775079	-0.402305	-0.588692	-1.33424	0.716019	-0.215917	-1.33424	-0.588692	-0.402305	-0.588692	1.27518	1.46157	-0.0295301	-0.215917	-1.14785	1.08879	-0.0295301	-1.14785	-0.775079	-0.775079	-0.215917	-0.402305	0.529632	-0.775079	1.08879	1.27518	0.716019	0.529632	0.902406	0.343244	-0.0295301	1.08879	-0.0295301	2.20712	0.156857	-0.588692	3.32544	-1.14785	-0.588692	-0.775079	-0.588692	-0.0295301	-0.215917	-0.961466	-0.402305	0.902406	-0.961466	0.343244
desmopressin	-1.57648	0.104553	0.734941	0.104553	-1.15622	0.314683	0.104553	-0.735964	-0.315705	0.104553	1.36533	-0.315705	-0.735964	-0.525835	0.314683	-0.946093	0.104553	0.104553	-0.525835	-0.315705	-1.15622	0.104553	-0.105576	1.36533	-0.735964	0.94507	1.57546	0.104553	-0.105576	1.1552	-0.315705	0.104553	-0.105576	0.94507	0.524812	0.314683	-0.105576	-2.62713	-0.946093	-0.315705	-1.15622	0.314683	0.314683	-0.105576	-0.735964	-0.105576	-5.9892	-1.36635	-0.315705
DB07078	-0.685615	-1.06747	-0.30376	-0.112832	-1.06747	-0.112832	0.841805	-0.876542	-0.30376	0.078095	0.078095	0.841805	1.79644	-0.112832	-0.494687	-0.876542	0.45995	-0.685615	-0.876542	-0.30376	-0.876542	-0.30376	0.650877	-0.112832	-0.30376	1.03273	0.650877	0.650877	0.841805	0.650877	-0.30376	-0.876542	1.22366	-0.112832	1.03273	-0.112832	-0.30376	1.98737	-0.30376	-0.494687	-0.494687	0.078095	0.078095	0.841805	-0.876542	0.269022	-2.59489	-0.112832	0.078095
DB02636	-1.11386	-0.564273	0.260112	-0.0146831	-0.289478	0.260112	0.809702	-0.839068	0.260112	0.809702	-0.0146831	-0.289478	0.809702	-0.289478	-0.289478	-0.839068	-0.839068	-0.289478	-0.0146831	-0.839068	-0.839068	-0.289478	-1.38866	0.809702	-0.564273	1.35929	1.0845	0.809702	0.534907	0.809702	0.260112	0.260112	1.0845	0.534907	-0.839068	0.534907	-0.289478	4.65683	-0.564273	0.260112	-0.564273	-1.11386	-0.289478	-1.66345	-0.289478	0.260112	1.63409	-0.564273	-0.564273
DB07793	0.436642	-0.827974	-0.687461	-0.827974	-0.546948	-0.546948	-0.687461	0.0151033	-0.406435	-1.81156	-0.406435	0.998693	0.717667	0.0151033	-2.09259	-0.265922	1.13921	-0.827974	0.155616	-0.687461	-0.12541	0.155616	0.717667	0.85818	0.436642	0.998693	-0.968486	-0.968486	-0.12541	0.0151033	-0.12541	-1.39002	0.296129	-1.109	-4.90284	0.0151033	0.0151033	-4.76233	0.436642	-0.265922	0.0151033	0.717667	-0.265922	0.85818	-0.406435	0.577154	-5.88643	0.0151033	0.577154
atrasentan	-1.06375	-0.508081	-0.508081	-0.137636	-1.06375	0.603252	0.232808	-1.24897	-0.322859	0.0475858	-0.137636	-0.508081	0.788475	-0.137636	-0.137636	-1.06375	-0.693303	-0.878525	-0.508081	-1.06375	-0.693303	-0.322859	-0.693303	0.788475	-0.322859	1.34414	2.27025	0.788475	0.232808	1.15892	0.232808	0.41803	0.973697	-0.137636	3.01114	0.232808	-0.693303	4.12247	-0.878525	-0.137636	-0.878525	-1.24897	-0.322859	-0.508081	-0.508081	-0.137636	0.232808	-0.322859	-1.06375
ag-24322	-1.14558	-0.85805	0.435836	-0.426755	-1.57687	1.0109	-0.57052	-1.43311	-0.426755	-0.426755	-0.426755	0.723366	1.44219	-0.426755	0.723366	-1.14558	1.0109	-0.85805	-1.14558	-1.00181	-0.85805	0.00454058	0.435836	0.723366	-0.139224	1.44219	0.723366	0.292071	0.00454058	0.579601	0.148306	-0.57052	0.867131	-0.282989	2.44855	0.00454058	-0.57052	4.17373	-1.00181	-1.00181	-0.85805	-0.714285	-0.282989	0.00454058	-1.00181	-0.426755	1.58596	-0.57052	0.148306
DB07625	-0.374194	-0.741523	-1.10885	-0.19053	-1.10885	0.176798	-0.374194	-1.10885	-0.557858	-1.47618	-0.374194	0.544127	0.360463	0.176798	-0.374194	-0.925187	0.544127	-0.374194	-1.29252	-0.741523	-0.374194	-0.19053	0.360463	0.911455	-0.374194	0.727791	0.544127	-0.374194	-0.19053	0.727791	-0.557858	-0.925187	1.27878	-0.00686577	-2.94549	0.176798	-0.557858	-3.12916	-0.557858	-0.741523	-0.557858	-0.925187	-0.374194	0.727791	-0.741523	0.176798	-6.25145	-0.19053	-0.00686577
DB03355	-0.875276	-0.407173	-0.524198	0.294982	-0.75825	1.81632	-0.290147	-1.22635	-0.0560953	0.294982	-0.641224	0.646059	0.529034	-0.173121	1.11416	-0.641224	-0.173121	0.177956	-1.22635	-0.75825	-0.524198	-0.290147	-0.173121	0.529034	-0.524198	0.997137	2.16739	-0.290147	-0.407173	1.11416	-0.0560953	-0.0560953	1.69929	-0.524198	5.32709	-0.407173	-0.407173	4.85899	-0.641224	-0.641224	-0.524198	-1.81148	-0.173121	-0.407173	-0.524198	-0.75825	5.44412	-0.173121	-0.407173
tribenoside	-0.976248	0.138682	-0.0843039	-0.0843039	-0.530276	0.361668	-0.30729	-0.753262	0.138682	-0.30729	0.584655	-0.530276	-0.530276	-0.530276	-0.753262	-0.753262	-0.0843039	-0.0843039	0.584655	-0.30729	-0.530276	-0.530276	-0.30729	1.4766	-0.0843039	1.4766	-0.0843039	-0.0843039	0.584655	1.03063	0.138682	0.584655	0.361668	0.584655	-4.99	0.807641	-0.0843039	-2.98312	-0.976248	0.361668	-0.30729	-0.530276	-0.0843039	-0.530276	-0.30729	0.584655	-6.10493	-0.0843039	-1.19923
meprotixol	-0.289289	-0.712699	-0.0775836	-0.289289	-0.289289	0.769237	-0.0775836	-0.289289	-0.289289	-1.13611	0.557532	0.557532	-1.55952	0.134122	-1.13611	-0.289289	-0.0775836	0.134122	0.134122	-0.500994	-0.0775836	-0.712699	0.557532	0.345827	0.134122	0.980943	0.345827	0.345827	0.557532	0.557532	0.345827	0.345827	0.345827	-0.289289	-6.00533	0.134122	-0.0775836	-4.52339	0.134122	0.345827	-0.289289	0.557532	-0.289289	0.134122	-0.289289	0.980943	-7.27556	-0.289289	0.134122
sri-9439	0.18766	-0.328058	0.015754	0.18766	-0.67187	-0.499964	0.875284	0.015754	0.18766	-0.499964	-0.499964	0.703378	2.42244	0.531472	-0.328058	0.015754	0.875284	-0.843775	-0.67187	0.015754	0.015754	0.015754	0.875284	0.703378	0.531472	0.015754	-1.87521	0.015754	1.73481	-0.328058	0.015754	-1.01568	-0.499964	-0.328058	-3.76618	0.531472	0.703378	-1.5314	0.18766	0.015754	0.015754	0.703378	0.703378	0.875284	-0.328058	0.875284	-4.79761	0.531472	0.703378
fr230513	-0.468628	-1.0299	0.373281	-0.889583	-1.17022	0.0926446	-0.749264	-1.17022	-0.468628	-1.0299	-0.32831	0.653917	0.934554	-0.32831	-0.889583	-1.0299	1.35551	-0.468628	-0.608946	-0.749264	-0.749264	-0.0476736	0.373281	0.794235	-0.187992	1.63614	0.232963	-0.468628	-0.468628	-0.0476736	-0.468628	-1.17022	0.653917	-0.889583	-3.55563	0.0926446	-0.468628	-0.187992	-0.187992	-1.31054	-0.468628	-0.749264	-0.889583	0.653917	-1.0299	-0.187992	-4.67817	-0.32831	-0.32831
emodepside	-1.43181	-0.542455	0.524773	0.16903	-0.720326	1.05839	0.16903	-1.25394	-0.186712	0.16903	0.524773	-0.542455	-0.542455	-0.898198	0.524773	-1.07607	-0.364584	-0.186712	-0.542455	-1.07607	-0.898198	0.346902	-0.720326	0.346902	-0.720326	1.76987	1.76987	0.16903	-0.00884107	1.592	-0.00884107	0.702644	0.702644	0.16903	-1.43181	-0.00884107	-0.720326	-1.43181	-0.542455	-0.186712	-1.25394	-0.542455	-0.542455	-0.720326	-0.542455	-0.00884107	-5.34498	-0.720326	-0.720326
DB07574	-1.08854	-0.610257	0.0274546	-0.610257	-1.4074	0.186882	-0.769685	-1.4074	-0.450829	-0.610257	0.34631	0.505738	0.665166	-0.291401	-0.610257	-1.24797	0.34631	-0.450829	-0.769685	-0.769685	-0.769685	-0.450829	0.0274546	1.78116	0.0274546	1.14345	0.665166	0.186882	0.505738	0.186882	-0.291401	-0.929113	0.984022	-0.450829	-3.00168	0.505738	-0.769685	1.30288	-1.08854	-0.769685	-1.08854	-0.450829	-0.291401	0.186882	-1.08854	-0.131973	-5.39309	-0.450829	-0.291401
DB02674	0.183489	-0.653852	-0.932965	-0.653852	-0.653852	0.183489	-1.07252	-0.374738	-0.374738	-1.21208	-0.514295	1.29994	0.602159	0.602159	-1.21208	-0.374738	1.16039	-0.793408	-0.235181	-0.235181	0.0439321	-1.07252	1.4395	-0.0956246	0.741716	0.741716	0.0439321	-1.49119	-0.653852	-0.932965	-0.514295	-1.49119	0.602159	-0.793408	-4.84055	0.323046	0.0439321	-4.28233	-0.374738	-0.374738	-0.0956246	-0.0956246	0.183489	1.29994	-0.514295	0.881272	-5.39878	0.323046	0.462602
spebrutinib	0.827501	-0.430446	-0.989533	0.408185	-0.430446	-0.0111302	0.128642	0.687729	0.128642	-0.150902	-0.430446	0.967273	0.268414	0.967273	-0.0111302	0.687729	0.408185	-0.849761	-0.430446	-0.290674	0.687729	-0.290674	1.24682	-0.570218	0.687729	0.128642	0.547957	0.408185	0.547957	0.547957	0.268414	-1.26908	-0.570218	-1.68839	0.547957	-0.70999	0.547957	-3.22588	0.967273	0.408185	0.408185	1.8059	0.827501	1.24682	0.408185	0.967273	-4.48383	0.687729	1.24682
go-203-2c	0.0489856	-0.866012	-0.317013	-0.317013	-1.04901	0.0489856	-1.23201	-0.683012	0.0489856	0.0489856	-0.866012	0.963983	1.32998	0.963983	0.414984	-0.317013	0.231985	-0.866012	-0.500013	-0.500013	0.231985	-1.23201	0.597984	0.414984	0.597984	0.963983	0.963983	0.231985	0.414984	-0.500013	0.597984	-0.500013	0.414984	-1.41501	-0.500013	0.597984	0.0489856	2.79398	-0.317013	-0.317013	0.231985	-1.96401	0.597984	0.597984	-0.134014	0.0489856	-4.343	0.963983	0.780983
bexagliflozin	-1.26052	-0.0867252	0.500174	-0.0867252	-1.06489	0.695807	-0.0867252	-1.26052	-0.673625	0.108908	0.500174	-0.282358	-0.869258	-0.869258	0.500174	-1.06489	0.304541	0.108908	-0.673625	-0.477992	-0.869258	-0.477992	-0.0867252	0.695807	-0.477992	1.28271	1.47834	0.108908	-0.477992	1.08707	-0.0867252	0.500174	0.695807	0.500174	-2.23869	0.500174	-0.673625	-1.45616	-1.06489	-0.477992	-1.06489	0.108908	-0.477992	0.108908	-0.673625	-0.0867252	-3.60812	-0.869258	-0.282358
quinbolone	-0.820615	-0.489883	0.502315	-0.820615	-0.820615	0.171582	-0.324516	-0.489883	-0.324516	-0.655249	0.998413	-0.820615	-0.489883	-0.324516	-0.985981	-0.820615	0.171582	-0.15915	0.502315	-0.324516	-0.820615	-0.324516	-0.15915	0.171582	-0.489883	1.65988	0.998413	-0.655249	-1.15135	-0.15915	0.171582	0.006216	0.006216	-0.15915	-4.45867	0.667681	-0.324516	-3.30111	-0.489883	0.006216	-0.655249	-0.15915	-0.489883	0.336948	-0.489883	0.502315	-6.11233	-0.820615	-0.324516
DB03596	-0.240859	-0.877823	-0.453181	-0.240859	-0.877823	-0.0285382	0.608426	-0.665502	-0.0285382	-0.240859	-1.09014	0.820747	2.307	0.396104	0.183783	-0.240859	0.608426	-0.665502	-1.30247	-0.453181	-0.240859	0.820747	0.183783	-0.0285382	-0.453181	1.03307	0.396104	0.608426	0.396104	0.396104	0.608426	-0.0285382	0.183783	-0.453181	2.51932	-0.240859	-0.240859	5.06717	0.183783	-0.240859	0.183783	0.396104	0.183783	0.820747	-0.240859	0.396104	0.183783	-0.240859	0.608426
DB07033	-0.0633733	-0.712821	-0.496338	-0.712821	-0.279856	-0.712821	0.369592	-0.0633733	-0.0633733	-0.929303	0.153109	-0.0633733	-0.929303	-0.279856	-1.14579	-0.0633733	-0.279856	-0.279856	-0.0633733	-0.712821	-0.496338	0.369592	-0.496338	-0.929303	-0.279856	0.369592	0.153109	0.153109	0.369592	0.369592	-0.279856	-0.712821	0.153109	-0.279856	-6.99081	0.153109	0.153109	-7.85674	0.369592	-0.0633733	-0.279856	0.802557	-0.496338	-0.0633733	-0.279856	0.802557	-8.50619	-0.496338	-0.0633733
samidorphan	0.00319275	-0.181432	0.00319275	0.00319275	-0.735307	0.557067	0.00319275	-0.550682	-0.550682	-0.919931	0.187818	0.372442	-1.10456	0.00319275	-0.181432	-0.181432	0.372442	-0.181432	-0.181432	-0.550682	0.187818	-0.366057	1.11094	0.187818	0.187818	1.11094	0.187818	0.00319275	-0.181432	0.741692	0.372442	0.00319275	0.00319275	-0.550682	-5.53555	0.372442	-0.366057	-5.35093	0.187818	0.00319275	-0.366057	0.187818	-0.181432	0.741692	-0.181432	1.11094	-7.75105	-0.181432	0.557067
DB07025	-0.435383	-0.890661	-0.207744	0.0198951	-0.663022	1.15809	0.475173	-0.890661	-0.207744	-0.435383	-0.435383	0.702812	0.247534	0.0198951	-0.663022	-0.663022	-0.207744	-0.207744	-0.890661	-1.34594	-0.435383	0.247534	-0.435383	0.247534	-0.435383	0.930451	1.61337	0.475173	0.0198951	1.38573	-0.435383	-0.435383	1.38573	-0.663022	1.61337	-0.663022	-0.435383	2.29629	-0.207744	-0.207744	-0.435383	-0.207744	-0.435383	-0.435383	-0.663022	0.475173	-6.12636	0.0198951	-0.435383
DB12093	-1.45119	-0.176539	-0.38898	0.0359018	-1.23874	0.885666	-0.176539	-1.66363	-0.176539	0.248343	0.0359018	0.0359018	0.248343	-0.601421	0.460784	-1.23874	-0.176539	0.0359018	-1.0263	-0.601421	-1.0263	0.0359018	-0.601421	0.885666	-1.0263	1.09811	1.73543	0.248343	0.248343	1.09811	-0.601421	0.0359018	0.885666	0.0359018	-1.0263	0.248343	-0.601421	0.248343	-1.23874	-0.813862	-1.0263	-1.0263	-0.38898	-0.38898	-0.813862	-0.38898	-3.78804	-0.813862	-0.813862
pci-27483	-0.86072	-0.679355	-0.497989	-0.135259	-1.04209	0.771568	-0.316624	-1.40482	-0.316624	-0.497989	-0.679355	0.590203	0.952933	-0.135259	-0.135259	-1.04209	0.227472	0.227472	-1.04209	-0.497989	-0.679355	-0.135259	-0.679355	0.771568	-0.679355	1.31566	1.67839	0.590203	0.590203	0.590203	-0.135259	-0.316624	1.1343	-0.316624	1.85976	0.0461066	-0.679355	4.58024	-0.497989	-1.22345	-0.86072	-1.22345	-0.316624	-0.316624	-0.86072	-0.497989	-0.135259	-0.316624	-0.135259
bivalirudin	-0.912894	-0.65816	-0.912894	-0.27606	-1.54973	1.25234	-0.65816	-1.67709	-0.27606	-0.912894	-0.912894	0.87024	0.997607	-0.148693	0.360773	-0.912894	0.360773	-0.148693	-1.42236	-0.65816	-0.785527	-0.148693	-0.0213267	0.615507	-0.530794	1.12497	1.25234	-0.785527	-0.27606	0.360773	-0.530794	-0.912894	1.25234	-0.148693	3.79968	-0.27606	-0.530794	4.30914	-1.04026	-1.29499	-0.785527	-1.54973	-0.148693	0.233407	-0.912894	-0.785527	1.12497	-0.27606	0.10604
epitestosterone	-1.4154	-0.010565	0.51625	-0.18617	-0.888589	0.51625	-0.888589	-1.2398	-0.18617	-0.361775	1.04306	-0.361775	0.16504	-0.712985	0.16504	-1.06419	-0.361775	-0.010565	-0.010565	-0.53738	-0.712985	-1.2398	-0.010565	0.867459	-0.010565	1.21867	0.340645	-0.18617	0.340645	0.691854	-0.010565	0.51625	0.51625	0.340645	-2.64464	0.691854	-0.712985	-0.361775	-1.4154	0.16504	-1.06419	-0.53738	-0.18617	-0.010565	-0.361775	0.51625	-4.7519	-0.18617	-0.888589
DB07490	-0.630895	-0.872218	-0.0275883	-0.0275883	-1.11354	1.66167	0.0930731	-1.47553	-0.14825	0.334396	-1.11354	0.575719	1.54101	-0.0275883	1.05836	-0.630895	1.05836	-0.389573	-0.872218	-0.872218	-0.510234	-0.751557	0.213734	0.69638	-0.268911	0.937703	0.213734	0.575719	0.213734	0.575719	0.0930731	-0.14825	1.05836	-0.630895	-0.268911	0.0930731	-0.389573	3.47159	-0.14825	-0.99288	-0.14825	-1.71685	-0.510234	-0.268911	-0.751557	-0.630895	2.5063	0.0930731	-0.14825
dapta	-0.787082	-0.59588	-0.59588	0.168928	-1.55189	0.551332	0.168928	-1.16949	0.168928	-0.404678	-0.0222742	0.933736	2.08095	0.36013	0.168928	-0.787082	-0.0222742	-0.59588	-1.55189	-0.404678	-0.404678	-0.59588	0.551332	0.742534	-0.213476	0.36013	0.168928	-0.213476	0.551332	0.551332	-0.213476	-0.787082	0.933736	0.168928	2.84576	0.168928	-0.213476	-2.5079	-0.978285	-0.213476	-0.978285	-0.0222742	0.933736	0.742534	-0.787082	0.36013	-5.75834	-0.0222742	0.36013
filanesib	-0.902253	-0.392975	-0.562735	-0.392975	-1.41153	0.625579	0.116302	-1.41153	-0.392975	-0.392975	-0.0534573	-0.0534573	1.30462	0.286061	-0.392975	-1.07201	0.116302	0.286061	-1.24177	-0.223216	-0.562735	0.116302	-0.732494	0.965097	-0.902253	0.795338	1.30462	1.13486	1.47437	0.286061	-0.223216	0.116302	0.286061	0.45582	-4.80671	0.625579	-0.392975	-3.27888	-0.562735	-0.562735	-1.24177	-0.732494	0.116302	-0.223216	-0.732494	0.116302	-6.16478	-0.392975	-0.562735
biotinol-5-amp	-1.57217	-0.267177	-0.267177	-0.430301	-0.919673	-0.104053	-0.919673	-1.24592	0.0590706	-0.756549	0.548442	0.0590706	-0.267177	-0.919673	-0.919673	-1.40904	-0.267177	-0.104053	-0.104053	-0.593425	-0.919673	-1.0828	-0.919673	1.52719	-0.430301	1.85343	1.36406	0.385318	0.222194	0.548442	0.385318	0.385318	0.87469	0.548442	-1.73529	0.548442	-0.756549	-0.919673	-1.40904	-0.104053	-0.919673	-1.0828	-0.267177	-0.593425	-0.430301	0.222194	-4.5084	-0.756549	-0.756549
birinapant	-1.17164	-0.523616	0.124412	-0.685622	-1.00964	0.286418	-0.0375952	-1.33365	-0.523616	-0.361609	0.772439	0.286418	0.772439	-0.0375952	-0.361609	-1.33365	0.448425	0.124412	-0.523616	-0.361609	-0.847629	-0.523616	-0.199602	0.934446	-0.361609	0.934446	1.09645	0.124412	-0.0375952	0.772439	-0.199602	-0.0375952	1.09645	0.286418	-1.17164	0.448425	-0.685622	-2.79171	-1.00964	-0.685622	-0.523616	-1.17164	-0.199602	0.448425	-1.00964	-0.0375952	-4.57379	-0.523616	-0.523616
pramlintide	-1.67709	-0.233417	0.488418	-0.0529585	-1.13571	0.307959	-0.233417	-1.31617	0.1275	-0.233417	1.21025	-0.0529585	-0.413876	-0.594335	-0.594335	-1.31617	-0.0529585	-0.0529585	-0.413876	-0.233417	-0.955252	-0.413876	-0.233417	0.849335	-0.413876	1.57117	0.849335	1.02979	0.849335	0.849335	0.1275	0.1275	0.307959	0.307959	-2.75984	0.307959	-0.413876	-3.66213	-1.13571	-0.233417	-1.31617	-0.0529585	-0.233417	0.1275	-0.594335	0.1275	-6.00809	-1.13571	-0.233417
smilagenin	-1.30662	-0.0592041	0.148699	-0.0592041	-0.890817	0.356602	-0.890817	-1.09872	0.148699	-0.0592041	0.772409	-0.47501	0.148699	-0.682914	-0.682914	-1.09872	-0.0592041	0.148699	-0.0592041	-0.47501	-0.682914	-1.30662	-0.267107	1.60402	0.148699	1.39612	-0.0592041	-0.267107	0.356602	0.148699	0.148699	0.564506	0.148699	0.148699	-4.63307	0.980312	-0.47501	-2.13824	-1.09872	0.148699	-0.47501	-1.30662	-0.267107	-0.47501	-0.267107	0.356602	-5.88049	-0.0592041	-1.09872
azimilide	-0.828384	-0.828384	0.306299	-0.450156	-1.20661	-0.261042	0.306299	-1.39573	0.117185	-0.261042	0.306299	-0.0719286	1.6301	-0.828384	-0.63927	-1.0175	0.87364	-0.261042	-0.450156	-0.261042	-1.0175	-0.450156	-0.0719286	1.25187	-0.261042	1.44098	-0.450156	-0.0719286	-0.450156	-0.0719286	0.306299	-0.828384	-0.0719286	-0.261042	-2.15218	0.87364	-0.450156	0.684526	-0.261042	-1.39573	-0.450156	-0.450156	-0.63927	0.495413	-1.0175	-0.450156	-4.04332	-0.450156	-0.261042
mip-1095 i-131	-0.855909	-0.153507	0.197694	0.197694	-0.504708	0.373294	-0.329107	-0.855909	-0.504708	-0.504708	1.2513	-0.680308	-0.855909	-0.329107	0.197694	-0.855909	-0.329107	0.197694	-0.153507	0.0220932	-0.504708	-0.680308	0.724495	0.900095	-0.329107	0.724495	0.724495	1.0757	0.0220932	1.0757	-0.329107	0.724495	0.373294	0.373294	-2.43631	0.0220932	-0.680308	-4.71912	-0.680308	-0.153507	-1.03151	0.197694	-0.153507	0.724495	-0.504708	0.197694	-6.47512	-0.504708	-0.855909
DB07582	-0.738446	-1.05356	-0.580889	-0.738446	-1.52623	0.679564	-1.05356	-1.21112	-0.265776	-1.36867	-0.108219	0.522007	0.837121	0.0493374	-0.265776	-0.896003	0.522007	-0.423333	-0.896003	-0.738446	-0.580889	-0.265776	0.364451	0.364451	-0.265776	1.46735	0.837121	-1.68379	-0.896003	-0.580889	-0.423333	-1.68379	0.206894	-0.580889	-1.05356	0.0493374	-0.265776	-2.94424	-0.738446	-0.896003	-0.423333	-0.896003	-0.108219	0.679564	-0.896003	0.0493374	-5.30759	-0.265776	0.0493374
tak-715	0.747973	-0.669845	-1.27748	-0.0622087	-0.264754	-0.264754	0.342882	0.140337	-0.4673	-1.68257	-0.87239	1.35561	-0.4673	0.747973	-1.07494	0.140337	1.15306	-0.87239	-0.87239	-0.4673	0.342882	0.140337	0.950518	-0.264754	-0.0622087	0.140337	-0.264754	-0.669845	0.342882	-0.4673	-0.669845	-0.87239	0.140337	-0.87239	-3.30294	-0.4673	0.140337	-5.53094	0.950518	-0.264754	0.140337	1.15306	-0.264754	1.15306	-0.264754	0.950518	-7.35384	0.140337	0.747973
DB15071	-0.409149	-0.646855	0.0662633	0.0662633	-0.171443	0.30397	0.0662633	-0.409149	-0.171443	-0.646855	0.0662633	-0.409149	-0.409149	0.0662633	-0.884561	-0.646855	0.0662633	-0.646855	0.30397	-0.646855	-0.409149	-0.409149	-0.409149	0.541676	-0.171443	1.01709	0.30397	-0.884561	-0.646855	-0.171443	-0.171443	0.0662633	-0.171443	-0.646855	-3.97474	0.30397	-0.171443	-4.68786	0.0662633	0.0662633	-0.409149	-0.409149	-0.409149	-0.171443	-0.171443	0.779382	-7.77804	0.0662633	-0.409149
acadesine	1.17352	-0.406467	-0.519323	-0.180754	-0.293611	-0.293611	-0.180754	0.609238	-0.180754	-1.42217	-0.632179	1.28638	0.834951	1.06066	-0.632179	0.722094	0.834951	-0.519323	-0.293611	-0.293611	0.834951	0.0449578	1.51209	-0.632179	1.06066	0.157814	-0.180754	-0.970747	-0.180754	0.0449578	0.383526	-1.30932	-0.406467	-1.42217	-4.24357	-0.0678983	0.609238	-4.35643	1.06066	0.27067	0.609238	1.17352	0.496382	1.51209	0.27067	1.06066	-5.25928	0.834951	1.39923
DB07629	-1.376	-0.734205	-0.0924112	-0.25286	-1.376	0.228486	-0.413308	-1.53645	-0.413308	-0.413308	0.228486	-0.25286	0.228486	-0.0924112	-0.0924112	-1.21555	-0.25286	-0.734205	-1.21555	-0.734205	-1.0551	0.228486	-0.25286	0.87028	-0.734205	1.35163	1.19118	0.228486	0.0680373	0.549383	-0.25286	-0.0924112	1.03073	-0.0924112	3.9188	-0.25286	-0.734205	2.15387	-1.21555	-0.573757	-1.21555	-1.0551	-0.25286	0.388934	-0.894654	-0.573757	-2.17824	-0.573757	-0.573757
DB04772	-0.96757	-0.643463	0.00474899	-0.96757	-0.96757	-0.319357	-0.157304	-1.12962	-0.48141	-0.96757	0.652961	0.166802	1.13912	0.00474899	-1.77784	-1.29168	0.815015	0.00474899	-0.48141	0.00474899	-0.96757	0.00474899	-0.319357	1.30117	-0.319357	1.30117	0.166802	0.815015	1.13912	0.328855	0.328855	-0.319357	0.490908	0.490908	-4.85684	0.815015	-0.48141	-5.66711	-0.643463	-0.805517	-0.805517	-0.643463	0.00474899	0.652961	-0.805517	0.490908	-6.96353	-0.643463	-0.319357
DB08454	0.770594	-0.872361	0.496768	-0.0508834	-0.598535	-0.187796	-0.0508834	0.633681	0.222943	0.633681	0.222943	0.222943	1.45516	0.633681	0.496768	0.633681	0.770594	-1.2831	0.359855	-0.324709	0.359855	-0.598535	1.45516	-0.598535	0.633681	0.770594	-0.735448	-0.324709	-0.324709	-0.324709	0.496768	-1.42001	-1.14619	-1.55693	-1.2831	-0.187796	0.633681	-2.3784	0.907507	0.222943	0.633681	0.907507	0.633681	1.04442	0.222943	0.770594	-3.88445	0.633681	0.907507
DB03970	-0.734462	-0.88497	0.0180791	-0.583954	-1.03548	0.469604	-0.282937	-1.33649	0.168587	-0.132429	-0.734462	0.319095	1.82418	0.0180791	0.168587	-0.734462	0.319095	-0.433445	-1.03548	-0.282937	-0.734462	-0.132429	-0.583954	0.469604	-0.583954	1.67367	0.620112	-0.282937	-0.132429	-0.433445	0.0180791	-0.282937	0.77062	0.0180791	0.319095	0.0180791	-0.433445	4.68383	-0.583954	-1.18599	-0.282937	-1.78802	-0.132429	0.168587	-0.734462	-0.734462	2.57672	-0.132429	-0.132429
buformin	1.09756	-0.00956646	-0.870662	0.113447	0.236461	-0.747649	0.236461	0.728516	0.236461	-1.11669	-0.624635	0.728516	0.359475	0.974543	-0.747649	0.851529	1.09756	-0.255594	0.236461	0.359475	0.851529	0.359475	0.605502	-1.11669	0.359475	-0.501621	-1.48573	-0.13258	0.728516	-0.255594	0.359475	-0.255594	-1.36272	-0.378607	-5.17614	0.113447	0.851529	-5.05313	1.09756	0.236461	0.851529	0.974543	0.605502	0.851529	0.359475	0.851529	-5.54518	0.482488	0.974543
DB07274	-0.791117	-0.612917	-0.434716	0.456288	-1.14752	1.70369	0.0998861	-1.32572	-0.256515	-0.256515	0.278087	-0.612917	-0.0783146	0.0998861	0.812689	-0.791117	-0.791117	-0.612917	-0.791117	-1.14752	-0.612917	0.278087	0.278087	0.634488	-0.256515	1.52549	1.16909	-0.791117	-0.969318	0.634488	-0.612917	-0.0783146	0.99089	-0.256515	4.1985	-0.434716	-0.434716	3.4857	-0.791117	-0.0783146	-0.791117	-1.14752	-0.434716	0.278087	-0.256515	-0.0783146	-1.50392	-0.0783146	-0.791117
nemorexant	-0.998689	-0.479795	-0.652759	-0.30683	-0.652759	0.0390993	0.212064	-0.479795	-0.825724	-0.998689	0.730958	0.385029	-0.479795	-0.30683	-1.17165	-1.17165	0.385029	0.212064	-0.30683	-0.479795	-0.825724	0.385029	-0.30683	0.557993	-0.652759	0.903923	1.07689	0.0390993	0.385029	1.07689	-0.30683	0.212064	0.557993	0.0390993	-3.76612	0.0390993	-0.479795	-5.8417	-0.30683	-0.30683	-0.998689	0.730958	-0.133865	-0.30683	-0.825724	0.557993	-6.53356	-0.825724	-0.479795
angiotensin 1-7	-0.924454	-0.394813	-0.57136	-0.041719	-1.45409	0.311375	-1.27755	-1.101	0.134828	-1.101	-0.041719	0.487922	1.5472	-0.57136	-0.218266	-0.747907	0.311375	-0.57136	-0.747907	-0.218266	-0.57136	-0.747907	0.311375	1.37066	0.311375	1.19411	0.311375	-0.747907	0.134828	-0.57136	0.134828	-1.80719	0.487922	-0.57136	-0.747907	0.664469	-0.394813	-0.924454	-1.27755	-0.747907	-0.747907	-1.27755	0.487922	0.311375	-0.747907	-0.041719	-5.69122	-0.041719	-0.218266
elismetrep	-1.06712	-0.294574	0.0916981	0.284834	-0.294574	0.671106	-0.101438	-0.48771	0.0916981	0.0916981	0.671106	-0.101438	-0.873982	-0.48771	-0.680846	-0.680846	-0.680846	0.0916981	0.284834	-0.680846	-0.48771	-0.101438	-0.680846	0.671106	-0.294574	1.05738	0.671106	0.864242	0.864242	1.25051	0.0916981	1.05738	0.47797	0.0916981	-4.54357	0.47797	-0.48771	-5.70238	-0.294574	0.284834	-0.48771	-0.680846	-0.101438	-1.26025	-0.294574	0.0916981	-6.8612	-0.680846	-1.26025
moxaverine	0.303611	0.121772	0.121772	0.121772	0.303611	0.121772	0.121772	0.849127	-0.0600668	-0.0600668	0.667288	-0.0600668	-0.787422	-0.0600668	-0.605583	0.485449	-0.423744	-0.423744	0.849127	-0.241906	0.303611	-0.605583	0.485449	-0.241906	0.667288	-0.605583	-0.96926	0.667288	1.2128	0.849127	0.121772	0.485449	-0.423744	-0.241906	-6.06074	0.121772	0.303611	-5.87891	0.485449	1.39464	0.303611	1.57648	0.121772	-0.241906	0.303611	1.2128	-6.7881	0.121772	-0.241906
DB04059	0.428525	-0.580357	-0.748504	0.260378	-0.916651	0.764819	0.260378	0.092231	0.260378	-0.244063	-0.244063	1.10111	2.11	0.092231	0.260378	0.428525	0.596672	-0.41221	-1.0848	-0.580357	0.428525	-0.075916	1.7737	-0.41221	0.260378	0.092231	-0.41221	-0.244063	0.428525	1.10111	0.260378	-1.25295	-0.244063	-1.0848	3.11888	-0.41221	0.428525	0.092231	0.260378	0.092231	0.092231	1.60555	0.596672	1.10111	-0.075916	0.596672	-2.76627	0.428525	0.596672
montelukast	-1.6302	-0.193984	0.284754	0.284754	-0.672721	0.0453851	0.0453851	-1.15146	0.0453851	0.0453851	1.24223	-0.912089	0.284754	-0.672721	-0.193984	-1.15146	-1.15146	-0.433352	-0.193984	-0.433352	-0.912089	0.0453851	-1.15146	1.4816	-0.672721	1.00286	1.4816	0.524122	0.0453851	1.24223	-0.193984	0.524122	-0.193984	1.00286	2.1997	0.0453851	-0.433352	4.35402	-1.15146	0.0453851	-1.15146	-0.433352	-0.193984	-0.672721	-0.433352	-0.193984	-0.433352	-0.912089	-1.15146
DB08709	-0.612543	-0.789824	0.0965802	0.0965802	-1.14439	0.805704	0.451142	-1.32167	0.273861	0.0965802	0.0965802	0.451142	0.805704	-0.0807007	0.0965802	-0.789824	-0.0807007	-0.0807007	-0.967105	-0.0807007	-0.612543	-0.612543	-0.257982	0.0965802	-0.612543	1.16027	0.451142	0.273861	0.451142	-0.0807007	-0.257982	-0.612543	0.982984	-0.257982	-1.32167	0.0965802	-0.257982	-2.56263	-0.257982	-0.789824	-0.789824	-0.789824	0.273861	0.628423	-0.612543	0.0965802	-4.69	0.0965802	-0.0807007
deflazacort	-1.34634	-0.254117	0.401218	-0.691007	-0.909452	-0.0356723	-0.472562	-1.1279	-0.254117	-0.254117	0.182773	-0.254117	-0.472562	-0.472562	-0.691007	-1.1279	-0.0356723	0.401218	-0.0356723	-0.691007	-0.691007	-0.691007	-0.691007	1.275	-0.472562	1.05655	0.838108	-0.0356723	0.401218	0.838108	-0.0356723	0.838108	0.401218	0.401218	-5.4968	0.838108	-0.472562	-3.0939	-1.1279	-0.0356723	-0.909452	-0.0356723	-0.472562	-0.472562	-0.691007	0.182773	-6.37058	-0.472562	-0.909452
amlodipine	-1.63374	-0.528145	0.0246527	-0.159613	-1.26521	0.393184	-0.159613	-1.44947	-0.159613	0.0246527	0.761716	-0.528145	0.0246527	-0.712411	0.0246527	-1.44947	-0.159613	-0.343879	-0.712411	-0.528145	-1.08094	0.0246527	-0.528145	1.13025	-0.712411	1.49878	1.49878	0.208919	-0.159613	0.393184	-0.159613	-0.159613	0.393184	0.393184	1.49878	0.208919	-0.528145	3.70997	-1.44947	-0.528145	-1.26521	-0.712411	-0.343879	-0.343879	-0.712411	-0.343879	-1.81801	-1.08094	-0.712411
spironolactone	-1.0146	-0.506861	0.000876285	-0.506861	-1.0146	1.01635	-0.506861	-1.18384	-0.676106	-0.168369	0.339368	0.508613	-0.168369	-0.168369	-0.168369	-1.18384	0.339368	0.170122	-0.506861	-0.845352	-0.845352	-0.506861	0.170122	1.01635	-0.506861	1.1856	1.35484	0.000876285	-0.168369	1.1856	-0.337615	0.339368	1.1856	-0.337615	-3.89177	0.339368	-0.676106	0.000876285	-0.676106	-0.337615	-1.0146	-0.337615	-0.168369	0.508613	-1.0146	0.000876285	-5.07649	-0.506861	-0.337615
DB15873	-1.61559	-0.341577	-0.159575	0.0224275	-1.43359	0.568435	-0.159575	-1.7976	-0.523579	-0.341577	0.568435	0.20443	0.386432	-0.159575	-0.341577	-1.43359	0.0224275	0.20443	-1.25159	-0.159575	-1.25159	0.0224275	-0.523579	0.568435	-0.705582	1.11444	1.47845	0.386432	0.568435	0.932439	0.0224275	0.0224275	0.750437	0.386432	1.66045	0.20443	-0.705582	-1.25159	-1.25159	-0.705582	-1.61559	-0.887584	0.20443	0.568435	-0.887584	-0.341577	-4.70963	-0.887584	-0.159575
DB08403	-0.218572	-1.14239	-1.14239	0.150957	-1.51192	1.81384	0.150957	-0.772866	-0.0338075	-0.95763	-0.95763	0.150957	1.81384	0.335722	0.335722	-0.218572	0.890015	-0.772866	-1.14239	-0.95763	-0.218572	0.150957	1.25954	0.335722	-0.588101	0.890015	0.150957	0.705251	1.07478	1.07478	-0.403337	-0.218572	-0.218572	-0.772866	2.18337	-0.403337	0.150957	-0.95763	0.335722	-0.588101	-0.218572	0.150957	-0.0338075	0.520486	-0.588101	-0.0338075	-4.83769	0.335722	-0.218572
DB03725	-1.07047	-0.220317	0.799871	-0.220317	-0.900442	0.289777	0.119746	-0.900442	-0.390348	-0.56038	0.459808	0.629839	0.289777	0.119746	-0.730411	-0.900442	0.629839	-0.0502857	-0.0502857	-0.390348	-0.220317	-0.220317	-0.0502857	0.289777	-0.0502857	1.82006	0.629839	0.289777	0.119746	0.799871	0.629839	0.119746	0.459808	0.119746	-4.98119	0.629839	-0.220317	-5.49129	-0.56038	0.289777	-0.900442	0.629839	0.459808	0.119746	-0.220317	0.969902	-6.51147	-0.730411	0.969902
ioxaglic acid	-1.37487	-0.257211	-0.368978	-0.59251	-1.48664	0.748684	-0.816042	-1.48664	-0.59251	-0.257211	0.189853	0.748684	-0.480744	-0.816042	0.413385	-1.26311	0.525152	0.078087	-0.927808	-0.704276	-1.03957	-0.257211	0.078087	0.748684	-0.59251	1.08398	1.64281	0.301619	-0.257211	1.08398	-0.257211	-0.368978	1.08398	-0.0336791	-0.0336791	-0.0336791	-0.816042	-1.82194	-1.37487	-0.927808	-1.26311	-0.704276	-0.59251	0.189853	-0.927808	-0.59251	-3.6102	-0.927808	-0.257211
quingestanol	-1.43697	-0.173833	0.773519	-0.647509	-1.12119	0.615627	-0.805401	-1.27908	-0.0159413	0.299843	0.615627	-0.0159413	0.141951	-0.489617	-0.0159413	-1.27908	-0.331725	-0.331725	-0.173833	-0.489617	-0.805401	-1.12119	-0.331725	0.773519	-0.331725	1.56298	1.24719	0.773519	-0.0159413	-0.0159413	0.615627	0.141951	0.931411	-0.173833	-4.7527	0.141951	-0.647509	-3.01589	-1.12119	-0.173833	-0.963293	-1.27908	-0.173833	-0.331725	-0.331725	0.141951	-4.91059	-0.805401	-0.489617
talaporfin	-1.28199	-0.278594	0.151431	-0.565278	-1.42533	0.438115	-0.565278	-1.56867	-0.851961	-0.851961	0.151431	0.581457	-0.278594	-0.565278	-0.135252	-1.28199	0.581457	0.294773	-1.13865	-0.995303	-0.851961	0.151431	0.0080896	1.44151	-0.278594	1.29817	1.87153	0.294773	0.151431	1.15482	0.0080896	-0.135252	1.01148	-0.135252	0.294773	0.294773	-0.995303	2.73158	-1.28199	-0.70862	-1.28199	-0.851961	-0.565278	0.0080896	-0.995303	-0.278594	-3.14543	-0.565278	-0.278594
nesbuvir	-1.32299	-0.0480559	0.58941	-0.0480559	-1.1105	0.376922	-0.0480559	-1.1105	-0.0480559	0.164433	1.01439	-0.260545	-0.0480559	-0.473033	-0.260545	-0.898011	-0.260545	0.164433	-0.0480559	-0.260545	-0.685522	-0.260545	-0.473033	1.01439	-0.473033	1.01439	0.376922	-0.0480559	0.164433	0.58941	0.164433	0.58941	-0.260545	0.801899	-5.78525	0.58941	-0.473033	-5.99774	-1.1105	0.376922	-0.898011	0.164433	0.164433	-0.260545	-0.260545	0.376922	-7.48516	-0.685522	-0.260545
dusquetide	-1.17357	-0.410677	0.542941	-0.792124	-1.36429	-0.0292297	-0.6014	-0.982847	-0.219953	-0.6014	0.161494	0.542941	0.161494	-0.410677	-0.6014	-0.982847	0.542941	-0.219953	-0.410677	-0.6014	-0.982847	-0.410677	-0.410677	1.30583	-0.6014	1.68728	1.30583	-0.0292297	0.542941	0.161494	-0.0292297	-0.410677	0.161494	-0.219953	-1.74574	0.352217	-0.410677	-4.41587	-0.6014	-0.792124	-0.792124	-0.410677	-0.0292297	0.352217	-0.6014	-0.219953	-6.70455	-0.6014	0.542941
lasmiditan	-0.474798	-0.721203	-0.474798	0.26442	-0.721203	0.757232	1.25004	-0.721203	-0.474798	-0.474798	-0.228392	1.00364	0.510826	0.510826	0.0180141	-0.474798	0.510826	0.0180141	-0.967609	-0.721203	-0.721203	0.510826	-0.474798	0.0180141	-0.967609	1.25004	2.23567	0.0180141	0.0180141	1.25004	-0.474798	0.26442	1.00364	0.26442	1.25004	-0.474798	0.0180141	-2.93886	0.26442	-0.228392	-0.228392	0.510826	0.26442	0.0180141	-0.721203	0.26442	-3.92448	-0.721203	0.510826
vs-4718	-0.890815	-0.645328	-0.645328	-0.277098	-1.01356	1.44131	-0.645328	-1.38179	0.091133	-0.154354	-0.768072	0.459364	1.44131	-0.768072	0.950338	-0.768072	0.213877	-0.0316106	-1.25905	-0.645328	-0.645328	-0.154354	-0.154354	0.827594	-0.890815	1.31857	1.31857	-0.154354	-0.399841	0.33662	-0.399841	-0.522585	1.07308	-0.154354	4.75539	-0.399841	-0.522585	5.24636	-0.768072	-1.1363	-0.645328	-1.50453	-0.645328	-0.399841	-0.645328	-0.768072	4.01893	-0.522585	-0.645328
ceftriaxone	-1.53773	-0.475465	0.435048	-0.475465	-1.23422	0.283296	-0.0202085	-1.23422	-0.475465	-0.17196	0.738552	0.283296	-0.475465	-0.323712	-0.323712	-1.38598	0.131544	-0.0202085	-0.778969	-0.627217	-1.23422	-0.17196	-0.323712	1.04206	-0.778969	1.49731	2.25607	0.5868	0.283296	0.738552	-0.17196	0.435048	0.738552	0.5868	2.86308	-0.323712	-0.627217	-1.38598	-0.930721	-0.475465	-1.23422	-0.475465	-0.17196	0.131544	-0.778969	-0.0202085	-3.66226	-1.08247	-0.17196
DB01443	0.0240989	-0.515444	0.203947	-0.335596	-0.335596	0.203947	-0.87514	0.0240989	-0.155749	0.0240989	0.74349	0.383794	0.0240989	0.563642	-0.515444	-0.155749	0.203947	-0.515444	0.383794	-0.515444	0.0240989	-1.41468	0.923337	0.0240989	0.383794	0.563642	0.563642	0.563642	0.203947	0.203947	0.383794	-0.515444	0.383794	-1.59453	-5.73103	0.203947	0.0240989	-4.29225	0.203947	0.563642	0.0240989	0.383794	0.203947	0.74349	-0.155749	0.923337	-6.81011	0.383794	0.383794
DB06995	-0.509176	-0.343175	0.65283	0.154828	-0.841178	0.65283	-0.0111733	-0.343175	-0.343175	-0.509176	1.15083	-0.509176	-0.841178	-0.177174	-0.675177	-0.509176	-0.0111733	-0.509176	0.320828	-0.0111733	-0.177174	-0.509176	1.15083	-0.0111733	0.154828	1.15083	-0.177174	0.486829	0.486829	0.154828	0.154828	-0.0111733	-0.0111733	-0.0111733	-4.1612	-0.177174	-0.0111733	-4.9912	-0.343175	0.320828	-0.509176	0.984832	0.154828	0.818831	-0.343175	0.984832	-6.31921	-0.177174	-0.343175
desfesoterodine	-0.838511	-0.573345	-0.705928	-0.175597	-1.36884	1.94573	-0.705928	-1.36884	0.222152	-0.0430136	-0.175597	0.619901	1.4154	-0.573345	1.01765	-0.705928	0.222152	0.0895693	-1.50143	-0.573345	-0.705928	-0.308179	0.354735	0.354735	-0.705928	1.4154	1.01765	-0.0430136	-0.0430136	0.619901	-0.175597	-0.573345	0.752484	-0.308179	2.74123	-0.308179	-0.440762	2.47606	-0.838511	-0.971094	-0.573345	-1.36884	-0.175597	0.0895693	-0.705928	-0.705928	1.68056	-0.308179	-0.308179
lymecycline	-1.05661	-0.780465	-0.64239	-0.366241	-1.19469	1.01451	-0.504315	-1.47084	-0.504315	-0.780465	-0.504315	0.738358	0.738358	-0.228166	-0.228166	-1.05661	0.0479837	-0.228166	-1.05661	-0.780465	-0.780465	-0.090091	-0.228166	0.600283	-0.228166	1.56681	1.29066	-0.504315	-0.366241	0.0479837	-0.090091	-0.090091	1.29066	0.0479837	4.19023	0.0479837	-0.780465	5.57097	-1.19469	-0.780465	-0.780465	-1.47084	-0.228166	0.0479837	-0.91854	-0.504315	1.56681	-0.366241	-0.366241
melatonin	-0.188843	-1.11942	-0.0559042	-1.11942	-0.986479	0.342914	-0.986479	-0.986479	-0.0559042	-1.65118	-0.85354	1.27349	1.14055	-0.188843	-0.454722	-0.454722	1.14055	-0.454722	-0.720601	-0.587661	-0.454722	-0.188843	0.209974	0.475853	-0.0559042	1.53937	-0.188843	-1.11942	-0.587661	-0.188843	-0.0559042	-1.51824	0.608792	-0.720601	-3.51233	0.0770351	-0.188843	0.741732	0.0770351	-1.3853	0.0770351	-1.11942	-0.587661	1.27349	-0.720601	-0.454722	-4.04408	-0.188843	0.475853
pirarubicin	-0.618171	-1.17565	-0.0606914	-0.803997	-0.618171	-0.246518	0.682614	-0.803997	-0.618171	-1.17565	-0.246518	0.125135	0.496788	-0.618171	-0.989824	-0.989824	1.24009	-0.246518	-0.618171	-0.803997	-1.17565	0.310962	-0.432344	0.682614	-0.618171	1.24009	0.310962	0.125135	-0.246518	-0.0606914	-0.618171	0.125135	0.682614	0.310962	-2.84809	-0.0606914	-0.432344	-2.29061	0.125135	-0.989824	-0.0606914	-0.989824	-1.17565	0.310962	-1.17565	-0.0606914	-5.44966	-0.803997	-0.618171
hki-357	-1.49246	-0.129902	-0.281297	-0.432692	-1.34106	1.08126	-1.03827	-1.64385	-0.432692	-0.281297	0.172889	0.475679	0.778469	-0.584087	0.324284	-1.34106	0.172889	0.324284	-1.03827	-0.584087	-1.03827	-0.886877	-0.281297	0.778469	-0.432692	1.08126	1.68684	-0.129902	0.172889	0.475679	-0.584087	-0.129902	1.38405	0.0214935	4.10916	0.172889	-0.735482	4.41195	-1.49246	-1.03827	-1.18967	-1.64385	-0.432692	-0.129902	-1.03827	-0.735482	0.778469	-0.432692	-0.584087
DB07017	-0.35007	-0.829818	-1.46948	0.289594	-0.989734	0.609426	-0.190154	-1.14965	-0.190154	-1.46948	-0.829818	1.40901	0.769342	0.129678	0.129678	-0.35007	0.609426	-0.0302378	-1.78931	-0.35007	-0.509986	-0.509986	0.44951	0.289594	-0.35007	0.44951	0.769342	0.44951	1.40901	0.769342	-0.190154	-0.669902	0.929258	-0.509986	3.00817	-0.190154	-0.190154	-0.190154	0.129678	-0.829818	-0.35007	-0.509986	0.289594	0.129678	-0.989734	-0.35007	-1.78931	-0.0302378	0.129678
DB08761	-1.05291	-0.541667	-0.712081	-0.712081	-0.882496	-0.371252	-0.200838	-1.05291	-0.371252	-1.39374	0.480821	0.310406	0.310406	-0.200838	-1.39374	-1.22333	-0.030423	-0.371252	-0.712081	-0.200838	-1.05291	-0.030423	-0.371252	0.651236	-0.541667	1.50331	1.16248	-0.541667	0.139992	-0.200838	-0.371252	-1.22333	0.651236	-0.030423	-3.60913	0.310406	-0.371252	-3.2683	-0.541667	-0.882496	-1.05291	-0.712081	-0.200838	0.651236	-1.05291	0.139992	-6.16535	-0.712081	-0.541667
thonzylamine	0.22361	-0.708373	-1.01903	-0.0870508	-0.708373	0.844933	0.0682798	-0.0870508	-0.863704	-0.863704	-0.708373	0.378941	-1.17437	0.844933	0.534272	0.22361	0.689602	0.0682798	-0.397712	-0.553043	0.0682798	-0.0870508	1.62159	-0.0870508	-0.0870508	0.534272	1.15559	0.689602	0.534272	0.844933	-0.242381	-0.242381	-0.397712	-0.863704	-3.65966	-0.397712	0.22361	-3.97032	1.00026	-0.397712	-0.0870508	0.22361	-0.397712	1.46626	-0.242381	0.378941	-5.67895	0.0682798	0.534272
voxtalisib	0.328671	-1.38944	-0.296097	-0.920865	-0.452289	-0.296097	-0.139905	-0.139905	-0.452289	-1.23325	-0.139905	0.0162872	1.26582	0.641056	-1.23325	-0.139905	1.42202	-0.608481	0.0162872	-0.296097	-0.296097	0.172479	0.328671	0.172479	0.172479	0.95344	-0.452289	0.0162872	0.641056	-0.452289	0.484864	0.0162872	-0.296097	-0.920865	-6.54378	0.484864	0.172479	-4.2009	0.641056	-0.296097	0.172479	-0.764673	-0.139905	0.484864	-0.452289	0.328671	-7.16855	0.328671	0.172479
DB13748	-0.117929	-1.11045	-0.96866	-1.11045	-0.96866	-0.96866	-0.826871	-0.826871	-0.117929	-1.81939	-0.401506	0.591012	0.874589	0.307436	-1.81939	-0.826871	1.01638	-0.401506	-0.401506	0.023859	-0.543295	-0.117929	-0.259718	0.874589	-0.259718	1.44174	-0.117929	0.023859	0.307436	-0.543295	0.165647	-1.11045	0.165647	-0.543295	-5.78946	0.732801	-0.259718	-3.66264	0.307436	-1.11045	-0.259718	-0.685083	-0.401506	0.732801	-0.685083	0.023859	-6.64019	-0.117929	0.023859
tak-448	-0.907689	-0.716951	-0.335475	-0.144737	-0.907689	0.808952	-0.144737	-0.907689	-0.335475	-0.716951	0.236739	0.0460007	-0.144737	0.236739	-0.716951	-0.907689	-0.144737	-0.144737	-0.526213	-0.716951	-0.716951	-0.335475	0.0460007	1.19043	-0.526213	1.76264	1.76264	0.236739	0.0460007	0.808952	-0.144737	-0.335475	0.618214	-0.144737	-3.19654	-0.144737	-0.335475	-5.10392	-0.526213	-0.144737	-0.907689	-0.335475	-0.335475	0.236739	-0.716951	0.236739	-6.62982	-0.716951	-0.335475
DB07639	-0.489033	-0.888491	-0.089575	-0.888491	-0.489033	-0.089575	-0.289304	-0.688762	-0.289304	-0.888491	-0.289304	-0.489033	1.1088	-0.089575	-0.688762	-0.688762	0.709341	-0.489033	-0.089575	-0.289304	-0.688762	0.309883	-0.888491	0.90907	-0.289304	1.50826	-0.089575	0.309883	0.709341	-0.688762	0.309883	0.309883	0.110154	0.110154	-7.08009	0.709341	-0.289304	1.1088	-0.089575	-0.688762	-0.089575	-1.28795	-0.489033	-0.289304	-0.688762	-0.289304	-7.67928	-0.089575	-0.888491
inosine	-0.741824	-0.741824	0.0555707	0.321369	-1.40632	1.11876	-0.210228	-1.40632	0.454268	-0.210228	-0.343127	1.11876	1.78326	-0.343127	0.587167	-0.741824	0.454268	-0.874723	-1.53922	-0.343127	-0.608925	-0.874723	0.852966	0.587167	0.321369	0.852966	-0.343127	-0.874723	-0.210228	0.454268	-0.210228	-1.40632	1.65036	-0.343127	1.51746	0.0555707	-0.210228	1.51746	-1.14052	-1.14052	-0.874723	-0.874723	0.18847	0.454268	-0.741824	-0.343127	-1.00762	0.18847	-0.210228
olmutinib	-0.851905	-0.476849	-0.101794	0.273262	-1.41449	1.2109	0.0857342	-1.22696	0.46079	0.273262	0.0857342	-0.476849	2.5236	0.0857342	1.02337	-0.664377	-0.289321	-0.851905	-1.03943	-0.851905	-0.664377	0.0857342	0.648318	1.39843	-0.101794	0.648318	0.648318	-0.476849	-0.289321	0.648318	-0.101794	-1.22696	0.273262	-0.289321	3.83629	-0.289321	-0.289321	2.5236	-1.22696	-0.289321	-0.664377	-0.851905	0.273262	0.46079	-0.664377	-0.476849	2.14854	0.273262	-0.664377
glycylglutamine	0.414548	-0.557322	-1.04326	-0.557322	-0.881278	0.25257	-0.7193	-0.0713865	-0.557322	-2.1771	-1.04326	1.5484	0.25257	0.576527	-1.36721	0.0905918	1.71038	-0.0713865	-0.557322	-0.557322	0.0905918	-0.395343	1.06246	-0.0713865	0.0905918	0.25257	0.25257	-0.395343	0.414548	0.0905918	-0.233365	-1.36721	0.576527	-1.20523	-5.57865	0.0905918	0.25257	-5.09271	0.900483	-0.395343	0.0905918	1.06246	0.0905918	1.06246	-0.395343	0.900483	-6.7125	0.0905918	1.22444
cp-526423	-0.143506	-1.18667	-1.70825	-0.317367	-1.01281	0.030354	0.030354	-0.838948	-0.491227	-2.05597	-1.53439	1.5951	1.5951	0.551935	-1.18667	-0.491227	0.725796	-0.491227	-1.36053	-1.01281	0.030354	0.899656	0.551935	0.899656	-0.143506	1.07352	0.378075	-0.143506	0.030354	1.07352	0.378075	-0.838948	1.24738	-0.491227	-1.88211	-0.491227	-0.491227	-1.53439	-0.317367	-0.491227	0.030354	0.378075	0.030354	0.725796	-0.317367	0.725796	-6.22862	0.204215	0.378075
epicillin	-1.11255	-0.820886	-0.383397	-0.529227	-1.4042	0.929069	0.199921	-1.69586	-0.529227	-0.675056	-0.383397	0.199921	1.22073	-0.0917381	-0.237568	-1.25837	0.49158	-0.237568	-1.11255	-0.529227	-0.966716	-0.0917381	-0.0917381	0.783239	-0.383397	1.51239	0.929069	-0.237568	0.0540915	0.199921	-0.237568	0.0540915	1.22073	0.345751	-3.00833	0.49158	-0.675056	0.783239	-0.675056	-1.11255	-0.529227	-1.25837	-0.237568	0.199921	-1.11255	-0.237568	-4.17497	-0.383397	-0.529227
DB06990	-0.686844	-0.518536	0.491313	-0.18192	-1.36008	1.16455	-0.18192	-1.19177	-0.350228	-0.0136118	0.154696	-0.0136118	-0.686844	0.154696	0.659621	-0.686844	0.154696	-0.350228	-0.350228	-0.350228	-0.350228	-0.18192	0.996237	-0.0136118	-0.18192	1.33285	1.16455	-1.19177	-1.52839	0.154696	-0.18192	-0.686844	0.491313	-0.18192	-0.18192	-0.18192	-0.350228	-2.70654	-0.686844	-0.518536	-0.686844	-1.02346	-0.518536	1.33285	-0.350228	0.154696	-5.73609	-0.518536	-0.0136118
ci-1040	-1.11041	-0.0816798	-0.596047	0.175504	-0.338863	-0.0816798	0.432687	-0.853231	-0.338863	0.175504	-0.0816798	-0.0816798	0.432687	-0.338863	-0.338863	-0.853231	-0.596047	-0.0816798	-0.338863	-0.0816798	-0.338863	0.175504	-0.0816798	1.20424	0.175504	0.689871	0.432687	0.689871	0.947055	0.689871	0.432687	0.689871	0.689871	0.689871	-0.338863	0.689871	-0.338863	-1.62478	-1.11041	0.432687	-0.853231	-0.596047	-0.0816798	-0.338863	-0.0816798	0.689871	-7.54	-0.338863	-1.11041
oxycodone	-0.963547	-0.335395	0.449795	-0.335395	-1.27762	1.23499	-0.492433	-0.963547	-0.335395	-0.335395	0.606833	-0.178357	-0.806509	-0.0213189	-0.178357	-0.806509	0.292757	-0.649471	-0.178357	-0.806509	-0.492433	-0.0213189	0.449795	0.292757	-0.335395	1.86314	1.39202	0.135719	-0.178357	1.07795	0.292757	-0.0213189	0.606833	-0.335395	-3.79023	-0.0213189	-0.335395	-4.10431	-0.806509	-0.0213189	-0.806509	-0.0213189	0.135719	0.292757	-0.335395	0.292757	-5.36061	-0.806509	-0.0213189
dofequidar	-0.405807	-0.992289	-0.405807	0.180676	-0.992289	1.54913	0.767158	-1.38328	-0.0148184	-0.210312	-0.210312	-0.210312	0.767158	0.180676	0.37617	-0.601301	0.571664	-0.210312	-0.796795	-0.405807	-0.405807	-0.796795	-0.0148184	0.37617	-0.601301	0.767158	0.571664	0.180676	-0.0148184	-0.0148184	-0.210312	0.180676	0.767158	-0.405807	0.962652	-0.0148184	-0.405807	2.5266	0.180676	-0.601301	-0.601301	-0.796795	-0.210312	0.180676	-0.405807	0.180676	-0.405807	0.180676	-0.405807
encenicline	-0.719397	-0.291375	-0.0773647	0.350657	-0.719397	0.778678	0.778678	-0.505386	0.564667	0.564667	0.564667	-1.57544	-0.0773647	-0.719397	-0.291375	-0.505386	-0.505386	-1.14742	0.350657	-0.505386	-0.0773647	-0.0773647	0.136646	2.06274	0.136646	0.778678	-0.933407	1.84873	1.63472	1.63472	0.564667	0.778678	-0.291375	0.778678	-5.42763	0.564667	-0.0773647	-4.57159	-0.719397	0.564667	-0.291375	0.564667	-0.291375	-0.505386	0.136646	0.350657	-6.9257	0.136646	-2.00346
[truncated: 10,326 more rows]
[truncated: 20 more columns]

## Sheet: nominal p values
	RNASE2	CYP26B1	CTSG	PRTN3	RNASE3	CORIN	CFD	DEFA4	CHKA	AZU1	MPO	FBN1	NTSR1	CBR3	ELANE	DEFA1	PADI2	SASH1	CCL23	C1QA	C1QC	GPER1	CDKN2B	XKR6	C1QB	KIF18A	TRPM4	BOK	SGCD	ATP7B	SLC7A8	MSR1	DAB2IP	NGFR	TEK	OASL	GPR15	FLT3	IGLV1-47	INHBB	LEP	B3GNT3	HPD	EFNB2	IL34	LDHD	FGFR2	CEACAM8	SERPING1
[truncated: 11,164 more rows]
[truncated: 20 more columns]

## Sheet: FDR values
	RNASE2	CYP26B1	CTSG	PRTN3	RNASE3	CORIN	CFD	DEFA4	CHKA	AZU1	MPO	FBN1	NTSR1	CBR3	ELANE	DEFA1	PADI2	SASH1	CCL23	C1QA	C1QC	GPER1	CDKN2B	XKR6	C1QB	KIF18A	TRPM4	BOK	SGCD	ATP7B	SLC7A8	MSR1	DAB2IP	NGFR	TEK	OASL	GPR15	FLT3	IGLV1-47	INHBB	LEP	B3GNT3	HPD	EFNB2	IL34	LDHD	FGFR2	CEACAM8	SERPING1
[truncated: 11,164 more rows]
[truncated: 20 more columns]
