# Supplementary material for: The interictal transcriptomic map of migraine without aura
Source: J Headache Pain. 2025 May 12;26(1):109. doi: 10.1186/s10194-025-02033-z (PMC12067696; doi:10.1186/s10194-025-02033-z)
Supplement: Supplementary file 15 — Supplementary Material 15 [file 10194_2025_2033_MOESM15_ESM.xlsx]

## Sheet: summary
summary
Pathway-level drug binding candidates	Pathway-level drug binding candidates based on binding affinities of DrugBank drugs to significant pathway in migraine vs controls comparisons

## Sheet: pathway level candidates
Drug	Pathway	Norm	P-value
DB01888	GOBP_TRANSMEMBRANE_RECEPTOR_PROTEIN_TYROSINE_KINASE_SIGNALING_PATHWAY	L2	0.000229114
DB03731	GOBP_CYTOKINE_MEDIATED_SIGNALING_PATHWAY	L2	0.000211726
DB03731	GOBP_INNATE_IMMUNE_RESPONSE	L2	8.48949e-05
DB03731	GOBP_PHAGOCYTOSIS	L2	0.000462319
DB03731	GOBP_POSITIVE_REGULATION_OF_CELL_DEATH	L2	0.00010126
DB03731	GOBP_TRANSMEMBRANE_RECEPTOR_PROTEIN_TYROSINE_KINASE_SIGNALING_PATHWAY	L2	2.55707e-05
lgh-447	GOBP_INNATE_IMMUNE_RESPONSE	L2	0.000248548
lgh-447	GOBP_TRANSMEMBRANE_RECEPTOR_PROTEIN_TYROSINE_KINASE_SIGNALING_PATHWAY	L2	6.34154e-05
aminopentamide	GOBP_TRANSMEMBRANE_RECEPTOR_PROTEIN_TYROSINE_KINASE_SIGNALING_PATHWAY	L2	8.3872e-05
gramicidin d	GOBP_TRANSMEMBRANE_RECEPTOR_PROTEIN_TYROSINE_KINASE_SIGNALING_PATHWAY	L2	0.000142173
cra_9076	GOBP_TRANSMEMBRANE_RECEPTOR_PROTEIN_TYROSINE_KINASE_SIGNALING_PATHWAY	L2	0.000342648
DB02091	GOBP_CYTOKINE_MEDIATED_SIGNALING_PATHWAY	L2	0.000222977
DB02091	GOBP_INNATE_IMMUNE_RESPONSE	L2	9.10318e-05
DB02091	GOBP_PHAGOCYTOSIS	L2	0.000336511
DB02091	GOBP_POSITIVE_REGULATION_OF_CELL_DEATH	L2	0.000181041
DB02091	GOBP_TRANSMEMBRANE_RECEPTOR_PROTEIN_TYROSINE_KINASE_SIGNALING_PATHWAY	L2	6.13698e-06
DB07339	GOBP_TRANSMEMBRANE_RECEPTOR_PROTEIN_TYROSINE_KINASE_SIGNALING_PATHWAY	L2	0.00024957
bamifylline	GOBP_TRANSMEMBRANE_RECEPTOR_PROTEIN_TYROSINE_KINASE_SIGNALING_PATHWAY	L2	9.41003e-05
DB06828	GOBP_CYTOKINE_MEDIATED_SIGNALING_PATHWAY	L2	0.000456182
DB06828	GOBP_INNATE_IMMUNE_RESPONSE	L2	0.000188201
DB06828	GOBP_TRANSMEMBRANE_RECEPTOR_PROTEIN_TYROSINE_KINASE_SIGNALING_PATHWAY	L2	1.43196e-05
lgd-2226	GOBP_TRANSMEMBRANE_RECEPTOR_PROTEIN_TYROSINE_KINASE_SIGNALING_PATHWAY	L2	0.00027105
hymenialdisine	GOBP_INNATE_IMMUNE_RESPONSE	L2	0.000353899
hymenialdisine	GOBP_TRANSMEMBRANE_RECEPTOR_PROTEIN_TYROSINE_KINASE_SIGNALING_PATHWAY	L2	3.06849e-05
DB03916	GOBP_CYTOKINE_MEDIATED_SIGNALING_PATHWAY	L2	0.000404018
DB03916	GOBP_INNATE_IMMUNE_RESPONSE	L2	0.000160584
DB03916	GOBP_POSITIVE_REGULATION_OF_CELL_DEATH	L2	0.000294575
DB03916	GOBP_TRANSMEMBRANE_RECEPTOR_PROTEIN_TYROSINE_KINASE_SIGNALING_PATHWAY	L2	3.17077e-05
nazartinib	GOBP_TRANSMEMBRANE_RECEPTOR_PROTEIN_TYROSINE_KINASE_SIGNALING_PATHWAY	L2	0.000368219
enviomycin	GOBP_TRANSMEMBRANE_RECEPTOR_PROTEIN_TYROSINE_KINASE_SIGNALING_PATHWAY	L2	0.000164676
DB01884	GOBP_INNATE_IMMUNE_RESPONSE	L2	0.000375378
DB01884	GOBP_POSITIVE_REGULATION_OF_CELL_DEATH	L2	0.000337534
DB01884	GOBP_TRANSMEMBRANE_RECEPTOR_PROTEIN_TYROSINE_KINASE_SIGNALING_PATHWAY	L2	0.000207634
DB02562	GOBP_TRANSMEMBRANE_RECEPTOR_PROTEIN_TYROSINE_KINASE_SIGNALING_PATHWAY	L2	0.000494027
DB04004	GOBP_CYTOKINE_MEDIATED_SIGNALING_PATHWAY	L2	0.000482776
DB04004	GOBP_INNATE_IMMUNE_RESPONSE	L2	0.000159561
DB04004	GOBP_TRANSMEMBRANE_RECEPTOR_PROTEIN_TYROSINE_KINASE_SIGNALING_PATHWAY	L2	9.20547e-06
tak-733	GOBP_CYTOKINE_MEDIATED_SIGNALING_PATHWAY	L2	0.000395835
tak-733	GOBP_INNATE_IMMUNE_RESPONSE	L2	0.000127854
tak-733	GOBP_TRANSMEMBRANE_RECEPTOR_PROTEIN_TYROSINE_KINASE_SIGNALING_PATHWAY	L2	1.94338e-05
DB03504	GOBP_TRANSMEMBRANE_RECEPTOR_PROTEIN_TYROSINE_KINASE_SIGNALING_PATHWAY	L2	0.00017695
xanthinol	GOBP_TRANSMEMBRANE_RECEPTOR_PROTEIN_TYROSINE_KINASE_SIGNALING_PATHWAY	L2	0.000277187
proxyphylline	GOBP_INNATE_IMMUNE_RESPONSE	L2	0.000189223
proxyphylline	GOBP_TRANSMEMBRANE_RECEPTOR_PROTEIN_TYROSINE_KINASE_SIGNALING_PATHWAY	L2	6.85296e-05
verucerfont	GOBP_INNATE_IMMUNE_RESPONSE	L2	0.000416292
verucerfont	GOBP_TRANSMEMBRANE_RECEPTOR_PROTEIN_TYROSINE_KINASE_SIGNALING_PATHWAY	L2	5.31871e-05
DB01825	GOBP_INNATE_IMMUNE_RESPONSE	L2	0.000200475
DB01825	GOBP_TRANSMEMBRANE_RECEPTOR_PROTEIN_TYROSINE_KINASE_SIGNALING_PATHWAY	L2	4.09132e-05
mitoguazone	GOBP_CYTOKINE_MEDIATED_SIGNALING_PATHWAY	L2	0.000185132
mitoguazone	GOBP_INNATE_IMMUNE_RESPONSE	L2	5.93241e-05
mitoguazone	GOBP_PHAGOCYTOSIS	L2	0.000289461
mitoguazone	GOBP_POSITIVE_REGULATION_OF_CELL_DEATH	L2	0.000150356
mitoguazone	GOBP_TRANSMEMBRANE_RECEPTOR_PROTEIN_TYROSINE_KINASE_SIGNALING_PATHWAY	L2	4.09132e-06
lgd2941	GOBP_TRANSMEMBRANE_RECEPTOR_PROTEIN_TYROSINE_KINASE_SIGNALING_PATHWAY	L2	0.000123762
DB07972	GOBP_CYTOKINE_MEDIATED_SIGNALING_PATHWAY	L2	0.00043368
DB07972	GOBP_INNATE_IMMUNE_RESPONSE	L2	0.000146265
DB07972	GOBP_POSITIVE_REGULATION_OF_CELL_DEATH	L2	0.00025673
DB07972	GOBP_TRANSMEMBRANE_RECEPTOR_PROTEIN_TYROSINE_KINASE_SIGNALING_PATHWAY	L2	4.60273e-05
DB08075	GOBP_INNATE_IMMUNE_RESPONSE	L2	0.000374356
DB08075	GOBP_TRANSMEMBRANE_RECEPTOR_PROTEIN_TYROSINE_KINASE_SIGNALING_PATHWAY	L2	4.70502e-05
DB07448	GOBP_TRANSMEMBRANE_RECEPTOR_PROTEIN_TYROSINE_KINASE_SIGNALING_PATHWAY	L2	0.000359013
delcasertib	GOBP_TRANSMEMBRANE_RECEPTOR_PROTEIN_TYROSINE_KINASE_SIGNALING_PATHWAY	L2	0.000449022
DB08513	GOBP_CYTOKINE_MEDIATED_SIGNALING_PATHWAY	L2	0.000130922
DB08513	GOBP_INNATE_IMMUNE_RESPONSE	L2	3.47762e-05
DB08513	GOBP_PHAGOCYTOSIS	L2	0.000217863
DB08513	GOBP_POSITIVE_REGULATION_OF_CELL_DEATH	L2	0.000355945
DB08513	GOBP_TRANSMEMBRANE_RECEPTOR_PROTEIN_TYROSINE_KINASE_SIGNALING_PATHWAY	L2	5.11415e-06
gsk-256066	GOBP_TRANSMEMBRANE_RECEPTOR_PROTEIN_TYROSINE_KINASE_SIGNALING_PATHWAY	L2	9.30775e-05
DB01528	GOBP_CYTOKINE_MEDIATED_SIGNALING_PATHWAY	L2	0.000191269
DB01528	GOBP_INNATE_IMMUNE_RESPONSE	L2	7.26209e-05
DB01528	GOBP_PHAGOCYTOSIS	L2	0.000356968
DB01528	GOBP_POSITIVE_REGULATION_OF_CELL_DEATH	L2	0.000168767
DB01528	GOBP_TRANSMEMBRANE_RECEPTOR_PROTEIN_TYROSINE_KINASE_SIGNALING_PATHWAY	L2	1.02283e-05
DB14701	GOBP_INNATE_IMMUNE_RESPONSE	L2	0.000231159
DB14701	GOBP_TRANSMEMBRANE_RECEPTOR_PROTEIN_TYROSINE_KINASE_SIGNALING_PATHWAY	L2	2.86392e-05
mk-8245	GOBP_CYTOKINE_MEDIATED_SIGNALING_PATHWAY	L2	0.000435725
mk-8245	GOBP_INNATE_IMMUNE_RESPONSE	L2	0.000131945
mk-8245	GOBP_POSITIVE_REGULATION_OF_CELL_DEATH	L2	0.000417314
mk-8245	GOBP_TRANSMEMBRANE_RECEPTOR_PROTEIN_TYROSINE_KINASE_SIGNALING_PATHWAY	L2	2.04566e-05
DB03830	GOBP_INNATE_IMMUNE_RESPONSE	L2	0.000298666
DB03830	GOBP_TRANSMEMBRANE_RECEPTOR_PROTEIN_TYROSINE_KINASE_SIGNALING_PATHWAY	L2	9.71688e-05
DB04047	GOBP_CYTOKINE_MEDIATED_SIGNALING_PATHWAY	L2	0.000270027
DB04047	GOBP_INNATE_IMMUNE_RESPONSE	L2	7.7735e-05
DB04047	GOBP_PHAGOCYTOSIS	L2	0.000497095
DB04047	GOBP_POSITIVE_REGULATION_OF_CELL_DEATH	L2	0.000239342
DB04047	GOBP_TRANSMEMBRANE_RECEPTOR_PROTEIN_TYROSINE_KINASE_SIGNALING_PATHWAY	L2	1.12511e-05
DB04667	GOBP_INNATE_IMMUNE_RESPONSE	L2	0.000415269
DB04667	GOBP_TRANSMEMBRANE_RECEPTOR_PROTEIN_TYROSINE_KINASE_SIGNALING_PATHWAY	L2	2.96621e-05
DB02689	GOBP_CYTOKINE_MEDIATED_SIGNALING_PATHWAY	L2	5.83013e-05
DB02689	GOBP_INNATE_IMMUNE_RESPONSE	L2	1.2274e-05
DB02689	GOBP_PHAGOCYTOSIS	L2	0.000125808
DB02689	GOBP_POSITIVE_REGULATION_OF_CELL_DEATH	L2	4.1936e-05
DB02689	GOBP_TRANSMEMBRANE_RECEPTOR_PROTEIN_TYROSINE_KINASE_SIGNALING_PATHWAY	L2	2.04566e-06
DB08182	GOBP_CYTOKINE_MEDIATED_SIGNALING_PATHWAY	L2	0.000436748
DB08182	GOBP_INNATE_IMMUNE_RESPONSE	L2	0.000201497
DB08182	GOBP_TRANSMEMBRANE_RECEPTOR_PROTEIN_TYROSINE_KINASE_SIGNALING_PATHWAY	L2	2.14794e-05
DB15660	GOBP_INNATE_IMMUNE_RESPONSE	L2	0.000220931
DB15660	GOBP_TRANSMEMBRANE_RECEPTOR_PROTEIN_TYROSINE_KINASE_SIGNALING_PATHWAY	L2	2.35251e-05
sch-900271	GOBP_TRANSMEMBRANE_RECEPTOR_PROTEIN_TYROSINE_KINASE_SIGNALING_PATHWAY	L2	0.000274118
peldesine	GOBP_TRANSMEMBRANE_RECEPTOR_PROTEIN_TYROSINE_KINASE_SIGNALING_PATHWAY	L2	0.00035799
DB02599	GOBP_CYTOKINE_MEDIATED_SIGNALING_PATHWAY	L2	0.000136036
DB02599	GOBP_INNATE_IMMUNE_RESPONSE	L2	3.27305e-05
DB02599	GOBP_PHAGOCYTOSIS	L2	0.000243433
DB02599	GOBP_POSITIVE_REGULATION_OF_CELL_DEATH	L2	0.000198429
DB02599	GOBP_TRANSMEMBRANE_RECEPTOR_PROTEIN_TYROSINE_KINASE_SIGNALING_PATHWAY	L2	3.06849e-06
DB04768	GOBP_INNATE_IMMUNE_RESPONSE	L2	0.000315032
DB04768	GOBP_TRANSMEMBRANE_RECEPTOR_PROTEIN_TYROSINE_KINASE_SIGNALING_PATHWAY	L2	6.75068e-05
sincalide	GOBP_TRANSMEMBRANE_RECEPTOR_PROTEIN_TYROSINE_KINASE_SIGNALING_PATHWAY	L2	0.000234228
st-101	GOBP_TRANSMEMBRANE_RECEPTOR_PROTEIN_TYROSINE_KINASE_SIGNALING_PATHWAY	L2	9.81916e-05
DB04153	GOBP_TRANSMEMBRANE_RECEPTOR_PROTEIN_TYROSINE_KINASE_SIGNALING_PATHWAY	L2	0.00047357
glutathione	GOBP_TRANSMEMBRANE_RECEPTOR_PROTEIN_TYROSINE_KINASE_SIGNALING_PATHWAY	L2	0.000348785
mk-0557	GOBP_TRANSMEMBRANE_RECEPTOR_PROTEIN_TYROSINE_KINASE_SIGNALING_PATHWAY	L2	0.000154447
DB03486	GOBP_TRANSMEMBRANE_RECEPTOR_PROTEIN_TYROSINE_KINASE_SIGNALING_PATHWAY	L2	0.000120694
pteroic acid	GOBP_INNATE_IMMUNE_RESPONSE	L2	0.00038663
pteroic acid	GOBP_TRANSMEMBRANE_RECEPTOR_PROTEIN_TYROSINE_KINASE_SIGNALING_PATHWAY	L2	0.000129899
DB02754	GOBP_TRANSMEMBRANE_RECEPTOR_PROTEIN_TYROSINE_KINASE_SIGNALING_PATHWAY	L2	0.000187178
DB07590	GOBP_TRANSMEMBRANE_RECEPTOR_PROTEIN_TYROSINE_KINASE_SIGNALING_PATHWAY	L2	0.000432657
azanidazole	GOBP_INNATE_IMMUNE_RESPONSE	L2	0.000241388
azanidazole	GOBP_TRANSMEMBRANE_RECEPTOR_PROTEIN_TYROSINE_KINASE_SIGNALING_PATHWAY	L2	5.11415e-05
DB07431	GOBP_INNATE_IMMUNE_RESPONSE	L2	0.000498118
DB07431	GOBP_TRANSMEMBRANE_RECEPTOR_PROTEIN_TYROSINE_KINASE_SIGNALING_PATHWAY	L2	7.15981e-05
DB02984	GOBP_INNATE_IMMUNE_RESPONSE	L2	0.000264913
DB02984	GOBP_TRANSMEMBRANE_RECEPTOR_PROTEIN_TYROSINE_KINASE_SIGNALING_PATHWAY	L2	5.72785e-05
DB08443	GOBP_TRANSMEMBRANE_RECEPTOR_PROTEIN_TYROSINE_KINASE_SIGNALING_PATHWAY	L2	7.97807e-05
DB08285	GOBP_TRANSMEMBRANE_RECEPTOR_PROTEIN_TYROSINE_KINASE_SIGNALING_PATHWAY	L2	0.000186155
DB08055	GOBP_TRANSMEMBRANE_RECEPTOR_PROTEIN_TYROSINE_KINASE_SIGNALING_PATHWAY	L2	0.000382538
quisinostat	GOBP_TRANSMEMBRANE_RECEPTOR_PROTEIN_TYROSINE_KINASE_SIGNALING_PATHWAY	L2	0.00030378
DB07272	GOBP_TRANSMEMBRANE_RECEPTOR_PROTEIN_TYROSINE_KINASE_SIGNALING_PATHWAY	L2	0.000388675
avanafil	GOBP_TRANSMEMBRANE_RECEPTOR_PROTEIN_TYROSINE_KINASE_SIGNALING_PATHWAY	L2	0.000230137
DB08178	GOBP_INNATE_IMMUNE_RESPONSE	L2	0.000292529
DB08178	GOBP_TRANSMEMBRANE_RECEPTOR_PROTEIN_TYROSINE_KINASE_SIGNALING_PATHWAY	L2	3.78447e-05
carbimazole	GOBP_TRANSMEMBRANE_RECEPTOR_PROTEIN_TYROSINE_KINASE_SIGNALING_PATHWAY	L2	0.000280255
DB08448	GOBP_INNATE_IMMUNE_RESPONSE	L2	0.000452091
DB08448	GOBP_TRANSMEMBRANE_RECEPTOR_PROTEIN_TYROSINE_KINASE_SIGNALING_PATHWAY	L2	5.62556e-05
foslinanib	GOBP_TRANSMEMBRANE_RECEPTOR_PROTEIN_TYROSINE_KINASE_SIGNALING_PATHWAY	L2	0.00037231
DB07794	GOBP_TRANSMEMBRANE_RECEPTOR_PROTEIN_TYROSINE_KINASE_SIGNALING_PATHWAY	L2	0.000486867
ethacridine	GOBP_INNATE_IMMUNE_RESPONSE	L2	0.000413223
ethacridine	GOBP_TRANSMEMBRANE_RECEPTOR_PROTEIN_TYROSINE_KINASE_SIGNALING_PATHWAY	L2	0.000118648
boscalid	GOBP_TRANSMEMBRANE_RECEPTOR_PROTEIN_TYROSINE_KINASE_SIGNALING_PATHWAY	L2	0.000144219
tt-232	GOBP_TRANSMEMBRANE_RECEPTOR_PROTEIN_TYROSINE_KINASE_SIGNALING_PATHWAY	L2	0.000397881
ornipressin	GOBP_TRANSMEMBRANE_RECEPTOR_PROTEIN_TYROSINE_KINASE_SIGNALING_PATHWAY	L2	0.000304803
dezapelisib	GOBP_CYTOKINE_MEDIATED_SIGNALING_PATHWAY	L2	0.000299689
dezapelisib	GOBP_INNATE_IMMUNE_RESPONSE	L2	0.000109443
dezapelisib	GOBP_PHAGOCYTOSIS	L2	0.000461296
dezapelisib	GOBP_TRANSMEMBRANE_RECEPTOR_PROTEIN_TYROSINE_KINASE_SIGNALING_PATHWAY	L2	1.84109e-05
procaterol	GOBP_TRANSMEMBRANE_RECEPTOR_PROTEIN_TYROSINE_KINASE_SIGNALING_PATHWAY	L2	0.000166721
DB03899	GOBP_TRANSMEMBRANE_RECEPTOR_PROTEIN_TYROSINE_KINASE_SIGNALING_PATHWAY	L2	0.000147287
DB02450	GOBP_TRANSMEMBRANE_RECEPTOR_PROTEIN_TYROSINE_KINASE_SIGNALING_PATHWAY	L2	0.000446977
subasumstat	GOBP_TRANSMEMBRANE_RECEPTOR_PROTEIN_TYROSINE_KINASE_SIGNALING_PATHWAY	L2	0.000331397
DB07062	GOBP_TRANSMEMBRANE_RECEPTOR_PROTEIN_TYROSINE_KINASE_SIGNALING_PATHWAY	L2	0.000333442
DB09546	GOBP_TRANSMEMBRANE_RECEPTOR_PROTEIN_TYROSINE_KINASE_SIGNALING_PATHWAY	L2	0.000384584
DB03814	GOBP_CYTOKINE_MEDIATED_SIGNALING_PATHWAY	L2	0.000324237
DB03814	GOBP_INNATE_IMMUNE_RESPONSE	L2	0.000110466
DB03814	GOBP_TRANSMEMBRANE_RECEPTOR_PROTEIN_TYROSINE_KINASE_SIGNALING_PATHWAY	L2	1.53424e-05
DB04520	GOBP_INNATE_IMMUNE_RESPONSE	L2	0.000470502
DB04520	GOBP_TRANSMEMBRANE_RECEPTOR_PROTEIN_TYROSINE_KINASE_SIGNALING_PATHWAY	L2	8.18264e-05
mizolastine	GOBP_TRANSMEMBRANE_RECEPTOR_PROTEIN_TYROSINE_KINASE_SIGNALING_PATHWAY	L2	0.000183086
DB07132	GOBP_TRANSMEMBRANE_RECEPTOR_PROTEIN_TYROSINE_KINASE_SIGNALING_PATHWAY	L2	0.000443908
DB07845	GOBP_TRANSMEMBRANE_RECEPTOR_PROTEIN_TYROSINE_KINASE_SIGNALING_PATHWAY	L2	0.000361059
isopropamide	GOBP_TRANSMEMBRANE_RECEPTOR_PROTEIN_TYROSINE_KINASE_SIGNALING_PATHWAY	L2	0.000457205
remimazolam	GOBP_TRANSMEMBRANE_RECEPTOR_PROTEIN_TYROSINE_KINASE_SIGNALING_PATHWAY	L2	0.000463342
DB04044	GOBP_TRANSMEMBRANE_RECEPTOR_PROTEIN_TYROSINE_KINASE_SIGNALING_PATHWAY	L2	0.000428566
efatutazone	GOBP_TRANSMEMBRANE_RECEPTOR_PROTEIN_TYROSINE_KINASE_SIGNALING_PATHWAY	L2	0.000267981
drotaverine	GOBP_TRANSMEMBRANE_RECEPTOR_PROTEIN_TYROSINE_KINASE_SIGNALING_PATHWAY	L2	0.000242411
meclinertant	GOBP_TRANSMEMBRANE_RECEPTOR_PROTEIN_TYROSINE_KINASE_SIGNALING_PATHWAY	L2	0.000275141
DB04022	GOBP_TRANSMEMBRANE_RECEPTOR_PROTEIN_TYROSINE_KINASE_SIGNALING_PATHWAY	L2	0.000149333
higenamine	GOBP_INNATE_IMMUNE_RESPONSE	L2	0.000401972
higenamine	GOBP_TRANSMEMBRANE_RECEPTOR_PROTEIN_TYROSINE_KINASE_SIGNALING_PATHWAY	L2	0.000128877
immucillin-g	GOBP_INNATE_IMMUNE_RESPONSE	L2	0.00032526
immucillin-g	GOBP_TRANSMEMBRANE_RECEPTOR_PROTEIN_TYROSINE_KINASE_SIGNALING_PATHWAY	L2	6.23926e-05
epacadostat	GOBP_TRANSMEMBRANE_RECEPTOR_PROTEIN_TYROSINE_KINASE_SIGNALING_PATHWAY	L2	0.000219908
brimonidine	GOBP_INNATE_IMMUNE_RESPONSE	L2	0.000251616
brimonidine	GOBP_TRANSMEMBRANE_RECEPTOR_PROTEIN_TYROSINE_KINASE_SIGNALING_PATHWAY	L2	3.68219e-05
nimorazole	GOBP_CYTOKINE_MEDIATED_SIGNALING_PATHWAY	L2	0.000238319
nimorazole	GOBP_INNATE_IMMUNE_RESPONSE	L2	9.20547e-05
nimorazole	GOBP_POSITIVE_REGULATION_OF_CELL_DEATH	L2	0.000302758
nimorazole	GOBP_TRANSMEMBRANE_RECEPTOR_PROTEIN_TYROSINE_KINASE_SIGNALING_PATHWAY	L2	1.73881e-05
DB03918	GOBP_INNATE_IMMUNE_RESPONSE	L2	0.000281278
DB03918	GOBP_TRANSMEMBRANE_RECEPTOR_PROTEIN_TYROSINE_KINASE_SIGNALING_PATHWAY	L2	4.90958e-05
DB09555	GOBP_INNATE_IMMUNE_RESPONSE	L2	0.000392767
DB09555	GOBP_TRANSMEMBRANE_RECEPTOR_PROTEIN_TYROSINE_KINASE_SIGNALING_PATHWAY	L2	9.6146e-05
DB03093	GOBP_INNATE_IMMUNE_RESPONSE	L2	0.000450045
DB03093	GOBP_TRANSMEMBRANE_RECEPTOR_PROTEIN_TYROSINE_KINASE_SIGNALING_PATHWAY	L2	0.000161607
atrazine	GOBP_INNATE_IMMUNE_RESPONSE	L2	0.000326283
atrazine	GOBP_TRANSMEMBRANE_RECEPTOR_PROTEIN_TYROSINE_KINASE_SIGNALING_PATHWAY	L2	8.59177e-05
DB08668	GOBP_INNATE_IMMUNE_RESPONSE	L2	0.000385607
DB08668	GOBP_TRANSMEMBRANE_RECEPTOR_PROTEIN_TYROSINE_KINASE_SIGNALING_PATHWAY	L2	0.000213771
DB03493	GOBP_TRANSMEMBRANE_RECEPTOR_PROTEIN_TYROSINE_KINASE_SIGNALING_PATHWAY	L2	0.000137059
DB03809	GOBP_TRANSMEMBRANE_RECEPTOR_PROTEIN_TYROSINE_KINASE_SIGNALING_PATHWAY	L2	0.000273095
DB08705	GOBP_TRANSMEMBRANE_RECEPTOR_PROTEIN_TYROSINE_KINASE_SIGNALING_PATHWAY	L2	0.000156493
DB03833	GOBP_INNATE_IMMUNE_RESPONSE	L2	0.000215817
DB03833	GOBP_TRANSMEMBRANE_RECEPTOR_PROTEIN_TYROSINE_KINASE_SIGNALING_PATHWAY	L2	4.39817e-05
DB07474	GOBP_TRANSMEMBRANE_RECEPTOR_PROTEIN_TYROSINE_KINASE_SIGNALING_PATHWAY	L2	0.000465387
DB04239	GOBP_INNATE_IMMUNE_RESPONSE	L2	0.000410155
DB04239	GOBP_TRANSMEMBRANE_RECEPTOR_PROTEIN_TYROSINE_KINASE_SIGNALING_PATHWAY	L2	7.46666e-05
azd-1480	GOBP_TRANSMEMBRANE_RECEPTOR_PROTEIN_TYROSINE_KINASE_SIGNALING_PATHWAY	L2	0.000488913
ibudilast	GOBP_TRANSMEMBRANE_RECEPTOR_PROTEIN_TYROSINE_KINASE_SIGNALING_PATHWAY	L2	0.000165698
dinaciclib	GOBP_TRANSMEMBRANE_RECEPTOR_PROTEIN_TYROSINE_KINASE_SIGNALING_PATHWAY	L2	0.000338557
azd-2066	GOBP_INNATE_IMMUNE_RESPONSE	L2	0.000320146
azd-2066	GOBP_TRANSMEMBRANE_RECEPTOR_PROTEIN_TYROSINE_KINASE_SIGNALING_PATHWAY	L2	7.87579e-05
DB06989	GOBP_TRANSMEMBRANE_RECEPTOR_PROTEIN_TYROSINE_KINASE_SIGNALING_PATHWAY	L2	0.000119671
DB03749	GOBP_INNATE_IMMUNE_RESPONSE	L2	0.000300712
DB03749	GOBP_TRANSMEMBRANE_RECEPTOR_PROTEIN_TYROSINE_KINASE_SIGNALING_PATHWAY	L2	8.69405e-05
DB07127	GOBP_TRANSMEMBRANE_RECEPTOR_PROTEIN_TYROSINE_KINASE_SIGNALING_PATHWAY	L2	0.00021684
DB04315	GOBP_TRANSMEMBRANE_RECEPTOR_PROTEIN_TYROSINE_KINASE_SIGNALING_PATHWAY	L2	0.000445954
pipequaline	GOBP_TRANSMEMBRANE_RECEPTOR_PROTEIN_TYROSINE_KINASE_SIGNALING_PATHWAY	L2	0.000291506
amg-208	GOBP_TRANSMEMBRANE_RECEPTOR_PROTEIN_TYROSINE_KINASE_SIGNALING_PATHWAY	L2	0.000481753
ridinilazole	GOBP_TRANSMEMBRANE_RECEPTOR_PROTEIN_TYROSINE_KINASE_SIGNALING_PATHWAY	L2	0.000370264
cra_9678	GOBP_TRANSMEMBRANE_RECEPTOR_PROTEIN_TYROSINE_KINASE_SIGNALING_PATHWAY	L2	0.000297643
DB12110	GOBP_TRANSMEMBRANE_RECEPTOR_PROTEIN_TYROSINE_KINASE_SIGNALING_PATHWAY	L2	0.000308895
DB07781	GOBP_TRANSMEMBRANE_RECEPTOR_PROTEIN_TYROSINE_KINASE_SIGNALING_PATHWAY	L2	0.000352876
tioguanine	GOBP_TRANSMEMBRANE_RECEPTOR_PROTEIN_TYROSINE_KINASE_SIGNALING_PATHWAY	L2	0.000476639
DB07666	GOBP_INNATE_IMMUNE_RESPONSE	L2	0.000420383
DB07666	GOBP_TRANSMEMBRANE_RECEPTOR_PROTEIN_TYROSINE_KINASE_SIGNALING_PATHWAY	L2	0.000104329
bms-863233	GOBP_TRANSMEMBRANE_RECEPTOR_PROTEIN_TYROSINE_KINASE_SIGNALING_PATHWAY	L2	0.000474593
DB02906	GOBP_TRANSMEMBRANE_RECEPTOR_PROTEIN_TYROSINE_KINASE_SIGNALING_PATHWAY	L2	0.000402995
DB08531	GOBP_TRANSMEMBRANE_RECEPTOR_PROTEIN_TYROSINE_KINASE_SIGNALING_PATHWAY	L2	0.000218886
DB01434	GOBP_TRANSMEMBRANE_RECEPTOR_PROTEIN_TYROSINE_KINASE_SIGNALING_PATHWAY	L2	0.000328328
DB03125	GOBP_TRANSMEMBRANE_RECEPTOR_PROTEIN_TYROSINE_KINASE_SIGNALING_PATHWAY	L2	0.000100237
DB04083	GOBP_TRANSMEMBRANE_RECEPTOR_PROTEIN_TYROSINE_KINASE_SIGNALING_PATHWAY	L2	0.00020968
DB07164	GOBP_INNATE_IMMUNE_RESPONSE	L2	0.000345716
DB07164	GOBP_TRANSMEMBRANE_RECEPTOR_PROTEIN_TYROSINE_KINASE_SIGNALING_PATHWAY	L2	0.000138082
clofarabine	GOBP_TRANSMEMBRANE_RECEPTOR_PROTEIN_TYROSINE_KINASE_SIGNALING_PATHWAY	L2	0.000329351
DB07793	GOBP_TRANSMEMBRANE_RECEPTOR_PROTEIN_TYROSINE_KINASE_SIGNALING_PATHWAY	L2	0.000437771
DB02674	GOBP_TRANSMEMBRANE_RECEPTOR_PROTEIN_TYROSINE_KINASE_SIGNALING_PATHWAY	L2	0.000453113
spebrutinib	GOBP_TRANSMEMBRANE_RECEPTOR_PROTEIN_TYROSINE_KINASE_SIGNALING_PATHWAY	L2	0.000363104
samidorphan	GOBP_TRANSMEMBRANE_RECEPTOR_PROTEIN_TYROSINE_KINASE_SIGNALING_PATHWAY	L2	0.000376401
acadesine	GOBP_CYTOKINE_MEDIATED_SIGNALING_PATHWAY	L2	0.000425497
acadesine	GOBP_INNATE_IMMUNE_RESPONSE	L2	0.000153424
acadesine	GOBP_TRANSMEMBRANE_RECEPTOR_PROTEIN_TYROSINE_KINASE_SIGNALING_PATHWAY	L2	4.50045e-05
buformin	GOBP_INNATE_IMMUNE_RESPONSE	L2	0.000381515
buformin	GOBP_TRANSMEMBRANE_RECEPTOR_PROTEIN_TYROSINE_KINASE_SIGNALING_PATHWAY	L2	8.28492e-05
vs-4718	GOBP_TRANSMEMBRANE_RECEPTOR_PROTEIN_TYROSINE_KINASE_SIGNALING_PATHWAY	L2	0.000233205
thonzylamine	GOBP_TRANSMEMBRANE_RECEPTOR_PROTEIN_TYROSINE_KINASE_SIGNALING_PATHWAY	L2	0.000430611
voxtalisib	GOBP_TRANSMEMBRANE_RECEPTOR_PROTEIN_TYROSINE_KINASE_SIGNALING_PATHWAY	L2	0.000312986
DB13748	GOBP_TRANSMEMBRANE_RECEPTOR_PROTEIN_TYROSINE_KINASE_SIGNALING_PATHWAY	L2	0.000237296
glycylglutamine	GOBP_TRANSMEMBRANE_RECEPTOR_PROTEIN_TYROSINE_KINASE_SIGNALING_PATHWAY	L2	0.000422429
DB03294	GOBP_INNATE_IMMUNE_RESPONSE	L2	0.000354922
DB03294	GOBP_TRANSMEMBRANE_RECEPTOR_PROTEIN_TYROSINE_KINASE_SIGNALING_PATHWAY	L2	0.000113534
sri-9662	GOBP_TRANSMEMBRANE_RECEPTOR_PROTEIN_TYROSINE_KINASE_SIGNALING_PATHWAY	L2	0.000441862
DB07140	GOBP_TRANSMEMBRANE_RECEPTOR_PROTEIN_TYROSINE_KINASE_SIGNALING_PATHWAY	L2	0.000145242
DB06909	GOBP_TRANSMEMBRANE_RECEPTOR_PROTEIN_TYROSINE_KINASE_SIGNALING_PATHWAY	L2	0.000269004
ecgonine	GOBP_TRANSMEMBRANE_RECEPTOR_PROTEIN_TYROSINE_KINASE_SIGNALING_PATHWAY	L2	0.000391744
DB03592	GOBP_INNATE_IMMUNE_RESPONSE	L2	0.000212749
DB03592	GOBP_TRANSMEMBRANE_RECEPTOR_PROTEIN_TYROSINE_KINASE_SIGNALING_PATHWAY	L2	8.08035e-05
ser-100	GOBP_TRANSMEMBRANE_RECEPTOR_PROTEIN_TYROSINE_KINASE_SIGNALING_PATHWAY	L2	0.000177972
clonixin	GOBP_TRANSMEMBRANE_RECEPTOR_PROTEIN_TYROSINE_KINASE_SIGNALING_PATHWAY	L2	0.000255707
DB07676	GOBP_TRANSMEMBRANE_RECEPTOR_PROTEIN_TYROSINE_KINASE_SIGNALING_PATHWAY	L2	0.000393789
taspoglutide	GOBP_TRANSMEMBRANE_RECEPTOR_PROTEIN_TYROSINE_KINASE_SIGNALING_PATHWAY	L2	0.000373333
DB04650	GOBP_TRANSMEMBRANE_RECEPTOR_PROTEIN_TYROSINE_KINASE_SIGNALING_PATHWAY	L2	0.00044084
DB07141	GOBP_TRANSMEMBRANE_RECEPTOR_PROTEIN_TYROSINE_KINASE_SIGNALING_PATHWAY	L2	0.000434703
DB04314	GOBP_INNATE_IMMUNE_RESPONSE	L2	0.000493004
DB04314	GOBP_TRANSMEMBRANE_RECEPTOR_PROTEIN_TYROSINE_KINASE_SIGNALING_PATHWAY	L2	0.00012274
biib021	GOBP_TRANSMEMBRANE_RECEPTOR_PROTEIN_TYROSINE_KINASE_SIGNALING_PATHWAY	L2	0.000411177
DB04669	GOBP_TRANSMEMBRANE_RECEPTOR_PROTEIN_TYROSINE_KINASE_SIGNALING_PATHWAY	L2	0.000362082
DB15213	GOBP_TRANSMEMBRANE_RECEPTOR_PROTEIN_TYROSINE_KINASE_SIGNALING_PATHWAY	L2	0.000254685
mitomycin	GOBP_TRANSMEMBRANE_RECEPTOR_PROTEIN_TYROSINE_KINASE_SIGNALING_PATHWAY	L2	0.000414246
vactosertib	GOBP_TRANSMEMBRANE_RECEPTOR_PROTEIN_TYROSINE_KINASE_SIGNALING_PATHWAY	L2	0.000293552
DB07817	GOBP_TRANSMEMBRANE_RECEPTOR_PROTEIN_TYROSINE_KINASE_SIGNALING_PATHWAY	L2	0.000383561
DB07142	GOBP_TRANSMEMBRANE_RECEPTOR_PROTEIN_TYROSINE_KINASE_SIGNALING_PATHWAY	L2	0.000380493
DB08145	GOBP_TRANSMEMBRANE_RECEPTOR_PROTEIN_TYROSINE_KINASE_SIGNALING_PATHWAY	L2	0.000170813
navarixin	GOBP_TRANSMEMBRANE_RECEPTOR_PROTEIN_TYROSINE_KINASE_SIGNALING_PATHWAY	L2	0.000343671
apaziquone	GOBP_TRANSMEMBRANE_RECEPTOR_PROTEIN_TYROSINE_KINASE_SIGNALING_PATHWAY	L2	0.000367196
DB02725	GOBP_TRANSMEMBRANE_RECEPTOR_PROTEIN_TYROSINE_KINASE_SIGNALING_PATHWAY	L2	0.000265936
tolonidine	GOBP_TRANSMEMBRANE_RECEPTOR_PROTEIN_TYROSINE_KINASE_SIGNALING_PATHWAY	L2	0.00048073
romifidine	GOBP_TRANSMEMBRANE_RECEPTOR_PROTEIN_TYROSINE_KINASE_SIGNALING_PATHWAY	L2	0.000295598
DB03012	GOBP_TRANSMEMBRANE_RECEPTOR_PROTEIN_TYROSINE_KINASE_SIGNALING_PATHWAY	L2	0.000322191
DB01985	GOBP_TRANSMEMBRANE_RECEPTOR_PROTEIN_TYROSINE_KINASE_SIGNALING_PATHWAY	L2	0.000245479
biopterin	GOBP_TRANSMEMBRANE_RECEPTOR_PROTEIN_TYROSINE_KINASE_SIGNALING_PATHWAY	L2	0.000232182
rifampicin	GOBP_POSITIVE_REGULATION_OF_CELL_DEATH	L2	0.000484821
rifampicin	GOBP_TRANSMEMBRANE_RECEPTOR_PROTEIN_TYROSINE_KINASE_SIGNALING_PATHWAY	L2	0.000418337
plx-4720	GOBP_POSITIVE_REGULATION_OF_CELL_DEATH	L2	0.000305826
DB07226	GOBP_TRANSMEMBRANE_RECEPTOR_PROTEIN_TYROSINE_KINASE_SIGNALING_PATHWAY	L2	0.00046641
DB02278	GOBP_TRANSMEMBRANE_RECEPTOR_PROTEIN_TYROSINE_KINASE_SIGNALING_PATHWAY	L2	0.000475616
tigecycline	GOBP_TRANSMEMBRANE_RECEPTOR_PROTEIN_TYROSINE_KINASE_SIGNALING_PATHWAY	L2	0.000390721
DB02368	GOBP_TRANSMEMBRANE_RECEPTOR_PROTEIN_TYROSINE_KINASE_SIGNALING_PATHWAY	L2	0.000236274
DB07376	GOBP_TRANSMEMBRANE_RECEPTOR_PROTEIN_TYROSINE_KINASE_SIGNALING_PATHWAY	L2	0.000485844
DB08519	GOBP_TRANSMEMBRANE_RECEPTOR_PROTEIN_TYROSINE_KINASE_SIGNALING_PATHWAY	L2	0.000396858
amiloride	GOBP_TRANSMEMBRANE_RECEPTOR_PROTEIN_TYROSINE_KINASE_SIGNALING_PATHWAY	L2	0.000398904
DB02408	GOBP_TRANSMEMBRANE_RECEPTOR_PROTEIN_TYROSINE_KINASE_SIGNALING_PATHWAY	L2	0.000276164
9-methylguanine	GOBP_INNATE_IMMUNE_RESPONSE	L2	0.000244456
9-methylguanine	GOBP_TRANSMEMBRANE_RECEPTOR_PROTEIN_TYROSINE_KINASE_SIGNALING_PATHWAY	L2	0.00010842
semaglutide	GOBP_TRANSMEMBRANE_RECEPTOR_PROTEIN_TYROSINE_KINASE_SIGNALING_PATHWAY	L2	0.000460273
DB11274	GOBP_TRANSMEMBRANE_RECEPTOR_PROTEIN_TYROSINE_KINASE_SIGNALING_PATHWAY	L2	0.00019536
pazopanib	GOBP_TRANSMEMBRANE_RECEPTOR_PROTEIN_TYROSINE_KINASE_SIGNALING_PATHWAY	L2	0.000421406
apraclonidine	GOBP_TRANSMEMBRANE_RECEPTOR_PROTEIN_TYROSINE_KINASE_SIGNALING_PATHWAY	L2	0.000387652
azd-6280	GOBP_CYTOKINE_MEDIATED_SIGNALING_PATHWAY	L2	0.00041936
azd-6280	GOBP_INNATE_IMMUNE_RESPONSE	L2	0.000151379
azd-6280	GOBP_TRANSMEMBRANE_RECEPTOR_PROTEIN_TYROSINE_KINASE_SIGNALING_PATHWAY	L2	4.8073e-05
alizapride	GOBP_TRANSMEMBRANE_RECEPTOR_PROTEIN_TYROSINE_KINASE_SIGNALING_PATHWAY	L2	0.00033242
DB04790	GOBP_TRANSMEMBRANE_RECEPTOR_PROTEIN_TYROSINE_KINASE_SIGNALING_PATHWAY	L2	0.00014115
DB07288	GOBP_INNATE_IMMUNE_RESPONSE	L2	0.000455159
DB07288	GOBP_TRANSMEMBRANE_RECEPTOR_PROTEIN_TYROSINE_KINASE_SIGNALING_PATHWAY	L2	0.000226045
pf-04937319	GOBP_TRANSMEMBRANE_RECEPTOR_PROTEIN_TYROSINE_KINASE_SIGNALING_PATHWAY	L2	0.000327305
benzylmorphine	GOBP_TRANSMEMBRANE_RECEPTOR_PROTEIN_TYROSINE_KINASE_SIGNALING_PATHWAY	L2	0.000126831
tetroxoprim	GOBP_TRANSMEMBRANE_RECEPTOR_PROTEIN_TYROSINE_KINASE_SIGNALING_PATHWAY	L2	0.000335488
DB07220	GOBP_INNATE_IMMUNE_RESPONSE	L2	0.00036515
DB07220	GOBP_TRANSMEMBRANE_RECEPTOR_PROTEIN_TYROSINE_KINASE_SIGNALING_PATHWAY	L2	0.000139105
cibinetide	GOBP_TRANSMEMBRANE_RECEPTOR_PROTEIN_TYROSINE_KINASE_SIGNALING_PATHWAY	L2	0.000489935
cabotegravir	GOBP_TRANSMEMBRANE_RECEPTOR_PROTEIN_TYROSINE_KINASE_SIGNALING_PATHWAY	L2	0.000405041
DB04373	GOBP_TRANSMEMBRANE_RECEPTOR_PROTEIN_TYROSINE_KINASE_SIGNALING_PATHWAY	L2	0.000366173
ritonavir	GOBP_INNATE_IMMUNE_RESPONSE	L2	0.000400949
ritonavir	GOBP_TRANSMEMBRANE_RECEPTOR_PROTEIN_TYROSINE_KINASE_SIGNALING_PATHWAY	L2	0.000112511
harmaline	GOBP_TRANSMEMBRANE_RECEPTOR_PROTEIN_TYROSINE_KINASE_SIGNALING_PATHWAY	L2	0.000285369
amcasertib	GOBP_TRANSMEMBRANE_RECEPTOR_PROTEIN_TYROSINE_KINASE_SIGNALING_PATHWAY	L2	0.000319123
meropenem	GOBP_TRANSMEMBRANE_RECEPTOR_PROTEIN_TYROSINE_KINASE_SIGNALING_PATHWAY	L2	0.000135014
tepoxalin	GOBP_INNATE_IMMUNE_RESPONSE	L2	0.000346739
tepoxalin	GOBP_TRANSMEMBRANE_RECEPTOR_PROTEIN_TYROSINE_KINASE_SIGNALING_PATHWAY	L2	5.21643e-05
beloranib	GOBP_TRANSMEMBRANE_RECEPTOR_PROTEIN_TYROSINE_KINASE_SIGNALING_PATHWAY	L2	9.51231e-05
DB03541	GOBP_TRANSMEMBRANE_RECEPTOR_PROTEIN_TYROSINE_KINASE_SIGNALING_PATHWAY	L2	0.000286392
ly-3023414	GOBP_TRANSMEMBRANE_RECEPTOR_PROTEIN_TYROSINE_KINASE_SIGNALING_PATHWAY	L2	0.000321168
ularitide	GOBP_TRANSMEMBRANE_RECEPTOR_PROTEIN_TYROSINE_KINASE_SIGNALING_PATHWAY	L2	0.00049505
clinafloxacin	GOBP_POSITIVE_REGULATION_OF_CELL_DEATH	L2	0.000479707
foretinib	GOBP_INNATE_IMMUNE_RESPONSE	L2	0.000341625
foretinib	GOBP_TRANSMEMBRANE_RECEPTOR_PROTEIN_TYROSINE_KINASE_SIGNALING_PATHWAY	L2	5.52328e-05
DB07649	GOBP_TRANSMEMBRANE_RECEPTOR_PROTEIN_TYROSINE_KINASE_SIGNALING_PATHWAY	L2	0.000272073
besifloxacin	GOBP_POSITIVE_REGULATION_OF_CELL_DEATH	L2	0.000454136
berotralstat	GOBP_TRANSMEMBRANE_RECEPTOR_PROTEIN_TYROSINE_KINASE_SIGNALING_PATHWAY	L2	0.000296621
arylomycin a2	GOBP_TRANSMEMBRANE_RECEPTOR_PROTEIN_TYROSINE_KINASE_SIGNALING_PATHWAY	L2	0.000208657
delanzomib	GOBP_TRANSMEMBRANE_RECEPTOR_PROTEIN_TYROSINE_KINASE_SIGNALING_PATHWAY	L2	0.000431634
DB00416	GOBP_INNATE_IMMUNE_RESPONSE	L2	0.000478684
DB00416	GOBP_TRANSMEMBRANE_RECEPTOR_PROTEIN_TYROSINE_KINASE_SIGNALING_PATHWAY	L2	7.56894e-05
cabergoline	GOBP_POSITIVE_REGULATION_OF_CELL_DEATH	L2	0.000290484
cabergoline	GOBP_TRANSMEMBRANE_RECEPTOR_PROTEIN_TYROSINE_KINASE_SIGNALING_PATHWAY	L2	0.000323214
oxytetracycline	GOBP_TRANSMEMBRANE_RECEPTOR_PROTEIN_TYROSINE_KINASE_SIGNALING_PATHWAY	L2	0.000105351
ragaglitazar	GOBP_POSITIVE_REGULATION_OF_CELL_DEATH	L2	0.000467433
deleobuvir	GOBP_TRANSMEMBRANE_RECEPTOR_PROTEIN_TYROSINE_KINASE_SIGNALING_PATHWAY	L2	0.000163653
rifabutin	GOBP_POSITIVE_REGULATION_OF_CELL_DEATH	L2	0.00037947
cgp 4832	GOBP_POSITIVE_REGULATION_OF_CELL_DEATH	L2	0.00037947
DB07751	GOBP_TRANSMEMBRANE_RECEPTOR_PROTEIN_TYROSINE_KINASE_SIGNALING_PATHWAY	L2	4.29588e-05
rostaporfin	GOBP_POSITIVE_REGULATION_OF_CELL_DEATH	L2	0.00042652
midostaurin	GOBP_POSITIVE_REGULATION_OF_CELL_DEATH	L2	0.000124785
cep-1347	GOBP_POSITIVE_REGULATION_OF_CELL_DEATH	L2	0.000193315
cep-1347	GOBP_TRANSMEMBRANE_RECEPTOR_PROTEIN_TYROSINE_KINASE_SIGNALING_PATHWAY	L2	0.000203543
quizartinib	GOBP_INNATE_IMMUNE_RESPONSE	L2	0.000408109
quizartinib	GOBP_POSITIVE_REGULATION_OF_CELL_DEATH	L2	0.000349808
quizartinib	GOBP_TRANSMEMBRANE_RECEPTOR_PROTEIN_TYROSINE_KINASE_SIGNALING_PATHWAY	L2	3.5799e-05
DB02110	GOBP_POSITIVE_REGULATION_OF_CELL_DEATH	L2	0.000447999
DB07761	GOBP_TRANSMEMBRANE_RECEPTOR_PROTEIN_TYROSINE_KINASE_SIGNALING_PATHWAY	L2	7.36437e-05
etorphine	GOBP_POSITIVE_REGULATION_OF_CELL_DEATH	L2	0.000472547
metocurine	GOBP_INNATE_IMMUNE_RESPONSE	L2	0.000316054
metocurine	GOBP_POSITIVE_REGULATION_OF_CELL_DEATH	L2	0.000442885
metocurine	GOBP_TRANSMEMBRANE_RECEPTOR_PROTEIN_TYROSINE_KINASE_SIGNALING_PATHWAY	L2	3.37534e-05
vesatolimod	GOBP_INNATE_IMMUNE_RESPONSE	L2	0.00045925
vesatolimod	GOBP_POSITIVE_REGULATION_OF_CELL_DEATH	L2	0.000196383
vesatolimod	GOBP_TRANSMEMBRANE_RECEPTOR_PROTEIN_TYROSINE_KINASE_SIGNALING_PATHWAY	L2	6.13698e-05
ethylmorphine	GOBP_POSITIVE_REGULATION_OF_CELL_DEATH	L2	0.000301735
ethylmorphine	GOBP_TRANSMEMBRANE_RECEPTOR_PROTEIN_TYROSINE_KINASE_SIGNALING_PATHWAY	L2	0.000477661
DB07806	GOBP_TRANSMEMBRANE_RECEPTOR_PROTEIN_TYROSINE_KINASE_SIGNALING_PATHWAY	L2	0.000157516
DB08031	GOBP_POSITIVE_REGULATION_OF_CELL_DEATH	L2	0.000225023
tmr	GOBP_POSITIVE_REGULATION_OF_CELL_DEATH	L2	0.000309917
DB04776	GOBP_TRANSMEMBRANE_RECEPTOR_PROTEIN_TYROSINE_KINASE_SIGNALING_PATHWAY	L2	0.000182064
tba-7371	GOBP_TRANSMEMBRANE_RECEPTOR_PROTEIN_TYROSINE_KINASE_SIGNALING_PATHWAY	L2	0.000260822
sotrastaurin	GOBP_POSITIVE_REGULATION_OF_CELL_DEATH	L2	0.000210703
dopastatin	GOBP_POSITIVE_REGULATION_OF_CELL_DEATH	L2	0.00020252
amg-337	GOBP_POSITIVE_REGULATION_OF_CELL_DEATH	L2	0.000371287
cudc-907	GOBP_TRANSMEMBRANE_RECEPTOR_PROTEIN_TYROSINE_KINASE_SIGNALING_PATHWAY	L2	0.000214794
DB04791	GOBP_TRANSMEMBRANE_RECEPTOR_PROTEIN_TYROSINE_KINASE_SIGNALING_PATHWAY	L2	0.000350831
gedatolisib	GOBP_TRANSMEMBRANE_RECEPTOR_PROTEIN_TYROSINE_KINASE_SIGNALING_PATHWAY	L2	0.000235251
acetorphine	GOBP_POSITIVE_REGULATION_OF_CELL_DEATH	L2	0.000330374
otx-008	GOBP_TRANSMEMBRANE_RECEPTOR_PROTEIN_TYROSINE_KINASE_SIGNALING_PATHWAY	L2	0.000406063
hypericin	GOBP_POSITIVE_REGULATION_OF_CELL_DEATH	L2	0.00016263
DB08154	GOBP_POSITIVE_REGULATION_OF_CELL_DEATH	L2	0.000334465
DB03492	GOBP_POSITIVE_REGULATION_OF_CELL_DEATH	L2	0.000172858
DB03492	GOBP_TRANSMEMBRANE_RECEPTOR_PROTEIN_TYROSINE_KINASE_SIGNALING_PATHWAY	L2	3.88675e-05
sorafenib	GOBP_TRANSMEMBRANE_RECEPTOR_PROTEIN_TYROSINE_KINASE_SIGNALING_PATHWAY	L2	0.000252639
tarazepide	GOBP_TRANSMEMBRANE_RECEPTOR_PROTEIN_TYROSINE_KINASE_SIGNALING_PATHWAY	L2	0.000184109
DB08683	GOBP_POSITIVE_REGULATION_OF_CELL_DEATH	L2	0.000228091
DB12549	GOBP_INNATE_IMMUNE_RESPONSE	L2	0.000407086
DB12549	GOBP_POSITIVE_REGULATION_OF_CELL_DEATH	L2	0.000351853
DB12549	GOBP_TRANSMEMBRANE_RECEPTOR_PROTEIN_TYROSINE_KINASE_SIGNALING_PATHWAY	L2	2.65936e-05
jnj-27548547	GOBP_POSITIVE_REGULATION_OF_CELL_DEATH	L2	0.000204566
dolutegravir	GOBP_POSITIVE_REGULATION_OF_CELL_DEATH	L2	0.000306849
dolutegravir	GOBP_TRANSMEMBRANE_RECEPTOR_PROTEIN_TYROSINE_KINASE_SIGNALING_PATHWAY	L2	0.000103306
protoporphyrin	GOBP_POSITIVE_REGULATION_OF_CELL_DEATH	L2	0.000246502
idasanutlin	GOBP_CYTOKINE_MEDIATED_SIGNALING_PATHWAY	L2	0.000227068
idasanutlin	GOBP_INNATE_IMMUNE_RESPONSE	L2	0.000174904
idasanutlin	GOBP_PHAGOCYTOSIS	L2	0.000344694
idasanutlin	GOBP_POSITIVE_REGULATION_OF_CELL_DEATH	L2	0.000468456
idasanutlin	GOBP_TRANSMEMBRANE_RECEPTOR_PROTEIN_TYROSINE_KINASE_SIGNALING_PATHWAY	L2	2.25023e-05
bms184394	GOBP_POSITIVE_REGULATION_OF_CELL_DEATH	L2	0.000471524
DB07360	GOBP_CYTOKINE_MEDIATED_SIGNALING_PATHWAY	L2	0.00026389
DB07360	GOBP_INNATE_IMMUNE_RESPONSE	L2	0.00015547
DB07360	GOBP_PHAGOCYTOSIS	L2	0.000364127
DB07360	GOBP_POSITIVE_REGULATION_OF_CELL_DEATH	L2	0.000399926
DB07360	GOBP_TRANSMEMBRANE_RECEPTOR_PROTEIN_TYROSINE_KINASE_SIGNALING_PATHWAY	L2	1.63653e-05
DB03727	GOBP_POSITIVE_REGULATION_OF_CELL_DEATH	L2	0.000173881
grepafloxacin	GOBP_POSITIVE_REGULATION_OF_CELL_DEATH	L2	0.000369241
glpg-0974	GOBP_POSITIVE_REGULATION_OF_CELL_DEATH	L2	0.000287415
DB03656	GOBP_TRANSMEMBRANE_RECEPTOR_PROTEIN_TYROSINE_KINASE_SIGNALING_PATHWAY	L2	0.0003181
DB00300	GOBP_TRANSMEMBRANE_RECEPTOR_PROTEIN_TYROSINE_KINASE_SIGNALING_PATHWAY	L2	9.0009e-05
pholcodine	GOBP_POSITIVE_REGULATION_OF_CELL_DEATH	L2	0.000221954
pholcodine	GOBP_TRANSMEMBRANE_RECEPTOR_PROTEIN_TYROSINE_KINASE_SIGNALING_PATHWAY	L2	0.000307872
2-phenylheme	GOBP_POSITIVE_REGULATION_OF_CELL_DEATH	L2	0.00027821
pasireotide	GOBP_POSITIVE_REGULATION_OF_CELL_DEATH	L2	0.000107397
tetrandrine	GOBP_POSITIVE_REGULATION_OF_CELL_DEATH	L2	0.000340602
drotebanol	GOBP_POSITIVE_REGULATION_OF_CELL_DEATH	L2	0.000389698
petesicatib	GOBP_TRANSMEMBRANE_RECEPTOR_PROTEIN_TYROSINE_KINASE_SIGNALING_PATHWAY	L2	2.45479e-05
irinotecan	GOBP_POSITIVE_REGULATION_OF_CELL_DEATH	L2	0.000288438
pheneticillin	GOBP_INNATE_IMMUNE_RESPONSE	L2	0.000439817
pheneticillin	GOBP_POSITIVE_REGULATION_OF_CELL_DEATH	L2	0.000496072
pheneticillin	GOBP_TRANSMEMBRANE_RECEPTOR_PROTEIN_TYROSINE_KINASE_SIGNALING_PATHWAY	L2	7.05752e-05
DB04792	GOBP_TRANSMEMBRANE_RECEPTOR_PROTEIN_TYROSINE_KINASE_SIGNALING_PATHWAY	L2	0.000438794
bms-986094	GOBP_CYTOKINE_MEDIATED_SIGNALING_PATHWAY	L2	0.000111488
bms-986094	GOBP_INNATE_IMMUNE_RESPONSE	L2	7.67122e-05
bms-986094	GOBP_PHAGOCYTOSIS	L2	0.00016979
bms-986094	GOBP_POSITIVE_REGULATION_OF_CELL_DEATH	L2	0.000180018
bms-986094	GOBP_TRANSMEMBRANE_RECEPTOR_PROTEIN_TYROSINE_KINASE_SIGNALING_PATHWAY	L2	7.15981e-06
cilofexor	GOBP_POSITIVE_REGULATION_OF_CELL_DEATH	L2	0.000190246
hemoporfin	GOBP_POSITIVE_REGULATION_OF_CELL_DEATH	L2	0.000140128
hemoporfin	GOBP_TRANSMEMBRANE_RECEPTOR_PROTEIN_TYROSINE_KINASE_SIGNALING_PATHWAY	L2	0.000259799
DB01933	GOBP_POSITIVE_REGULATION_OF_CELL_DEATH	L2	9.92145e-05
selamectin	GOBP_POSITIVE_REGULATION_OF_CELL_DEATH	L2	0.000282301
DB05659	GOBP_TRANSMEMBRANE_RECEPTOR_PROTEIN_TYROSINE_KINASE_SIGNALING_PATHWAY	L2	0.000194338
trabectedin	GOBP_INNATE_IMMUNE_RESPONSE	L2	0.000424474
trabectedin	GOBP_POSITIVE_REGULATION_OF_CELL_DEATH	L2	0.000257753
trabectedin	GOBP_TRANSMEMBRANE_RECEPTOR_PROTEIN_TYROSINE_KINASE_SIGNALING_PATHWAY	L2	6.03469e-05
raubasine	GOBP_POSITIVE_REGULATION_OF_CELL_DEATH	L2	0.000314009
raubasine	GOBP_TRANSMEMBRANE_RECEPTOR_PROTEIN_TYROSINE_KINASE_SIGNALING_PATHWAY	L2	0.000427543
rifalazil	GOBP_POSITIVE_REGULATION_OF_CELL_DEATH	L2	0.000258776
rebastinib	GOBP_TRANSMEMBRANE_RECEPTOR_PROTEIN_TYROSINE_KINASE_SIGNALING_PATHWAY	L2	6.95524e-05
DB04595	GOBP_TRANSMEMBRANE_RECEPTOR_PROTEIN_TYROSINE_KINASE_SIGNALING_PATHWAY	L2	0.00048789
murepavadin	GOBP_POSITIVE_REGULATION_OF_CELL_DEATH	L2	0.000117625
DB02933	GOBP_TRANSMEMBRANE_RECEPTOR_PROTEIN_TYROSINE_KINASE_SIGNALING_PATHWAY	L2	0.000261844
aramchol	GOBP_POSITIVE_REGULATION_OF_CELL_DEATH	L2	0.000444931
aramchol	GOBP_TRANSMEMBRANE_RECEPTOR_PROTEIN_TYROSINE_KINASE_SIGNALING_PATHWAY	L2	0.000106374
DB08280	GOBP_TRANSMEMBRANE_RECEPTOR_PROTEIN_TYROSINE_KINASE_SIGNALING_PATHWAY	L2	0.000102283
DB04270	GOBP_POSITIVE_REGULATION_OF_CELL_DEATH	L2	0.000469479
benzquinamide	GOBP_POSITIVE_REGULATION_OF_CELL_DEATH	L2	0.000347762
DB08674	GOBP_TRANSMEMBRANE_RECEPTOR_PROTEIN_TYROSINE_KINASE_SIGNALING_PATHWAY	L2	0.00011558
trifarotene	GOBP_TRANSMEMBRANE_RECEPTOR_PROTEIN_TYROSINE_KINASE_SIGNALING_PATHWAY	L2	0.000167744
DB02651	GOBP_POSITIVE_REGULATION_OF_CELL_DEATH	L2	0.000490958
etheno-nadp	GOBP_POSITIVE_REGULATION_OF_CELL_DEATH	L2	0.0004122
etheno-nadp	GOBP_TRANSMEMBRANE_RECEPTOR_PROTEIN_TYROSINE_KINASE_SIGNALING_PATHWAY	L2	5.01186e-05
DB07457	GOBP_POSITIVE_REGULATION_OF_CELL_DEATH	L2	0.000279232
cobamamide	GOBP_POSITIVE_REGULATION_OF_CELL_DEATH	L2	0.000360036
cobamamide	GOBP_TRANSMEMBRANE_RECEPTOR_PROTEIN_TYROSINE_KINASE_SIGNALING_PATHWAY	L2	6.54611e-05
DB07243	GOBP_POSITIVE_REGULATION_OF_CELL_DEATH	L2	0.00014831
k-252a	GOBP_POSITIVE_REGULATION_OF_CELL_DEATH	L2	0.000491981
bnc105	GOBP_POSITIVE_REGULATION_OF_CELL_DEATH	L2	0.000499141
DB07525	GOBP_POSITIVE_REGULATION_OF_CELL_DEATH	L2	0.000206612
DB03777	GOBP_POSITIVE_REGULATION_OF_CELL_DEATH	L2	0.000158539
tubocurarine	GOBP_POSITIVE_REGULATION_OF_CELL_DEATH	L2	0.000250593
tubocurarine	GOBP_TRANSMEMBRANE_RECEPTOR_PROTEIN_TYROSINE_KINASE_SIGNALING_PATHWAY	L2	0.000143196
auy922	GOBP_TRANSMEMBRANE_RECEPTOR_PROTEIN_TYROSINE_KINASE_SIGNALING_PATHWAY	L2	0.000132968
moxidectin	GOBP_POSITIVE_REGULATION_OF_CELL_DEATH	L2	8.89862e-05
moxidectin	GOBP_TRANSMEMBRANE_RECEPTOR_PROTEIN_TYROSINE_KINASE_SIGNALING_PATHWAY	L2	0.000121717
furaprevir	GOBP_POSITIVE_REGULATION_OF_CELL_DEATH	L2	0.000394812
nicardipine	GOBP_CYTOKINE_MEDIATED_SIGNALING_PATHWAY	L2	0.000311963
nicardipine	GOBP_INNATE_IMMUNE_RESPONSE	L2	0.000240365
nicardipine	GOBP_PHAGOCYTOSIS	L2	0.000429588
nicardipine	GOBP_POSITIVE_REGULATION_OF_CELL_DEATH	L2	0.000199452
nicardipine	GOBP_TRANSMEMBRANE_RECEPTOR_PROTEIN_TYROSINE_KINASE_SIGNALING_PATHWAY	L2	3.98904e-05
DB03447	GOBP_POSITIVE_REGULATION_OF_CELL_DEATH	L2	0.000262867
4sc-203	GOBP_TRANSMEMBRANE_RECEPTOR_PROTEIN_TYROSINE_KINASE_SIGNALING_PATHWAY	L2	0.000152402
manidipine	GOBP_POSITIVE_REGULATION_OF_CELL_DEATH	L2	0.000253662
torcetrapib	GOBP_TRANSMEMBRANE_RECEPTOR_PROTEIN_TYROSINE_KINASE_SIGNALING_PATHWAY	L2	0.000266959
rupatadine	GOBP_POSITIVE_REGULATION_OF_CELL_DEATH	L2	0.000483798
DB01946	GOBP_POSITIVE_REGULATION_OF_CELL_DEATH	L2	0.000409132
agerafenib	GOBP_POSITIVE_REGULATION_OF_CELL_DEATH	L2	0.00031094
lurbinectedin	GOBP_INNATE_IMMUNE_RESPONSE	L2	0.000458228
lurbinectedin	GOBP_POSITIVE_REGULATION_OF_CELL_DEATH	L2	0.000178995
lurbinectedin	GOBP_TRANSMEMBRANE_RECEPTOR_PROTEIN_TYROSINE_KINASE_SIGNALING_PATHWAY	L2	6.64839e-05
indoramin	GOBP_POSITIVE_REGULATION_OF_CELL_DEATH	L2	5.421e-05
h3b-8800	GOBP_POSITIVE_REGULATION_OF_CELL_DEATH	L2	0.000451068
lercanidipine	GOBP_POSITIVE_REGULATION_OF_CELL_DEATH	L2	0.000224
ledipasvir	GOBP_POSITIVE_REGULATION_OF_CELL_DEATH	L2	0.000192292
DB05252	GOBP_CYTOKINE_MEDIATED_SIGNALING_PATHWAY	L2	0.000114557
DB05252	GOBP_INNATE_IMMUNE_RESPONSE	L2	6.44383e-05
DB05252	GOBP_PHAGOCYTOSIS	L2	0.000205589
DB05252	GOBP_POSITIVE_REGULATION_OF_CELL_DEATH	L2	0.000171835
DB05252	GOBP_TRANSMEMBRANE_RECEPTOR_PROTEIN_TYROSINE_KINASE_SIGNALING_PATHWAY	L2	1.02283e-06
DB08445	GOBP_TRANSMEMBRANE_RECEPTOR_PROTEIN_TYROSINE_KINASE_SIGNALING_PATHWAY	L2	0.000377424
DB16263	GOBP_POSITIVE_REGULATION_OF_CELL_DEATH	L2	0.000133991
DB16263	GOBP_TRANSMEMBRANE_RECEPTOR_PROTEIN_TYROSINE_KINASE_SIGNALING_PATHWAY	L2	0.000175927
vx-659	GOBP_POSITIVE_REGULATION_OF_CELL_DEATH	L2	0.000423451
DB00796	GOBP_TRANSMEMBRANE_RECEPTOR_PROTEIN_TYROSINE_KINASE_SIGNALING_PATHWAY	L2	0.000116603
DB11602	GOBP_TRANSMEMBRANE_RECEPTOR_PROTEIN_TYROSINE_KINASE_SIGNALING_PATHWAY	L2	0.000339579
naldemedine	GOBP_INNATE_IMMUNE_RESPONSE	L2	0.000247525
naldemedine	GOBP_POSITIVE_REGULATION_OF_CELL_DEATH	L2	8.79633e-05
naldemedine	GOBP_TRANSMEMBRANE_RECEPTOR_PROTEIN_TYROSINE_KINASE_SIGNALING_PATHWAY	L2	1.32968e-05
fosnetupitant	GOBP_INNATE_IMMUNE_RESPONSE	L2	0.000283324
fosnetupitant	GOBP_POSITIVE_REGULATION_OF_CELL_DEATH	L2	0.000464365
fosnetupitant	GOBP_TRANSMEMBRANE_RECEPTOR_PROTEIN_TYROSINE_KINASE_SIGNALING_PATHWAY	L2	8.18264e-06
olmesartan	GOBP_TRANSMEMBRANE_RECEPTOR_PROTEIN_TYROSINE_KINASE_SIGNALING_PATHWAY	L2	0.000197406
jnj-42165279	GOBP_POSITIVE_REGULATION_OF_CELL_DEATH	L2	0.000284347
jnj-42165279	GOBP_TRANSMEMBRANE_RECEPTOR_PROTEIN_TYROSINE_KINASE_SIGNALING_PATHWAY	L2	0.000317077
netupitant	GOBP_TRANSMEMBRANE_RECEPTOR_PROTEIN_TYROSINE_KINASE_SIGNALING_PATHWAY	L2	2.76164e-05
