# Supplementary material for: The interictal transcriptomic map of migraine without aura
Source: J Headache Pain. 2025 May 12;26(1):109. doi: 10.1186/s10194-025-02033-z (PMC12067696; doi:10.1186/s10194-025-02033-z)
Supplement: Supplementary file 16 — Supplementary Material 16 [file 10194_2025_2033_MOESM16_ESM.xlsx]

## Sheet: summary
Gene- and pathway level findings of comparisons after additional correction for likely vitamin A containing supplement intake and separately sleep quality
Meaning of notations:
S1	Timepoint1
S2	Timepoint2
Mig	Migraineurs
Con	Controls
MMIg	Male Migraineurs
FMig	Female Migraineurs
MCon	Male Controls
FCon	Female Controls
A+S	Allergy + Smoking
VITA	Vitamin A
Sleep	Sleep Quality
ID	Transcript ID
logFC	Log fold change
logCPM	Log counts per million
F	F value
PValue	P-Value
names	Ensembl IDs and transcript ID belonging to the gene
symbol	Gene symbol
entrezid	Entrez ID
FDR	False discovery rate
x	Results of the first sampling
y	Results of the second sampling
pathway	Pathway
pval	P-Value
padj	Adjusted p-Value
ES	Enrichment Score
NES	Normalized Enrichment Score
size	Size of pathway
leadingEdge	Leading edges

## Sheet: S1MigVsCon_AGE_SEX_A+S_VITA
ID	logFC	logCPM	F	PValue	names	symbol	entrezid	FDR
MSTRG.13291|ENSG00000205923	-3.68729210610936	-1.50933315576206	23.4117652917933	1.5097800229396e-05	ENSG00000205923	CEMP1	752014	0.291402642227572
MSTRG.21198|ENSG00000213399	1.93960192261567	2.20302627608917	15.4760724391451	0.000281472987596396	ENSG00000213399	AC022210.2	NA	1
MSTRG.11504|ENSG00000196183	1.24106127844083	2.6988733296774	14.0074996228423	0.000504820324358429	ENSG00000196183	RPS2P4	NA	1
MSTRG.10888|ENSG00000175985	3.20322002140796	-0.62207314269926	13.7401370096936	0.000562993316228333	ENSG00000175985	PLEKHD1	400224	1
MSTRG.21081|ENSG00000003137	-5.89200593576329	-1.04406997404284	13.4814836799332	0.000678727249364486	ENSG00000003137	CYP26B1	56603	1
MSTRG.16542|ENSG00000233380	1.41260611133625	-0.170181673694917	13.1924861174591	0.000705260193919848	ENSG00000233380	RPS2P48	NA	1
MSTRG.32135	-1.77841273077047	0.0483421569320162	13.149935192715	0.000717792417966664	MSTRG.32135	NA	NA	1
MSTRG.16535|ENSG00000262902	2.32320797230993	0.820431739079566	12.8103429645488	0.000826602032927661	ENSG00000262902	MTCO1P40	NA	1
MSTRG.18212|ENSG00000178078	6.38536334420451	-2.0431988900302	12.9762943859313	0.000845204580694233	ENSG00000178078	STAP2	55620	1
MSTRG.18019|ENSG00000196415	-3.45664398500915	-0.887701683807006	12.3593007728473	0.000998631608241577	ENSG00000196415	PRTN3	5657	1
MSTRG.37280|ENSG00000259953	-0.585860216045175	2.67075685165062	12.1855756294286	0.00107459881608581	ENSG00000259953	RP11-4O1.2	NA	1
MSTRG.4835|ENSG00000229417	1.29764795273284	-0.00858866325929441	11.1210541729855	0.00169464206825989	ENSG00000229417	NPM1P25	NA	1
ENSG00000236499	-2.1132210861415	-1.49491321640057	11.0999281887487	0.00171022338330187	ENSG00000236499	LINC00896	150197	1
MSTRG.26690|ENSG00000241288|ENSG00000248787	2.12908432940863	-1.04358131410834	10.984259381781	0.00179825217744579	ENSG00000241288|ENSG00000248787	NA	NA	1
MSTRG.25953	2.67222552923313	-1.23077051193137	10.69766864733	0.00203757570146582	MSTRG.25953	NA	NA	1
MSTRG.25171	0.603928118681637	3.65923125484035	10.455851293601	0.00226562039732207	MSTRG.25171	NA	NA	1
MSTRG.10173|ENSG00000169385	-1.01718253566813	3.18151138845571	10.4331398461242	0.00228837963266516	ENSG00000169385	RNASE2	6036	1
MSTRG.31037|ENSG00000078401	1.54453570825932	-0.45227705658081	10.3456634778814	0.00237831841610222	ENSG00000078401	EDN1	1906	1
MSTRG.37889	-1.6879362859823	0.227707994843846	10.24218935441	0.00248954239378067	MSTRG.37889	NA	NA	1
MSTRG.1372|ENSG00000200174|ENSG00000240563	3.23711135940572	-0.924728734210273	10.2003739329125	0.0025360347135627	ENSG00000200174|ENSG00000240563	NA	NA	1
MSTRG.1919|ENSG00000226419	0.470649301769498	2.96332283284584	9.83401933606487	0.00298477517032374	ENSG00000226419	SLC16A1-AS1	100506392	1
MSTRG.27755|ENSG00000173013	-0.617648731747697	0.514545740605515	9.69384355245839	0.00317801150880801	ENSG00000173013	CCDC96	257236	1
MSTRG.38609|ENSG00000186871	-2.14521455481768	-1.36907460123341	9.46924028246946	0.00351568162560525	ENSG00000186871	ERCC6L	54821	1
MSTRG.15103	1.38854071619332	-1.19238237193812	9.37210129372145	0.0036732791313117	MSTRG.15103	NA	NA	1
MSTRG.10523|ENSG00000100490	0.742292711574871	0.959237220199541	9.36476405234219	0.00368548246635459	ENSG00000100490	CDKL1	8814	1
ENSG00000161180	5.28988778178954	-1.76819341513998	9.4514686223509	0.00374591358558806	ENSG00000161180	CCDC116	164592	1
MSTRG.11930|ENSG00000137801|ENSG00000276107	-1.34144727076107	3.01333618211071	9.33809491537828	0.00375155868067594	ENSG00000137801|ENSG00000276107	NA	NA	1
MSTRG.20254|ENSG00000269973	0.734849427207369	1.09403535565704	9.27816738274516	0.00383279206262518	ENSG00000269973	RP11-95D17.1	NA	1
MSTRG.11918|ENSG00000279092	-1.85151182326894	-0.52334905739025	9.11880938924467	0.00412038433343355	ENSG00000279092	RP11-1H8.5	NA	1
MSTRG.38769|ENSG00000000003	3.54687034510569	-1.48927416383918	9.06712269598751	0.00421849462983124	ENSG00000000003	TSPAN6	7105	1
MSTRG.39093|ENSG00000101977	-4.32328389692411	-1.82119764279397	8.90495382169349	0.00472556734081779	ENSG00000101977	MCF2	4168	1
MSTRG.23980	-2.59902138938595	-1.07379773754863	8.80290648780651	0.00476012302727687	MSTRG.23980	NA	NA	1
MSTRG.12944|ENSG00000157823|ENSG00000242498|ENSG00000250021	-0.393771505807913	5.56942757589612	8.79729494860542	0.00477239480922581	ENSG00000157823|ENSG00000242498|ENSG00000250021	NA	NA	1
MSTRG.2488|ENSG00000237842	-0.348194540019449	1.84384679216197	8.79157568189971	0.00478493663896426	ENSG00000237842	RP11-110J1.2	NA	1
MSTRG.5290	1.39129121329895	-0.842608330377299	8.70618502135842	0.00497639721006049	MSTRG.5290	NA	NA	1
MSTRG.5291	1.89980564319507	-1.23317764220856	8.63521106520603	0.00514170387425495	MSTRG.5291	NA	NA	1
MSTRG.33737	0.649455730793132	1.53927636113106	8.61722114910757	0.00518452147662953	MSTRG.33737	NA	NA	1
MSTRG.17815	-1.28624502447736	-0.215547716419548	8.58279252675783	0.00526752089052228	MSTRG.17815	NA	NA	1
MSTRG.33589|ENSG00000226002	4.50213504708911	-1.41688656630592	8.56741131389626	0.00530505509987804	ENSG00000226002	GTF2IP14	NA	1
MSTRG.12961	-1.14082806696275	-0.823817148999662	8.48831205713645	0.00550260356332466	MSTRG.12961	NA	NA	1
MSTRG.33518	-1.31280743682847	-1.28360947007781	8.48248070660059	0.00551747237690292	MSTRG.33518	NA	NA	1
MSTRG.22475|ENSG00000119004	0.398970352743416	4.94494872589224	8.4388867363162	0.00562998603337415	ENSG00000119004	CYP20A1	57404	1
MSTRG.141	-1.38390052869756	-0.899466549343456	8.40607230338725	0.00571628070823864	MSTRG.141	NA	NA	1
MSTRG.25491|ENSG00000186162	-0.364963886900088	3.22051450715786	8.39079869254791	0.00575692385176174	ENSG00000186162	CIDECP	NA	1
MSTRG.1566|ENSG00000227288	-0.506066398457108	1.89103301834938	8.36248436759473	0.0058330805257293	ENSG00000227288	RP5-837I24.1	NA	1
ENSG00000220937	-3.67479118221149	-1.82832958349891	8.41857961491615	0.00583582407755903	ENSG00000220937	HNRNPA1P41	NA	1
MSTRG.37816	5.01891088729773	-1.60376112948039	8.45111388674828	0.00586384611019992	MSTRG.37816	NA	NA	1
MSTRG.3490|ENSG00000182118|ENSG00000283799	2.0526631470503	0.103523127790978	8.34663113370847	0.00587618632103682	ENSG00000182118|ENSG00000283799	NA	NA	1
MSTRG.12900|ENSG00000136383	-0.904010784014902	0.578177526025908	8.28905861953234	0.00603559015049548	ENSG00000136383	ALPK3	57538	1
MSTRG.29625	1.46281775284328	3.53092452715406	8.25931129050816	0.0061545908561324	MSTRG.29625	NA	NA	1
MSTRG.23920	-1.47013965794729	0.0587341560480924	8.23178468326709	0.00619872206613555	MSTRG.23920	NA	NA	1
MSTRG.32212|ENSG00000130347	-0.423663213031273	1.37171498781058	8.19933158932501	0.00629322631900936	ENSG00000130347	RTN4IP1	84816	1
MSTRG.25759|ENSG00000144674	0.432970654078837	5.74191349002403	8.07364842893648	0.00667388515716927	ENSG00000144674	GOLGA4	2803	1
MSTRG.23921	-2.04034533765079	-0.580773938589104	8.07188745578132	0.00667938896555765	MSTRG.23921	NA	NA	1
MSTRG.37875	-1.25459751167776	1.57315039781279	8.06499456771417	0.00670433193943433	MSTRG.37875	NA	NA	1
MSTRG.13316|ENSG00000005001	5.60190494084751	-1.83485475459386	8.10821032526917	0.00685806420381263	ENSG00000005001	PRSS22	64063	1
MSTRG.34073|ENSG00000170632	0.406304540322845	3.30925615137361	7.95522066013067	0.00705496922767675	ENSG00000170632	ARMC10	83787	1
MSTRG.31657|ENSG00000226976	-0.507241517127708	2.13313294897372	7.88609302868996	0.00728802714896917	ENSG00000226976	COX6A1P2	NA	1
MSTRG.37830	-1.49043122266169	1.60384612217058	7.8438432908611	0.00744754001437023	MSTRG.37830	NA	NA	1
MSTRG.6250|ENSG00000173727	-0.768691214888373	1.56387420864864	7.76468623814027	0.00771734337494026	ENSG00000173727	CMB9-22P13.1	NA	1
MSTRG.1290|ENSG00000116212	-0.393138433267698	2.04200737158952	7.74789866685732	0.00777878847724009	ENSG00000116212	LRRC42	115353	1
MSTRG.10366	0.751896428281706	0.525833647244574	7.73982993538495	0.00780850592192708	MSTRG.10366	NA	NA	1
MSTRG.27938|ENSG00000109790|ENSG00000249685	0.522214302639716	4.72666444829522	7.60890004030953	0.00830795509601546	ENSG00000109790|ENSG00000249685	NA	NA	1
MSTRG.16045|ENSG00000167914	3.90953350630383	-1.12977670629146	7.60740128372349	0.00831386497673773	ENSG00000167914	GSDMA	284110	1
MSTRG.2496|ENSG00000132694|ENSG00000266160	-0.431695531143419	6.02599004818395	7.59077316899252	0.00837973325460191	ENSG00000132694|ENSG00000266160	NA	NA	1
MSTRG.10000|ENSG00000125245	0.423053044572718	3.08389773081163	7.58063286713408	0.00842017359044678	ENSG00000125245	GPR18	2841	1
MSTRG.19529|ENSG00000266921	-2.71701484977615	-0.959436078266806	7.61666268898879	0.00848237760164964	ENSG00000266921	RP11-15A1.7	101928063	1
MSTRG.23625	1.48319562345395	-0.638709226897954	7.55062611196887	0.0085410623211297	MSTRG.23625	NA	NA	1
MSTRG.21506	1.1510605118914	-0.363936495872316	7.53707100650327	0.00859627548953928	MSTRG.21506	NA	NA	1
MSTRG.10527	0.867284212592174	0.102239144503611	7.52967698481866	0.00862655285945169	MSTRG.10527	NA	NA	1
MSTRG.36257|ENSG00000255182	1.064207669824	0.54910718766225	7.46080511240631	0.00891407834870185	ENSG00000255182	CTD-2517M22.14	NA	1
MSTRG.15668|ENSG00000109107	-0.453215412079793	3.86718109989304	7.41290089094267	0.00912006495055555	ENSG00000109107	ALDOC	230	1
MSTRG.17750	1.43940535174	-0.945565701731254	7.40623345871585	0.00914913347938013	MSTRG.17750	NA	NA	1
MSTRG.9157|ENSG00000158104	-2.91162839919942	-1.66292805411643	7.3834801260681	0.00924907696503269	ENSG00000158104	HPD	3242	1
MSTRG.29229|ENSG00000233974	1.15421628929725	1.00665287973693	7.38344195452708	0.00924924560469823	ENSG00000233974	RP11-823P9.3	NA	1
MSTRG.6091|ENSG00000162148|ENSG00000167985|ENSG00000255931|ENSG00000256591	-0.20757293055997	5.25637737749195	7.37947245308424	0.0092668004940094	ENSG00000162148|ENSG00000167985|ENSG00000255931|ENSG00000256591	NA	NA	1
MSTRG.9399|ENSG00000224976	-0.447662239381337	1.61362241032901	7.32633746116584	0.00950522903541414	ENSG00000224976	PARP4P2	NA	1
MSTRG.29792	0.830462527246814	0.573066633450791	7.31689609947291	0.00954827287564559	MSTRG.29792	NA	NA	1
MSTRG.22830	0.480151625933227	1.64772576798768	7.31057698434234	0.0095771979532862	MSTRG.22830	NA	NA	1
MSTRG.28971|ENSG00000181359	0.703039981697511	0.82424747456588	7.29013670597023	0.00967140122644404	ENSG00000181359	HSP90AA6P	NA	1
MSTRG.24536	0.406198560874319	2.61197353499839	7.19757214289446	0.0101105140603506	MSTRG.24536	NA	NA	1
MSTRG.5426|ENSG00000110628	0.664580316473678	5.23625442610822	7.1513540881812	0.0103403281356485	ENSG00000110628	SLC22A18	5002	1
MSTRG.2353|ENSG00000196154	-0.370059070724833	8.34704746908622	7.13987339806577	0.0103949247482079	ENSG00000196154	S100A4	6275	1
MSTRG.10168|ENSG00000169397	-1.3734927332735	0.502910468648618	7.11841912334456	0.0105028393195056	ENSG00000169397	RNASE3	6037	1
MSTRG.34827|ENSG00000164821	-2.10544710179342	1.17005948523862	7.0619039113538	0.0108374745007058	ENSG00000164821	DEFA4	1669	1
MSTRG.37883	-2.39442714060004	-0.522352853309543	7.04672738868583	0.0108834601940928	MSTRG.37883	NA	NA	1
MSTRG.1726	3.39355193398876	-1.68309403110813	6.99562835722383	0.0111438680079731	MSTRG.1726	NA	NA	1
MSTRG.26579	1.08158884283821	1.24153382931976	6.96513441706694	0.0113094360678639	MSTRG.26579	NA	NA	1
MSTRG.39253|ENSG00000185973|ENSG00000277745	-0.374576849175999	2.59368253991983	6.94251476277728	0.0114339423426282	ENSG00000185973|ENSG00000277745	NA	NA	1
MSTRG.37934	1.00563938847596	2.83643227626778	6.91716177326465	0.0115835903755967	MSTRG.37934	NA	NA	1
MSTRG.37314|ENSG00000106868	-0.34816785555626	3.96873840855045	6.90932651824745	0.0116192719196126	ENSG00000106868	SUSD1	64420	1
MSTRG.2163|ENSG00000236334	0.546758212722816	0.342787196811862	6.90374671460222	0.0116507436593005	ENSG00000236334	PPIAL4G	644591	1
MSTRG.34606	6.04839649371343	-1.56787256194573	6.9448820956451	0.0118142785276762	MSTRG.34606	NA	NA	1
MSTRG.20990|ENSG00000273064	0.989853518884138	-0.416820833753508	6.87137288142735	0.01183514318424	ENSG00000273064	RP11-474G23.3	NA	1
MSTRG.33733|ENSG00000174428	0.251294547590178	4.73359223912554	6.86986983068183	0.0118437796796685	ENSG00000174428	GTF2IRD2B	389524	1
MSTRG.3571|ENSG00000054267|ENSG00000188739	0.248876190187759	7.12419335140764	6.82211997132052	0.0121216755562487	ENSG00000054267|ENSG00000188739	NA	NA	1
MSTRG.3645	1.43767821317536	-0.865826845802086	6.80750273369577	0.0122081284693958	MSTRG.3645	NA	NA	1
MSTRG.10538|ENSG00000165516	0.419352488087285	4.36262853615926	6.76852311070573	0.0124419011877989	ENSG00000165516	KLHDC2	23588	1
MSTRG.23554|ENSG00000235508	0.549062184623528	4.19198966335013	6.74637905236228	0.0125768279085159	ENSG00000235508	RPS2P7	NA	1
MSTRG.29629|ENSG00000251158	1.24063624679329	3.8903289079563	6.7168634833853	0.01281692837171	ENSG00000251158	RP11-98J23.1	NA	1
MSTRG.34798|ENSG00000272812	1.1001916335912	-0.566579383757388	6.70158602932704	0.0128545518526608	ENSG00000272812	RP5-855D21.3	NA	1
MSTRG.29695	1.51151152867162	2.61530784389795	6.70659311903614	0.0128681716917665	MSTRG.29695	NA	NA	1
MSTRG.26172|ENSG00000168273	0.571030520085702	1.0383748056179	6.64788330657396	0.0131961669251286	ENSG00000168273	SMIM4	440957	1
MSTRG.35761|ENSG00000233778	-1.23284931044346	-0.179059088113112	6.62935664396109	0.0133162555541805	ENSG00000233778	RP11-777J24.1	NA	1
MSTRG.13319|ENSG00000172460	1.21062836810882	1.11874088373906	6.61951095318807	0.0133805487172497	ENSG00000172460	PRSS30P	124221	1
MSTRG.6200|ENSG00000236935	1.03579113984381	0.816671129422379	6.60448856358101	0.0134792852404741	ENSG00000236935	AP003774.1	NA	1
MSTRG.14617|ENSG00000271009	0.888254296683142	-0.199801784106452	6.59891752089664	0.0135160989979249	ENSG00000271009	RP11-346C20.3	NA	1
MSTRG.26268|ENSG00000187098	0.662747860135529	0.339306044644236	6.58659479551822	0.0135979099565329	ENSG00000187098	MITF	4286	1
MSTRG.9469|ENSG00000032742	0.632494722503122	2.11683616064812	6.55532145924713	0.0138079166256312	ENSG00000032742	IFT88	8100	1
MSTRG.29294|ENSG00000215156	1.18275267719602	2.14849428164662	6.54349827387505	0.0139009954334804	ENSG00000215156	RP11-1023L17.2	NA	1
MSTRG.2083|ENSG00000265972	-0.372319722665101	10.9950162077885	6.54051058197496	0.013908580211849	ENSG00000265972	TXNIP	10628	1
MSTRG.36448|ENSG00000147872	-0.394115911142548	4.58078441873107	6.51988279394832	0.0140500864569957	ENSG00000147872	PLIN2	123	1
MSTRG.12763	0.855303873777382	0.432458501587049	6.49154819127558	0.0142469724608447	MSTRG.12763	NA	NA	1
ENSG00000107282	-0.904357263830956	-0.264994007051145	6.48961777758955	0.0142604929110142	ENSG00000107282	APBA1	320	1
MSTRG.33352	-1.39800851182924	0.921871601637968	6.48519176253786	0.0142945383544144	MSTRG.33352	NA	NA	1
MSTRG.29370|ENSG00000198865	1.05768220133289	0.301442304263165	6.47973832349957	0.0143299025777907	ENSG00000198865	CCDC152	100129792	1
MSTRG.1550|ENSG00000226415	-0.368794514931611	4.15488121109494	6.47566289490241	0.0143586401739617	ENSG00000226415	TPI1P1	NA	1
MSTRG.20275|ENSG00000134330|ENSG00000239300	0.534054854340371	3.42658849588086	6.47031255659189	0.0143964611773523	ENSG00000134330|ENSG00000239300	NA	NA	1
MSTRG.36219|ENSG00000186583	1.9088212988018	-1.08930216723956	6.46231358958695	0.0144532036333036	ENSG00000186583	SPATC1	375686	1
MSTRG.12436|ENSG00000138615	-0.726982290123997	0.189788441792503	6.45777793568318	0.0144854843815429	ENSG00000138615	CILP	8483	1
MSTRG.611|ENSG00000284602	0.40486910591077	3.3593892426545	6.45688292603688	0.0144918633554055	ENSG00000284602	NA	NA	1
MSTRG.3100|ENSG00000183155	-0.237028703239903	3.84825587850307	6.44699074618813	0.0145625677526958	ENSG00000183155	RABIF	5877	1
MSTRG.23890|ENSG00000274559	-0.690069207221382	1.41662191134601	6.44521560237999	0.0145752945451359	ENSG00000274559	CH507-42P11.1	NA	1
MSTRG.437|ENSG00000224174|ENSG00000261135|ENSG00000285853	0.989475402827628	-0.800375060845402	6.44344586576832	0.0145879943973297	ENSG00000224174|ENSG00000261135|ENSG00000285853	NA	NA	1
MSTRG.17452	-1.1484726982342	-0.493884490490732	6.42379716205972	0.0147297927831339	MSTRG.17452	NA	NA	1
MSTRG.29648	1.49139925792204	2.61629280126687	6.42425398669265	0.0147758863616854	MSTRG.29648	NA	NA	1
MSTRG.2054	-0.828847208780809	-0.113825446412023	6.41103953923528	0.0148226482868305	MSTRG.2054	NA	NA	1
MSTRG.36618	-0.96500354652785	-1.33479448174348	6.40223674348952	0.0148870833364883	MSTRG.36618	NA	NA	1
MSTRG.38371|ENSG00000101945	-0.419049019944301	2.95674571400019	6.38330993822684	0.0150266401638674	ENSG00000101945	SUV39H1	6839	1
MSTRG.26076|ENSG00000281358	1.53203136372659	-0.805515660818409	6.38104383861171	0.0150434427186307	ENSG00000281358	RASSF1-AS1	102060282	1
MSTRG.3153	2.05697877214277	-0.902528676060123	6.37850175666708	0.0150623155069928	MSTRG.3153	NA	NA	1
MSTRG.25009|ENSG00000133466	0.448562271688353	3.50924407312382	6.32849641487949	0.0154387529217514	ENSG00000133466	C1QTNF6	114904	1
ENSG00000261542	1.14300420241923	-0.891053062440536	6.30503241982439	0.0156188431364198	ENSG00000261542	RP11-16E18.3	NA	1
MSTRG.16047	-1.2263959987383	-1.5274906924594	6.29324312876986	0.0157101743739209	MSTRG.16047	NA	NA	1
MSTRG.33849|ENSG00000075142	-0.223331389487232	4.78581701410242	6.25925533110922	0.0159766870986042	ENSG00000075142	SRI	6717	1
MSTRG.38463|ENSG00000235916	1.4771690355349	-1.36908439016293	6.2474904871349	0.0160700631100048	ENSG00000235916	RP13-444K19.1	NA	1
MSTRG.29620|ENSG00000248769	1.44548508695742	0.817163289481761	6.24736614411679	0.016071053114991	ENSG00000248769	RP11-974F13.5	NA	1
MSTRG.31439	0.654088005798904	0.708188944638562	6.23895758883548	0.0161381526438223	MSTRG.31439	NA	NA	1
MSTRG.3272	-0.846637404834493	-0.544341240858746	6.23488000440719	0.0161707992175062	MSTRG.3272	NA	NA	1
MSTRG.34854	0.887740606903754	-0.0508841154518144	6.2256798973638	0.0162447182443879	MSTRG.34854	NA	NA	1
MSTRG.2114	1.16943975485246	-1.0165663839527	6.21240932129773	0.0163519790579139	MSTRG.2114	NA	NA	1
MSTRG.14802|ENSG00000103196|ENSG00000260859	-0.770134872500052	6.11968538263263	6.20963391555921	0.0164231237038614	ENSG00000103196|ENSG00000260859	NA	NA	1
MSTRG.30344|ENSG00000185129	0.300637156395609	4.53472335498307	6.17892065716488	0.0166260369674387	ENSG00000185129	PURA	5813	1
MSTRG.20332|ENSG00000228784	0.452190056660896	4.33000286584705	6.17649258208693	0.0166460975081104	ENSG00000228784	LINC00954	400946	1
MSTRG.27306|ENSG00000163872	-0.261369622311325	4.57194571699621	6.17311909676072	0.0166740119361791	ENSG00000163872	YEATS2	55689	1
MSTRG.18020|ENSG00000172232	-1.26553079139929	1.4299732282212	6.15876753575864	0.0168109126907757	ENSG00000172232	AZU1	566	1
MSTRG.25345	1.23973408570147	-0.963797943086119	6.15592105955559	0.0168171003412017	MSTRG.25345	NA	NA	1
MSTRG.19553	0.608174074754255	0.907788833183605	6.12566612365871	0.0170720212247082	MSTRG.19553	NA	NA	1
MSTRG.8172	1.68505474192964	-0.90832649867627	6.12457113054656	0.0170813245661701	MSTRG.8172	NA	NA	1
MSTRG.9124|ENSG00000111775|ENSG00000111780|ENSG00000257218	-0.353191085113478	5.36903638259434	6.11933520077685	0.0171258854244829	ENSG00000111775|ENSG00000111780|ENSG00000257218	NA	NA	1
MSTRG.10669|ENSG00000165617|ENSG00000258583	1.21222566792946	0.481427461003815	6.10772388256324	0.0172251490867031	ENSG00000165617|ENSG00000258583	NA	NA	1
MSTRG.24306|ENSG00000234289	-0.669830858142552	1.43319103591478	6.08529953403203	0.0174185992264291	ENSG00000234289	H2BFS	102724334	1
MSTRG.32058	0.771119462063253	0.117869536754087	6.07868317342127	0.0174761204947744	MSTRG.32058	NA	NA	1
MSTRG.1189	1.05017913904513	-1.02148317643807	6.06340882238128	0.0176096905698045	MSTRG.1189	NA	NA	1
MSTRG.37882	-0.959432922818374	-0.946778412641113	6.05606335598458	0.0176743134825396	MSTRG.37882	NA	NA	1
MSTRG.16534|ENSG00000108848|ENSG00000278963	0.261411959159119	7.19556154530408	6.05247679250923	0.0177059590555894	ENSG00000108848|ENSG00000278963	NA	NA	1
MSTRG.8860	0.731165840545153	-0.0892431741856823	6.04253789490036	0.0177939710280255	MSTRG.8860	NA	NA	1
MSTRG.1439|ENSG00000079739	-0.412602405506762	4.43104899041245	6.03547396025329	0.0178568090452076	ENSG00000079739	PGM1	5236	1
MSTRG.27599|ENSG00000272588	0.698270150253596	1.6591445819204	6.02150255955659	0.0179817940425688	ENSG00000272588	RP11-440L14.4	NA	1
MSTRG.35202|ENSG00000104687	-0.308533300811917	5.22772022693452	6.01538054136348	0.0180368551179763	ENSG00000104687	GSR	2936	1
MSTRG.36372|ENSG00000197646	2.23680177576816	-1.08364979479527	6.0090227005864	0.0180942283414408	ENSG00000197646	PDCD1LG2	80380	1
MSTRG.7582|ENSG00000165682	2.91369797794563	-0.616424209112569	6.0075546987601	0.0181220318523996	ENSG00000165682	CLEC1B	51266	1
MSTRG.1863|ENSG00000168679	1.97307421378237	-0.694423897975159	5.99887057882707	0.0181862468012783	ENSG00000168679	SLC16A4	9122	1
MSTRG.22255	0.533005453103635	2.50426832558142	5.98043603559769	0.0183546206864662	MSTRG.22255	NA	NA	1
MSTRG.24441|ENSG00000099968	-0.245290732525026	4.66308012569469	5.97889423923587	0.018368778321089	ENSG00000099968	BCL2L13	23786	1
ENSG00000240135	1.0263573613204	-0.587184558911718	5.97834778415905	0.018373798983892	ENSG00000240135	PSMD12P	NA	1
MSTRG.5007|ENSG00000166275|ENSG00000214435|ENSG00000270316|ENSG00000283337	0.498960818846966	3.87934816309699	5.95261612598306	0.0186118860572315	ENSG00000166275|ENSG00000214435|ENSG00000270316|ENSG00000283337	NA	NA	1
MSTRG.34849	1.56405405532854	-1.26973259808453	5.94452942272809	0.01868739073232	MSTRG.34849	NA	NA	1
MSTRG.15270|ENSG00000179029|ENSG00000200463	-0.330896813593532	2.65593797254229	5.94334223929456	0.0186985029337291	ENSG00000179029|ENSG00000200463	NA	NA	1
MSTRG.36970	-1.04539308763349	-1.15093476157473	5.92370101784549	0.0188833786961513	MSTRG.36970	NA	NA	1
MSTRG.17234|ENSG00000173818|ENSG00000264961	0.305728077504313	2.76273144648158	5.91773928460389	0.0189398811016845	ENSG00000173818|ENSG00000264961	NA	NA	1
MSTRG.12588|ENSG00000259781	0.873899770643827	3.07559760560267	5.9168828025865	0.0189561192531289	ENSG00000259781	RP11-673C5.1	NA	1
MSTRG.5267	0.860457883625833	-0.329659208030968	5.90099325134484	0.0190995632805938	MSTRG.5267	NA	NA	1
MSTRG.8549	0.562522877001793	1.04519688321023	5.88799732888643	0.0192244804549092	MSTRG.8549	NA	NA	1
ENSG00000035499	-3.34437637775906	-1.83254153408398	5.91509007357785	0.0193578668023365	ENSG00000035499	DEPDC1B	55789	1
MSTRG.38159|ENSG00000149970	0.766704656566571	0.747660616320244	5.87181647678823	0.0193812365075499	ENSG00000149970	CNKSR2	22866	1
MSTRG.33909|ENSG00000127980|ENSG00000234545	0.338443862133179	4.67750029547342	5.86529608541558	0.0194447912503702	ENSG00000127980|ENSG00000234545	NA	NA	1
MSTRG.1395	0.671121097317629	0.789917590474128	5.86482792787459	0.0194493630053872	MSTRG.1395	NA	NA	1
MSTRG.7364	0.325455210910524	3.91581062533136	5.85964573102471	0.0195000463798728	MSTRG.7364	NA	NA	1
MSTRG.6126|ENSG00000168002	-0.210446241375098	4.99170479113117	5.84450332534039	0.019648956529465	ENSG00000168002	POLR2G	5436	1
MSTRG.17796	1.84010267295878	-0.985939671388489	5.84143328543586	0.019679295633981	MSTRG.17796	NA	NA	1
MSTRG.38110|ENSG00000169895	-0.230927959448025	4.56276816883634	5.82822336412212	0.0198104144780699	ENSG00000169895	SYAP1	94056	1
MSTRG.4159|ENSG00000095794	0.507725061238738	1.93926290795398	5.8258688938236	0.0198338826484391	ENSG00000095794	CREM	1390	1
MSTRG.26400|ENSG00000244119	0.583523552771599	1.00304038228944	5.80169373280401	0.0200765804749085	ENSG00000244119	PDCL3P4	NA	1
MSTRG.1663|ENSG00000097046	0.565822145882789	1.49987157704936	5.78852871486003	0.0202100837835778	ENSG00000097046	CDC7	8317	1
MSTRG.8058|ENSG00000268069	-0.939897229255097	-1.13096027940107	5.78402145153714	0.0202560094147361	ENSG00000268069	RP5-1057I20.4	NA	1
MSTRG.10326|ENSG00000100448	-2.15511607566653	0.112146549775544	5.78424458486929	0.0202828866767512	ENSG00000100448	CTSG	1511	1
MSTRG.32396|ENSG00000111912	0.319339264268683	3.86813610015886	5.77127781643081	0.0203864642561395	ENSG00000111912	NCOA7	135112	1
MSTRG.7346|ENSG00000118976	1.0608857490746	-1.0425405598872	5.76304449349657	0.0204712267086888	ENSG00000118976	OTUD4P1	NA	1
MSTRG.21079|ENSG00000116096	-0.633383799006124	0.120574870805932	5.74459621543226	0.0206625284754605	ENSG00000116096	SPR	6697	1
MSTRG.17463|ENSG00000101624	0.481253841255864	1.11226791457492	5.73998155812669	0.0207106800551546	ENSG00000101624	CEP76	79959	1
MSTRG.2425|ENSG00000163354	2.08285229364656	-0.509957779554456	5.73716446309455	0.0207401341709405	ENSG00000163354	DCST2	127579	1
MSTRG.959	0.652071154112347	1.19566886656536	5.73575447960055	0.0207548931180449	MSTRG.959	NA	NA	1
MSTRG.10814	-0.755518564113682	-0.183299229874215	5.7317416970488	0.0207969584736988	MSTRG.10814	NA	NA	1
ENSG00000152377	-1.16885672132738	-0.787848058671096	5.72734409917332	0.0208431628766139	ENSG00000152377	SPOCK1	6695	1
MSTRG.33584|ENSG00000207062|ENSG00000207344|ENSG00000227113|ENSG00000234585|ENSG00000239985	0.461358332426596	2.67960803240566	5.72664763502985	0.0208504905406748	ENSG00000207062|ENSG00000207344|ENSG00000227113|ENSG00000234585|ENSG00000239985	NA	NA	1
MSTRG.10709	0.9050682450017	0.0785789009640755	5.72263160321346	0.0208927981281178	MSTRG.10709	NA	NA	1
MSTRG.46	0.88208840097846	-0.811729071968459	5.71173703991634	0.0210080334322292	MSTRG.46	NA	NA	1
MSTRG.5530|ENSG00000181001	4.68842196077544	-1.14816015430719	5.71371863151843	0.0210091645454742	ENSG00000181001	OR52N1	79473	1
MSTRG.36383|ENSG00000183354	0.209806034202384	5.49759591612568	5.70934232767301	0.0210334544067951	ENSG00000183354	KIAA2026	158358	1
MSTRG.30106|ENSG00000064652	0.789237788641568	0.350200106471525	5.69468142124706	0.0211898082448717	ENSG00000064652	SNX24	28966	1
MSTRG.9292|ENSG00000060709	6.00846914415215	-1.55538197237	5.770837642296	0.0213083195658546	ENSG00000060709	RIMBP2	23504	1
MSTRG.20840	-0.959955835862731	-1.0871697587706	5.65536412110224	0.0216153067563954	MSTRG.20840	NA	NA	1
MSTRG.29938|ENSG00000251102	-0.590733008536408	0.353459950065262	5.6369848789586	0.0218173482119008	ENSG00000251102	CTBP2P4	NA	1
MSTRG.10517|ENSG00000274012	-0.704934276085664	6.15002927973541	5.59686785120262	0.0222881557297594	ENSG00000274012	RN7SL2	378706	1
MSTRG.9551|ENSG00000132965	-0.648597219725092	7.69841731485609	5.59461610750985	0.0223068266413712	ENSG00000132965	ALOX5AP	241	1
MSTRG.29640	1.39523133491221	2.42217018546271	5.59588597835263	0.0223324805040247	MSTRG.29640	NA	NA	1
MSTRG.14950|ENSG00000141013	0.456657170976458	1.56066703672582	5.58307425848106	0.0224217719154562	ENSG00000141013	GAS8	2622	1
MSTRG.25823|ENSG00000168038	0.541673789580835	1.09806077726668	5.57424860114371	0.0225224233457893	ENSG00000168038	ULK4	54986	1
MSTRG.18026|ENSG00000197766	-1.25108373576107	7.1819857769251	5.58310989341883	0.0225618201271259	ENSG00000197766	CFD	1675	1
MSTRG.36762|ENSG00000241571	-0.768399911322645	-0.193682165664036	5.55905634251025	0.022696820919153	ENSG00000241571	ATP5A1P7	NA	1
MSTRG.3336	1.52640869748296	-1.24637043003234	5.54001241334237	0.022917485450836	MSTRG.3336	NA	NA	1
MSTRG.25990|ENSG00000221883	0.599196948146086	0.11439279496249	5.52983785927078	0.0230363233218706	ENSG00000221883	ARIH2OS	646450	1
MSTRG.28574|ENSG00000247950	1.00413349535446	-0.56567590588062	5.52544482257694	0.0230878381502272	ENSG00000247950	SEC24B-AS1	100533182	1
MSTRG.11156|ENSG00000152315	-0.625904129380876	0.217955760646208	5.52493396188488	0.0230938367761351	ENSG00000152315	KCNK13	56659	1
ENSG00000235489	-0.716371972899047	-0.719711622874477	5.52282395531371	0.0231186306384956	ENSG00000235489	DBF4P1	NA	1
MSTRG.24404	0.969894335606886	-0.818733095630765	5.51712688826668	0.0231857176707407	MSTRG.24404	NA	NA	1
MSTRG.28883|ENSG00000250771	1.3550500108591	-0.348084402325581	5.5023183198655	0.023361079981048	ENSG00000250771	RP11-153M7.3	100419170	1
MSTRG.17323|ENSG00000141556|ENSG00000262663	-0.313284738896318	5.86372342749964	5.49664489063752	0.0234286417340573	ENSG00000141556|ENSG00000262663	NA	NA	1
MSTRG.11896|ENSG00000182117	-0.316044701796365	5.30107349749236	5.48694066902667	0.0235446914027895	ENSG00000182117	NOP10	55505	1
MSTRG.38716	-0.366361748210926	2.58479817803739	5.47730087505257	0.023660582700084	MSTRG.38716	NA	NA	1
MSTRG.31188|ENSG00000274750	1.26325574581566	0.926399940280913	5.47659419861025	0.0236691025843714	ENSG00000274750	HIST1H3E	8353	1
MSTRG.13088	1.02274168102752	0.283118334272384	5.47629822199285	0.0236726719394086	MSTRG.13088	NA	NA	1
MSTRG.10502|ENSG00000276168	-0.648214381190898	5.60147026104532	5.47744919453194	0.0236821222517138	ENSG00000276168	RN7SL1	6029	1
MSTRG.1177|ENSG00000159596	-0.215915525459472	3.63761040051835	5.47001466364589	0.0237485857755613	ENSG00000159596	TMEM69	51249	1
MSTRG.15582	0.37771929910487	3.3505569747822	5.45319113579421	0.02395312828925	MSTRG.15582	NA	NA	1
MSTRG.13176	1.36893720911191	-1.10367885527505	5.45107637374844	0.0239789735659951	MSTRG.13176	NA	NA	1
MSTRG.3889|ENSG00000152463	-2.47759655503238	-2.02223409648633	5.44621114868606	0.0240385471903505	ENSG00000152463	OLAH	55301	1
MSTRG.20154	-0.858049235478405	0.270934817050757	5.44580169190532	0.024043568156625	MSTRG.20154	NA	NA	1
MSTRG.5930	0.914196754845102	-0.523012716321729	5.44538381726522	0.0240486935099082	MSTRG.5930	NA	NA	1
MSTRG.35884|ENSG00000155090	-0.359874370073168	4.01649304351926	5.43493412258814	0.0241772449026355	ENSG00000155090	KLF10	7071	1
MSTRG.1533	0.941967014393865	-0.373389749453494	5.43261759998925	0.0242058425618536	MSTRG.1533	NA	NA	1
MSTRG.4082|ENSG00000234335	0.652445752917685	0.31852687343408	5.4297294298014	0.0242415482270177	ENSG00000234335	RPS4XP11	NA	1
MSTRG.25215|ENSG00000285531	0.650959283951173	-0.274422847009993	5.42813943198999	0.0242612291147852	ENSG00000285531	NA	NA	1
MSTRG.27809|ENSG00000151552	-0.367535103559656	3.13193919701065	5.40681089050605	0.0245269006437312	ENSG00000151552	QDPR	5860	1
MSTRG.32505|ENSG00000135525	-0.606308109626962	2.11094278526678	5.4051011866661	0.024548332058732	ENSG00000135525	MAP7	9053	1
MSTRG.32890	1.22621993346827	-0.739512099879138	5.40072054603714	0.0246033360994803	MSTRG.32890	NA	NA	1
MSTRG.6230|ENSG00000149792	-0.167262554222155	4.78123734505291	5.37661210894086	0.0249084282778724	ENSG00000149792	MRPL49	740	1
MSTRG.22824	-1.39338894949726	-0.389037852007247	5.37560020993286	0.0249213225582879	MSTRG.22824	NA	NA	1
MSTRG.1884|ENSG00000260948	0.801533140674355	-0.196714693421317	5.36317617003643	0.025080224700692	ENSG00000260948	RP11-552M11.8	NA	1
MSTRG.15920|ENSG00000274736	-3.83952761565499	-1.96415642111347	5.42184903334709	0.0251668717675635	ENSG00000274736	CCL23	6368	1
MSTRG.9352|ENSG00000256576	-0.374479661118201	2.98904943921474	5.3365656379087	0.0254242518303006	ENSG00000256576	RP13-977J11.2	100996246	1
MSTRG.29641|ENSG00000226259|ENSG00000250687|ENSG00000269983	0.943669600646521	6.50718287914971	5.3298198212051	0.0255920024603971	ENSG00000226259|ENSG00000250687|ENSG00000269983	NA	NA	1
MSTRG.16760|ENSG00000159640|ENSG00000224353|ENSG00000264813	0.374125188591676	3.99198480449147	5.31664414452819	0.0256851256826277	ENSG00000159640|ENSG00000224353|ENSG00000264813	NA	NA	1
MSTRG.2374|ENSG00000143552	4.1345399007214	-0.0573097714702203	5.31148811535867	0.0258714908128557	ENSG00000143552	NUP210L	91181	1
MSTRG.15509|ENSG00000177427	-0.290168460804586	3.14204615990849	5.29595546685488	0.0259590994795209	ENSG00000177427	MIEF2	125170	1
MSTRG.37756|ENSG00000204001	3.38005701106725	-0.0222595727964692	5.30208422999378	0.0259930022849674	ENSG00000204001	LCN8	138307	1
MSTRG.23831	-2.36042652842397	-2.1153402008098	5.30684974805027	0.0261431008477192	MSTRG.23831	NA	NA	1
MSTRG.17676	1.5965910552682	-1.55858515926681	5.27475501947666	0.0262431183516041	MSTRG.17676	NA	NA	1
MSTRG.30813|ENSG00000087116	-4.29995351872469	-1.74924153270194	5.33812951146953	0.0262462717105382	ENSG00000087116	ADAMTS2	9509	1
MSTRG.23317	1.67978117683137	-1.20887187486499	5.26305666882459	0.0264012706908718	MSTRG.23317	NA	NA	1
MSTRG.29616|ENSG00000183474|ENSG00000248477|ENSG00000250138	0.861898238859807	6.16665280278172	5.26439362947988	0.0264513652121949	ENSG00000183474|ENSG00000248477|ENSG00000250138	NA	NA	1
MSTRG.19887|ENSG00000269834	0.55939510086646	1.58704492378382	5.24820233381185	0.0266035705715861	ENSG00000269834	ZNF528-AS1	NA	1
MSTRG.35005|ENSG00000129422	0.802249248945508	0.987522336837219	5.24553779329682	0.0266400350397498	ENSG00000129422	MTUS1	57509	1
MSTRG.2217|ENSG00000203814	-1.16631019678292	2.93975800281317	5.2455842478447	0.0267124696550763	ENSG00000203814	HIST2H2BF	440689	1
MSTRG.15414|ENSG00000214941	0.299772726258133	3.17082919595262	5.23511241679084	0.0267832256075466	ENSG00000214941	ZSWIM7	125150	1
MSTRG.293|ENSG00000226849	0.722383276289248	0.712329424181093	5.22716843910599	0.0268928912974258	ENSG00000226849	RP4-635E18.7	NA	1
MSTRG.36537|ENSG00000232303	-0.746455991410801	-0.304350081089731	5.2179167381253	0.0270212202152271	ENSG00000232303	DFFBP1	NA	1
MSTRG.23080|ENSG00000235036	-0.362650849879739	0.745343998932252	5.21520376574495	0.027058976450993	ENSG00000235036	RP5-1099D15.1	NA	1
MSTRG.7818|ENSG00000123095	0.884471604994595	0.283684414944559	5.20358654473234	0.0272212966687472	ENSG00000123095	BHLHE41	79365	1
MSTRG.14462	-0.393451822122837	1.15044316211867	5.19795269304711	0.0273003925909206	MSTRG.14462	NA	NA	1
MSTRG.8667|ENSG00000245904	0.582717162483001	1.71882527498035	5.18668883856117	0.0274592741579263	ENSG00000245904	RP11-796E2.4	NA	1
MSTRG.25795	-0.956328454997284	-1.22683106949236	5.18557001156297	0.0274751100334441	MSTRG.25795	NA	NA	1
MSTRG.16953	-2.24540568512262	-0.524766173576178	5.1834043888838	0.0275306202714844	MSTRG.16953	NA	NA	1
MSTRG.12626|ENSG00000067141	0.642142087772082	1.81229043863928	5.17976629610757	0.0275574139587669	ENSG00000067141	NEO1	4756	1
MSTRG.16401	0.497196668556734	3.19187046690154	5.17749335515372	0.0275897194926508	MSTRG.16401	NA	NA	1
MSTRG.36095	1.04103529977428	-1.27282648656165	5.1725349024191	0.0276603362464383	MSTRG.36095	NA	NA	1
MSTRG.20736|ENSG00000250565	-0.380797898127476	2.25201771273813	5.16901331820345	0.0277106078972689	ENSG00000250565	ATP6V1E2	90423	1
MSTRG.8663	1.23565220478623	-1.27387629711967	5.1685748000745	0.0277168747663027	MSTRG.8663	NA	NA	1
MSTRG.16870|ENSG00000265100	1.67707739645618	-1.10241937538711	5.16298315711378	0.0277969191295409	ENSG00000265100	RP11-147L13.2	NA	1
MSTRG.27117|ENSG00000240567|ENSG00000269888	5.4854061134385	-1.92416234106174	5.18996718869243	0.0280023290958843	ENSG00000240567|ENSG00000269888	NA	NA	1
MSTRG.11067|ENSG00000246548	-1.45780015244056	0.326628201189647	5.14236108541511	0.0281163212483825	ENSG00000246548	RP11-7F17.5	283575	1
MSTRG.7686	-0.551322101049937	2.46085955607783	5.12971316061276	0.0282783626292123	MSTRG.7686	NA	NA	1
MSTRG.24316	0.576347939504512	0.829683446919953	5.11492205738683	0.0284952828602036	MSTRG.24316	NA	NA	1
MSTRG.12684	-0.71611578121962	-0.115760218002752	5.11184233173998	0.028540674227502	MSTRG.12684	NA	NA	1
MSTRG.22455|ENSG00000232719	4.21217094208017	-1.46764771094733	5.13954481467121	0.028752947337845	ENSG00000232719	RP11-13J8.1	NA	1
MSTRG.35021	1.0302225732542	-0.588630513629255	5.09065373843435	0.0288550904751718	MSTRG.35021	NA	NA	1
MSTRG.5754|ENSG00000224411	0.306044164621988	3.66745908200532	5.09012883757707	0.0288629267279917	ENSG00000224411	HSP90AA2P	NA	1
MSTRG.25568|ENSG00000263740	-0.772688193910277	2.28030338834642	5.07947260629496	0.0290225112958648	ENSG00000263740	RN7SL4P	NA	1
MSTRG.16385|ENSG00000264920	1.41798713334708	-0.0924089243149894	5.07717711649759	0.0290570123583792	ENSG00000264920	RP11-6N17.4	102724532	1
MSTRG.24582|ENSG00000185651	-0.206864888365952	5.80287773957551	5.05650459111826	0.0293697207932636	ENSG00000185651	UBE2L3	7332	1
MSTRG.2390|ENSG00000160714	-0.175585676318638	5.54144107254097	5.05425336520164	0.02940399324323	ENSG00000160714	UBE2Q1	55585	1
MSTRG.4666|ENSG00000165424	-0.414863704893172	2.13691378345622	5.04709076137108	0.0295133235239053	ENSG00000165424	ZCCHC24	219654	1
MSTRG.38619	-0.915268588610005	-0.922233670496213	5.04240747825465	0.0295850465606583	MSTRG.38619	NA	NA	1
MSTRG.16309	-0.52571109681207	-0.188371603302513	5.04234262860943	0.0295860410327456	MSTRG.16309	NA	NA	1
MSTRG.22084	0.546443632826997	2.63234713868556	5.02946433877188	0.0297842471679461	MSTRG.22084	NA	NA	1
MSTRG.1110	0.925119914947852	-0.496991334633891	5.01643292521384	0.0299862700800705	MSTRG.1110	NA	NA	1
MSTRG.38948|ENSG00000224281	-0.66047362414643	-0.444802841777509	5.01262781812085	0.0300455384768342	ENSG00000224281	SLC25A5-AS1	100303728	1
MSTRG.1070|ENSG00000171960|ENSG00000234917	-0.238234530946796	3.71895177241489	5.01017245092554	0.0300838504486055	ENSG00000171960|ENSG00000234917	NA	NA	1
MSTRG.33283|ENSG00000205763	0.56873073216579	0.639089061885464	5.00918569996476	0.0300992619337301	ENSG00000205763	RP9P	441212	1
MSTRG.3390|ENSG00000143786	-0.365116022837877	2.0386894023603	5.00807789086275	0.0301165743144004	ENSG00000143786	CNIH3	149111	1
MSTRG.3373	0.810567447003022	-0.363348755757475	4.9860029254339	0.0304638044539667	MSTRG.3373	NA	NA	1
MSTRG.19609|ENSG00000167414	4.7486979730439	-2.0811385450893	5.08716823993938	0.0304648919910074	ENSG00000167414	GNG8	94235	1
MSTRG.29916	0.945490769955611	-0.377109977904788	4.98186426796321	0.0305293838614617	MSTRG.29916	NA	NA	1
MSTRG.34840|ENSG00000239839|ENSG00000240247	-1.47210376051409	6.15350760477401	4.98412227744366	0.0307167860508789	ENSG00000239839|ENSG00000240247	NA	NA	1
MSTRG.27882	0.598114255001919	2.77307607694163	4.96205453219861	0.0308453994508464	MSTRG.27882	NA	NA	1
MSTRG.2439|ENSG00000225855	-1.16540659150181	1.15804389408697	4.95163090223295	0.0310313631098787	ENSG00000225855	RUSC1-AS1	NA	1
MSTRG.22677|ENSG00000085449|ENSG00000152056|ENSG00000286239	-0.829910802178866	4.43965161065526	4.95392661402979	0.0310485584132216	ENSG00000085449|ENSG00000152056|ENSG00000286239	NA	NA	1
MSTRG.2417|ENSG00000169242	1.02479551003394	-0.108724254771371	4.94875131887982	0.0310596020552074	ENSG00000169242	EFNA1	1942	1
MSTRG.25730	1.38194962300201	-1.37068299960687	4.94746293254722	0.0310804323041248	MSTRG.25730	NA	NA	1
MSTRG.12504|ENSG00000259924	-0.948160637465695	-0.83324338497827	4.94024988718486	0.031197329864277	ENSG00000259924	RP11-16E23.4	NA	1
MSTRG.24815|ENSG00000100209	0.34538595844418	2.81136312249353	4.93477298326355	0.0312864081355684	ENSG00000100209	HSCB	150274	1
MSTRG.32065|ENSG00000146247	0.243950805799533	6.3758070752397	4.93392782564092	0.0313001785365785	ENSG00000146247	PHIP	55023	1
MSTRG.22348|ENSG00000162971	0.414247906711007	2.56820250748351	4.93382037979871	0.0313019296524352	ENSG00000162971	TYW5	129450	1
MSTRG.19957	-0.778392710594436	-1.09484161861837	4.92136031071505	0.0315057195030187	MSTRG.19957	NA	NA	1
MSTRG.20810|ENSG00000085760	0.266560033137807	3.56971994135323	4.91523260208343	0.031606466472793	ENSG00000085760	MTIF2	4528	1
MSTRG.2295|ENSG00000143367|ENSG00000232536	-0.455847983580884	1.8724818074663	4.91409490594785	0.0316252098784781	ENSG00000143367|ENSG00000232536	NA	NA	1
MSTRG.16278	0.727785487442465	0.42301365758036	4.91115879734922	0.0316736374495374	MSTRG.16278	NA	NA	1
MSTRG.24805|ENSG00000235954|ENSG00000274342|ENSG00000276150|ENSG00000276675|ENSG00000277460	0.371622921235424	2.66199187266483	4.90956329614193	0.0316999869287703	ENSG00000235954|ENSG00000274342|ENSG00000276150|ENSG00000276675|ENSG00000277460	NA	NA	1
ENSG00000215349	1.24116679556934	-1.19580116154133	4.90754956827011	0.03173327719474	ENSG00000215349	MRPL3P1	NA	1
MSTRG.7787|ENSG00000205707	-0.485177125779485	1.98555610323995	4.89962320366032	0.031864680790358	ENSG00000205707	LYRM5	144363	1
MSTRG.6722|ENSG00000171204	0.509517949368496	2.76334184982801	4.89802894308201	0.0318911814968607	ENSG00000171204	TMEM126B	55863	1
MSTRG.28238|ENSG00000163738	0.774412206152484	0.978961027344181	4.89532422741872	0.0319361953386891	ENSG00000163738	MTHFD2L	441024	1
MSTRG.9208|ENSG00000170633	-0.153297602094956	5.01105049178137	4.87460267252687	0.0322833463331544	ENSG00000170633	RNF34	80196	1
MSTRG.23910	-1.19464995601331	0.986262619966784	4.87181862727083	0.032353562678675	MSTRG.23910	NA	NA	1
MSTRG.2666|ENSG00000143248|ENSG00000232995	1.63628535008471	-0.64810309661704	4.85666375489607	0.0325871760084828	ENSG00000143248|ENSG00000232995	NA	NA	1
MSTRG.31054|ENSG00000218265	0.665019646890305	-0.0228806964349487	4.85312887311645	0.0326474099134679	ENSG00000218265	RPS4XP7	NA	1
MSTRG.33879|ENSG00000127914	0.242371910411989	6.20118690025993	4.84929531458477	0.0327128693785225	ENSG00000127914	AKAP9	10142	1
ENSG00000275198	-1.13270665689699	-1.42029430613906	4.84449349690098	0.0327950625967866	ENSG00000275198	RP11-471B22.3	NA	1
MSTRG.19106|ENSG00000105186	-0.186210647788101	4.53959027067597	4.84074397714692	0.03285939884745	ENSG00000105186	ANKRD27	84079	1
MSTRG.32614|ENSG00000112425	0.608302366966594	1.68070764046152	4.83222038712149	0.0330061596934549	ENSG00000112425	EPM2A	7957	1
MSTRG.29700|ENSG00000145734	0.481392922996261	4.50868205873149	4.83176418443013	0.0330140346488637	ENSG00000145734	BDP1	55814	1
MSTRG.19252	0.40260159104658	1.73265479922423	4.82634318646344	0.0331077674901399	MSTRG.19252	NA	NA	1
MSTRG.6837|ENSG00000020922|ENSG00000255893	0.303998285810404	4.16055299621128	4.82155363149694	0.0331908218494487	ENSG00000020922|ENSG00000255893	NA	NA	1
MSTRG.1165|ENSG00000132763	0.416886452857306	1.61727622409348	4.81997646134553	0.0332182204431166	ENSG00000132763	MMACHC	25974	1
MSTRG.35780|ENSG00000156467	0.730727960896172	3.3874832847663	4.81663954751809	0.0332941959946074	ENSG00000156467	UQCRB	7381	1
MSTRG.32260|ENSG00000004809	1.36238055341293	-0.233298562519134	4.81278579251498	0.0333434472376119	ENSG00000004809	SLC22A16	85413	1
MSTRG.21154	1.25620102839663	-0.952320364867411	4.80594537738856	0.0334630485525812	MSTRG.21154	NA	NA	1
MSTRG.5489|ENSG00000110169	2.30362362126389	-1.40721661177471	4.79504372499182	0.0336546192831105	ENSG00000110169	HPX	3263	1
MSTRG.87|ENSG00000160075	-0.181711082005957	6.38113624574641	4.79166587889146	0.033714217548772	ENSG00000160075	SSU72	29101	1
MSTRG.20174	-1.54291225378558	-1.57514403297375	4.78015878864111	0.0339181061405084	MSTRG.20174	NA	NA	1
MSTRG.38081|ENSG00000123595|ENSG00000176896	-0.199757082218522	3.97908712903534	4.77494384282712	0.0340109464348283	ENSG00000123595|ENSG00000176896	NA	NA	1
MSTRG.17898|ENSG00000260747	-0.372187372727135	0.928673281567357	4.77252467684352	0.0340541075832323	ENSG00000260747	RP11-421N8.1	NA	1
MSTRG.33604|ENSG00000230295|ENSG00000232546|ENSG00000273142	0.403536450636244	3.40211809684209	4.77151873544605	0.0340720723719857	ENSG00000230295|ENSG00000232546|ENSG00000273142	NA	NA	1
MSTRG.11277|ENSG00000246084	0.68395889331322	1.14176549328883	4.76716225123178	0.0341499919667212	ENSG00000246084	CTD-2506J14.1	101929241	1
MSTRG.25924|ENSG00000088727	0.612746634012817	-0.149941980538383	4.76688818880651	0.0341549002630217	ENSG00000088727	KIF9	64147	1
MSTRG.22815	0.753236088764167	2.10224036836487	4.75506033990948	0.0343674596111538	MSTRG.22815	NA	NA	1
MSTRG.16567	0.512919555533788	0.170182448415135	4.75334084213537	0.034398479931445	MSTRG.16567	NA	NA	1
MSTRG.37981|ENSG00000006756	-0.391736788821178	4.15263642817818	4.74079188335954	0.0346257875863808	ENSG00000006756	ARSD	414	1
MSTRG.34316|ENSG00000128607	0.187991919250312	4.70394153347608	4.73860531942565	0.0346655604307382	ENSG00000128607	KLHDC10	23008	1
MSTRG.32084|ENSG00000203875|ENSG00000275072	0.727600915624718	4.56985925736202	4.72092155839854	0.035018198694487	ENSG00000203875|ENSG00000275072	NA	NA	1
MSTRG.31661|ENSG00000065491	-0.281253840846792	3.22640538343542	4.71585139709723	0.035082395832394	ENSG00000065491	TBC1D22B	55633	1
MSTRG.17725	0.729583447476531	0.939834995000527	4.70899768070034	0.0352090125988807	MSTRG.17725	NA	NA	1
MSTRG.15157|ENSG00000108528|ENSG00000108556	-0.216391190998839	5.74766037762756	4.69909942925202	0.0353927493102385	ENSG00000108528|ENSG00000108556	NA	NA	1
MSTRG.37119	1.21668469541217	-1.23699861528242	4.68983094475921	0.0355657381210577	MSTRG.37119	NA	NA	1
MSTRG.9424|ENSG00000165475	-0.268225679951619	3.26285161031887	4.6846108366122	0.0356635704135563	ENSG00000165475	CRYL1	51084	1
MSTRG.19059	-3.14174390231923	-1.85537691365924	4.70578894997009	0.0357744769250584	MSTRG.19059	NA	NA	1
MSTRG.29956|ENSG00000206356	1.08899451126749	-1.16291782568618	4.67400888866726	0.0358631649722151	ENSG00000206356	RP11-93O17.2	NA	1
MSTRG.20169	-2.50625489274078	-1.35357563094771	4.6735746169329	0.0358713664355591	MSTRG.20169	NA	NA	1
MSTRG.22816	1.35179169570398	-0.57165430579719	4.67276327045765	0.0358866946127132	MSTRG.22816	NA	NA	1
MSTRG.2076|ENSG00000223612	-0.221159242972048	4.74805156395216	4.66734225493693	0.0359892922715336	ENSG00000223612	RP11-289I10.2	NA	1
MSTRG.29721|ENSG00000171643	0.49235838741076	3.43551803561539	4.65038463963838	0.0363122889384026	ENSG00000171643	S100Z	170591	1
MSTRG.30525	0.811643647558536	0.763920300835472	4.64708172860711	0.0363755653745277	MSTRG.30525	NA	NA	1
MSTRG.4891|ENSG00000014919|ENSG00000229278|ENSG00000285932	-0.169243593507976	4.74473301807091	4.64605662731526	0.0363952283393843	ENSG00000014919|ENSG00000229278|ENSG00000285932	NA	NA	1
MSTRG.22884|ENSG00000115685	-0.219532771580014	5.03751522650958	4.63684529960823	0.0365724332319415	ENSG00000115685	PPP1R7	5510	1
MSTRG.9389|ENSG00000228797	-0.772956032315299	-0.646406003508386	4.63625499676289	0.0365838211643731	ENSG00000228797	FAM207BP	NA	1
MSTRG.9108	0.916178882023652	-0.501783922774162	4.62566739154739	0.0367887281940625	MSTRG.9108	NA	NA	1
MSTRG.23155|ENSG00000089048	0.396711531450779	3.40462964471979	4.61946890914159	0.0369092678110749	ENSG00000089048	ESF1	51575	1
MSTRG.29589|ENSG00000153914	0.235588693076328	5.28598412710005	4.61730992775322	0.0369513532596806	ENSG00000153914	SREK1	140890	1
MSTRG.22251|ENSG00000204253	-0.1789247009646	5.61801615962051	4.60873966622752	0.0371189291799929	ENSG00000204253	HNRNPCP2	NA	1
MSTRG.20092|ENSG00000267459|ENSG00000267776	-1.27891396316271	-1.42272044567748	4.60681721032951	0.0371566324034774	ENSG00000267459|ENSG00000267776	NA	NA	1
MSTRG.10254|ENSG00000100439	-0.356868570980792	5.07321371549658	4.60069814164663	0.0372769164584726	ENSG00000100439	ABHD4	63874	1
MSTRG.36239	-0.587790353396482	-0.68305905954476	4.59199787903057	0.0374486675732056	MSTRG.36239	NA	NA	1
MSTRG.32910|ENSG00000198719	0.815465318390585	0.501818910386098	4.58564243955772	0.0375746723461869	ENSG00000198719	DLL1	28514	1
MSTRG.27144	-2.98693571265749	-1.87410799551476	4.60263392616646	0.0376164852931434	MSTRG.27144	NA	NA	1
MSTRG.13597|ENSG00000072864|ENSG00000263065|ENSG00000263335|ENSG00000280206|ENSG00000283736	-0.270615473352703	6.54085471562395	4.58073691392863	0.0376722452821668	ENSG00000072864|ENSG00000263065|ENSG00000263335|ENSG00000280206|ENSG00000283736	NA	NA	1
MSTRG.7296|ENSG00000151502	-0.176774407702851	5.85706370065966	4.57593884636689	0.0377679468595566	ENSG00000151502	VPS26B	112936	1
MSTRG.9371	1.22129995601647	-0.495437545708555	4.57383405830751	0.0378100118875812	MSTRG.9371	NA	NA	1
ENSG00000166068	0.713814635672654	1.39410276942116	4.56844756077771	0.0379178949222559	ENSG00000166068	SPRED1	161742	1
MSTRG.11536|ENSG00000211934	1.06798684526428	0.930082112682925	4.56476561236129	0.0379918307351917	ENSG00000211934	IGHV1-2	NA	1
MSTRG.25890|ENSG00000230530	1.35411084514006	-0.335225880916934	4.55999203193954	0.0380879202224296	ENSG00000230530	LIMD1-AS1	NA	1
ENSG00000165066	2.69142513570965	-1.65145378045394	4.55799560674569	0.0381281853396452	ENSG00000165066	NKX6-3	157848	1
MSTRG.36720	0.45019826500202	1.04362808794952	4.55765005735157	0.0381351592793361	MSTRG.36720	NA	NA	1
MSTRG.795|ENSG00000162517	-0.231615032874462	5.20257177861702	4.55212003874842	0.0382469556957769	ENSG00000162517	PEF1	553115	1
MSTRG.4528	-0.56226383361098	-0.26611166018478	4.54929029808602	0.0383043000887894	MSTRG.4528	NA	NA	1
MSTRG.7517|ENSG00000171847	2.8283908306484	-1.84145572981937	4.54835981341301	0.0383231766468462	ENSG00000171847	FAM90A1	55138	1
MSTRG.34456	-0.558492794632453	0.535017781695104	4.54638264432961	0.0383633206195964	MSTRG.34456	NA	NA	1
MSTRG.11592	-0.779100758066485	-0.777430681717259	4.54179739883597	0.0384565941635847	MSTRG.11592	NA	NA	1
MSTRG.30705	0.955033548736365	0.284089936782203	4.53786578124215	0.0385367676140129	MSTRG.30705	NA	NA	1
MSTRG.21108|ENSG00000114956	-0.194319062429389	4.43845943809494	4.53135173623196	0.0386700015606659	ENSG00000114956	DGUOK	1716	1
MSTRG.16608|ENSG00000005381	-0.757526443520362	2.07709696126439	4.53042327715288	0.0386890323339663	ENSG00000005381	MPO	4353	1
MSTRG.34493|ENSG00000282939	-0.587477094282931	2.06590827124178	4.52704902982779	0.0387582805017218	ENSG00000282939	TRBV7-2	NA	1
MSTRG.8797|ENSG00000075415|ENSG00000212443	-0.183646799723296	7.08944569560306	4.5223824874876	0.0388542717317442	ENSG00000075415|ENSG00000212443	NA	NA	1
MSTRG.32049|ENSG00000118420	0.512437839194038	0.912083071383326	4.52093944718549	0.0388840074465936	ENSG00000118420	UBE3D	90025	1
MSTRG.34633|ENSG00000197362	0.27337902198159	3.21720631619916	4.51606281949191	0.038984679697361	ENSG00000197362	ZNF786	136051	1
MSTRG.35218|ENSG00000157168|ENSG00000286131	-1.02208073479138	1.70708787947335	4.51637181113834	0.0390031618033451	ENSG00000157168|ENSG00000286131	NA	NA	1
MSTRG.32906|ENSG00000184786	0.666542386964029	0.563333303804892	4.49112682833375	0.0395038980636569	ENSG00000184786	TCTE3	6991	1
MSTRG.33601|ENSG00000169919	-0.198133372655488	5.29032140488398	4.48818288548573	0.0395656910513655	ENSG00000169919	GUSB	2990	1
MSTRG.9486	0.509810646933834	1.47603315266796	4.47842304835789	0.0397713011231282	MSTRG.9486	NA	NA	1
MSTRG.10203|ENSG00000211785	0.587959491425252	1.37691453072919	4.47522685627786	0.0398388872805744	ENSG00000211785	TRAV12-1	NA	1
MSTRG.10413|ENSG00000257307	-0.709620029952071	-0.77536987665639	4.4710741633971	0.0399268859236708	ENSG00000257307	RP11-317N8.4	NA	1
MSTRG.21455	1.09552249480665	-0.40748629699791	4.4641901012252	0.0400732299681117	MSTRG.21455	NA	NA	1
MSTRG.16880	-0.819613930426714	-0.676232404316056	4.46284414906573	0.0401019108071281	MSTRG.16880	NA	NA	1
MSTRG.15568	1.16141630006051	-1.15905044182501	4.456368042967	0.0402402221438524	MSTRG.15568	NA	NA	1
MSTRG.4118	0.966675765981804	-0.50003316878249	4.43795394098153	0.0406363364336318	MSTRG.4118	NA	NA	1
MSTRG.24891|ENSG00000100003|ENSG00000242114|ENSG00000249590	-0.358974140826135	3.00564016971038	4.43546780956984	0.0406901407309475	ENSG00000100003|ENSG00000242114|ENSG00000249590	NA	NA	1
MSTRG.36582|ENSG00000137100	-0.193711117242371	4.96205917937686	4.4330628063996	0.0407422629759829	ENSG00000137100	DCTN3	11258	1
MSTRG.16720|ENSG00000170836	-0.262132830405808	3.84144466077667	4.43133973244732	0.0407796507947916	ENSG00000170836	PPM1D	8493	1
MSTRG.37867	-0.810517214045013	-0.886906828905154	4.41925979999342	0.0410428149583676	MSTRG.37867	NA	NA	1
MSTRG.36972|ENSG00000135052	-0.532587147121673	2.69984667400101	4.41364068514141	0.0411658574892265	ENSG00000135052	GOLM1	51280	1
MSTRG.4763	0.551837207466747	1.78772231083793	4.41281473704658	0.0411839771780155	MSTRG.4763	NA	NA	1
MSTRG.39088|ENSG00000129680	0.254816826812499	2.97651282338263	4.40763224422408	0.0412978690978886	ENSG00000129680	MAP7D3	79649	1
MSTRG.10736|ENSG00000270878	1.42522439681643	-1.30404827964327	4.38585886753705	0.0417801239218284	ENSG00000270878	CTD-2302E22.5	NA	1
MSTRG.33628|ENSG00000067601	0.401388461922111	1.35623343313405	4.38511913522644	0.0417966153621806	ENSG00000067601	PMS2P4	NA	1
MSTRG.23034	0.579892253716275	0.515596552988385	4.38199003922498	0.0418664531657205	MSTRG.23034	NA	NA	1
MSTRG.38107	1.20116754827905	-0.998965439676358	4.38118774457421	0.0418843798960592	MSTRG.38107	NA	NA	1
MSTRG.23978	-1.21230711295841	-1.65964570373888	4.38050513503193	0.0418996389193544	MSTRG.23978	NA	NA	1
MSTRG.38646|ENSG00000147140	-0.147118837304019	7.07240058510404	4.3684165096219	0.0421708719815392	ENSG00000147140	NONO	4841	1
MSTRG.13773	1.73649089576014	-0.588954014018044	4.36473214284416	0.0422539177245227	MSTRG.13773	NA	NA	1
MSTRG.30241|ENSG00000113615	0.35949659847041	3.15308329342141	4.36444285266087	0.0422604458656732	ENSG00000113615	SEC24A	10802	1
MSTRG.11686|ENSG00000211974	-1.28044648135013	-1.29153699451667	4.36184368936429	0.0423191480100014	ENSG00000211974	IGHV2-70	NA	1
MSTRG.35240|ENSG00000133874	-0.285596584235041	4.26739305694743	4.36092084838572	0.0423400117298854	ENSG00000133874	RNF122	79845	1
MSTRG.864|ENSG00000004455	-0.137347926094871	5.82876154797918	4.35860274396477	0.0423924691562589	ENSG00000004455	AK2	204	1
MSTRG.28003	0.488979550031752	0.822716359363697	4.35664334232896	0.0424368644999078	MSTRG.28003	NA	NA	1
MSTRG.10335|ENSG00000139899	0.761006290994491	1.29538288300231	4.35174784581612	0.0425480060194189	ENSG00000139899	CBLN3	643866	1
MSTRG.9117|ENSG00000123009	-0.417819444317066	1.128181859629	4.35145119828215	0.0425547509244854	ENSG00000123009	NME2P1	NA	1
MSTRG.21193|ENSG00000005436	0.406936505817403	2.45264806714883	4.34975341810431	0.0425933759220797	ENSG00000005436	GCFC2	6936	1
MSTRG.29231	1.23684979172837	-1.30763427301585	4.34846761261588	0.0426226537678002	MSTRG.29231	NA	NA	1
ENSG00000214652	1.77336033085759	-0.813126561582366	4.34233852603928	0.0427625147378086	ENSG00000214652	ZNF727	442319	1
MSTRG.18021|ENSG00000197561	-1.48874362086427	1.09599312513892	4.34257368897725	0.0428288587868201	ENSG00000197561	ELANE	1991	1
MSTRG.631	0.650172240218228	0.914411713495891	4.33784584417324	0.0428653515266126	MSTRG.631	NA	NA	1
MSTRG.34716	-0.742275688014382	-0.203401597009381	4.33652068999468	0.0428957354924839	MSTRG.34716	NA	NA	1
ENSG00000169122	-0.700742517425259	0.112116088162063	4.33186600322627	0.043002647034308	ENSG00000169122	FAM110B	90362	1
MSTRG.30817|ENSG00000175309	0.21450714594326	6.93052031279489	4.32963124873422	0.0430540792158798	ENSG00000175309	PHYKPL	85007	1
MSTRG.32004	1.8631419232039	-1.46924115997716	4.32770216334069	0.0430985303802212	MSTRG.32004	NA	NA	1
MSTRG.2026	0.540342550939142	0.550634711577394	4.32318266199906	0.0432028672877912	MSTRG.2026	NA	NA	1
MSTRG.31928|ENSG00000218189	1.11554230090214	-1.31942734035225	4.32296930314222	0.0432077996698542	ENSG00000218189	POM121L14P	NA	1
MSTRG.393|ENSG00000117118	-0.228056865074353	4.88731010948774	4.32184077576643	0.0432338989129475	ENSG00000117118	SDHB	6390	1
MSTRG.28738	0.530321111306199	1.69102145584604	4.3212587102697	0.043247366943509	MSTRG.28738	NA	NA	1
MSTRG.4656|ENSG00000225484	-0.376499552252835	4.65939493767128	4.32102301015271	0.0432528219529103	ENSG00000225484	NUTM2B-AS1	101060691	1
MSTRG.16314|ENSG00000131484|ENSG00000267198	-1.00632132995953	0.363824503284523	4.320061230866	0.0432750890011671	ENSG00000131484|ENSG00000267198	NA	NA	1
MSTRG.31830|ENSG00000196284	0.566144005805299	1.43077364441829	4.31944572437865	0.0432893457154893	ENSG00000196284	SUPT3H	8464	1
MSTRG.4691|ENSG00000178429	1.32649697073703	2.60799376647703	4.32202336562861	0.0433235068164363	ENSG00000178429	RPS3AP5	NA	1
MSTRG.19264|ENSG00000267422	-0.362959737077675	2.38472763269026	4.31645969048351	0.0433585825764709	ENSG00000267422	CTD-2554C21.1	NA	1
MSTRG.15571|ENSG00000128487	-0.32124347347864	4.23588321543617	4.31509085176786	0.0433903620014848	ENSG00000128487	SPECC1	92521	1
MSTRG.34001|ENSG00000172336	-0.334594173352988	2.67613719176947	4.310719760649	0.0434920126864353	ENSG00000172336	POP7	10248	1
MSTRG.25923|ENSG00000227398	0.475283511388322	0.548785834942499	4.30490027235548	0.043627748866017	ENSG00000227398	KIF9-AS1	NA	1
MSTRG.34822	0.999705417274179	-1.23497194378302	4.3044195968783	0.043638980952902	MSTRG.34822	NA	NA	1
MSTRG.20859|ENSG00000115355	0.252992506254377	5.28997374980334	4.30127010050626	0.0437126541448968	ENSG00000115355	CCDC88A	55704	1
MSTRG.9155|ENSG00000158113	-2.95955592600415	-1.70266449607359	4.32446804627967	0.0437147506753487	ENSG00000158113	LRRC43	254050	1
MSTRG.31078|ENSG00000112149	0.385219747837181	2.56072105513657	4.28354142265589	0.044129900324487	ENSG00000112149	CD83	9308	1
MSTRG.13314|ENSG00000007038	1.04841414352209	0.926850531387546	4.2831364436	0.0441394820921749	ENSG00000007038	PRSS21	10942	1
MSTRG.2092|ENSG00000270339	0.796396021977588	-0.473465295934231	4.28037856997111	0.044204793439562	ENSG00000270339	AC243756.1	105371242	1
ENSG00000125355	2.1585392366773	-1.1731996171698	4.27267434434619	0.044387801770677	ENSG00000125355	TMEM255A	55026	1
MSTRG.22083	0.696684283110233	0.397210043858947	4.26622870981585	0.0445415475426297	MSTRG.22083	NA	NA	1
MSTRG.36671	0.807749192620119	0.644912111455901	4.26446693103542	0.0445836716376757	MSTRG.36671	NA	NA	1
MSTRG.31101|ENSG00000184612	1.23797013594995	-1.01237289797789	4.26142625986239	0.0446564761882957	ENSG00000184612	RPL7P26	NA	1
MSTRG.17603|ENSG00000141452	-0.177983756318935	4.84332405184138	4.25392372411278	0.0448366686299969	ENSG00000141452	C18orf8	29919	1
MSTRG.8249|ENSG00000172789|ENSG00000180806|ENSG00000180818|ENSG00000197757|ENSG00000198353|ENSG00000207571|ENSG00000273046|ENSG00000273049	-0.731626670276044	-0.424793805343334	4.25165965733652	0.0448912014859093	ENSG00000172789|ENSG00000180806|ENSG00000180818|ENSG00000197757|ENSG00000198353|ENSG00000207571|ENSG00000273046|ENSG00000273049	NA	NA	1
MSTRG.13947	-1.82345684042235	-0.582872945222227	4.24719545180077	0.0450254341702519	MSTRG.13947	NA	NA	1
MSTRG.17522|ENSG00000067900	0.24146285171668	6.47485126089571	4.24360414679489	0.0450858154635114	ENSG00000067900	ROCK1	6093	1
MSTRG.7315|ENSG00000006831	-0.166729313322992	5.30128587240011	4.24086491885123	0.0451522021698738	ENSG00000006831	ADIPOR2	79602	1
MSTRG.14054|ENSG00000274678	-0.646916633834935	-1.04083928714538	4.22611403108687	0.0455115352084268	ENSG00000274678	RP11-2C24.7	NA	1
MSTRG.25927|ENSG00000280173	0.597148213444185	0.713267329457866	4.22558627636169	0.045524449005318	ENSG00000280173	RP11-447D11.3	NA	1
MSTRG.37583|ENSG00000175283	-0.314529521595196	2.37769198875521	4.22521052534655	0.0455336458105773	ENSG00000175283	DOLK	22845	1
MSTRG.15344|ENSG00000266378	0.69297080772205	0.490762942162629	4.21749008535745	0.0457230589079098	ENSG00000266378	RP11-214O1.3	NA	1
MSTRG.25474|ENSG00000171148	-0.200553018098006	6.3887391472151	4.20585612599634	0.0460101112432018	ENSG00000171148	TADA3	10474	1
MSTRG.36713|ENSG00000233111	-0.450876818231434	0.271497027246145	4.20101593975922	0.0461301148405195	ENSG00000233111	RAB1C	NA	1
MSTRG.17268	-0.593279137320714	2.11716586854151	4.19916502439279	0.0461760951223326	MSTRG.17268	NA	NA	1
MSTRG.26448	-1.72982647332994	-0.0307199859616817	4.1935216157238	0.0463565527221392	MSTRG.26448	NA	NA	1
MSTRG.27538	-0.889093650467494	0.297866706893765	4.1913717629656	0.046370243836036	MSTRG.27538	NA	NA	1
MSTRG.10530	0.58348255053431	1.0281680309982	4.18974575302723	0.0464108638026611	MSTRG.10530	NA	NA	1
MSTRG.35405|ENSG00000164808	-0.268255715423324	4.80746504084455	4.18514430214584	0.0465260249128928	ENSG00000164808	SPIDR	23514	1
MSTRG.12632	0.613976715039871	-0.118662954944843	4.18476571323236	0.0465355137788907	MSTRG.12632	NA	NA	1
MSTRG.8400|ENSG00000135452	-0.183475252588968	4.09357615145045	4.17374254473731	0.046812723910863	ENSG00000135452	TSPAN31	6302	1
MSTRG.26784	0.529096820497521	-0.260285131419457	4.17227348337349	0.046849803674879	MSTRG.26784	NA	NA	1
MSTRG.33949|ENSG00000196652	-0.206189209480716	3.1129693778911	4.17171560955606	0.0468638930548584	ENSG00000196652	ZKSCAN5	23660	1
MSTRG.2012|ENSG00000275538	-0.753842737534958	-1.34155535175354	4.19343624256327	0.0470455591849058	ENSG00000275538	RNVU1-19	101954277	1
MSTRG.3730|ENSG00000107937	0.230590109237396	4.2331197572111	4.16144304472423	0.0471241600717151	ENSG00000107937	GTPBP4	23560	1
MSTRG.31242|ENSG00000197903	-0.467303868886086	4.87520631510403	4.1585867079795	0.0471968086076404	ENSG00000197903	HIST1H2BK	85236	1
MSTRG.7685	-0.579756959450527	1.41337701096134	4.14874930059929	0.0474479519639004	MSTRG.7685	NA	NA	1
MSTRG.25223	0.619132780362779	-0.0167169270574358	4.13883792172658	0.0477024599669272	MSTRG.25223	NA	NA	1
MSTRG.34268	-0.613739716807213	0.436570419201571	4.13757926661188	0.0477348866895754	MSTRG.34268	NA	NA	1
MSTRG.4473|ENSG00000172731	-0.329990910064449	1.40959499773569	4.13582050612235	0.0477802379439008	ENSG00000172731	LRRC20	55222	1
MSTRG.14097|ENSG00000261461	-0.450974778197754	1.1965156626075	4.13347826799157	0.0478407077706471	ENSG00000261461	UBE2MP1	NA	1
MSTRG.2467|ENSG00000160781|ENSG00000198952	-0.307771048841559	6.89214295463063	4.122795224951	0.0481175749863285	ENSG00000160781|ENSG00000198952	NA	NA	1
MSTRG.10479|ENSG00000198718	0.446502888617118	2.18888334975799	4.11990480593879	0.0481927850056903	ENSG00000198718	FAM179B	23116	1
MSTRG.8519|ENSG00000236946	1.34478001787894	-0.952490060572851	4.11005083729173	0.0484501563887194	ENSG00000236946	HNRNPA1P70	NA	1
MSTRG.25710|ENSG00000183813	-0.454663250638364	4.0748336518051	4.10512755403205	0.0485793075706002	ENSG00000183813	CCR4	1233	1
MSTRG.9092|ENSG00000275759	0.679514100063306	-0.382379039038396	4.10446194569769	0.0485967971388936	ENSG00000275759	RP11-131L12.3	NA	1
MSTRG.21846	-0.69752395796891	0.127667371524538	4.10065245056493	0.0486970281295314	MSTRG.21846	NA	NA	1
MSTRG.15085|ENSG00000083457	0.23317110173724	3.57584521904885	4.0993529017481	0.0487312719892877	ENSG00000083457	ITGAE	3682	1
MSTRG.3501	0.937009755102539	1.61701100516697	4.09851529713556	0.0487533572963204	MSTRG.3501	NA	NA	1
MSTRG.14242|ENSG00000177200|ENSG00000280227	0.307685236168224	4.19727088146653	4.09502084454984	0.0488456143620973	ENSG00000177200|ENSG00000280227	NA	NA	1
MSTRG.31199|ENSG00000216331	4.27927458414465	-1.74335041696584	4.09323116518185	0.0488929375491603	ENSG00000216331	HIST1H1PS1	NA	1
MSTRG.15404|ENSG00000181350	-0.506640018677227	2.79015910862819	4.08995215365889	0.0489797720948617	ENSG00000181350	LRRC75A	388341	1
MSTRG.16724	-0.911720897645413	-0.723830703363114	4.08444998903375	0.0491258589083407	MSTRG.16724	NA	NA	1
MSTRG.38891|ENSG00000157514	-0.413431067878489	8.85783478796649	4.0834918452286	0.0491513470273931	ENSG00000157514	TSC22D3	1831	1
MSTRG.33875|ENSG00000232385	1.45225582946788	1.36165109497439	4.08565271687091	0.0491552570468577	ENSG00000232385	RPS3AP25	NA	1
MSTRG.34459|ENSG00000090263	0.61115511650325	2.03883876068862	4.07840950647291	0.049286787035113	ENSG00000090263	MRPS33	51650	1
MSTRG.20194|ENSG00000099326	0.203983747854271	5.39194832817342	4.07336972014175	0.0494214959522243	ENSG00000099326	MZF1	7593	1
MSTRG.15870|ENSG00000266718	-1.13122092725001	-0.288022853395546	4.0683049179366	0.049557279064553	ENSG00000266718	RP11-466A19.1	NA	1
MSTRG.12736	1.06864316273661	0.181625045165684	4.0644268166563	0.0496615233862366	MSTRG.12736	NA	NA	1
MSTRG.15129|ENSG00000167740	-0.251137466973101	2.75062952648614	4.06414952579792	0.0496689862104481	ENSG00000167740	CYB5D2	124936	1
MSTRG.17158|ENSG00000171298	-0.364658258278727	6.61369966492579	4.06208246733703	0.0497246563145446	ENSG00000171298	GAA	2548	1
MSTRG.32169|ENSG00000132423|ENSG00000132424	0.202285028430297	7.3387468524295	4.05920978493153	0.0498021368222195	ENSG00000132423|ENSG00000132424	NA	NA	1
MSTRG.14458	0.595574820594562	-0.222685624280793	4.05488256885294	0.0499190975382736	MSTRG.14458	NA	NA	1
MSTRG.8027	2.11079280465685	-1.62696786957727	4.05423932380263	0.0499365094923941	MSTRG.8027	NA	NA	1
MSTRG.14325|ENSG00000070761	-0.208902895039646	3.23892360244034	4.05326569398929	0.0499628772417502	ENSG00000070761	CFAP20	29105	1
MSTRG.23303|ENSG00000101367	-0.202071596550946	6.15357159095062	4.05260840424639	0.0499806865069757	ENSG00000101367	MAPRE1	22919	1
MSTRG.18606|ENSG00000228887	0.595259005055945	0.793982006635617	4.0516860299533	0.0500056899436191	ENSG00000228887	EEF1DP1	NA	1
MSTRG.36230|ENSG00000179698	0.58007616261734	1.52084713143942	4.051078650319	0.0500221620708067	ENSG00000179698	WDR97	340390	1
MSTRG.28913|ENSG00000251429	0.687115249153521	-0.70830434326966	4.05080152730551	0.0500296796140172	ENSG00000251429	RP11-597D13.7	NA	1
MSTRG.25932|ENSG00000236768	1.39120573186664	-0.403262243002756	4.04822275388078	0.0500996935182957	ENSG00000236768	RP11-1029M24.1	NA	1
MSTRG.11210	-2.78418310958528	-2.0304511787594	4.06217016977098	0.0502873208956771	MSTRG.11210	NA	NA	1
MSTRG.33444|ENSG00000106624|ENSG00000284412	0.459432235147217	2.71977485139097	4.03492637588082	0.0504623958865883	ENSG00000106624|ENSG00000284412	NA	NA	1
MSTRG.2853|ENSG00000116199	-0.269091441785428	3.8281595195934	4.03271974751958	0.0505228662890772	ENSG00000116199	FAM20B	9917	1
MSTRG.22571|ENSG00000188282	0.739549315410503	0.949187570866208	4.03169862226699	0.0505508760072615	ENSG00000188282	RUFY4	285180	1
MSTRG.4886|ENSG00000171314	-0.293256156789254	6.32039461123179	4.02381410021825	0.0507677231893036	ENSG00000171314	PGAM1	5223	1
MSTRG.13155	0.782606307810393	-0.589884543665189	4.01866355526905	0.0509099274621224	MSTRG.13155	NA	NA	1
MSTRG.10952|ENSG00000119707	0.165383319263028	7.16710225529722	4.01672132884802	0.0509636645740446	ENSG00000119707	RBM25	58517	1
MSTRG.29960	1.3274136568767	-1.52186567871472	4.01642591667535	0.0509718434116836	MSTRG.29960	NA	NA	1
MSTRG.6945|ENSG00000149289	0.822663476981622	-0.0248207847248325	4.01600338550471	0.0509835441861244	ENSG00000149289	ZC3H12C	85463	1
ENSG00000230870	-1.19297579986541	-1.65287472131769	4.01552873344255	0.0509966918022508	ENSG00000230870	FBXW11P1	NA	1
MSTRG.25979|ENSG00000068745	-0.145832495848433	5.29786884764602	4.01504194556297	0.0510101794273255	ENSG00000068745	IP6K2	51447	1
MSTRG.24647	0.862861739414999	-0.657389011787638	4.0087047860551	0.0511861222196737	MSTRG.24647	NA	NA	1
MSTRG.37890	0.709717883455233	1.01523502761103	4.00379110630776	0.0513230010449769	MSTRG.37890	NA	NA	1
MSTRG.10026|ENSG00000175198	-0.406979096570095	2.11030747629207	4.00341337423044	0.0513335399752369	ENSG00000175198	PCCA	5095	1
MSTRG.26059|ENSG00000088538|ENSG00000272543	0.733983001035456	0.366153614348114	3.99718993327205	0.0515075187473439	ENSG00000088538|ENSG00000272543	NA	NA	1
MSTRG.23002	1.92424757030962	-1.63366092511866	3.99717922194203	0.0515078187425563	MSTRG.23002	NA	NA	1
MSTRG.18791	-0.908777529381748	-1.02972391010094	3.9965676831118	0.0515249494530185	MSTRG.18791	NA	NA	1
MSTRG.23957|ENSG00000280441	-0.434881447551789	1.93184720354348	3.99445860654634	0.0515840777408056	ENSG00000280441	CH507-528H12.1	NA	1
MSTRG.30624|ENSG00000164611	-0.502403128903075	0.949225761840662	3.98969235888546	0.0517179739716711	ENSG00000164611	PTTG1	9232	1
MSTRG.13381	-0.75400078687559	-0.870613516490278	3.98927871318805	0.0517296122771996	MSTRG.13381	NA	NA	1
MSTRG.26228|ENSG00000114405	-1.24778424692629	-0.73701592465681	3.97726166626443	0.0520689776754066	ENSG00000114405	C3orf14	57415	1
MSTRG.15354	0.96302282363904	-0.696201532594499	3.97698317770957	0.0520768711250768	MSTRG.15354	NA	NA	1
MSTRG.30391	-0.828499097877341	-1.21559281401991	3.97582503424239	0.0521097114745737	MSTRG.30391	NA	NA	1
ENSG00000162878	2.87045545387476	-1.94410430904385	3.96925955394937	0.0522963115611319	ENSG00000162878	PKDCC	91461	1
MSTRG.11722|ENSG00000274471	1.04601432974755	1.02841225604219	3.96786980271835	0.0523359039763601	ENSG00000274471	RP11-228M15.1	NA	1
MSTRG.25193|ENSG00000100418	-0.166115796377182	4.93185910099782	3.96286956731514	0.0524786266580808	ENSG00000100418	DESI1	27351	1
MSTRG.5171|ENSG00000197771	-0.233968565367596	5.5848388308145	3.9599501211943	0.0525621540041779	ENSG00000197771	MCMBP	79892	1
MSTRG.2469|ENSG00000198715	-0.423360718735027	4.07085891294162	3.9583739135599	0.0526073108939919	ENSG00000198715	GLMP	112770	1
MSTRG.16883|ENSG00000265218|ENSG00000272134|ENSG00000272220	-0.97101116899464	0.0875603297212608	3.95523650583982	0.0526973212262279	ENSG00000265218|ENSG00000272134|ENSG00000272220	NA	NA	1
MSTRG.6920|ENSG00000261098	0.576468388684016	0.78601091676137	3.95427433775935	0.0527249590318963	ENSG00000261098	RP11-819C21.1	NA	1
MSTRG.24406|ENSG00000160307	1.147557055544	2.00390074217733	3.9540900306901	0.0527652543313063	ENSG00000160307	S100B	6285	1
MSTRG.34709|ENSG00000164885	-0.373163904740791	2.58396229758998	3.95149873646722	0.0528047758104814	ENSG00000164885	CDK5	1020	1
MSTRG.16479	0.918809554468941	-0.697872001282805	3.95059711947174	0.0528307316942185	MSTRG.16479	NA	NA	1
MSTRG.14833	0.489561136718132	2.57321239585305	3.94839525403887	0.0528941780781104	MSTRG.14833	NA	NA	1
MSTRG.22650|ENSG00000243910	4.02389123188947	-0.762089985235297	3.95198471301011	0.0529247526594152	ENSG00000243910	TUBA4B	NA	1
MSTRG.29196|ENSG00000215196	0.838027346881031	0.314185225496731	3.94716203953694	0.0529297494062837	ENSG00000215196	AC091878.1	NA	1
MSTRG.31154|ENSG00000137261	-0.490480891241425	1.99449966702927	3.94537600039694	0.0529813130919647	ENSG00000137261	KIAA0319	9856	1
MSTRG.8833|ENSG00000111696	-0.508252636227006	2.21816640853458	3.94295065900339	0.0530514218126324	ENSG00000111696	NT5DC3	51559	1
MSTRG.28679|ENSG00000251432	1.57130859474053	-0.756215366624074	3.94168998094902	0.0530879040463679	ENSG00000251432	RP11-420A23.1	100507487	1
MSTRG.20023|ENSG00000267265	0.719611689652072	3.08025192772809	3.9364229584898	0.0532566416033998	ENSG00000267265	CTC-550B14.7	NA	1
MSTRG.30082|ENSG00000092421	-1.52788656349502	-1.65102201497071	3.93118414315755	0.0533929991904422	ENSG00000092421	SEMA6A	57556	1
MSTRG.21507|ENSG00000272994	0.557085252398393	0.631473146748573	3.92930880094682	0.0534476619278041	ENSG00000272994	RP11-332H14.2	NA	1
MSTRG.5063	1.11875601657671	-0.749035987841702	3.91889001225054	0.0537524691414684	MSTRG.5063	NA	NA	1
MSTRG.27922|ENSG00000181826|ENSG00000248936	-0.360923592056815	4.8726042224482	3.91640841353651	0.0538253502033982	ENSG00000181826|ENSG00000248936	NA	NA	1
MSTRG.38461	0.776220936376664	0.0201429357039903	3.91236732614583	0.0539442631366284	MSTRG.38461	NA	NA	1
MSTRG.7267|ENSG00000080854	0.555836765806462	0.90902904852367	3.91217621492118	0.0539498938966152	ENSG00000080854	IGSF9B	22997	1
MSTRG.34271|ENSG00000271344	-0.572522644961346	-0.40572964091137	3.90695795143209	0.0541038901786317	ENSG00000271344	RP11-274B21.9	NA	1
MSTRG.5931|ENSG00000109919	-0.207861985937139	4.11246147732054	3.9036044249441	0.0542031104603037	ENSG00000109919	MTCH2	23788	1
MSTRG.3181	-0.288642984474838	1.65398520197791	3.90039691168932	0.0542981973264332	MSTRG.3181	NA	NA	1
MSTRG.31524|ENSG00000204252	0.391910476976665	5.16186481473991	3.8999712677642	0.0543108292961222	ENSG00000204252	HLA-DOA	3111	1
MSTRG.5277|ENSG00000148803	0.400687968267055	2.42425716063636	3.89746197541536	0.054385363872931	ENSG00000148803	FUOM	282969	1
MSTRG.2524|ENSG00000132704|ENSG00000163534	0.723556750124695	6.00354684725098	3.8991904399914	0.0544213294723307	ENSG00000132704|ENSG00000163534	NA	NA	1
MSTRG.21896|ENSG00000281469	0.751505888828684	-0.777163777416849	3.89592417644092	0.0544310971871079	ENSG00000281469	RP11-567F11.1	NA	1
MSTRG.17384	-1.16506635867312	-1.41839062313178	3.88500900797075	0.0547569228272722	MSTRG.17384	NA	NA	1
MSTRG.2248|ENSG00000271383|ENSG00000286185|ENSG00000286219	0.201472319404776	6.68967161642571	3.88040044424179	0.0548951333927083	ENSG00000271383|ENSG00000286185|ENSG00000286219	NA	NA	1
MSTRG.21657|ENSG00000115107	0.549689851201241	1.9114345500415	3.87915384142381	0.0549325846474758	ENSG00000115107	STEAP3	55240	1
MSTRG.1067|ENSG00000236876	-0.339994594140155	3.9107692208345	3.87797904247194	0.0549679043718312	ENSG00000236876	TMSB4XP1	NA	1
MSTRG.37940	-3.59851473986699	-1.48529997635484	3.91071768051531	0.0550828069136962	MSTRG.37940	NA	NA	1
MSTRG.2721|ENSG00000233411|ENSG00000273160	0.717858403604044	1.88019575172033	3.87080346112075	0.0551841759276482	ENSG00000233411|ENSG00000273160	NA	NA	1
MSTRG.2143|ENSG00000263956	0.218436193935844	4.66991793720914	3.87011719224136	0.0552049088761441	ENSG00000263956	NBPF11	200030	1
MSTRG.7889|ENSG00000274964	0.883850827735101	-1.31878758335796	3.86975669321888	0.0552158033766828	ENSG00000274964	RP11-817I4.1	NA	1
MSTRG.12208|ENSG00000244879|ENSG00000284284	0.640522229709535	6.05354943996473	3.87168967626026	0.0552346119575013	ENSG00000244879|ENSG00000284284	NA	NA	1
MSTRG.14473|ENSG00000259797	-0.669929474028053	-0.807754568916661	3.86736465143847	0.0552881521082031	ENSG00000259797	RP11-96D1.3	NA	1
MSTRG.19634|ENSG00000142230	-0.189888223669885	5.04220302781751	3.86520597709111	0.0553535317744021	ENSG00000142230	SAE1	10055	1
MSTRG.34195|ENSG00000279086	-0.478954331693475	0.0199221209140717	3.84764189587579	0.0558886579589311	ENSG00000279086	RP11-667F14.1	NA	1
MSTRG.32399|ENSG00000189367|ENSG00000214338|ENSG00000255330	0.740223767948298	0.59053720736947	3.84637771698377	0.0559273921984479	ENSG00000189367|ENSG00000214338|ENSG00000255330	NA	NA	1
MSTRG.36254|ENSG00000265393	-0.838296937757056	-0.935270798854564	3.84462899582955	0.0559810213040155	ENSG00000265393	CTD-2517M22.17	NA	1
MSTRG.24360	-0.536876759901683	0.808382208383418	3.84228980272301	0.0560528470304409	MSTRG.24360	NA	NA	1
MSTRG.32447|ENSG00000118507	0.591139711727381	1.95417071142204	3.84045525211188	0.05610924829861	ENSG00000118507	AKAP7	9465	1
MSTRG.494	0.887808241321961	-0.0920465616821291	3.83929770152863	0.056144867982209	MSTRG.494	NA	NA	1
MSTRG.17748|ENSG00000167306|ENSG00000167315|ENSG00000266997	-0.265053271965676	4.54204134684714	3.836206258378	0.0562401183396253	ENSG00000167306|ENSG00000167315|ENSG00000266997	NA	NA	1
ENSG00000225769	-1.0372221689539	-1.4735765876601	3.83620189400885	0.0562402529353717	ENSG00000225769	CROCCP1	NA	1
MSTRG.6300|ENSG00000172500	-0.242294695156082	4.6309628953738	3.83515513856578	0.0562725447514512	ENSG00000172500	FIBP	9158	1
MSTRG.4340|ENSG00000108091	0.227694385257114	3.95079229772159	3.83346182763741	0.0563248255371685	ENSG00000108091	CCDC6	8030	1
MSTRG.24956|ENSG00000100292	-0.431209497262723	5.65442937085084	3.82941682916157	0.0564499303433116	ENSG00000100292	HMOX1	3162	1
MSTRG.15749|ENSG00000240531	1.05804943356459	3.03334006215482	3.83103454874898	0.0564880316031052	ENSG00000240531	RPL21P123	NA	1
MSTRG.24963|ENSG00000100320	1.37060805022055	-1.06224440718897	3.82699841779714	0.0565248733033904	ENSG00000100320	RBFOX2	23543	1
MSTRG.32863	0.305258915175637	2.23315081109791	3.82671299139808	0.0565337254451175	MSTRG.32863	NA	NA	1
MSTRG.1873|ENSG00000121931	0.258621520229176	3.55747373340931	3.82658754416214	0.0565376165151852	ENSG00000121931	LRIF1	55791	1
MSTRG.36730|ENSG00000268234	-0.666376016291461	-0.512215263128139	3.82631842334978	0.0565459649842744	ENSG00000268234	FKBP4P6	NA	1
MSTRG.22862|ENSG00000188542	0.29405302525196	2.29143526002682	3.82281136592939	0.0566548821740677	ENSG00000188542	DUSP28	285193	1
MSTRG.22066|ENSG00000138398	0.401795614412166	5.1662404738646	3.82225492051095	0.0566721846236352	ENSG00000138398	PPIG	9360	1
MSTRG.21381|ENSG00000186281	1.3984358006857	0.707696230939855	3.82026972405397	0.0567655671051885	ENSG00000186281	GPAT2	150763	1
MSTRG.25933|ENSG00000164045	-2.01124181184274	-1.57640667916077	3.81393337291253	0.0569316331800912	ENSG00000164045	CDC25A	993	1
MSTRG.25965|ENSG00000172113|ENSG00000228638	0.17520135757601	4.29501292357736	3.81223013910414	0.0569848970927853	ENSG00000172113|ENSG00000228638	NA	NA	1
MSTRG.30601|ENSG00000172568|ENSG00000248544|ENSG00000251405|ENSG00000285868	1.43715478381989	-0.684623176881793	3.81108093468364	0.0570208661878653	ENSG00000172568|ENSG00000248544|ENSG00000251405|ENSG00000285868	NA	NA	1
MSTRG.19777|ENSG00000105472	0.614450517050193	1.56339390977781	3.80669087549125	0.057158500918989	ENSG00000105472	CLEC11A	6320	1
MSTRG.4431|ENSG00000214881	-1.09934000998529	-0.522633590334629	3.79706453930216	0.0574615794536016	ENSG00000214881	TMEM14DP	NA	1
MSTRG.817|ENSG00000175130	-0.278620947593954	5.44390562124817	3.79477259241793	0.0575339996873809	ENSG00000175130	MARCKSL1	65108	1
ENSG00000169855	2.3412478394569	-1.30844231013718	3.79434815500487	0.0575474219294413	ENSG00000169855	ROBO1	6091	1
MSTRG.28366|ENSG00000163633|ENSG00000284968|ENSG00000285458	0.540881223708671	0.449745580560537	3.79339878357058	0.0575774569317488	ENSG00000163633|ENSG00000284968|ENSG00000285458	NA	NA	1
MSTRG.4761|ENSG00000138182	0.499384464118874	2.81436476109538	3.79192248371688	0.0576241964364438	ENSG00000138182	KIF20B	9585	1
MSTRG.33400|ENSG00000188185	0.396036531485045	3.03943397740692	3.79153958341813	0.057636325827078	ENSG00000188185	LINC00265	NA	1
MSTRG.6654	0.971646254095393	-1.13956814870523	3.79153130010207	0.0576365882542503	MSTRG.6654	NA	NA	1
MSTRG.23907	0.87446701032005	-1.28450408566646	3.78991003101398	0.0576879776321568	MSTRG.23907	NA	NA	1
MSTRG.736|ENSG00000130772	-0.201003779530067	3.95573526437873	3.78793113563047	0.057750770918162	ENSG00000130772	MED18	54797	1
MSTRG.7874|ENSG00000223722	-0.85765204921712	-0.163120994469651	3.7879013978303	0.0577517151151578	ENSG00000223722	RP11-467L13.5	NA	1
MSTRG.8653|ENSG00000198707|ENSG00000257752	0.498504101596368	3.15057168319327	3.78756920697614	0.0577622635716509	ENSG00000198707|ENSG00000257752	NA	NA	1
MSTRG.37310	-0.847251773106627	-1.12215795516537	3.78061722562044	0.0579835046081488	MSTRG.37310	NA	NA	1
MSTRG.26293|ENSG00000172971	2.89029830514825	0.26492180201702	3.78405648537833	0.0580171608002301	ENSG00000172971	UNC93B3	NA	1
MSTRG.13249|ENSG00000103024	0.307195168342704	4.25680364788335	3.77811435102689	0.0580633843152232	ENSG00000103024	NME3	4832	1
MSTRG.18277|ENSG00000105519|ENSG00000187650|ENSG00000267314	0.21662633261813	5.74639699864611	3.77699976678702	0.0580989953838313	ENSG00000105519|ENSG00000187650|ENSG00000267314	NA	NA	1
MSTRG.6901	0.729156177448531	1.1835710064546	3.77132818935936	0.0582805749693228	MSTRG.6901	NA	NA	1
MSTRG.25695|ENSG00000153551	-0.209630873474216	5.34254274797339	3.76850736732295	0.0583711177382535	ENSG00000153551	CMTM7	112616	1
MSTRG.958|ENSG00000168653	0.346694464081599	3.78401506903132	3.7668482050173	0.0584244457400036	ENSG00000168653	NDUFS5	4725	1
MSTRG.29687	1.59473987809128	-1.70344500227971	3.76507497414405	0.0584814992798513	MSTRG.29687	NA	NA	1
MSTRG.4394	1.16218073452634	-1.22703443067465	3.76436551466022	0.0585043432216612	MSTRG.4394	NA	NA	1
MSTRG.20854|ENSG00000119866	0.326844848138408	4.06536156095676	3.76199428202091	0.0585807659268007	ENSG00000119866	BCL11A	53335	1
MSTRG.22966	1.25503998980916	-1.41006821192199	3.76076654686294	0.0586203778395525	MSTRG.22966	NA	NA	1
MSTRG.32667|ENSG00000186625	-0.220165837938318	3.08776585320334	3.75559582783121	0.0587875304527137	ENSG00000186625	KATNA1	11104	1
MSTRG.11451|ENSG00000080823	0.547469894954604	0.581427804270051	3.75464520693123	0.0588183179286747	ENSG00000080823	MOK	5891	1
MSTRG.26015|ENSG00000067560|ENSG00000235908	-0.28048613558954	8.80373789219573	3.75425743355464	0.0588308817188554	ENSG00000067560|ENSG00000235908	NA	NA	1
MSTRG.11278|ENSG00000100749|ENSG00000225163	0.449766567464973	2.29913090296377	3.75252339628028	0.0588871003307989	ENSG00000100749|ENSG00000225163	NA	NA	1
MSTRG.37888	-1.53603906165415	0.721271751684203	3.75368407211297	0.058938317840831	MSTRG.37888	NA	NA	1
MSTRG.12690|ENSG00000274515	0.675937808013215	0.236536710464193	3.74951512414519	0.0589847706187806	ENSG00000274515	CTD-2026K11.5	NA	1
MSTRG.497|ENSG00000142798	0.792331866738321	1.10316055561939	3.74657796204614	0.0590803040195753	ENSG00000142798	HSPG2	3339	1
MSTRG.38502	1.13730878849679	-1.15236269097702	3.74292698171298	0.0591992921290884	MSTRG.38502	NA	NA	1
MSTRG.37243	0.518743106038559	-0.264374200320922	3.74060321985595	0.0592751624342864	MSTRG.37243	NA	NA	1
MSTRG.12784|ENSG00000140379	0.788341213244222	2.95936984942942	3.73455524471295	0.0595051078443262	ENSG00000140379	BCL2A1	597	1
MSTRG.33571|ENSG00000152926|ENSG00000213462	0.57336399372488	5.94737682679749	3.73219860364402	0.059582453988759	ENSG00000152926|ENSG00000213462	NA	NA	1
MSTRG.25483|ENSG00000163703	-0.250380892687004	3.95793723787486	3.73042819705436	0.0596086361323945	ENSG00000163703	CRELD1	78987	1
MSTRG.13996	0.400115433225525	0.33044150726967	3.72796836352505	0.0596895634461835	MSTRG.13996	NA	NA	1
MSTRG.7288|ENSG00000226210	0.32556535802208	5.90018097838401	3.72654161419824	0.0597365581649203	ENSG00000226210	WASH7P	100288778	1
MSTRG.10252|ENSG00000129562	-0.206363713866434	5.76423956843302	3.72391136394372	0.0598233008808769	ENSG00000129562	DAD1	1603	1
MSTRG.5682|ENSG00000244398	1.04163135410601	2.01159710481737	3.72282801178977	0.0598910975110858	ENSG00000244398	RP11-466H18.1	NA	1
MSTRG.18454|ENSG00000267197	0.985964783047064	-1.37981123990138	3.72162432794261	0.0598988373915177	ENSG00000267197	CTC-429L19.3	NA	1
MSTRG.14040	0.775324113578175	-0.189623158374862	3.71993610616476	0.0599546634972765	MSTRG.14040	NA	NA	1
MSTRG.24437|ENSG00000131100	-0.221037241111605	5.89125986020047	3.71470687332971	0.0601279472720976	ENSG00000131100	ATP6V1E1	529	1
MSTRG.16514|ENSG00000279792	0.561925782797709	0.428385422807921	3.71318055443564	0.0601786295120445	ENSG00000279792	RP11-893F2.18	NA	1
MSTRG.13369|ENSG00000162069|ENSG00000261971	0.931117445357032	5.82078875698583	3.71567309576162	0.0603389996619965	ENSG00000162069|ENSG00000261971	NA	NA	1
MSTRG.34925|ENSG00000253641	0.701065968072457	-0.881205571723103	3.70808854807426	0.0603480525822625	ENSG00000253641	LINCR-0001	101929191	1
MSTRG.24399	0.713340443780489	0.151145893252026	3.70501105682952	0.060450702384013	MSTRG.24399	NA	NA	1
MSTRG.4986|ENSG00000065618|ENSG00000283788	-1.96571877110053	-1.44931892902971	3.70440636097904	0.060470894605847	ENSG00000065618|ENSG00000283788	NA	NA	1
MSTRG.9979|ENSG00000102572	-0.225099773126124	6.4062385663845	3.70311764379762	0.0605139526827518	ENSG00000102572	STK24	8428	1
MSTRG.30793	-1.17246213549567	-1.26153983203669	3.70237999392525	0.0605386139119925	MSTRG.30793	NA	NA	1
MSTRG.9499|ENSG00000273628	-0.34143320636307	1.85039847616582	3.69797160200057	0.0606862267304345	ENSG00000273628	RP11-756A22.7	NA	1
MSTRG.37076|ENSG00000165140	-0.361901554566022	4.26135223676837	3.69647269190078	0.0607365071930779	ENSG00000165140	FBP1	2203	1
MSTRG.2713	-2.64095629342633	-1.7832851130246	3.71325650487116	0.0607700389789386	MSTRG.2713	NA	NA	1
MSTRG.17098	0.83431222201476	-1.06733317646152	3.69426718771963	0.0608105735123359	MSTRG.17098	NA	NA	1
MSTRG.35933|ENSG00000120526	0.901408911607467	1.38621551760059	3.69166271588121	0.0608981661957895	ENSG00000120526	NUDCD1	84955	1
MSTRG.33058	0.737987325364636	-1.03548748582009	3.69018373085663	0.0609479687157074	MSTRG.33058	NA	NA	1
MSTRG.3436	0.830859856752334	-1.1960827109967	3.68929447072724	0.0609779347468679	MSTRG.3436	NA	NA	1
MSTRG.37375	-0.790764293224437	-1.03709374212063	3.68722463684337	0.0610477462353503	MSTRG.37375	NA	NA	1
MSTRG.29740	0.775619725565433	0.332610545760461	3.68717769629628	0.0610493304689811	MSTRG.29740	NA	NA	1
MSTRG.15674	0.46173222783327	1.84351229874665	3.68083516408949	0.0612638063695344	MSTRG.15674	NA	NA	1
MSTRG.24188|ENSG00000237945	0.434793743425648	5.04677018907092	3.68053726396911	0.061273900386105	ENSG00000237945	LINC00649	100506334	1
MSTRG.36462	1.43269196961116	-1.48865159350854	3.6802199193382	0.0612846552726175	MSTRG.36462	NA	NA	1
MSTRG.37552|ENSG00000167123	-0.758645934667268	0.797564116591735	3.67881988176058	0.0613321277013228	ENSG00000167123	CERCAM	51148	1
MSTRG.4217|ENSG00000224812|ENSG00000273363	-1.00803450561449	-1.4522058165236	3.67784880658059	0.0613650786658039	ENSG00000224812|ENSG00000273363	NA	NA	1
MSTRG.38338	0.433600510123923	0.808046078220674	3.67760325698411	0.061373413853373	MSTRG.38338	NA	NA	1
MSTRG.29105|ENSG00000049656	-0.148094472498245	5.7007605263118	3.67751471659691	0.0613764196649253	ENSG00000049656	CLPTM1L	81037	1
MSTRG.13864|ENSG00000178952|ENSG00000283845	-0.250473735432786	6.30965660335664	3.67457710786625	0.0614762389724452	ENSG00000178952|ENSG00000283845	NA	NA	1
MSTRG.1191	0.568701071509884	0.00177857394581934	3.67011217657422	0.0616282988516286	MSTRG.1191	NA	NA	1
MSTRG.16371|ENSG00000185829|ENSG00000232300	-0.841410482046435	4.82405846656064	3.67278535815544	0.0617347443300849	ENSG00000185829|ENSG00000232300	NA	NA	1
MSTRG.12344|ENSG00000234797	1.35676617872844	4.22331929975147	3.67281936424053	0.0618141585540554	ENSG00000234797	RPS3AP6	NA	1
MSTRG.37222|ENSG00000165028	0.635240517857322	1.03617750150058	3.66435124622959	0.0618251081759125	ENSG00000165028	NIPSNAP3B	55335	1
MSTRG.32625|ENSG00000235652	1.76640595195264	-1.2968150835694	3.66422296785222	0.0618294983905435	ENSG00000235652	RP11-545I5.3	100507557	1
MSTRG.33821	0.506738337438355	2.40934058152029	3.66390047258229	0.0618405370241065	MSTRG.33821	NA	NA	1
MSTRG.18512|ENSG00000187266|ENSG00000205517	-0.364306139996859	3.61408201663772	3.66175302378718	0.0619140970376456	ENSG00000187266|ENSG00000205517	NA	NA	1
MSTRG.11870|ENSG00000134153	-0.177936344085286	4.34817784745089	3.66125596048872	0.061931137476445	ENSG00000134153	EMC7	56851	1
MSTRG.14977|ENSG00000183688	-0.427805358141602	7.19031499817761	3.65852115908905	0.0620249850099387	ENSG00000183688	FAM101B	359845	1
MSTRG.8063|ENSG00000240399	0.792052298819718	-0.655104743262625	3.65650545592736	0.0620942562148216	ENSG00000240399	RP1-228P16.1	NA	1
ENSG00000225569	0.955598365747798	-0.187387693717935	3.65435046628489	0.0621684083713978	ENSG00000225569	CCT4P2	NA	1
MSTRG.15226|ENSG00000213859	-0.251589817251504	3.00108515783849	3.65059514685013	0.0622978603100429	ENSG00000213859	KCTD11	147040	1
MSTRG.7539|ENSG00000255967	-1.78659764587985	-1.37314962980738	3.65058581921272	0.0622981822182573	ENSG00000255967	RP11-438L7.3	NA	1
MSTRG.25940|ENSG00000214773	0.926809656867214	-0.980046624015741	3.64903574434204	0.0623517026672714	ENSG00000214773	RP11-717D12.1	NA	1
MSTRG.20434|ENSG00000084754	-0.201316663614855	6.9394378706645	3.64773875242862	0.0623965236793149	ENSG00000084754	HADHA	3030	1
MSTRG.755|ENSG00000120656	-0.198732561018512	4.17172480597328	3.64682518583237	0.0624281157134714	ENSG00000120656	TAF12	6883	1
MSTRG.28691	1.08567776039221	-0.776963120469795	3.64514558597615	0.0624862439250747	MSTRG.28691	NA	NA	1
MSTRG.24	1.2352094800172	-1.15269363388171	3.63563140097456	0.0628166420595995	MSTRG.24	NA	NA	1
MSTRG.26813|ENSG00000198585	-0.233729051685134	5.26475638351817	3.63489978052036	0.0628421285604897	ENSG00000198585	NUDT16	131870	1
MSTRG.27441|ENSG00000152492	0.399579881360201	4.0316230423731	3.63473171541561	0.062847984833134	ENSG00000152492	CCDC50	152137	1
MSTRG.24988|ENSG00000100362	-3.18676762879545	-1.61519244568245	3.66374378968329	0.0629729130197709	ENSG00000100362	PVALB	5816	1
MSTRG.27431|ENSG00000236229	0.736622989417251	-0.616859036003133	3.6306891259121	0.0629890312986901	ENSG00000236229	VEZF1P1	NA	1
MSTRG.15897|ENSG00000092871|ENSG00000185379|ENSG00000252328|ENSG00000267618	-0.178751534725246	6.29933275116074	3.62971956328317	0.0630229113051518	ENSG00000092871|ENSG00000185379|ENSG00000252328|ENSG00000267618	NA	NA	1
MSTRG.12817|ENSG00000259343	1.03977845849342	-0.922209112643583	3.62335360976409	0.0632458600970074	ENSG00000259343	TMC3-AS1	NA	1
MSTRG.9055|ENSG00000135119	-0.603543569566044	0.60801137145542	3.62261801249987	0.0632716782047653	ENSG00000135119	RNFT2	84900	1
MSTRG.25005|ENSG00000226233|ENSG00000278195	0.464401280948495	3.22743944957056	3.61910973139037	0.0633949723369126	ENSG00000226233|ENSG00000278195	NA	NA	1
MSTRG.23682	-0.534523716000858	5.72713569475163	3.61658928494646	0.0635161840188542	MSTRG.23682	NA	NA	1
MSTRG.34165|ENSG00000075790|ENSG00000105865|ENSG00000250474	0.275661658317977	3.53369239104873	3.61332955651234	0.0635986873742102	ENSG00000075790|ENSG00000105865|ENSG00000250474	NA	NA	1
MSTRG.28780	0.481561461120375	2.58029686130774	3.61245185227503	0.0636296840268841	MSTRG.28780	NA	NA	1
MSTRG.31233	1.30203322023525	-1.4377341715235	3.60468936148451	0.0639045472677552	MSTRG.31233	NA	NA	1
MSTRG.38471|ENSG00000130119	-0.245216757385433	5.49445351925713	3.60081551960396	0.0640422062315775	ENSG00000130119	GNL3L	54552	1
MSTRG.15653	0.589495560234001	0.462562230845693	3.59967407604006	0.064082830363151	MSTRG.15653	NA	NA	1
MSTRG.26641	1.44903872069858	-1.15389056535629	3.59816736312321	0.0641364980012435	MSTRG.26641	NA	NA	1
MSTRG.12760	-0.46531878193614	0.272338602864518	3.59807626833649	0.0641397442969021	MSTRG.12760	NA	NA	1
MSTRG.29986|ENSG00000112874	1.32712212809242	-0.432948001391267	3.59772725968653	0.0641521834066329	ENSG00000112874	NUDT12	83594	1
MSTRG.32525|ENSG00000225177	-0.542550803338561	0.140906713302827	3.59762208583886	0.0641559324572476	ENSG00000225177	RP11-390P2.4	NA	1
MSTRG.19148	0.986292386957873	-0.921442948163421	3.59488644740186	0.0642535325706123	MSTRG.19148	NA	NA	1
MSTRG.12856|ENSG00000189136|ENSG00000230373|ENSG00000259244	0.524817832054537	0.689077151655904	3.59426908579211	0.0642755809882969	ENSG00000189136|ENSG00000230373|ENSG00000259244	NA	NA	1
MSTRG.8531	1.11251027477319	-0.378158044681725	3.59381847227191	0.0642916794422468	MSTRG.8531	NA	NA	1
MSTRG.13461|ENSG00000166669	0.311172534372076	4.23175157868581	3.59141328925841	0.0643776813829019	ENSG00000166669	ATF7IP2	80063	1
MSTRG.34842|ENSG00000206047	-1.23062818675587	5.23586101635932	3.59643288126718	0.0644791348357481	ENSG00000206047	DEFA1	728358	1
MSTRG.26604|ENSG00000113924	1.02911208579219	0.0655186184198743	3.58820934118772	0.0644924418666522	ENSG00000113924	HGD	3081	1
MSTRG.22743|ENSG00000067066|ENSG00000243650|ENSG00000250011	0.24148438304037	7.39539435228731	3.58350869032044	0.0646612205556115	ENSG00000067066|ENSG00000243650|ENSG00000250011	NA	NA	1
MSTRG.7462|ENSG00000111669	-0.259513638191118	7.1840431302387	3.58329208405	0.0646690096226815	ENSG00000111669	TPI1	7167	1
MSTRG.10434|ENSG00000100941	0.213663734150804	6.1595748284336	3.58201141923627	0.0647150829279325	ENSG00000100941	PNN	5411	1
MSTRG.29530|ENSG00000049167|ENSG00000215032	0.493035876255087	1.14876589569031	3.5807961566845	0.0647588368037632	ENSG00000049167|ENSG00000215032	NA	NA	1
MSTRG.21420	1.15890458218416	-1.24410070369898	3.57979068052509	0.0647950622778557	MSTRG.21420	NA	NA	1
MSTRG.23958	-0.75106349975505	1.55235673878333	3.5784448697863	0.0648435843799831	MSTRG.23958	NA	NA	1
MSTRG.28767|ENSG00000243175	0.708883063075634	0.262125137756565	3.5767736002978	0.0649038964427816	ENSG00000243175	RPSAP36	NA	1
MSTRG.642|ENSG00000158006	-0.192794585225781	4.32052193107135	3.575514410612	0.0649493784288616	ENSG00000158006	PAFAH2	5051	1
MSTRG.3304|ENSG00000092978	0.461273642627934	1.9286347807621	3.57311224512838	0.0650362423181598	ENSG00000092978	GPATCH2	55105	1
MSTRG.400|ENSG00000117115	-0.763642929450524	7.44643257240215	3.5759974577049	0.0650683381755314	ENSG00000117115	PADI2	11240	1
MSTRG.12011|ENSG00000137804|ENSG00000187446|ENSG00000247556|ENSG00000285920	-0.17642287596577	7.06780258723259	3.57016771063586	0.0651428935438763	ENSG00000137804|ENSG00000187446|ENSG00000247556|ENSG00000285920	NA	NA	1
MSTRG.15974|ENSG00000277161	0.511089312708239	1.11307525243366	3.55968712080671	0.0655240701561436	ENSG00000277161	PIGW	284098	1
MSTRG.3376	0.788178394875156	-0.911333060210378	3.55603997820382	0.0656572927234486	MSTRG.3376	NA	NA	1
MSTRG.24961|ENSG00000100297	-0.247886035731496	5.36577273309274	3.55428068018308	0.0657216631124796	ENSG00000100297	MCM5	4174	1
MSTRG.2639|ENSG00000143252	-0.177378732039831	5.27190629909312	3.55155169548061	0.0658216509431604	ENSG00000143252	SDHC	6391	1
MSTRG.31559	-0.327136544036908	1.30018497682084	3.54979894933757	0.06588595872876	MSTRG.31559	NA	NA	1
MSTRG.38227|ENSG00000228232	-0.399515245912303	1.58291899512189	3.54886381061673	0.065920297090378	ENSG00000228232	GAPDHP1	NA	1
MSTRG.2426|ENSG00000143537|ENSG00000163357	-0.31767466963039	5.66763857890454	3.54815009234869	0.065946518171338	ENSG00000143537|ENSG00000163357	NA	NA	1
MSTRG.33039|ENSG00000136238	-0.271695189884453	7.02182583672104	3.54632205215505	0.0660137305233262	ENSG00000136238	RAC1	5879	1
MSTRG.32564|ENSG00000146416	0.253775819312617	2.4266786430096	3.54317788089945	0.066129510626313	ENSG00000146416	AIG1	51390	1
MSTRG.38942|ENSG00000005022|ENSG00000077713	-0.172524486540679	6.36484007695754	3.53574634915877	0.0664040596372857	ENSG00000005022|ENSG00000077713	NA	NA	1
MSTRG.28524|ENSG00000138785	0.232541188321631	2.88189825161066	3.53257892740479	0.0665214585995768	ENSG00000138785	INTS12	57117	1
MSTRG.3329|ENSG00000143507	-0.30838394992227	2.0031808035683	3.52823565748702	0.0666828126451469	ENSG00000143507	DUSP10	11221	1
MSTRG.5425|ENSG00000254827	1.56034383451759	-0.934467902122777	3.52752791371788	0.0667091465177441	ENSG00000254827	SLC22A18AS	5003	1
MSTRG.28781	0.621318528240317	3.13287216866188	3.52657992258214	0.0667444375618348	MSTRG.28781	NA	NA	1
MSTRG.32347|ENSG00000196911	0.473960635658586	3.35282954208392	3.52614739622237	0.0667605461523686	ENSG00000196911	KPNA5	3841	1
ENSG00000227825	-0.547356218182258	1.11909939269535	3.52289420520061	0.0668818425409878	ENSG00000227825	SLC9A7P1	121456	1
MSTRG.15392|ENSG00000187607|ENSG00000214946|ENSG00000255104	0.507170250392328	1.82916206164227	3.52281449920662	0.0668848174611372	ENSG00000187607|ENSG00000214946|ENSG00000255104	NA	NA	1
MSTRG.850|ENSG00000116525	-0.196345493386055	3.52597603499582	3.51878612109707	0.0670353618710976	ENSG00000116525	TRIM62	55223	1
MSTRG.29328|ENSG00000082068|ENSG00000250455	0.201121378950208	3.68259813405029	3.51367274451447	0.0672269931495973	ENSG00000082068|ENSG00000250455	NA	NA	1
MSTRG.38576|ENSG00000120509	-0.295591608107275	2.18888293020837	3.51202512329313	0.0672888690373472	ENSG00000120509	PDZD11	51248	1
MSTRG.15482|ENSG00000171916	-0.543883248529515	2.66962614773291	3.51144593003977	0.067310635400763	ENSG00000171916	LGALS9C	654346	1
MSTRG.22560|ENSG00000231672	2.57320428861479	-1.90180220414476	3.51035810320855	0.0673515374915998	ENSG00000231672	DIRC3	NA	1
MSTRG.13392|ENSG00000140987	-0.194936569674395	3.87996986443517	3.50938216429382	0.0673882559896997	ENSG00000140987	ZSCAN32	54925	1
MSTRG.27181|ENSG00000075651	-0.417027385955128	2.08579081673531	3.50297183135929	0.0676299873975057	ENSG00000075651	PLD1	5337	1
MSTRG.9340	1.27085097604536	-1.280996287274	3.50149037886455	0.0676859886715879	MSTRG.9340	NA	NA	1
MSTRG.16386|ENSG00000159111	-0.198823970865025	4.54714534817505	3.50091074427253	0.0677079137334983	ENSG00000159111	MRPL10	124995	1
MSTRG.27316	-0.906661425512855	-1.36821231545569	3.4976769970328	0.0678303765028383	MSTRG.27316	NA	NA	1
MSTRG.1953|ENSG00000081019	0.277497075344027	4.45121221404846	3.49762540056189	0.0678323324565199	ENSG00000081019	RSBN1	54665	1
MSTRG.8326|ENSG00000111540|ENSG00000123374	-0.208495894474193	7.07945029725323	3.49476346405607	0.0679409223612854	ENSG00000111540|ENSG00000123374	NA	NA	1
MSTRG.14503|ENSG00000132612|ENSG00000168807|ENSG00000260914	-0.121056931122643	6.27376981798643	3.49326553566968	0.0679978345630762	ENSG00000132612|ENSG00000168807|ENSG00000260914	NA	NA	1
MSTRG.15271|ENSG00000170043|ENSG00000170049|ENSG00000262730	-0.239822211847419	6.16016519648646	3.48742235981534	0.0682203441214606	ENSG00000170043|ENSG00000170049|ENSG00000262730	NA	NA	1
MSTRG.23638|ENSG00000158480	-0.257000185698055	3.65825959260024	3.4872816741189	0.0682257113811286	ENSG00000158480	SPATA2	9825	1
MSTRG.29313|ENSG00000250155	1.52155921699704	-0.807499396011722	3.48497719706423	0.0683136953123991	ENSG00000250155	CTD-2353F22.1	NA	1
MSTRG.29146	-0.790462719440139	-0.431057775498246	3.48051420405317	0.0684844474004604	MSTRG.29146	NA	NA	1
MSTRG.17013|ENSG00000228007	1.09930584768846	0.613541503805219	3.47741041001751	0.0686034753597372	ENSG00000228007	AC011933.2	NA	1
MSTRG.36407|ENSG00000265735	-0.635996919827431	3.08235590261909	3.47500274687634	0.0687058604150134	ENSG00000265735	RN7SL5P	NA	1
MSTRG.5038|ENSG00000273108	0.63545201494811	0.0982240522405898	3.47310921422571	0.0687688010357222	ENSG00000273108	RP11-416N2.4	NA	1
MSTRG.19418|ENSG00000105341	-0.197109188725603	4.15997948783663	3.47137404313901	0.0688356207392439	ENSG00000105341	ATP5SL	55101	1
MSTRG.15564|ENSG00000270091	0.466365747739342	0.62821958859212	3.4712139504857	0.0688417893643936	ENSG00000270091	RP11-78O7.2	NA	1
MSTRG.19244	0.382619668863457	1.23650380796485	3.4702374267698	0.0688794296207142	MSTRG.19244	NA	NA	1
MSTRG.36414|ENSG00000272871	0.600544917714221	0.23438486950236	3.46744305542644	0.0689872649111503	ENSG00000272871	RP11-408A13.4	NA	1
MSTRG.27998|ENSG00000250568	-0.245158845689483	4.53253681181863	3.46602091278574	0.0690422173373349	ENSG00000250568	RP11-333E13.2	NA	1
MSTRG.9008|ENSG00000234608	0.261712349476061	3.73326876954606	3.46510808844328	0.0690775149169318	ENSG00000234608	MAPKAPK5-AS1	51275	1
MSTRG.1828|ENSG00000031698	-0.229804553638869	6.15150778432565	3.4642459039816	0.0691108726577501	ENSG00000031698	SARS	6301	1
MSTRG.21780|ENSG00000213222	-0.814333010968806	-1.13220733195878	3.46226082619594	0.0691877426726763	ENSG00000213222	AC093724.2	NA	1
ENSG00000122728	-0.45112189332627	-0.073970292668691	3.45870234066944	0.0693257780727031	ENSG00000122728	TAF1L	138474	1
MSTRG.21292|ENSG00000125551|ENSG00000222041|ENSG00000234231|ENSG00000265507|ENSG00000284879	0.188489510360722	4.3498324360543	3.45493142358423	0.0694723863699898	ENSG00000125551|ENSG00000222041|ENSG00000234231|ENSG00000265507|ENSG00000284879	NA	NA	1
MSTRG.2785|ENSG00000233328	-0.315844978074019	5.67253184295607	3.45260383478341	0.0695630511535943	ENSG00000233328	PFN1P1	NA	1
MSTRG.23734|ENSG00000101146	-0.141677663950098	4.40237280999124	3.45210006680621	0.0695826912703425	ENSG00000101146	RAE1	8480	1
MSTRG.1809|ENSG00000134186	0.169164122455659	6.36031366106722	3.45077651980159	0.069634320889236	ENSG00000134186	PRPF38B	55119	1
MSTRG.6940|ENSG00000137710	0.348968853488655	2.68297210481325	3.4440506894827	0.0698973415070786	ENSG00000137710	RDX	5962	1
MSTRG.2007|ENSG00000196505	-0.290279711134426	3.74846138040595	3.4400043405999	0.070056107769849	ENSG00000196505	GDAP2	54834	1
ENSG00000180537	-2.04307062387065	-1.4647638504099	3.43700282634617	0.0701741357827838	ENSG00000180537	RNF182	221687	1
MSTRG.6374	1.01095178470779	-0.241011029382915	3.43641767343103	0.070197171273907	MSTRG.6374	NA	NA	1
MSTRG.4670	1.2920487349661	-1.56233754998128	3.4325284069506	0.0703504914037493	MSTRG.4670	NA	NA	1
MSTRG.7764|ENSG00000111728|ENSG00000212172	0.495152813396708	1.23413472914903	3.43220833495327	0.0703631255721225	ENSG00000111728|ENSG00000212172	NA	NA	1
MSTRG.11200|ENSG00000133962|ENSG00000165929	0.410032044887655	5.53825067201436	3.42905497396101	0.0704877322194226	ENSG00000133962|ENSG00000165929	NA	NA	1
MSTRG.15415|ENSG00000011295|ENSG00000243686	0.285997840748887	3.49669056224498	3.42889549100352	0.0704940407554636	ENSG00000011295|ENSG00000243686	NA	NA	1
MSTRG.1089	0.590197097631262	0.140507174853423	3.42794984448238	0.0705314597598246	MSTRG.1089	NA	NA	1
MSTRG.27609|ENSG00000127418	0.325692306203282	2.58590805568027	3.42720850347332	0.0705608098210284	ENSG00000127418	FGFRL1	53834	1
MSTRG.12867|ENSG00000103942	0.626854968028232	0.746648009583021	3.42663569430108	0.0705834968826548	ENSG00000103942	HOMER2	9455	1
MSTRG.36323|ENSG00000080608	0.378931638257751	2.7307629713428	3.42616167730306	0.0706022772223997	ENSG00000080608	PUM3	9933	1
MSTRG.16310	-0.728413919864821	-1.12766439395485	3.42603043589722	0.0706074779255848	MSTRG.16310	NA	NA	1
MSTRG.26612|ENSG00000180353	-0.302790450013872	9.35337922310688	3.4232877902891	0.0707162578488075	ENSG00000180353	HCLS1	3059	1
MSTRG.20454	1.1762166791979	-1.49848616563824	3.41262200940286	0.0711410558833521	MSTRG.20454	NA	NA	1
MSTRG.14904|ENSG00000205022	1.26382806260091	-0.402935824273978	3.41109047227565	0.0712022858235117	ENSG00000205022	PABPN1L	390748	1
MSTRG.8096	-0.759464824512014	-0.904084199983201	3.41082709767322	0.0712128212633154	MSTRG.8096	NA	NA	1
MSTRG.30551|ENSG00000198624	-0.154293014833376	7.56651888471789	3.4107022196511	0.0712178172036465	ENSG00000198624	CCDC69	26112	1
MSTRG.20097|ENSG00000083844|ENSG00000105146|ENSG00000204524|ENSG00000268713	-0.215456811616055	5.05275868799744	3.40952890317403	0.0712647765247675	ENSG00000083844|ENSG00000105146|ENSG00000204524|ENSG00000268713	NA	NA	1
MSTRG.30691|ENSG00000113732|ENSG00000254328	-0.213450492634311	6.98248310958191	3.40825460289179	0.0713158163458693	ENSG00000113732|ENSG00000254328	NA	NA	1
MSTRG.12802|ENSG00000156206	1.45141477023385	-1.04961136456394	3.40597823705251	0.0714070929090082	ENSG00000156206	CFAP161	161502	1
MSTRG.32272|ENSG00000155085	0.566725014518504	1.91451333409427	3.40576438775815	0.0714156743765417	ENSG00000155085	AK9	221264	1
MSTRG.34718|ENSG00000240132	-0.6703749052547	-1.03282771644386	3.40513294772329	0.0714410198326732	ENSG00000240132	ETF1P2	NA	1
MSTRG.2856|ENSG00000116191	0.53846846712243	4.5208509393664	3.40559887810544	0.0714555961966912	ENSG00000116191	RALGPS2	55103	1
MSTRG.34797|ENSG00000172748|ENSG00000254104	0.810872435738452	0.103263925968728	3.40441192149273	0.0714699733864097	ENSG00000172748|ENSG00000254104	NA	NA	1
MSTRG.10802|ENSG00000139998	-0.548083518482346	2.34354869249015	3.40193761786325	0.0715694304892028	ENSG00000139998	RAB15	376267	1
MSTRG.7837|ENSG00000123106	0.370359588000063	3.44884784136135	3.40066396728885	0.0716206859104554	ENSG00000123106	CCDC91	55297	1
MSTRG.25655|ENSG00000151093	0.434092483511555	1.66266986006616	3.40042461516006	0.0716303226779081	ENSG00000151093	OXSM	54995	1
MSTRG.31901|ENSG00000151914	-0.416548484955473	1.51697372772925	3.39949652851786	0.0716677027798181	ENSG00000151914	DST	667	1
MSTRG.13937	0.406150679415834	2.19540501193415	3.39862703583048	0.0717027425288448	MSTRG.13937	NA	NA	1
MSTRG.3661|ENSG00000143653	-0.274266223715713	2.69050410738526	3.39830135840753	0.071715871912504	ENSG00000143653	SCCPDH	51097	1
MSTRG.21954|ENSG00000196504	0.264543626836676	5.79340331086764	3.39787160042705	0.0717332012838746	ENSG00000196504	PRPF40A	55660	1
MSTRG.23188|ENSG00000101310|ENSG00000125821|ENSG00000232388|ENSG00000284776	-0.174486069005229	5.62864391686973	3.39748741785675	0.0717486968199056	ENSG00000101310|ENSG00000125821|ENSG00000232388|ENSG00000284776	NA	NA	1
MSTRG.10347|ENSG00000100473	0.974614941669896	0.995575478081908	3.39661814639622	0.0717837715157584	ENSG00000100473	COCH	1690	1
MSTRG.33365	1.51141087173481	-1.0027190120214	3.39432807815418	0.0718762656777869	MSTRG.33365	NA	NA	1
MSTRG.38168|ENSG00000102172	-0.226273467568112	4.14528462139301	3.39313560430674	0.0719244810903444	ENSG00000102172	SMS	6611	1
MSTRG.32939|ENSG00000164850	-0.935049209783033	0.171622985489711	3.38822940669059	0.0721232312588891	ENSG00000164850	GPER1	2852	1
MSTRG.674|ENSG00000060642	-0.174658672502203	3.39195469172717	3.38743363427145	0.072155525340651	ENSG00000060642	PIGV	55650	1
MSTRG.19559|ENSG00000179846	1.06000306568018	-1.19460438249119	3.38714459108464	0.0721672592747308	ENSG00000179846	NKPD1	284353	1
MSTRG.38474|ENSG00000169188	-0.23420615927351	3.90351367241092	3.3858457376889	0.0722200133510713	ENSG00000169188	APEX2	27301	1
MSTRG.8742|ENSG00000028203	0.373372848429749	3.08675008277367	3.38246540902209	0.0723575088394058	ENSG00000028203	VEZT	55591	1
ENSG00000237372	-2.05519408660151	-1.90335471343315	3.38204533092917	0.0723746158499818	ENSG00000237372	UNQ6494	100129066	1
MSTRG.29764|ENSG00000132842|ENSG00000253558	-0.213630782646709	4.91695503160023	3.37876020620185	0.0725085520234459	ENSG00000132842|ENSG00000253558	NA	NA	1
MSTRG.25716|ENSG00000170266|ENSG00000188167	-0.279699316454609	5.21163131555256	3.37698634173897	0.0725809875690612	ENSG00000170266|ENSG00000188167	NA	NA	1
MSTRG.38792|ENSG00000188917	-0.186760857542363	4.42775306178865	3.37596027378465	0.0726229235474474	ENSG00000188917	TRMT2B	79979	1
MSTRG.6213	0.82978738646894	-0.103772627508743	3.37593041853035	0.0726241441506455	MSTRG.6213	NA	NA	1
MSTRG.27252	1.16064842212173	-1.06353867958683	3.37582344795483	0.0726285177258841	MSTRG.27252	NA	NA	1
MSTRG.36610|ENSG00000179766|ENSG00000244213	1.79859471710138	-0.246488487182622	3.37550834762707	0.0726747889523566	ENSG00000179766|ENSG00000244213	NA	NA	1
MSTRG.25023|ENSG00000100150|ENSG00000128245|ENSG00000252909|ENSG00000285404	-0.211331045025999	6.00320464512361	3.37008001920452	0.0728637715246677	ENSG00000100150|ENSG00000128245|ENSG00000252909|ENSG00000285404	NA	NA	1
MSTRG.31235|ENSG00000243307	1.07095478680834	-0.661777490611177	3.36795538450014	0.0729510116096732	ENSG00000243307	POM121L6P	NA	1
MSTRG.32824|ENSG00000279355	-0.407322897850477	1.19982695692606	3.36711074954945	0.0729857255128858	ENSG00000279355	AGPAT4-IT1	79992	1
MSTRG.37334|ENSG00000136875	-0.192462023049923	4.21769205817735	3.36509500365727	0.0730686452879462	ENSG00000136875	PRPF4	9128	1
MSTRG.37458|ENSG00000119487	-0.132695888618129	5.11729301333003	3.36440393485514	0.0730970971512871	ENSG00000119487	MAPKAP1	79109	1
MSTRG.26251|ENSG00000172340	0.274799319505918	3.95467975620634	3.36265946070937	0.0731689732261245	ENSG00000172340	SUCLG2	8801	1
MSTRG.27856|ENSG00000152990	0.781465231513806	0.0701901865956026	3.36217131639836	0.0731890998484525	ENSG00000152990	ADGRA3	166647	1
MSTRG.10278|ENSG00000279656	0.830304777054272	0.171441644048891	3.35809776538115	0.0733572955441204	ENSG00000279656	RP11-298I3.6	NA	1
MSTRG.34731|ENSG00000261455	0.549614323826664	2.07851073774355	3.35467442622044	0.0734989757025266	ENSG00000261455	LINC01003	NA	1
MSTRG.7118|ENSG00000172375	-0.201009055043015	5.13162496234169	3.35163441838323	0.0736250455464479	ENSG00000172375	C2CD2L	9854	1
MSTRG.16101|ENSG00000141698	0.564217323666004	2.48420018154443	3.34968724904112	0.0737059211228462	ENSG00000141698	NT5C3B	115024	1
MSTRG.3700|ENSG00000227953	1.24351910572338	-1.11965319033748	3.34864185281832	0.0737493822509376	ENSG00000227953	LINC01341	NA	1
MSTRG.12658|ENSG00000179335|ENSG00000179361	-0.15869560301985	6.77501652783493	3.34686013344412	0.0738235206818252	ENSG00000179335|ENSG00000179361	NA	NA	1
MSTRG.37856	-1.43390311827296	-0.130846904051366	3.34741797281805	0.0738337840285102	MSTRG.37856	NA	NA	1
MSTRG.12050|ENSG00000205871	1.25988257194151	1.57523034400148	3.34418556354623	0.0740173710387257	ENSG00000205871	RPS3AP47	NA	1
MSTRG.31474|ENSG00000224389	0.637355841407681	2.26674990751626	3.34058598883671	0.0740852506048196	ENSG00000224389	C4B	721	1
MSTRG.8864	-0.274167242684251	4.37432569634026	3.3392147970461	0.0741425877160688	MSTRG.8864	NA	NA	1
MSTRG.10787|ENSG00000033170	0.330264363206475	2.78645729601187	3.33798002954747	0.0741942623058233	ENSG00000033170	FUT8	2530	1
MSTRG.29621	1.17575922499472	-0.59319720107081	3.33722554873226	0.0742258567326563	MSTRG.29621	NA	NA	1
MSTRG.21423|ENSG00000196912	0.326062179390429	3.98860298328318	3.33599764916759	0.0742773078324339	ENSG00000196912	ANKRD36B	57730	1
MSTRG.8209|ENSG00000111057	0.662017215955082	0.551216757688273	3.33569153624591	0.0742901406509406	ENSG00000111057	KRT18	3875	1
MSTRG.17936|ENSG00000264247	0.344576036250934	2.794735118167	3.33469556055727	0.0743319108162694	ENSG00000264247	LINC00909	400657	1
MSTRG.7368	0.596860127052332	-0.888145399852711	3.33288516870469	0.0744079034872526	MSTRG.7368	NA	NA	1
MSTRG.27541	-0.716119518315412	-0.414137276527274	3.33287219655157	0.0744084483149197	MSTRG.27541	NA	NA	1
MSTRG.18557|ENSG00000197647|ENSG00000257355|ENSG00000257446	-0.624550166672471	-0.319336161927773	3.33107097097166	0.074484142406763	ENSG00000197647|ENSG00000257355|ENSG00000257446	NA	NA	1
MSTRG.3382	0.293228962805693	2.08800642350185	3.329305846646	0.0745584023000562	MSTRG.3382	NA	NA	1
MSTRG.17105|ENSG00000183077	-0.350976854357733	2.04393200404999	3.32877907141643	0.074580579982415	ENSG00000183077	AFMID	125061	1
MSTRG.30824	1.32203347976641	-1.00705601297429	3.32823726226026	0.0746033982436144	MSTRG.30824	NA	NA	1
MSTRG.12432|ENSG00000103707	-0.214728464473433	3.37982495967659	3.32657488208162	0.0746734576584616	ENSG00000103707	MTFMT	123263	1
MSTRG.16264|ENSG00000161692	-0.290870342518529	2.60191776893617	3.32630094780378	0.0746850093613957	ENSG00000161692	DBF4B	80174	1
MSTRG.12610|ENSG00000067225	-0.299139301820657	8.4523646637545	3.32536734767175	0.0747243938200159	ENSG00000067225	PKM	5315	1
MSTRG.6870|ENSG00000023445	0.508994376437511	5.90822289722416	3.32598527497345	0.074731881186207	ENSG00000023445	BIRC3	330	1
MSTRG.304|ENSG00000116670	-0.239529491538683	3.6867287644289	3.32463704398237	0.0747552181699997	ENSG00000116670	MAD2L2	10459	1
MSTRG.17428|ENSG00000266127	1.10768001832212	-1.30570776515452	3.32422802373718	0.0747724880892639	ENSG00000266127	ZNF415P1	NA	1
MSTRG.38551	0.252894937003546	3.5038319722398	3.32244141832848	0.0748479752410622	MSTRG.38551	NA	NA	1
MSTRG.22177|ENSG00000279598	1.17824421843413	-1.56786971853773	3.31841434514138	0.0750184364318572	ENSG00000279598	RP11-65L3.3	NA	1
MSTRG.19210|ENSG00000142065	0.34024865594868	3.07803695697461	3.31681675855796	0.0750861797153292	ENSG00000142065	ZFP14	57677	1
MSTRG.24795|ENSG00000213707	0.472582185001199	1.562629892015	3.31173591994631	0.0753020769729119	ENSG00000213707	HMGB1P10	NA	1
MSTRG.7830	1.14655146150669	-0.583412591073895	3.32184439220157	0.0753285259953992	MSTRG.7830	NA	NA	1
MSTRG.34645|ENSG00000215311	-0.691115797195067	-0.236090138252589	3.30815209682422	0.0754547769031742	ENSG00000215311	NPM1P12	NA	1
MSTRG.2113|ENSG00000117262	0.271383594858579	2.87032695624454	3.30725255706612	0.0754931585512619	ENSG00000117262	GPR89A	653519	1
MSTRG.30361|ENSG00000249637	0.314474530051824	1.1931643581416	3.30571712254663	0.0755587227119949	ENSG00000249637	CTC-329D1.2	NA	1
MSTRG.9880	0.47804682968207	2.75903035018524	3.30485546804034	0.0755955436768456	MSTRG.9880	NA	NA	1
MSTRG.19447|ENSG00000268833	1.45073497060548	-1.63077570884551	3.3036700025159	0.0756462345832328	ENSG00000268833	AC011513.4	NA	1
MSTRG.25772|ENSG00000157036	0.558693219163058	2.49163922886011	3.30201006406139	0.0757172775573598	ENSG00000157036	EXOG	9941	1
MSTRG.36735	-0.620436966868392	1.71335915948824	3.29221044560403	0.076138200147631	MSTRG.36735	NA	NA	1
MSTRG.7674|ENSG00000247498	1.51105852506098	-1.0104403826722	3.29042798769456	0.076215041017262	ENSG00000247498	RP11-392P7.6	100506314	1
MSTRG.29577|ENSG00000285999	-0.824473669290074	-0.64459551246344	3.28885930826281	0.0762827372788695	ENSG00000285999	NA	NA	1
ENSG00000205100	-0.865431684410558	-1.32366028305609	3.28699020627541	0.0763634854869314	ENSG00000205100	HSP90AA4P	NA	1
ENSG00000173212	-1.11504185246466	-1.20961777185606	3.28691858597123	0.0763665814876198	ENSG00000173212	MAB21L3	126868	1
MSTRG.1748|ENSG00000223745	0.292013371746173	5.80994276272179	3.28681280832095	0.0763711542962764	ENSG00000223745	CCDC18-AS1	NA	1
ENSG00000171914	-1.00708862031676	-1.12052102416411	3.28665237242789	0.0763780905824987	ENSG00000171914	TLN2	83660	1
MSTRG.35805|ENSG00000156170|ENSG00000253878	0.459719352285557	1.71069549081284	3.28479592916086	0.0764584029873838	ENSG00000156170|ENSG00000253878	NA	NA	1
MSTRG.23970	-1.46982899716267	-0.174756128343015	3.2835054862191	0.076547983890581	MSTRG.23970	NA	NA	1
MSTRG.30064|ENSG00000249249	2.40652552548817	-1.6781529821014	3.29711593643348	0.0765502559833858	ENSG00000249249	AC010226.4	NA	1
MSTRG.6428|ENSG00000110721	-0.670765197948653	2.76821678053086	3.28199921688929	0.076603221285537	ENSG00000110721	CHKA	1119	1
MSTRG.901|ENSG00000116819	0.327129675104902	1.3962275980298	3.28077015034714	0.0766328865249008	ENSG00000116819	TFAP2E	339488	1
MSTRG.20298|ENSG00000169016	-0.310713235808593	1.43169057128423	3.27968067999004	0.0766801819074232	ENSG00000169016	E2F6	1876	1
MSTRG.638|ENSG00000142675	0.87271010153151	0.663667849102595	3.27860784045437	0.0767267870218824	ENSG00000142675	CNKSR1	10256	1
MSTRG.6387|ENSG00000172531	-0.272547008331811	7.61168150774331	3.27729312804899	0.0767839422383115	ENSG00000172531	PPP1CA	5499	1
MSTRG.33734	0.395493193002734	0.51387017452141	3.27644686336192	0.0768207573978542	MSTRG.33734	NA	NA	1
MSTRG.23931	-1.47221182907881	-0.178194062878012	3.27611109307783	0.0768690932504711	MSTRG.23931	NA	NA	1
MSTRG.36632|ENSG00000198467	0.458757837491455	3.66347498238503	3.27506721113365	0.0768808186488221	ENSG00000198467	TPM2	7169	1
MSTRG.35265|ENSG00000129691	-0.19018153189476	4.94599085983558	3.27101284604416	0.0770576220615827	ENSG00000129691	ASH2L	9070	1
ENSG00000230910	-1.2367396115604	-0.628947800375743	3.26949130717147	0.0771240901573587	ENSG00000230910	RP3-525N10.2	101928307	1
MSTRG.31280|ENSG00000187626	-0.197776552961212	2.94853686398657	3.26883260351916	0.0771528852475276	ENSG00000187626	ZKSCAN4	387032	1
MSTRG.17677	-1.2592967645982	-1.44347481145692	3.26602082441128	0.0772759360263581	MSTRG.17677	NA	NA	1
MSTRG.25578|ENSG00000183960	1.14324920072837	0.407801209031164	3.26471356457227	0.0773332193994593	ENSG00000183960	KCNH8	131096	1
MSTRG.31856|ENSG00000112118	-0.267753710001125	4.90052898417518	3.26462719081836	0.0773370059097295	ENSG00000112118	MCM3	4172	1
MSTRG.34249|ENSG00000179562	-0.211178858701152	5.08884734138435	3.26308286568053	0.0774047418637271	ENSG00000179562	GCC1	79571	1
MSTRG.12089|ENSG00000275601	-0.636889231099504	-1.09275988676676	3.26216507236164	0.0774450286237367	ENSG00000275601	AC011330.13	NA	1
MSTRG.20545	-0.918767138307795	-1.43035647069703	3.26174758528853	0.0774633620328971	MSTRG.20545	NA	NA	1
MSTRG.18572|ENSG00000188868	0.44527276681583	0.735450672335975	3.26061134713864	0.077513282913775	ENSG00000188868	ZNF563	147837	1
MSTRG.2489|ENSG00000253831	4.13397961278652	-2.21399606911625	3.27489812415089	0.0776877907538205	ENSG00000253831	ETV3L	440695	1
MSTRG.7916	1.24174521855348	-0.807951247795985	3.25435047623831	0.0777889980538576	MSTRG.7916	NA	NA	1
MSTRG.24199	-0.711705316836932	0.690809562284055	3.24568001580054	0.0781726288704249	MSTRG.24199	NA	NA	1
MSTRG.17879	1.21005849435949	-0.662746112194782	3.24519446553774	0.0781941745250438	MSTRG.17879	NA	NA	1
MSTRG.2182|ENSG00000263464	0.533189314931893	-0.196494392327463	3.24288114594014	0.0782969157776832	ENSG00000263464	PPIAL4C	653598	1
MSTRG.2695|ENSG00000143179|ENSG00000283936	-0.301238149516927	2.72160022790398	3.24211814761506	0.0783308356751729	ENSG00000143179|ENSG00000283936	NA	NA	1
MSTRG.1899|ENSG00000227811	0.568627981412622	-0.327434465253228	3.24076065425908	0.0783912248959079	ENSG00000227811	FAM212B-AS1	100506343	1
MSTRG.4965|ENSG00000138107	-0.224867861444916	6.3731229924828	3.24057079798048	0.0783996749375224	ENSG00000138107	ACTR1A	10121	1
MSTRG.38242|ENSG00000216866	0.314200999627401	4.91624831311895	3.24028143454666	0.0784125557498143	ENSG00000216866	RPS2P55	NA	1
MSTRG.23439|ENSG00000101079	-0.197055335639527	4.77687903604949	3.2402803358188	0.078412604663408	ENSG00000101079	NDRG3	57446	1
ENSG00000235454	0.61235658541813	-0.836966359467277	3.23974805592382	0.0784363048981093	ENSG00000235454	HAUS6P3	NA	1
MSTRG.28548|ENSG00000109475	1.26652349281365	4.59071461188998	3.24574257841221	0.078461563280754	ENSG00000109475	RPL34	6164	1
MSTRG.24212|ENSG00000236830	0.367652702885281	0.692580604098696	3.23604473054625	0.0786014195068466	ENSG00000236830	CBR3-AS1	100506428	1
MSTRG.13535|ENSG00000261560	0.749860171124215	-0.803293744033216	3.23595033659596	0.0786056331586704	ENSG00000261560	RP11-166B2.3	NA	1
MSTRG.8308|ENSG00000123353	-0.222793346994865	4.07561140553561	3.23023476508014	0.0788612394873428	ENSG00000123353	ORMDL2	29095	1
MSTRG.8288|ENSG00000135404	-0.285789566678014	7.10035015358425	3.23020271256932	0.0788626755141991	ENSG00000135404	CD63	967	1
MSTRG.28839|ENSG00000145425|ENSG00000208797	1.31744120396065	6.45728264996974	3.23603055328442	0.0788940259548671	ENSG00000145425|ENSG00000208797	NA	NA	1
MSTRG.38714|ENSG00000102144|ENSG00000165240|ENSG00000248503	-0.212641353310337	8.33874932024562	3.22796831302788	0.0789628535470367	ENSG00000102144|ENSG00000165240|ENSG00000248503	NA	NA	1
MSTRG.3312	0.616737648830814	-0.262091335879816	3.22366140766398	0.0791563509846442	MSTRG.3312	NA	NA	1
MSTRG.27580|ENSG00000250321	1.15911852252578	-0.246117685131425	3.2218982029966	0.079235719114079	ENSG00000250321	RP11-478C6.4	NA	1
MSTRG.26710|ENSG00000114631	-0.543612250411958	1.16720262508452	3.22028377790409	0.0793084678229696	ENSG00000114631	PODXL2	50512	1
MSTRG.36100	0.549664601743015	3.27525270457879	3.22018074003744	0.079313113405492	MSTRG.36100	NA	NA	1
MSTRG.33880	0.776025956940947	-0.784844041963413	3.21470957136755	0.0795602229986891	MSTRG.33880	NA	NA	1
MSTRG.16394|ENSG00000228782	0.410617856685878	1.21441392948604	3.21219068838591	0.0796742783130154	ENSG00000228782	CTD-2026D20.3	NA	1
MSTRG.22996	0.912021061989661	0.745496383941651	3.21135613404142	0.0797121071645613	MSTRG.22996	NA	NA	1
MSTRG.5755|ENSG00000121621	-2.76860910578883	-1.79954945646355	3.22484127699266	0.0797306431706283	ENSG00000121621	KIF18A	81930	1
MSTRG.20338|ENSG00000163029	0.35774126225192	3.89987611354483	3.21080605371313	0.0797370522521176	ENSG00000163029	SMC6	79677	1
MSTRG.6358	0.330739596546891	4.51544252395531	3.2099488172489	0.0797759436073353	MSTRG.6358	NA	NA	1
MSTRG.76	0.344239734452749	0.826313148078982	3.20782436130248	0.0798724175999698	MSTRG.76	NA	NA	1
MSTRG.3502	1.23502017160505	-1.28563168536212	3.20748669100277	0.0798877635574368	MSTRG.3502	NA	NA	1
MSTRG.25035|ENSG00000100060	-0.168644071207626	7.01675898501097	3.20620250695037	0.0799461553089867	ENSG00000100060	MFNG	4242	1
MSTRG.8530|ENSG00000273824	0.894456871037186	0.634583690077841	3.2061879445054	0.0799468177346851	ENSG00000273824	RP11-81H14.1	NA	1
MSTRG.27558|ENSG00000234742	1.23918857533653	-0.31457688942133	3.20497407851595	0.0800020563299532	ENSG00000234742	AC144530.1	NA	1
MSTRG.36617	-0.573828307692017	-0.313946856715152	3.20459227150685	0.0800194397530035	MSTRG.36617	NA	NA	1
MSTRG.34722|ENSG00000243836	-0.621615955821224	2.07412624030803	3.20341958018703	0.0800728579229582	ENSG00000243836	WDR86-AS1	100131176	1
MSTRG.33040|ENSG00000178397|ENSG00000286075	-0.221575428508075	2.67945826984101	3.20203035317324	0.0801361910664943	ENSG00000178397|ENSG00000286075	NA	NA	1
MSTRG.20989	0.871836299082118	-0.266267883166925	3.20154263514305	0.080158438756279	MSTRG.20989	NA	NA	1
MSTRG.23104|ENSG00000275632	0.715473993276592	-0.962979630373544	3.20084926293101	0.0801900793841129	ENSG00000275632	RP5-967N21.11	NA	1
MSTRG.19140	0.54923253714625	1.81635451042867	3.20002550479065	0.0802276879861401	MSTRG.19140	NA	NA	1
MSTRG.37632|ENSG00000126878|ENSG00000126883	-0.223590291592755	6.5681374868272	3.1996020182831	0.0802470298677106	ENSG00000126878|ENSG00000126883	NA	NA	1
MSTRG.34158|ENSG00000231006	1.03619527738132	1.70153942599285	3.1990081285191	0.080308129246819	ENSG00000231006	RPL7P32	NA	1
MSTRG.48	2.42761688685735	-1.40304072650004	3.19642299306282	0.0803923912736861	MSTRG.48	NA	NA	1
MSTRG.10504|ENSG00000165501|ENSG00000258568	-0.274329334394183	2.24709829607032	3.19570620349704	0.0804252070832109	ENSG00000165501|ENSG00000258568	NA	NA	1
MSTRG.14151|ENSG00000129636	-0.162872313205708	3.95350561437096	3.19566841884696	0.080426937340752	ENSG00000129636	ITFG1	81533	1
MSTRG.13946	-1.39763548330743	-0.468621478234704	3.19413544807888	0.0804998670414817	MSTRG.13946	NA	NA	1
MSTRG.32988	0.834301622596378	-0.461173000474491	3.19080729762093	0.0806498869161811	MSTRG.32988	NA	NA	1
MSTRG.7021|ENSG00000109917|ENSG00000137656	-0.125583674970332	4.91495443085083	3.19042104839441	0.080667631280206	ENSG00000109917|ENSG00000137656	NA	NA	1
MSTRG.4386	0.60051699224561	0.689337143754066	3.18940358195507	0.0807143947044421	MSTRG.4386	NA	NA	1
MSTRG.26398	0.405904409068204	4.13215862046728	3.18851435907328	0.0807552886996714	MSTRG.26398	NA	NA	1
MSTRG.6548|ENSG00000165434	0.399390187661204	2.56828100956741	3.18826573289234	0.0807667267643687	ENSG00000165434	PGM2L1	283209	1
MSTRG.21239|ENSG00000168883	-0.129354521986315	4.93659233987186	3.18629090913308	0.0808576427930455	ENSG00000168883	USP39	10713	1
MSTRG.20617|ENSG00000115816	0.334479889451022	4.17231331690342	3.18628684606881	0.0808578299640151	ENSG00000115816	CEBPZ	10153	1
MSTRG.7571|ENSG00000110852	0.354609382511612	4.55595017775193	3.18507645265881	0.0809136099937888	ENSG00000110852	CLEC2B	9976	1
MSTRG.10363	0.57521890993713	-0.612008137488567	3.17696833219251	0.0812883737200316	MSTRG.10363	NA	NA	1
MSTRG.36130	-0.552826703999137	-0.0347207777680221	3.176024054682	0.081332144565384	MSTRG.36130	NA	NA	1
MSTRG.16841	0.537303693021716	0.537229738542653	3.17328402583194	0.0814593040492032	MSTRG.16841	NA	NA	1
MSTRG.20674	-0.344551060978405	1.71215855260107	3.16864106849265	0.081675280914183	MSTRG.20674	NA	NA	1
MSTRG.29673|ENSG00000164338	0.319179585254181	2.22748679955244	3.16604091533043	0.0817965112162964	ENSG00000164338	UTP15	84135	1
MSTRG.5908|ENSG00000175224	-0.201592041289048	6.10865958395488	3.16360521411482	0.0819102560324819	ENSG00000175224	ATG13	9776	1
MSTRG.27330|ENSG00000114859	0.562556595199426	0.279274344528515	3.16035757586226	0.082062191875531	ENSG00000114859	CLCN2	1181	1
MSTRG.33861|ENSG00000105810	0.35445421502684	3.67087043065713	3.15857188651458	0.0821458665033539	ENSG00000105810	CDK6	1021	1
MSTRG.34393|ENSG00000122786	1.0176010373648	0.0247752924648695	3.1559735176816	0.0822677919903668	ENSG00000122786	CALD1	800	1
MSTRG.38814|ENSG00000166432	0.535008061388511	4.02630528640242	3.15377571800951	0.0823939538963451	ENSG00000166432	ZMAT1	84460	1
MSTRG.39172|ENSG00000185825	-0.221516122941149	6.85641760023924	3.15291646234865	0.0824114992385973	ENSG00000185825	BCAP31	10134	1
MSTRG.37474|ENSG00000119414	-0.145283599845483	5.65191005324918	3.15255488922051	0.0824285147121989	ENSG00000119414	PPP6C	5537	1
MSTRG.27598	0.556004441305321	-0.101357001635235	3.15245314078549	0.0824333036554267	MSTRG.27598	NA	NA	1
MSTRG.498	-1.54359801852054	-1.57300729534803	3.15060743239121	0.0825202285809281	MSTRG.498	NA	NA	1
MSTRG.17749|ENSG00000251992|ENSG00000252139|ENSG00000267322	0.591796249003677	2.7207624390902	3.14911891740993	0.0825904056936117	ENSG00000251992|ENSG00000252139|ENSG00000267322	NA	NA	1
MSTRG.6681|ENSG00000137509	-0.258885378421544	6.31025291971153	3.14741707684794	0.0826707217530277	ENSG00000137509	PRCP	5547	1
MSTRG.34732|ENSG00000196584	1.54271241368874	-0.977019551350068	3.14107402929096	0.0829708416010832	ENSG00000196584	XRCC2	7516	1
MSTRG.5200	-0.794931727668324	-1.28947050767826	3.13855554951754	0.0830903397857713	MSTRG.5200	NA	NA	1
MSTRG.8714|ENSG00000120833	0.321515961337233	2.28064582994252	3.137982729433	0.0831175460532388	ENSG00000120833	SOCS2	8835	1
MSTRG.30403|ENSG00000113555	0.953948503945229	0.53082850947752	3.13564291874787	0.0832287793348526	ENSG00000113555	PCDH12	51294	1
MSTRG.15498|ENSG00000228331	1.18299556359312	0.934586106549807	3.13561042090302	0.0832644775302335	ENSG00000228331	RPL17P43	NA	1
MSTRG.19313|ENSG00000267892	0.701626776220315	-0.762044927845974	3.13116894626258	0.0834419321454599	ENSG00000267892	CTD-2540F13.2	NA	1
MSTRG.11773|ENSG00000241061	0.435647062436103	2.35618293358642	3.13015415381551	0.0834903644517379	ENSG00000241061	RPL5P1	NA	1
MSTRG.10612|ENSG00000198554	0.394951065438763	0.698589012304159	3.12750949978655	0.08361673150978	ENSG00000198554	WDHD1	11169	1
MSTRG.33943|ENSG00000214389	1.28952257102618	3.83360038210305	3.13278300735809	0.0836595891882815	ENSG00000214389	RPS3AP26	NA	1
MSTRG.5066|ENSG00000270589	0.350521351417605	1.98358852422816	3.12541537545742	0.0837169445323792	ENSG00000270589	RP11-348N5.7	NA	1
MSTRG.28798|ENSG00000151612	0.394407995103194	2.73899775146559	3.12511121770276	0.0837315109572432	ENSG00000151612	ZNF827	152485	1
MSTRG.13792|ENSG00000122257	0.150143006164871	5.91594001067701	3.12038435356375	0.0839582492345925	ENSG00000122257	RBBP6	5930	1
MSTRG.6392|ENSG00000084207	-0.290065244639664	6.50404878303677	3.1202689336042	0.0839637942645835	ENSG00000084207	GSTP1	2950	1
MSTRG.25569|ENSG00000154822|ENSG00000283885	-0.176539443953465	5.41767891721946	3.12000652346878	0.0839764025486597	ENSG00000154822|ENSG00000283885	NA	NA	1
MSTRG.29289|ENSG00000082196|ENSG00000164175|ENSG00000215158|ENSG00000242110|ENSG00000250767|ENSG00000273294|ENSG00000279995	0.279447565998186	4.05245303233817	3.11983280645171	0.0839847504676632	ENSG00000082196|ENSG00000164175|ENSG00000215158|ENSG00000242110|ENSG00000250767|ENSG00000273294|ENSG00000279995	NA	NA	1
MSTRG.13489|ENSG00000153048	-0.22236898745209	5.06863627155505	3.11973541536908	0.0839894309720388	ENSG00000153048	CARHSP1	23589	1
MSTRG.16937|ENSG00000166685|ENSG00000180616|ENSG00000264860	-0.182780134026662	4.70368373827623	3.11832595061315	0.0840572008475578	ENSG00000166685|ENSG00000180616|ENSG00000264860	NA	NA	1
MSTRG.26780|ENSG00000172771	-0.487421564233126	1.64261687153442	3.11471103295687	0.084231292488898	ENSG00000172771	EFCAB12	90288	1
MSTRG.13923|ENSG00000279106	0.674117672228392	-0.601377147366401	3.11308702906711	0.0843096342580945	ENSG00000279106	RP11-426C22.1	NA	1
MSTRG.16687|ENSG00000141378	0.281043673745765	3.03712700546797	3.11126264419657	0.0843977394158366	ENSG00000141378	PTRH2	51651	1
MSTRG.24272|ENSG00000160179	-0.459226586772432	5.53681317010217	3.11073553031211	0.0844574362004147	ENSG00000160179	ABCG1	9619	1
MSTRG.20965	-0.579399147306838	-0.665080565947744	3.10965389962239	0.0844755159302728	MSTRG.20965	NA	NA	1
MSTRG.27711|ENSG00000179010	-0.164430168797781	6.72297315872964	3.10959797650271	0.0844782210334402	ENSG00000179010	MRFAP1	93621	1
MSTRG.28946	1.29150271073015	-0.392739750942718	3.10794075649283	0.0845584276997571	MSTRG.28946	NA	NA	1
MSTRG.21584|ENSG00000188177	0.258796888984674	3.96144876189953	3.104733069047	0.0847139160646831	ENSG00000188177	ZC3H6	376940	1
MSTRG.27888|ENSG00000053900	0.253532908809186	4.1585109326566	3.10389083088115	0.084754795335414	ENSG00000053900	ANAPC4	29945	1
MSTRG.18598|ENSG00000141837	0.522696667367903	0.561047349902301	3.10057019754806	0.0849161819400723	ENSG00000141837	CACNA1A	773	1
MSTRG.27139|ENSG00000008952	0.24943009774734	6.40211444987032	3.09931067316276	0.0849774860245627	ENSG00000008952	SEC62	7095	1
MSTRG.14459	0.582319253412934	-0.0128715752586972	3.09911866393212	0.0849868359172239	MSTRG.14459	NA	NA	1
MSTRG.18780|ENSG00000273654	-0.239164462946488	2.32210331986107	3.09749368602499	0.0850660102664936	ENSG00000273654	CTB-52I2.4	NA	1
MSTRG.3733|ENSG00000067064	0.402207917299975	4.29658910277808	3.09748136166508	0.0850666110651358	ENSG00000067064	IDI1	3422	1
MSTRG.2169	0.585633429481328	0.493182744812254	3.09661258817058	0.0851089747374842	MSTRG.2169	NA	NA	1
MSTRG.7430|ENSG00000111640	-0.253086966747544	9.23855412044312	3.09369695469518	0.0852513210025137	ENSG00000111640	GAPDH	2597	1
MSTRG.31848|ENSG00000031691	1.38202125614794	-0.113400529520463	3.0912579173601	0.085370603316513	ENSG00000031691	CENPQ	55166	1
MSTRG.33354|ENSG00000225739	-0.685102179068077	-0.387320130626384	3.08976395660003	0.0854437582650447	ENSG00000225739	NPM1P18	NA	1
MSTRG.15762|ENSG00000266876	-0.596354693797031	-0.297704217923668	3.08961872366681	0.0854508736367735	ENSG00000266876	RP11-1148O4.1	NA	1
MSTRG.37725	0.385920947725693	1.34762763392878	3.08686337302923	0.0855859915385569	MSTRG.37725	NA	NA	1
MSTRG.37785|ENSG00000177239	-0.176418810217483	5.80357816091476	3.08556953682138	0.0856495215016047	ENSG00000177239	MAN1B1	11253	1
MSTRG.7408|ENSG00000053702	4.24285863848496	-1.80125103438234	3.11429709750428	0.0856513311747556	ENSG00000053702	NRIP2	83714	1
MSTRG.4144|ENSG00000175395	0.439181649014311	2.23468220664691	3.08392323168277	0.0857304345855962	ENSG00000175395	ZNF25	219749	1
MSTRG.22234	0.7147119224205	-0.638345081861452	3.08322745772395	0.0857646563585326	MSTRG.22234	NA	NA	1
MSTRG.30858|ENSG00000280161	0.903988537176958	-1.14568528817666	3.08130824282347	0.0858591324517825	ENSG00000280161	CTC-205M6.1	NA	1
MSTRG.26616|ENSG00000243544	0.380865118693731	0.892872877789795	3.07970660648284	0.0859380643110218	ENSG00000243544	RN7SL172P	NA	1
MSTRG.15028	-0.267388900135953	2.34175732202891	3.0791487392687	0.0859655761667949	MSTRG.15028	NA	NA	1
MSTRG.36224|ENSG00000255224	-0.697115376655319	-0.773417206967271	3.07905925102362	0.0859699902972875	ENSG00000255224	CTD-3065J16.9	NA	1
MSTRG.31742|ENSG00000137413	-0.210319558008378	4.77742174870455	3.07888052124115	0.0859788071472096	ENSG00000137413	TAF8	129685	1
MSTRG.22690	0.72015432236219	0.21379529602785	3.07780546936833	0.0860318614395881	MSTRG.22690	NA	NA	1
MSTRG.2258|ENSG00000117362	-0.139756438893146	6.66955672354606	3.07642393234031	0.0861000946374371	ENSG00000117362	APH1A	51107	1
MSTRG.37539|ENSG00000223551	-0.349498940838652	4.294988014049	3.07598342090856	0.0861218639198789	ENSG00000223551	TMSB4XP4	NA	1
MSTRG.19586|ENSG00000267757	-0.875866300868298	-0.550905245784899	3.0757474282375	0.0861335287834864	ENSG00000267757	EML2-AS1	100287177	1
MSTRG.13360|ENSG00000162073	-0.315030363959686	2.61453091842382	3.07393400396384	0.0862232233328127	ENSG00000162073	PAQR4	124222	1
MSTRG.14240	0.616702234932452	0.184182316051285	3.07390281349474	0.0862247669707902	MSTRG.14240	NA	NA	1
MSTRG.23784	0.972151612824772	-1.11812896308873	3.07339594696421	0.0862498564773113	MSTRG.23784	NA	NA	1
MSTRG.19247	0.866741131101723	-1.2605032305748	3.07331411504991	0.0862539078595901	MSTRG.19247	NA	NA	1
MSTRG.19190|ENSG00000167604|ENSG00000280194	0.209997514690462	4.85359402289184	3.07251155998068	0.0862936524996711	ENSG00000167604|ENSG00000280194	NA	NA	1
MSTRG.7365	0.414427390640338	0.877484242903062	3.07149369995392	0.0863440890546201	MSTRG.7365	NA	NA	1
MSTRG.195	0.378558015042775	1.77230174489109	3.06946555793069	0.0864446849300779	MSTRG.195	NA	NA	1
MSTRG.675|ENSG00000214973	-0.462713858841445	-0.0610336033444373	3.06743516828223	0.0865455235316454	ENSG00000214973	CHCHD3P3	NA	1
MSTRG.2275|ENSG00000143387|ENSG00000143437	-0.177771801989962	5.45453215089755	3.06424032546052	0.0867044606545543	ENSG00000143387|ENSG00000143437	NA	NA	1
MSTRG.23882|ENSG00000125510	-0.314522446853764	4.66638279035369	3.06152949156663	0.0868395752243424	ENSG00000125510	OPRL1	4987	1
ENSG00000169684	-1.67542251920239	-1.78254673370377	3.06016712852417	0.086907567591592	ENSG00000169684	CHRNA5	1138	1
MSTRG.7812	0.732511142855392	-0.490084738632667	3.05935743989243	0.0869480054658357	MSTRG.7812	NA	NA	1
MSTRG.20404	0.72370162522394	-0.309930092003865	3.05853472763978	0.0869891153227026	MSTRG.20404	NA	NA	1
MSTRG.16674|ENSG00000108506	0.341421700873304	2.55142871195043	3.05772378119478	0.0870296585289668	ENSG00000108506	INTS2	57508	1
MSTRG.24115|ENSG00000256073	0.616942245079578	-0.523368465529231	3.05689077593525	0.0870713265651167	ENSG00000256073	URB1-AS1	84996	1
MSTRG.23711	2.36014248912762	-1.49255090379845	3.05621795627286	0.0871049981902269	MSTRG.23711	NA	NA	1
MSTRG.21398|ENSG00000174501|ENSG00000232931	0.385581273213687	5.83887722307857	3.05601595950012	0.0871151100701817	ENSG00000174501|ENSG00000232931	NA	NA	1
MSTRG.35424|ENSG00000272343	0.787993819298892	-0.95768991331418	3.05576972315349	0.0871274383414969	ENSG00000272343	RP11-140I16.3	NA	1
MSTRG.22607|ENSG00000163481	-0.205403427692505	3.71217147784916	3.0515585275104	0.0873385818322326	ENSG00000163481	RNF25	64320	1
MSTRG.7535|ENSG00000256673	2.3469559918704	-1.54987666936492	3.04742017294282	0.0875466308383572	ENSG00000256673	RP11-599J14.2	NA	1
MSTRG.35966|ENSG00000182197	-0.298772352361131	2.9979638808868	3.04402860456574	0.0877175497566445	ENSG00000182197	EXT1	2131	1
MSTRG.23749|ENSG00000124209	0.243656472575236	4.51982301669587	3.04258865397284	0.087790229278809	ENSG00000124209	RAB22A	57403	1
MSTRG.10998|ENSG00000165898	-0.233696018841734	3.25570084208489	3.04035261496806	0.087903223840338	ENSG00000165898	ISCA2	122961	1
MSTRG.28016	1.46605309196614	-0.606769348344319	3.03927764664337	0.0879576035078515	MSTRG.28016	NA	NA	1
MSTRG.12366|ENSG00000182718	-0.311830875918979	7.37980233550296	3.03732780021138	0.0880563369156748	ENSG00000182718	ANXA2	302	1
MSTRG.6455|ENSG00000162341|ENSG00000284713	-0.226664379991666	5.29590296363326	3.03608316811115	0.0881194255748955	ENSG00000162341|ENSG00000284713	NA	NA	1
MSTRG.37562|ENSG00000119333	0.374789856083098	2.37316802759433	3.03608079711909	0.0881195458054199	ENSG00000119333	WDR34	89891	1
MSTRG.395	-0.457528248978856	0.00789487139990224	3.03428100795726	0.0882108642063545	MSTRG.395	NA	NA	1
MSTRG.19251	0.461317087930226	0.390081256320553	3.03234977298844	0.0883089697541909	MSTRG.19251	NA	NA	1
MSTRG.22994|ENSG00000132670|ENSG00000215305	-0.138239045861852	6.54968510288395	3.03230543643802	0.0883112234569675	ENSG00000132670|ENSG00000215305	NA	NA	1
MSTRG.14865	0.832639620060951	-1.38998790304505	3.03203756888652	0.0883248409925384	MSTRG.14865	NA	NA	1
MSTRG.3798	0.700736167201672	-0.282674862962774	3.03157520066802	0.0883483518534445	MSTRG.3798	NA	NA	1
MSTRG.2016	0.512835390152992	1.75337920717151	3.02961746881828	0.0884479777738932	MSTRG.2016	NA	NA	1
MSTRG.811|ENSG00000121775	-0.201653225103354	3.61610791268539	3.02830792069383	0.0885146888144756	ENSG00000121775	TMEM39B	55116	1
MSTRG.15628|ENSG00000087095	0.269656094739302	2.93331168764104	3.02828119352363	0.0885160509370734	ENSG00000087095	NLK	51701	1
MSTRG.38876	-0.526911892658193	0.265474786536649	3.02761145260506	0.0885501912514702	MSTRG.38876	NA	NA	1
MSTRG.9171|ENSG00000033030	0.158135864567545	4.61652761027445	3.0242211114447	0.0887232415665102	ENSG00000033030	ZCCHC8	55596	1
MSTRG.36492|ENSG00000279670	0.96782509118376	-1.12373193536218	3.02366294354229	0.0887517679333478	ENSG00000279670	RP11-70L8.5	NA	1
MSTRG.6218|ENSG00000171219	0.327435339641163	2.50149278724758	3.02305284527491	0.0887829600574548	ENSG00000171219	CDC42BPG	55561	1
MSTRG.26510	0.640126831868703	-0.141459089244008	3.02298436023649	0.0887864622164852	MSTRG.26510	NA	NA	1
ENSG00000143333	-0.922347315925766	-1.03343716258528	3.02295752275244	0.0887878346626073	ENSG00000143333	RGS16	6004	1
MSTRG.5528|ENSG00000181017	2.67805577947166	-1.78667422061997	3.02137659514025	0.0888687238771786	ENSG00000181017	OR56B2P	NA	1
MSTRG.28735	0.795615005597024	-1.10965616984385	3.0197449656895	0.0889522938040873	MSTRG.28735	NA	NA	1
MSTRG.30452|ENSG00000176049	0.558549658490705	1.63306243107634	3.01918631241527	0.088980927509961	ENSG00000176049	JAKMIP2	9832	1
MSTRG.7135|ENSG00000149403	2.53845869195195	-0.731316701175501	3.01796987816595	0.0890799324571422	ENSG00000149403	GRIK4	2900	1
MSTRG.28941|ENSG00000198498	0.362331535276998	1.97628666346841	3.01589205718496	0.0891499841452632	ENSG00000198498	TMA16	55319	1
MSTRG.10297|ENSG00000179933	-0.15392012597749	4.89849417926597	3.01283969377111	0.0893069482678476	ENSG00000179933	C14orf119	55017	1
MSTRG.29083|ENSG00000063438|ENSG00000073578|ENSG00000249915|ENSG00000286001|ENSG00000286169	-0.11429977226435	6.75583556250848	3.01185940473525	0.0893574240866068	ENSG00000063438|ENSG00000073578|ENSG00000249915|ENSG00000286001|ENSG00000286169	NA	NA	1
MSTRG.7222|ENSG00000134909	0.399125815175989	1.74448570505022	3.0113868715145	0.0893817665875713	ENSG00000134909	ARHGAP32	9743	1
MSTRG.31299|ENSG00000237988	-1.5391311811147	-1.40710296041943	3.01085705632603	0.089409068794446	ENSG00000237988	OR2I1P	NA	1
MSTRG.10877	0.522770999321089	1.23534253158591	3.00997554273152	0.0894545152695984	MSTRG.10877	NA	NA	1
MSTRG.19383	-0.844788430158723	-1.15834016070392	3.00873634967452	0.0895184456769484	MSTRG.19383	NA	NA	1
MSTRG.35719|ENSG00000250569	0.726215182000032	-0.535532339527965	3.00828202351615	0.0895418973412771	ENSG00000250569	NTAN1P2	NA	1
MSTRG.22376|ENSG00000055044|ENSG00000212309|ENSG00000271852	0.351827942925128	4.31268755747722	3.00770388299879	0.0895717500745451	ENSG00000055044|ENSG00000212309|ENSG00000271852	NA	NA	1
MSTRG.20057|ENSG00000279794	-0.82753578719843	-1.16854736303485	3.006019004893	0.0896588136573248	ENSG00000279794	CTD-2621I17.3	NA	1
MSTRG.21235|ENSG00000042493	-0.332592912541948	6.41703825522943	3.00487375144431	0.0897180470420582	ENSG00000042493	CAPG	822	1
MSTRG.3222|ENSG00000076356	-0.463925878730881	2.42664076991735	3.00429226165827	0.0897481389147533	ENSG00000076356	PLXNA2	5362	1
MSTRG.6203|ENSG00000231680	-0.495422287835318	1.30739852918922	3.00427463146378	0.089749051447089	ENSG00000231680	AP003774.6	NA	1
MSTRG.28634|ENSG00000145390	0.599763792931713	2.82402758245349	3.0033693978786	0.0897959199711968	ENSG00000145390	USP53	54532	1
MSTRG.14772|ENSG00000260228	0.741429959645133	-0.256672015226071	3.00249869764296	0.0898410263968005	ENSG00000260228	RP11-483P21.2	102724163	1
MSTRG.31680|ENSG00000183826	-0.213610564416501	3.72621207342001	3.00222923494819	0.0898549909919919	ENSG00000183826	BTBD9	114781	1
MSTRG.30618	-0.550016833284025	1.51922083137772	2.99978714147538	0.0899816606171973	MSTRG.30618	NA	NA	1
MSTRG.22107	0.703417127617421	0.156257337038028	2.99874766960445	0.0900356379553994	MSTRG.22107	NA	NA	1
MSTRG.32462	0.639953905353742	-0.753145966086898	2.99781217674168	0.0900842469212473	MSTRG.32462	NA	NA	1
MSTRG.18997|ENSG00000105171	-0.142876489519279	3.82141905655671	2.99719256781144	0.0901164584874707	ENSG00000105171	POP4	10775	1
MSTRG.16803	-4.22705144711491	2.07006617023457	3.00227115149631	0.0901503745985138	MSTRG.16803	NA	NA	1
MSTRG.5051|ENSG00000203876	0.941649595711643	-0.541216757368675	2.994663093807	0.0902480920107878	ENSG00000203876	ADD3-AS1	NA	1
MSTRG.20755|ENSG00000095002	0.405236690458286	3.25098842667437	2.99221637404979	0.0903756240189127	ENSG00000095002	MSH2	4436	1
MSTRG.36470|ENSG00000273226	0.638128300322564	-0.0374710867754621	2.99070475667768	0.0904545159726648	ENSG00000273226	RP11-513M16.8	NA	1
MSTRG.7683|ENSG00000178878|ENSG00000213782	-0.165009921128777	5.40148599495113	2.99061645276594	0.0904591269764732	ENSG00000178878|ENSG00000213782	NA	NA	1
MSTRG.35566|ENSG00000147604	1.03037209672408	6.2767967948568	2.99459204986629	0.0905495049281882	ENSG00000147604	RPL7	6129	1
MSTRG.4918|ENSG00000107819	-0.166557986990751	4.84014151765415	2.98814016166315	0.0905885398689907	ENSG00000107819	SFXN3	81855	1
ENSG00000230832	0.79598616011527	-1.23541701524138	2.98791026714223	0.0906005648558406	ENSG00000230832	RP11-325P15.2	NA	1
MSTRG.20439	0.438688554178812	0.713761499350724	2.98709843263687	0.0906430434239175	MSTRG.20439	NA	NA	1
MSTRG.36496|ENSG00000147883	-0.761189447597025	0.63360707144263	2.98622256696298	0.0906888974016556	ENSG00000147883	CDKN2B	1030	1
MSTRG.38810	-0.531919686978651	-1.106247780868	2.98308058432043	0.0908536028701264	MSTRG.38810	NA	NA	1
MSTRG.26005|ENSG00000172053|ENSG00000284488	-0.15003861095417	6.57535698663926	2.98304447166082	0.0908554978750378	ENSG00000172053|ENSG00000284488	NA	NA	1
MSTRG.19477|ENSG00000213904	0.290873487975145	2.28331213421529	2.98296161581014	0.0908598458873957	ENSG00000213904	LIPE-AS1	101930071	1
MSTRG.23609|ENSG00000235621	0.576854385025118	1.27324620266173	2.97892294033968	0.0910720657970107	ENSG00000235621	LINC00494	284749	1
ENSG00000196391	1.24732188784385	-1.42217013462684	2.97865775086454	0.0910860201116073	ENSG00000196391	ZNF774	342132	1
MSTRG.15788	0.247518231035651	3.38949857088838	2.97776991810035	0.0911327554679508	MSTRG.15788	NA	NA	1
MSTRG.36446|ENSG00000164985	0.256770605235277	5.71258609930126	2.97253974846531	0.0914086168952582	ENSG00000164985	PSIP1	11168	1
MSTRG.32310	1.00419098548749	-1.12178635354884	2.97175630317264	0.0914500197038759	MSTRG.32310	NA	NA	1
MSTRG.36556	0.736638687646469	0.993661565212033	2.9705501600701	0.091513801975023	MSTRG.36556	NA	NA	1
MSTRG.37545|ENSG00000119392	-0.154116714025757	5.26385360432491	2.96985974450037	0.0915503344125813	ENSG00000119392	GLE1	2733	1
MSTRG.7371	1.10498597949338	-1.10169188986556	2.96927397459631	0.0915813424846769	MSTRG.7371	NA	NA	1
MSTRG.32627|ENSG00000111961	-0.595981892232807	1.4777900807156	2.96859116461541	0.0916175022956292	ENSG00000111961	SASH1	23328	1
MSTRG.17876	1.01715981524239	-0.323280149706648	2.96766262719258	0.0916667008739294	MSTRG.17876	NA	NA	1
MSTRG.30698|ENSG00000113734	-0.321569443458672	1.31650418699142	2.96409165402217	0.0918561852380901	ENSG00000113734	BNIP1	662	1
MSTRG.26357|ENSG00000242457	0.442274407085964	-0.211606267738792	2.96300188672554	0.0919140983446559	ENSG00000242457	RBBP4P2	NA	1
MSTRG.2857|ENSG00000228196	-0.490480695431521	0.0402541697183588	2.96196979570551	0.0919689841418147	ENSG00000228196	PTPN2P1	NA	1
MSTRG.31751|ENSG00000112640	-0.223046858667997	4.58820188528487	2.96195028191918	0.0919700222238014	ENSG00000112640	PPP2R5D	5528	1
MSTRG.8157	0.411949071274821	1.07200328630039	2.96036107230595	0.092054608120097	MSTRG.8157	NA	NA	1
ENSG00000279199	-0.934315393045592	-1.4414564358214	2.95993430799176	0.092077337568125	ENSG00000279199	RP11-749I16.3	NA	1
MSTRG.28730|ENSG00000164134	0.265983752562956	4.13537966943586	2.95968230913353	0.0920907619718792	ENSG00000164134	NAA15	80155	1
MSTRG.32860	0.449648206119187	0.34894171220899	2.95769854328178	0.0921965172205722	MSTRG.32860	NA	NA	1
MSTRG.33920	1.00286243288054	-1.21377881877293	2.95625169259126	0.092273735250687	MSTRG.33920	NA	NA	1
MSTRG.14683|ENSG00000196436	-0.736290831884897	1.72446638752942	2.95607692723674	0.0922830673403009	ENSG00000196436	NPIPB15	440348	1
MSTRG.6297|ENSG00000175573	-0.233674671066049	5.40741806399854	2.95542451657874	0.0923179140045197	ENSG00000175573	C11orf68	83638	1
ENSG00000147180	0.930862990200628	-0.284285852668134	2.95379324404508	0.0924051084155769	ENSG00000147180	ZNF711	7552	1
MSTRG.13371	-0.702891264918381	1.6300495261656	2.95296496888269	0.0924494165558787	MSTRG.13371	NA	NA	1
MSTRG.33705|ENSG00000285886	0.45960309880771	-0.0976033243788378	2.95262845275244	0.0924674251166867	ENSG00000285886	NA	NA	1
MSTRG.3725	1.08821704628162	-1.10817343878757	2.95154279211045	0.0925255507598698	MSTRG.3725	NA	NA	1
MSTRG.29127|ENSG00000037474	0.188388695357847	5.41845798104368	2.95036969709763	0.0925884036736736	ENSG00000037474	NSUN2	54888	1
MSTRG.30956|ENSG00000124570	-0.236797396701751	5.675010550293	2.94911302556094	0.0926557876623596	ENSG00000124570	SERPINB6	5269	1
MSTRG.16144|ENSG00000184451|ENSG00000267765	-0.579294408206198	0.931315404989636	2.94804699245094	0.0927129925678823	ENSG00000184451|ENSG00000267765	NA	NA	1
MSTRG.28280|ENSG00000169288	0.83134846639727	1.68404703449368	2.94800171198529	0.0927154232615636	ENSG00000169288	MRPL1	65008	1
MSTRG.24558|ENSG00000242876	0.747184036310471	-1.03015136028316	2.94390740064064	0.092935505215817	ENSG00000242876	RN7SL812P	NA	1
MSTRG.8094	-0.618295793314609	0.12187327359949	2.94234696305259	0.0930195378351516	MSTRG.8094	NA	NA	1
MSTRG.38684|ENSG00000094841	-0.316912580852804	2.08566075139108	2.9416783708769	0.0930555689265928	ENSG00000094841	UPRT	139596	1
MSTRG.31358|ENSG00000233892	-0.755377240099157	-0.860299039568919	2.93956709943123	0.093169450298827	ENSG00000233892	PAIP1P1	NA	1
MSTRG.32040|ENSG00000112773	-0.23862090703029	4.50944789223221	2.93853505635114	0.0932251753206453	ENSG00000112773	FAM46A	55603	1
MSTRG.3520|ENSG00000183780	0.777637841362135	-0.822798332229312	2.93695537144406	0.0933105426571687	ENSG00000183780	SLC35F3	148641	1
MSTRG.6253	-0.835731053864978	-1.10057301443123	2.93418951136549	0.0934602231847092	MSTRG.6253	NA	NA	1
MSTRG.21569|ENSG00000225496	-0.818383739744882	-1.3961484415611	2.93283989046304	0.0935333586900414	ENSG00000225496	AC104651.2	NA	1
MSTRG.18349	1.21697545796552	-1.59787443740326	2.93077957640308	0.093645130364928	MSTRG.18349	NA	NA	1
MSTRG.37294	-1.01470137130363	-1.04976957567441	2.93023061541331	0.0936749366974687	MSTRG.37294	NA	NA	1
MSTRG.29228	0.846219874249855	-1.23190608715277	2.92992459762269	0.0936915568335269	MSTRG.29228	NA	NA	1
MSTRG.27055|ENSG00000240489	0.244812476148314	1.6726909196049	2.92982093491323	0.0936971876109511	ENSG00000240489	SETP14	NA	1
MSTRG.21764|ENSG00000232742	-0.435196784877373	-0.165346869603546	2.92979139684368	0.0936987921368851	ENSG00000232742	RHOQP2	NA	1
MSTRG.9969|ENSG00000139746	0.222692332431784	5.45821183533421	2.9295167204588	0.093713714202861	ENSG00000139746	RBM26	64062	1
MSTRG.20268|ENSG00000172059	-0.289304613242599	3.35848571468131	2.92919669838178	0.093731103083816	ENSG00000172059	KLF11	8462	1
MSTRG.25230|ENSG00000100227	-0.175872423689633	6.43833800989297	2.92744327144171	0.0938264425029466	ENSG00000100227	POLDIP3	84271	1
MSTRG.5146|ENSG00000198873	-0.167867297500849	4.58844721647488	2.92655282434521	0.0938749006402625	ENSG00000198873	GRK5	2869	1
MSTRG.7716|ENSG00000151490	0.395125669320945	1.74432848749706	2.92511219246685	0.0939533593630789	ENSG00000151490	PTPRO	5800	1
MSTRG.30905|ENSG00000112699	-0.252331808846173	2.71577136099429	2.92176900504323	0.0941357176752543	ENSG00000112699	GMDS	2762	1
MSTRG.8478	-0.277650045474255	1.45999263294872	2.92175150807629	0.0941366731140956	MSTRG.8478	NA	NA	1
MSTRG.25006|ENSG00000128340	-0.280326214607366	9.20338545175778	2.92065258869988	0.0941967025003355	ENSG00000128340	RAC2	5880	1
MSTRG.4952	0.398766891533851	2.71246885828371	2.91907670499198	0.0942828615087475	MSTRG.4952	NA	NA	1
MSTRG.8212|ENSG00000257790	-0.292467959973826	0.957374021409992	2.91847970371583	0.0943155247467641	ENSG00000257790	EIF4A1P4	NA	1
MSTRG.4720|ENSG00000107789	-0.284404024038391	2.08826325848099	2.91659884403133	0.0944185138006514	ENSG00000107789	MINPP1	9562	1
MSTRG.5711|ENSG00000134333	-0.162305680409081	6.52250276368283	2.91403697871959	0.0945589955281818	ENSG00000134333	LDHA	3939	1
MSTRG.565|ENSG00000197880	0.646779295031322	3.05767332379982	2.91421866155581	0.0945759334552096	ENSG00000197880	MDS2	NA	1
MSTRG.21344|ENSG00000211599	-2.02921901527112	-1.83930008621798	2.91245934960563	0.094645622768882	ENSG00000211599	IGKV5-2	NA	1
MSTRG.26430|ENSG00000271856	0.440411081226886	3.41390017548664	2.91183381692422	0.0946799953009054	ENSG00000271856	LINC01215	101929623	1
MSTRG.29420|ENSG00000112992	-0.234116378754021	4.37793515403995	2.91132071100196	0.094708200540519	ENSG00000112992	NNT	23530	1
MSTRG.25745|ENSG00000093167	-0.191472211594035	4.71369961853718	2.91045176204985	0.0947559878704449	ENSG00000093167	LRRFIP2	9209	1
MSTRG.5302|ENSG00000254910	-0.468539656803009	0.333263426668937	2.90889082431988	0.0948418987682328	ENSG00000254910	RP11-326C3.7	NA	1
MSTRG.18834|ENSG00000005007	-0.247997971182895	7.28524957507306	2.90501452166006	0.0950556215152235	ENSG00000005007	UPF1	5976	1
MSTRG.26836|ENSG00000154917	-0.790141163771966	0.468114661333535	2.9033821087309	0.0951457876829229	ENSG00000154917	RAB6B	51560	1
MSTRG.7953|ENSG00000139168|ENSG00000278520	0.261016170400359	3.01085930555259	2.90058693184624	0.0953004022884831	ENSG00000139168|ENSG00000278520	NA	NA	1
MSTRG.16360|ENSG00000214401	-0.914854844162921	0.886940692701148	2.90017528351877	0.0953231963728282	ENSG00000214401	KANSL1-AS1	107984142	1
MSTRG.30498|ENSG00000256235	-0.325019846188923	3.12094551919198	2.89725075311064	0.0954853120732151	ENSG00000256235	SMIM3	85027	1
MSTRG.13028	1.1260112590796	-1.56640476041986	2.89466486904102	0.0956289137532003	MSTRG.13028	NA	NA	1
MSTRG.12294	0.478855624233686	2.1712073709308	2.89194414766209	0.0957802654892301	MSTRG.12294	NA	NA	1
MSTRG.19622|ENSG00000243560	0.638853265832361	-0.688523017227213	2.89094611874803	0.0958358526021565	ENSG00000243560	RN7SL364P	NA	1
MSTRG.32121	0.969902552412775	-0.905555756447983	2.8905983179013	0.0958552325511506	MSTRG.32121	NA	NA	1
MSTRG.2369	0.86560028084811	-1.15916909963948	2.89016709008478	0.0958792672858768	MSTRG.2369	NA	NA	1
MSTRG.10710|ENSG00000100612	-0.25758745633546	6.36476241951736	2.88819609157001	0.0959892083362232	ENSG00000100612	DHRS7	51635	1
MSTRG.18737|ENSG00000072954	-0.375718226988909	1.81597523485271	2.88788389100368	0.0960066356868127	ENSG00000072954	TMEM38A	79041	1
MSTRG.38642	0.405006370908726	2.12721333106967	2.88770415767474	0.0960166701961394	MSTRG.38642	NA	NA	1
MSTRG.9718	0.739051336218677	0.4900718169116	2.88440216131696	0.0962012306195923	MSTRG.9718	NA	NA	1
MSTRG.13159|ENSG00000130731	0.281361382048418	4.18710795737313	2.88325419586183	0.096265487953274	ENSG00000130731	METTL26	84326	1
MSTRG.39269	0.727982838750313	-0.800538585557797	3.5359351231715	0.0963482125001803	MSTRG.39269	NA	NA	1
MSTRG.26975	-0.452965769795075	-0.418691327678059	2.88107841359495	0.0963874097850423	MSTRG.26975	NA	NA	1
MSTRG.34738|ENSG00000273344	0.331920824549078	2.4243097379589	2.8765264428442	0.0966430455290397	ENSG00000273344	PAXIP1-AS1	202781	1
MSTRG.29927|ENSG00000133302	0.368122126674456	2.90761788202598	2.87606920872506	0.0966687656216	ENSG00000133302	SLF1	84250	1
MSTRG.32130|ENSG00000083099	0.411414572675447	3.10842393117089	2.87597275927338	0.0966741920286179	ENSG00000083099	LYRM2	57226	1
MSTRG.23909|ENSG00000278996	-0.376501036887519	1.32323130058364	2.87552881880142	0.0966991732785276	ENSG00000278996	CH507-513H4.1	NA	1
MSTRG.5363|ENSG00000177542	-0.230607459976597	3.90678642974434	2.87487088167662	0.0967362098234978	ENSG00000177542	SLC25A22	79751	1
MSTRG.25639|ENSG00000271943	0.290124923515294	1.37108982631507	2.87327738660636	0.0968259768658388	ENSG00000271943	RP11-222K16.1	NA	1
MSTRG.8861|ENSG00000139372	0.193493592103811	3.7518938994808	2.87098268203925	0.0969554101278915	ENSG00000139372	TDG	6996	1
MSTRG.32342|ENSG00000217241	0.40254543592717	1.00256999742987	2.86854782344039	0.0970929617021807	ENSG00000217241	CBX3P9	NA	1
MSTRG.592|ENSG00000286061	0.787896308392414	0.627765285345008	2.86824660784133	0.0971099934203879	ENSG00000286061	NA	NA	1
MSTRG.33180|ENSG00000232553	-0.44591967099981	1.14465408471534	2.86795356396442	0.0971265663086756	ENSG00000232553	CLK2P1	NA	1
MSTRG.27478	0.506356417978752	0.739902326293843	2.86780964692881	0.0971347065995881	MSTRG.27478	NA	NA	1
MSTRG.37101	0.448493583256661	1.05755741944932	2.86722469782401	0.0971678006183758	MSTRG.37101	NA	NA	1
MSTRG.37328|ENSG00000148218	-0.144988091655902	4.73575323578824	2.86003701078139	0.0975754879479713	ENSG00000148218	ALAD	210	1
MSTRG.10668|ENSG00000126777|ENSG00000200742	0.325300826990442	5.58599846782032	2.85980285723461	0.0975888015324989	ENSG00000126777|ENSG00000200742	NA	NA	1
MSTRG.31761	0.463641836779211	2.18673255028688	2.85919886832732	0.0976231527852992	MSTRG.31761	NA	NA	1
MSTRG.22914|ENSG00000280119	0.776241366958163	-0.479140399652951	2.85868899488345	0.0976521619108693	ENSG00000280119	AC093642.1	NA	1
MSTRG.15647|ENSG00000109079	-0.168658763060801	3.74732698763994	2.85767545023065	0.0977098561045657	ENSG00000109079	TNFAIP1	7126	1
MSTRG.8460|ENSG00000123297|ENSG00000123427|ENSG00000257921	-0.178776201765791	3.44713817123795	2.85593800952422	0.0978088460489614	ENSG00000123297|ENSG00000123427|ENSG00000257921	NA	NA	1
MSTRG.30747|ENSG00000146066	-0.217944373041465	5.41468051055757	2.85461314643858	0.0978844054205213	ENSG00000146066	HIGD2A	192286	1
MSTRG.6430|ENSG00000110090	-0.372278667454631	5.66020078297798	2.85346370483174	0.0979500134197347	ENSG00000110090	CPT1A	1374	1
MSTRG.20633|ENSG00000152133	0.399799198706747	3.16334323782848	2.85321419386218	0.0979642615822707	ENSG00000152133	GPATCH11	253635	1
MSTRG.28990|ENSG00000245213	0.607710214487475	-0.468551158933341	2.8514180350657	0.0980668989502415	ENSG00000245213	RP11-10K16.1	101930370	1
MSTRG.4813|ENSG00000119969|ENSG00000244332	0.449321206929435	1.48568859502264	2.84976392466123	0.0981615263795632	ENSG00000119969|ENSG00000244332	NA	NA	1
MSTRG.26601|ENSG00000082701	-0.362975503168066	5.23287706532584	2.84932592718874	0.0981866003072267	ENSG00000082701	GSK3B	2932	1
MSTRG.31763|ENSG00000146223	0.174989294871968	5.39118566819697	2.84620637634101	0.098365393154776	ENSG00000146223	RPL7L1	285855	1
MSTRG.26367|ENSG00000154165	-0.710500607803741	2.37184820520506	2.84531433679074	0.0984410279054551	ENSG00000154165	GPR15	2838	1
MSTRG.37930|ENSG00000210194	0.533300993243021	0.951056802606417	2.84344052740002	0.0985242207072913	ENSG00000210194	MT-TE	NA	1
MSTRG.10733	-1.25703081007201	-1.78882951569359	2.84151381856331	0.0986350317015232	MSTRG.10733	NA	NA	1
MSTRG.34484|ENSG00000226660|ENSG00000242736	0.500656112836125	1.33089353501206	2.83912588332295	0.0987725640874606	ENSG00000226660|ENSG00000242736	NA	NA	1
MSTRG.24979|ENSG00000237668	1.40280513834455	-1.04789381647108	2.83679963510908	0.0989067513553337	ENSG00000237668	RPS15AP38	NA	1
MSTRG.20654|ENSG00000115904	0.188603042474608	5.41183713548909	2.83663321961593	0.0989163587315699	ENSG00000115904	SOS1	6654	1
MSTRG.30475|ENSG00000155846	0.372453140903491	2.55315801240722	2.83539603661699	0.0989878158316917	ENSG00000155846	PPARGC1B	133522	1
MSTRG.4475|ENSG00000180817	0.317283365471377	3.9140522477885	2.83292536838451	0.0991306905384636	ENSG00000180817	PPA1	5464	1
MSTRG.6383	0.92035650922705	-1.12035785566566	2.83242030511436	0.0991599261127344	MSTRG.6383	NA	NA	1
MSTRG.38240|ENSG00000238222	-0.990986293637341	-0.513923611713472	2.8308246837851	0.0992523524504526	ENSG00000238222	MKRN4P	NA	1
MSTRG.6047|ENSG00000183134|ENSG00000255959|ENSG00000256813	-1.40925320824313	2.67351198950692	2.83450624483294	0.0993397874140413	ENSG00000183134|ENSG00000255959|ENSG00000256813	NA	NA	1
MSTRG.23081|ENSG00000125863|ENSG00000285508|ENSG00000285723	0.332041061651067	3.32740550012074	2.82760424059005	0.0994391923619733	ENSG00000125863|ENSG00000285508|ENSG00000285723	NA	NA	1
MSTRG.4517|ENSG00000107736|ENSG00000274824	-0.302264453381105	5.63688766783245	2.82741039111426	0.0994504515332267	ENSG00000107736|ENSG00000274824	NA	NA	1
MSTRG.31460|ENSG00000204390|ENSG00000204392	-0.177401736134596	3.9200344286044	2.82332490759904	0.0996880792116453	ENSG00000204390|ENSG00000204392	NA	NA	1
MSTRG.5784|ENSG00000135378	-0.458588056670631	4.89809569605086	2.82205096220058	0.0997971779409297	ENSG00000135378	PRRG4	79056	1
MSTRG.12347|ENSG00000140307	-0.162141060921501	4.08143161737538	2.81994723209754	0.0998850212562023	ENSG00000140307	GTF2A2	2958	1
MSTRG.313|ENSG00000116688	-0.372029743680239	6.05980843647598	2.81849399433734	0.0999698900469968	ENSG00000116688	MFN2	9927	1
MSTRG.8887	1.27418847219315	-1.03984637707986	2.81621573702657	0.100103103454837	MSTRG.8887	NA	NA	1
ENSG00000152527	1.70847937035688	-1.06480583740902	2.81481327492848	0.100185207189229	ENSG00000152527	PLEKHH2	130271	1
MSTRG.3179|ENSG00000170382	2.1971427132205	0.214788417923156	2.81733663997861	0.100188172329993	ENSG00000170382	LRRN2	10446	1
MSTRG.16964	0.49561962861941	0.752241774529067	2.8125264485708	0.100319246742614	MSTRG.16964	NA	NA	1
MSTRG.32163|ENSG00000085377	-0.191416386420567	4.47670214945189	2.80852894484421	0.100554041480747	ENSG00000085377	PREP	5550	1
MSTRG.4016|ENSG00000231976|ENSG00000233261	-0.515653010187518	0.486991773678327	2.80850117647032	0.100555674631088	ENSG00000231976|ENSG00000233261	NA	NA	1
MSTRG.20852	-0.754331167123367	-0.881761376213848	2.80816988576964	0.100575161245168	MSTRG.20852	NA	NA	1
MSTRG.32400	0.722311688960509	0.521424066532165	2.80651507500864	0.100672561466557	MSTRG.32400	NA	NA	1
MSTRG.5575|ENSG00000166471	0.334731569135157	3.62580237542387	2.80635426103925	0.100682032457282	ENSG00000166471	TMEM41B	440026	1
MSTRG.33985|ENSG00000106290|ENSG00000242798	-0.191756576823206	4.91756920838475	2.80458834390788	0.100786100643937	ENSG00000106290|ENSG00000242798	NA	NA	1
MSTRG.37929|ENSG00000198695	0.434084868853816	4.82476315829257	2.80490610673294	0.100791855098942	ENSG00000198695	MT-ND6	4541	1
MSTRG.23604|ENSG00000062598	-0.187136724513189	5.57832428211913	2.80331829072654	0.100861021807883	ENSG00000062598	ELMO2	63916	1
MSTRG.21459	0.57099435262961	1.25054620353457	2.80318455314327	0.100868914718917	MSTRG.21459	NA	NA	1
MSTRG.27022|ENSG00000144893|ENSG00000199994	0.830603650333134	-0.620663608309444	2.8030501956882	0.100876844914921	ENSG00000144893|ENSG00000199994	NA	NA	1
MSTRG.29418|ENSG00000249286|ENSG00000279557	-0.603174259592371	-0.060912086017787	2.80243653748755	0.100913073876451	ENSG00000249286|ENSG00000279557	NA	NA	1
MSTRG.23346|ENSG00000125970	-0.234324344948133	7.07322133019455	2.80192123984911	0.100943507192589	ENSG00000125970	RALY	22913	1
MSTRG.16658|ENSG00000108375|ENSG00000213246|ENSG00000285897	-0.437157242959757	5.30164973457078	2.80086711318602	0.101040700994728	ENSG00000108375|ENSG00000213246|ENSG00000285897	NA	NA	1
ENSG00000135116	-0.837626552463062	0.0369937214898396	2.7974000066751	0.101210974122199	ENSG00000135116	HRK	8739	1
MSTRG.20096|ENSG00000198440|ENSG00000267454	0.423731438818319	1.27540833515262	2.79601218376524	0.10129323517431	ENSG00000198440|ENSG00000267454	NA	NA	1
MSTRG.17416|ENSG00000082397	-0.395745916890983	3.94561624775533	2.79562801289869	0.101316019633591	ENSG00000082397	EPB41L3	23136	1
MSTRG.957	0.636150158424511	0.204465744291335	2.79491876576523	0.101358098952622	MSTRG.957	NA	NA	1
MSTRG.29143|ENSG00000112977	-0.222295209799188	5.82508584222098	2.79413631521185	0.101404544272955	ENSG00000112977	DAP	1611	1
MSTRG.32067|ENSG00000135315	0.31414083585399	2.37084007589777	2.79396052785924	0.101414982100685	ENSG00000135315	CEP162	22832	1
MSTRG.35152|ENSG00000104290	0.484403896838561	0.87984648239382	2.79378603226147	0.101425344425905	ENSG00000104290	FZD3	7976	1
MSTRG.19673|ENSG00000105443|ENSG00000105447|ENSG00000182324|ENSG00000268465	-0.133333207712964	6.113037200215	2.79346896879606	0.101444176122861	ENSG00000105443|ENSG00000105447|ENSG00000182324|ENSG00000268465	NA	NA	1
MSTRG.33492	-1.44121112820264	-1.11097574006916	2.7930407904411	0.10146961364872	MSTRG.33492	NA	NA	1
MSTRG.17878	0.835054371879611	0.846476078155146	2.792764850386	0.101486010705959	MSTRG.17878	NA	NA	1
MSTRG.16881	-0.618368606936769	1.34140841047874	2.79242753167609	0.101506059099303	MSTRG.16881	NA	NA	1
MSTRG.18740|ENSG00000269720	0.953514958863629	-0.855598417740843	2.79218177855186	0.101520668144765	ENSG00000269720	CTD-2521M24.13	105372343	1
MSTRG.38164|ENSG00000044446|ENSG00000266710	-0.159690035059994	5.66566698692846	2.79127205087184	0.10157476848378	ENSG00000044446|ENSG00000266710	NA	NA	1
MSTRG.23842|ENSG00000101193	-0.155079801604584	5.61476842697734	2.78969060763018	0.101668892326387	ENSG00000101193	GID8	54994	1
MSTRG.1192|ENSG00000117480|ENSG00000117481	0.233754391222795	4.69636673533693	2.78910083540631	0.101704019395289	ENSG00000117480|ENSG00000117481	NA	NA	1
MSTRG.35704	0.668723217768227	-0.134233362345578	2.78717035927924	0.101819095135622	MSTRG.35704	NA	NA	1
MSTRG.36725|ENSG00000213839	-0.36353779051536	0.467324332022075	2.78681971213152	0.10184001298623	ENSG00000213839	TMX2P1	NA	1
MSTRG.38717|ENSG00000226784	-0.276112613001199	2.85760680624465	2.78638542417028	0.101865927151172	ENSG00000226784	PGAM4	441531	1
ENSG00000219607	0.974337728746377	-0.860030498607297	2.78628665033165	0.101871822070753	ENSG00000219607	PPP1R3G	648791	1
MSTRG.22648|ENSG00000115661	-0.203384428194196	3.91495093461767	2.78441398639396	0.101983657361657	ENSG00000115661	STK16	8576	1
MSTRG.14689	0.856215767161067	-0.911683860600912	2.78305139138445	0.10206511847801	MSTRG.14689	NA	NA	1
MSTRG.29303|ENSG00000152582	0.712735241643108	1.53576724510016	2.78300567308662	0.102067852964905	ENSG00000152582	SPEF2	79925	1
MSTRG.13293|ENSG00000167977	-0.170633716254497	4.48677325547031	2.78071909228916	0.102204722682273	ENSG00000167977	KCTD5	54442	1
MSTRG.10629|ENSG00000100505	1.0038809965858	0.172816910127395	2.77996107691346	0.102250141532551	ENSG00000100505	TRIM9	114088	1
MSTRG.8794|ENSG00000280088	-0.270445926081623	2.89236415373369	2.77754602641326	0.102394998792761	ENSG00000280088	RP11-135F9.3	NA	1
MSTRG.7581	-2.32701263700641	-0.0114339396198461	2.77842941716243	0.102446120763356	MSTRG.7581	NA	NA	1
MSTRG.2437|ENSG00000160766|ENSG00000177628	-0.269704540548714	5.36894610952561	2.77525513499185	0.102532622994296	ENSG00000160766|ENSG00000177628	NA	NA	1
MSTRG.32419|ENSG00000093144	0.351324895182305	4.33541710798324	2.77381877032138	0.102619018418121	ENSG00000093144	ECHDC1	55862	1
MSTRG.36570|ENSG00000165006	-0.25773230518936	6.11528321936226	2.77195245854617	0.102731397388484	ENSG00000165006	UBAP1	51271	1
MSTRG.22223|ENSG00000077232|ENSG00000232430	0.277319798196318	4.7749564108095	2.77121748766495	0.102775691398355	ENSG00000077232|ENSG00000232430	NA	NA	1
MSTRG.30246|ENSG00000006837|ENSG00000113558|ENSG00000113575|ENSG00000272772|ENSG00000273345	-0.12035938626111	7.32954055276783	2.77121301013916	0.102775961308552	ENSG00000006837|ENSG00000113558|ENSG00000113575|ENSG00000272772|ENSG00000273345	NA	NA	1
MSTRG.38454|ENSG00000072506	-0.226411871805496	4.76138397351125	2.77058031655862	0.102814108824112	ENSG00000072506	HSD17B10	3028	1
MSTRG.4445|ENSG00000165732	0.177404368082059	5.74166756320255	2.77036444202853	0.102827128382999	ENSG00000165732	DDX21	9188	1
MSTRG.25894|ENSG00000163818	0.349414531998035	2.20205184245429	2.77034512790197	0.102828293323548	ENSG00000163818	LZTFL1	54585	1
MSTRG.31126|ENSG00000124795	0.359475634532643	5.63319283095833	2.76545085206491	0.103123974808741	ENSG00000124795	DEK	7913	1
MSTRG.140|ENSG00000116198	-0.173022291026221	4.22540215582468	2.76356512377428	0.103238154846687	ENSG00000116198	CEP104	9731	1
MSTRG.28039	0.848281721432886	-0.242863832659647	2.7630515057682	0.103269278932607	MSTRG.28039	NA	NA	1
ENSG00000232229	0.645495593975707	0.430501887141974	2.76152853425572	0.103361629872537	ENSG00000232229	LINC00865	643529	1
MSTRG.34815	5.07569269386898	-2.49209274262586	3.00803685844683	0.103390723273661	MSTRG.34815	NA	NA	1
MSTRG.2801|ENSG00000203739	0.327788185509394	2.68217259005951	2.75804991317423	0.103572918855233	ENSG00000203739	RP11-296O14.3	101928673	1
ENSG00000217060	0.516861982518062	-0.260526420711145	2.7574371521711	0.10361018804397	ENSG00000217060	RP11-30P6.1	NA	1
MSTRG.21556	0.330350031146942	0.664530423988957	2.75713245687452	0.103628725780732	MSTRG.21556	NA	NA	1
MSTRG.509|ENSG00000070831|ENSG00000142789|ENSG00000218510|ENSG00000219073|ENSG00000230068|ENSG00000285794|ENSG00000285959	-0.15578419585408	7.84153938558493	2.75681572006947	0.103648000097926	ENSG00000070831|ENSG00000142789|ENSG00000218510|ENSG00000219073|ENSG00000230068|ENSG00000285794|ENSG00000285959	NA	NA	1
MSTRG.25952	1.28768609931736	-1.30623632207159	2.75610318095631	0.103691374893824	MSTRG.25952	NA	NA	1
MSTRG.18785|ENSG00000105643	0.170992334505669	6.60557357226383	2.75582643610225	0.103708226868366	ENSG00000105643	ARRDC2	27106	1
MSTRG.24485|ENSG00000100075	-0.248915798399468	4.47430018207916	2.75464907251	0.103779955300361	ENSG00000100075	SLC25A1	6576	1
MSTRG.31677|ENSG00000146122	-0.850024178094322	1.95513395972624	2.75469509149668	0.103812125207946	ENSG00000146122	DAAM2	23500	1
MSTRG.10325|ENSG00000092295	0.750741563826632	0.820989815900396	2.75339405058459	0.103856476629488	ENSG00000092295	TGM1	7051	1
MSTRG.21199|ENSG00000176407	-0.133784593653337	5.0308481427092	2.75308485530549	0.103875338702792	ENSG00000176407	KCMF1	56888	1
ENSG00000260244	-0.583230358050086	-0.439733776407451	2.75295076751766	0.103883519764674	ENSG00000260244	RP11-588K22.2	NA	1
MSTRG.26708|ENSG00000073111	-0.369398476910344	2.7881670645915	2.75286928616797	0.103888491519807	ENSG00000073111	MCM2	4171	1
MSTRG.30995|ENSG00000112739	0.219253223593499	5.84101385124991	2.75285614925845	0.10388929312101	ENSG00000112739	PRPF4B	8899	1
MSTRG.1826|ENSG00000121957	-0.470987768206584	2.18987840196872	2.75277205155807	0.103894424844936	ENSG00000121957	GPSM2	29899	1
MSTRG.16168|ENSG00000213373	-0.668284540004256	1.2325824272506	2.75272188026796	0.10389748648253	ENSG00000213373	LINC00671	NA	1
MSTRG.24859|ENSG00000100296|ENSG00000184117	-0.167531252811091	6.092745722098	2.7520840277196	0.103936419491063	ENSG00000100296|ENSG00000184117	NA	NA	1
MSTRG.11886|ENSG00000198826	0.453004936386289	0.789668136930068	2.75045934022616	0.104035661058731	ENSG00000198826	ARHGAP11A	9824	1
MSTRG.14430	0.63385630940983	0.986806007493567	2.74922645100353	0.104111041683368	MSTRG.14430	NA	NA	1
MSTRG.27124|ENSG00000114209	0.778394031477741	2.94104017930707	2.74900032522014	0.104164365649376	ENSG00000114209	PDCD10	11235	1
MSTRG.24792	0.619444113342625	0.290331222654027	2.74769772533412	0.104204595902992	MSTRG.24792	NA	NA	1
MSTRG.19795|ENSG00000268520	-0.742767757657429	-1.05567914729128	2.74584044676142	0.104318384599862	ENSG00000268520	CTD-2616J11.10	NA	1
MSTRG.472|ENSG00000077549	-0.253032349811313	8.18454928363185	2.74577546509871	0.104322368331586	ENSG00000077549	CAPZB	832	1
MSTRG.12748|ENSG00000136425	0.58438776521536	-0.115123821813817	2.74542907705775	0.104343606716394	ENSG00000136425	CIB2	10518	1
MSTRG.23123	-0.569360499132578	0.598334979261071	2.7438721701781	0.104439127038378	MSTRG.23123	NA	NA	1
MSTRG.7096|ENSG00000196655|ENSG00000283704	-0.172884958645528	4.72945272329581	2.74241602416602	0.104528554872569	ENSG00000196655|ENSG00000283704	NA	NA	1
MSTRG.21763|ENSG00000217950	0.417142488630776	0.262848118458185	2.74092388103879	0.104620283237565	ENSG00000217950	NOC2LP2	NA	1
MSTRG.16559|ENSG00000141179	-0.309839311683352	4.3775883537862	2.73825828464134	0.104784375314438	ENSG00000141179	PCTP	58488	1
MSTRG.26028|ENSG00000164062	-0.173030903554922	5.80967040451981	2.73729856211198	0.104843526320838	ENSG00000164062	APEH	327	1
ENSG00000181690	0.666875541807098	1.46643816537171	2.73702686162894	0.10486027901354	ENSG00000181690	PLAG1	5324	1
MSTRG.15396|ENSG00000187688|ENSG00000239203	-0.185259972969251	6.01999042555545	2.73680168596978	0.104874165340544	ENSG00000187688|ENSG00000239203	NA	NA	1
MSTRG.10285|ENSG00000092068	-0.694233884490122	1.01868539413189	2.73503636831659	0.104983102544939	ENSG00000092068	SLC7A8	23428	1
MSTRG.16726|ENSG00000224011	-0.46536936425545	0.0797720654895613	2.73372747662838	0.105063956445873	ENSG00000224011	AC111155.1	NA	1
MSTRG.17783|ENSG00000041353	0.535321206535455	1.63752915812449	2.73286753200061	0.105117115956802	ENSG00000041353	RAB27B	5874	1
MSTRG.31497|ENSG00000196126|ENSG00000198502|ENSG00000229391	-0.453551502059472	8.7098605194781	2.73162047068551	0.10519426004349	ENSG00000196126|ENSG00000198502|ENSG00000229391	NA	NA	1
MSTRG.11898|ENSG00000176454	-0.169538090801841	4.73439062464412	2.73070578069007	0.105250884108059	ENSG00000176454	LPCAT4	254531	1
MSTRG.37688|ENSG00000148248	-0.131191647843855	6.49663828322242	2.72962176698235	0.10531803482498	ENSG00000148248	SURF4	6836	1
MSTRG.6850|ENSG00000279696	0.493718505060651	1.01361850204974	2.7295751502476	0.105320923648976	ENSG00000279696	RP11-178H8.7	NA	1
MSTRG.29060|ENSG00000109536	0.187851937912434	3.51560215185088	2.72910864062582	0.10534983803566	ENSG00000109536	FRG1	2483	1
MSTRG.16450|ENSG00000136436	-0.192708747386568	6.37078865517331	2.72903819318487	0.105354205166358	ENSG00000136436	CALCOCO2	10241	1
MSTRG.17767|ENSG00000141644|ENSG00000172361	-0.123296232410054	5.86138533356735	2.72823100301126	0.105404258575697	ENSG00000141644|ENSG00000172361	NA	NA	1
MSTRG.26137|ENSG00000157445	-0.345644101432593	1.92476331481251	2.72704439327863	0.105477888414885	ENSG00000157445	CACNA2D3	55799	1
MSTRG.27843	0.497953630400281	0.798986102008734	2.72476493161976	0.105619493634969	MSTRG.27843	NA	NA	1
MSTRG.8584|ENSG00000180481	1.86508775161208	-1.51802471476699	2.72424958370317	0.105651537986575	ENSG00000180481	GLIPR1L2	144321	1
MSTRG.11829|ENSG00000259448	-0.296382022046113	2.58413932683915	2.72281587882805	0.105740743675376	ENSG00000259448	RP11-16E12.1	NA	1
MSTRG.9468|ENSG00000226525	1.08271170231827	1.14399035940731	2.72323039887421	0.105749959840546	ENSG00000226525	RPS7P10	NA	1
MSTRG.21416|ENSG00000230606	0.37776876399809	5.32834642221678	2.72211352113449	0.105784475742144	ENSG00000230606	AC159540.1	NA	1
ENSG00000248905	1.34760716744933	1.27222954097108	2.72306514147534	0.105811416015072	ENSG00000248905	FMN1	342184	1
MSTRG.5599|ENSG00000268403	0.470851131309915	0.53836041752479	2.72158769215346	0.105817229700585	ENSG00000268403	CTD-2371O3.3	644656	1
MSTRG.23448|ENSG00000118705	-0.165217957785399	6.2111677663999	2.7214720711762	0.105824433285485	ENSG00000118705	RPN2	6185	1
MSTRG.35207	0.622213514641596	-0.722468954792546	2.72145760003624	0.105825334926382	MSTRG.35207	NA	NA	1
MSTRG.31370|ENSG00000214894	-0.507845368279993	3.36361621906356	2.72140805514975	0.105834097021302	ENSG00000214894	LINC00243	401247	1
MSTRG.26069|ENSG00000114735	0.210878219243323	4.99106700532753	2.72081970648136	0.105865088248686	ENSG00000114735	HEMK1	51409	1
MSTRG.25697	0.594861538293364	-0.699746078795446	2.72071979189851	0.105871316423689	MSTRG.25697	NA	NA	1
MSTRG.37939	-2.82651988290517	-2.12411411544105	2.73823852173951	0.106006121570404	MSTRG.37939	NA	NA	1
MSTRG.1062	0.990005143368417	-0.616151961374173	2.71760209108033	0.106065866722362	MSTRG.1062	NA	NA	1
MSTRG.35771|ENSG00000164944	-0.17648190262651	4.88255122422882	2.71677913341239	0.106117288256839	ENSG00000164944	KIAA1429	25962	1
MSTRG.38087|ENSG00000233247	-0.429615509886548	0.0466876618376528	2.71642994441952	0.10613911544008	ENSG00000233247	GS1-257G1.1	NA	1
MSTRG.34539	0.615331907623199	-0.149889867731857	2.71466693296476	0.106249395753311	MSTRG.34539	NA	NA	1
MSTRG.31596|ENSG00000064999	-0.247826221137043	4.42454883557094	2.71445220057353	0.1062628366005	ENSG00000064999	ANKS1A	23294	1
MSTRG.33755|ENSG00000146701	-0.191904633857867	5.77393486109718	2.71336719058948	0.106330780578243	ENSG00000146701	MDH2	4191	1
MSTRG.8215	0.693725905959591	0.924320724868736	2.71283819346474	0.106363924522367	MSTRG.8215	NA	NA	1
MSTRG.2511|ENSG00000227295	0.665869631248125	-0.67563582435671	2.71279103336482	0.106366879872921	ENSG00000227295	ELL2P1	NA	1
MSTRG.24482	0.230085145628255	2.97426782107301	2.71189706219367	0.106422919348801	MSTRG.24482	NA	NA	1
MSTRG.33282	-0.891660017880154	-1.0280347033201	2.70846367236713	0.106638455628744	MSTRG.33282	NA	NA	1
MSTRG.31339|ENSG00000227766	1.40398369115428	-0.665314777989291	2.70581919969037	0.106804803275805	ENSG00000227766	HCG4P5	NA	1
MSTRG.18751|ENSG00000130311	-0.168018232391029	4.70589313928693	2.70403933695319	0.106916928958132	ENSG00000130311	DDA1	79016	1
ENSG00000115112	-0.852667202868347	-0.023444447449557	2.70331691557404	0.106962477217476	ENSG00000115112	TFCP2L1	29842	1
MSTRG.18639|ENSG00000267474	0.360369953616519	1.41347233573916	2.70263893769748	0.107005243321334	ENSG00000267474	CTC-548K16.6	NA	1
MSTRG.1523|ENSG00000116754	0.255065378772504	6.8945496592398	2.70145197784074	0.107080162072331	ENSG00000116754	SRSF11	9295	1
MSTRG.2961|ENSG00000116698	-0.326283087255164	5.48420225608411	2.70095573468469	0.10711150164162	ENSG00000116698	SMG7	9887	1
MSTRG.23044	0.734039364261316	-1.07339417779353	2.70056290915065	0.10713631737397	MSTRG.23044	NA	NA	1
MSTRG.24509|ENSG00000100084|ENSG00000242259	-0.160389183072033	5.7362070848119	2.70019393490927	0.107159632291514	ENSG00000100084|ENSG00000242259	NA	NA	1
MSTRG.21575	0.802394556593134	-1.37601078595678	2.69982551180863	0.107182918115163	MSTRG.21575	NA	NA	1
MSTRG.26176|ENSG00000163938|ENSG00000212452|ENSG00000212493|ENSG00000222345|ENSG00000238862|ENSG00000252787|ENSG00000280904	0.390906165166126	3.77998667548506	2.69435284573409	0.107529488180937	ENSG00000163938|ENSG00000212452|ENSG00000212493|ENSG00000222345|ENSG00000238862|ENSG00000252787|ENSG00000280904	NA	NA	1
MSTRG.23671|ENSG00000124217	-0.206444660294502	2.63901438269593	2.69413715687816	0.107543173178296	ENSG00000124217	MOCS3	27304	1
MSTRG.20317|ENSG00000197872	-0.240141949916193	6.04514232180953	2.6940695071605	0.107547465814752	ENSG00000197872	FAM49A	81553	1
MSTRG.6316|ENSG00000255468	0.908280603463084	-0.569734518301199	2.69302433596292	0.107613810636855	ENSG00000255468	RP11-867G23.8	102724064	1
MSTRG.18179	0.731837763936073	-0.795868860766244	2.69203173345513	0.107676861447473	MSTRG.18179	NA	NA	1
MSTRG.8899|ENSG00000277715	-0.412067200291895	0.847337387002739	2.69177262560119	0.10769332704636	ENSG00000277715	RP11-651L5.3	NA	1
MSTRG.14814	0.895345062224687	-0.825041457159316	2.69035643943086	0.107783372226758	MSTRG.14814	NA	NA	1
MSTRG.26859|ENSG00000158186	-0.414960533921523	1.56606578213293	2.68823626874209	0.107918338207954	ENSG00000158186	MRAS	22808	1
MSTRG.23371|ENSG00000131069	-0.240104183247645	4.96468232526053	2.68785841637526	0.107942411654806	ENSG00000131069	ACSS2	55902	1
MSTRG.26927	0.48187683889817	1.36097428160086	2.68697952471474	0.107998430475743	MSTRG.26927	NA	NA	1
MSTRG.16665|ENSG00000267248	1.05916709805787	-1.0665486082637	2.68493901182881	0.108128615777611	ENSG00000267248	CTD-2319I12.4	NA	1
MSTRG.20157	-0.954944816283022	-1.08724340228571	2.68143980190429	0.10835228044108	MSTRG.20157	NA	NA	1
MSTRG.7564|ENSG00000214826	0.387881699727177	2.97842108303212	2.67974349176886	0.108460894858408	ENSG00000214826	DDX12P	NA	1
MSTRG.24355|ENSG00000184900	-0.154856530596984	4.79890375886565	2.67838329374496	0.108548077210506	ENSG00000184900	SUMO3	6612	1
MSTRG.8124|ENSG00000139644	-0.176758679505909	9.15082039241528	2.67638106240584	0.108676555428843	ENSG00000139644	TMBIM6	7009	1
MSTRG.32585	0.835056221874848	0.643913901319693	2.67383328449965	0.108840289258871	MSTRG.32585	NA	NA	1
MSTRG.25263|ENSG00000100304	-0.220867476927894	4.70687061328978	2.67362687391539	0.108853566544742	ENSG00000100304	TTLL12	23170	1
MSTRG.4485|ENSG00000198246|ENSG00000279406	-0.241148544700395	2.84019923666843	2.67348622536636	0.108862614763201	ENSG00000198246|ENSG00000279406	NA	NA	1
MSTRG.5571|ENSG00000166333	-0.302546082796227	6.12294227537878	2.67293171762034	0.108898295725025	ENSG00000166333	ILK	3611	1
MSTRG.14410|ENSG00000102890|ENSG00000205250	-0.155236247892009	6.04235792023211	2.67051576740005	0.109053909871239	ENSG00000102890|ENSG00000205250	NA	NA	1
MSTRG.19405|ENSG00000188493	-0.272391364013175	2.92164456319375	2.66843107132388	0.109188390171468	ENSG00000188493	C19orf54	284325	1
MSTRG.9881|ENSG00000188243	0.920672286615026	1.96343929525396	2.66851377208228	0.109218130471622	ENSG00000188243	COMMD6	170622	1
MSTRG.9592|ENSG00000133111	0.403019088736157	1.73327322935997	2.66792763342695	0.109220894293421	ENSG00000133111	RFXAP	5994	1
MSTRG.6046|ENSG00000156738	0.501127528648648	6.23158606463081	2.66735700327858	0.109292829835993	ENSG00000156738	MS4A1	931	1
MSTRG.32172	0.449145974407785	1.45734589486559	2.66594884300413	0.109348759876601	MSTRG.32172	NA	NA	1
MSTRG.14495	-0.64935392487939	-0.822617313922761	2.66381312125643	0.109486956533184	MSTRG.14495	NA	NA	1
MSTRG.36969	1.08469473088108	-1.48377557197632	2.6635955252434	0.109501047682662	MSTRG.36969	NA	NA	1
MSTRG.107|ENSG00000157933	-0.208043889498469	6.1380395503148	2.6634629072894	0.109509636805424	ENSG00000157933	SKI	6497	1
MSTRG.3138|ENSG00000174529	-0.294293492516142	1.8056340035139	2.66318932036243	0.10952735832594	ENSG00000174529	TMEM81	388730	1
MSTRG.18684|ENSG00000273218	-2.40506340682359	-1.46731927416261	2.66309587184294	0.109533412173986	ENSG00000273218	LLNLR-246C6.1	NA	1
MSTRG.6848|ENSG00000166004|ENSG00000254911|ENSG00000273885|ENSG00000275146	0.271522686448515	3.97352485516819	2.66267055181001	0.109560970350673	ENSG00000166004|ENSG00000254911|ENSG00000273885|ENSG00000275146	NA	NA	1
MSTRG.32930|ENSG00000178381	0.316883949559162	2.28113022705917	2.66213231484581	0.109595856135159	ENSG00000178381	ZFAND2A	90637	1
MSTRG.27591	1.19892145004179	-1.17108630350908	2.66130939050388	0.109649218262745	MSTRG.27591	NA	NA	1
MSTRG.33431	0.650146938946076	-0.109027576382849	2.66083325443544	0.109680106528595	MSTRG.33431	NA	NA	1
MSTRG.34788|ENSG00000146918	-0.490710982212282	2.38790507559118	2.6602062702593	0.109720795781791	ENSG00000146918	NCAPG2	54892	1
MSTRG.21552	0.323913115753044	0.669727004587528	2.65867908656256	0.109819976732306	MSTRG.21552	NA	NA	1
MSTRG.18871|ENSG00000105705	-0.150275736654646	5.10130801374335	2.65789094958062	0.109871201031964	ENSG00000105705	SUGP1	57794	1
MSTRG.7192|ENSG00000150433	0.2016705509511	3.21422600653499	2.65765504220433	0.109886538902255	ENSG00000150433	TMEM218	219854	1
MSTRG.8905	0.964999447321743	-0.536742012531332	2.65718679300629	0.109916990017183	MSTRG.8905	NA	NA	1
MSTRG.331|ENSG00000189337	-0.817471106997249	2.91359376644015	2.65774212312892	0.109978904083577	ENSG00000189337	KAZN	23254	1
MSTRG.3932|ENSG00000026025	-0.279884900469218	9.84924275618849	2.65562112057638	0.110018878126323	ENSG00000026025	VIM	7431	1
MSTRG.13838|ENSG00000205609|ENSG00000275429	-0.263010414065167	6.40673961615673	2.65495581097452	0.110062206416618	ENSG00000205609|ENSG00000275429	NA	NA	1
MSTRG.33698	0.490250407566686	-0.678021581585638	2.65401977751101	0.110123198374516	MSTRG.33698	NA	NA	1
MSTRG.38819	1.22651060842441	-1.68867888759592	2.65396375388237	0.110126850091012	MSTRG.38819	NA	NA	1
MSTRG.2650|ENSG00000162745	1.02442653883279	-0.585939250026673	2.65197303821179	0.110256697564674	ENSG00000162745	OLFML2B	25903	1
MSTRG.7819|ENSG00000123096	0.585433762929221	0.707302301688542	2.65106867410019	0.110315743461155	ENSG00000123096	SSPN	8082	1
ENSG00000123570	1.03154660135542	-1.02282440398158	2.65105218116887	0.110316820616992	ENSG00000123570	RAB9B	51209	1
MSTRG.818|ENSG00000116478	-0.127076754096417	6.73835918426603	2.64864160825905	0.110474383895524	ENSG00000116478	HDAC1	3065	1
MSTRG.28120	0.589406836337014	-0.453002030399949	2.64361501794521	0.110803761043167	MSTRG.28120	NA	NA	1
MSTRG.31315|ENSG00000204564	-0.188286014854631	3.20700933624357	2.64359291928315	0.110805211559325	ENSG00000204564	C6orf136	221545	1
MSTRG.10968	0.74009036429361	-1.26620067091638	2.64043466957341	0.111012735134812	MSTRG.10968	NA	NA	1
MSTRG.16981	0.80122945811146	-1.00858632575924	2.64023672344926	0.111025756542652	MSTRG.16981	NA	NA	1
MSTRG.26638	3.81323400886553	-1.5186451934161	2.66215929486189	0.111029105263502	MSTRG.26638	NA	NA	1
MSTRG.36416|ENSG00000175893	0.560395940207463	2.28788628312158	2.63885259359514	0.111116856638991	ENSG00000175893	ZDHHC21	340481	1
MSTRG.37872|ENSG00000277836	0.926323472981469	-0.9844596575497	2.63817349684494	0.111161584175726	ENSG00000277836	AC141272.1	NA	1
MSTRG.3365|ENSG00000272750	0.784354957213096	-0.495169602764246	2.63801570541996	0.111171979761464	ENSG00000272750	RP11-378J18.8	NA	1
MSTRG.23387|ENSG00000125991	-0.164651056799018	5.95623633775977	2.63700831613106	0.111238374415104	ENSG00000125991	ERGIC3	51614	1
MSTRG.36277|ENSG00000197363	0.304228316394447	2.93324819269839	2.63690638400219	0.111245095028634	ENSG00000197363	ZNF517	340385	1
MSTRG.18011|ENSG00000185198	-1.11669793247219	0.102478930226047	2.63734322562374	0.111247190469543	ENSG00000185198	PRSS57	400668	1
MSTRG.29094|ENSG00000066230|ENSG00000188242	0.425274016070591	2.77679874382973	2.63684606579813	0.11124907215997	ENSG00000066230|ENSG00000188242	NA	NA	1
MSTRG.22960|ENSG00000088833|ENSG00000196209	-0.290633168590597	7.91814871887468	2.63546416083912	0.111340233443526	ENSG00000088833|ENSG00000196209	NA	NA	1
MSTRG.34492|ENSG00000211745	-0.624062670262773	0.89259959974152	2.63546399431302	0.111340244434001	ENSG00000211745	TRBV4-2	NA	1
MSTRG.31376|ENSG00000196230	-0.204050282905665	7.16030692876585	2.63434439608142	0.111414164102849	ENSG00000196230	TUBB	203068	1
MSTRG.2362|ENSG00000189171|ENSG00000271853|ENSG00000272030	-0.294597365765739	1.56052025845964	2.63379765189808	0.111450282251543	ENSG00000189171|ENSG00000271853|ENSG00000272030	NA	NA	1
MSTRG.7707|ENSG00000111341|ENSG00000139055	0.292152349264597	2.57087075060534	2.63279156621453	0.111516779431968	ENSG00000111341|ENSG00000139055	NA	NA	1
MSTRG.16081	1.3517281241894	-0.884699759215979	2.6326039054128	0.111529187846666	MSTRG.16081	NA	NA	1
MSTRG.6644	0.314520368255853	2.00530197636674	2.63113532911871	0.111626346472804	MSTRG.6644	NA	NA	1
MSTRG.36616|ENSG00000230074	0.442340710351952	0.326936221250587	2.63002943730387	0.111699573913421	ENSG00000230074	RP11-195F19.9	NA	1
MSTRG.38490|ENSG00000102349	0.417760262676317	2.20096478094607	2.63002363444815	0.111699958297608	ENSG00000102349	KLF8	11279	1
MSTRG.11209	-1.81275035063573	-0.522653198902767	2.6298458248922	0.111746851516589	MSTRG.11209	NA	NA	1
MSTRG.15438|ENSG00000141030	-0.140270240537555	4.60929205490386	2.62919747437433	0.11175469890317	ENSG00000141030	COPS3	8533	1
MSTRG.31634|ENSG00000213500	-0.682802944620004	0.0503502159425466	2.62864106206678	0.111791583436202	ENSG00000213500	LAP3P2	NA	1
MSTRG.21397|ENSG00000114988	-0.191507458151547	3.05139442842826	2.62814458422679	0.111824506587921	ENSG00000114988	LMAN2L	81562	1
MSTRG.19225|ENSG00000188223|ENSG00000205155|ENSG00000267796	-0.237674521464462	5.64768358099684	2.62792900623021	0.111838805733907	ENSG00000188223|ENSG00000205155|ENSG00000267796	NA	NA	1
MSTRG.8955|ENSG00000076248	-0.244601258516624	3.14986335540385	2.62627316486942	0.111948705845071	ENSG00000076248	UNG	7374	1
MSTRG.30851	5.5815186122436	-1.38938726471532	2.68324920637846	0.11199780990276	MSTRG.30851	NA	NA	1
MSTRG.17806	0.432922350071657	1.43193273203002	2.62477453187643	0.112048277592504	MSTRG.17806	NA	NA	1
MSTRG.23856	0.449300738936598	1.32601740723586	2.62401788069064	0.112098589003733	MSTRG.23856	NA	NA	1
MSTRG.21208|ENSG00000034510	-0.198067228714392	8.97661467702995	2.62357704032549	0.112127913283191	ENSG00000034510	TMSB10	9168	1
MSTRG.25711|ENSG00000170275	-0.191272554112325	6.15022201946256	2.62302568667323	0.112164601063862	ENSG00000170275	CRTAP	10491	1
MSTRG.34795	0.979223896904195	-1.29590514563054	2.6199697084719	0.112368197167055	MSTRG.34795	NA	NA	1
MSTRG.16956|ENSG00000284690	-0.838709318564678	4.11250188104883	2.6233772844124	0.112408898278463	ENSG00000284690	NA	NA	1
MSTRG.39222	0.25051072948372	1.92400683416076	2.61933255254133	0.112410698785381	MSTRG.39222	NA	NA	1
MSTRG.29638	-1.52540875711948	-1.25260699391228	2.61716769926026	0.112555242262265	MSTRG.29638	NA	NA	1
MSTRG.3085|ENSG00000143862	-0.225945200142089	5.12152491973983	2.61591432088554	0.112639024656069	ENSG00000143862	ARL8A	127829	1
MSTRG.13182|ENSG00000196557	0.435178049144191	1.33748877744808	2.61532563531577	0.112678399944023	ENSG00000196557	CACNA1H	8912	1
MSTRG.32624|ENSG00000118496|ENSG00000146414	0.292363597443754	4.13381740069803	2.61510836867361	0.11269293616295	ENSG00000118496|ENSG00000146414	NA	NA	1
MSTRG.36174|ENSG00000184428	0.198390709097174	3.60797582127714	2.61215860095527	0.11289050127646	ENSG00000184428	TOP1MT	116447	1
MSTRG.28046|ENSG00000170448	-0.729635833509854	3.03428655228509	2.61234142352242	0.112968496345961	ENSG00000170448	NFXL1	152518	1
MSTRG.21457	0.587182186428728	0.0986407539409035	2.61016264909807	0.11302440638847	MSTRG.21457	NA	NA	1
MSTRG.19343|ENSG00000006712	-0.263723164397903	5.17096611926178	2.61008583217329	0.11302956351473	ENSG00000006712	PAF1	54623	1
MSTRG.21387	0.566860261877499	-0.852927839753843	2.60966043005019	0.11305812784951	MSTRG.21387	NA	NA	1
MSTRG.12176|ENSG00000104177|ENSG00000259235|ENSG00000259385|ENSG00000259488	-1.53964913680568	4.80592453867691	2.61400165902243	0.113069938903912	ENSG00000104177|ENSG00000259235|ENSG00000259385|ENSG00000259488	NA	NA	1
MSTRG.27539	0.366607422620017	3.6378804041467	2.60930724449691	0.113081849315078	MSTRG.27539	NA	NA	1
MSTRG.10375|ENSG00000259086	0.59899651355719	-0.779316180904024	2.60929158014225	0.113082901531706	ENSG00000259086	RP11-134E15.2	NA	1
MSTRG.30297	0.783470361118298	-0.70589168566294	2.60899360265232	0.113102919596369	MSTRG.30297	NA	NA	1
MSTRG.22875|ENSG00000168385	-0.171296460883688	6.69936866954191	2.60892548808366	0.113107496084141	ENSG00000168385	SEPT2	4735	1
MSTRG.12668|ENSG00000178718	-0.303413220758473	1.82146274833327	2.60888836170306	0.113109990623356	ENSG00000178718	RPP25	54913	1
MSTRG.6129|ENSG00000256690	0.447281762196101	0.708030578751715	2.60887029439453	0.113111204597048	ENSG00000256690	RP11-727F15.9	105369332	1
MSTRG.29093|ENSG00000180104	-0.14849943307551	6.46176144854079	2.60859629244214	0.113129617077064	ENSG00000180104	EXOC3	11336	1
MSTRG.37618|ENSG00000136827	-0.211774281483565	5.14297697459955	2.60758720538053	0.113197455443729	ENSG00000136827	TOR1A	1861	1
MSTRG.7637|ENSG00000111261	-0.451903545729688	5.01475251627333	2.60772627514367	0.113223234755719	ENSG00000111261	MANSC1	54682	1
MSTRG.26750	-0.75677475112051	-1.20665247474122	2.6063764557671	0.113278912096279	MSTRG.26750	NA	NA	1
MSTRG.3132|ENSG00000219133	0.528943869512156	2.6517203984497	2.60631376374257	0.11328313169577	ENSG00000219133	RP11-203F10.6	NA	1
MSTRG.33884|ENSG00000004766	0.317092020591529	3.1887051596667	2.60630282650761	0.113283867864346	ENSG00000004766	VPS50	55610	1
MSTRG.7347	0.523323305136442	-0.743952749780631	2.60612935292142	0.113295544833496	MSTRG.7347	NA	NA	1
ENSG00000259820	0.41533603018566	1.39640833414626	2.605159488606	0.113360854194392	ENSG00000259820	AC083843.1	NA	1
MSTRG.35492|ENSG00000272010	0.818304958822524	-1.00654480294356	2.60452030565296	0.113403919309856	ENSG00000272010	CTD-3025N20.3	NA	1
MSTRG.1834|ENSG00000143106	-0.129741623817019	5.57021043167386	2.60296893369269	0.113508520757552	ENSG00000143106	PSMA5	5686	1
MSTRG.20423|ENSG00000198399|ENSG00000251805	0.200170468436917	6.68061938799205	2.60245284262035	0.113543342570174	ENSG00000198399|ENSG00000251805	NA	NA	1
MSTRG.33024	-0.554116829001631	0.620630447361412	2.6023755390052	0.113548559462656	MSTRG.33024	NA	NA	1
MSTRG.4488|ENSG00000168209	-0.397382739474422	4.51629732728792	2.60191115233183	0.113579904681465	ENSG00000168209	DDIT4	54541	1
MSTRG.6724|ENSG00000247137	0.395633438540589	2.33958428646749	2.60022208315053	0.113693996628305	ENSG00000247137	RP11-727A23.5	NA	1
MSTRG.10640	1.79280090712043	-0.884993297061401	2.59901858647449	0.113793884339717	MSTRG.10640	NA	NA	1
MSTRG.36519|ENSG00000285103	1.77710843324378	-1.20705557639102	2.59834847188258	0.113820706334043	ENSG00000285103	NA	NA	1
MSTRG.25877|ENSG00000179152	0.315611848772368	2.44597308063645	2.59826432077457	0.113826401121941	ENSG00000179152	TCAIM	285343	1
MSTRG.30939|ENSG00000137267|ENSG00000216819	0.994730979363666	2.72853281913386	2.60048211750811	0.113828170671373	ENSG00000137267|ENSG00000216819	NA	NA	1
MSTRG.35986|ENSG00000172172	1.1705699244249	0.69121166544347	2.59639680434709	0.113988004812931	ENSG00000172172	MRPL13	28998	1
MSTRG.12828|ENSG00000237550	1.14406543183457	4.40718079980083	2.60033883136006	0.113989115119073	ENSG00000237550	RPL9P9	NA	1
MSTRG.34253|ENSG00000197157|ENSG00000279078	-0.226825610919777	6.31883277189475	2.59478924045195	0.114061854641424	ENSG00000197157|ENSG00000279078	NA	NA	1
MSTRG.23653|ENSG00000124208|ENSG00000240849|ENSG00000244687	-0.135138038363154	6.41175638808828	2.59474513296657	0.114064846694281	ENSG00000124208|ENSG00000240849|ENSG00000244687	NA	NA	1
MSTRG.32214|ENSG00000130348|ENSG00000216977	0.276818701964193	3.74771331295328	2.59386944089753	0.114124268174238	ENSG00000130348|ENSG00000216977	NA	NA	1
MSTRG.27876|ENSG00000181982	-0.33920178402368	2.9743230638351	2.59229925716388	0.114230903663746	ENSG00000181982	CCDC149	91050	1
MSTRG.19613|ENSG00000204850	1.37158063841466	-1.2064611472993	2.59104131417443	0.114316415785384	ENSG00000204850	CTB-158D10.3	NA	1
MSTRG.22746|ENSG00000183022	-0.486615333519479	-0.183253452828073	2.59089963354613	0.114326051475102	ENSG00000183022	TPM3P8	NA	1
MSTRG.25594|ENSG00000132967	0.383498092502614	3.60556941160541	2.58745151981015	0.114560842508383	ENSG00000132967	HMGB1P5	NA	1
MSTRG.22128|ENSG00000204311	0.733183360047331	-0.454012978974271	2.5865911981282	0.114619509512371	ENSG00000204311	DFNB59	494513	1
MSTRG.32411|ENSG00000217325	-0.280881237361176	2.26790451094702	2.58647467971181	0.114627457756573	ENSG00000217325	PRELID1P1	NA	1
MSTRG.7821|ENSG00000123104|ENSG00000256185|ENSG00000256234	0.210867564884322	4.15397558845389	2.58623441980667	0.114643848942556	ENSG00000123104|ENSG00000256185|ENSG00000256234	NA	NA	1
MSTRG.12814|ENSG00000172349	-0.133645046938539	8.38187919721182	2.58558670600411	0.114688051029357	ENSG00000172349	IL16	3603	1
MSTRG.13388|ENSG00000103343|ENSG00000103351|ENSG00000122390|ENSG00000262621|ENSG00000263212|ENSG00000285329	-0.160239116870299	6.09043094726011	2.58367649941081	0.114818522654791	ENSG00000103343|ENSG00000103351|ENSG00000122390|ENSG00000262621|ENSG00000263212|ENSG00000285329	NA	NA	1
MSTRG.21597|ENSG00000153093	-0.899706155956746	-1.30579943241378	2.58311602387768	0.114856836493818	ENSG00000153093	ACOXL	55289	1
MSTRG.7845|ENSG00000064763	-0.32949350993948	3.82111114607153	2.58188070537027	0.114941333646809	ENSG00000064763	FAR2	55711	1
MSTRG.12989|ENSG00000182511	-0.275598338144825	6.93733182427065	2.58158988663489	0.114961236253736	ENSG00000182511	FES	2242	1
MSTRG.4477|ENSG00000148730	-0.169730565298911	7.26663880443155	2.58134730903799	0.114977840406962	ENSG00000148730	EIF4EBP2	1979	1
MSTRG.26729|ENSG00000058262	-0.152830744582074	6.89677508949295	2.58079918498084	0.115015368908236	ENSG00000058262	SEC61A1	29927	1
MSTRG.8328|ENSG00000237493	-0.739882847805975	-1.12917401311564	2.58062551638937	0.115027262412071	ENSG00000237493	RP11-603J24.7	NA	1
MSTRG.8550|ENSG00000166226	0.275783153234543	4.70817232396358	2.57995725248106	0.115073040790524	ENSG00000166226	CCT2	10576	1
MSTRG.24063|ENSG00000156256	0.294675155973735	4.54029015227882	2.57963878616523	0.115094864122998	ENSG00000156256	USP16	10600	1
MSTRG.5728|ENSG00000109854	-0.21051667494454	4.92639398312113	2.57937757159786	0.115112767718037	ENSG00000109854	HTATIP2	10553	1
MSTRG.35293|ENSG00000147526	-0.188267640772322	6.59111577279892	2.57908785778663	0.11513262835227	ENSG00000147526	TACC1	6867	1
MSTRG.18258|ENSG00000105355|ENSG00000205784	0.177831230745627	7.62495825682418	2.57836833951087	0.115181970068107	ENSG00000105355|ENSG00000205784	NA	NA	1
MSTRG.16320|ENSG00000264070	-0.422476447475875	0.555343653776661	2.57835027857831	0.115183208924935	ENSG00000264070	DND1P1	NA	1
MSTRG.14738|ENSG00000260495	-0.472517391826949	-0.448140898941692	2.57797389419536	0.115209029778173	ENSG00000260495	RP11-55K13.1	NA	1
MSTRG.4526|ENSG00000213700	1.72192696183225	0.0335456808763926	2.57678197345283	0.115381152573682	ENSG00000213700	RPL17P50	NA	1
MSTRG.3141	0.501840931863444	0.88719641366655	2.57440380219052	0.115454274319778	MSTRG.3141	NA	NA	1
MSTRG.7443|ENSG00000089693	-0.285739924696124	6.71122199499855	2.5739117787155	0.115488120030296	ENSG00000089693	MLF2	8079	1
ENSG00000203914	0.711292367683274	-1.00368420170657	2.57114978969286	0.115678323735885	ENSG00000203914	HSP90B3P	NA	1
MSTRG.20217|ENSG00000171865|ENSG00000242282|ENSG00000255767	0.733253327705898	3.9347954450162	2.5731510035973	0.11567851559258	ENSG00000171865|ENSG00000242282|ENSG00000255767	NA	NA	1
MSTRG.29624|ENSG00000253366	0.332338283977872	4.45066939632407	2.57073353380885	0.115707020003704	ENSG00000253366	RP11-589F5.4	NA	1
MSTRG.9905|ENSG00000118939|ENSG00000136153|ENSG00000261553	0.260381709842275	3.23245272569707	2.57061720913449	0.115715040759998	ENSG00000118939|ENSG00000136153|ENSG00000261553	NA	NA	1
MSTRG.5833|ENSG00000179241	-0.354209400758847	1.16435328745807	2.56507175921695	0.11609814298226	ENSG00000179241	LDLRAD3	143458	1
MSTRG.9066|ENSG00000176834	-0.585749977688808	1.35325090726862	2.56400084497266	0.116172292341348	ENSG00000176834	VSIG10	54621	1
MSTRG.1076|ENSG00000227533	0.737993071732618	-0.127147728632028	2.5638670489392	0.116181560074637	ENSG00000227533	SLC2A1-AS1	440584	1
MSTRG.10698|ENSG00000032219	0.152405163622333	6.20148307248111	2.56342699805788	0.116212047291796	ENSG00000032219	ARID4A	5926	1
MSTRG.30770|ENSG00000169220	-0.220634855343677	7.52517303280057	2.56287770169721	0.116250115941504	ENSG00000169220	RGS14	10636	1
MSTRG.34333|ENSG00000237821	0.397262409165394	-0.0319590294307396	2.56154114611463	0.11634280444048	ENSG00000237821	AC083873.4	NA	1
MSTRG.8863|ENSG00000216285	-0.265047916655019	3.55976359457193	2.55866037393984	0.116542868808534	ENSG00000216285	RP11-490H24.5	NA	1
MSTRG.5040	-0.516660965160051	-0.43069681718028	2.55745022141377	0.116627028539546	MSTRG.5040	NA	NA	1
MSTRG.13807|ENSG00000090905	0.161790816779226	5.32690868272603	2.55197535812559	0.117008642495614	ENSG00000090905	TNRC6A	27327	1
MSTRG.9534|ENSG00000102755	-0.881902910442518	-0.140029023180086	2.55159849827375	0.117034963010978	ENSG00000102755	FLT1	2321	1
MSTRG.33982|ENSG00000228335	-0.561690936442805	-0.330543869234059	2.55036932797759	0.117120857188851	ENSG00000228335	AC073063.10	NA	1
MSTRG.3330|ENSG00000117791|ENSG00000136630|ENSG00000186205|ENSG00000286231	-0.433298794794328	6.06067808897426	2.54693002434391	0.117396742687146	ENSG00000117791|ENSG00000136630|ENSG00000186205|ENSG00000286231	NA	NA	1
MSTRG.6061|ENSG00000229859	1.79493730068825	-1.43200559989258	2.54476401990907	0.117513466761489	ENSG00000229859	PGA3	643834	1
MSTRG.7950	-1.83955281433114	-1.64750523168086	2.54441815422446	0.117537741127149	MSTRG.7950	NA	NA	1
MSTRG.35956|ENSG00000147679	0.266989666882741	3.61997198900444	2.54192444330614	0.117712929898845	ENSG00000147679	UTP23	84294	1
ENSG00000216809	1.68688980051403	-1.84711098613113	2.54107327943563	0.117772794177391	ENSG00000216809	RP11-57K17.1	NA	1
MSTRG.15474	-0.251260322817593	2.15205939048222	2.54004591544872	0.117845097234249	MSTRG.15474	NA	NA	1
MSTRG.36543	0.429468943402605	0.928106575871528	2.53992251797554	0.117853785012696	MSTRG.36543	NA	NA	1
MSTRG.27163|ENSG00000163584	1.24199981396569	0.918383026825382	2.54058659015988	0.117855260622857	ENSG00000163584	RPL22L1	200916	1
MSTRG.19399|ENSG00000268034	-0.274502504249966	1.83067250695838	2.53862548100245	0.117945146865021	ENSG00000268034	AC005795.1	NA	1
MSTRG.24398	0.807273995579987	2.53146388498773	2.5390385579188	0.117980248669716	MSTRG.24398	NA	NA	1
MSTRG.619|ENSG00000188672	-2.06585022130674	-1.90399855899269	2.55746235562553	0.118064139035933	ENSG00000188672	RHCE	6006	1
ENSG00000173626	1.30121744674991	-1.23176947171197	2.53645307634242	0.118098349570714	ENSG00000173626	TRAPPC3L	100128327	1
ENSG00000144668	-0.741847873349603	-0.883066441409083	2.53596395636746	0.118132874658225	ENSG00000144668	ITGA9	3680	1
MSTRG.2920|ENSG00000135823|ENSG00000232586|ENSG00000243155	-0.175163016863699	5.05365016584602	2.53595590373559	0.118133443158641	ENSG00000135823|ENSG00000232586|ENSG00000243155	NA	NA	1
MSTRG.7205|ENSG00000134910|ENSG00000149554	-0.197565643320879	5.15759750170392	2.53356594587726	0.11830230753983	ENSG00000134910|ENSG00000149554	NA	NA	1
MSTRG.19978|ENSG00000267838	0.451455232372256	0.924441906038016	2.53218891436526	0.118399727764531	ENSG00000267838	AC008746.12	NA	1
MSTRG.12590|ENSG00000212664	0.941575515028377	3.03841583306996	2.532104276588	0.11855737046491	ENSG00000212664	RP11-592N21.1	NA	1
MSTRG.38337	-0.451804302973845	-0.708255532717127	2.52995550001369	0.118557928689536	MSTRG.38337	NA	NA	1
MSTRG.2106|ENSG00000162825|ENSG00000272150	0.169531600891053	5.78296047345861	2.52879940266384	0.118639913978467	ENSG00000162825|ENSG00000272150	NA	NA	1
MSTRG.17079|ENSG00000070495|ENSG00000274051	-0.151057182512643	4.62914553809302	2.52868540800355	0.118648001474818	ENSG00000070495|ENSG00000274051	NA	NA	1
MSTRG.16057|ENSG00000073605|ENSG00000172057	0.237919118698787	6.86649695485552	2.52840442075807	0.11866793915793	ENSG00000073605|ENSG00000172057	NA	NA	1
MSTRG.26714|ENSG00000163902	-0.178877576648288	7.0980389200682	2.52753943393866	0.118729339005514	ENSG00000163902	RPN1	6184	1
MSTRG.17002	-1.01569864958877	-1.01829129447289	2.52739881387284	0.118739324142559	MSTRG.17002	NA	NA	1
MSTRG.12368|ENSG00000128923	0.34464975433785	3.90446827036051	2.52695283021724	0.11877099884634	ENSG00000128923	FAM63B	54629	1
MSTRG.25863|ENSG00000114857	0.213662214529318	7.03268860404435	2.52668801578651	0.118789811088012	ENSG00000114857	NKTR	4820	1
MSTRG.24903|ENSG00000100036	0.490259114595807	0.708054467166139	2.5239799301875	0.118982386910639	ENSG00000100036	SLC35E4	339665	1
MSTRG.21113|ENSG00000257800	1.04165393019952	-0.511020576160363	2.52309572710138	0.119045340950198	ENSG00000257800	FNBP1P1	NA	1
MSTRG.13596	0.584861158027405	-0.288221955966784	2.52154183081616	0.119156068309796	MSTRG.13596	NA	NA	1
MSTRG.12084|ENSG00000168781	0.24623109066725	2.94687789152019	2.52047578306775	0.119232100569041	ENSG00000168781	PPIP5K1	9677	1
MSTRG.35271|ENSG00000175324	0.333431603050107	2.60083198376181	2.51912805466239	0.119328301984528	ENSG00000175324	LSM1	27257	1
MSTRG.30026|ENSG00000214784	1.14780915258047	2.47858839740676	2.52052569876278	0.119387110693262	ENSG00000214784	AC010468.1	NA	1
ENSG00000171517	1.74521742653471	-1.79454933932264	2.51805297073669	0.119405105424733	ENSG00000171517	LPAR3	23566	1
MSTRG.10197|ENSG00000211784	1.60607299651167	-0.494607581910626	2.51817764114737	0.119431371520626	ENSG00000211784	TRAV10	NA	1
MSTRG.30300|ENSG00000120738	0.5771106818072	1.35147805696101	2.51615938923197	0.119540519115412	ENSG00000120738	EGR1	1958	1
MSTRG.23783	0.971959045046459	-0.940075570412983	2.51588671151648	0.119560033258514	MSTRG.23783	NA	NA	1
MSTRG.1713|ENSG00000137970	0.931169478571242	4.80026365413762	2.52008767571008	0.119563129524072	ENSG00000137970	RPL7P9	NA	1
MSTRG.801	0.721124665551937	0.269068826788725	2.51464424850002	0.119648995983687	MSTRG.801	NA	NA	1
MSTRG.29227|ENSG00000183666	0.309611803371393	2.59786589454725	2.5137005818106	0.119716614798384	ENSG00000183666	GUSBP1	728411	1
MSTRG.27595|ENSG00000249592	0.429118024227995	3.54357034677029	2.5115619113694	0.119870023571617	ENSG00000249592	RP11-440L14.1	100129917	1
MSTRG.5750|ENSG00000198168	0.513514949556859	3.06027381240452	2.51138578238562	0.119882667459885	ENSG00000198168	SVIP	258010	1
MSTRG.5543	0.577959966590906	-0.623310259106747	2.51081754053244	0.119923470594014	MSTRG.5543	NA	NA	1
MSTRG.24581|ENSG00000183246|ENSG00000222352	-0.342541426362894	0.835472945865074	2.51048915799178	0.119947057634281	ENSG00000183246|ENSG00000222352	NA	NA	1
MSTRG.29676|ENSG00000049860	-0.198090429665723	5.67810000381398	2.51041637841362	0.119952285958008	ENSG00000049860	HEXB	3074	1
MSTRG.7308	-1.03447870272018	-1.06212764764551	2.50776862921694	0.120142671393437	MSTRG.7308	NA	NA	1
MSTRG.10570	-0.657372233269538	-0.143303363866638	2.50523129532258	0.120325441190777	MSTRG.10570	NA	NA	1
MSTRG.16868	2.26544096707829	0.492690802855024	2.51651576789156	0.12034000431371	MSTRG.16868	NA	NA	1
MSTRG.20526|ENSG00000172954	0.372707046586896	2.63100010922948	2.50388524219925	0.120422529241628	ENSG00000172954	LCLAT1	253558	1
MSTRG.24511|ENSG00000185608	0.381704828006145	1.8251002396179	2.5029297724383	0.120491499594237	ENSG00000185608	MRPL40	64976	1
MSTRG.9434|ENSG00000198393	0.536252001250489	3.35148432369753	2.50076117424524	0.120665917815036	ENSG00000198393	ZNF26	7574	1
MSTRG.12178	-1.64536196292535	2.18308489730967	2.50454237724907	0.120678484908456	MSTRG.12178	NA	NA	1
MSTRG.11452|ENSG00000022976	0.216801598118748	4.17377508309013	2.49885513432947	0.120786133131449	ENSG00000022976	ZNF839	55778	1
MSTRG.37331	2.36480264804121	-1.64541632197616	2.49814691266463	0.120837427908804	MSTRG.37331	NA	NA	1
ENSG00000248827	-1.11500556728569	-1.58729081892665	2.49778212052525	0.120863858625645	ENSG00000248827	RP11-252I13.1	NA	1
MSTRG.30481|ENSG00000183111	1.19956595654603	-0.966304205810672	2.49366025219485	0.121162964500572	ENSG00000183111	ARHGEF37	389337	1
MSTRG.17357|ENSG00000272688	-0.444141202465556	0.189281062617877	2.49337009571086	0.12118405171524	ENSG00000272688	RP13-270P17.3	NA	1
MSTRG.30000|ENSG00000244245	0.394551679348939	2.43049789275042	2.49252235742919	0.121245685385677	ENSG00000244245	RP11-120B7.1	NA	1
MSTRG.39273|ENSG00000235001	-0.256388516052188	2.42970885227963	2.49233634353521	0.121259214065606	ENSG00000235001	EIF4A1P2	NA	1
MSTRG.31227|ENSG00000182952	0.215384597829756	5.68026701576205	2.48954564398291	0.121462387139735	ENSG00000182952	HMGN4	10473	1
MSTRG.6656|ENSG00000149269	-0.329322135064561	7.37014892558349	2.48880813713639	0.121516145273425	ENSG00000149269	PAK1	5058	1
MSTRG.8715|ENSG00000186076	-0.248975336586894	4.10955703902879	2.48840200889665	0.12154576026096	ENSG00000186076	RP11-887P2.3	NA	1
MSTRG.23729|ENSG00000241721	0.88035450064464	-1.07031736938114	2.48725902122878	0.12162915152272	ENSG00000241721	SUMO1P1	NA	1
MSTRG.10455|ENSG00000174373	0.377809083850171	3.09173361834262	2.48684758703207	0.121659185359175	ENSG00000174373	RALGAPA1	253959	1
MSTRG.20335	-0.662132342289378	0.997712392292142	2.48668922784159	0.121670747507587	MSTRG.20335	NA	NA	1
MSTRG.24556	0.702286297664256	-1.03774165694364	2.48604245759946	0.121717982645719	MSTRG.24556	NA	NA	1
MSTRG.13762|ENSG00000083093	0.284626032074401	2.09778789066786	2.48585690542028	0.121731537821704	ENSG00000083093	PALB2	79728	1
MSTRG.36719	0.228634519765225	4.05607958961718	2.48492053381649	0.121799969064364	MSTRG.36719	NA	NA	1
MSTRG.13074|ENSG00000168904	-0.196927256291849	2.89601956447913	2.48477310678686	0.121810747226548	ENSG00000168904	LRRC28	123355	1
MSTRG.24753|ENSG00000182351	1.16601665098453	-0.586070870175065	2.48440578855608	0.121837606035602	ENSG00000182351	CRIP1P4	NA	1
MSTRG.8265|ENSG00000012822	-0.16924464737604	6.81671206978329	2.48263492227666	0.121967189194547	ENSG00000012822	CALCOCO1	57658	1
MSTRG.32178|ENSG00000112237	0.477672407356736	3.03493366358562	2.48249315671276	0.121977569698775	ENSG00000112237	CCNC	892	1
MSTRG.38610	0.649257116113815	-0.66847394400726	2.48241934553443	0.121982974776661	MSTRG.38610	NA	NA	1
ENSG00000100336	-1.04123120511315	-0.247978738234848	2.48166645714379	0.122038123262865	ENSG00000100336	APOL4	80832	1
MSTRG.5483	0.430276238264393	-0.17523025938528	2.48159484951998	0.12204336994921	MSTRG.5483	NA	NA	1
MSTRG.14204|ENSG00000234337	-0.39980950221201	0.0781298655542361	2.48117299093395	0.122074284736593	ENSG00000234337	RP11-297L17.6	NA	1
MSTRG.22649|ENSG00000127824	-0.271645075533851	6.89426711907718	2.48032835355005	0.1221362086513	ENSG00000127824	TUBA4A	7277	1
MSTRG.5243|ENSG00000237489	-0.341487295756094	1.70342780433254	2.47885262493887	0.122244486701901	ENSG00000237489	LINC00959	NA	1
MSTRG.22172|ENSG00000163510	0.206413537628476	3.88506840567356	2.47714575034866	0.122369861415	ENSG00000163510	CWC22	57703	1
MSTRG.32743|ENSG00000215712	0.28104568253892	2.16454165789054	2.47709187032778	0.122373821445829	ENSG00000215712	TMEM242	729515	1
MSTRG.3665|ENSG00000225300	1.17098922249257	-1.22785035631724	2.47676157013718	0.122398100788052	ENSG00000225300	RP11-1086F11.1	NA	1
MSTRG.7219|ENSG00000182934	-0.176515682111011	6.66196023035174	2.47640239051901	0.122424509217826	ENSG00000182934	SRPRA	6734	1
MSTRG.12580	1.50735919934952	-0.995288946350627	2.47389969455669	0.122608699116685	MSTRG.12580	NA	NA	1
MSTRG.11128|ENSG00000100591	-0.159472173202714	5.31758594415506	2.47158411498071	0.122779400129073	ENSG00000100591	AHSA1	10598	1
MSTRG.38146	-1.56527439923391	-1.43901600614238	2.47101128677046	0.122821670072806	MSTRG.38146	NA	NA	1
MSTRG.26736|ENSG00000075785	-0.24607085433764	7.55564469763716	2.47096107962109	0.122825375734752	ENSG00000075785	RAB7A	7879	1
MSTRG.18405	0.985543415370542	-1.40479748833907	2.469856806802	0.122906911640872	MSTRG.18405	NA	NA	1
MSTRG.35337|ENSG00000168575	0.239726608991006	4.00131515044146	2.46885103666494	0.122981228295657	ENSG00000168575	SLC20A2	6575	1
MSTRG.8186|ENSG00000135503	-0.270970780712663	3.97471982270877	2.46879128106897	0.122985645271476	ENSG00000135503	ACVR1B	91	1
MSTRG.24573|ENSG00000099940	-0.172506208685087	4.80173473359693	2.46876780614382	0.122987380525573	ENSG00000099940	SNAP29	9342	1
MSTRG.12781	-0.843510040011095	1.69719258724479	2.46764937429692	0.123105268570781	MSTRG.12781	NA	NA	1
MSTRG.28603|ENSG00000250215	-0.38232361446929	0.872516321877626	2.46585866108025	0.123202639909259	ENSG00000250215	CIR1P2	NA	1
ENSG00000269069	1.05440275249293	-0.895909443627201	2.46501662315818	0.123265026085589	ENSG00000269069	CTC-471F3.5	NA	1
MSTRG.25909|ENSG00000163820	0.203373430372011	4.2695220194602	2.4640279712708	0.123338320943635	ENSG00000163820	FYCO1	79443	1
MSTRG.37281|ENSG00000148154|ENSG00000266315	0.31137296729199	3.91732945855356	2.46392069654724	0.123346276877786	ENSG00000148154|ENSG00000266315	NA	NA	1
MSTRG.9336	0.441938129134712	5.7551569300187	2.46420966985199	0.123360028393401	MSTRG.9336	NA	NA	1
MSTRG.7449|ENSG00000110811|ENSG00000250510	-0.351891137090166	4.16736702840563	2.45888659198472	0.12372028781012	ENSG00000110811|ENSG00000250510	NA	NA	1
MSTRG.18500|ENSG00000105520|ENSG00000183401	-0.275595505150621	6.98324385276523	2.45786813751061	0.123796112024667	ENSG00000105520|ENSG00000183401	NA	NA	1
MSTRG.33153	0.779466038164503	0.876683271739391	2.45741553731156	0.123829825297829	MSTRG.33153	NA	NA	1
MSTRG.35392|ENSG00000023287	0.286632440688209	5.45346074117456	2.45736024456649	0.123833944662605	ENSG00000023287	RB1CC1	9821	1
MSTRG.10985|ENSG00000205659	0.335490615116235	1.74014434769762	2.45700206845041	0.123860632939421	ENSG00000205659	LIN52	91750	1
MSTRG.32132|ENSG00000118412	0.379045863797723	4.23714295817833	2.4562856013961	0.123914037801365	ENSG00000118412	CASP8AP2	9994	1
MSTRG.26098|ENSG00000173366|ENSG00000239732|ENSG00000247596	-0.209291228866126	7.09354804786138	2.45504126306593	0.124006852386689	ENSG00000173366|ENSG00000239732|ENSG00000247596	NA	NA	1
MSTRG.21480|ENSG00000071082	0.961634866646722	5.20574946691736	2.45696849788139	0.124166521185402	ENSG00000071082	RPL31	6160	1
MSTRG.5263|ENSG00000068383	-0.197025342123831	4.28425048146715	2.45198992284724	0.124234787304253	ENSG00000068383	INPP5A	3632	1
MSTRG.21062|ENSG00000124370	0.612071792068995	1.28577826904391	2.45099396361221	0.124309289166561	ENSG00000124370	MCEE	84693	1
MSTRG.4571|ENSG00000165644	0.280192107323982	2.57149671160318	2.45062676267304	0.124336770214461	ENSG00000165644	COMTD1	118881	1
MSTRG.15341|ENSG00000125430	0.307837655531837	3.11944656059173	2.45016125144534	0.124371618728321	ENSG00000125430	HS3ST3B1	9953	1
MSTRG.39244|ENSG00000155962|ENSG00000224216	0.343822578865852	1.29590733998285	2.44937319754944	0.124430638510892	ENSG00000155962|ENSG00000224216	NA	NA	1
MSTRG.35816|ENSG00000245970	3.55730343152013	-0.873223081007815	2.45026726269274	0.124454067727038	ENSG00000245970	KB-1208A12.3	NA	1
MSTRG.2748|ENSG00000143158	-0.165232818154343	3.76016579353464	2.44892697833841	0.124464071457296	ENSG00000143158	MPC2	25874	1
MSTRG.20144|ENSG00000171574	-0.349820220902569	1.02894291709825	2.44835434455699	0.124506991074129	ENSG00000171574	ZNF584	201514	1
MSTRG.37276	-0.573985652227729	-0.517294904857884	2.44584771687285	0.124695065468414	MSTRG.37276	NA	NA	1
MSTRG.29498	0.560530446337346	-0.456996029366723	2.4454553451286	0.124724534883462	MSTRG.29498	NA	NA	1
MSTRG.8885	0.949329209577069	-0.185806529021184	2.44508000949154	0.124752732249397	MSTRG.8885	NA	NA	1
MSTRG.5371|ENSG00000177700	-0.232466432001878	4.15103488498776	2.44489443229572	0.124766676569227	ENSG00000177700	POLR2L	5441	1
MSTRG.121|ENSG00000158109	-0.20839952138243	6.06226035551774	2.44484787773303	0.124770174971432	ENSG00000158109	TPRG1L	127262	1
MSTRG.21815|ENSG00000121966	-0.23115081347476	7.67102809502856	2.44450521182695	0.124795928495597	ENSG00000121966	CXCR4	7852	1
MSTRG.731|ENSG00000117748	0.531666337456523	4.72124141299121	2.44512011603719	0.124836307609549	ENSG00000117748	RPA2	6118	1
MSTRG.501|ENSG00000173372	-0.678561526160662	2.27940267380382	2.44378983471946	0.124880670672361	ENSG00000173372	C1QA	712	1
MSTRG.18360|ENSG00000171105	-0.234221814147296	2.67569553573386	2.44296215706711	0.124911974323262	ENSG00000171105	INSR	3643	1
ENSG00000275898	1.15313382304699	-1.60061013024211	2.44103214433569	0.125057295392833	ENSG00000275898	RP11-497G19.7	NA	1
MSTRG.19644|ENSG00000268061	-0.602177100963857	-0.164701171891573	2.44078264574838	0.12507609561499	ENSG00000268061	NAPA-AS1	100505681	1
MSTRG.19439	-0.842036767055923	-1.38011437426478	2.43907800021409	0.125204630732682	MSTRG.19439	NA	NA	1
MSTRG.6293|ENSG00000172757	-0.259914913655059	9.28676667687465	2.43331251394158	0.125640487306291	ENSG00000172757	CFL1	1072	1
MSTRG.12488|ENSG00000166949	0.222573188741393	5.17282733151457	2.43279263992926	0.125679873854689	ENSG00000166949	SMAD3	4088	1
MSTRG.9672|ENSG00000120675	0.390436048900517	2.79136243316725	2.43278996365141	0.12568007665069	ENSG00000120675	DNAJC15	29103	1
MSTRG.9708|ENSG00000228886	-0.862463871430707	-0.776362730458685	2.43213055378297	0.125730055119021	ENSG00000228886	RP11-290D2.3	NA	1
MSTRG.28584|ENSG00000138660	0.521370525846387	2.40757146249734	2.43162859035408	0.12576811555715	ENSG00000138660	AP1AR	55435	1
MSTRG.8659|ENSG00000133639|ENSG00000257242	-0.186614670283445	8.15291849734544	2.42961102782089	0.12592122667613	ENSG00000133639|ENSG00000257242	NA	NA	1
MSTRG.18335|ENSG00000104976	-0.263047030830998	3.31494190421272	2.42917191580179	0.125954578809969	ENSG00000104976	SNAPC2	6618	1
MSTRG.37003|ENSG00000148090	-0.260662697508595	2.9216093204765	2.4289269583185	0.125973188608155	ENSG00000148090	AUH	549	1
MSTRG.9443|ENSG00000150991	-0.220988357281755	10.2493589885176	2.42654053663572	0.126154653708121	ENSG00000150991	UBC	7316	1
MSTRG.25660|ENSG00000144642|ENSG00000206559|ENSG00000283563	-0.702573891670432	-0.963209194651612	2.42599233285208	0.126196381788798	ENSG00000144642|ENSG00000206559|ENSG00000283563	NA	NA	1
MSTRG.31258|ENSG00000233822|ENSG00000276903	-0.48728121974595	0.200245599391379	2.42531695106932	0.126247812131785	ENSG00000233822|ENSG00000276903	NA	NA	1
MSTRG.34218|ENSG00000196937	0.396056226077557	2.77949630198902	2.42499804970092	0.126272104829167	ENSG00000196937	FAM3C	10447	1
MSTRG.28635|ENSG00000150961	-0.244270103619643	4.25546276442101	2.42364747133542	0.126375046175476	ENSG00000150961	SEC24D	9871	1
MSTRG.37881	-0.652382892682217	-0.596577716027277	2.42341207170857	0.126392998222429	MSTRG.37881	NA	NA	1
MSTRG.15369|ENSG00000221926|ENSG00000241322|ENSG00000251537	-0.256613881391502	1.94569971026529	2.42285635149648	0.126435390154841	ENSG00000221926|ENSG00000241322|ENSG00000251537	NA	NA	1
MSTRG.5391|ENSG00000130592|ENSG00000249086|ENSG00000284594	-0.361837515230653	9.73710406435561	2.42156570526622	0.126533907244096	ENSG00000130592|ENSG00000249086|ENSG00000284594	NA	NA	1
MSTRG.27952|ENSG00000249348	-0.797619160168453	-1.14994726657471	2.42082751818272	0.126590293797674	ENSG00000249348	UGDH-AS1	100885776	1
MSTRG.32077|ENSG00000188994	0.341003972371569	4.93850448054624	2.4203269396076	0.126628546971033	ENSG00000188994	ZNF292	23036	1
MSTRG.2314|ENSG00000197622	-0.164405386198942	9.40959019568082	2.41975952235719	0.12667192384083	ENSG00000197622	CDC42SE1	56882	1
MSTRG.23337|ENSG00000182584	0.364830884579594	0.865637774514267	2.41944205523292	0.126696200414361	ENSG00000182584	ACTL10	170487	1
MSTRG.30774|ENSG00000131187	-0.456398396083356	1.53561937606965	2.41823672340477	0.126788420198007	ENSG00000131187	F12	2161	1
MSTRG.8440|ENSG00000255642	0.606777244744738	1.03465776682423	2.41821376851425	0.126790177220315	ENSG00000255642	PABPC1P4	NA	1
MSTRG.5102	1.01992776004606	-1.38581375674341	2.41785987881617	0.126817268318349	MSTRG.5102	NA	NA	1
MSTRG.32381|ENSG00000111875	0.327798036445517	3.41161059231545	2.4166669023669	0.126908642408895	ENSG00000111875	ASF1A	25842	1
MSTRG.6757|ENSG00000137504	0.470626820822793	4.89125148418025	2.41650826802217	0.126955972270179	ENSG00000137504	CREBZF	58487	1
MSTRG.38295|ENSG00000065923	0.306789446464173	3.21599395234063	2.41597150323572	0.126961940197523	ENSG00000065923	SLC9A7	84679	1
MSTRG.30490|ENSG00000214485	0.89422562364059	3.88667623491996	2.41867647477923	0.127005086890946	ENSG00000214485	RPL7P1	NA	1
MSTRG.20495|ENSG00000115216|ENSG00000157992	-0.17098618694158	6.38452742469263	2.41500680202187	0.127035920729776	ENSG00000115216|ENSG00000157992	NA	NA	1
MSTRG.14961	0.703692353190054	-0.590862025484822	2.41431505132231	0.127088999797261	MSTRG.14961	NA	NA	1
MSTRG.25414|ENSG00000100288|ENSG00000205560|ENSG00000254413	0.181184672959287	6.82477524716943	2.41343706763668	0.127156405426926	ENSG00000100288|ENSG00000205560|ENSG00000254413	NA	NA	1
MSTRG.14552|ENSG00000157349|ENSG00000168872|ENSG00000260537	-0.1536776841474	5.24592427314342	2.41165603807061	0.127293266763378	ENSG00000157349|ENSG00000168872|ENSG00000260537	NA	NA	1
MSTRG.28777	1.15437931856859	-1.60214475851547	2.4115111333514	0.127304409242745	MSTRG.28777	NA	NA	1
MSTRG.3112|ENSG00000159348	-0.169489167182755	4.59873825649542	2.40973349352222	0.127441192309564	ENSG00000159348	CYB5R1	51706	1
MSTRG.9683|ENSG00000179630|ENSG00000233725|ENSG00000281883	0.48069410120892	0.923491453234123	2.40964149895953	0.127448275550118	ENSG00000179630|ENSG00000233725|ENSG00000281883	NA	NA	1
MSTRG.23223|ENSG00000125814|ENSG00000201728	0.260259138741703	2.99523366324197	2.40868683140247	0.127521808078477	ENSG00000125814|ENSG00000201728	NA	NA	1
MSTRG.33433	0.574409171805787	-0.425917741905088	2.40683202219482	0.127664812481841	MSTRG.33433	NA	NA	1
MSTRG.14630|ENSG00000157368	-1.20771086700637	-0.825887438978259	2.40565633880117	0.127755552046039	ENSG00000157368	IL34	146433	1
MSTRG.14117|ENSG00000171241	-0.546041473346221	0.338544976964258	2.40465200406646	0.127833125474663	ENSG00000171241	SHCBP1	79801	1
MSTRG.19823	0.498561314517562	0.32461465277726	2.40438683795383	0.127853615555085	MSTRG.19823	NA	NA	1
MSTRG.20379|ENSG00000115138	0.511055419639394	0.815265724762505	2.40374386614904	0.127903315318459	ENSG00000115138	POMC	5443	1
MSTRG.3374	0.489703639682323	0.889316683899609	2.40040484339342	0.128161768328062	MSTRG.3374	NA	NA	1
MSTRG.39202|ENSG00000203879	-0.16652763200347	6.88052663719087	2.39971894868286	0.12821493333822	ENSG00000203879	GDI1	2664	1
MSTRG.5396|ENSG00000130595	-0.574393116197962	2.39074175347722	2.39871579494319	0.128292735282722	ENSG00000130595	TNNT3	7140	1
MSTRG.31724	0.260777392494039	2.92476478905387	2.39829626573678	0.128325288921233	MSTRG.31724	NA	NA	1
MSTRG.29774|ENSG00000244363	0.907243331157423	3.05976414864337	2.397672811359	0.128525316811197	ENSG00000244363	RPL7P23	NA	1
MSTRG.31023	0.924104409821456	-1.35863013752101	2.39249785016564	0.128776193122425	MSTRG.31023	NA	NA	1
MSTRG.6774|ENSG00000151376	0.599001795444977	0.296755116402217	2.3921302428476	0.128804840744246	ENSG00000151376	ME3	10873	1
MSTRG.17438	1.13776880221804	-1.35055373685644	2.39071320514535	0.128915338905265	MSTRG.17438	NA	NA	1
MSTRG.17371	-0.327917929381726	0.258782621200827	2.39055742320587	0.128927493150788	MSTRG.17371	NA	NA	1
MSTRG.9110|ENSG00000135127	0.241988661673533	4.50515441508196	2.39053857364777	0.128928963899301	ENSG00000135127	BICDL1	92558	1
MSTRG.26916|ENSG00000114120	0.437927677429804	3.81433874492836	2.39015743658157	0.128958706488972	ENSG00000114120	SLC25A36	55186	1
MSTRG.276|ENSG00000054523|ENSG00000142657|ENSG00000264501|ENSG00000284642	-0.33304505273318	7.98484585971144	2.38952337131303	0.129008204156418	ENSG00000054523|ENSG00000142657|ENSG00000264501|ENSG00000284642	NA	NA	1
MSTRG.17983|ENSG00000060069|ENSG00000131196	-0.209780432944075	6.16031925161702	2.38919889961054	0.129033542150255	ENSG00000060069|ENSG00000131196	NA	NA	1
MSTRG.17745|ENSG00000177576|ENSG00000202093|ENSG00000206602|ENSG00000215472|ENSG00000265681|ENSG00000271982	0.637169486998887	5.94763157208649	2.38966652761217	0.129148889713985	ENSG00000177576|ENSG00000202093|ENSG00000206602|ENSG00000215472|ENSG00000265681|ENSG00000271982	NA	NA	1
MSTRG.4687|ENSG00000108219	-0.126147826884873	7.32762042082467	2.38736875678303	0.129176565044207	ENSG00000108219	TSPAN14	81619	1
MSTRG.5541|ENSG00000158042	0.220919479026414	2.71035618911082	2.3832768209725	0.129497002638244	ENSG00000158042	MRPL17	63875	1
MSTRG.14121|ENSG00000069329|ENSG00000261131	-0.178835735978042	6.18445705515396	2.38167798910354	0.129622454370856	ENSG00000069329|ENSG00000261131	NA	NA	1
MSTRG.37461|ENSG00000214761	-0.371930460784809	0.0444496991273316	2.38166093663655	0.129623793138282	ENSG00000214761	HNRNPA1P15	NA	1
MSTRG.30265|ENSG00000198868|ENSG00000247627	2.32818019331323	3.81342827617959	2.38515745146403	0.12965283236611	ENSG00000198868|ENSG00000247627	NA	NA	1
MSTRG.19105|ENSG00000124299	-0.201773241025267	5.098837643447	2.38093903104084	0.129680483595732	ENSG00000124299	PEPD	5184	1
MSTRG.31621|ENSG00000180316	-0.526106157505828	2.78260406359452	2.37850727725002	0.1298716562085	ENSG00000180316	PNPLA1	285848	1
MSTRG.15778|ENSG00000280069	-0.691082610496129	-0.835801460134381	2.37692272529174	0.129996400152736	ENSG00000280069	CTD-2349P21.3	NA	1
MSTRG.5317|ENSG00000177951	-0.131394876416099	5.91035541660403	2.37680760728351	0.130005468186653	ENSG00000177951	BET1L	51272	1
MSTRG.27694|ENSG00000173040	2.16980977285246	-1.67982018857893	2.37630541550387	0.130045035155961	ENSG00000173040	EVC2	132884	1
MSTRG.29485|ENSG00000145632	-0.901730142112332	-0.519119020973479	2.37610801074752	0.130060592181179	ENSG00000145632	PLK2	10769	1
MSTRG.24982|ENSG00000100348	-0.172286789490535	4.82498649336978	2.37491552975172	0.130154614411849	ENSG00000100348	TXN2	25828	1
MSTRG.1154|ENSG00000117461|ENSG00000250719|ENSG00000278139	-0.313277560677413	1.11459826980305	2.37452748113561	0.130185227291414	ENSG00000117461|ENSG00000250719|ENSG00000278139	NA	NA	1
MSTRG.36668	-0.860739845185604	-1.50706428149329	2.3738758607882	0.130236651769739	MSTRG.36668	NA	NA	1
MSTRG.38638	0.328699304368658	2.0022967420626	2.37349467281089	0.130266745126515	MSTRG.38638	NA	NA	1
MSTRG.16732|ENSG00000227694	-0.494638721917527	1.61566717786413	2.37158027946598	0.130418000161093	ENSG00000227694	RPL23AP74	NA	1
MSTRG.7079|ENSG00000160695	-0.170017440289939	5.31947716322943	2.37153197472386	0.130421819298451	ENSG00000160695	VPS11	55823	1
MSTRG.10572	0.458560582575619	1.51180567999138	2.37126737268401	0.130442741916866	MSTRG.10572	NA	NA	1
MSTRG.18130|ENSG00000104899|ENSG00000284272	0.937620170060329	-0.692143019108028	2.36786467565086	0.130712144096375	ENSG00000104899|ENSG00000284272	NA	NA	1
MSTRG.35560|ENSG00000253636	-0.601246732442238	-0.261224716242741	2.36671935986549	0.130802966139074	ENSG00000253636	RP11-531A24.5	NA	1
MSTRG.2604|ENSG00000158796	-0.194723713275658	5.06357118643673	2.36587056960825	0.130870320894097	ENSG00000158796	DEDD	9191	1
MSTRG.16100|ENSG00000173801	0.769969732623894	4.43456726421977	2.36864214987093	0.130912391800832	ENSG00000173801	JUP	3728	1
MSTRG.953|ENSG00000215895	-0.357295819021653	0.55238594455032	2.36487421329991	0.130949436453653	ENSG00000215895	RP11-334L9.1	NA	1
MSTRG.29689	-1.03004063480262	-1.67382833905287	2.36454210940813	0.130975819341642	MSTRG.29689	NA	NA	1
MSTRG.2644|ENSG00000158882|ENSG00000284035	-0.260663419774194	3.07714994903401	2.36452468569849	0.130977203678938	ENSG00000158882|ENSG00000284035	NA	NA	1
MSTRG.38987|ENSG00000237828	-0.444390318199195	-0.208669816473557	2.36437526392338	0.13098907613172	ENSG00000237828	PA2G4P1	NA	1
MSTRG.26009|ENSG00000114316|ENSG00000188315	-0.176118006920765	7.58892505826679	2.36373531082774	0.131039938226699	ENSG00000114316|ENSG00000188315	NA	NA	1
MSTRG.2057	-0.458972103126609	0.525920393612784	2.36167105790882	0.131204155411641	MSTRG.2057	NA	NA	1
MSTRG.25266	0.210914098949055	2.31488682216905	2.36133062167024	0.131231260803736	MSTRG.25266	NA	NA	1
MSTRG.28354|ENSG00000183199	-0.214328113893674	3.74254568363576	2.36131311661161	0.131232654723273	ENSG00000183199	HSP90AB3P	NA	1
MSTRG.35209|ENSG00000247134	0.93198683541112	-1.54491182581169	2.36107559546292	0.131251570102655	ENSG00000247134	RP11-11N9.4	NA	1
MSTRG.25460|ENSG00000157014|ENSG00000231177|ENSG00000240288|ENSG00000272410|ENSG00000276678	-0.13317244253179	5.99211576426084	2.3604695207029	0.131299850049134	ENSG00000157014|ENSG00000231177|ENSG00000240288|ENSG00000272410|ENSG00000276678	NA	NA	1
MSTRG.24187|ENSG00000205726	-0.333838813425458	2.2904385695582	2.359329642544	0.13139070813123	ENSG00000205726	ITSN1	6453	1
MSTRG.10728	0.67748873338138	0.38411779315278	2.35911977261887	0.131407444446925	MSTRG.10728	NA	NA	1
MSTRG.35231|ENSG00000129696|ENSG00000172728	-0.183148318858384	3.60180318667752	2.35685416509236	0.13158827406035	ENSG00000129696|ENSG00000172728	NA	NA	1
MSTRG.19713|ENSG00000185453	-0.256527872040571	2.87768100393216	2.35603285477755	0.1316538976577	ENSG00000185453	C19orf68	374920	1
MSTRG.12161|ENSG00000103995|ENSG00000259469	0.269661603531357	2.38849718656047	2.35581106461938	0.13167162538906	ENSG00000103995|ENSG00000259469	NA	NA	1
MSTRG.4657|ENSG00000272489	-0.569820025706353	-1.15267523414539	2.35562102403897	0.131686817554424	ENSG00000272489	RP11-182L21.5	NA	1
MSTRG.28705|ENSG00000196951	1.36473839420883	-1.73772060510656	2.35459633070237	0.131768768022064	ENSG00000196951	SCOC-AS1	100129858	1
MSTRG.26938|ENSG00000144935	1.14590878841906	-0.371785321158957	2.35424850885536	0.131796598617382	ENSG00000144935	TRPC1	7220	1
MSTRG.38635|ENSG00000184634|ENSG00000196338	-0.191774939311372	5.59536380886575	2.35350867319745	0.131855818268928	ENSG00000184634|ENSG00000196338	NA	NA	1
MSTRG.21337	0.680906273169909	-0.796123655877198	2.35316630613797	0.131883233170233	MSTRG.21337	NA	NA	1
MSTRG.26756|ENSG00000183624	-0.138097288034995	5.01984760854647	2.35279832922758	0.131912706080553	ENSG00000183624	HMCES	56941	1
MSTRG.13756|ENSG00000185716	0.251474529063942	3.55612866927047	2.3526541669513	0.131924254745051	ENSG00000185716	C16orf52	102725138	1
MSTRG.8017|ENSG00000139211	0.315886366072919	2.43330173552924	2.35260884827468	0.131927885409343	ENSG00000139211	AMIGO2	347902	1
MSTRG.32259|ENSG00000203797	1.50582188558318	-0.939916605267882	2.35045513718493	0.132100560603443	ENSG00000203797	DDO	8528	1
MSTRG.26525|ENSG00000163617	0.26369139047678	2.54916244888671	2.34981711103692	0.13215176467705	ENSG00000163617	CCDC191	57577	1
MSTRG.23811|ENSG00000101188	-0.99540439129536	-0.215904329183604	2.34947411328784	0.132179301013985	ENSG00000101188	NTSR1	4923	1
MSTRG.35907|ENSG00000253228	0.640436725238829	-0.527494104624336	2.34927390099224	0.132195377387017	ENSG00000253228	NRBF2P4	NA	1
MSTRG.13181|ENSG00000172236	-1.37239423396281	-1.13972043294812	2.3486009637311	0.132249428472437	ENSG00000172236	TPSAB1	7177	1
MSTRG.34287	0.513783158723491	0.584869129773097	2.34783029292211	0.132311360864534	MSTRG.34287	NA	NA	1
MSTRG.26671	0.375427550195601	0.587755589864471	2.3473425524783	0.132350573742862	MSTRG.26671	NA	NA	1
MSTRG.923|ENSG00000020129	-0.224477413328404	4.17072355939342	2.34696757042434	0.132380730274836	ENSG00000020129	NCDN	23154	1
MSTRG.33712|ENSG00000233369	-0.219857807025703	6.46339449361674	2.34584870992122	0.132470757455662	ENSG00000233369	GTF2IP4	100093631	1
MSTRG.1332	-0.198097720414771	1.55010145382148	2.34444652720032	0.132583681157423	MSTRG.1332	NA	NA	1
MSTRG.2131	0.324101770479407	1.0311198341666	2.34300070474589	0.132700235368752	MSTRG.2131	NA	NA	1
MSTRG.31920|ENSG00000233859	0.407971929245639	0.00916885385782808	2.84735329256379	0.1327955750058	ENSG00000233859	ADH5P4	NA	1
MSTRG.34644	-0.376686133052086	0.0437145568988329	2.34144760463801	0.132825569103507	MSTRG.34644	NA	NA	1
MSTRG.18391|ENSG00000267106	-0.478446358049949	1.30442360093075	2.34141171507822	0.132828466967759	ENSG00000267106	ZNF561-AS1	284385	1
MSTRG.32677|ENSG00000181472	-0.160968244170744	3.73249551656656	2.34116224225529	0.132848612395987	ENSG00000181472	ZBTB2	57621	1
MSTRG.17259|ENSG00000141552|ENSG00000183979	-0.21658169284753	4.50534548731566	2.33972091466052	0.132965071350961	ENSG00000141552|ENSG00000183979	NA	NA	1
MSTRG.7960|ENSG00000139173	0.716946056703239	-0.772669029159429	2.33756217235636	0.133139717142059	ENSG00000139173	TMEM117	84216	1
MSTRG.1552|ENSG00000226084	0.923808944526512	3.47211346677685	2.33979445257772	0.133171568340773	ENSG00000226084	RP4-706A16.3	NA	1
MSTRG.38122|ENSG00000008086	-0.315717146426246	2.92206730402296	2.33551632048364	0.133305473677159	ENSG00000008086	CDKL5	6792	1
MSTRG.2352|ENSG00000197956	-0.290952428230898	8.1108658736795	2.33449520565268	0.133388294085884	ENSG00000197956	S100A6	6277	1
MSTRG.1038	0.581867633558922	-0.549489211169335	2.33399285477118	0.13342906041756	MSTRG.1038	NA	NA	1
MSTRG.13694|ENSG00000167191	1.14468445181283	-0.342300453664657	2.33397459220477	0.133430542715316	ENSG00000167191	GPRC5B	51704	1
MSTRG.7323	-0.666985453979373	-1.05352956028729	2.32950706835408	0.133793723705159	MSTRG.7323	NA	NA	1
MSTRG.5016	0.649499933453913	0.479861624738699	2.32871990017288	0.133857833320506	MSTRG.5016	NA	NA	1
MSTRG.25154|ENSG00000196588|ENSG00000230071	-0.2258967255043	6.46409616673245	2.32838953128104	0.133884750210487	ENSG00000196588|ENSG00000230071	NA	NA	1
MSTRG.26384|ENSG00000114354	-0.158775798000892	4.4197566795611	2.3270035258568	0.133997743318565	ENSG00000114354	TFG	10342	1
MSTRG.22767|ENSG00000135930	-0.105940988584627	5.72052006524771	2.32582940694218	0.13409354847309	ENSG00000135930	EIF4E2	9470	1
MSTRG.12184|ENSG00000156958	0.181058100740654	2.66448427945078	2.32567999759951	0.134105745558472	ENSG00000156958	GALK2	2585	1
MSTRG.16471|ENSG00000064300	-0.784938805357075	-1.1307672584741	2.32298981361849	0.134325578522999	ENSG00000064300	NGFR	4804	1
MSTRG.13290|ENSG00000279520	-0.241997422567495	2.12283637258077	2.3227433579738	0.13434573881639	ENSG00000279520	RP11-20I23.2	NA	1
MSTRG.37599|ENSG00000148331	-0.199487747932588	5.15092378823877	2.32226612663246	0.134384786680905	ENSG00000148331	ASB6	140459	1
MSTRG.29039|ENSG00000180712	-1.58257356827955	-1.47205873144506	2.32156074467265	0.134442526159668	ENSG00000180712	RP11-290F5.2	NA	1
MSTRG.30543	0.576481633865456	-0.897926250963877	2.31856242777412	0.134688274455006	MSTRG.30543	NA	NA	1
MSTRG.1222|ENSG00000233406	0.284207992757203	3.57315164188877	2.31841180884904	0.13470063314369	ENSG00000233406	RP11-296A18.5	NA	1
MSTRG.3128|ENSG00000143845	0.60087558587799	-0.10420447003065	2.31784456016931	0.134747189156513	ENSG00000143845	ETNK2	55224	1
MSTRG.8758|ENSG00000074527	1.34812554444239	-0.873012378376677	2.3159456375527	0.134903175142102	ENSG00000074527	NTN4	59277	1
MSTRG.14287|ENSG00000102900	-0.212229766433566	4.32262107774277	2.31474032557114	0.135002292823544	ENSG00000102900	NUP93	9688	1
MSTRG.21418|ENSG00000135940	-0.168643660043939	5.44517848814419	2.31358328066572	0.135097520280349	ENSG00000135940	COX5B	1329	1
MSTRG.10371|ENSG00000165410	0.414376080471314	1.35201686802786	2.31294611116041	0.135149993854136	ENSG00000165410	CFL2	1073	1
MSTRG.26200|ENSG00000180376	0.415499054526868	3.26435125143945	2.31274119672466	0.135166874407542	ENSG00000180376	CCDC66	285331	1
MSTRG.25558|ENSG00000131368	0.233106842597523	5.06354881418255	2.31201716201377	0.135226538803507	ENSG00000131368	MRPS25	64432	1
MSTRG.4974|ENSG00000107882	-0.178905518155695	4.14027857975632	2.31140333809506	0.135277145012137	ENSG00000107882	SUFU	51684	1
MSTRG.9072|ENSG00000176871	-0.175052579426298	4.57605131626214	2.3113445114438	0.135281996073401	ENSG00000176871	WSB2	55884	1
MSTRG.22817	-0.965606418700704	0.489762545608456	2.31108562632028	0.135330575747973	MSTRG.22817	NA	NA	1
MSTRG.20050|ENSG00000223638	3.68437144943563	-1.95013337793889	2.34332839555303	0.135360339833675	ENSG00000223638	RFPL4A	342931	1
MSTRG.36134|ENSG00000104472	-0.132843713184837	3.93666731924176	2.31007127282282	0.13538704115787	ENSG00000104472	CHRAC1	54108	1
MSTRG.19430|ENSG00000142039	-0.16742824363279	5.61842187832852	2.30934330322198	0.135447142558998	ENSG00000142039	CCDC97	90324	1
MSTRG.25987	0.692792156425784	-0.208838753781217	2.30891430748405	0.135482574988216	MSTRG.25987	NA	NA	1
MSTRG.18936|ENSG00000105708	0.370308603086081	2.81280800112189	2.30834430340271	0.135529670380565	ENSG00000105708	ZNF14	7561	1
MSTRG.8656|ENSG00000205056|ENSG00000257127|ENSG00000266923	0.643272048042825	2.36513927320176	2.30816178744561	0.135567586258073	ENSG00000205056|ENSG00000257127|ENSG00000266923	NA	NA	1
MSTRG.27572	-0.562064940597194	-0.450026806554758	2.30717247022753	0.13562654994563	MSTRG.27572	NA	NA	1
MSTRG.6303|ENSG00000175376	-0.124654704928828	4.35262620638603	2.30700490288596	0.13564040985103	ENSG00000175376	EIF1AD	84285	1
MSTRG.23368|ENSG00000078804	-0.417690749993152	3.92312211242506	2.30678698240999	0.135668003182905	ENSG00000078804	TP53INP2	58476	1
MSTRG.7993|ENSG00000257261|ENSG00000272369	-0.689236027572354	-1.05926163901703	2.30649370776441	0.135682702144346	ENSG00000257261|ENSG00000272369	NA	NA	1
MSTRG.24457|ENSG00000280007	0.641402403482422	0.328467611169863	2.30648563633679	0.135683370033181	ENSG00000280007	AC008079.10	NA	1
MSTRG.3372	0.589578158420953	-0.373547574982422	2.30409361926844	0.135881470139857	MSTRG.3372	NA	NA	1
MSTRG.17216|ENSG00000184009	-0.200892390252563	10.2040795828927	2.30253953494272	0.136010353775194	ENSG00000184009	ACTG1	71	1
MSTRG.20360|ENSG00000173960	0.21998106278018	3.99009294917417	2.30237553159272	0.136023963156962	ENSG00000173960	UBXN2A	165324	1
MSTRG.21389|ENSG00000196843	-0.218960699293069	6.24701064674396	2.30082037350935	0.136153091907799	ENSG00000196843	ARID5A	10865	1
MSTRG.21735|ENSG00000136731	-0.164695845694319	5.80222355626965	2.30074319014228	0.136159504322042	ENSG00000136731	UGGT1	56886	1
MSTRG.31574|ENSG00000196821	-0.149305780546024	6.40787640777046	2.30011753068644	0.136211497132061	ENSG00000196821	C6orf106	64771	1
MSTRG.38735|ENSG00000085224	0.168791087207287	6.69548703369155	2.29981737187222	0.136236448702629	ENSG00000085224	ATRX	546	1
MSTRG.28927|ENSG00000171503	-0.193636936387835	3.10201271613796	2.29958932450708	0.136255409324875	ENSG00000171503	ETFDH	2110	1
MSTRG.1355|ENSG00000229887	-0.45097578231121	-0.802415212359059	2.29874913358235	0.136325291887126	ENSG00000229887	HNRNPA1P6	NA	1
MSTRG.11235|ENSG00000012963|ENSG00000153485|ENSG00000259066	-0.134776788156829	4.41528422726651	2.29815434116129	0.136374788518147	ENSG00000012963|ENSG00000153485|ENSG00000259066	NA	NA	1
MSTRG.12221|ENSG00000128872	0.689000065124922	4.64186354574345	2.29961436696846	0.136411554739923	ENSG00000128872	TMOD2	29767	1
MSTRG.32439	1.10921706336595	-1.13993991865689	2.29769860358707	0.136412727499926	MSTRG.32439	NA	NA	1
MSTRG.17462|ENSG00000128789	-0.133052246977742	4.49606057523414	2.29688318712802	0.136480639212857	ENSG00000128789	PSMG2	56984	1
MSTRG.27960|ENSG00000163682	1.07896202242422	6.08965595640264	2.29978011466755	0.136542217989417	ENSG00000163682	RPL9	6133	1
MSTRG.16415|ENSG00000082641	-0.16143660078346	5.78619950697647	2.29611291543108	0.136544826887702	ENSG00000082641	NFE2L1	4779	1
MSTRG.1201|ENSG00000237424	0.315258297997265	1.45157832290682	2.29511952839649	0.136627658466311	ENSG00000237424	FOXD2-AS1	84793	1
MSTRG.14812	0.629099341458043	0.23533470911364	2.29349250055667	0.136763450189063	MSTRG.14812	NA	NA	1
MSTRG.11489|ENSG00000185100	0.872903711396907	0.0221461208466076	2.29348952075627	0.136763699025996	ENSG00000185100	ADSSL1	122622	1
MSTRG.13971|ENSG00000149923|ENSG00000149925|ENSG00000285043	-0.280475450154217	9.45508306418403	2.29323517058671	0.136784941205383	ENSG00000149923|ENSG00000149925|ENSG00000285043	NA	NA	1
MSTRG.29347|ENSG00000132357	-0.276624970372215	4.09083347919462	2.29300629529947	0.136804059091964	ENSG00000132357	CARD6	84674	1
MSTRG.7711|ENSG00000111348	-0.206580139360286	9.78571058195432	2.29282661810518	0.13681906963659	ENSG00000111348	ARHGDIB	397	1
MSTRG.8933|ENSG00000136003	-0.120350577597435	6.08279797929863	2.29257071250147	0.136840451716168	ENSG00000136003	ISCU	23479	1
MSTRG.25802|ENSG00000280739	0.52970047345735	-0.175618765965863	2.29249802277625	0.136846525977252	ENSG00000280739	EIF1B-AS1	440952	1
MSTRG.25676|ENSG00000170293	-0.500176949258236	0.632678397883991	2.2924370155535	0.136851624239153	ENSG00000170293	CMTM8	152189	1
MSTRG.38623|ENSG00000230673	-0.19777601142453	3.52040463876016	2.29170684597925	0.136912660187917	ENSG00000230673	PABPC1P3	NA	1
MSTRG.19761|ENSG00000105053	-0.182095549481766	5.87299908610345	2.29067040341467	0.136999351901387	ENSG00000105053	VRK3	51231	1
ENSG00000222038	-0.418808305157449	-0.548180329205641	2.29040315757741	0.137021715558878	ENSG00000222038	POTEJ	653781	1
MSTRG.12288	0.610822696276893	-0.375939604017427	2.28985748750333	0.137067391390143	MSTRG.12288	NA	NA	1
MSTRG.39112|ENSG00000101974	0.366269261855282	2.94712189211551	2.28830154526261	0.137197729542023	ENSG00000101974	ATP11C	286410	1
MSTRG.5370|ENSG00000177697	-0.399087526456682	5.03051778614578	2.28869141444365	0.137200145434845	ENSG00000177697	CD151	977	1
MSTRG.28940|ENSG00000240674	0.51100480272735	2.08411026413032	2.28824679162061	0.137202318749504	ENSG00000240674	RP11-366M4.1	NA	1
MSTRG.779	0.827143049920474	-1.08304512805684	2.28803880804077	0.137219752625869	MSTRG.779	NA	NA	1
MSTRG.22441|ENSG00000224137	0.717693875296278	0.530546433877226	2.28764157089658	0.137253057472807	ENSG00000224137	AC079767.4	NA	1
MSTRG.1105|ENSG00000066135|ENSG00000126091|ENSG00000283477|ENSG00000284989	-0.159161557222468	5.25833890367932	2.2873639787591	0.137276336674998	ENSG00000066135|ENSG00000126091|ENSG00000283477|ENSG00000284989	NA	NA	1
MSTRG.36119	-0.595214578460088	-1.37895460373954	2.2872431869838	0.137286467838041	MSTRG.36119	NA	NA	1
MSTRG.13180|ENSG00000197253	-1.64893826769895	-0.945793579890735	2.285398848236	0.137441662168542	ENSG00000197253	TPSB2	64499	1
MSTRG.25974|ENSG00000232112	0.416114029323426	3.52852339542687	2.28405705921494	0.137554009697087	ENSG00000232112	TMA7	51372	1
MSTRG.4310|ENSG00000204161	-0.409461507848093	4.671918841149	2.28298851193134	0.137668489491802	ENSG00000204161	C10orf128	170371	1
MSTRG.5321|ENSG00000177963|ENSG00000283920	-0.168291030330155	6.04895661082751	2.28249481505166	0.137685412575809	ENSG00000177963|ENSG00000283920	NA	NA	1
MSTRG.35762|ENSG00000164953	1.12093059969581	-0.147376367561667	2.28166984556682	0.137754860565434	ENSG00000164953	TMEM67	91147	1
MSTRG.28132|ENSG00000084093	0.255721964062315	4.99731248338564	2.28103309871152	0.137808491163768	ENSG00000084093	REST	5978	1
ENSG00000228612	-0.507056868890088	-0.543191903191793	2.28078518730234	0.137829378254364	ENSG00000228612	HK2P1	NA	1
MSTRG.16132|ENSG00000108788	-0.138602409212639	5.66560998986282	2.27943972667505	0.137942800101385	ENSG00000108788	MLX	6945	1
MSTRG.15508|ENSG00000177731	-0.230186621571158	7.63003766875713	2.27880183386937	0.137996611899307	ENSG00000177731	FLII	2314	1
MSTRG.38147	-0.518715815810993	0.0895553865517445	2.27852160453465	0.13802025934161	MSTRG.38147	NA	NA	1
MSTRG.22965|ENSG00000101365	-0.155390678964196	5.60250046402048	2.27807254038841	0.138058163843861	ENSG00000101365	IDH3B	3420	1
MSTRG.23243|ENSG00000277938	0.412706245263815	0.0657044535473876	2.27776349939231	0.138084256288494	ENSG00000277938	RP5-965G21.3	NA	1
MSTRG.2995|ENSG00000226723	-0.556132807065804	-0.914526777204614	2.27764449020386	0.138094305796854	ENSG00000226723	RP11-142L4.3	NA	1
MSTRG.29858	0.473245677880667	0.0202468822385532	2.27679441025919	0.138166113780382	MSTRG.29858	NA	NA	1
MSTRG.34692	0.915256999315158	-0.826251292411577	2.27676976703284	0.138168196087035	MSTRG.34692	NA	NA	1
MSTRG.29393|ENSG00000172239	0.400389464394892	2.95711928192075	2.27589157547687	0.138242425303127	ENSG00000172239	PAIP1	10605	1
MSTRG.3163|ENSG00000163545	-0.230375068181938	6.5712274777668	2.2749472528024	0.138322295660152	ENSG00000163545	NUAK2	81788	1
MSTRG.18904	-0.80766052992726	-0.451303831911213	2.27334506667761	0.138457929767504	MSTRG.18904	NA	NA	1
MSTRG.38085|ENSG00000046651	0.197963482623681	5.14142040178571	2.27117926743169	0.138641521213905	ENSG00000046651	OFD1	8481	1
MSTRG.2828|ENSG00000234741	0.459432566573059	4.36543006103301	2.2712832749068	0.138667766725986	ENSG00000234741	GAS5	60674	1
MSTRG.2597	0.634937442792523	-1.26274179414996	2.2707537853609	0.138677621715892	MSTRG.2597	NA	NA	1
MSTRG.5866|ENSG00000254512|ENSG00000283483	0.541244886001445	-0.701895312642038	2.27044456647974	0.138703864552499	ENSG00000254512|ENSG00000283483	NA	NA	1
MSTRG.21537|ENSG00000163006	0.515779541397169	0.386422740303724	2.26876545790765	0.13884646762198	ENSG00000163006	CCDC138	165055	1
MSTRG.28973|ENSG00000198948	0.434212681750101	1.62141509413911	2.26545659518108	0.139127978384423	ENSG00000198948	MFAP3L	9848	1
MSTRG.35916|ENSG00000164830	0.453455311069354	3.45666778158291	2.26446083036932	0.13921282495049	ENSG00000164830	OXR1	55074	1
MSTRG.15663|ENSG00000263266	1.01191586650978	2.75088853701734	2.26466644270228	0.139353354330332	ENSG00000263266	RPS7P1	NA	1
MSTRG.37006	0.359064952632373	0.918842318008246	2.26272995728183	0.139360450581768	MSTRG.37006	NA	NA	1
MSTRG.34686	-1.13701151891063	-1.1264077586576	2.26251760453596	0.13937857454097	MSTRG.34686	NA	NA	1
MSTRG.32071|ENSG00000013375	0.364194276343408	2.36283454028635	2.26238423099975	0.139389959146974	ENSG00000013375	PGM3	5238	1
MSTRG.37565|ENSG00000119335	0.138974256061052	6.61535822801552	2.26220416112033	0.139405331402558	ENSG00000119335	SET	6418	1
MSTRG.8004	0.623656964953296	-0.0738882677891582	2.26074396665176	0.139530058096218	MSTRG.8004	NA	NA	1
MSTRG.22564|ENSG00000138375	-0.17454812411067	3.76056907360375	2.26063273818692	0.139539564280786	ENSG00000138375	SMARCAL1	50485	1
MSTRG.13831|ENSG00000077235	-0.175492169672784	5.53810721756937	2.26044609504056	0.139555517493213	ENSG00000077235	GTF3C1	2975	1
MSTRG.4806|ENSG00000180764	-0.201659475340142	1.96381392142359	2.26000888540864	0.139592895983257	ENSG00000180764	PIPSL	NA	1
MSTRG.29936	-0.355425652042138	1.12094630540839	2.25987851077338	0.139604044380059	MSTRG.29936	NA	NA	1
MSTRG.4026|ENSG00000107890	0.369304790089981	3.12831201955127	2.25983359581472	0.139607885317838	ENSG00000107890	ANKRD26	22852	1
MSTRG.12898|ENSG00000166716	-0.186952791399188	6.37234020301543	2.258331992667	0.139736366434642	ENSG00000166716	ZNF592	9640	1
MSTRG.23926	-1.40411989103573	-1.40146418009171	2.25826273201739	0.139742295855573	MSTRG.23926	NA	NA	1
MSTRG.30502|ENSG00000070614	-0.370551778963221	6.21619672243845	2.25792794560634	0.139795558682511	ENSG00000070614	NDST1	3340	1
MSTRG.36904|ENSG00000134996	-0.215645967662804	7.1505157086014	2.25646768580126	0.139896071719977	ENSG00000134996	OSTF1	26578	1
MSTRG.15315|ENSG00000271851	0.361880168445503	-0.0403237170248361	2.25640924688069	0.1399010812831	ENSG00000271851	RP11-565F19.2	NA	1
MSTRG.12196|ENSG00000104047	0.353739012670127	2.12201897909103	2.25640829265887	0.139901163083636	ENSG00000104047	DTWD1	56986	1
MSTRG.483|ENSG00000236216	-0.482789907084773	0.0741725668065037	2.25565731276681	0.139965557886667	ENSG00000236216	PPP1R11P1	NA	1
MSTRG.2115|ENSG00000264343|ENSG00000271425	0.148339677699095	5.87962954238537	2.25561715673512	0.139969002139543	ENSG00000264343|ENSG00000271425	NA	NA	1
MSTRG.13152	0.242076811831691	2.50585296126111	2.25531384891764	0.139995020546341	MSTRG.13152	NA	NA	1
MSTRG.15711|ENSG00000196535|ENSG00000221995	-0.166069631211371	6.62764455752745	2.25415614323775	0.140094382498193	ENSG00000196535|ENSG00000221995	NA	NA	1
MSTRG.35913|ENSG00000176406|ENSG00000239344	0.723910997808449	-0.317932507362683	2.25391888299684	0.140114755808632	ENSG00000176406|ENSG00000239344	NA	NA	1
MSTRG.10782	-0.347332385454641	3.14749286913992	2.25375030762982	0.140129233296712	MSTRG.10782	NA	NA	1
MSTRG.28106	0.785401181657924	-1.05941149059868	2.2531067977584	0.140184514733574	MSTRG.28106	NA	NA	1
MSTRG.33999|ENSG00000106327	0.334096657209974	1.64161400403845	2.25254525321836	0.140232775456514	ENSG00000106327	TFR2	7036	1
MSTRG.37913|ENSG00000210077	0.49828820426881	2.20257886447896	2.25223420432075	0.140259516146943	ENSG00000210077	MT-TV	NA	1
MSTRG.14835	-0.468370695009303	-0.172713504990719	2.25190891801202	0.140287487128389	MSTRG.14835	NA	NA	1
MSTRG.9484|ENSG00000165487|ENSG00000180776|ENSG00000236953	0.227410191971144	6.23621983131582	2.25137562126488	0.140333358640207	ENSG00000165487|ENSG00000180776|ENSG00000236953	NA	NA	1
MSTRG.29201|ENSG00000261360	0.431407444797391	-0.313810620483878	2.25092838285639	0.140371841221472	ENSG00000261360	CTD-2165H16.4	NA	1
MSTRG.18299	0.650678547095018	-1.00490798991961	2.24854814899784	0.140576853669496	MSTRG.18299	NA	NA	1
MSTRG.20433|ENSG00000157833	0.332374573256415	0.812260887752515	2.24802105650629	0.140622299621945	ENSG00000157833	GAREM2	150946	1
MSTRG.18248	2.75156345803747	2.21102012844797	2.25755228000434	0.140625113194984	MSTRG.18248	NA	NA	1
MSTRG.9755	0.355069578961289	1.65669889563052	2.24772652408642	0.140647701630766	MSTRG.9755	NA	NA	1
MSTRG.14996	0.569823350030697	-0.287780939484423	2.24763933108897	0.140655222627065	MSTRG.14996	NA	NA	1
MSTRG.30024|ENSG00000134987	0.302301390626076	3.60920063983225	2.24672405234992	0.140734199804099	ENSG00000134987	WDR36	134430	1
MSTRG.34440	-0.78432854487692	-1.28009824774838	2.24553465268632	0.140836906880302	MSTRG.34440	NA	NA	1
MSTRG.843	-1.00101459865194	-1.09538120272876	2.24543716353755	0.140845329111213	MSTRG.843	NA	NA	1
MSTRG.6002|ENSG00000254786|ENSG00000255240	-0.55536910312894	0.192784617619242	2.24441624351746	0.140933562909538	ENSG00000254786|ENSG00000255240	NA	NA	1
MSTRG.24879|ENSG00000100330|ENSG00000275818	-0.249005158451312	7.18365215406993	2.24083180894839	0.141243857362245	ENSG00000100330|ENSG00000275818	NA	NA	1
MSTRG.29264|ENSG00000250764	-0.555184796986735	-0.75622307120687	2.2405205217091	0.141270841919564	ENSG00000250764	CTD-2152M20.2	NA	1
MSTRG.20995|ENSG00000163219	-0.223760344861966	8.13365122419326	2.24044621081955	0.141277284589949	ENSG00000163219	ARHGAP25	9938	1
MSTRG.1869|ENSG00000143119	-0.167912870047454	8.97742543662571	2.24001678082944	0.141314522347852	ENSG00000143119	CD53	963	1
MSTRG.32843|ENSG00000270419	0.489684194247271	-0.10258128215757	2.23957850581362	0.14135253881115	ENSG00000270419	CAHM	100526820	1
MSTRG.14942|ENSG00000204991	1.55498889822181	-0.73429985973987	2.23935077032561	0.141372297514767	ENSG00000204991	SPIRE2	84501	1
MSTRG.25065|ENSG00000100097	-0.251739116201886	6.23326772151646	2.23928374611877	0.141378113253513	ENSG00000100097	LGALS1	3956	1
MSTRG.37191|ENSG00000234709	-0.382740655223328	0.774872882256515	2.23901934567419	0.141401058171842	ENSG00000234709	UPF3AP3	NA	1
MSTRG.1144|ENSG00000066322|ENSG00000159479|ENSG00000283836	-0.177361494536998	6.21822529116909	2.23881220509265	0.141419037036897	ENSG00000066322|ENSG00000159479|ENSG00000283836	NA	NA	1
MSTRG.26433|ENSG00000114446	0.415708042841778	2.30767150253762	2.23703319345907	0.141573556199499	ENSG00000114446	IFT57	55081	1
MSTRG.18683	0.538422386269679	-1.00897220689514	2.23569163019097	0.141690209294815	MSTRG.18683	NA	NA	1
MSTRG.16196|ENSG00000161653	0.383211174038433	0.761129902584248	2.23477960663522	0.141769576118089	ENSG00000161653	NAGS	162417	1
MSTRG.29070|ENSG00000151725	0.983570862926269	0.186638027919264	2.23186436971281	0.142023613580905	ENSG00000151725	CENPU	79682	1
MSTRG.38071	0.374126079927807	3.2540777586887	2.2315042717009	0.142055029542181	MSTRG.38071	NA	NA	1
MSTRG.36771|ENSG00000234665	-1.68006657903632	-1.76394989252868	2.23139106707987	0.142064907493606	ENSG00000234665	RP11-262H14.3	NA	1
MSTRG.18003|ENSG00000105556	-0.21034769312896	3.57273685475455	2.23133698472052	0.14206962686547	ENSG00000105556	MIER2	54531	1
MSTRG.24972	0.492569602656976	1.125410307637	2.23031854054965	0.142158532948123	MSTRG.24972	NA	NA	1
MSTRG.29323|ENSG00000228212	0.599214825110108	-0.709572358011216	2.2285969408757	0.142308968243502	ENSG00000228212	OFD1P17	NA	1
MSTRG.6287|ENSG00000173465|ENSG00000176973	-0.214087289083721	5.59905752022639	2.22780241315515	0.142378457135733	ENSG00000173465|ENSG00000176973	NA	NA	1
ENSG00000147799	1.96632965699499	-1.93323009091468	2.22682205481066	0.142464252828789	ENSG00000147799	ARHGAP39	80728	1
MSTRG.17877	1.0228321538397	-1.37970040176891	2.22637793070679	0.142503139892016	MSTRG.17877	NA	NA	1
MSTRG.11168|ENSG00000053254|ENSG00000140025|ENSG00000259053	-0.222304858226686	6.176672289145	2.22599306750145	0.142536848074533	ENSG00000053254|ENSG00000140025|ENSG00000259053	NA	NA	1
MSTRG.12207|ENSG00000104064|ENSG00000271819|ENSG00000285410	0.157438233889257	5.02836850011187	2.22565945806583	0.142566074677215	ENSG00000104064|ENSG00000271819|ENSG00000285410	NA	NA	1
MSTRG.19182|ENSG00000105270	-0.543543027193312	-0.00748600387739831	2.22536587906445	0.142591800066708	ENSG00000105270	CLIP3	25999	1
MSTRG.29460|ENSG00000226221	0.767376909957435	2.87724025735298	2.22594167994776	0.142631293868695	ENSG00000226221	RPL26P19	NA	1
ENSG00000154736	-0.658457261172591	-0.19153393325937	2.22489372696473	0.142633184525632	ENSG00000154736	ADAMTS5	11096	1
MSTRG.27049|ENSG00000174953	0.19322232708753	4.96274125120481	2.22395484929897	0.142715519155949	ENSG00000174953	DHX36	170506	1
MSTRG.10506|ENSG00000129534	0.256619994943733	5.06348418020274	2.22240737843381	0.142851344407679	ENSG00000129534	MIS18BP1	55320	1
MSTRG.36583|ENSG00000147955	-0.172260262962822	4.13214407106651	2.22146725073877	0.14293393481805	ENSG00000147955	SIGMAR1	10280	1
MSTRG.38659|ENSG00000202566|ENSG00000212027|ENSG00000230590	0.152381550657448	5.09850752075254	2.22135521478197	0.142943780888881	ENSG00000202566|ENSG00000212027|ENSG00000230590	NA	NA	1
MSTRG.11253	0.695546392303515	-0.28819195903516	2.22028618981586	0.143037769688854	MSTRG.11253	NA	NA	1
MSTRG.14978|ENSG00000167695	-0.680901971243485	-0.644283943263153	2.21973778522343	0.14308601327486	ENSG00000167695	FAM57A	79850	1
MSTRG.18037	0.470861186513275	1.13087944528008	2.21749855734511	0.143283195710244	MSTRG.18037	NA	NA	1
MSTRG.12799|ENSG00000103876|ENSG00000259967	-0.317447187873664	2.59547038952154	2.21602743250115	0.143412911770384	ENSG00000103876|ENSG00000259967	NA	NA	1
MSTRG.18795|ENSG00000105647|ENSG00000216490|ENSG00000268173	-0.270415039471037	8.98237942029095	2.2151456290918	0.143490729806994	ENSG00000105647|ENSG00000216490|ENSG00000268173	NA	NA	1
ENSG00000283897	1.09728399492286	-1.38536228222865	2.21358922937805	0.143628199581845	ENSG00000283897	NA	NA	1
MSTRG.35918	-0.322061444450309	6.03682728095157	2.21274970912864	0.14370241400627	MSTRG.35918	NA	NA	1
MSTRG.24449	0.721633931981613	-0.582811885275435	2.21247562987189	0.143726652510191	MSTRG.24449	NA	NA	1
MSTRG.14064|ENSG00000103490	-0.291530294287823	6.64117358113915	2.21237735296179	0.143735344892479	ENSG00000103490	PYCARD	29108	1
MSTRG.892|ENSG00000197056	0.303263228307588	2.73264888484965	2.21206963099475	0.143762566183731	ENSG00000197056	ZMYM1	79830	1
MSTRG.33780|ENSG00000135211	-0.204122306178695	3.09625254993645	2.21084798382664	0.143870692890591	ENSG00000135211	TMEM60	85025	1
MSTRG.28681|ENSG00000138709	0.292032161128101	2.07632124014342	2.20972260094467	0.143970382792195	ENSG00000138709	LARP1B	55132	1
MSTRG.26151|ENSG00000163931	-0.291671473273999	9.43087624275359	2.20726981499986	0.144187935826728	ENSG00000163931	TKT	7086	1
MSTRG.23675|ENSG00000026559	0.571393513098264	1.9010845770609	2.20659737912255	0.14424764496688	ENSG00000026559	KCNG1	3755	1
MSTRG.3695|ENSG00000175137	-0.235896268465144	6.46541299790043	2.2036418657097	0.144510420885548	ENSG00000175137	SH3BP5L	80851	1
MSTRG.37466|ENSG00000167081	0.196552112375943	3.04013201007439	2.2031234156264	0.144556573716866	ENSG00000167081	PBX3	5090	1
ENSG00000280401	0.419736642622982	-0.130007128281961	2.20296074668907	0.144571058156452	ENSG00000280401	RP11-104F15.9	NA	1
MSTRG.27969	-0.426456578883172	-0.766050002917107	2.8225545576487	0.14461693819303	MSTRG.27969	NA	NA	1
MSTRG.3051	-0.323404647067703	0.850612314664287	2.20223614937538	0.144635598526729	MSTRG.3051	NA	NA	1
MSTRG.18173|ENSG00000006638	0.423017913364707	1.51732366188183	2.20203950675427	0.144653119382863	ENSG00000006638	TBXA2R	6915	1
MSTRG.30152|ENSG00000245937	0.265437249873021	2.44237588962351	2.20174848799261	0.144679053670834	ENSG00000245937	LINC01184	644873	1
MSTRG.5268|ENSG00000176171	0.335705810496559	2.77956703445615	2.2010410370525	0.144742121025598	ENSG00000176171	BNIP3	664	1
MSTRG.17698|ENSG00000152234	-0.127610929270489	7.32486491741025	2.20092738800818	0.144752255506246	ENSG00000152234	ATP5A1	498	1
MSTRG.1900|ENSG00000064703	0.179143889275789	3.4853042801672	2.19975224717841	0.144857095181389	ENSG00000064703	DDX20	11218	1
MSTRG.9456|ENSG00000150459	-0.11398363857956	5.45523166062851	2.19875777710143	0.144945885220042	ENSG00000150459	SAP18	10284	1
MSTRG.30083|ENSG00000239528	-1.60988530500392	-1.6017110084898	2.19813456721437	0.145001559934175	ENSG00000239528	RPS14P8	NA	1
MSTRG.31462|ENSG00000204386	-0.205696634039247	4.94146456051666	2.19782717942665	0.145029029687269	ENSG00000204386	NEU1	4758	1
MSTRG.38510|ENSG00000165591	-0.561510929032584	0.396481179582727	2.19740223012933	0.145067015286022	ENSG00000165591	FAAH2	158584	1
MSTRG.3183|ENSG00000263961|ENSG00000285417	0.52557827078424	3.23924132869121	2.19750998952685	0.145088149969578	ENSG00000263961|ENSG00000285417	NA	NA	1
MSTRG.12565|ENSG00000245750	-0.487766195808816	0.939616373089229	2.19434068407347	0.14534102390103	ENSG00000245750	DRAIC	NA	1
MSTRG.840	0.554591782911442	0.00869874516024619	2.19412848158354	0.145360038288642	MSTRG.840	NA	NA	1
MSTRG.909|ENSG00000092847	-0.162281761552397	5.5940586851506	2.19342768296141	0.145422853809213	ENSG00000092847	AGO1	26523	1
MSTRG.12739|ENSG00000140386	0.279235186045355	4.07641575438669	2.19287371535175	0.145472530546278	ENSG00000140386	SCAPER	49855	1
MSTRG.16213	0.333000651750614	2.08042782474572	2.19287145785002	0.145472733026781	MSTRG.16213	NA	NA	1
ENSG00000234156	2.07223339562239	-1.33228707006828	2.19285599928961	0.145497569845621	ENSG00000234156	RP11-64P14.7	NA	1
MSTRG.9656|ENSG00000277662	-0.990192005398339	-1.47069418823286	2.19241106890768	0.145514033202687	ENSG00000277662	RP11-74J13.9	NA	1
MSTRG.14712|ENSG00000276007	0.507877733807708	-0.352252455564643	2.19203495306106	0.145547783581146	ENSG00000276007	RP11-358L22.3	NA	1
MSTRG.25105|ENSG00000100298	0.577029637972531	0.764815013294696	2.19028935220478	0.145704542321209	ENSG00000100298	APOBEC3H	164668	1
MSTRG.33848|ENSG00000008277	0.593314837804813	0.770809932738768	2.19010848453451	0.145720795832584	ENSG00000008277	ADAM22	53616	1
MSTRG.836	0.339960692687052	3.16211734480129	2.1888637262123	0.145832712032468	MSTRG.836	NA	NA	1
MSTRG.26882|ENSG00000163864|ENSG00000214280	0.386244811251561	0.781040217858256	2.18829289574201	0.145884068761975	ENSG00000163864|ENSG00000214280	NA	NA	1
MSTRG.16258|ENSG00000030582	-0.338704686770142	8.84539099964685	2.18780137115033	0.145928307290073	ENSG00000030582	GRN	2896	1
MSTRG.11015|ENSG00000198208	0.520157807134829	0.188644068693402	2.18728478765393	0.145974817974338	ENSG00000198208	RPS6KL1	83694	1
MSTRG.7117|ENSG00000172269	-0.182229586552915	3.6412359106144	2.18648879064885	0.146046519400545	ENSG00000172269	DPAGT1	1798	1
MSTRG.24897|ENSG00000235989	-0.69239109711866	-1.36022259121048	2.18589332797868	0.146100183932369	ENSG00000235989	MORC2-AS1	150291	1
MSTRG.5214|ENSG00000273599	-0.412004009745978	0.448801092649659	2.18557367476824	0.146129001295229	ENSG00000273599	RP11-59C5.3	NA	1
MSTRG.12780|ENSG00000166557	0.142226639427488	4.03196194121606	2.18485316852882	0.146193980552608	ENSG00000166557	TMED3	23423	1
MSTRG.35042|ENSG00000147443	-0.199393389130076	6.94538631054633	2.18447212174614	0.146228359033892	ENSG00000147443	DOK2	9046	1
MSTRG.30604|ENSG00000172548	0.782023274025845	-0.860522675838697	2.18388347607394	0.146281485782357	ENSG00000172548	NIPAL4	348938	1
MSTRG.27741|ENSG00000196526	0.603776688437837	2.76962148322564	2.18325320176717	0.14637333517291	ENSG00000196526	AFAP1	60312	1
MSTRG.15229|ENSG00000161958|ENSG00000170175|ENSG00000181323|ENSG00000262880|ENSG00000272884	-0.166239879794916	2.42394564224311	2.18149146635731	0.146497601406337	ENSG00000161958|ENSG00000170175|ENSG00000181323|ENSG00000262880|ENSG00000272884	NA	NA	1
MSTRG.735|ENSG00000130766	-0.267524718631986	3.84241321095582	2.17966615521109	0.146662765881374	ENSG00000130766	SESN2	83667	1
MSTRG.8153	-0.614532940238698	-1.03175526059354	2.17953827358892	0.146674345439195	MSTRG.8153	NA	NA	1
MSTRG.18119|ENSG00000267412	0.60289903609903	-1.09220603894554	2.17949302381004	0.146678443017499	ENSG00000267412	CTC-265F19.2	NA	1
MSTRG.1582|ENSG00000162614	0.43654268873432	2.03640901495457	2.17871556242991	0.146748866542017	ENSG00000162614	NEXN	91624	1
MSTRG.33598	1.49439325505797	-1.6977253651126	2.1787134218573	0.146749060492251	MSTRG.33598	NA	NA	1
MSTRG.14296|ENSG00000005194	-0.143576955659743	4.21878158624463	2.17754169940148	0.146855271113576	ENSG00000005194	CIAPIN1	57019	1
MSTRG.8012|ENSG00000276814	-0.595011886643619	-1.00345849726365	2.1772945735065	0.146877683208581	ENSG00000276814	RP1-228P16.8	NA	1
MSTRG.22341|ENSG00000163535	0.59834212611582	0.614870829827699	2.17697135134775	0.146907002547826	ENSG00000163535	SGO2	151246	1
MSTRG.38986|ENSG00000005893	-0.273140034866638	7.33184298527974	2.17609997213358	0.146986078853304	ENSG00000005893	LAMP2	3920	1
MSTRG.36353|ENSG00000120217	0.506256836828071	2.75364334406044	2.17605470855316	0.14699018780364	ENSG00000120217	CD274	29126	1
MSTRG.6131	1.3891477351471	-1.63439681182289	2.17321965467329	0.147247815320158	MSTRG.6131	NA	NA	1
MSTRG.11318	0.445012225661386	5.24785826099137	2.17311045727332	0.147292671515764	MSTRG.11318	NA	NA	1
MSTRG.10183|ENSG00000092199	-0.123135242011263	7.94009090193699	2.17118909392924	0.147432659310411	ENSG00000092199	HNRNPC	3183	1
MSTRG.20485|ENSG00000158019|ENSG00000243147	-0.139935792822242	5.09504893542792	2.17117206632249	0.147434210490372	ENSG00000158019|ENSG00000243147	NA	NA	1
MSTRG.3791|ENSG00000134463	-0.569815251633195	1.87943021124126	2.17111778816039	0.147439155245932	ENSG00000134463	ECHDC3	79746	1
MSTRG.29275|ENSG00000113387	0.50558034094402	4.48559397974384	2.1706122388896	0.147544365296196	ENSG00000113387	SUB1	10923	1
MSTRG.14391|ENSG00000159708	1.841478573158	-1.79782700501648	2.16983993281522	0.147555623925058	ENSG00000159708	LRRC36	55282	1
MSTRG.15237|ENSG00000132507	-0.155394530706117	6.84697388063329	2.16953637961043	0.147583306654481	ENSG00000132507	EIF5A	1984	1
MSTRG.6282|ENSG00000142186	-0.227493397560117	6.1161167389387	2.16874630563703	0.147655386265605	ENSG00000142186	SCYL1	57410	1
MSTRG.25808|ENSG00000114784	-0.186332782498202	4.99363940315642	2.16869020652344	0.147660505826001	ENSG00000114784	EIF1B	10289	1
MSTRG.5627	0.950687344807983	-0.677171589970957	2.16795216100109	0.147727878489822	MSTRG.5627	NA	NA	1
MSTRG.13676|ENSG00000103534|ENSG00000222750	1.73965134382789	-1.86877670680082	2.16783260805396	0.14773879527211	ENSG00000103534|ENSG00000222750	NA	NA	1
MSTRG.17831|ENSG00000242060	1.0184060157282	-0.380093484703701	2.16704625239498	0.147810623430742	ENSG00000242060	RPS3AP49	NA	1
MSTRG.2606	0.851820481439516	-1.18423209196218	2.16703840705386	0.147811340252976	MSTRG.2606	NA	NA	1
MSTRG.38364	0.678897329480998	-0.993999794311103	2.16686103679371	0.147827547503329	MSTRG.38364	NA	NA	1
MSTRG.5457	-0.727252954336986	-1.06326542190616	2.1657530285446	0.14792883880066	MSTRG.5457	NA	NA	1
MSTRG.25325	0.587417608157692	0.731726693124608	2.16451103717127	0.148042474425346	MSTRG.25325	NA	NA	1
MSTRG.12397	0.822473492618665	-0.0262677199631195	2.16407726430633	0.148082186253528	MSTRG.12397	NA	NA	1
MSTRG.20167	-0.896206200467739	-0.0867742273919352	2.1639452622486	0.148094273476296	MSTRG.20167	NA	NA	1
MSTRG.19626|ENSG00000160007	-0.152229443928111	4.43889135411031	2.16377657913432	0.14810972119595	ENSG00000160007	ARHGAP35	2909	1
MSTRG.26993|ENSG00000070087|ENSG00000206199|ENSG00000251854	-0.362935860465255	1.26605219556618	2.16298453144749	0.14818228066643	ENSG00000070087|ENSG00000206199|ENSG00000251854	NA	NA	1
MSTRG.9539|ENSG00000139514	0.251786527383712	3.09637859977116	2.16244571193659	0.148231665533858	ENSG00000139514	SLC7A1	6541	1
MSTRG.26261|ENSG00000272181	-0.499755332195304	-0.728720508130448	2.16191442236631	0.148280378993852	ENSG00000272181	RP11-245J9.6	NA	1
MSTRG.426|ENSG00000055070	-0.129336687265587	6.6787435426456	2.16065434759117	0.148395988565489	ENSG00000055070	SZRD1	26099	1
MSTRG.20566|ENSG00000152689	0.366761341553805	2.64637824210577	2.15958290762513	0.148494373704688	ENSG00000152689	RASGRP3	25780	1
MSTRG.4539	0.509042522942816	-0.255509355870071	2.15950110160868	0.148501888671417	MSTRG.4539	NA	NA	1
MSTRG.15184	-0.528607863384454	-0.0552394719512066	2.15921313153532	0.148528346058264	MSTRG.15184	NA	NA	1
MSTRG.18008	0.357681199147728	0.627654931079909	2.15851959646961	0.148592087425462	MSTRG.18008	NA	NA	1
MSTRG.6720|ENSG00000137513	0.218274630075467	2.32588066029021	2.15818452873115	0.148622894204074	ENSG00000137513	NARS2	79731	1
MSTRG.580|ENSG00000179163	-0.193725604257415	4.18413258369155	2.15790919525805	0.148648214458902	ENSG00000179163	FUCA1	2517	1
MSTRG.16139|ENSG00000141699	-0.118327820277903	6.05635349812598	2.15712775307269	0.148720104886948	ENSG00000141699	FAM134C	162427	1
MSTRG.5330	-0.439339644700334	1.09131482081596	2.15691613810843	0.148739579811899	MSTRG.5330	NA	NA	1
ENSG00000279631	0.591977209919831	-1.10185490320526	2.34967975575548	0.148749219517055	ENSG00000279631	RP11-573G6.4	NA	1
MSTRG.25870|ENSG00000160746	-0.228884983878337	3.5724226581532	2.15595188985154	0.148828357142898	ENSG00000160746	ANO10	55129	1
MSTRG.32089|ENSG00000111850|ENSG00000203872	0.242027043206222	2.91623495023657	2.15394522557881	0.149013306329453	ENSG00000111850|ENSG00000203872	NA	NA	1
MSTRG.23717|ENSG00000064787	-1.27891944126713	-1.14215989066592	2.153235783089	0.149078757825257	ENSG00000064787	BCAS1	8537	1
MSTRG.30582|ENSG00000155858	-0.265314565829941	2.01864495261348	2.15285545425925	0.149113859840966	ENSG00000155858	LSM11	134353	1
MSTRG.1151|ENSG00000126107	-0.177741175111998	5.21884731190336	2.1527403391525	0.149124486154289	ENSG00000126107	HECTD3	79654	1
MSTRG.22210|ENSG00000065548	0.330011972994268	4.33988230254874	2.15133177227399	0.149254582806165	ENSG00000065548	ZC3H15	55854	1
MSTRG.6903|ENSG00000182359	1.06433044037601	0.0625932672796358	2.15091869221061	0.149292760336943	ENSG00000182359	KBTBD3	143879	1
MSTRG.38323|ENSG00000182872	-0.164584695865532	5.8638122152946	2.14869381592415	0.149498582564591	ENSG00000182872	RBM10	8241	1
MSTRG.34585|ENSG00000159840|ENSG00000278449	-0.384861849553113	8.89133467763464	2.14783693357413	0.149577940408563	ENSG00000159840|ENSG00000278449	NA	NA	1
MSTRG.27253|ENSG00000136522	0.446113332690742	1.73737108442119	2.14755182064792	0.149604356242114	ENSG00000136522	MRPL47	57129	1
MSTRG.17899|ENSG00000166479	0.423244774661756	4.0342781528423	2.14688722925486	0.149671603495428	ENSG00000166479	TMX3	54495	1
MSTRG.32991	0.324248835399766	3.46572017930864	2.14615618258719	0.14973374107132	MSTRG.32991	NA	NA	1
MSTRG.2876	0.310781878269277	1.84036507502872	2.14577914587677	0.149768717198349	MSTRG.2876	NA	NA	1
MSTRG.20074	0.534800894941116	-0.381756433288333	2.14534578331977	0.149808930188147	MSTRG.20074	NA	NA	1
[truncated: 17,302 more rows]

## Sheet: S1MMigVsMCon_AGE_A+S_VITA
ID	logFC	logCPM	F	PValue	names	symbol	entrezid	FDR
MSTRG.33604|ENSG00000230295|ENSG00000232546|ENSG00000273142	1.22446696702275	3.44184862555437	21.3092977806028	0.000326188064826326	ENSG00000230295|ENSG00000232546|ENSG00000273142	NA	NA	0.999736090383868
MSTRG.35091|ENSG00000167034	-2.52169080001192	2.75493875767337	16.2801012328655	0.00105654665307999	ENSG00000167034	NKX3-1	4824	0.999736090383868
MSTRG.25568|ENSG00000263740	-1.48508977056274	2.10807021399825	15.6810503824144	0.00123165767404082	ENSG00000263740	RN7SL4P	NA	0.999736090383868
MSTRG.12208|ENSG00000244879|ENSG00000284284	1.23336756576629	6.10175012402312	13.2510122947332	0.00237676793128747	ENSG00000244879|ENSG00000284284	NA	NA	0.999736090383868
MSTRG.10502|ENSG00000276168	-1.25503536141484	5.54038077107514	13.0849238216013	0.00249158924757021	ENSG00000276168	RN7SL1	6029	0.999736090383868
MSTRG.2439|ENSG00000225855	-1.89326535885681	0.830950472461933	12.8447140089326	0.00266900169571215	ENSG00000225855	RUSC1-AS1	NA	0.999736090383868
MSTRG.10366	1.00456832433762	0.293878270462726	12.351643903778	0.00308016736417664	MSTRG.10366	NA	NA	0.999736090383868
MSTRG.36407|ENSG00000265735	-1.38071822776447	2.93308402876562	12.1566071208254	0.00326237639495753	ENSG00000265735	RN7SL5P	NA	0.999736090383868
MSTRG.25890|ENSG00000230530	1.44761631586083	-0.401036598664565	11.9945372868361	0.00342316594428615	ENSG00000230530	LIMD1-AS1	NA	0.999736090383868
MSTRG.9485	-1.13423570078999	1.22667993944248	11.4540325262242	0.00402848245638677	MSTRG.9485	NA	NA	0.999736090383868
MSTRG.10517|ENSG00000274012	-1.33620462055841	6.13130271490249	11.4428169690274	0.00404227621372664	ENSG00000274012	RN7SL2	378706	0.999736090383868
MSTRG.9124|ENSG00000111775|ENSG00000111780|ENSG00000257218	-0.728831011713715	5.27853757758873	11.3720425269912	0.00413057245676853	ENSG00000111775|ENSG00000111780|ENSG00000257218	NA	NA	0.999736090383868
MSTRG.21198|ENSG00000213399	1.67600708235834	1.89184239880209	11.276837557724	0.00425283818490961	ENSG00000213399	AC022210.2	NA	0.999736090383868
MSTRG.21657|ENSG00000115107	1.30427994619133	1.86207858250775	11.091502477938	0.00450288211163361	ENSG00000115107	STEAP3	55240	0.999736090383868
MSTRG.27538	-1.14979027619862	0.25544367901627	10.6907291736378	0.00510312061123443	MSTRG.27538	NA	NA	0.999736090383868
MSTRG.11504|ENSG00000196183	1.08886252958416	2.46124749376479	10.4474174919108	0.00551192604057832	ENSG00000196183	RPS2P4	NA	0.999736090383868
MSTRG.35005|ENSG00000129422	1.5071569009247	1.05927264207349	10.2360736472015	0.00589756794585152	ENSG00000129422	MTUS1	57509	0.999736090383868
MSTRG.36537|ENSG00000232303	-1.35854479813922	-0.437192940306212	10.1969369525407	0.00597231432305861	ENSG00000232303	DFFBP1	NA	0.999736090383868
MSTRG.731|ENSG00000117748	1.19048192429127	4.50354057521504	9.96854219062309	0.00643071952920623	ENSG00000117748	RPA2	6118	0.999736090383868
MSTRG.17815	-1.71585893023308	-0.376271398630679	9.81219650206086	0.00676770558615273	MSTRG.17815	NA	NA	0.999736090383868
MSTRG.21455	1.25049999173065	-0.351257168407511	9.29820789721674	0.00802651682211251	MSTRG.21455	NA	NA	0.999736090383868
MSTRG.5495|ENSG00000132256|ENSG00000167355|ENSG00000196565|ENSG00000213931|ENSG00000213934|ENSG00000239920|ENSG00000284931	-1.56837451678134	7.22002708980158	9.27693515403149	0.00808411972793499	ENSG00000132256|ENSG00000167355|ENSG00000196565|ENSG00000213931|ENSG00000213934|ENSG00000239920|ENSG00000284931	NA	NA	0.999736090383868
MSTRG.12632	0.994863234722098	-0.10136272111583	9.17173642203876	0.00837602313204591	MSTRG.12632	NA	NA	0.999736090383868
MSTRG.19586|ENSG00000267757	-1.68339040994364	-0.391931698895177	8.78281258773005	0.00956500859693322	ENSG00000267757	EML2-AS1	100287177	0.999736090383868
MSTRG.23554|ENSG00000235508	0.571470703250224	4.00535484986933	8.64412862705162	0.0100348832203259	ENSG00000235508	RPS2P7	NA	0.999736090383868
MSTRG.16542|ENSG00000233380	1.70914754032375	-0.20205082163785	8.55581899873579	0.010347853441199	ENSG00000233380	RPS2P48	NA	0.999736090383868
MSTRG.33589|ENSG00000226002	4.7958514625124	-1.28873040884963	8.53935646050386	0.0110211433197557	ENSG00000226002	GTF2IP14	NA	0.999736090383868
MSTRG.32505|ENSG00000135525	-0.822484908270986	2.06068796079861	8.26450501673207	0.011462443751709	ENSG00000135525	MAP7	9053	0.999736090383868
MSTRG.34289|ENSG00000281490	-4.15772499920029	0.934370253873473	8.2495248008791	0.0115233784448497	ENSG00000281490	CICP14	NA	0.999736090383868
MSTRG.10173|ENSG00000169385	-0.879190042602942	2.95032894749562	8.16845349689864	0.0118596643983869	ENSG00000169385	RNASE2	6036	0.999736090383868
MSTRG.27539	0.960675110678005	3.5123006553382	8.16592108204896	0.0118703487348063	MSTRG.27539	NA	NA	0.999736090383868
MSTRG.7098|ENSG00000256269	-0.50340770351734	3.33271316047635	8.09491325234665	0.0121744748301407	ENSG00000256269	HMBS	3145	0.999736090383868
MSTRG.3490|ENSG00000182118|ENSG00000283799	2.52224439309725	-0.104241719358433	8.01604495745958	0.0125227942961418	ENSG00000182118|ENSG00000283799	NA	NA	0.999736090383868
MSTRG.9534|ENSG00000102755	-2.06511669770892	-0.487293860284229	7.92645704048434	0.0129324063051658	ENSG00000102755	FLT1	2321	0.999736090383868
MSTRG.2007|ENSG00000196505	-0.467329626782238	3.5883766564128	7.91847682349996	0.012969632985453	ENSG00000196505	GDAP2	54834	0.999736090383868
MSTRG.37206	-1.48145146546169	-0.208243052781105	7.819652000499	0.0134409784098227	MSTRG.37206	NA	NA	0.999736090383868
MSTRG.20154	-1.48339571299227	0.295003356886174	7.80815125518783	0.0134970975908002	MSTRG.20154	NA	NA	0.999736090383868
MSTRG.9060|ENSG00000186815|ENSG00000274822	0.367462728674586	5.54716119999652	7.68786550583345	0.0141004519150537	ENSG00000186815|ENSG00000274822	NA	NA	0.999736090383868
MSTRG.12888	-1.24516966250079	-0.251278429490608	7.6399932665761	0.0143491516053381	MSTRG.12888	NA	NA	0.999736090383868
MSTRG.19078|ENSG00000173809	4.32918419255096	-0.99175119103234	7.57313293296355	0.0147049741743732	ENSG00000173809	TDRD12	91646	0.999736090383868
MSTRG.36277|ENSG00000197363	0.706444095968597	3.00603048861289	7.49947763002937	0.015108747012413	ENSG00000197363	ZNF517	340385	0.999736090383868
MSTRG.6048|ENSG00000110104	0.866528038462229	3.85811985729882	7.48784339974199	0.0151736829770434	ENSG00000110104	CCDC86	79080	0.999736090383868
MSTRG.22826|ENSG00000186235	-1.73313859773776	-0.0267562200311025	7.43779735889503	0.0154566942284859	ENSG00000186235	AC016757.3	151174	0.999736090383868
MSTRG.30585|ENSG00000164330	0.858249395290732	1.37947328504415	7.42461012615096	0.0155322747935913	ENSG00000164330	EBF1	1879	0.999736090383868
MSTRG.27649|ENSG00000243449	2.83643473962876	1.70241541315201	7.40935555433606	0.0156202343467129	ENSG00000243449	C4orf48	401115	0.999736090383868
MSTRG.33234|ENSG00000153814	-0.603469797254386	4.44737200711736	7.29082749381148	0.0163235317098093	ENSG00000153814	JAZF1	221895	0.999736090383868
MSTRG.4555	-1.4675296457948	2.05725835633378	7.27381352889162	0.0164274441037707	MSTRG.4555	NA	NA	0.999736090383868
ENSG00000144668	-1.42356990425859	-0.820193858616654	7.24791598790031	0.0165870761384355	ENSG00000144668	ITGA9	3680	0.999736090383868
MSTRG.8519|ENSG00000236946	1.88141063946769	-1.12934380937635	7.24340344669176	0.0166150734778549	ENSG00000236946	HNRNPA1P70	NA	0.999736090383868
MSTRG.7312|ENSG00000171823	0.796166325574593	3.50383360634124	7.2368290329485	0.0166559606887845	ENSG00000171823	FBXL14	144699	0.999736090383868
MSTRG.13218|ENSG00000100726	0.385055015078148	5.17649691525822	7.09479969910309	0.0175681579190093	ENSG00000100726	TELO2	9894	0.999736090383868
MSTRG.20169	-3.54250132667807	-1.03216829623091	7.08815158967828	0.0176122442050026	MSTRG.20169	NA	NA	0.999736090383868
MSTRG.26620	-1.12227983593002	-0.2014462640542	7.03995457183197	0.0179356921167479	MSTRG.26620	NA	NA	0.999736090383868
MSTRG.10515|ENSG00000278771	-1.20427581252889	2.31332322102039	7.00719084893605	0.0181594715011264	ENSG00000278771	Metazoa_SRP	NA	0.999736090383868
MSTRG.19892|ENSG00000197928	1.32064696219667	0.787194387827054	6.98104679622254	0.0183403448064063	ENSG00000197928	ZNF677	342926	0.999736090383868
MSTRG.19471|ENSG00000204933	-4.85187559046877	-1.22877294685691	6.90585023294199	0.0188722518498588	ENSG00000204933	CD177P1	NA	0.999736090383868
MSTRG.24316	0.796823827268626	0.779294392798817	6.90047910502115	0.0189109194934078	MSTRG.24316	NA	NA	0.999736090383868
MSTRG.13009|ENSG00000258925	-2.12733280767965	-0.710072125307116	6.86351873971888	0.0191794908150215	ENSG00000258925	NPM1P5	NA	0.999736090383868
MSTRG.2362|ENSG00000189171|ENSG00000271853|ENSG00000272030	-0.598882008766481	1.617064620759	6.85009117990464	0.0192781475147754	ENSG00000189171|ENSG00000271853|ENSG00000272030	NA	NA	0.999736090383868
MSTRG.21081|ENSG00000003137	-5.9226491788858	-0.664708639905357	7.41676335151127	0.0195559839873145	ENSG00000003137	CYP26B1	56603	0.999736090383868
MSTRG.3153	2.74063723807277	-0.860106794479252	6.80876379856607	0.0195854809509073	MSTRG.3153	NA	NA	0.999736090383868
MSTRG.29625	1.28564985339758	3.22673805310226	6.80690501310592	0.0195994359756524	MSTRG.29625	NA	NA	0.999736090383868
MSTRG.36635|ENSG00000213866	-0.597705494509527	2.66970643294402	6.7985099226632	0.0196626058336749	ENSG00000213866	YBX1P10	NA	0.999736090383868
MSTRG.22441|ENSG00000224137	1.12773668133373	0.631063918226467	6.73898636324689	0.0201172858848484	ENSG00000224137	AC079767.4	NA	0.999736090383868
MSTRG.16868	6.90554607970236	0.37584474107103	6.71937856283845	0.0202697070232624	MSTRG.16868	NA	NA	0.999736090383868
MSTRG.21706|ENSG00000072163	0.784680467117867	2.10393543067094	6.70643569758954	0.0203710474196098	ENSG00000072163	LIMS2	55679	0.999736090383868
MSTRG.6567	1.51103559764998	-0.527927098448257	6.70058162617679	0.0204170754576334	MSTRG.6567	NA	NA	0.999736090383868
MSTRG.27809|ENSG00000151552	-0.505924096232386	3.04170792193299	6.67196164432342	0.0206438344736569	ENSG00000151552	QDPR	5860	0.999736090383868
MSTRG.6074|ENSG00000162144	0.293146423006423	6.30695662617309	6.66335406655839	0.0207125999609093	ENSG00000162144	CYB561A3	220002	0.999736090383868
MSTRG.32960	-0.952656124043825	-0.102596277756877	6.62907495976312	0.0209890859409554	MSTRG.32960	NA	NA	0.999736090383868
MSTRG.6416	0.863792249008115	0.235634579688782	6.61048371915959	0.0211408160820908	MSTRG.6416	NA	NA	0.999736090383868
MSTRG.14904|ENSG00000205022	2.10801372798404	-0.383374891012062	6.59311031788512	0.0212837509424782	ENSG00000205022	PABPN1L	390748	0.999736090383868
MSTRG.7364	0.47554269860925	3.82901128840814	6.50596380452622	0.0220177560168767	MSTRG.7364	NA	NA	0.999736090383868
MSTRG.14050|ENSG00000102870	0.425732505895665	2.36322152659306	6.46645178569899	0.022360143212826	ENSG00000102870	ZNF629	23361	0.999736090383868
MSTRG.37113|ENSG00000238251	-0.73088931484778	0.711143649889048	6.4126650529186	0.0228361457766019	ENSG00000238251	RP11-172F4.2	NA	0.999736090383868
MSTRG.30601|ENSG00000172568|ENSG00000248544|ENSG00000251405|ENSG00000285868	2.02742479358706	-0.629835552515596	6.40532174313788	0.0229020355052878	ENSG00000172568|ENSG00000248544|ENSG00000251405|ENSG00000285868	NA	NA	0.999736090383868
MSTRG.38250|ENSG00000165169	-1.71022907867825	1.52607407872677	6.37098451229987	0.0232130612547215	ENSG00000165169	DYNLT3	6990	0.999736090383868
MSTRG.26599|ENSG00000163430|ENSG00000284121	-1.50063072671306	0.430733996523058	6.35753927787876	0.0233361739388806	ENSG00000163430|ENSG00000284121	NA	NA	0.999736090383868
MSTRG.13314|ENSG00000007038	1.49781654136365	0.684465379436467	6.34556738556263	0.0234464304377911	ENSG00000007038	PRSS21	10942	0.999736090383868
MSTRG.4310|ENSG00000204161	-0.732581238713525	4.58520707768274	6.26956960381749	0.0241605320801664	ENSG00000204161	C10orf128	170371	0.999736090383868
MSTRG.27639|ENSG00000127415	0.335834213378241	4.14094308637105	6.251563154427	0.0243333869162115	ENSG00000127415	IDUA	3425	0.999736090383868
MSTRG.7135|ENSG00000149403	5.64934717650117	-0.48114763589907	6.43735348957899	0.0245780592229563	ENSG00000149403	GRIK4	2900	0.999736090383868
MSTRG.20133|ENSG00000121413	0.402731802086518	5.00361439293659	6.17231839654187	0.0251112806211799	ENSG00000121413	ZSCAN18	65982	0.999736090383868
MSTRG.5546	-0.870004063414635	1.04264483740725	6.14330206206668	0.0254032724209395	MSTRG.5546	NA	NA	0.999736090383868
MSTRG.29792	1.01070308167762	0.590553572310258	6.13410977723753	0.0254965914079458	MSTRG.29792	NA	NA	0.999736090383868
MSTRG.37947|ENSG00000167393	0.428930568849174	3.87503444806857	6.0992939509248	0.0258536472888317	ENSG00000167393	PPP2R3B	28227	0.999736090383868
ENSG00000260244	-1.56296763185022	-0.475729640678592	6.09128110218337	0.0259366395263116	ENSG00000260244	RP11-588K22.2	NA	0.999736090383868
MSTRG.13678|ENSG00000260592	-0.918210448578159	3.26331891788892	6.05323720613369	0.0263349012394575	ENSG00000260592	CTA-363E6.6	NA	0.999736090383868
MSTRG.18116|ENSG00000176533	0.463678012530628	4.58331439285949	6.0062288157603	0.0268368112815252	ENSG00000176533	GNG7	2788	0.999736090383868
MSTRG.24642	-1.19110223233168	-0.541557987691861	6.00347722383521	0.0268665311098688	MSTRG.24642	NA	NA	0.999736090383868
MSTRG.11174|ENSG00000258920	-1.00468995476278	-0.367643345816425	5.9768981554214	0.0271555785613528	ENSG00000258920	FOXN3-AS1	400236	0.999736090383868
MSTRG.5308	-1.19161279600153	-0.803642131330055	5.96882298446799	0.0272441072477887	MSTRG.5308	NA	NA	0.999736090383868
MSTRG.18008	0.893588196910798	0.514562401123346	5.96534677282342	0.0272823199534198	MSTRG.18008	NA	NA	0.999736090383868
MSTRG.103|ENSG00000182873	-1.404618365835	-0.792696249169088	5.93397304829079	0.0276300188210765	ENSG00000182873	RP11-181G12.2	NA	0.999736090383868
MSTRG.22475|ENSG00000119004	0.488514036054461	4.88433610490108	5.92318866173888	0.0277507185028905	ENSG00000119004	CYP20A1	57404	0.999736090383868
MSTRG.29629|ENSG00000251158	1.09811836660875	3.60964218139916	5.90504957777133	0.0279551111278095	ENSG00000251158	RP11-98J23.1	NA	0.999736090383868
MSTRG.12684	-1.07181762072132	-0.328722585367885	5.88019713754472	0.0282379851226698	MSTRG.12684	NA	NA	0.999736090383868
MSTRG.19059	-6.2733064965885	-1.63653318597094	6.33802938912747	0.0282971146765367	MSTRG.19059	NA	NA	0.999736090383868
MSTRG.33352	-2.24709988475886	0.877851920864985	5.86544216746072	0.0284074949468436	MSTRG.33352	NA	NA	0.999736090383868
MSTRG.18848|ENSG00000006016	-4.70319275291927	-0.614412633015975	5.85463605370943	0.0285323862520961	ENSG00000006016	CRLF1	9244	0.999736090383868
MSTRG.228|ENSG00000232912	-1.06604270652316	3.64688961723365	5.85343210451687	0.0285463401592861	ENSG00000232912	RP5-1115A15.1	NA	0.999736090383868
MSTRG.21943|ENSG00000115159	-0.57047442791828	3.33778985797686	5.84386711134514	0.0286574805885185	ENSG00000115159	GPD2	2820	0.999736090383868
MSTRG.32843|ENSG00000270419	1.2095502865651	-0.24569458029802	5.81692746578715	0.0289732076302113	ENSG00000270419	CAHM	100526820	0.999736090383868
MSTRG.25952	1.52527186432909	-0.989020595214621	5.81374066443849	0.02901082194272	MSTRG.25952	NA	NA	0.999736090383868
MSTRG.33470|ENSG00000122515	0.347427073084211	6.45012664222595	5.80046325671672	0.029168146907502	ENSG00000122515	ZMIZ2	83637	0.999736090383868
MSTRG.23609|ENSG00000235621	0.766094225747361	1.32858764471367	5.79567902092562	0.0292250775805933	ENSG00000235621	LINC00494	284749	0.999736090383868
MSTRG.6257	-3.19596396988182	-1.11264935558568	5.79132914665017	0.0292769511948177	MSTRG.6257	NA	NA	0.999736090383868
MSTRG.1919|ENSG00000226419	0.498004009884655	2.8981149849396	5.78832933589071	0.0293127869897391	ENSG00000226419	SLC16A1-AS1	100506392	0.999736090383868
MSTRG.34123|ENSG00000228393|ENSG00000239569	-1.86346275923112	0.819241125499659	5.76655126263358	0.0295744764654788	ENSG00000228393|ENSG00000239569	NA	NA	0.999736090383868
MSTRG.19473|ENSG00000231412	-3.31269724109529	2.59621379263984	5.75917470152975	0.0296983159226985	ENSG00000231412	CTC-490G23.2	NA	0.999736090383868
MSTRG.17364|ENSG00000263753	1.06702676261655	3.56486277310095	5.74503000752424	0.0298357412620642	ENSG00000263753	LINC00667	339290	0.999736090383868
ENSG00000115112	-1.80110652272879	0.257670773556954	5.7424355635742	0.0298674175980469	ENSG00000115112	TFCP2L1	29842	0.999736090383868
MSTRG.10888|ENSG00000175985	3.12246017833899	-0.70318220685654	5.71726757875237	0.03017673123692	ENSG00000175985	PLEKHD1	400224	0.999736090383868
MSTRG.30013|ENSG00000145730	-0.859697725371592	3.98010272446388	5.68799913978664	0.0305411171100272	ENSG00000145730	PAM	5066	0.999736090383868
MSTRG.4644|ENSG00000133661	-4.39845329193736	-1.13285619870793	5.6665662797255	0.0308111865201524	ENSG00000133661	SFTPD	6441	0.999736090383868
MSTRG.26928	-1.02701616096218	0.0508844468675929	5.66631989331022	0.0308143072146115	MSTRG.26928	NA	NA	0.999736090383868
MSTRG.16898|ENSG00000278972	-1.17115689629253	0.198380724871156	5.65004664344223	0.0310212351626336	ENSG00000278972	CTD-3022L24.1	NA	0.999736090383868
MSTRG.18391|ENSG00000267106	-0.76715379020638	1.22608882495801	5.62928534225781	0.0312875746070279	ENSG00000267106	ZNF561-AS1	284385	0.999736090383868
MSTRG.31221|ENSG00000220517	-0.974124079191052	-0.20099385827068	5.58111522219824	0.0319158062488299	ENSG00000220517	ASS1P1	NA	0.999736090383868
MSTRG.25583	-0.896294135044821	-0.25886731170654	5.52783480696718	0.0326277915593706	MSTRG.25583	NA	NA	0.999736090383868
MSTRG.37807|ENSG00000182154	0.365822962853198	4.42258640202165	5.52699877142874	0.0326391093810464	ENSG00000182154	MRPL41	64975	0.999736090383868
MSTRG.12900|ENSG00000136383	-0.966331350548056	0.311623707931352	5.52062672262065	0.0327255206873126	ENSG00000136383	ALPK3	57538	0.999736090383868
MSTRG.1191	0.710077151776847	-0.0854802731510488	5.51293636004857	0.0328301632441213	MSTRG.1191	NA	NA	0.999736090383868
MSTRG.31441|ENSG00000227507	0.388802484093143	8.0932328731784	5.49483629681885	0.0330779857790332	ENSG00000227507	LTB	4050	0.999736090383868
MSTRG.17234|ENSG00000173818|ENSG00000264961	0.423183723213098	2.76684005465377	5.49329253936594	0.0330992228590568	ENSG00000173818|ENSG00000264961	NA	NA	0.999736090383868
MSTRG.24988|ENSG00000100362	-6.20260189326417	-1.3472187136023	5.89990703511763	0.0331468594023264	ENSG00000100362	PVALB	5816	0.999736090383868
MSTRG.12084|ENSG00000168781	0.475019856086263	2.85059131209848	5.47675061957412	0.0333277815598059	ENSG00000168781	PPIP5K1	9677	0.999736090383868
MSTRG.19479|ENSG00000079435	0.597517845858135	2.74588427329284	5.45305215656176	0.0336584203942007	ENSG00000079435	LIPE	3991	0.999736090383868
MSTRG.6266	-0.926880030850191	-0.457271771177146	5.4517207175058	0.0336771091571624	MSTRG.6266	NA	NA	0.999736090383868
MSTRG.25345	1.18826824544849	-1.0615669278466	5.45042053790285	0.0336953707683179	MSTRG.25345	NA	NA	0.999736090383868
MSTRG.3312	1.30834688101089	-0.274500580230633	5.43854900301048	0.0338626444169761	MSTRG.3312	NA	NA	0.999736090383868
MSTRG.37539|ENSG00000223551	-0.625754360195908	4.0683390311094	5.42646489046324	0.0340339039318545	ENSG00000223551	TMSB4XP4	NA	0.999736090383868
MSTRG.12690|ENSG00000274515	1.22829861754164	0.108907079814216	5.4149998504801	0.0341973197727843	ENSG00000274515	CTD-2026K11.5	NA	0.999736090383868
MSTRG.195	0.73980392771708	1.75374004431971	5.39826612248155	0.0344374699878422	MSTRG.195	NA	NA	0.999736090383868
MSTRG.2018|ENSG00000281741	0.621454855963187	0.720966657709706	5.34803876307568	0.0351701412174618	ENSG00000281741	AC241377.1	100996720	0.999736090383868
MSTRG.18721|ENSG00000160961	-0.418221423103587	4.87055784873303	5.33602918382288	0.0353479976378876	ENSG00000160961	ZNF333	84449	0.999736090383868
MSTRG.7845|ENSG00000064763	-0.623944855726577	3.6419113253791	5.31767004052252	0.0356219113465199	ENSG00000064763	FAR2	55711	0.999736090383868
MSTRG.10861	1.69226006025454	-0.790456465968609	5.29723533943403	0.0359296960287812	MSTRG.10861	NA	NA	0.999736090383868
MSTRG.35026	-1.58832263641588	1.44410806036973	5.26990483022036	0.036346186849341	MSTRG.35026	NA	NA	0.999736090383868
MSTRG.28104	-0.46726567142778	2.63301313519025	5.23571191960636	0.0368751791256925	MSTRG.28104	NA	NA	0.999736090383868
MSTRG.12944|ENSG00000157823|ENSG00000242498|ENSG00000250021	-0.390583027637086	5.55534885420589	5.23540095230296	0.0368800309396777	ENSG00000157823|ENSG00000242498|ENSG00000250021	NA	NA	0.999736090383868
MSTRG.36709|ENSG00000234160	-0.754297798367675	2.74647557194759	5.21412331840633	0.0372137809759876	ENSG00000234160	RP11-613M10.6	NA	0.999736090383868
MSTRG.19195|ENSG00000126264	-0.418223216093103	5.48563658874729	5.18918745649193	0.0376093903707137	ENSG00000126264	HCST	10870	0.999736090383868
MSTRG.10235|ENSG00000211803	1.99852473702019	0.925940050932307	5.17711606080403	0.0378026593735632	ENSG00000211803	TRAV23DV6	NA	0.999736090383868
MSTRG.5548|ENSG00000166341	0.920592113974742	3.0621529156215	5.17083541043818	0.0379036723387582	ENSG00000166341	DCHS1	8642	0.999736090383868
MSTRG.7069|ENSG00000186318	-0.812223546317947	1.4134177978993	5.16806550159005	0.0379483210612608	ENSG00000186318	BACE1	23621	0.999736090383868
MSTRG.2520|ENSG00000163554	-3.19358278326133	-1.01367901773155	5.13827942886168	0.0384323348424501	ENSG00000163554	SPTA1	6708	0.999736090383868
MSTRG.19496	-1.15430798262555	-0.786343836574409	5.13508097984274	0.038484734248178	MSTRG.19496	NA	NA	0.999736090383868
MSTRG.25171	0.459875894564645	3.61314462468274	5.11824765771446	0.0387618839902486	MSTRG.25171	NA	NA	0.999736090383868
MSTRG.23345|ENSG00000285230	-0.722484923338937	0.550341360632871	5.11416706424764	0.038829417553452	ENSG00000285230	NA	NA	0.999736090383868
ENSG00000227508	0.774137263022454	0.550860331241135	5.11365302080161	0.0388379346447891	ENSG00000227508	LINC01624	401289	0.999736090383868
MSTRG.10203|ENSG00000211785	0.871859260979335	1.3314587596327	5.10387218537274	0.0390004063984582	ENSG00000211785	TRAV12-1	NA	0.999736090383868
MSTRG.25306|ENSG00000075275	0.728405104644796	2.28628959762528	5.10230884296947	0.0390264486863678	ENSG00000075275	CELSR1	9620	0.999736090383868
MSTRG.35405|ENSG00000164808	-0.302513694618619	4.71556707670996	5.09574100157732	0.0391360776392802	ENSG00000164808	SPIDR	23514	0.999736090383868
MSTRG.12895	1.1860455817166	-0.207853026282361	5.086545613824	0.0392901676734262	MSTRG.12895	NA	NA	0.999736090383868
ENSG00000234156	4.47665475217518	-1.47191829130142	5.15348660676625	0.0393051605642564	ENSG00000234156	RP11-64P14.7	NA	0.999736090383868
MSTRG.21335|ENSG00000233850	0.94321066073128	1.76116944651036	5.0827624874013	0.0393537676340288	ENSG00000233850	AC103563.8	NA	0.999736090383868
MSTRG.4835|ENSG00000229417	1.00508658867039	-0.100500336628492	5.07996558714627	0.039400864709474	ENSG00000229417	NPM1P25	NA	0.999736090383868
MSTRG.999	-2.34242828323324	-0.883678035897257	5.0603867668497	0.0397323960664182	MSTRG.999	NA	NA	0.999736090383868
MSTRG.25067	-0.881951240438858	0.561714658706089	5.05847132516444	0.0397650045749138	MSTRG.25067	NA	NA	0.999736090383868
MSTRG.25990|ENSG00000221883	0.838782239789629	0.247782999061512	5.04756793543837	0.0399512185166421	ENSG00000221883	ARIH2OS	646450	0.999736090383868
MSTRG.13155	1.25141831891283	-0.658310107424889	5.04456094874996	0.0400027518976757	MSTRG.13155	NA	NA	0.999736090383868
MSTRG.18785|ENSG00000105643	0.328713496789983	6.60003477945092	4.98501271123781	0.041039401716823	ENSG00000105643	ARRDC2	27106	0.999736090383868
MSTRG.29418|ENSG00000249286|ENSG00000279557	-1.03174839518031	-0.32872509805108	4.98451445833771	0.0410482066391205	ENSG00000249286|ENSG00000279557	NA	NA	0.999736090383868
MSTRG.16101|ENSG00000141698	0.840556500912247	2.36022781696423	4.96962475786552	0.041312349609678	ENSG00000141698	NT5C3B	115024	0.999736090383868
MSTRG.395	-0.759126799032237	-0.0305806726837719	4.96468105262081	0.0414004883072462	MSTRG.395	NA	NA	0.999736090383868
MSTRG.25137	0.740106444549924	2.55929768861427	4.93841714864523	0.0418724233607667	MSTRG.25137	NA	NA	0.999736090383868
MSTRG.3550|ENSG00000186197|ENSG00000244457	-0.989676220996472	0.702985437476242	4.93079226427987	0.0420106066841153	ENSG00000186197|ENSG00000244457	NA	NA	0.999736090383868
MSTRG.7340	0.992209186373718	-0.459810616482603	4.92621393033952	0.0420938336819075	MSTRG.7340	NA	NA	0.999736090383868
MSTRG.29695	1.23239493460081	2.18485016760661	4.90448325118397	0.0424914937246803	MSTRG.29695	NA	NA	0.999736090383868
MSTRG.19455|ENSG00000105737	-2.84820583873426	-0.830784693176916	4.90329828741201	0.0425133035301581	ENSG00000105737	GRIK5	2901	0.999736090383868
MSTRG.3548|ENSG00000116962	0.745262320601107	2.23639366540762	4.89701655410592	0.0426291399034526	ENSG00000116962	NID1	4811	0.999736090383868
MSTRG.34365|ENSG00000226380|ENSG00000231721|ENSG00000283797|ENSG00000284032|ENSG00000285106	-0.365861679622288	3.79895427265148	4.89140688535992	0.0427328943538326	ENSG00000226380|ENSG00000231721|ENSG00000283797|ENSG00000284032|ENSG00000285106	NA	NA	0.999736090383868
MSTRG.9025|ENSG00000135144	0.624696447600751	2.97813861621057	4.87444776643646	0.0430483592032997	ENSG00000135144	DTX1	1840	0.999736090383868
MSTRG.3520|ENSG00000183780	1.19167440836119	-0.776637572862512	4.870874747962	0.0431151684745011	ENSG00000183780	SLC35F3	148641	0.999736090383868
MSTRG.34486|ENSG00000211710|ENSG00000211734	0.82097822047902	2.62461561623716	4.8653960529134	0.0432178455606433	ENSG00000211710|ENSG00000211734	NA	NA	0.999736090383868
MSTRG.3272	-1.11978149800596	-0.643239501046202	4.8637526265594	0.0432487008435717	MSTRG.3272	NA	NA	0.999736090383868
MSTRG.23625	1.33712399696709	-0.694162932409692	4.85688875434265	0.0433778478454405	MSTRG.23625	NA	NA	0.999736090383868
MSTRG.7501|ENSG00000164845	1.31624326962732	-0.395170152041139	4.80946119819152	0.0442826139564356	ENSG00000164845	FAM86FP	NA	0.999736090383868
MSTRG.37314|ENSG00000106868	-0.429186963087643	3.93667546146134	4.789625390513	0.0446675343024312	ENSG00000106868	SUSD1	64420	0.999736090383868
MSTRG.31439	0.763561353317028	0.536126854737976	4.78872906165449	0.0446850198428958	MSTRG.31439	NA	NA	0.999736090383868
MSTRG.29648	1.25421922183272	2.18567475869999	4.78322761219386	0.0447925169853298	MSTRG.29648	NA	NA	0.999736090383868
MSTRG.24333	0.795632664872207	0.393865426370715	4.78000818343562	0.0448555638970335	MSTRG.24333	NA	NA	0.999736090383868
MSTRG.37946|ENSG00000226179	0.336878857620378	3.95144063952292	4.77910337000162	0.0448733017324489	ENSG00000226179	LINC00685	NA	0.999736090383868
MSTRG.33235	-0.922449639796205	-0.100039929854703	4.7776633119848	0.0449015493116373	MSTRG.33235	NA	NA	0.999736090383868
MSTRG.23716|ENSG00000236352	-3.03614876141624	-1.32117978924727	4.76982267300993	0.0450557126006801	ENSG00000236352	AC005220.3	NA	0.999736090383868
MSTRG.14641|ENSG00000166816	-1.40150964978709	0.108756945990206	4.75310068109219	0.0453865702711722	ENSG00000166816	LDHD	197257	0.999736090383868
MSTRG.10335|ENSG00000139899	0.72382043899006	1.29695012184045	4.75260194123263	0.0453964816967364	ENSG00000139899	CBLN3	643866	0.999736090383868
MSTRG.34251	-1.19762621819928	-0.308246240363424	4.7493146596701	0.0454618728794085	MSTRG.34251	NA	NA	0.999736090383868
MSTRG.10163|ENSG00000214274|ENSG00000258818|ENSG00000259171	-0.756075319410471	2.14501341059966	4.74352559101002	0.0455772975666454	ENSG00000214274|ENSG00000258818|ENSG00000259171	NA	NA	0.999736090383868
MSTRG.20013|ENSG00000105048	-1.50763213765585	0.492146861578595	4.74298164421139	0.0455881605601732	ENSG00000105048	TNNT1	7138	0.999736090383868
MSTRG.7267|ENSG00000080854	0.981632265906042	0.605100421819361	4.73656916990254	0.0457164502258414	ENSG00000080854	IGSF9B	22997	0.999736090383868
MSTRG.29640	1.20156463571744	2.00713710682512	4.71029455723393	0.0462465282605596	MSTRG.29640	NA	NA	0.999736090383868
MSTRG.5290	0.90719235143812	-0.891695692340718	4.70782718556237	0.0462966739568577	MSTRG.5290	NA	NA	0.999736090383868
MSTRG.25111|ENSG00000100321	-0.782885159257874	3.01998030498278	4.70553892744561	0.0463432361940153	ENSG00000100321	SYNGR1	9145	0.999736090383868
MSTRG.33444|ENSG00000106624|ENSG00000284412	0.653484399217119	2.83695120994123	4.70450871815797	0.046364217087477	ENSG00000106624|ENSG00000284412	NA	NA	0.999736090383868
MSTRG.29577|ENSG00000285999	-1.28273715337266	-1.1095161668965	4.69096205027382	0.0466411385702066	ENSG00000285999	NA	NA	0.999736090383868
MSTRG.21829	1.07883734429181	-0.399355349024385	4.67726867176776	0.0469230245343401	MSTRG.21829	NA	NA	0.999736090383868
MSTRG.37329|ENSG00000136867	-0.695734607175647	4.56981473943037	4.67510091184247	0.0469678313348614	ENSG00000136867	SLC31A2	1318	0.999736090383868
MSTRG.9324|ENSG00000111450	-0.647971138276544	3.46192321635787	4.67021393752135	0.0470690267812749	ENSG00000111450	STX2	2054	0.999736090383868
MSTRG.16535|ENSG00000262902	2.64328720497306	1.75532082195892	4.65745033446516	0.0473345287120361	ENSG00000262902	MTCO1P40	NA	0.999736090383868
MSTRG.35585	-0.984510413727479	-0.357680620829726	4.65499133309352	0.04738588041082	MSTRG.35585	NA	NA	0.999736090383868
MSTRG.6491|ENSG00000110203|ENSG00000255860	-1.33470513670429	4.43646367736044	4.64501013192921	0.0475949888345598	ENSG00000110203|ENSG00000255860	NA	NA	0.999736090383868
MSTRG.13160|ENSG00000172366	0.327855446742051	3.44090276840985	4.62664385289274	0.0479825910701249	ENSG00000172366	MCRIP2	100287175	0.999736090383868
MSTRG.10191|ENSG00000165804	0.539491096389247	1.92629913898642	4.61988936049675	0.0481260650044682	ENSG00000165804	ZNF219	51222	0.999736090383868
MSTRG.5038|ENSG00000273108	1.03148042809099	0.176292306982712	4.61002333337268	0.0483365340494709	ENSG00000273108	RP11-416N2.4	NA	0.999736090383868
MSTRG.29620|ENSG00000248769	1.28252090426344	0.452369560238755	4.60999465657469	0.0483371473695143	ENSG00000248769	RP11-974F13.5	NA	0.999736090383868
MSTRG.24460|ENSG00000093100|ENSG00000243156	0.537664509146987	4.28490988692238	4.60121794248238	0.0485252860446766	ENSG00000093100|ENSG00000243156	NA	NA	0.999736090383868
MSTRG.1019	-0.919157283155401	1.01505774948021	4.57736171762672	0.049041013037297	MSTRG.1019	NA	NA	0.999736090383868
MSTRG.20392|ENSG00000138092	-0.454678919223363	2.06314061732607	4.57108617415393	0.0491777415353831	ENSG00000138092	CENPO	79172	0.999736090383868
MSTRG.24503	1.37370446454617	-0.462876278038208	4.56049821474348	0.0494094388365224	MSTRG.24503	NA	NA	0.999736090383868
ENSG00000162543	-0.734524804821704	0.457224551924156	4.55605669843363	0.0495070129236133	ENSG00000162543	UBXN10	127733	0.999736090383868
MSTRG.6045|ENSG00000110079	-0.746202876417195	1.32094218491216	4.55507180911469	0.0495286801253414	ENSG00000110079	MS4A4A	51338	0.999736090383868
MSTRG.2217|ENSG00000203814	-1.22279261209842	2.00643213805868	4.55467103909079	0.0495375000930341	ENSG00000203814	HIST2H2BF	440689	0.999736090383868
MSTRG.24267|ENSG00000157601	-0.901062845100737	6.58710657285138	4.55357671625933	0.0495615928200113	ENSG00000157601	MX1	4599	0.999736090383868
MSTRG.1023|ENSG00000238287	1.06171780716926	-0.373658875127929	4.54147461729642	0.0498289499600168	ENSG00000238287	RP11-656D10.3	NA	0.999736090383868
MSTRG.29827|ENSG00000152348	0.636045844490077	0.852989352620236	4.51130497083169	0.0505028314445038	ENSG00000152348	ATG10	83734	0.999736090383868
MSTRG.2666|ENSG00000143248|ENSG00000232995	1.74738974045292	-0.719557529684131	4.50670602224232	0.0506064895146578	ENSG00000143248|ENSG00000232995	NA	NA	0.999736090383868
MSTRG.24818|ENSG00000226471|ENSG00000272858	-0.674802062085099	0.760432010720779	4.47941214335919	0.0512268298469422	ENSG00000226471|ENSG00000272858	NA	NA	0.999736090383868
MSTRG.19847|ENSG00000268889	-1.22026189444072	-0.329473713166246	4.47400579128474	0.0513507602198417	ENSG00000268889	CTD-2616J11.14	NA	0.999736090383868
MSTRG.431|ENSG00000080947|ENSG00000215908|ENSG00000219481|ENSG00000283773	-0.370711324550694	6.56129316050184	4.47090905469059	0.0514219051407962	ENSG00000080947|ENSG00000215908|ENSG00000219481|ENSG00000283773	NA	NA	0.999736090383868
MSTRG.14056	1.61450074193149	-0.630421913036836	4.46676917165657	0.0515171958205738	MSTRG.14056	NA	NA	0.999736090383868
MSTRG.2145	-0.651379197866188	0.367631862233521	4.46141992733784	0.0516406295914278	MSTRG.2145	NA	NA	0.999736090383868
MSTRG.6250|ENSG00000173727	-0.83032394940923	1.4519447514861	4.45390328258132	0.0518146617994798	ENSG00000173727	CMB9-22P13.1	NA	0.999736090383868
MSTRG.26001|ENSG00000177352	5.18878877758364	3.83383454269162	4.44887883122783	0.0519736496183069	ENSG00000177352	CCDC71	64925	0.999736090383868
MSTRG.15184	-0.988587193378426	-0.343247164437325	4.43907160921156	0.0521600770209962	MSTRG.15184	NA	NA	0.999736090383868
MSTRG.19046|ENSG00000268240	-2.00372722477431	-0.344280729898486	4.42542770891621	0.0524802139411261	ENSG00000268240	RP11-678G14.4	NA	0.999736090383868
MSTRG.46	1.24460389663149	-0.661836398361616	4.42114182615544	0.0525812514325096	MSTRG.46	NA	NA	0.999736090383868
MSTRG.31425|ENSG00000272221	-1.46040943630179	2.32053176944794	4.42101629842716	0.052584214117508	ENSG00000272221	XXbac-BPG181B23.7	101929072	0.999736090383868
MSTRG.7419|ENSG00000111319	1.60314351274359	-0.225128998041826	4.41134025788548	0.0528131761275963	ENSG00000111319	SCNN1A	6337	0.999736090383868
MSTRG.20031|ENSG00000218891	0.631596090167219	2.27473623174523	4.41076280225658	0.0528268772248721	ENSG00000218891	ZNF579	163033	0.999736090383868
MSTRG.31851|ENSG00000232702	-0.626543541972776	1.24231932314454	4.40693511514369	0.0529178008460638	ENSG00000232702	RP3-437C15.1	NA	0.999736090383868
MSTRG.5254	-0.985304516528859	0.169110396559346	4.40212488807708	0.0530323240437331	MSTRG.5254	NA	NA	0.999736090383868
MSTRG.21846	-0.873425724006948	0.200862582735075	4.40002734114868	0.0530823539259362	MSTRG.21846	NA	NA	0.999736090383868
MSTRG.37869|ENSG00000275063	1.01241902217082	0.850734757631461	4.39561408445101	0.053187797935163	ENSG00000275063	AC233755.1	NA	0.999736090383868
MSTRG.37294	-1.60654396112809	-1.06495269925243	4.39315439721868	0.053246672679145	MSTRG.37294	NA	NA	0.999736090383868
MSTRG.16100|ENSG00000173801	1.59023636759778	4.56884448259052	4.38026085589177	0.05359920241391	ENSG00000173801	JUP	3728	0.999736090383868
MSTRG.2644|ENSG00000158882|ENSG00000284035	-0.393012840852245	2.95941482966358	4.36312730831335	0.0539715900919013	ENSG00000158882|ENSG00000284035	NA	NA	0.999736090383868
MSTRG.23053	-0.738593299248194	1.06836368796273	4.35537506298109	0.0541606205202323	MSTRG.23053	NA	NA	0.999736090383868
MSTRG.26152	-1.23192538421942	-0.890462882426511	4.34637661395251	0.0543810125628605	MSTRG.26152	NA	NA	0.999736090383868
MSTRG.2214	-0.90442576779863	-0.238815973848266	4.33586550155174	0.0546397860159372	MSTRG.2214	NA	NA	0.999736090383868
MSTRG.7367	1.12734714016846	-0.841315345187209	4.33295440988317	0.0547117094373312	MSTRG.7367	NA	NA	0.999736090383868
MSTRG.29721|ENSG00000171643	0.648374960055686	3.52554244997533	4.32585451324623	0.0548875904492996	ENSG00000171643	S100Z	170591	0.999736090383868
MSTRG.14950|ENSG00000141013	0.630395852770313	1.65438506378491	4.32537633520609	0.0548994598505032	ENSG00000141013	GAS8	2622	0.999736090383868
MSTRG.13897|ENSG00000177455	0.576719438573444	4.32504848730504	4.32518352044152	0.0549042467768032	ENSG00000177455	CD19	930	0.999736090383868
MSTRG.24587|ENSG00000161179	0.320057988880095	4.21923650287704	4.31656033599935	0.0551188321266328	ENSG00000161179	YDJC	150223	0.999736090383868
MSTRG.29229|ENSG00000233974	0.909824446154282	0.875247732617161	4.2985059611839	0.0555713041732385	ENSG00000233974	RP11-823P9.3	NA	0.999736090383868
MSTRG.36496|ENSG00000147883	-1.20578214478056	0.512304215877147	4.28461092926543	0.0559225054669494	ENSG00000147883	CDKN2B	1030	0.999736090383868
MSTRG.7568|ENSG00000184293	1.12449069171521	-0.818502601434105	4.28135873981602	0.0560050812855833	ENSG00000184293	CLECL1	160365	0.999736090383868
MSTRG.779	1.26443282171457	-0.879362802575712	4.2760389278642	0.0561404644397746	MSTRG.779	NA	NA	0.999736090383868
MSTRG.2029|ENSG00000231752	0.41495816173977	2.91727015723307	4.2749597978982	0.0561679739023464	ENSG00000231752	EMBP1	647121	0.999736090383868
MSTRG.19293	0.981901584730333	-0.848671620042641	4.26117160354486	0.0565208623470963	MSTRG.19293	NA	NA	0.999736090383868
MSTRG.9456|ENSG00000150459	-0.245570044858501	5.36147646592485	4.25748649694004	0.0566156174619258	ENSG00000150459	SAP18	10284	0.999736090383868
ENSG00000147650	-1.12798045117711	-0.482807100573926	4.24954228084357	0.0568205220471789	ENSG00000147650	LRP12	29967	0.999736090383868
MSTRG.33374|ENSG00000211687|ENSG00000211688|ENSG00000211689|ENSG00000211690|ENSG00000211691|ENSG00000211692|ENSG00000227191	-0.708086080327375	5.83039691607407	4.24127692345064	0.0570346345490165	ENSG00000211687|ENSG00000211688|ENSG00000211689|ENSG00000211690|ENSG00000211691|ENSG00000211692|ENSG00000227191	NA	NA	0.999736090383868
MSTRG.1395	0.791993826766772	0.76958188242082	4.23580386884462	0.0571769343194751	MSTRG.1395	NA	NA	0.999736090383868
MSTRG.31193|ENSG00000283064	-0.876032405423706	-0.13983850111059	4.22497831845426	0.0574596289769128	ENSG00000283064	RP1-221C16.8	NA	0.999736090383868
MSTRG.7377|ENSG00000010278	-0.665365875096759	3.57215993667949	4.21458666065943	0.057732538298439	ENSG00000010278	CD9	928	0.999736090383868
MSTRG.34665|ENSG00000127399|ENSG00000188707|ENSG00000261305	0.328513850606818	4.29019137443077	4.21204339628058	0.0577995620873271	ENSG00000127399|ENSG00000188707|ENSG00000261305	NA	NA	0.999736090383868
MSTRG.24536	0.488081331572359	2.5289695129142	4.20689469926274	0.0579355280050265	MSTRG.24536	NA	NA	0.999736090383868
MSTRG.29743|ENSG00000145703	-0.31722913547543	5.41524746317552	4.19480366801336	0.058256305720957	ENSG00000145703	IQGAP2	10788	0.999736090383868
MSTRG.3205|ENSG00000123838	3.12349048816648	0.778605670731456	4.19441229928737	0.0582667236291917	ENSG00000123838	C4BPA	722	0.999736090383868
MSTRG.24600|ENSG00000274422	1.91146535846798	-0.540386093843055	4.19332069423485	0.0582957928108224	ENSG00000274422	LL22NC03-2H8.5	NA	0.999736090383868
MSTRG.21882	-0.472560781792169	2.96918746203385	4.18550308088835	0.0585044726610965	MSTRG.21882	NA	NA	0.999736090383868
MSTRG.23082|ENSG00000235698	-0.717141400844513	0.283049409917423	4.17357780974277	0.0588244935902469	ENSG00000235698	PA2G4P2	NA	0.999736090383868
MSTRG.30403|ENSG00000113555	1.83959639529865	0.480944862363928	4.16929575259357	0.0589399064558359	ENSG00000113555	PCDH12	51294	0.999736090383868
MSTRG.24647	1.22446711230655	-0.675728872518828	4.16355403087949	0.0590950790829961	MSTRG.24647	NA	NA	0.999736090383868
MSTRG.33075|ENSG00000187953|ENSG00000205903	0.332956584038787	6.77294958535176	4.1498300304672	0.0594679259383959	ENSG00000187953|ENSG00000205903	NA	NA	0.999736090383868
MSTRG.17964|ENSG00000267270|ENSG00000278000	-0.974972456238337	-0.320547341438009	4.13530427085397	0.0598655707085874	ENSG00000267270|ENSG00000278000	NA	NA	0.999736090383868
MSTRG.18661|ENSG00000267218	1.32894815301977	-0.985650231469344	4.12417392177561	0.0601723820611902	ENSG00000267218	AC005336.5	NA	0.999736090383868
MSTRG.12037|ENSG00000174171	-0.939070845681104	2.34109929425016	4.11220383644876	0.0605044067444413	ENSG00000174171	RP11-23P13.6	NA	0.999736090383868
MSTRG.35523|ENSG00000147576|ENSG00000169085|ENSG00000179041|ENSG00000285655|ENSG00000285791	0.304082922355646	4.19967469981148	4.10939581591836	0.0605826069735062	ENSG00000147576|ENSG00000169085|ENSG00000179041|ENSG00000285655|ENSG00000285791	NA	NA	0.999736090383868
MSTRG.740|ENSG00000158161|ENSG00000228589|ENSG00000238231	-0.223954734768355	5.48965458342696	4.10818350732079	0.0606164051468056	ENSG00000158161|ENSG00000228589|ENSG00000238231	NA	NA	0.999736090383868
MSTRG.17961|ENSG00000279433	-1.0609973834809	0.0212842194654839	4.10279741523204	0.0607668333997771	ENSG00000279433	RP11-4B16.1	NA	0.999736090383868
MSTRG.14132|ENSG00000156886|ENSG00000260757	-1.81052380704832	1.46836139101898	4.09720551157655	0.0609234745878417	ENSG00000156886|ENSG00000260757	NA	NA	0.999736090383868
MSTRG.24199	-0.910318393371272	0.272748161492457	4.09192449355171	0.0610718434837834	MSTRG.24199	NA	NA	0.999736090383868
MSTRG.7890	0.868928759385781	-0.695681421324285	4.08875390786096	0.0611611245138684	MSTRG.7890	NA	NA	0.999736090383868
MSTRG.12436|ENSG00000138615	-1.00483095884339	0.262313098682681	4.08231865424132	0.0613428084258041	ENSG00000138615	CILP	8483	0.999736090383868
MSTRG.9045	0.605468655242897	0.47161478719587	4.08227496898731	0.0613440439421058	MSTRG.9045	NA	NA	0.999736090383868
MSTRG.4656|ENSG00000225484	-0.551477001504543	4.50131715496284	4.07640265314245	0.0615103929484756	ENSG00000225484	NUTM2B-AS1	101060691	0.999736090383868
MSTRG.19155|ENSG00000280106	-0.641390207224241	1.07819366190243	4.07044175155538	0.0616797945245067	ENSG00000280106	CTC-523E23.3	NA	0.999736090383868
MSTRG.34642	-0.78794985663828	0.940615891899711	4.06610433044503	0.0618034038963069	MSTRG.34642	NA	NA	0.999736090383868
MSTRG.14576|ENSG00000103043	0.270607466436249	5.25599043229861	4.06502918239243	0.0618340889215389	ENSG00000103043	VAC14	55697	0.999736090383868
MSTRG.21324|ENSG00000232531	0.873781009773786	-0.846558094229654	4.05722982483352	0.0620572223759769	ENSG00000232531	AC027612.1	NA	0.999736090383868
MSTRG.8345|ENSG00000135423|ENSG00000135517|ENSG00000285528	0.944907358378021	-1.1156027635252	4.04949953337045	0.0622793156627825	ENSG00000135423|ENSG00000135517|ENSG00000285528	NA	NA	0.999736090383868
MSTRG.11773|ENSG00000241061	0.669518071667251	2.200280139946	4.0467177603391	0.0623594655560233	ENSG00000241061	RPL5P1	NA	0.999736090383868
MSTRG.14617|ENSG00000271009	1.23120872799684	-0.327556324971127	4.03393789831968	0.0627292496241168	ENSG00000271009	RP11-346C20.3	NA	0.999736090383868
MSTRG.19168|ENSG00000012124|ENSG00000269553|ENSG00000284034	0.66653528268013	6.22753780779624	4.0336061994027	0.06273888161925	ENSG00000012124|ENSG00000269553|ENSG00000284034	NA	NA	0.999736090383868
MSTRG.27824|ENSG00000273133	-0.927038874943973	-0.640339311568207	4.00394981852529	0.0636071369488593	ENSG00000273133	RP11-799M12.2	NA	0.999736090383868
MSTRG.26784	0.815502114803261	-0.35689859396134	3.99883019091704	0.0637584538010391	MSTRG.26784	NA	NA	0.999736090383868
MSTRG.37135|ENSG00000196116	-0.324904595094435	3.95088076364999	3.9971241233267	0.0638089728858628	ENSG00000196116	TDRD7	23424	0.999736090383868
ENSG00000227825	-0.727253182002756	1.08592041217582	3.99622491933274	0.0638356185696259	ENSG00000227825	SLC9A7P1	121456	0.999736090383868
MSTRG.31657|ENSG00000226976	-0.525442349331071	2.04889114919525	3.97460898279788	0.064480116191767	ENSG00000226976	COX6A1P2	NA	0.999736090383868
MSTRG.21293|ENSG00000273445	1.47205258812931	-0.833781363138276	3.96395067213286	0.0648007238575758	ENSG00000273445	RP11-1399P15.1	NA	0.999736090383868
MSTRG.31798|ENSG00000146232|ENSG00000157593|ENSG00000284427	0.261737997929602	5.1934888237906	3.95724883674111	0.0650032808105689	ENSG00000146232|ENSG00000157593|ENSG00000284427	NA	NA	0.999736090383868
MSTRG.10225|ENSG00000211795	0.655884362224998	1.45528230931498	3.9540998844389	0.0650987127340444	ENSG00000211795	TRAV8-6	NA	0.999736090383868
MSTRG.15183|ENSG00000005100|ENSG00000108561|ENSG00000263272	0.444823981338336	5.07248976937062	3.93164267961795	0.0657841093325045	ENSG00000005100|ENSG00000108561|ENSG00000263272	NA	NA	0.999736090383868
MSTRG.34424|ENSG00000105948	-0.869608505644323	0.541922734643031	3.92037945935558	0.066131066595102	ENSG00000105948	TTC26	79989	0.999736090383868
MSTRG.1451	0.994194165885779	-0.548530119644097	3.91479057090706	0.0663040301409744	MSTRG.1451	NA	NA	0.999736090383868
MSTRG.34827|ENSG00000164821	-1.67370943792575	1.7617271998237	3.90675839618597	0.0665535433225745	ENSG00000164821	DEFA4	1669	0.999736090383868
MSTRG.2005	0.512048285679215	1.53401770355058	3.89545730418146	0.0669064810157824	MSTRG.2005	NA	NA	0.999736090383868
MSTRG.4159|ENSG00000095794	0.577723690699005	1.93058959848737	3.87627341283902	0.0675106712961119	ENSG00000095794	CREM	1390	0.999736090383868
MSTRG.26430|ENSG00000271856	0.678853064654832	3.19046969751412	3.87170374143017	0.0676555397212642	ENSG00000271856	LINC01215	101929623	0.999736090383868
MSTRG.6823|ENSG00000110218	-0.495745346482597	1.9506826061098	3.85988003389821	0.0680320829889843	ENSG00000110218	PANX1	24145	0.999736090383868
MSTRG.155|ENSG00000197530	0.459989521547642	5.17208222538628	3.85906613022722	0.0680580938279872	ENSG00000197530	MIB2	142678	0.999736090383868
MSTRG.32923|ENSG00000197461	1.09755276628401	-0.614274390988078	3.85613227265816	0.0681519519148385	ENSG00000197461	PDGFA	5154	0.999736090383868
MSTRG.34036	-1.05709036101282	-0.917434325224345	3.84352453804668	0.0685570339507954	MSTRG.34036	NA	NA	0.999736090383868
MSTRG.18598|ENSG00000141837	0.702379708300419	0.60566376883352	3.83815157541991	0.0687305288940979	ENSG00000141837	CACNA1A	773	0.999736090383868
MSTRG.25270|ENSG00000188636	-0.299157229784767	3.92969777451633	3.83660443211843	0.0687805828320897	ENSG00000188636	LDOC1L	84247	0.999736090383868
MSTRG.32525|ENSG00000225177	-0.736897498266856	0.154662846440769	3.83649060172438	0.068784267228639	ENSG00000225177	RP11-390P2.4	NA	0.999736090383868
MSTRG.26293|ENSG00000172971	3.86095694877438	0.184867014039323	3.8336721787916	0.0688755666923858	ENSG00000172971	UNC93B3	NA	0.999736090383868
MSTRG.13942|ENSG00000258150	0.667625202838271	0.320912601401877	3.82148347909797	0.0692720567936373	ENSG00000258150	RP11-345J4.3	NA	0.999736090383868
MSTRG.36255|ENSG00000213563|ENSG00000254402	0.479340103838007	3.23320498225151	3.81616739287348	0.0694458294692288	ENSG00000213563|ENSG00000254402	NA	NA	0.999736090383868
MSTRG.37191|ENSG00000234709	-0.56217823041631	0.781242655168679	3.81205699727741	0.0695805435228228	ENSG00000234709	UPF3AP3	NA	0.999736090383868
MSTRG.33212|ENSG00000050344	0.696148275389175	1.57929796325963	3.80768792933221	0.0697240739355208	ENSG00000050344	NFE2L3	9603	0.999736090383868
MSTRG.25696	0.566894217239941	0.409199976917403	3.80585783447624	0.0697842992228152	MSTRG.25696	NA	NA	0.999736090383868
MSTRG.2857|ENSG00000228196	-0.729454696394669	-0.0757079928614218	3.80513441396457	0.0698081227020119	ENSG00000228196	PTPN2P1	NA	0.999736090383868
MSTRG.6764|ENSG00000150687	-1.0402251129358	2.78931780243934	3.78265197499019	0.0705533214455767	ENSG00000150687	PRSS23	11098	0.999736090383868
MSTRG.36224|ENSG00000255224	-0.788078839136515	-0.809307249556514	3.77685884713052	0.0707468603293289	ENSG00000255224	CTD-3065J16.9	NA	0.999736090383868
MSTRG.6333|ENSG00000174080	0.429881118282665	2.95373502794331	3.7743207869901	0.0708318504205363	ENSG00000174080	CTSF	8722	0.999736090383868
MSTRG.16466|ENSG00000108798	-0.409302466000831	5.19623143901424	3.77234754471442	0.0708980102927891	ENSG00000108798	ABI3	51225	0.999736090383868
MSTRG.4564|ENSG00000122861	1.29277042879962	-0.084296134343414	3.77211535786848	0.0709057999746047	ENSG00000122861	PLAU	5328	0.999736090383868
MSTRG.1089	0.86375800655836	0.160053348232422	3.77190446144934	0.0709128762566653	MSTRG.1089	NA	NA	0.999736090383868
MSTRG.6568	1.24221960262844	1.41642571063471	3.76472370646952	0.0711543136111564	MSTRG.6568	NA	NA	0.999736090383868
MSTRG.17616|ENSG00000186496	-0.729997089184682	1.00921340833946	3.76059574877166	0.0712935472025344	ENSG00000186496	ZNF396	252884	0.999736090383868
MSTRG.18859|ENSG00000178093	0.475791329770862	1.89666662571954	3.75912689146529	0.0713431685929543	ENSG00000178093	TSSK6	83983	0.999736090383868
MSTRG.33584|ENSG00000207062|ENSG00000207344|ENSG00000227113|ENSG00000234585|ENSG00000239985	0.482746580704202	2.62370251441276	3.75550741381265	0.0714656173167041	ENSG00000207062|ENSG00000207344|ENSG00000227113|ENSG00000234585|ENSG00000239985	NA	NA	0.999736090383868
MSTRG.37945	1.26298163850505	1.03836324323734	3.74457277388143	0.0718370540896689	MSTRG.37945	NA	NA	0.999736090383868
ENSG00000186523	0.970665132776817	-0.703669073678878	3.74349880116417	0.0718736586667447	ENSG00000186523	FAM86B1	100287013	0.999736090383868
MSTRG.6126|ENSG00000168002	-0.259646682343542	4.96004842980848	3.74322270389476	0.0718830725483307	ENSG00000168002	POLR2G	5436	0.999736090383868
MSTRG.22690	0.77780110181285	0.0668972345833853	3.73897623551586	0.0720280450772249	MSTRG.22690	NA	NA	0.999736090383868
MSTRG.20810|ENSG00000085760	0.442937297072999	3.40628815983416	3.73570236983714	0.0721400495266152	ENSG00000085760	MTIF2	4528	0.999736090383868
MSTRG.6200|ENSG00000236935	0.962144494308682	0.76521122263545	3.7336857154904	0.0722091452093154	ENSG00000236935	AP003774.1	NA	0.999736090383868
MSTRG.22677|ENSG00000085449|ENSG00000152056|ENSG00000286239	-0.988859404224077	4.20380785850335	3.7336665266341	0.072209803044027	ENSG00000085449|ENSG00000152056|ENSG00000286239	NA	NA	0.999736090383868
MSTRG.32400	1.19192230909266	0.489992225353653	3.7325792992928	0.0722470870879087	MSTRG.32400	NA	NA	0.999736090383868
MSTRG.25172|ENSG00000167074	0.384622869522163	2.76951818044471	3.73253173602956	0.07224871868413	ENSG00000167074	TEF	7008	0.999736090383868
MSTRG.6192|ENSG00000149743	-0.356396631099218	3.14215936372649	3.72792291905836	0.0724070251588826	ENSG00000149743	TRPT1	83707	0.999736090383868
MSTRG.29047|ENSG00000270426	-0.766089963741498	0.671747238729337	3.72447920480514	0.0725255798935865	ENSG00000270426	RP11-326I11.5	NA	0.999736090383868
MSTRG.18090	-0.679937720558894	2.43904548249662	3.72381296693523	0.0725485425815731	MSTRG.18090	NA	NA	0.999736090383868
MSTRG.28261|ENSG00000138760	-0.481147680234088	4.3589679782966	3.72268785141494	0.0725873405719402	ENSG00000138760	SCARB2	950	0.999736090383868
MSTRG.13249|ENSG00000103024	0.36093207734756	4.20594696667616	3.70900821046484	0.0730610328671398	ENSG00000103024	NME3	4832	0.999736090383868
MSTRG.24187|ENSG00000205726	-0.619244110754341	2.29971743356087	3.69673503971556	0.0734891389485765	ENSG00000205726	ITSN1	6453	0.999736090383868
MSTRG.20721|ENSG00000068784	-0.371767404717516	3.55354850900084	3.68187301776995	0.074011529655344	ENSG00000068784	SRBD1	55133	0.999736090383868
MSTRG.36197|ENSG00000180921	0.508555658422628	1.80989535949461	3.68094714474978	0.0740442187376156	ENSG00000180921	FAM83H	286077	0.999736090383868
MSTRG.31374	-0.670816079800432	2.21515370222782	3.67897647608981	0.0741138525477846	MSTRG.31374	NA	NA	0.999736090383868
MSTRG.4520	-0.583547222417067	0.382451306545588	3.67884223858787	0.0741185986661211	MSTRG.4520	NA	NA	0.999736090383868
MSTRG.17105|ENSG00000183077	-0.469576095566703	2.00041191757812	3.67693162649663	0.0741861895439252	ENSG00000183077	AFMID	125061	0.999736090383868
MSTRG.27505|ENSG00000163975	-2.48791043773945	-0.678582417266724	3.67579361452221	0.0742264831746376	ENSG00000163975	MELTF	4241	0.999736090383868
MSTRG.13981|ENSG00000258130	0.56708353029526	0.5890671558504	3.67486596495007	0.0742593476706168	ENSG00000258130	RP11-347C12.3	NA	0.999736090383868
MSTRG.15466|ENSG00000072310|ENSG00000274111	0.318626106316521	5.9390658826665	3.67235510719888	0.0743483880797304	ENSG00000072310|ENSG00000274111	NA	NA	0.999736090383868
MSTRG.35536|ENSG00000254332	0.464529452503092	1.47575845252997	3.66887161838286	0.0744721295598662	ENSG00000254332	GS1-44D20.1	NA	0.999736090383868
MSTRG.31764|ENSG00000221821	0.414538856349111	1.44916111603061	3.6640799803206	0.0746427382408432	ENSG00000221821	C6orf226	441150	0.999736090383868
MSTRG.6224|ENSG00000168061	0.537105429682606	2.19820926722612	3.66038260613044	0.0747747015955112	ENSG00000168061	SAC3D1	29901	0.999736090383868
MSTRG.23412	-0.86840083126496	-0.0588821018364761	3.66017469933858	0.0747821302207939	MSTRG.23412	NA	NA	0.999736090383868
MSTRG.18018|ENSG00000099821	0.313847613140785	5.56735466813093	3.65971516484702	0.0747985527454755	ENSG00000099821	POLRMT	5442	0.999736090383868
MSTRG.9526|ENSG00000122033	-0.427028265609422	4.56529547785447	3.65899495658775	0.0748242996435751	ENSG00000122033	MTIF3	219402	0.999736090383868
MSTRG.4234	-0.842785407969412	1.45398242266309	3.65761804969089	0.0748735522463552	MSTRG.4234	NA	NA	0.999736090383868
MSTRG.20167	-1.65359954960833	0.112213869456017	3.65422752919992	0.0749949965602061	MSTRG.20167	NA	NA	0.999736090383868
MSTRG.31512|ENSG00000237541	1.60067791912266	3.6859894847101	3.64999371882034	0.0751469742883881	ENSG00000237541	HLA-DQA2	3118	0.999736090383868
MSTRG.19344|ENSG00000063322	0.336363582669201	5.08888856392532	3.64124069773807	0.075462333124665	ENSG00000063322	MED29	55588	0.999736090383868
MSTRG.10413|ENSG00000257307	-0.857551562721917	-0.767893123615152	3.63888161434658	0.0755475956315567	ENSG00000257307	RP11-317N8.4	NA	0.999736090383868
MSTRG.15430	1.04679350290048	-0.345720914469568	3.63462436817912	0.0757017510264721	MSTRG.15430	NA	NA	0.999736090383868
MSTRG.9151|ENSG00000135114	-0.948107904834662	5.12702765761894	3.62561097644127	0.0760293589102867	ENSG00000135114	OASL	8638	0.999736090383868
MSTRG.2568|ENSG00000181036	-0.837927751669135	4.64926719023063	3.61545225222091	0.0764006124198841	ENSG00000181036	FCRL6	343413	0.999736090383868
MSTRG.33377|ENSG00000211696|ENSG00000249978|ENSG00000272908	-0.666338166285248	3.07933902024118	3.61450944697886	0.0764351763656301	ENSG00000211696|ENSG00000249978|ENSG00000272908	NA	NA	0.999736090383868
MSTRG.35761|ENSG00000233778	-1.33595852773388	-0.491528629021056	3.60650817696358	0.0767292564131847	ENSG00000233778	RP11-777J24.1	NA	0.999736090383868
MSTRG.23472|ENSG00000196756|ENSG00000225091|ENSG00000277034	0.393634360133889	3.51789656975121	3.60636747080513	0.076734439942269	ENSG00000196756|ENSG00000225091|ENSG00000277034	NA	NA	0.999736090383868
MSTRG.21512|ENSG00000135966	0.243769505569562	4.0909005564625	3.60574805430489	0.0767572638062401	ENSG00000135966	TGFBRAP1	9392	0.999736090383868
MSTRG.15218|ENSG00000141505	0.532413537985501	3.24144819270333	3.60438440394279	0.0768075390982509	ENSG00000141505	ASGR1	432	0.999736090383868
MSTRG.37722	-1.07372100985402	-0.224053221849639	3.60123093448238	0.0769239513762986	MSTRG.37722	NA	NA	0.999736090383868
MSTRG.1372|ENSG00000200174|ENSG00000240563	2.09318119916878	-1.15170024699018	3.5968129262704	0.0770873969812923	ENSG00000200174|ENSG00000240563	NA	NA	0.999736090383868
MSTRG.31188|ENSG00000274750	1.25588960643486	0.550486867011265	3.59383666531255	0.0771977368886731	ENSG00000274750	HIST1H3E	8353	0.999736090383868
MSTRG.8285	-0.241328344726943	4.62598315075886	3.59022816467012	0.07733176735192	MSTRG.8285	NA	NA	0.999736090383868
MSTRG.34541|ENSG00000237254	1.2777850434578	1.05301558500564	3.58414435468385	0.0775583636616122	ENSG00000237254	TRBV30	NA	0.999736090383868
MSTRG.19887|ENSG00000269834	0.758072132181049	1.4288218907156	3.58311510368495	0.0775967767756888	ENSG00000269834	ZNF528-AS1	NA	0.999736090383868
MSTRG.25561|ENSG00000131370	-0.345330787107017	5.74946565738395	3.58246405098017	0.0776210866433348	ENSG00000131370	SH3BP5	9467	0.999736090383868
MSTRG.3214|ENSG00000196352	-0.736080112378497	6.80130672551121	3.57925742060472	0.0777409519650509	ENSG00000196352	CD55	1604	0.999736090383868
MSTRG.38147	-1.1181727436285	-0.0386463858938508	3.57850794862539	0.0777689992240523	MSTRG.38147	NA	NA	0.999736090383868
MSTRG.6692|ENSG00000279900	-0.631920618243838	0.233961135082978	3.57592247387501	0.0778658468289896	ENSG00000279900	RP11-113K21.6	NA	0.999736090383868
MSTRG.36230|ENSG00000179698	0.720111843028185	1.39101213044556	3.57376623280041	0.0779467254918351	ENSG00000179698	WDR97	340390	0.999736090383868
MSTRG.12611|ENSG00000243007	1.18107772287766	-0.569986226594103	3.56943837262415	0.0781093606311103	ENSG00000243007	RPL12P35	NA	0.999736090383868
MSTRG.28238|ENSG00000163738	0.711049468256298	0.710345172449651	3.56901126933755	0.0781254324129651	ENSG00000163738	MTHFD2L	441024	0.999736090383868
MSTRG.2090|ENSG00000272031	-0.632483349063886	0.479568783909043	3.56881503925054	0.0781328178138959	ENSG00000272031	ANKRD34A	284615	0.999736090383868
MSTRG.2737|ENSG00000143185	-1.37769209605044	0.750079390531288	3.54811113487123	0.0789167153971262	ENSG00000143185	XCL2	6846	0.999736090383868
MSTRG.27431|ENSG00000236229	0.886404821185781	-0.703045601481967	3.54765915554764	0.0789339322181672	ENSG00000236229	VEZF1P1	NA	0.999736090383868
MSTRG.8734|ENSG00000180263	-0.439020615940248	1.88747237847381	3.54721479849743	0.0789508630377887	ENSG00000180263	FGD6	55785	0.999736090383868
MSTRG.34818|ENSG00000104728|ENSG00000182372|ENSG00000283239|ENSG00000283858	0.344560178834019	4.23258718375491	3.54714408649611	0.0789535576924544	ENSG00000104728|ENSG00000182372|ENSG00000283239|ENSG00000283858	NA	NA	0.999736090383868
ENSG00000185271	-1.30378924427675	-0.773376962302652	3.54059219914836	0.0792037078624439	ENSG00000185271	KLHL33	123103	0.999736090383868
MSTRG.16355|ENSG00000198336	-0.917386275239189	3.84631158484349	3.53823033644567	0.0792941141068819	ENSG00000198336	MYL4	4635	0.999736090383868
MSTRG.20442	-0.492601193886979	2.64303795517583	3.53003374540695	0.0796088111048644	MSTRG.20442	NA	NA	0.999736090383868
MSTRG.9680|ENSG00000151773	-1.56612452471986	-1.06277321715672	3.52764185596327	0.0797009238279791	ENSG00000151773	CCDC122	160857	0.999736090383868
MSTRG.12221|ENSG00000128872	1.34674515194875	4.28609539271391	3.50405699987402	0.0806159981640614	ENSG00000128872	TMOD2	29767	0.999736090383868
MSTRG.8479|ENSG00000174099	-0.512153394285022	1.31061564040665	3.50397052808088	0.0806193760951738	ENSG00000174099	MSRB3	253827	0.999736090383868
MSTRG.229	-0.817693896816021	-0.302472020876182	3.49762504411087	0.0808677154494735	MSTRG.229	NA	NA	0.999736090383868
MSTRG.22126|ENSG00000223960	-0.605382432015414	1.47413462391142	3.48249559722824	0.0814635041828525	ENSG00000223960	AC009948.5	NA	0.999736090383868
MSTRG.21459	0.747433509712094	1.23411359470506	3.47705558264932	0.08167900289117	MSTRG.21459	NA	NA	0.999736090383868
MSTRG.26400|ENSG00000244119	0.671459210981679	0.885517305729693	3.47537028205227	0.0817459011927049	ENSG00000244119	PDCL3P4	NA	0.999736090383868
MSTRG.8272|ENSG00000139574|ENSG00000170653|ENSG00000267281	-0.219100866418954	5.23725731751455	3.4629841020808	0.082239576471613	ENSG00000139574|ENSG00000170653|ENSG00000267281	NA	NA	0.999736090383868
MSTRG.5178|ENSG00000166033	-2.52597681092157	-0.946511558545985	3.46081709405817	0.0823263107009097	ENSG00000166033	HTRA1	5654	0.999736090383868
MSTRG.13712|ENSG00000011638	-0.374373411993123	2.72223654098158	3.45874306762407	0.0824094252421141	ENSG00000011638	TMEM159	57146	0.999736090383868
MSTRG.25697	0.941774245574465	-0.582616579649713	3.45783155946646	0.0824459845826282	MSTRG.25697	NA	NA	0.999736090383868
MSTRG.32905	-1.23860362673816	1.38855764649774	3.45773275363103	0.0824499487075227	MSTRG.32905	NA	NA	0.999736090383868
MSTRG.6488|ENSG00000172893	0.408084879069846	2.19435342670443	3.45671880916387	0.0824906416166167	ENSG00000172893	DHCR7	1717	0.999736090383868
MSTRG.20097|ENSG00000083844|ENSG00000105146|ENSG00000204524|ENSG00000268713	-0.24860230951016	4.98770272210527	3.45525534800127	0.0825494172228242	ENSG00000083844|ENSG00000105146|ENSG00000204524|ENSG00000268713	NA	NA	0.999736090383868
MSTRG.13795|ENSG00000155592	0.507365144128133	1.05024632018922	3.45488844458554	0.0825641606248513	ENSG00000155592	ZKSCAN2	342357	0.999736090383868
MSTRG.4412|ENSG00000219932	0.922040902436862	-0.387968532202652	3.45126901308988	0.0827097693901933	ENSG00000219932	RPL12P8	NA	0.999736090383868
MSTRG.18589|ENSG00000123154	-0.611043287192644	2.65367615072292	3.44292584143002	0.083046578018628	ENSG00000123154	WDR83	84292	0.999736090383868
MSTRG.21691|ENSG00000136732	-0.74468022537753	8.50824646996717	3.42403938895093	0.0838150584325615	ENSG00000136732	GYPC	2995	0.999736090383868
MSTRG.4082|ENSG00000234335	0.762629000013004	-0.15327799656803	3.42218244111416	0.0838910726365098	ENSG00000234335	RPS4XP11	NA	0.999736090383868
MSTRG.24136|ENSG00000223799	1.62395296380871	0.0163675238407748	3.41496588083993	0.0841872627449369	ENSG00000223799	IL10RB-AS1	NA	0.999736090383868
MSTRG.15631|ENSG00000141068|ENSG00000168961|ENSG00000266728|ENSG00000266786	-0.434716260669179	7.59574074934409	3.41033726948234	0.0843778905845928	ENSG00000141068|ENSG00000168961|ENSG00000266728|ENSG00000266786	NA	NA	0.999736090383868
MSTRG.36648|ENSG00000196092	0.517397896277436	4.62478253502535	3.40979772077377	0.0844001451409276	ENSG00000196092	PAX5	5079	0.999736090383868
MSTRG.3436	1.21504770911562	-1.1168489769738	3.40886837942797	0.0844384937068738	MSTRG.3436	NA	NA	0.999736090383868
MSTRG.15837|ENSG00000108666	-0.457237212999945	2.33041306051911	3.39984956222259	0.0848117278085255	ENSG00000108666	C17orf75	64149	0.999736090383868
MSTRG.31258|ENSG00000233822|ENSG00000276903	-0.87313721709165	0.0428282386639939	3.39949481411337	0.0848264487821829	ENSG00000233822|ENSG00000276903	NA	NA	0.999736090383868
MSTRG.29264|ENSG00000250764	-1.12269601158378	-0.942343259404624	3.39844955837828	0.0848698414249198	ENSG00000250764	CTD-2152M20.2	NA	0.999736090383868
MSTRG.145|ENSG00000158292	-0.904385457666259	1.4659513946014	3.39545294056886	0.0849943892928575	ENSG00000158292	GPR153	387509	0.999736090383868
MSTRG.31880|ENSG00000137269	-0.794897656358595	-0.104814979837987	3.38460717673092	0.0854469928858693	ENSG00000137269	LRRC1	55227	0.999736090383868
MSTRG.16227	0.709386192226129	0.777316839732291	3.38445526772486	0.0854533525406713	MSTRG.16227	NA	NA	0.999736090383868
MSTRG.14277|ENSG00000198417	-0.495820425742337	1.4712971104462	3.370636423877	0.08603424272066	ENSG00000198417	MT1F	4494	0.999736090383868
MSTRG.24956|ENSG00000100292	-0.492469573112897	5.78088441581085	3.36982806164306	0.08606836849913	ENSG00000100292	HMOX1	3162	0.999736090383868
MSTRG.3024	-0.841996422811746	-0.233663917331189	3.35885624671032	0.0865331528605343	MSTRG.3024	NA	NA	0.999736090383868
MSTRG.29146	-1.20265428974826	-0.484626494961138	3.3587163208022	0.0865390996414643	MSTRG.29146	NA	NA	0.999736090383868
MSTRG.30434	-0.712343589636429	0.286925541420492	3.35230211470376	0.0868122237913784	MSTRG.30434	NA	NA	0.999736090383868
MSTRG.2897|ENSG00000169905	-0.239088111513791	4.72756651722254	3.34930302628884	0.0869402807784361	ENSG00000169905	TOR1AIP2	163590	0.999736090383868
MSTRG.13694|ENSG00000167191	2.11163185861694	-0.478137262503313	3.34879032442753	0.0869621949768562	ENSG00000167191	GPRC5B	51704	0.999736090383868
MSTRG.5894|ENSG00000165905	0.546831756831491	2.92328739493557	3.34642644710091	0.0870633183808903	ENSG00000165905	LARGE2	120071	0.999736090383868
MSTRG.36652|ENSG00000250850	0.788642925528072	0.443184541508597	3.34322415907729	0.0872005314798947	ENSG00000250850	RP11-297B17.3	NA	0.999736090383868
MSTRG.10030|ENSG00000134864|ENSG00000224356	0.517135606657973	1.58243016628947	3.33729648718352	0.0874552039409923	ENSG00000134864|ENSG00000224356	NA	NA	0.999736090383868
MSTRG.11852|ENSG00000215302|ENSG00000260784|ENSG00000270055|ENSG00000283345	-0.381543833124459	3.98165449067188	3.3360240727649	0.0875099866291034	ENSG00000215302|ENSG00000260784|ENSG00000270055|ENSG00000283345	NA	NA	0.999736090383868
MSTRG.35301|ENSG00000147548	0.2369047590023	5.91031072729027	3.33344177327896	0.0876212910955708	ENSG00000147548	WHSC1L1	54904	0.999736090383868
MSTRG.23123	-0.932170141090246	0.476203584366324	3.32691286532838	0.0879034594062316	MSTRG.23123	NA	NA	0.999736090383868
MSTRG.28780	0.755153226906468	2.33558400472326	3.32685462938873	0.0879059811359373	MSTRG.28780	NA	NA	0.999736090383868
MSTRG.35207	1.02487961440371	-0.677763656293011	3.32467772672132	0.0880003071798007	MSTRG.35207	NA	NA	0.999736090383868
MSTRG.9012	1.09582424689154	-0.902299177702484	3.32288718388777	0.0880779825822059	MSTRG.9012	NA	NA	0.999736090383868
MSTRG.15438|ENSG00000141030	-0.247917895887941	4.5486729967807	3.31481933737067	0.0884289891278783	ENSG00000141030	COPS3	8533	0.999736090383868
MSTRG.18011|ENSG00000185198	-1.31384672502841	0.50155232754653	3.31340915993118	0.0884905126711937	ENSG00000185198	PRSS57	400668	0.999736090383868
MSTRG.25240	-1.29728156273169	-0.986682094207168	3.31270750076525	0.0885211438400235	MSTRG.25240	NA	NA	0.999736090383868
MSTRG.37852|ENSG00000271254	-0.345228091523548	2.97910183884615	3.31270526607355	0.0885212414164512	ENSG00000271254	AC240274.1	NA	0.999736090383868
MSTRG.283	0.794013849080696	0.0352083012296807	3.31211201210465	0.0885471500219459	MSTRG.283	NA	NA	0.999736090383868
MSTRG.12444|ENSG00000140451	-1.16734667379861	0.224314505116788	3.30733471507937	0.0887561143347766	ENSG00000140451	PIF1	80119	0.999736090383868
MSTRG.22824	-2.19462216996947	-0.722606535893234	3.30671397298254	0.0887833094538583	MSTRG.22824	NA	NA	0.999736090383868
MSTRG.16995|ENSG00000279035	-1.09733174758949	-0.729124738083845	3.30005137090283	0.0890758293323611	ENSG00000279035	RP11-649A18.3	NA	0.999736090383868
MSTRG.25339|ENSG00000075234	-0.586880106923605	5.2732419883484	3.29009529904398	0.0895150944114234	ENSG00000075234	TTC38	55020	0.999736090383868
MSTRG.509|ENSG00000070831|ENSG00000142789|ENSG00000218510|ENSG00000219073|ENSG00000230068|ENSG00000285794|ENSG00000285959	-0.253052104126555	7.71096945787894	3.28481150427487	0.0897492670676975	ENSG00000070831|ENSG00000142789|ENSG00000218510|ENSG00000219073|ENSG00000230068|ENSG00000285794|ENSG00000285959	NA	NA	0.999736090383868
MSTRG.34706|ENSG00000164897	0.298716540465443	4.86614096580087	3.28326304895797	0.0898180315952154	ENSG00000164897	TMUB1	83590	0.999736090383868
MSTRG.25639|ENSG00000271943	0.511278614972795	1.35047796499721	3.2828758417521	0.0898352367019597	ENSG00000271943	RP11-222K16.1	NA	0.999736090383868
MSTRG.25927|ENSG00000280173	0.596504597848075	0.74201182465426	3.28251229736137	0.0898513939596049	ENSG00000280173	RP11-447D11.3	NA	0.999736090383868
MSTRG.10783|ENSG00000224861	-0.410913811834467	4.81067049584961	3.27988529747753	0.0899682507083464	ENSG00000224861	YBX1P1	NA	0.999736090383868
MSTRG.34484|ENSG00000226660|ENSG00000242736	0.738520029192232	1.18030760526664	3.27921386550758	0.0899981470993862	ENSG00000226660|ENSG00000242736	NA	NA	0.999736090383868
MSTRG.7788|ENSG00000133703	-0.318420591303387	4.70446692560351	3.27902070967645	0.0900067498131754	ENSG00000133703	KRAS	3845	0.999736090383868
MSTRG.13124|ENSG00000161980|ENSG00000226942|ENSG00000234769|ENSG00000260803|ENSG00000278739	0.265162255949489	5.29014601294944	3.27795089683098	0.0900544145812841	ENSG00000161980|ENSG00000226942|ENSG00000234769|ENSG00000260803|ENSG00000278739	NA	NA	0.999736090383868
ENSG00000280157	-0.806543432175831	-0.418321811482545	3.27677130289526	0.0901070055050729	ENSG00000280157	RP11-520H14.7	NA	0.999736090383868
MSTRG.10530	0.84212143753549	0.736644396196532	3.2763647214487	0.0901251409969475	MSTRG.10530	NA	NA	0.999736090383868
MSTRG.30302	-0.604094658148447	1.03036045835121	3.27563832475347	0.0901575526386936	MSTRG.30302	NA	NA	0.999736090383868
MSTRG.1067|ENSG00000236876	-0.492194884713786	3.77561595139656	3.27098269358332	0.0903656165029121	ENSG00000236876	TMSB4XP1	NA	0.999736090383868
MSTRG.2664|ENSG00000229808	0.84827073123377	0.279954370613327	3.26215209613932	0.0907618402369459	ENSG00000229808	RP11-456P18.2	NA	0.999736090383868
MSTRG.5302|ENSG00000254910	-0.664862915035867	0.446463284561127	3.24968761411122	0.0913246514551614	ENSG00000254910	RP11-326C3.7	NA	0.999736090383868
MSTRG.26071|ENSG00000259956	0.196076039940533	5.23901208904147	3.2366065112127	0.0919197947368628	ENSG00000259956	RBM15B	29890	0.999736090383868
MSTRG.39253|ENSG00000185973|ENSG00000277745	-0.371016998390618	2.57165732895287	3.2312211892819	0.0921661535631031	ENSG00000185973|ENSG00000277745	NA	NA	0.999736090383868
MSTRG.14972|ENSG00000187624	1.45572559965396	0.718659451717062	3.23113205711144	0.0921702376680795	ENSG00000187624	C17orf97	400566	0.999736090383868
MSTRG.14956|ENSG00000261373	-1.72114417398894	0.973979929860702	3.23090444842946	0.0921806678552966	ENSG00000261373	VPS9D1-AS1	100128881	0.999736090383868
MSTRG.32952|ENSG00000164818|ENSG00000164828|ENSG00000239857	0.194185465254343	6.25189672392315	3.2276919725978	0.0923280303998412	ENSG00000164818|ENSG00000164828|ENSG00000239857	NA	NA	0.999736090383868
MSTRG.26706|ENSG00000163870|ENSG00000275067|ENSG00000282860	0.269496147840585	4.35616390021901	3.22727376975359	0.0923472348874392	ENSG00000163870|ENSG00000275067|ENSG00000282860	NA	NA	0.999736090383868
MSTRG.20404	0.895377491913836	-0.31364069995606	3.22458544324644	0.0924708008402066	MSTRG.20404	NA	NA	0.999736090383868
MSTRG.3100|ENSG00000183155	-0.254990841421592	3.78652044412516	3.21678427070488	0.0928304936175645	ENSG00000183155	RABIF	5877	0.999736090383868
MSTRG.33428|ENSG00000106603	-0.328197321363075	4.2531342519457	3.21637640530831	0.0928493452490598	ENSG00000106603	COA1	55744	0.999736090383868
MSTRG.2748|ENSG00000143158	-0.294783624523982	3.59298914694776	3.21580179311222	0.0928759117223646	ENSG00000143158	MPC2	25874	0.999736090383868
MSTRG.2599|ENSG00000122223	-0.334879836625656	4.87775242001744	3.21541209080353	0.0928939342909732	ENSG00000122223	CD244	51744	0.999736090383868
MSTRG.28217|ENSG00000163735	-1.13432462020195	0.86334134344551	3.21173466878138	0.0930642101452762	ENSG00000163735	CXCL5	6374	0.999736090383868
MSTRG.14927|ENSG00000259877	0.779686721887545	0.407631536899616	3.21054154299366	0.0931195356713688	ENSG00000259877	RP11-46C24.7	NA	0.999736090383868
MSTRG.31298|ENSG00000204644	-3.03350772488965	-0.674393609974151	3.20953286106766	0.0931663391718981	ENSG00000204644	ZFP57	346171	0.999736090383868
MSTRG.20337|ENSG00000143878	-0.539508419984087	6.40802465540264	3.20951522179323	0.0931671578959764	ENSG00000143878	RHOB	388	0.999736090383868
MSTRG.5541|ENSG00000158042	0.439173847134399	2.64590512983936	3.20234384451224	0.093500730181939	ENSG00000158042	MRPL17	63875	0.999736090383868
MSTRG.4626|ENSG00000151208	-0.745935080488046	2.48976392384822	3.2011177725553	0.0935579030497552	ENSG00000151208	DLG5	9231	0.999736090383868
MSTRG.32139|ENSG00000112182	0.486879984567147	4.45183464771463	3.19914029729872	0.0936502026727025	ENSG00000112182	BACH2	60468	0.999736090383868
MSTRG.10669|ENSG00000165617|ENSG00000258583	1.44217498919552	-0.14513638432424	3.19744443789461	0.0937294444979499	ENSG00000165617|ENSG00000258583	NA	NA	0.999736090383868
MSTRG.6199|ENSG00000126432	-0.528050162890505	6.67922873512812	3.19173026571369	0.0939970396509533	ENSG00000126432	PRDX5	25824	0.999736090383868
MSTRG.23295|ENSG00000149600|ENSG00000175730|ENSG00000198547|ENSG00000285382	-0.190080895192917	4.99088062539199	3.19141805212054	0.0940116869513817	ENSG00000149600|ENSG00000175730|ENSG00000198547|ENSG00000285382	NA	NA	0.999736090383868
MSTRG.1290|ENSG00000116212	-0.386836500709596	1.94017551350574	3.18338099473212	0.0943896819263281	ENSG00000116212	LRRC42	115353	0.999736090383868
MSTRG.12865|ENSG00000197696	0.715565693518401	0.172383695979116	3.1821096753854	0.0944496404345899	ENSG00000197696	NMB	4828	0.999736090383868
MSTRG.20908|ENSG00000228305	-0.512176660930397	3.41469773094787	3.18025615558397	0.0945371386082046	ENSG00000228305	AC016734.2	NA	0.999736090383868
MSTRG.21820|ENSG00000231890	0.921090218321483	0.201651188049295	3.17281021595383	0.0948896142700529	ENSG00000231890	DARS-AS1	NA	0.999736090383868
MSTRG.11557	0.972341316463544	-0.36497194574458	3.17199500172165	0.0949283003008557	MSTRG.11557	NA	NA	0.999736090383868
MSTRG.25792|ENSG00000172888	-0.412072244322782	3.19411189826619	3.16944201397083	0.0950495746419969	ENSG00000172888	ZNF621	285268	0.999736090383868
MSTRG.37804|ENSG00000188747	0.505012756431619	2.87490693067283	3.16890679092492	0.095075022800947	ENSG00000188747	NOXA1	10811	0.999736090383868
MSTRG.30037|ENSG00000224032|ENSG00000238363	0.509841468320468	2.96205798268845	3.16169213652029	0.0954188539364312	ENSG00000224032|ENSG00000238363	NA	NA	0.999736090383868
MSTRG.12072|ENSG00000140265	0.341521323106048	3.67175512230876	3.16061717994989	0.0954702108130883	ENSG00000140265	ZSCAN29	146050	0.999736090383868
MSTRG.36257|ENSG00000255182	1.01626731834887	0.758770559332776	3.16041371657931	0.0954799351561736	ENSG00000255182	CTD-2517M22.14	NA	0.999736090383868
MSTRG.4528	-0.684729893143203	-0.316569528895642	3.1561442749706	0.095684262940196	MSTRG.4528	NA	NA	0.999736090383868
MSTRG.901|ENSG00000116819	0.501617122995401	1.38455127741082	3.15106801998265	0.095927885069381	ENSG00000116819	TFAP2E	339488	0.999736090383868
MSTRG.37641|ENSG00000160563	-0.328755919955685	2.55574059257308	3.14768706670892	0.0960905575833634	ENSG00000160563	MED27	9442	0.999736090383868
MSTRG.14743|ENSG00000279476	-1.17500565580535	-0.903435908336985	3.14546782133918	0.0961975148267033	ENSG00000279476	RP11-391L3.3	NA	0.999736090383868
MSTRG.24947|ENSG00000133424	0.55934006196674	1.03868835789087	3.14355548744724	0.0962897947566853	ENSG00000133424	LARGE1	9215	0.999736090383868
MSTRG.23857|ENSG00000101213	-0.573363860827047	0.524155638348875	3.14129429062665	0.0963990459495502	ENSG00000101213	PTK6	5753	0.999736090383868
MSTRG.5194|ENSG00000065154	-0.321394794349345	4.2012697045322	3.13197391255603	0.0968509363391718	ENSG00000065154	OAT	4942	0.999736090383868
MSTRG.34492|ENSG00000211745	-0.718001685343961	0.708342376991228	3.13116685263242	0.0968901851905601	ENSG00000211745	TRBV4-2	NA	0.999736090383868
MSTRG.31254	-0.609313478852834	0.00684637503715557	3.12996330177333	0.096948751550898	MSTRG.31254	NA	NA	0.999736090383868
MSTRG.2353|ENSG00000196154	-0.386052398121921	8.27471359993289	3.12676733764347	0.0971044773265671	ENSG00000196154	S100A4	6275	0.999736090383868
MSTRG.12588|ENSG00000259781	0.77168445180938	2.81666743723914	3.12582064765433	0.0971506630398154	ENSG00000259781	RP11-673C5.1	NA	0.999736090383868
MSTRG.30691|ENSG00000113732|ENSG00000254328	-0.278113911082564	6.87690693977626	3.12285994380778	0.0972952754698941	ENSG00000113732|ENSG00000254328	NA	NA	0.999736090383868
MSTRG.9512|ENSG00000122035	-0.581637383270235	0.987485072586542	3.11481481934143	0.0976895357972893	ENSG00000122035	RASL11A	387496	0.999736090383868
MSTRG.20862|ENSG00000237522	-0.555609942868356	0.143836157248138	3.11181643012155	0.0978369648292255	ENSG00000237522	NONOP2	NA	0.999736090383868
MSTRG.11691|ENSG00000274576	-1.21372224400371	-0.806292987097531	3.10771247685239	0.0980391863663028	ENSG00000274576	IGHV2-70	NA	0.999736090383868
MSTRG.7499	-0.776413182323162	1.21487614620302	3.10204172652574	0.0983194367144351	MSTRG.7499	NA	NA	0.999736090383868
MSTRG.10802|ENSG00000139998	-0.738529199867782	2.27319969721508	3.09815000830702	0.0985123225596724	ENSG00000139998	RAB15	376267	0.999736090383868
ENSG00000142949	-2.7374970689979	-1.00986386673433	3.09301952071562	0.0987672995843353	ENSG00000142949	PTPRF	5792	0.999736090383868
MSTRG.5154|ENSG00000151929	0.459630396810683	2.60904041938625	3.08551389368745	0.099141744646653	ENSG00000151929	BAG3	9531	0.999736090383868
MSTRG.30908|ENSG00000250903	0.351150163253124	2.58223897792131	3.08297836105699	0.0992686233626334	ENSG00000250903	GMDS-AS1	NA	0.999736090383868
MSTRG.6248	-0.721359076686596	0.907142975160551	3.0810370847698	0.0993658970032293	MSTRG.6248	NA	NA	0.999736090383868
ENSG00000267508	0.709449453303148	0.156600990721125	3.07902535342078	0.099466821684583	ENSG00000267508	ZNF285	26974	0.999736090383868
MSTRG.38242|ENSG00000216866	0.269254304667611	4.73306639248011	3.07564857995906	0.0996365044993689	ENSG00000216866	RPS2P55	NA	0.999736090383868
MSTRG.18277|ENSG00000105519|ENSG00000187650|ENSG00000267314	0.270288677455482	5.71378001212157	3.07448578212705	0.0996950154440775	ENSG00000105519|ENSG00000187650|ENSG00000267314	NA	NA	0.999736090383868
MSTRG.3543|ENSG00000135778	-0.49305608120204	3.19654663919271	3.07271619218229	0.0997841387549649	ENSG00000135778	NTPCR	84284	0.999736090383868
MSTRG.36414|ENSG00000272871	0.797621311002237	0.320089674576848	3.07262261335766	0.0997888544028646	ENSG00000272871	RP11-408A13.4	NA	0.999736090383868
MSTRG.9415|ENSG00000275964	0.660010790647392	0.107876149492775	3.07180713101816	0.0998299597165447	ENSG00000275964	RP11-61K9.3	NA	0.999736090383868
MSTRG.15316|ENSG00000242692	0.956301720970159	-0.582208452347307	3.07112979845469	0.0998641168804746	ENSG00000242692	RPS27AP1	NA	0.999736090383868
MSTRG.31746|ENSG00000124496	0.238078713601722	5.2745865823523	3.06787522548545	0.100028437265517	ENSG00000124496	TRERF1	55809	0.999736090383868
MSTRG.5784|ENSG00000135378	-0.728007979826209	4.82169470025474	3.05713050136715	0.100573237302099	ENSG00000135378	PRRG4	79056	0.999736090383868
MSTRG.14070|ENSG00000260267	-0.567934931792413	2.21460873240461	3.05466963764665	0.100698513658048	ENSG00000260267	RP11-452L6.5	NA	0.999736090383868
MSTRG.19424|ENSG00000239736	-2.97079741414404	-0.918680269907915	3.08087398022275	0.100790637998136	ENSG00000239736	CEACAMP3	NA	0.999736090383868
MSTRG.32627|ENSG00000111961	-0.793716555319243	1.55906289213374	3.04950149012787	0.100962221373196	ENSG00000111961	SASH1	23328	0.999736090383868
MSTRG.37412|ENSG00000165209|ENSG00000236901|ENSG00000283941	0.444365867893596	4.49496797601894	3.04714891533689	0.101082537438478	ENSG00000165209|ENSG00000236901|ENSG00000283941	NA	NA	0.999736090383868
MSTRG.34633|ENSG00000197362	0.317457439715108	3.21461522816079	3.04616736760089	0.101132786931862	ENSG00000197362	ZNF786	136051	0.999736090383868
MSTRG.20157	-1.4042111448421	-1.09717037603018	3.04367304418395	0.101260616698951	MSTRG.20157	NA	NA	0.999736090383868
MSTRG.16561|ENSG00000183691	0.830203705160427	2.73338100138935	3.03954272814927	0.101472715180573	ENSG00000183691	NOG	9241	0.999736090383868
MSTRG.2499|ENSG00000158481	0.38333190420301	3.55060130016995	3.03844117431161	0.101529371863289	ENSG00000158481	CD1C	911	0.999736090383868
MSTRG.2853|ENSG00000116199	-0.314404100454272	3.7547163745813	3.03697948540324	0.101604610190395	ENSG00000116199	FAM20B	9917	0.999736090383868
MSTRG.568	0.639780822569961	2.42661375107619	3.03673678603604	0.101617109271562	MSTRG.568	NA	NA	0.999736090383868
MSTRG.1018	-0.525891676915186	1.43503904225453	3.03579523656148	0.101665616799476	MSTRG.1018	NA	NA	0.999736090383868
MSTRG.6015	0.755621949257398	0.28279706075228	3.03518041158574	0.101697306873193	MSTRG.6015	NA	NA	0.999736090383868
MSTRG.5497	-0.841439746023054	2.73439758297037	3.03415557980149	0.101750156402967	MSTRG.5497	NA	NA	0.999736090383868
MSTRG.19801|ENSG00000269194	-0.932325086824825	0.0782228099316503	3.03101682361315	0.101912224222201	ENSG00000269194	AC006942.4	NA	0.999736090383868
MSTRG.21842|ENSG00000115919	-0.522890872705846	3.19217451213466	3.0241800139166	0.102266313496686	ENSG00000115919	KYNU	8942	0.999736090383868
MSTRG.8046|ENSG00000276390	-1.01005863713023	-1.18539162071805	3.02411272232959	0.102269805973943	ENSG00000276390	RP1-197B17.5	NA	0.999736090383868
MSTRG.24639	-1.1136254828734	-1.14318460961153	3.0235133545284	0.102300919877154	MSTRG.24639	NA	NA	0.999736090383868
MSTRG.36219|ENSG00000186583	2.25397808570617	-1.11090796801683	3.02117347152413	0.102422494936704	ENSG00000186583	SPATC1	375686	0.999736090383868
MSTRG.23866|ENSG00000171703	0.316627820810992	3.27059055694043	3.01949489908987	0.102509816732964	ENSG00000171703	TCEA2	6919	0.999736090383868
MSTRG.422|ENSG00000132881	0.443411224126932	2.33045456218187	3.01560615801109	0.102712458669536	ENSG00000132881	RSG1	79363	0.999736090383868
MSTRG.12763	0.758282277826672	0.435685147872721	3.01464165263831	0.102762793437276	MSTRG.12763	NA	NA	0.999736090383868
MSTRG.25946|ENSG00000260236	0.483465253784459	1.35615890649871	3.01179813481994	0.102911361094939	ENSG00000260236	RP11-708J19.1	NA	0.999736090383868
MSTRG.28378	0.573617837083407	1.89570653323031	3.00490640901265	0.103272511285245	MSTRG.28378	NA	NA	0.999736090383868
MSTRG.21624|ENSG00000189223	1.77711999157869	3.90494447767109	2.99979161902423	0.103590116676478	ENSG00000189223	PAX8-AS1	654433	0.999736090383868
MSTRG.3578	0.530639759478094	0.965748141101327	2.99801970695609	0.103634921162357	MSTRG.3578	NA	NA	0.999736090383868
MSTRG.26510	0.76292690494573	-0.158292222551996	2.99759226554196	0.103657465446521	MSTRG.26510	NA	NA	0.999736090383868
MSTRG.22708|ENSG00000153832	1.10112536468733	-1.03340963194785	2.9955038210388	0.103767699837796	ENSG00000153832	FBXO36	130888	0.999736090383868
MSTRG.4982|ENSG00000156374	0.573694122110925	0.709157925406858	2.99493085982296	0.103797967093024	ENSG00000156374	PCGF6	84108	0.999736090383868
MSTRG.23717|ENSG00000064787	-1.9147871450971	-0.934543026461686	2.99433600852289	0.103829401946519	ENSG00000064787	BCAS1	8537	0.999736090383868
MSTRG.32847|ENSG00000198818	-0.260517586874638	4.619879770578	2.99373651328252	0.103861093790959	ENSG00000198818	SFT2D1	113402	0.999736090383868
MSTRG.6518|ENSG00000184154|ENSG00000284844|ENSG00000284922	-0.852314761316503	0.91225921589069	2.99218252915684	0.103943298110611	ENSG00000184154|ENSG00000284844|ENSG00000284922	NA	NA	0.999736090383868
MSTRG.27131|ENSG00000213178	0.383546547737322	4.9790757153573	2.97679483081411	0.104761531465822	ENSG00000213178	RP11-641D5.1	NA	0.999736090383868
MSTRG.15936	-0.98581170618793	-0.914989163422969	2.97636282774444	0.104784614608779	MSTRG.15936	NA	NA	0.999736090383868
MSTRG.5689	0.569461588435217	0.282571860402576	2.97556886079151	0.104827054462656	MSTRG.5689	NA	NA	0.999736090383868
MSTRG.12896	-1.29620989880353	-1.04174720967021	2.96428664609079	0.105432362632421	MSTRG.12896	NA	NA	0.999736090383868
MSTRG.27262|ENSG00000078081	0.773008560583911	0.242102474109952	2.96159145460373	0.105577585665865	ENSG00000078081	LAMP3	27074	0.999736090383868
MSTRG.3809	0.92831434113899	-0.17764288789662	2.96025888602999	0.105649476422654	MSTRG.3809	NA	NA	0.999736090383868
MSTRG.36798|ENSG00000279561	1.2283878799292	-0.537102627052576	2.95966913017265	0.105681311975541	ENSG00000279561	RP11-4L24.4	100132249	0.999736090383868
MSTRG.29294|ENSG00000215156	0.940381729790803	1.87433777460019	2.95924817524745	0.105704042564292	ENSG00000215156	RP11-1023L17.2	NA	0.999736090383868
MSTRG.6236|ENSG00000174276	0.328928136313257	2.55225773711551	2.95023593342591	0.106192097405105	ENSG00000174276	ZNHIT2	741	0.999736090383868
MSTRG.23052	-0.901669269732572	0.39047523199212	2.9407465990418	0.106708924448547	MSTRG.23052	NA	NA	0.999736090383868
MSTRG.29979|ENSG00000173930	-0.636486421906701	2.90262191361072	2.93875129988762	0.106817981508081	ENSG00000173930	SLCO4C1	353189	0.999736090383868
MSTRG.4414	-0.548648083100799	1.19142957292401	2.93554778845507	0.106993356736038	MSTRG.4414	NA	NA	0.999736090383868
MSTRG.9593	-0.797097186835171	-0.78768549084403	2.93075578283452	0.10725634145697	MSTRG.9593	NA	NA	0.999736090383868
ENSG00000117586	-0.560014007407204	0.975119067588615	2.93019138365346	0.107287366848937	ENSG00000117586	TNFSF4	7292	0.999736090383868
MSTRG.35580	-0.690252981471387	-0.395466052285087	2.9292290350491	0.107340292717994	MSTRG.35580	NA	NA	0.999736090383868
MSTRG.11451|ENSG00000080823	0.749510242415554	0.381122292895221	2.92772749965705	0.107422934848509	ENSG00000080823	MOK	5891	0.999736090383868
MSTRG.11608|ENSG00000211945	0.619034696554334	1.45084882985759	2.92548013294221	0.107546769628044	ENSG00000211945	IGHV1-18	NA	0.999736090383868
MSTRG.38767	-0.498388128191967	0.424957428114027	2.92418859754636	0.107618013852987	MSTRG.38767	NA	NA	0.999736090383868
MSTRG.15834	-0.713396424354398	0.158261686546796	2.92053181531371	0.10782003948877	MSTRG.15834	NA	NA	0.999736090383868
MSTRG.18217|ENSG00000269318	-0.7340318538073	0.417104333976711	2.91972348963743	0.107864758576933	ENSG00000269318	AC007292.3	NA	0.999736090383868
MSTRG.20065|ENSG00000197016	0.599804505888212	0.974649640361709	2.91503432370314	0.108124619181674	ENSG00000197016	ZNF470	388566	0.999736090383868
MSTRG.29675|ENSG00000171617	0.976213300345073	3.53672372798747	2.91258137138554	0.10826085557306	ENSG00000171617	ENC1	8507	0.999736090383868
MSTRG.23851|ENSG00000232442	0.286504175297195	4.67612678793748	2.91214359951368	0.108285191071066	ENSG00000232442	CTD-3184A7.4	100505771	0.999736090383868
MSTRG.28634|ENSG00000145390	0.944761326269848	2.56830965222061	2.90847241939809	0.108489529671335	ENSG00000145390	USP53	54532	0.999736090383868
MSTRG.10958|ENSG00000119661	-0.441023411274849	1.61704410499789	2.90494241952593	0.108686448652279	ENSG00000119661	DNAL1	83544	0.999736090383868
MSTRG.25409|ENSG00000273272	-0.425773904738478	4.41575133988976	2.89753712477011	0.109100950737449	ENSG00000273272	CTA-384D8.34	NA	0.999736090383868
MSTRG.11870|ENSG00000134153	-0.27197929274581	4.30159642095868	2.896650653486	0.109150697497393	ENSG00000134153	EMC7	56851	0.999736090383868
MSTRG.7482|ENSG00000255964	0.70347416132279	-0.295643945289977	2.89632624554421	0.109168909372276	ENSG00000255964	RP11-69M1.3	NA	0.999736090383868
MSTRG.34171|ENSG00000214194	0.63637609842018	1.39637586787791	2.89467971755186	0.10926140000655	ENSG00000214194	LINC00998	NA	0.999736090383868
MSTRG.39320	0.732612074939093	-0.15336343078981	2.89292999409398	0.109359791042168	MSTRG.39320	NA	NA	0.999736090383868
MSTRG.37053|ENSG00000157303	0.34421949196473	4.220492663449	2.89218274187479	0.109401843338871	ENSG00000157303	SUSD3	203328	0.999736090383868
MSTRG.32287	-0.465645251697648	0.740764461614121	2.88876965549696	0.109594166025692	MSTRG.32287	NA	NA	0.999736090383868
MSTRG.19469	0.587267437164279	1.39896982680123	2.88845551221071	0.109611888050093	MSTRG.19469	NA	NA	0.999736090383868
MSTRG.25336	0.662839919475828	0.209293530785425	2.88821648030664	0.109625375069853	MSTRG.25336	NA	NA	0.999736090383868
MSTRG.36379|ENSG00000099219	0.834571755037778	2.82218873396006	2.88804568460697	0.109635013189347	ENSG00000099219	ERMP1	79956	0.999736090383868
MSTRG.24423|ENSG00000100181|ENSG00000283633	-1.17182821426904	3.39667220878184	2.8875337818707	0.10966390633794	ENSG00000100181|ENSG00000283633	NA	NA	0.999736090383868
MSTRG.32924|ENSG00000223855	-1.47804306760338	-0.282079039708057	2.88403105360967	0.109861856253169	ENSG00000223855	HRAT92	441307	0.999736090383868
MSTRG.33443|ENSG00000146677	0.627981686486047	0.294257423905313	2.88313988616987	0.109912287621265	ENSG00000146677	AC004453.8	NA	0.999736090383868
MSTRG.30493|ENSG00000171992	0.497862583667168	2.04292641227552	2.88265756803529	0.109939593761893	ENSG00000171992	SYNPO	11346	0.999736090383868
MSTRG.18658|ENSG00000171954	-0.689533430255427	0.882059481524864	2.8824443371113	0.109951668306541	ENSG00000171954	CYP4F22	126410	0.999736090383868
MSTRG.2856|ENSG00000116191	0.617898008806917	4.26960059208976	2.88001107093924	0.110089569284538	ENSG00000116191	RALGPS2	55103	0.999736090383868
MSTRG.38087|ENSG00000233247	-0.509265013830342	0.0584228686455392	2.87596522295787	0.110319322664462	ENSG00000233247	GS1-257G1.1	NA	0.999736090383868
MSTRG.26859|ENSG00000158186	-0.635632525961438	1.43751439029875	2.87380959609099	0.110441971451212	ENSG00000158186	MRAS	22808	0.999736090383868
MSTRG.4859	-0.604785739890444	3.47903512316964	2.87374996000692	0.110445366906165	MSTRG.4859	NA	NA	0.999736090383868
MSTRG.14835	-0.728992245879034	-0.284748093973673	2.87158049154164	0.110568973994989	MSTRG.14835	NA	NA	0.999736090383868
MSTRG.31054|ENSG00000218265	0.693708453076885	-0.513386837490917	2.86928100442673	0.110700171294261	ENSG00000218265	RPS4XP7	NA	0.999736090383868
MSTRG.29042|ENSG00000249096	-0.712392817904884	-0.34193652739162	2.86788619992461	0.110779843448939	ENSG00000249096	RP11-290F5.1	102723766	0.999736090383868
MSTRG.37541|ENSG00000175854	0.363812536668648	2.11375264669533	2.86453537625796	0.110971527730205	ENSG00000175854	SWI5	375757	0.999736090383868
MSTRG.28752|ENSG00000109436	0.269295942091861	4.27632028487853	2.86447217651939	0.110975146923922	ENSG00000109436	TBC1D9	23158	0.999736090383868
MSTRG.4702	-0.838308976184475	-0.215475432000783	2.86328140142536	0.111043364442637	MSTRG.4702	NA	NA	0.999736090383868
MSTRG.26068|ENSG00000088543	0.395093997383276	2.84157319511849	2.86186113199475	0.111124795513473	ENSG00000088543	C3orf18	51161	0.999736090383868
MSTRG.24367|ENSG00000223768	0.445512916247067	3.02148066945612	2.85931138221477	0.111271166229788	ENSG00000223768	LINC00205	NA	0.999736090383868
MSTRG.3756|ENSG00000134460	0.490471796840531	2.35069308651442	2.8505247739644	0.111777355879023	ENSG00000134460	IL2RA	3559	0.999736090383868
MSTRG.7553|ENSG00000139187|ENSG00000237248|ENSG00000256427|ENSG00000256720	-0.388266996770022	4.42397156184262	2.85006116716371	0.111804141045364	ENSG00000139187|ENSG00000237248|ENSG00000256427|ENSG00000256720	NA	NA	0.999736090383868
MSTRG.15932|ENSG00000275954	-0.661153253295972	1.4212138715121	2.84965559566033	0.111827579543449	ENSG00000275954	TBC1D3F	84218	0.999736090383868
MSTRG.8784|ENSG00000257878	-0.673474665156772	4.77795390957844	2.8475474602861	0.111949507022423	ENSG00000257878	RP11-256L6.3	NA	0.999736090383868
MSTRG.8207|ENSG00000167768	1.05523805926472	3.24920786681256	2.84441035149886	0.112131244238558	ENSG00000167768	KRT1	3848	0.999736090383868
MSTRG.12626|ENSG00000067141	0.575143648583344	1.99769977405888	2.8426018975406	0.112236172492266	ENSG00000067141	NEO1	4756	0.999736090383868
MSTRG.37399|ENSG00000148187	0.350009702331919	3.58558460671358	2.84153288359476	0.112298253493174	ENSG00000148187	MRRF	92399	0.999736090383868
MSTRG.12141|ENSG00000166147	-2.29575622092568	-1.07195894299912	2.84081164320849	0.112340161623327	ENSG00000166147	FBN1	2200	0.999736090383868
MSTRG.28377	0.950280814040317	0.350338531140639	2.83573553699288	0.112635647000027	MSTRG.28377	NA	NA	0.999736090383868
MSTRG.36634	-0.594012559568035	2.63401309728846	2.83405021498444	0.112733958893572	MSTRG.36634	NA	NA	0.999736090383868
MSTRG.26782|ENSG00000163913	0.299669656066015	3.26340799034604	2.82711005472011	0.113139901716552	ENSG00000163913	IFT122	55764	0.999736090383868
MSTRG.9684|ENSG00000280060	-0.57528874270642	0.500756026940432	2.82575927310538	0.113219116662497	ENSG00000280060	RP11-5G9.6	NA	0.999736090383868
MSTRG.19364	-0.760817412252396	-0.777015265591452	2.82499607800661	0.113263902945232	MSTRG.19364	NA	NA	0.999736090383868
ENSG00000261739	-0.680970952858133	-0.879336102424527	2.82180652060511	0.113451306392025	ENSG00000261739	GOLGA8S	NA	0.999736090383868
MSTRG.26172|ENSG00000168273	0.553247107905621	0.929066698115819	2.821543540365	0.113466774596047	ENSG00000168273	SMIM4	440957	0.999736090383868
MSTRG.16410|ENSG00000005243	-1.35583772322641	-0.353244754424561	2.82149410399618	0.113469682672677	ENSG00000005243	COPZ2	51226	0.999736090383868
MSTRG.5117|ENSG00000165650	-0.410322679158503	4.09764316723885	2.82089258293118	0.113505074150902	ENSG00000165650	PDZD8	118987	0.999736090383868
MSTRG.25309|ENSG00000100422	0.190606314410476	6.68808232932378	2.81971946708861	0.113574134738043	ENSG00000100422	CERK	64781	0.999736090383868
MSTRG.14251|ENSG00000228695|ENSG00000260765	-0.756500432370293	1.58722227821341	2.81875275705167	0.113631082521076	ENSG00000228695|ENSG00000260765	NA	NA	0.999736090383868
MSTRG.19548|ENSG00000130202	-1.53517047441207	3.34484536660927	2.81460740847985	0.113875671971566	ENSG00000130202	NECTIN2	5819	0.999736090383868
MSTRG.25009|ENSG00000133466	0.434197112654622	3.43125170785859	2.81372839693269	0.113927618357607	ENSG00000133466	C1QTNF6	114904	0.999736090383868
MSTRG.32614|ENSG00000112425	0.818798517064285	1.56300384229845	2.81227942238188	0.114013310034781	ENSG00000112425	EPM2A	7957	0.999736090383868
ENSG00000166833	-1.49975804996778	-1.56500521220191	2.80768524616359	0.11428552320466	ENSG00000166833	NAV2	89797	0.999736090383868
MSTRG.22451	-1.01201164409088	-0.721543391211657	2.80576836287548	0.114399334294874	MSTRG.22451	NA	NA	0.999736090383868
MSTRG.29621	1.04044608289467	-0.90388406138774	2.80493928488526	0.114448601590193	MSTRG.29621	NA	NA	0.999736090383868
MSTRG.20840	-0.920079256504949	-1.04515181569464	2.801804668882	0.114635105693914	MSTRG.20840	NA	NA	0.999736090383868
MSTRG.8368|ENSG00000110944	0.626927462645372	1.2708042791559	2.7960301571345	0.114979642195603	ENSG00000110944	IL23A	51561	0.999736090383868
MSTRG.32196	1.22743211363141	-1.08514494939028	2.79564198158211	0.115002847605988	MSTRG.32196	NA	NA	0.999736090383868
MSTRG.1863|ENSG00000168679	1.80648732896464	-0.839085443840101	2.7953057103953	0.115022954716411	ENSG00000168679	SLC16A4	9122	0.999736090383868
MSTRG.35835|ENSG00000104450	-0.6802402604192	1.60911121154344	2.79512196818214	0.115033943255736	ENSG00000104450	SPAG1	6674	0.999736090383868
MSTRG.28077|ENSG00000128039	-0.668424384217639	2.02120594724321	2.79448370283787	0.115072124014759	ENSG00000128039	SRD5A3	79644	0.999736090383868
MSTRG.16264|ENSG00000161692	-0.350126189529216	2.48329319436367	2.79280916793514	0.115172366869681	ENSG00000161692	DBF4B	80174	0.999736090383868
MSTRG.7764|ENSG00000111728|ENSG00000212172	0.708127656944491	1.02457351104038	2.79251794122952	0.115189811386426	ENSG00000111728|ENSG00000212172	NA	NA	0.999736090383868
MSTRG.21333|ENSG00000239819	-2.73451261233024	-1.19483007333722	2.77527567198898	0.116228347794447	ENSG00000239819	IGKV1D-8	NA	0.999736090383868
MSTRG.18021|ENSG00000197561	-1.16171627273988	1.72792141874339	2.7737198854849	0.116322612224465	ENSG00000197561	ELANE	1991	0.999736090383868
ENSG00000277152	-0.960571339514006	-0.80063027481998	2.77180850626298	0.116438548592517	ENSG00000277152	RP11-622C24.2	NA	0.999736090383868
MSTRG.18130|ENSG00000104899|ENSG00000284272	1.450658954483	-0.596335545350977	2.77164427154275	0.116448516917126	ENSG00000104899|ENSG00000284272	NA	NA	0.999736090383868
MSTRG.37407|ENSG00000261094	-0.693810278658034	0.401206295771684	2.77123698240251	0.116473242033573	ENSG00000261094	RP11-355O1.11	NA	0.999736090383868
MSTRG.31279|ENSG00000189134	0.789725652551846	0.0643063779084922	2.7682658753839	0.116653800102235	ENSG00000189134	NKAPL	222698	0.999736090383868
MSTRG.37258|ENSG00000157654|ENSG00000241978|ENSG00000243444	0.356941151243212	3.78329865184512	2.76784914409726	0.116679152500915	ENSG00000157654|ENSG00000241978|ENSG00000243444	NA	NA	0.999736090383868
MSTRG.7258|ENSG00000149418	0.457380008031077	4.04186527411522	2.76592294099015	0.116796422333457	ENSG00000149418	ST14	6768	0.999736090383868
MSTRG.37691|ENSG00000123453|ENSG00000225756	0.64295323528474	2.76443800506513	2.76578904417453	0.116804579455349	ENSG00000123453|ENSG00000225756	NA	NA	0.999736090383868
MSTRG.3911|ENSG00000148484	-0.25897050876673	5.35053557681217	2.76412113886149	0.116906247680681	ENSG00000148484	RSU1	6251	0.999736090383868
MSTRG.32396|ENSG00000111912	0.282377645026858	3.66861732684599	2.75738981831335	0.117317650157475	ENSG00000111912	NCOA7	135112	0.999736090383868
MSTRG.33141|ENSG00000105889|ENSG00000179428	0.934635692234073	0.295149286327319	2.7567170192859	0.117358866365457	ENSG00000105889|ENSG00000179428	NA	NA	0.999736090383868
MSTRG.18508|ENSG00000102575	0.568305469399112	4.63900539690018	2.74733448034637	0.117935480265914	ENSG00000102575	ACP5	54	0.999736090383868
MSTRG.2306	-0.618905184753071	0.214007186769871	2.74613102934814	0.118009687735804	MSTRG.2306	NA	NA	0.999736090383868
MSTRG.1203|ENSG00000117834	-0.837179201226659	0.195803747272538	2.74486312369874	0.118087930835589	ENSG00000117834	SLC5A9	200010	0.999736090383868
MSTRG.10326|ENSG00000100448	-1.56729625364977	0.70508269214478	2.74456436754319	0.118106376379274	ENSG00000100448	CTSG	1511	0.999736090383868
MSTRG.23739|ENSG00000218018	1.41442301048698	-0.78197215808722	2.74322705062262	0.118188986646732	ENSG00000218018	RP4-800J21.3	NA	0.999736090383868
MSTRG.15359|ENSG00000187824	-1.12219221073606	0.36026072545092	2.74291184623831	0.118208468007459	ENSG00000187824	TMEM220	388335	0.999736090383868
MSTRG.12856|ENSG00000189136|ENSG00000230373|ENSG00000259244	0.696872428949375	0.599519122257663	2.73875391334057	0.118465815682116	ENSG00000189136|ENSG00000230373|ENSG00000259244	NA	NA	0.999736090383868
MSTRG.20743	1.33295907342836	-1.12472761207363	2.73528760583485	0.118680875611206	MSTRG.20743	NA	NA	0.999736090383868
MSTRG.16222	0.707841783729971	0.294751373242041	2.73514480791314	0.118689745359278	MSTRG.16222	NA	NA	0.999736090383868
MSTRG.12355|ENSG00000157483|ENSG00000259771	0.457110276473554	2.49879361314318	2.7330327924113	0.118821024936218	ENSG00000157483|ENSG00000259771	NA	NA	0.999736090383868
MSTRG.16513|ENSG00000015532	0.218609440657831	4.90857615949622	2.73215973082902	0.118875344493621	ENSG00000015532	XYLT2	64132	0.999736090383868
MSTRG.33300	0.56387995860825	1.21587958625326	2.73175296453966	0.118900662684295	MSTRG.33300	NA	NA	0.999736090383868
MSTRG.36912|ENSG00000106772	-1.61809618116417	0.0460582199084459	2.72539761612055	0.119297086373972	ENSG00000106772	PRUNE2	158471	0.999736090383868
MSTRG.18943	0.651412534050528	-0.454402377466115	2.72329107552611	0.119428838267951	MSTRG.18943	NA	NA	0.999736090383868
MSTRG.1040|ENSG00000179862	0.796901308686248	1.81074485229917	2.72230201542135	0.119490759107209	ENSG00000179862	CITED4	163732	0.999736090383868
MSTRG.10814	-0.778696687987423	-0.221022261911891	2.72176152433235	0.11952461340207	MSTRG.10814	NA	NA	0.999736090383868
MSTRG.7830	1.17994679675259	-0.249534012606429	2.72107944337892	0.119567352947636	MSTRG.7830	NA	NA	0.999736090383868
MSTRG.21340|ENSG00000230006	-0.921422418953701	0.760218860238221	2.72054844716836	0.11960063827589	ENSG00000230006	ANKRD36BP2	645784	0.999736090383868
MSTRG.25787|ENSG00000168329	-0.39330463003408	6.90902443539	2.71973684444353	0.119651535050847	ENSG00000168329	CX3CR1	1524	0.999736090383868
MSTRG.21457	0.653285853834364	0.100451393073814	2.71742967359977	0.119796364598073	MSTRG.21457	NA	NA	0.999736090383868
ENSG00000187566	0.788594182397336	-0.0883450071976969	2.70945768092089	0.120298435174808	ENSG00000187566	NHLRC1	378884	0.999736090383868
MSTRG.6607	-0.76741912041039	0.100095159468418	2.70860225499971	0.120352460820826	MSTRG.6607	NA	NA	0.999736090383868
MSTRG.13381	-0.852442979357302	-0.735696562010311	2.70732339897287	0.120433283710562	MSTRG.13381	NA	NA	0.999736090383868
MSTRG.33058	0.8818832868656	-1.16555511474871	2.70636020620166	0.120494200362995	MSTRG.33058	NA	NA	0.999736090383868
MSTRG.8249|ENSG00000172789|ENSG00000180806|ENSG00000180818|ENSG00000197757|ENSG00000198353|ENSG00000207571|ENSG00000273046|ENSG00000273049	-0.695617155086559	-0.307733903430852	2.7043422996563	0.120621943122175	ENSG00000172789|ENSG00000180806|ENSG00000180818|ENSG00000197757|ENSG00000198353|ENSG00000207571|ENSG00000273046|ENSG00000273049	NA	NA	0.999736090383868
MSTRG.37545|ENSG00000119392	-0.212814215061581	5.26724764856228	2.7034152103419	0.120680687226186	ENSG00000119392	GLE1	2733	0.999736090383868
MSTRG.3140|ENSG00000058668|ENSG00000221643	-0.241271708786728	6.44461739435267	2.70259645989884	0.120732595413803	ENSG00000058668|ENSG00000221643	NA	NA	0.999736090383868
MSTRG.2562|ENSG00000272668	-0.821756944874071	1.11416758229583	2.70197008587967	0.120772325368361	ENSG00000272668	RP11-190A12.8	NA	0.999736090383868
MSTRG.1509|ENSG00000197568	0.660584062085883	0.538338867589736	2.69546771351595	0.121185699731159	ENSG00000197568	HHLA3	11147	0.999736090383868
MSTRG.7535|ENSG00000256673	2.71959648038389	-1.29954421394499	2.69326067338882	0.121326397798968	ENSG00000256673	RP11-599J14.2	NA	0.999736090383868
MSTRG.37756|ENSG00000204001	3.781200722402	0.0190725426775942	2.71233425658897	0.121551332736622	ENSG00000204001	LCN8	138307	0.999736090383868
MSTRG.39260|ENSG00000067646	0.624862290257917	2.03851644446805	2.68685129185793	0.121736119322914	ENSG00000067646	ZFY	7544	0.999736090383868
MSTRG.30858|ENSG00000280161	1.14863226390518	-1.08857552374652	2.68563059477147	0.121814343054864	ENSG00000280161	CTC-205M6.1	NA	0.999736090383868
MSTRG.4509	-0.751718393825995	-0.501580856288201	2.68395772324906	0.121921641822031	MSTRG.4509	NA	NA	0.999736090383868
MSTRG.7365	0.6678555773275	0.711180940533166	2.68287660138571	0.121991046541018	MSTRG.7365	NA	NA	0.999736090383868
MSTRG.32776|ENSG00000122335	-0.436066458974698	1.90804460541985	2.6828215790579	0.121994580089099	ENSG00000122335	SERAC1	84947	0.999736090383868
MSTRG.33465|ENSG00000136206	1.0334128044436	-0.659895428160202	2.68083409271554	0.122122300346151	ENSG00000136206	SPDYE1	285955	0.999736090383868
MSTRG.38764|ENSG00000165288	-0.275268887758394	4.5249127123278	2.67986814808471	0.122184432716212	ENSG00000165288	BRWD3	254065	0.999736090383868
MSTRG.12449	-0.876782179945607	2.04428953402292	2.67478986390264	0.122511714954353	MSTRG.12449	NA	NA	0.999736090383868
MSTRG.37943|ENSG00000178605	0.241357916363953	5.66891251509212	2.67153165168784	0.122722259111518	ENSG00000178605	GTPBP6	8225	0.999736090383868
MSTRG.32655|ENSG00000164506	-0.295155666265588	4.61765979435254	2.66625781825242	0.123063984182526	ENSG00000164506	STXBP5	134957	0.999736090383868
MSTRG.38814|ENSG00000166432	0.548388048134934	3.59104768518357	2.66558531867182	0.123107642755113	ENSG00000166432	ZMAT1	84460	0.999736090383868
MSTRG.12561	-0.515550145386374	4.0195977892809	2.665299292301	0.123126217248782	MSTRG.12561	NA	NA	0.999736090383868
MSTRG.31474|ENSG00000224389	0.876118604394787	2.41897740322542	2.66500287308998	0.123145470244681	ENSG00000224389	C4B	721	0.999736090383868
MSTRG.17203	-0.545888060993262	1.3467814802026	2.66247138465281	0.123310044389588	MSTRG.17203	NA	NA	0.999736090383868
MSTRG.23906	0.488222426847884	1.45375848237123	2.66093789641917	0.123409867716358	MSTRG.23906	NA	NA	0.999736090383868
MSTRG.13360|ENSG00000162073	-0.47774404416953	2.70599837465184	2.6606365099642	0.12342949819224	ENSG00000162073	PAQR4	124222	0.999736090383868
MSTRG.18575|ENSG00000180855|ENSG00000188033|ENSG00000196466|ENSG00000196826|ENSG00000242852|ENSG00000248406|ENSG00000249709|ENSG00000268744|ENSG00000268870|ENSG00000269693|ENSG00000269755	-0.223279430325115	4.45969147247563	2.66056522350276	0.123434141912584	ENSG00000180855|ENSG00000188033|ENSG00000196466|ENSG00000196826|ENSG00000242852|ENSG00000248406|ENSG00000249709|ENSG00000268744|ENSG00000268870|ENSG00000269693|ENSG00000269755	NA	NA	0.999736090383868
MSTRG.11154|ENSG00000165533	0.598800297839078	0.216848927058183	2.66028318445042	0.123452516494136	ENSG00000165533	TTC8	123016	0.999736090383868
MSTRG.26016|ENSG00000145022	-0.231941863168174	4.92940682516478	2.65910274402521	0.123529457170527	ENSG00000145022	TCTA	6988	0.999736090383868
MSTRG.25005|ENSG00000226233|ENSG00000278195	0.621363885202544	3.12671660206273	2.65796383371433	0.123603746176802	ENSG00000226233|ENSG00000278195	NA	NA	0.999736090383868
MSTRG.23596|ENSG00000101017	0.452407201106148	3.91291302056323	2.6573656334225	0.123642787422175	ENSG00000101017	CD40	958	0.999736090383868
MSTRG.37552|ENSG00000167123	-1.01947156855896	0.991311564091196	2.65486621946395	0.123806072668937	ENSG00000167123	CERCAM	51148	0.999736090383868
MSTRG.18767|ENSG00000131351	-0.401720614191716	2.38602724096077	2.6548634320448	0.123806254915665	ENSG00000131351	HAUS8	93323	0.999736090383868
MSTRG.2075|ENSG00000281571	0.499037224251274	1.38940559215548	2.65221248602718	0.123979726506488	ENSG00000281571	AC241585.1	NA	0.999736090383868
MSTRG.20306|ENSG00000134318	-0.256508664488461	3.64459034976474	2.65154005958809	0.124023775461326	ENSG00000134318	ROCK2	9475	0.999736090383868
MSTRG.5692|ENSG00000260196	0.494448243667986	0.225809648347941	2.64676469271774	0.124337145640049	ENSG00000260196	RP1-239B22.5	NA	0.999736090383868
ENSG00000181690	0.86050563450864	1.03023295527149	2.6452274023445	0.124438230836222	ENSG00000181690	PLAG1	5324	0.999736090383868
MSTRG.37280|ENSG00000259953	-0.411981857344981	2.53506342362715	2.64261816875078	0.124610030978245	ENSG00000259953	RP11-4O1.2	NA	0.999736090383868
MSTRG.38509|ENSG00000198205	0.551320579880335	0.864279468238934	2.64194621833656	0.124654321002121	ENSG00000198205	ZXDA	7789	0.999736090383868
MSTRG.24398	1.33673478179846	2.59953094387712	2.63960495278542	0.124808789627031	MSTRG.24398	NA	NA	0.999736090383868
MSTRG.29311|ENSG00000079215	1.6601580845533	-1.03184085559775	2.6351234369036	0.125105114430842	ENSG00000079215	SLC1A3	6507	0.999736090383868
MSTRG.33659|ENSG00000205578	0.241231149334	4.22110789407514	2.63356718550964	0.125208216339139	ENSG00000205578	POM121B	NA	0.999736090383868
MSTRG.11099|ENSG00000063761	0.306017167272664	2.75227272110722	2.63300227792023	0.125245667127008	ENSG00000063761	ADCK1	57143	0.999736090383868
MSTRG.29872|ENSG00000113369	-0.381464035126931	6.29482551452314	2.6314826633849	0.125346478272202	ENSG00000113369	ARRDC3	57561	0.999736090383868
MSTRG.10981|ENSG00000259065	0.995983816042724	0.887666549607459	2.63145737044912	0.125348157039227	ENSG00000259065	RP5-1021I20.1	NA	0.999736090383868
MSTRG.10121|ENSG00000260910	-0.842400924412178	2.22760470531726	2.62922187765321	0.125496641427035	ENSG00000260910	LINC00565	100861555	0.999736090383868
MSTRG.10168|ENSG00000169397	-0.843126686359736	0.439745672762403	2.62825413943822	0.125560986247783	ENSG00000169397	RNASE3	6037	0.999736090383868
MSTRG.15344|ENSG00000266378	0.669252268575579	0.498195267997752	2.621848536006	0.12598790799805	ENSG00000266378	RP11-214O1.3	NA	0.999736090383868
MSTRG.2695|ENSG00000143179|ENSG00000283936	-0.349593777957631	2.75683569727855	2.61977445178583	0.126126520378679	ENSG00000143179|ENSG00000283936	NA	NA	0.999736090383868
MSTRG.5562|ENSG00000166405	0.722829380463287	3.45201291618386	2.61803521419757	0.12624289784968	ENSG00000166405	RIC3	79608	0.999736090383868
MSTRG.26338|ENSG00000184500	-1.43821233807488	-0.616897686508755	2.61667184458835	0.126334216292803	ENSG00000184500	PROS1	5627	0.999736090383868
MSTRG.16514|ENSG00000279792	0.698952768924923	0.391706351352551	2.61586115039497	0.126388554680074	ENSG00000279792	RP11-893F2.18	NA	0.999736090383868
MSTRG.28259	0.40374111213581	0.744342300470902	2.61560989246414	0.126405401516527	MSTRG.28259	NA	NA	0.999736090383868
MSTRG.10479|ENSG00000198718	0.53968969844089	2.01200176426643	2.61450648591879	0.12647941726112	ENSG00000198718	FAM179B	23116	0.999736090383868
MSTRG.38881|ENSG00000147234	-0.620619527797968	1.21785172513389	2.61304146186822	0.126577771604956	ENSG00000147234	FRMPD3	84443	0.999736090383868
MSTRG.24081	1.00315953483873	0.990942240538235	2.61246510693415	0.126616490695341	MSTRG.24081	NA	NA	0.999736090383868
MSTRG.22560|ENSG00000231672	2.65414528006182	-1.56603728192147	2.60678720902867	0.126998699430284	ENSG00000231672	DIRC3	NA	0.999736090383868
MSTRG.935|ENSG00000233621	-0.432421754105389	1.20341089908628	2.60662203686589	0.127009839037188	ENSG00000233621	LINC01137	728431	0.999736090383868
MSTRG.18330|ENSG00000104921	0.487508243815889	5.21824525593781	2.60510819971706	0.127111991294131	ENSG00000104921	FCER2	2208	0.999736090383868
MSTRG.36959|ENSG00000178966	-0.415337255281451	2.35734490128851	2.60360851104444	0.127213287498474	ENSG00000178966	RMI1	80010	0.999736090383868
MSTRG.17307|ENSG00000141580	0.211007229426649	4.6981504237496	2.60134782588561	0.127366170942563	ENSG00000141580	WDR45B	56270	0.999736090383868
MSTRG.15342|ENSG00000266709	-0.878682321792608	-0.0484417900990261	2.6009142841988	0.127395515650485	ENSG00000266709	RP11-214O1.2	NA	0.999736090383868
MSTRG.4386	0.617709316219297	0.808704025156321	2.59529668880554	0.127776493991458	MSTRG.4386	NA	NA	0.999736090383868
MSTRG.16951|ENSG00000170412	1.05667403537413	-0.527903173227892	2.59438559828948	0.127838413749208	ENSG00000170412	GPRC5C	55890	0.999736090383868
MSTRG.13367|ENSG00000103145	0.324054822482569	2.70393175778173	2.59394775391246	0.127868183641433	ENSG00000103145	HCFC1R1	54985	0.999736090383868
MSTRG.31524|ENSG00000204252	0.360730647655526	5.12172866350902	2.59235686390675	0.127976422474639	ENSG00000204252	HLA-DOA	3111	0.999736090383868
MSTRG.21986|ENSG00000226266	-0.541115410345528	0.348296977262051	2.59051677916174	0.128101754950114	ENSG00000226266	AC009961.3	29994	0.999736090383868
MSTRG.18076|ENSG00000130270	0.383856142382275	1.41243987021385	2.58649925586613	0.128375918014183	ENSG00000130270	ATP8B3	148229	0.999736090383868
MSTRG.5434|ENSG00000224513	-2.38838393479299	1.27484869459354	2.58631798132819	0.128388305367618	ENSG00000224513	AC109309.4	NA	0.999736090383868
MSTRG.30931	-0.660667404746378	0.302025152108218	2.58152778134138	0.128716171066678	MSTRG.30931	NA	NA	0.999736090383868
MSTRG.34737|ENSG00000133627	-0.386750142835221	1.51642075878683	2.58013241215611	0.128811869117249	ENSG00000133627	ACTR3B	57180	0.999736090383868
MSTRG.10929|ENSG00000182732	-0.844720214510026	0.899942120655107	2.57624358684884	0.129079032929694	ENSG00000182732	RGS6	9628	0.999736090383868
MSTRG.13949|ENSG00000103485|ENSG00000197471|ENSG00000277669	-0.270428659223733	6.99456119523707	2.57102354734087	0.12943871454347	ENSG00000103485|ENSG00000197471|ENSG00000277669	NA	NA	0.999736090383868
MSTRG.7818|ENSG00000123095	0.93743241016741	0.227616817353364	2.56842758863968	0.129618041463186	ENSG00000123095	BHLHE41	79365	0.999736090383868
MSTRG.24537	1.03767906151607	-1.14831544581625	2.5631301337305	0.129984926710586	MSTRG.24537	NA	NA	0.999736090383868
MSTRG.14396|ENSG00000102878|ENSG00000135722|ENSG00000140939|ENSG00000265690	0.345050957544509	3.78051628827918	2.56111413252109	0.13012488134814	ENSG00000102878|ENSG00000135722|ENSG00000140939|ENSG00000265690	NA	NA	0.999736090383868
MSTRG.13489|ENSG00000153048	-0.287269807186069	5.05204669493254	2.56010000830234	0.130195353269293	ENSG00000153048	CARHSP1	23589	0.999736090383868
MSTRG.6065|ENSG00000229183|ENSG00000256220|ENSG00000256713	1.09127807009122	-0.521636379088008	2.55921978489983	0.130256558112577	ENSG00000229183|ENSG00000256220|ENSG00000256713	NA	NA	0.999736090383868
MSTRG.11520|ENSG00000184986	1.02167478814706	0.134561162058949	2.55893272641052	0.130276525828101	ENSG00000184986	TMEM121	80757	0.999736090383868
MSTRG.8833|ENSG00000111696	-0.608275284040151	2.23284764239273	2.55812069812199	0.130333030535562	ENSG00000111696	NT5DC3	51559	0.999736090383868
MSTRG.6081|ENSG00000134824|ENSG00000168496	0.858664440446052	4.133924863433	2.55700488763039	0.130410722601329	ENSG00000134824|ENSG00000168496	NA	NA	0.999736090383868
MSTRG.31262|ENSG00000124657|ENSG00000274641	-0.639742868440115	0.0647941198076422	2.5562555919402	0.130462926552102	ENSG00000124657|ENSG00000274641	NA	NA	0.999736090383868
MSTRG.20473|ENSG00000163795	0.249814166284266	3.66275753672258	2.55602789087329	0.130478795694574	ENSG00000163795	ZNF513	130557	0.999736090383868
MSTRG.7874|ENSG00000223722	-1.10775504341918	-0.120367355182722	2.55555555614811	0.130511721571014	ENSG00000223722	RP11-467L13.5	NA	0.999736090383868
MSTRG.4750|ENSG00000107798	0.313469183777063	5.50251527709882	2.55512755093839	0.130541566046703	ENSG00000107798	LIPA	3988	0.999736090383868
MSTRG.9128|ENSG00000111786	0.304242820811573	6.00608565298181	2.55484294904968	0.130561415728106	ENSG00000111786	SRSF9	8683	0.999736090383868
MSTRG.12446	-0.758181287309512	1.39925643943313	2.55340730042205	0.130661601824752	MSTRG.12446	NA	NA	0.999736090383868
MSTRG.32625|ENSG00000235652	1.57043777110462	-1.31961937192978	2.57320296180173	0.130723961173626	ENSG00000235652	RP11-545I5.3	100507557	0.999736090383868
MSTRG.8835|ENSG00000136048	-0.361209581491922	3.22496448462183	2.55156187956039	0.130790521524902	ENSG00000136048	DRAM1	55332	0.999736090383868
MSTRG.9532|ENSG00000122025	-0.683966961617587	1.42066816916212	2.55061739424723	0.130856562602392	ENSG00000122025	FLT3	2322	0.999736090383868
MSTRG.6358	0.411494193297165	4.3918370762327	2.54864314190045	0.130994739384743	MSTRG.6358	NA	NA	0.999736090383868
ENSG00000253958	-0.923988517139893	-0.528690541694478	2.54533740851841	0.131226504709362	ENSG00000253958	CLDN23	137075	0.999736090383868
MSTRG.32084|ENSG00000203875|ENSG00000275072	0.666225983670425	4.4315023919556	2.54274432761546	0.131408656260533	ENSG00000203875|ENSG00000275072	NA	NA	0.999736090383868
MSTRG.31355|ENSG00000204613	-0.769717793805456	1.21427806102126	2.54216035711791	0.131449719971107	ENSG00000204613	TRIM10	10107	0.999736090383868
MSTRG.2806|ENSG00000076321	0.40008898961462	2.79932113498731	2.5375731015782	0.131772832641417	ENSG00000076321	KLHL20	27252	0.999736090383868
MSTRG.17457|ENSG00000176014	0.695058011098854	1.98878304183816	2.53540799754894	0.131925672977657	ENSG00000176014	TUBB6	84617	0.999736090383868
MSTRG.28654	-0.554937141032648	-0.206810473560081	2.53521975712672	0.131938971585361	MSTRG.28654	NA	NA	0.999736090383868
MSTRG.14604|ENSG00000259768	0.754905051929525	0.00801682570386564	2.53291309156457	0.132102063432186	ENSG00000259768	RP5-991G20.1	NA	0.999736090383868
MSTRG.638|ENSG00000142675	0.543913512400646	0.749149458161515	2.53181566292012	0.132179743102156	ENSG00000142675	CNKSR1	10256	0.999736090383868
MSTRG.2087|ENSG00000211451	1.10516091073925	-0.142880437456641	2.53163427457844	0.132192587747273	ENSG00000211451	GNRHR2	114814	0.999736090383868
MSTRG.10804	0.606109865506288	0.9550999477197	2.53076315826072	0.132254295315138	MSTRG.10804	NA	NA	0.999736090383868
MSTRG.20226|ENSG00000171853	0.299671133179435	5.64053249722247	2.52745711957357	0.132488806683402	ENSG00000171853	TRAPPC12	51112	0.999736090383868
MSTRG.16534|ENSG00000108848|ENSG00000278963	0.25577142315518	7.04817197262534	2.52672170731889	0.132541041638506	ENSG00000108848|ENSG00000278963	NA	NA	0.999736090383868
MSTRG.19703|ENSG00000105516	0.226512830379638	4.55593181941821	2.52610516650942	0.132584852764171	ENSG00000105516	DBP	1628	0.999736090383868
MSTRG.31836|ENSG00000124813	-0.325031085285595	4.2129177122533	2.52202876104779	0.132874965986606	ENSG00000124813	RUNX2	860	0.999736090383868
MSTRG.20235|ENSG00000236008	-1.24403544062904	-0.555601609814407	2.52164444562323	0.132902357272298	ENSG00000236008	AC011747.4	101929567	0.999736090383868
MSTRG.8604	0.48202612251361	1.93037251807972	2.52095138381842	0.132951771257374	MSTRG.8604	NA	NA	0.999736090383868
MSTRG.3983	-0.424780299205889	2.49160184717358	2.5200290155768	0.133017569176169	MSTRG.3983	NA	NA	0.999736090383868
MSTRG.30882|ENSG00000146054	0.57981176078607	1.61675035244507	2.5177372062772	0.133181229665365	ENSG00000146054	TRIM7	81786	0.999736090383868
MSTRG.17985|ENSG00000286186	1.01918391844311	-0.593953379337662	2.51569656575739	0.133327161060382	ENSG00000286186	NA	NA	0.999736090383868
MSTRG.13203|ENSG00000279930	1.06186756597318	-0.40376818207593	2.51345281166824	0.133487843246852	ENSG00000279930	LA16c-312E8.4	NA	0.999736090383868
MSTRG.7861|ENSG00000170456	0.646460510943026	1.56718249414096	2.51294938082955	0.133523927992145	ENSG00000170456	DENND5B	160518	0.999736090383868
MSTRG.516	-0.83523445691157	-0.813322622573151	2.51214073944931	0.133581914473857	MSTRG.516	NA	NA	0.999736090383868
MSTRG.4742	-0.48085661460003	5.72800665388361	2.51001891866069	0.133734213520659	MSTRG.4742	NA	NA	0.999736090383868
MSTRG.7973|ENSG00000260943	-1.04893234607256	0.88497101935981	2.50778349644246	0.133894896261025	ENSG00000260943	RP11-476D10.1	NA	0.999736090383868
MSTRG.29440|ENSG00000151883	-0.306048398436991	6.48914187548779	2.50565007805374	0.134048467095622	ENSG00000151883	PARP8	79668	0.999736090383868
MSTRG.8328|ENSG00000237493	-0.828633946312433	-1.08995610151299	2.50517444442396	0.134082734200038	ENSG00000237493	RP11-603J24.7	NA	0.999736090383868
MSTRG.12929|ENSG00000255571	-0.636260941802931	1.95406660400464	2.50438783414624	0.134139429174442	ENSG00000255571	MIR9-3HG	407051	0.999736090383868
MSTRG.26228|ENSG00000114405	-1.74470814653735	-0.877010311504412	2.50225341724188	0.134293415111924	ENSG00000114405	C3orf14	57415	0.999736090383868
MSTRG.18263	-0.865983307765001	-0.796806525348203	2.50137479838769	0.134356865217273	MSTRG.18263	NA	NA	0.999736090383868
MSTRG.1128|ENSG00000173846	0.248308047453215	4.48993324801063	2.5013019739185	0.134362125934669	ENSG00000173846	PLK3	1263	0.999736090383868
MSTRG.20074	0.631516162129476	-0.41874740029948	2.50041658488606	0.134426105102937	MSTRG.20074	NA	NA	0.999736090383868
MSTRG.16471|ENSG00000064300	-1.15335824857208	-1.19096091761898	2.49954175346261	0.134489357960811	ENSG00000064300	NGFR	4804	0.999736090383868
MSTRG.32560|ENSG00000010818	0.237657000657086	4.72616756243597	2.49952273314804	0.134490733589122	ENSG00000010818	HIVEP2	3097	0.999736090383868
MSTRG.23426	0.347220226974465	2.93564271921788	2.498094129223	0.134594105371266	MSTRG.23426	NA	NA	0.999736090383868
MSTRG.29939|ENSG00000251513	0.938028538005188	1.03578604339231	2.49703748673276	0.134670625061016	ENSG00000251513	CTD-2215E18.1	NA	0.999736090383868
MSTRG.12961	-0.970536788649007	-0.743685731430932	2.49530150015867	0.13479645687967	MSTRG.12961	NA	NA	0.999736090383868
ENSG00000166821	0.564215619554256	0.505186932595765	2.49391801229063	0.134896841046649	ENSG00000166821	PEX11A	8800	0.999736090383868
MSTRG.1060|ENSG00000065978	-0.407898902425119	7.98546948288406	2.49345032817904	0.134930796305364	ENSG00000065978	YBX1	4904	0.999736090383868
MSTRG.19445|ENSG00000105369	0.401058930751517	6.6844337251669	2.49259822373315	0.134992688505299	ENSG00000105369	CD79A	973	0.999736090383868
MSTRG.20984|ENSG00000221823|ENSG00000243667|ENSG00000273398	-0.215562507514136	6.01773303924709	2.49151126346129	0.135071689758051	ENSG00000221823|ENSG00000243667|ENSG00000273398	NA	NA	0.999736090383868
MSTRG.38133	-0.463238930226686	0.490825712040335	2.48946423852907	0.135220622986517	MSTRG.38133	NA	NA	0.999736090383868
MSTRG.38067	-0.733677527249202	0.229138334944957	2.48876600974409	0.135271469224676	MSTRG.38067	NA	NA	0.999736090383868
MSTRG.11215	-0.778100119969456	1.76794470795455	2.48802153874712	0.135325708670165	MSTRG.11215	NA	NA	0.999736090383868
MSTRG.5401|ENSG00000214026	0.323357599990467	3.05472234387926	2.48759590202759	0.135356730966596	ENSG00000214026	MRPL23	107987373	0.999736090383868
MSTRG.18523|ENSG00000105576|ENSG00000209702	0.172292548397216	5.25593388354924	2.48451552131617	0.135581502354628	ENSG00000105576|ENSG00000209702	NA	NA	0.999736090383868
MSTRG.28478|ENSG00000153064	0.431857957843622	4.75068939625233	2.48333695265418	0.135667621766985	ENSG00000153064	BANK1	55024	0.999736090383868
MSTRG.1834|ENSG00000143106	-0.231576273517708	5.47988376227527	2.47981277124219	0.135925537549269	ENSG00000143106	PSMA5	5686	0.999736090383868
MSTRG.2285	-0.842336088307033	0.150837726154788	2.47827029169614	0.13603861207073	MSTRG.2285	NA	NA	0.999736090383868
MSTRG.2057	-0.506919780323323	0.521579326647971	2.47768848080524	0.136081292773045	MSTRG.2057	NA	NA	0.999736090383868
MSTRG.22279	-0.545653380417014	-0.344471376266069	2.47765986957528	0.136083392069205	MSTRG.22279	NA	NA	0.999736090383868
MSTRG.37389|ENSG00000148175	-0.205221508829826	5.52299736165574	2.47710786969473	0.136123901801969	ENSG00000148175	STOM	2040	0.999736090383868
MSTRG.18909|ENSG00000105726	0.222968874046743	5.99329420939839	2.47465842676887	0.136303837767255	ENSG00000105726	ATP13A1	57130	0.999736090383868
MSTRG.35175|ENSG00000285669	-0.497199610315817	0.11736367610701	2.47428048840143	0.136331627023884	ENSG00000285669	NA	NA	0.999736090383868
MSTRG.6374	1.3228017834348	-0.164325810169724	2.46944547560283	0.136687751160241	MSTRG.6374	NA	NA	0.999736090383868
MSTRG.37890	0.636290691644267	0.771570178294546	2.46830697038791	0.136771773671913	MSTRG.37890	NA	NA	0.999736090383868
MSTRG.9774|ENSG00000136161|ENSG00000274929	-0.371733979523906	5.37386534412522	2.46731889331937	0.136844745742991	ENSG00000136161|ENSG00000274929	NA	NA	0.999736090383868
MSTRG.31849|ENSG00000096006	0.890044277595905	0.746853563435284	2.46727084855975	0.136848295189185	ENSG00000096006	CRISP3	10321	0.999736090383868
MSTRG.3747|ENSG00000196372	0.296274230742411	3.39647639701993	2.46625523308169	0.136923353120268	ENSG00000196372	ASB13	79754	0.999736090383868
MSTRG.9208|ENSG00000170633	-0.176812748228828	4.96184824077867	2.46266945484396	0.137188759609529	ENSG00000170633	RNF34	80196	0.999736090383868
MSTRG.20670|ENSG00000162882	0.530842788902124	2.029958106601	2.46155766374845	0.137271178349093	ENSG00000162882	HAAO	23498	0.999736090383868
ENSG00000151320	0.878392317848265	-0.302686524532405	2.45929347083044	0.13743921396672	ENSG00000151320	AKAP6	9472	0.999736090383868
MSTRG.16738|ENSG00000266934	0.732805475626565	-0.757543269398182	2.45614958146169	0.137672953730997	ENSG00000266934	RP11-332H18.3	NA	0.999736090383868
MSTRG.25635|ENSG00000174738	0.771907941160857	3.50920700596432	2.45434807703949	0.137807110252019	ENSG00000174738	NR1D2	9975	0.999736090383868
MSTRG.7452|ENSG00000111664	-2.21669576688001	-1.21659730534303	2.45423028153159	0.137815887962162	ENSG00000111664	GNB3	2784	0.999736090383868
MSTRG.10522|ENSG00000125375	-0.364502043107706	3.73221463937561	2.44997243927004	0.138133627921256	ENSG00000125375	ATP5S	27109	0.999736090383868
MSTRG.8047|ENSG00000257433	-0.543216942863664	1.57757350132576	2.44953535886466	0.138166295669436	ENSG00000257433	RP1-197B17.3	NA	0.999736090383868
MSTRG.33469|ENSG00000122678|ENSG00000283969	0.192691853458995	5.29995601772333	2.44801201478863	0.138280225682224	ENSG00000122678|ENSG00000283969	NA	NA	0.999736090383868
MSTRG.37931|ENSG00000198727	0.411280815887537	9.9469506645184	2.4466389979139	0.138383011477396	ENSG00000198727	MT-CYB	4519	0.999736090383868
MSTRG.33062	0.775544778527741	-0.509224472592335	2.44380153537906	0.13859572442797	MSTRG.33062	NA	NA	0.999736090383868
MSTRG.37137	0.893174398645299	-0.764607627832333	2.44131992185967	0.138782089458743	MSTRG.37137	NA	NA	0.999736090383868
MSTRG.26743	-0.912989198138734	-0.496014885962595	2.44126841723274	0.138785960623143	MSTRG.26743	NA	NA	0.999736090383868
MSTRG.19655|ENSG00000105373|ENSG00000178980|ENSG00000221803	0.300765852579247	8.66480189982287	2.43859442573247	0.138987123775224	ENSG00000105373|ENSG00000178980|ENSG00000221803	NA	NA	0.999736090383868
MSTRG.22050|ENSG00000115339	-0.485898811837204	3.38941594539685	2.43649218645267	0.139145525312491	ENSG00000115339	GALNT3	2591	0.999736090383868
MSTRG.34025|ENSG00000176125	-0.764236441587022	-0.0668177491379853	2.43643888287462	0.139149544558058	ENSG00000176125	UFSP1	402682	0.999736090383868
MSTRG.19982|ENSG00000131037	-0.713425106917047	0.500900730313436	2.43608127059752	0.139176513250407	ENSG00000131037	EPS8L1	54869	0.999736090383868
MSTRG.24334|ENSG00000160226|ENSG00000241728	0.40651463563529	4.94747669114967	2.43529311598215	0.139235973157147	ENSG00000160226|ENSG00000241728	NA	NA	0.999736090383868
MSTRG.16045|ENSG00000167914	2.47074361130711	-0.820309379701496	2.43324484555963	0.139390644364435	ENSG00000167914	GSDMA	284110	0.999736090383868
MSTRG.38876	-0.710360981664262	0.0795028970150745	2.43122262074828	0.139543555539946	MSTRG.38876	NA	NA	0.999736090383868
MSTRG.4745|ENSG00000107796|ENSG00000286116	-0.756680188480248	2.19213244395681	2.43092334029339	0.139566203199421	ENSG00000107796|ENSG00000286116	NA	NA	0.999736090383868
MSTRG.30636|ENSG00000113645	1.15615559006234	-1.13192143196011	2.42795627504486	0.139790976082444	ENSG00000113645	WWC1	23286	0.999736090383868
MSTRG.19474|ENSG00000204936	-2.23076966048334	1.36300233970396	2.42781219208203	0.139834820099739	ENSG00000204936	CD177	57126	0.999736090383868
MSTRG.9062|ENSG00000089060	0.201131408420291	5.75910248319011	2.42709823810096	0.139856060249504	ENSG00000089060	SLC8B1	80024	0.999736090383868
MSTRG.10629|ENSG00000100505	0.901687002498337	-0.30003270800808	2.42635961696268	0.139912116212913	ENSG00000100505	TRIM9	114088	0.999736090383868
MSTRG.8691|ENSG00000271327	-0.725803574811122	-0.00100460964500162	2.42299859347829	0.140167541745528	ENSG00000271327	RP11-1109F11.3	NA	0.999736090383868
MSTRG.30475|ENSG00000155846	0.421926231786991	2.35271453072754	2.42265718152853	0.140193519804118	ENSG00000155846	PPARGC1B	133522	0.999736090383868
MSTRG.19553	0.592773632340551	0.590200389583444	2.42107678960538	0.140313848922172	MSTRG.19553	NA	NA	0.999736090383868
MSTRG.18722|ENSG00000127511	0.240328685222496	6.10052587970536	2.41999669634036	0.140396158810715	ENSG00000127511	SIN3B	23309	0.999736090383868
MSTRG.10806	0.423241475476346	0.495639037842335	2.41991426070659	0.140402443356735	MSTRG.10806	NA	NA	0.999736090383868
MSTRG.9896	0.699914534295658	0.53025320392142	2.41915674307456	0.140460209478235	MSTRG.9896	NA	NA	0.999736090383868
MSTRG.9169	0.667951952556656	0.500954507720999	2.41032158364479	0.141136112131895	MSTRG.9169	NA	NA	0.999736090383868
MSTRG.33353|ENSG00000211695	-0.755013056667154	1.37122373859103	2.40915762130864	0.141225454293229	ENSG00000211695	TRGV9	NA	0.999736090383868
MSTRG.8094	-0.755959919714011	0.199473035763224	2.40799594067923	0.141314690552626	MSTRG.8094	NA	NA	0.999736090383868
MSTRG.8372|ENSG00000166881	0.330638104948721	3.38554409842358	2.40736223239643	0.141363398996521	ENSG00000166881	NEMP1	23306	0.999736090383868
ENSG00000277767	1.02972866630555	-0.193474426232699	2.40175505913212	0.141795280086203	ENSG00000277767	RP11-365P13.5	NA	0.999736090383868
MSTRG.8955|ENSG00000076248	-0.355126446013343	3.2354849181822	2.40085481137163	0.141864770698538	ENSG00000076248	UNG	7374	0.999736090383868
MSTRG.4721|ENSG00000223482|ENSG00000285257	-0.325226204513185	4.62932963969389	2.40048110545015	0.141893629544831	ENSG00000223482|ENSG00000285257	NA	NA	0.999736090383868
MSTRG.13327|ENSG00000008710|ENSG00000221656|ENSG00000261123|ENSG00000284008	0.273036040492098	5.64685933130322	2.39671794297688	0.142184636028591	ENSG00000008710|ENSG00000221656|ENSG00000261123|ENSG00000284008	NA	NA	0.999736090383868
MSTRG.20963	-0.850817122950592	-0.510469704477555	2.39406845317516	0.142389961697296	MSTRG.20963	NA	NA	0.999736090383868
MSTRG.28679|ENSG00000251432	1.42087001581875	-0.798241592202197	2.39198043969055	0.142552031708814	ENSG00000251432	RP11-420A23.1	100507487	0.999736090383868
MSTRG.36206|ENSG00000185189|ENSG00000255343|ENSG00000284142	0.270539247910835	3.19600460694552	2.39071500509849	0.14265036407463	ENSG00000185189|ENSG00000255343|ENSG00000284142	NA	NA	0.999736090383868
MSTRG.13898|ENSG00000275807	0.75674627044061	-0.778895317698245	2.38885976913603	0.142794678484402	ENSG00000275807	RP11-1348G14.8	NA	0.999736090383868
MSTRG.22278	-0.594502055049644	0.00836573711698411	2.38791285957604	0.142868405481744	MSTRG.22278	NA	NA	0.999736090383868
MSTRG.899|ENSG00000142686	-0.337234807438831	2.89331252842518	2.38718901161008	0.142924796304616	ENSG00000142686	C1orf216	127703	0.999736090383868
MSTRG.37806|ENSG00000165802|ENSG00000284317	0.316997145136845	5.18644170824062	2.3832466614895	0.143232402696519	ENSG00000165802|ENSG00000284317	NA	NA	0.999736090383868
MSTRG.14548|ENSG00000090857	0.311822705326957	6.06965523049884	2.38241873312684	0.143297106101184	ENSG00000090857	PDPR	55066	0.999736090383868
MSTRG.12793	1.04246715703032	-0.986740056470959	2.38234599662002	0.14330279224629	MSTRG.12793	NA	NA	0.999736090383868
MSTRG.24325|ENSG00000225331	0.539130606618567	-0.148982261727204	2.38169587383759	0.143353627633954	ENSG00000225331	AP001055.6	NA	0.999736090383868
MSTRG.19667|ENSG00000161558	0.293456956064557	2.65598283841914	2.37874594638965	0.143584571512623	ENSG00000161558	TMEM143	55260	0.999736090383868
MSTRG.32910|ENSG00000198719	0.726152763707463	0.537356644799473	2.37752089051217	0.143680613061928	ENSG00000198719	DLL1	28514	0.999736090383868
MSTRG.29962	-0.730465935779332	-0.437442972236241	2.37744327643108	0.143686700486336	MSTRG.29962	NA	NA	0.999736090383868
MSTRG.2305	-0.959862924241075	-0.561136730397974	2.37301895720367	0.144034233346702	MSTRG.2305	NA	NA	0.999736090383868
MSTRG.31544|ENSG00000223501	0.173378696072948	5.05554914383352	2.37245564697129	0.144078555832214	ENSG00000223501	VPS52	6293	0.999736090383868
MSTRG.38375|ENSG00000102109	0.981778870247471	1.30909611664249	2.37166049708961	0.144141148519676	ENSG00000102109	PCSK1N	27344	0.999736090383868
MSTRG.37129|ENSG00000158122	-0.397063841823603	1.85065333358318	2.37045380964144	0.144236200553104	ENSG00000158122	AAED1	195827	0.999736090383868
MSTRG.18414|ENSG00000105364	0.229575971234469	4.13469971433504	2.36962236391419	0.144301739260114	ENSG00000105364	MRPL4	51073	0.999736090383868
MSTRG.13179|ENSG00000260496	0.588300372060264	1.78522669657551	2.36958779182703	0.144304465197771	ENSG00000260496	RP11-161M6.3	NA	0.999736090383868
MSTRG.8211|ENSG00000167780	-2.20461051906449	0.239542508955737	2.36896147727874	0.144353859773835	ENSG00000167780	SOAT2	8435	0.999736090383868
MSTRG.15046|ENSG00000279432	-0.787060101099453	0.4910475485423	2.36868188718723	0.144375916484029	ENSG00000279432	RP11-135N5.3	NA	0.999736090383868
MSTRG.12735|ENSG00000140391	0.449269187202281	3.88407173854257	2.36675538240146	0.144528010131509	ENSG00000140391	TSPAN3	10099	0.999736090383868
MSTRG.3269|ENSG00000162772	-0.606663433648456	0.3680964315082	2.36327003559444	0.144803672320174	ENSG00000162772	ATF3	467	0.999736090383868
MSTRG.33501|ENSG00000132436	0.736339996065493	1.10760784187929	2.3572667278683	0.145280002706355	ENSG00000132436	FIGNL1	63979	0.999736090383868
MSTRG.22736	-1.05302381558814	0.036828729503997	2.35528371647038	0.145437767535813	MSTRG.22736	NA	NA	0.999736090383868
MSTRG.31548|ENSG00000204194	0.994932010287014	-0.862085164164138	2.35279022782916	0.145636444371209	ENSG00000204194	RPL12P1	NA	0.999736090383868
ENSG00000235489	-0.784214459554541	-0.775418334066778	2.35124427505577	0.145759790959165	ENSG00000235489	DBF4P1	NA	0.999736090383868
MSTRG.8667|ENSG00000245904	0.516813427665236	1.64281676158981	2.34970313212963	0.145882881797308	ENSG00000245904	RP11-796E2.4	NA	0.999736090383868
MSTRG.6644	0.362652112770972	1.94303097828477	2.34961169638981	0.145890188775291	MSTRG.6644	NA	NA	0.999736090383868
MSTRG.29127|ENSG00000037474	0.19474675989474	5.33931323913395	2.34939683693941	0.145907360785001	ENSG00000037474	NSUN2	54888	0.999736090383868
MSTRG.1009	0.546058816665289	0.697232468594579	2.34753191615663	0.146056513667239	MSTRG.1009	NA	NA	0.999736090383868
MSTRG.10402	-0.732589491509583	0.0798827056928793	2.34662532916179	0.146129088603119	MSTRG.10402	NA	NA	0.999736090383868
MSTRG.38792|ENSG00000188917	-0.228216067323064	4.37816061751007	2.34406599413574	0.146334210567113	ENSG00000188917	TRMT2B	79979	0.999736090383868
MSTRG.4086	0.667743284378027	0.78563019145978	2.34078718620557	0.14659751412971	MSTRG.4086	NA	NA	0.999736090383868
MSTRG.24517|ENSG00000184113	-0.875620894241456	1.99585332302119	2.33993261298966	0.146666236165868	ENSG00000184113	CLDN5	7122	0.999736090383868
MSTRG.8111|ENSG00000161800	-0.385825609254606	2.35786691487176	2.33905040241498	0.146737222334266	ENSG00000161800	RACGAP1	29127	0.999736090383868
MSTRG.5021|ENSG00000138166	-0.409176207524797	2.8827091775312	2.33736285974987	0.146873126645786	ENSG00000138166	DUSP5	1847	0.999736090383868
MSTRG.33497	-0.651081749727405	0.0703382682799608	2.33556019945763	0.147018473122419	MSTRG.33497	NA	NA	0.999736090383868
MSTRG.2815|ENSG00000227740	-1.7555207575979	-1.32559014841679	2.33209621642589	0.147298267874741	ENSG00000227740	RP11-318C24.2	NA	0.999736090383868
MSTRG.15478|ENSG00000154874|ENSG00000233327|ENSG00000273018	-0.656419706042615	2.7864763832821	2.33044028960858	0.147432253052154	ENSG00000154874|ENSG00000233327|ENSG00000273018	NA	NA	0.999736090383868
MSTRG.4955	-1.00346530101222	-0.34131697356979	2.32974710403579	0.147488385012309	MSTRG.4955	NA	NA	0.999736090383868
MSTRG.30576	0.584403750966618	1.8108655052817	2.32820849107515	0.147613071109482	MSTRG.30576	NA	NA	0.999736090383868
MSTRG.29308|ENSG00000168685	0.409693321901123	8.06261868328057	2.32818773213054	0.147614754260392	ENSG00000168685	IL7R	3575	0.999736090383868
MSTRG.31095|ENSG00000007944|ENSG00000218073|ENSG00000263712	-0.288459357839572	5.56901189033989	2.32799909194258	0.147630050433257	ENSG00000007944|ENSG00000218073|ENSG00000263712	NA	NA	0.999736090383868
MSTRG.22234	0.833200176150742	-0.762726823664475	2.32624650688718	0.147772254832163	MSTRG.22234	NA	NA	0.999736090383868
MSTRG.8311|ENSG00000123411	0.358704756611485	1.86590456825551	2.32592731162	0.147798172440056	ENSG00000123411	IKZF4	64375	0.999736090383868
MSTRG.14853|ENSG00000103264|ENSG00000131152|ENSG00000260456	0.292441665462054	4.50415295660869	2.32343231942827	0.148000950766245	ENSG00000103264|ENSG00000131152|ENSG00000260456	NA	NA	0.999736090383868
MSTRG.35054|ENSG00000168487|ENSG00000177725	0.454918780927209	2.07453554402942	2.32135054988967	0.148170407243225	ENSG00000168487|ENSG00000177725	NA	NA	0.999736090383868
MSTRG.3494	-0.518263594369335	2.04312197600118	2.32035049261363	0.148251897150615	MSTRG.3494	NA	NA	0.999736090383868
MSTRG.20278|ENSG00000151694	-0.23493462360449	4.55992802496135	2.31859101726113	0.14839540257025	ENSG00000151694	ADAM17	6868	0.999736090383868
MSTRG.18038|ENSG00000182087	0.216297934861286	7.68283000345418	2.31589207104025	0.148615865605252	ENSG00000182087	TMEM259	91304	0.999736090383868
MSTRG.21199|ENSG00000176407	-0.207089972379349	4.94285379299281	2.31497066459683	0.148691223008547	ENSG00000176407	KCMF1	56888	0.999736090383868
MSTRG.11980|ENSG00000137812|ENSG00000259254	-1.39572205050535	-0.578239889460274	2.31342108370132	0.148818062054944	ENSG00000137812|ENSG00000259254	NA	NA	0.999736090383868
MSTRG.19625|ENSG00000130748	0.653893235732789	3.39911746135603	2.31291049836046	0.148859884612989	ENSG00000130748	TMEM160	54958	0.999736090383868
MSTRG.654|ENSG00000225891	-0.542942835996143	1.06330602846972	2.31201018745497	0.148933665299149	ENSG00000225891	RP3-476K8.3	NA	0.999736090383868
MSTRG.19180|ENSG00000205138	0.35106468952126	3.05988850680483	2.30877526088902	0.149199140686256	ENSG00000205138	SDHAF1	644096	0.999736090383868
MSTRG.291|ENSG00000116649	0.239536162899587	4.51904959903008	2.30874518662264	0.149201611478358	ENSG00000116649	SRM	6723	0.999736090383868
MSTRG.4952	0.442673415091175	2.45199032953019	2.30820962656768	0.149245619592809	MSTRG.4952	NA	NA	0.999736090383868
MSTRG.32058	0.611162938888503	0.100777715349291	2.30743844890292	0.149309017038701	MSTRG.32058	NA	NA	0.999736090383868
MSTRG.34411|ENSG00000105887|ENSG00000267697	-0.283260114259918	7.0877153938447	2.30641983926697	0.149392806445742	ENSG00000105887|ENSG00000267697	NA	NA	0.999736090383868
MSTRG.30265|ENSG00000198868|ENSG00000247627	2.86993780515736	3.94985982465138	2.30662837152854	0.149424449754572	ENSG00000198868|ENSG00000247627	NA	NA	0.999736090383868
MSTRG.13730|ENSG00000260973	-0.69894926035899	-0.0984941321433783	2.30528016109132	0.149486623544422	ENSG00000260973	RP11-105C19.2	NA	0.999736090383868
MSTRG.8787|ENSG00000257715	-1.15185208263111	-0.683313634183496	2.3052232932927	0.149491306744693	ENSG00000257715	RP11-256L6.2	NA	0.999736090383868
MSTRG.27812|ENSG00000263327	0.309333540954225	3.05895669429486	2.30471680507804	0.149533025255277	ENSG00000263327	TAPT1-AS1	NA	0.999736090383868
MSTRG.28946	1.24341726317245	-0.480500588261383	2.30417341043767	0.149577799652123	MSTRG.28946	NA	NA	0.999736090383868
MSTRG.17107|ENSG00000078687	0.320156192039797	5.19458284048214	2.30338079580778	0.149643138830871	ENSG00000078687	TNRC6C	57690	0.999736090383868
MSTRG.13244|ENSG00000138834	0.242851629318416	7.20471121377957	2.30337970731846	0.149643228584684	ENSG00000138834	MAPK8IP3	23162	0.999736090383868
MSTRG.17870|ENSG00000171791	0.349623051372663	4.80661327791605	2.30038140103457	0.149890712880367	ENSG00000171791	BCL2	596	0.999736090383868
MSTRG.39044|ENSG00000221930	-0.359120902204616	3.50297722241193	2.29499872652574	0.150336274665085	ENSG00000221930	FAM45BP	NA	0.999736090383868
ENSG00000250444	-0.495957715356012	-0.0470232362151042	2.29495594719227	0.150339822353007	ENSG00000250444	CCT5P1	NA	0.999736090383868
MSTRG.23556|ENSG00000025772	0.387110521744205	3.09613213006381	2.29300347543352	0.150501850771898	ENSG00000025772	TOMM34	10953	0.999736090383868
MSTRG.2813|ENSG00000120333	-0.538997195514572	2.87453730617329	2.29275314443125	0.150522640402673	ENSG00000120333	MRPS14	63931	0.999736090383868
MSTRG.15904|ENSG00000073536	0.348675741144767	3.29282642639494	2.29057165470091	0.150703960125393	ENSG00000073536	NLE1	54475	0.999736090383868
MSTRG.1124|ENSG00000198520	0.290388185471098	3.90057288392658	2.28959393154079	0.150785313416201	ENSG00000198520	C1orf228	339541	0.999736090383868
MSTRG.10691	-0.466037465620701	0.898501448278899	2.28865276045531	0.150863676542349	MSTRG.10691	NA	NA	0.999736090383868
MSTRG.2102|ENSG00000186141|ENSG00000186364	-0.210779414928986	4.08303643937105	2.28746395189626	0.150962730162754	ENSG00000186141|ENSG00000186364	NA	NA	0.999736090383868
MSTRG.34115	-0.439012319967749	2.00256393322961	2.28465964672338	0.151196708115026	MSTRG.34115	NA	NA	0.999736090383868
MSTRG.7288|ENSG00000226210	0.296965393089219	5.99764953505024	2.28336814791182	0.151304615258035	ENSG00000226210	WASH7P	100288778	0.999736090383868
MSTRG.29638	-1.55886184941833	-1.10909279660313	2.28334701900346	0.151306381408385	MSTRG.29638	NA	NA	0.999736090383868
MSTRG.32454|ENSG00000154269	-2.98990071547967	-0.690966010079925	2.28323030322349	0.151316138055781	ENSG00000154269	ENPP3	5169	0.999736090383868
MSTRG.15166|ENSG00000262227	0.365421851508082	2.62918580380862	2.28250309372328	0.151376945340577	ENSG00000262227	RP5-1050D4.5	NA	0.999736090383868
MSTRG.36416|ENSG00000175893	0.669815278690365	1.9829417169503	2.28205701399392	0.151414260250112	ENSG00000175893	ZDHHC21	340481	0.999736090383868
MSTRG.36100	0.6157476846464	3.11167698385067	2.28060724594304	0.151535612934177	MSTRG.36100	NA	NA	0.999736090383868
MSTRG.132	-0.951630839422621	1.02359158150042	2.27978522769029	0.151604473250925	MSTRG.132	NA	NA	0.999736090383868
MSTRG.8801|ENSG00000120868	-0.343796263327522	5.82208997510584	2.27977066158794	0.15160569379907	ENSG00000120868	APAF1	317	0.999736090383868
MSTRG.17145|ENSG00000141582	0.251614928572165	5.03735719000816	2.27956380105298	0.151623028726437	ENSG00000141582	CBX4	8535	0.999736090383868
MSTRG.15270|ENSG00000179029|ENSG00000200463	-0.290467937084265	2.5595564957647	2.27949850769624	0.151628500822641	ENSG00000179029|ENSG00000200463	NA	NA	0.999736090383868
MSTRG.5621|ENSG00000246273	0.761060108387442	-0.263616555124879	2.27734368485098	0.151809228848418	ENSG00000246273	SBF2-AS1	283104	0.999736090383868
MSTRG.1428|ENSG00000142856	0.889718951426446	1.04439671874874	2.27730489996352	0.15181248422856	ENSG00000142856	ITGB3BP	23421	0.999736090383868
MSTRG.19559|ENSG00000179846	1.16604962969305	-1.16416587394903	2.27554481845425	0.151960306131934	ENSG00000179846	NKPD1	284353	0.999736090383868
MSTRG.26066|ENSG00000114737	0.326895302144614	5.09973227762098	2.27491511952519	0.152013235102465	ENSG00000114737	CISH	1154	0.999736090383868
MSTRG.30241|ENSG00000113615	0.291444896836263	3.03492564106	2.27411494321879	0.152080526311843	ENSG00000113615	SEC24A	10802	0.999736090383868
MSTRG.34539	0.850807630609233	-0.228269591996352	2.27343699899507	0.152137567156377	MSTRG.34539	NA	NA	0.999736090383868
MSTRG.33383	-1.02623063725684	-0.528613401042299	2.27109614467619	0.152334725187388	MSTRG.33383	NA	NA	0.999736090383868
MSTRG.31661|ENSG00000065491	-0.297518574262427	3.25893876191817	2.27026631327859	0.152404693374544	ENSG00000065491	TBC1D22B	55633	0.999736090383868
MSTRG.3406|ENSG00000143751	-0.225346878096462	3.82074089457613	2.26886624230874	0.152522832012186	ENSG00000143751	SDE2	163859	0.999736090383868
MSTRG.5071|ENSG00000198924	-0.42548087298065	1.23908763158034	2.26843654069958	0.152559113128015	ENSG00000198924	DCLRE1A	9937	0.999736090383868
MSTRG.31246|ENSG00000124613	0.588742059217344	0.490332888106763	2.26745740322401	0.152641824764757	ENSG00000124613	ZNF391	346157	0.999736090383868
MSTRG.17276	-0.532261224424504	0.0793223611998061	2.2660591695729	0.152760035226424	MSTRG.17276	NA	NA	0.999736090383868
MSTRG.25040|ENSG00000241333	0.772521365535587	-0.856542351513868	2.26510561643768	0.152840716089468	ENSG00000241333	RN7SL385P	NA	0.999736090383868
MSTRG.34434|ENSG00000105939	-0.225358667193786	6.28717755082396	2.26390739166076	0.152942173498157	ENSG00000105939	ZC3HAV1	56829	0.999736090383868
MSTRG.16853|ENSG00000278740	-0.659194415201607	1.42406284910946	2.26368883629617	0.152960688234942	ENSG00000278740	RP11-147L13.14	NA	0.999736090383868
MSTRG.31370|ENSG00000214894	-0.606393285947147	3.15139691999472	2.26364664817073	0.152964262486079	ENSG00000214894	LINC00243	401247	0.999736090383868
MSTRG.16451	-0.625078734589802	-0.788856621504631	2.26361652685939	0.152966814478973	MSTRG.16451	NA	NA	0.999736090383868
MSTRG.2501|ENSG00000158488	0.991722696398712	-0.165690010038551	2.26298777120625	0.153020097084339	ENSG00000158488	CD1E	913	0.999736090383868
MSTRG.6167|ENSG00000184743	-0.31838232773862	4.52557988875771	2.26215485624571	0.153090716082617	ENSG00000184743	ATL3	25923	0.999736090383868
MSTRG.34195|ENSG00000279086	-0.561833357744342	-0.0178302001733083	2.26181338817488	0.153119679221438	ENSG00000279086	RP11-667F14.1	NA	0.999736090383868
MSTRG.3601|ENSG00000119285|ENSG00000230325|ENSG00000273058	0.225556979516125	4.73845176005161	2.26124916886629	0.153167550846217	ENSG00000119285|ENSG00000230325|ENSG00000273058	NA	NA	0.999736090383868
MSTRG.33880	0.855947370303779	-0.818298322460828	2.25782462482355	0.153458506267685	MSTRG.33880	NA	NA	0.999736090383868
MSTRG.14459	0.647587364258304	-0.150316455861854	2.25773043377734	0.153466518560339	MSTRG.14459	NA	NA	0.999736090383868
MSTRG.15569|ENSG00000170298	-0.668098654821092	2.28704205522331	2.25701002632052	0.153527816606169	ENSG00000170298	LGALS9B	284194	0.999736090383868
MSTRG.18156|ENSG00000129932	0.335183928146579	3.03634703419395	2.25665622758659	0.15355793172592	ENSG00000129932	DOHH	83475	0.999736090383868
MSTRG.12660|ENSG00000275527	-1.02286297454881	1.62733244967596	2.25576259218575	0.153634029927036	ENSG00000275527	CTD-3154N5.2	NA	0.999736090383868
MSTRG.20217|ENSG00000171865|ENSG00000242282|ENSG00000255767	1.075605607211	3.6470446059925	2.25278054616988	0.153888306025762	ENSG00000171865|ENSG00000242282|ENSG00000255767	NA	NA	0.999736090383868
[truncated: 16,258 more rows]

## Sheet: S1FMigVsFCon_AGE_A+S_VITA
ID	logFC	logCPM	F	PValue	names	symbol	entrezid	FDR
[truncated: 16,179 more rows]

## Sheet: S1FMigVsMMig_AGE_A+S_VITA
ID	logFC	logCPM	F	PValue	names	symbol	entrezid	FDR
[truncated: 19,301 more rows]

## Sheet: S1MigvsCon_AGE_SEX_A+S_SLEEP
ID	logFC	logCPM	F	PValue	names	symbol	entrezid	FDR
[truncated: 20,574 more rows]

[truncated: 10 more sheets: S2MigVsCon_AGE_GENDER_A+S_VITA, S2MMigVsMCon_AGE_A+S_VITA, S2FMigVsFCon_AGE_A+S_VITA, S2FMigVsMMig_AGE_A+S_VITA, S2MigvsCon_AGE_SEX_A+S_SLEEP, Mig_vs_Con_C5_A+S_VitA, Mig_vs_Con_C5_A+S_Sleep, MMig_vs_MCon_C5_A+S_VitA, WMig_vs_WCon_C5_A+S_VitA, WMig_vs_MMig_C5_A+S_VitA]
